# Supplementary material for: A pan-cancer single-cell transcriptional analysis of antigen-presenting cancer-associated fibroblasts in the tumor microenvironment
Source: Front Immunol. 2024 Jun 6;15:1372432. doi: 10.3389/fimmu.2024.1372432 (PMC11187094; doi:10.3389/fimmu.2024.1372432)
Supplement: Supplementary Table 1 — The clinical and sample information of selected studies containing scRNA-seq data of HNSCC, OV, NPC, CC, CRC, BRCA, AM, CM and RCC, and spatial transcriptome data of HNSCC, OV, BRCA and CRC. HNSCC, Head and Neck Squamous Cell Carcinoma; OV, Ovarian Cancer; NPC, Nasopharyngeal Carcinoma; CC, Cervical Cancer; CRC, Colorectal Cancer; BRCA, Breast Cancer; AM, Acral Melanoma; CM, Cutaneous Melanoma; RCC, Renal Cell Carcinoma. [file Table_1.xlsx]

## Sheet: HNSCC scRNA-seq
The clinical and sample information of HNSCC scRNA-seq data
Sample origin								Sample Type			Patient ID	Sample ID			Tumor stage
Title	Publication date	Journal	PMID	Patient Number	Sample Number	Data type	Identifier	Primary tumor	Metastasized lymph nodes	Normal		Primary tumor	Metastasized lymph nodes	Normal
Single-cell transcriptome profiling of the stepwise progression of head and neck cancer	2023 Feb	Nat Commun	36828832	20	33	scRNA-seq	GEO: GSE181919	20	4	9	P4	C4			T2N2a
											P6	C6		N06	T2N1
											P7	C7			T2N0
											P8	C8		N08	T1N0
											P9	C9		N09	T2N0
											P15	C15		N15	T1N0
											P21	C21		N21	T4aN1
											P22	C22	LN22	N22	T2N2
											P26	C26			T2N0
											P30	C30			T2N0
											P31	C31			T2N2
											P38	C38	LN38	N38	T4aN3b
											P43	C43		N43	T3N0
											P46	C46	LN46	N46	T2N1
											P51	C51			T2N1
											P57	C57			T1N0
											P59	C59	LN59		T3N2b
											P60	C60			T4aN0
											P84	C84			T2N1
											P86	C86			T2N0

## Sheet: OV scRNA-seq
The clinical and sample information of OV scRNA-seq data
Sample origin								Sample Type		Patient ID	Sample ID		Tumor stage
Title	Publication date	Journal	PMID	Patient Number	Sample Number	Data type	Identifier	Treatment-naïve	Post-NACT		Treatment-naïve	Post-NACT
Longitudinal single-cell RNA-seq analysis reveals stress-promoted chemoresistance in metastatic ovarian cancer	2022 Feb	Sci Adv	35196078	11	22	scRNA-seq	GEO: GSE165897	11	11	EOC1005	EOC1005.pPer	EOC1005.iTum2	IVA
										EOC136	EOC136.pMes1	EOC136.iOme	IVA
										EOC153	EOC153.pOme	EOC153.iOme1	IVA
										EOC227	EOC227.pOme1	EOC227.iOme1	IVA
										EOC3	EOC3.pPer1	EOC3.iOme2	IVA
										EOC349	EOC349.pPer2	EOC349.iOme1	IVB
										EOC372	EOC372.pPer	EOC372.iPer	IIIC
										EOC443	EOC443.pOme	EOC443.iOme1	IVA
										EOC540	EOC540.p2Ome	EOC540.iOme2	IIIC
										EOC733	EOC733.pPer	EOC733.iOme	IVA
										EOC87	EOC87.pPer1.2	EOC87.iOme1	IIIC

## Sheet: NPC scRNA-seq
The clinical and sample information of NPC scRNA-seq data
Sample origin								Sample Type		Patient ID	Sample ID		Tumor stage
Title	Publication date	Journal	PMID	Patient Number	Sample Number	Data type	Identifier	Primary tumor	Normal		Primary tumor	Normal
Single-cell transcriptomic analysis defines the interplay between tumor cells, viral infection, and the microenvironment in nasopharyngeal carcinoma	2020 Nov	Cell Res	32901110	23	23	scRNA-seq	GSA-Human: HRA000087	16	7	NPC33	NPC33		T3N2M1 Ivc
										NPC36	NPC36		T2N3M0 Ivb
										NPC46	NPC46		T3N2M0 III
										NPC47	NPC47		T4N3M1 Ivc
										NPC49	NPC49		T3N2M0 III
										NPC50	NPC50		T2N0M0 II
										NPC51	NPC51		T3N3M0 Ivb
										NPC58	NPC58		T3N0M0 III
										NPC59	NPC59		T2N1M0 II
										NPC60	NPC60		T3N3M0 Ivb
										NPC62	NPC62		T2N1M0 II
										NPC63	NPC63		T2N2M0 III
										NPC64	NPC64		T2N1M0 II
										NPC65	NPC65		T1N3M0 Ivb
										NPC66	NPC66		T2N3M0 Ivb
										NPC69	NPC69		T3N2M0 III
										N52		N52	NA
										N53		N53	NA
										N54		N54	NA
										N55		N55	NA
										N57		N57	NA
										N61		N61	NA
										N68		N68	NA

## Sheet: CC scRNA-seq
The clinical and sample information of CC scRNA-seq data
Sample origin								Sample Type			Patient ID	Sample ID			HPV
Title	Publication date	Journal	PMID	Patient Number	Sample Number	Data type	Identifier	Tumor	HSIL	Normal		Tumor	HSIL	Normal
Spatiotemporally deciphering the mysterious mechanism of persistent HPV-induced malignant transition and immune remodelling from HPV-infected normal cervix, precancer to cervical cancer: Integrating single-cell RNA-sequencing and spatial transcriptome	2023 Mar	Clin Transl Med	36967539	9	9	scRNA-seq	GEO: GSE208653	3	2	4	CA1_HPV	CA1_HPV			+
											CA2_HPV	CA2_HPV			+
											CA3_HPV	CA3_HPV			+
											HSIL1_HPV		HSIL1_HPV		+
											HSIL2_HPV		HSIL2_HPV		+
											N1_HPV			N1_HPV	+
											N2_HPV			N2_HPV	+
											N1_NO_HPV			N1_NO_HPV	-
											N2_NO_HPV			N2_NO_HPV	-

## Sheet: CRC scRNA-seq
The clinical and sample information of CRC scRNA-seq data
Sample origin								Sample Type		Patient ID	Sample ID
Title	Publication date	Journal	PMID	Patient Number	Sample Number	Data type	Identifier	Tumor	Normal		Tumor	Normal
Single-cell and spatial analysis reveal interaction of FAP+ fibroblasts and SPP1+ macrophages in colorectal cancer	2022 Apr	Nat Commun	35365629	5	10	scRNA-seq	GSA-Human: HRA000979	5	5	P1	P1-CRC-T	P1-CRC-N
										P2	P2-CRC-T	P2-CRC-N
										P3	P3-CRC-T	P3-CRC-N
										P4	P4-CRC-T	P4-CRC-N
										P5	P5-CRC-T	P5-CRC-N

## Sheet: BRCA scRNA-seq
The clinical and sample information of BRCA scRNA-seq data
Sample origin								Sample Type			Patient ID	Sample ID			Tumor stage
Title	Publication date	Journal	PMID	Patient Number	Sample Number	Data type	Identifier	ER+	HER2+	TNBC		ER+	HER2+	TNBC
A single-cell and spatially resolved atlas of human breast cancers	2021 Sep	Nat Genet	34493872	26	26	scRNA-seq	GEO: GSE176078	11	5	10	3586		CID3586		pT(m)2, N2a
											3838		CID3838		pT2, N1a
											3921		CID3921		pT2, N2a (Stage IIIA)
											3941	CID3941			pT1c, N1a, Mx
											3946			CID3946	pT2, N0, Mx
											3948	CID3948			pT2, N2a
											3963			CID3963	pT2, pN0, Mx, Stage IIA
											4040	CID4040			pT2, N0
											4066		CID4066		pT2 N2a Mx
											4067	CID4067			pT2, N1(sn), Mx
											4290	CID4290A			pT4b, Nx
											4398	CID4398			pT3, pN2a, pMx, Stage IIIA
											4404-1			CID44041	pT2, N1a, Mx
											4461	CID4461			pT3, N1a, Mx
											4463	CID4463			pT3, N1, Mx
											4465			CID4465	PT2, N0(sn) Mx
											4471	CID4471			pT3, pN0 (i+)
											4495			CID4495	pT1c, pN0
											4497-1			CID44971	pT2, N1a, Mx
											4499-1			CID44991	NA
											4513			CID4513	pT3, pN0, Mx, Stage IIB
											4515			CID4515	PpT1c, pN1, Mi, Stage IIA
											4517-1		CID45171		NA
											4523			CID4523	pT2, pN0 (i+), pM0, Stage IIA
											4530	CID4530N			pT3, pN3, pMx, Stage IIIA
											4535	CID4535			pT2, pN0 (i+),Stage IIB

## Sheet: AM scRNA-seq
The clinical and sample information of AM scRNA-seq data
Sample origin								Sample Type		Patient ID	Sample ID		Tumor stage
Title	Publication date	Journal	PMID	Patient Number	Sample Number	Data type	Identifier	Primary tumor	Metastatic tumor		Primary tumor	Metastatic tumor
Single-cell Characterization of the Cellular Landscape of Acral Melanoma Identifies Novel Targets for Immunotherapy	2022 May	Clin Cancer Res	35247927	8	9	scRNA-seq	GEO: GSE189889	5	4	AM1		AM1	T4bN3c
										AM2	AM2		T3bN0
										AM3	AM3		T3bN2a
										AM4	AM4		T4bN0Mx
										AM5		AM5	T4aN3a
										AM6	AM6		T3bN3a
										AM7		AM7	T4aN3b
										AM8	AM8P	AM8M	T4bN1b

## Sheet: CM scRNA-seq
The clinical and sample information of CM scRNA-seq data
Sample origin								Sample Type		Patient ID	Sample ID		Tumor stage
Title	Publication date	Journal	PMID	Patient Number	Sample Number	Data type	Identifier	Primary tumor	Metastatic tumor		Primary tumor	Metastatic tumor
A single-cell analysis reveals tumor heterogeneity and immune environment of acral melanoma	2022 Nov	Nat Commun	36433984	3	4	scRNA-seq	GEO: GSE215120	3	1	CM1	CM1	CM1_lym	IIIC
										CM2	CM2		IV
										CM3	CM3		IIIC

## Sheet: RCC scRNA-seq
The clinical and sample information of RCC scRNA-seq data
Sample origin								Sample Type			Patient ID	Sample ID			Tumor stage
Title	Publication date	Journal	PMID	Patient Number	Sample Number	Data type	Identifier	Primary tumor	Tumor-normal interface	Normal kidney		Primary tumor	Tumor-normal interface	Normal kidney
Mapping single-cell transcriptomes in the intra-tumoral and associated territories of kidney cancer	2022 Dec	Cancer Cell	36423636	12	53	scRNA-seq	EGA: EGAD00001008030	36	8	9	PD43824	5739STDY7958805			1b
												5739STDY7958806
												5739STDY7958807
												5739STDY7958808
												5739STDY7958809
													5739STDY7958811
														5739STDY7958812
											PD43948	5739STDY7958793			3a
														5739STDY7958794
													5739STDY7958795
											PD44714	5739STDY8351221			NA
														5739STDY8351229
											PD44966	5739STDY8351222			1a
											PD44967	5739STDY8351215			NA
												5739STDY8351223
											PD45814	5739STDY8351216			3a
												5739STDY8351224
												5739STDY8351232
												5739STDY8351240
													5739STDY8351256
														5739STDY8351264
											PD45815	5739STDY8351217			3a
												5739STDY8351225
												5739STDY8351233
												5739STDY8351241
													5739STDY8351249
														5739STDY8351257
											PD45816	5739STDY8351218			3a
												5739STDY8351226
												5739STDY8351234
												5739STDY8351242
													5739STDY8351250
														5739STDY8351266
											PD47171	5739STDY9266968			3a
												5739STDY9266969
												5739STDY9266970
												5739STDY9266971
													5739STDY9266973
														5739STDY9266974
											PD47172	5739STDY9266976			NA
												5739STDY9266977
												5739STDY9266978
												5739STDY9266979
													5739STDY9266980
														5739STDY9266981
											PD47465	5739STDY9266985			3a
												5739STDY9266990
											PD47512	5739STDY9266992			3a
												5739STDY9266993
												5739STDY9266994
												5739STDY9266995
													5739STDY9266997
														5739STDY9266998

## Sheet: HNSCC ST
The clinical and sample information of HNSCC ST data
Sample origin								Sample Type	Patient ID	Sample ID	Tumor stage
Title	Publication date	Journal	PMID	Patient Number	Sample Number	Data type	Identifier	Primary tumor		Primary tumor
Snail-regulated exosomal microRNA-21 suppresses NLRP3 inflammasome activity to enhance cisplatin resistance	2022 Aug	J Immunother Cancer	36002186	1	3	Spatial transcriptome sequencing	GEO: GSE181300	3	P1	HNSCC201125T10	IV
										P210325T3
										P210325T5

[truncated: 3 more sheets: OV ST, BRCA ST, CRC ST]
