# Supplementary material for: A pan-cancer single-cell transcriptional analysis of antigen-presenting cancer-associated fibroblasts in the tumor microenvironment
Source: Front Immunol. 2024 Jun 6;15:1372432. doi: 10.3389/fimmu.2024.1372432 (PMC11187094; doi:10.3389/fimmu.2024.1372432)
Supplement: Supplementary Table 2 — Differentially expressed genes from major cell types derived from various solid tumor types including HNSCC, OV, NPC, CC, CRC, BRCA, AM, CM, and RCC. A two-sided Wilcoxon signed-rank test with Bonferroni correction was used to assess statistical significance. HNSCC, Head and Neck Squamous Cell Carcinoma; OV, Ovarian Cancer; NPC, Nasopharyngeal Carcinoma; CC, Cervical Cancer; CRC, Colorectal Cancer; BRCA, Breast Cancer; AM, Acral Melanoma; CM, Cutaneous Melanoma; RCC, Renal Cell Carcinoma. [file Table_2.xlsx]

## Sheet: HNSCC
p_val	avg_log2FC	pct.1	pct.2	p_val_adj	cluster	gene
0	4.01522	0.418	0.179	0	T cells	GNLY
0	3.95241	0.68	0.203	0	T cells	CCL5
0	3.53375	0.577	0.164	0	T cells	NKG7
0	3.24995	0.876	0.144	0	T cells	CD3D
0	3.13864	0.864	0.206	0	T cells	TRAC
0	3.12657	0.767	0.134	0	T cells	CD7
0	3.0367	0.816	0.191	0	T cells	TRBC2
0	2.91166	0.529	0.082	0	T cells	GZMA
0	2.81028	0.607	0.102	0	T cells	TRBC1
0	2.74239	0.932	0.535	0	T cells	IL32
0	2.71683	0.317	0.097	0	T cells	CXCL13
0	2.70167	0.787	0.093	0	T cells	CD2
0	2.62276	0.85	0.099	0	T cells	CD3E
0	2.38253	0.693	0.167	0	T cells	CST7
0	2.34189	0.361	0.05	0	T cells	GZMK
0	2.24972	0.383	0.049	0	T cells	GZMH
0	2.12905	0.432	0.055	0	T cells	CD8A
0	2.12705	0.53	0.062	0	T cells	TIGIT
0	2.04797	0.89	0.425	0	T cells	CXCR4
0	1.98457	0.804	0.416	0	T cells	RGCC
0	1.96515	0.459	0.063	0	T cells	CTSW
0	1.95782	0.515	0.189	0	T cells	GZMB
0	1.9483	0.78	0.323	0	T cells	LEPROTL1
0	1.93974	0.641	0.223	0	T cells	DUSP4
0	1.91969	0.624	0.099	0	T cells	SPOCK2
0	1.91111	0.842	0.279	0	T cells	PTPRC
0	1.89201	0.905	0.539	0	T cells	CREM
0	1.87351	0.305	0.111	0	T cells	TNFRSF4
0	1.82069	0.952	0.514	0	T cells	ARHGDIB
0	1.81915	0.832	0.294	0	T cells	HCST
0	1.77373	0.418	0.126	0	T cells	LAG3
0	1.77212	0.914	0.348	0	T cells	CD52
0	1.76301	0.863	0.367	0	T cells	CORO1A
0	1.75444	0.388	0.037	0	T cells	PRF1
0	1.75359	0.374	0.041	0	T cells	CD8B
0	1.74577	0.942	0.76	0	T cells	SARAF
0	1.74561	0.639	0.078	0	T cells	LCK
0	1.7332	0.26	0.035	0	T cells	KLRB1
0	1.72083	0.581	0.046	0	T cells	CD3G
0	1.64483	0.425	0.093	0	T cells	BATF
0	1.63318	0.644	0.16	0	T cells	CLEC2D
0	1.59454	0.536	0.08	0	T cells	SH2D2A
0	1.59028	0.741	0.305	0	T cells	IL2RG
0	1.58815	0.726	0.326	0	T cells	DUSP2
0	1.58407	0.675	0.212	0	T cells	FYN
0	1.56055	0.594	0.277	0	T cells	TUBA4A
0	1.55825	0.726	0.276	0	T cells	SAMSN1
0	1.55783	0.355	0.123	0	T cells	TNFRSF18
0	1.53853	0.98	0.868	0	T cells	BTG1
0	1.5339	0.648	0.443	0	T cells	HMGB2
0	1.53383	0.996	0.951	0	T cells	HLA-A
0	1.53058	0.399	0.041	0	T cells	ICOS
0	1.51484	0.627	0.227	0	T cells	ALOX5AP
0	1.5049	0.487	0.16	0	T cells	CD27
0	1.49426	0.519	0.05	0	T cells	CD247
0	1.48888	0.659	0.334	0	T cells	RARRES3
0	1.48325	0.786	0.375	0	T cells	RGS1
0	1.47888	0.982	0.563	0	T cells	SRGN
0	1.4364	0.333	0.028	0	T cells	AC092580.4
0	1.43335	0.724	0.314	0	T cells	RAC2
0	1.41803	0.413	0.03	0	T cells	TRAT1
0	1.40444	0.488	0.183	0	T cells	APOBEC3G
0	1.40094	0.513	0.067	0	T cells	LAT
0	1.38122	0.628	0.247	0	T cells	EVL
0	1.38006	0.441	0.043	0	T cells	GZMM
0	1.35373	0.429	0.138	0	T cells	IL7R
0	1.34973	0.581	0.158	0	T cells	FYB
0	1.34412	0.754	0.372	0	T cells	GMFG
0	1.3117	0.71	0.339	0	T cells	TNFAIP3
0	1.2968	0.285	0.029	0	T cells	CXCR6
0	1.2708	0.932	0.921	0	T cells	RPS26
0	1.24106	0.619	0.289	0	T cells	STK17B
0	1.24043	0.998	0.965	0	T cells	HLA-C
0	1.22893	0.583	0.195	0	T cells	ACAP1
0	1.22406	0.425	0.043	0	T cells	CD6
0	1.21787	0.612	0.332	0	T cells	PPP2R5C
0	1.2148	0.806	0.573	0	T cells	YPEL5
0	1.20905	0.472	0.217	0	T cells	LTB
0	1.20845	0.658	0.469	0	T cells	FAM177A1
0	1.20279	0.758	0.451	0	T cells	ISG20
0	1.17896	0.557	0.221	0	T cells	RHOH
0	1.16328	0.664	0.31	0	T cells	LIMD2
0	1.16266	0.997	0.946	0	T cells	HLA-B
0	1.16147	0.41	0.043	0	T cells	CD96
0	1.16056	0.619	0.291	0	T cells	CYTIP
0	1.15787	0.385	0.04	0	T cells	IL2RB
0	1.15333	0.516	0.175	0	T cells	GNG2
0	1.15056	0.588	0.277	0	T cells	CDC42SE2
0	1.14558	0.479	0.165	0	T cells	CNOT6L
0	1.14414	0.407	0.076	0	T cells	SLA
0	1.14295	1	1	0	T cells	B2M
0	1.13769	0.841	0.647	0	T cells	TSC22D3
0	1.11417	0.467	0.175	0	T cells	RUNX3
0	1.10504	0.742	0.454	0	T cells	COTL1
0	1.1047	0.839	0.737	0	T cells	ZFP36L2
0	1.09318	0.392	0.082	0	T cells	SH2D1A
0	1.09129	0.37	0.11	0	T cells	OASL
0	1.08665	0.467	0.245	0	T cells	CARD16
0	1.08164	0.837	0.645	0	T cells	FXYD5
0	1.06994	0.371	0.082	0	T cells	SYTL3
0	1.06538	0.733	0.544	0	T cells	CRIP1
0	1.05618	0.595	0.28	0	T cells	ICAM3
0	1.05317	0.497	0.255	0	T cells	EML4
0	1.04202	0.308	0.028	0	T cells	GATA3
0	1.04117	0.52	0.295	0	T cells	RP11-138A9.1
0	1.02834	0.321	0.04	0	T cells	SLA2
0	1.02798	0.412	0.141	0	T cells	AKNA
0	1.01762	0.655	0.278	0	T cells	CD48
0	1.01517	0.378	0.074	0	T cells	PTPN22
0	1.01306	1	0.997	0	T cells	RPS29
0	1.01259	0.503	0.231	0	T cells	TNFRSF1B
0	1.01109	0.445	0.144	0	T cells	ETS1
0	1.00771	0.593	0.335	0	T cells	WIPF1
0	1.0072	0.708	0.337	0	T cells	CD53
0	0.999778	0.829	0.69	0	T cells	SRSF7
0	0.998055	0.437	0.118	0	T cells	TBC1D10C
0	0.992669	0.432	0.212	0	T cells	CCL4
0	0.985044	0.501	0.261	0	T cells	PDCD4
0	0.984517	0.492	0.178	0	T cells	CD69
0	0.977629	0.505	0.286	0	T cells	ADGRE5
0	0.963389	0.517	0.233	0	T cells	2023-09-01
0	0.96223	0.569	0.307	0	T cells	STK4
0	0.959873	0.361	0.086	0	T cells	S1PR4
0	0.950697	0.382	0.128	0	T cells	RAB27A
0	0.946872	0.258	0.029	0	T cells	CTLA4
0	0.939606	0.314	0.035	0	T cells	PDE3B
0	0.938295	0.441	0.231	0	T cells	PDCL3
0	0.936186	0.58	0.317	0	T cells	BIRC3
0	0.932813	0.706	0.551	0	T cells	PSMB9
0	0.929206	0.629	0.41	0	T cells	HLA-F
0	0.926638	0.352	0.045	0	T cells	SKAP1
0	0.918735	0.348	0.088	0	T cells	STAT4
0	0.91811	0.321	0.078	0	T cells	CXCR3
0	0.91807	0.38	0.127	0	T cells	DOK2
0	0.91473	0.572	0.42	0	T cells	PPP1R2
0	0.907775	0.542	0.311	0	T cells	STK17A
0	0.907602	0.37	0.183	0	T cells	RP11-138A9.2
0	0.905724	0.941	0.884	0	T cells	HSPA8
0	0.905303	0.466	0.248	0	T cells	VPS37B
0	0.895573	0.371	0.085	0	T cells	PRKCH
0	0.895328	0.468	0.222	0	T cells	ARHGEF1
0	0.892578	0.599	0.259	0	T cells	ITGB2
0	0.888924	0.577	0.404	0	T cells	ELF1
0	0.886155	0.393	0.125	0	T cells	ARHGAP9
0	0.877143	0.383	0.158	0	T cells	FAM46C
0	0.876918	0.533	0.472	0	T cells	CACYBP
0	0.862803	0.284	0.046	0	T cells	RNF125
0	0.861419	0.551	0.305	0	T cells	ZNF331
0	0.857766	0.418	0.226	0	T cells	SLC7A5
0	0.857372	0.379	0.129	0	T cells	PTPN7
0	0.855492	0.434	0.229	0	T cells	PBXIP1
0	0.851242	0.728	0.577	0	T cells	ISG15
0	0.831117	0.292	0.029	0	T cells	CD5
0	0.830243	0.492	0.406	0	T cells	CLEC2B
0	0.82611	1	0.998	0	T cells	TMSB4X
0	0.825595	0.379	0.271	0	T cells	CHST12
0	0.824891	0.421	0.173	0	T cells	RHOF
0	0.824743	0.357	0.153	0	T cells	ORAI1
0	0.823973	0.527	0.261	0	T cells	LCP1
0	0.822149	0.382	0.159	0	T cells	SLC38A1
0	0.82144	0.349	0.087	0	T cells	GIMAP7
0	0.820306	0.313	0.031	0	T cells	ZAP70
0	0.816778	0.519	0.275	0	T cells	OCIAD2
0	0.815957	0.537	0.323	0	T cells	UCP2
0	0.815132	0.57	0.331	0	T cells	ITM2A
0	0.814388	0.975	0.943	0	T cells	PFN1
0	0.814126	0.633	0.354	0	T cells	GPSM3
0	0.811847	0.459	0.3	0	T cells	GSPT1
0	0.811814	1	1	0	T cells	RPS27
0	0.806079	0.538	0.38	0	T cells	NR3C1
0	0.804557	0.343	0.134	0	T cells	TTC39C
0	0.802184	0.376	0.14	0	T cells	ARHGAP15
0	0.801755	0.273	0.019	0	T cells	SIRPG
0	0.800226	0.518	0.372	0	T cells	RNF213
0	0.800067	0.813	0.76	0	T cells	SRSF2
0	0.790291	0.62	0.465	0	T cells	HN1
0	0.789199	0.559	0.402	0	T cells	TAP1
0	0.788087	0.444	0.309	0	T cells	RHBDD2
0	0.784453	0.366	0.134	0	T cells	EMB
0	0.783851	0.366	0.151	0	T cells	EVI2A
0	0.782741	0.324	0.12	0	T cells	JAML
0	0.782492	0.344	0.206	0	T cells	TSPYL2
0	0.779459	0.28	0.132	0	T cells	MT1F
0	0.778068	0.963	0.886	0	T cells	SH3BGRL3
0	0.774527	0.512	0.29	0	T cells	HCLS1
0	0.772427	0.336	0.181	0	T cells	RORA
0	0.771192	0.758	0.507	0	T cells	EZR
0	0.767645	0.48	0.36	0	T cells	TGFB1
0	0.764559	0.466	0.32	0	T cells	G3BP2
0	0.754842	0.498	0.37	0	T cells	CKLF
0	0.754522	0.481	0.282	0	T cells	FMNL1
0	0.753045	0.718	0.651	0	T cells	LDHB
0	0.752719	0.483	0.243	0	T cells	ARL4C
0	0.750531	0.737	0.643	0	T cells	HMGN1
0	0.750012	0.498	0.358	0	T cells	EPSTI1
0	0.750009	1	0.999	0	T cells	RPS15A
0	0.750008	0.561	0.451	0	T cells	DDIT4
0	0.747983	0.503	0.366	0	T cells	ABRACL
0	0.747369	0.774	0.354	0	T cells	CD37
0	0.741466	0.37	0.185	0	T cells	AAK1
0	0.740276	0.651	0.55	0	T cells	DDX24
0	0.736555	0.571	0.45	0	T cells	ARID4B
0	0.735722	0.257	0.043	0	T cells	TNFRSF25
0	0.733458	0.989	0.972	0	T cells	RPSA
0	0.732855	0.342	0.204	0	T cells	PTTG1
0	0.732806	0.833	0.799	0	T cells	PSME1
0	0.728172	0.556	0.444	0	T cells	IDS
0	0.72802	1	0.998	0	T cells	RPL28
0	0.723648	0.38	0.208	0	T cells	PIK3IP1
0	0.720848	0.286	0.066	0	T cells	P2RY10
0	0.720192	0.856	0.831	0	T cells	SOD1
0	0.718573	0.835	0.688	0	T cells	CD44
0	0.718192	0.831	0.806	0	T cells	RPL17
0	0.716005	0.298	0.103	0	T cells	GALM
0	0.714068	0.592	0.556	0	T cells	CALM3
0	0.712932	0.442	0.307	0	T cells	BUB3
0	0.711899	0.419	0.277	0	T cells	GBP2
0	0.705738	0.963	0.91	0	T cells	HLA-E
0	0.705737	0.337	0.166	0	T cells	LYST
0	0.705411	0.444	0.308	0	T cells	NOP58
0	0.7044	0.536	0.385	0	T cells	ARID5A
0	0.702016	0.474	0.35	0	T cells	C9orf142
0	0.696587	0.291	0.072	0	T cells	RASAL3
0	0.694411	0.279	0.059	0	T cells	PSTPIP1
0	0.691841	0.494	0.346	0	T cells	2023-09-09
0	0.688561	0.359	0.202	0	T cells	CCND2
0	0.681937	0.291	0.082	0	T cells	TRAF3IP3
0	0.681664	0.631	0.542	0	T cells	ARF6
0	0.681519	0.599	0.466	0	T cells	RHOG
0	0.681345	0.3	0.113	0	T cells	BIN2
0	0.680685	0.886	0.845	0	T cells	SUB1
0	0.679549	0.526	0.367	0	T cells	FNBP1
0	0.678508	0.28	0.096	0	T cells	PDE4D
0	0.675475	0.999	0.992	0	T cells	PTMA
0	0.674521	0.331	0.197	0	T cells	RNF19A
0	0.674121	0.262	0.06	0	T cells	IL21R
0	0.67316	0.887	0.834	0	T cells	ARPC2
0	0.667072	0.32	0.172	0	T cells	FAM129A
0	0.665699	0.924	0.886	0	T cells	RPL36A
0	0.664281	0.967	0.946	0	T cells	HNRNPA1
0	0.659637	0.545	0.452	0	T cells	TERF2IP
0	0.657805	0.437	0.276	0	T cells	2023-09-06
0	0.654652	0.362	0.19	0	T cells	SYNE2
0	0.652395	0.992	0.976	0	T cells	RPS21
0	0.651766	0.564	0.511	0	T cells	ANKRD12
0	0.647669	0.899	0.869	0	T cells	UQCRB
0	0.647074	0.314	0.129	0	T cells	DEF6
0	0.643379	0.988	0.965	0	T cells	RPS10
0	0.642555	0.835	0.77	0	T cells	SELK
0	0.64006	0.977	0.969	0	T cells	GAPDH
0	0.639951	1	0.998	0	T cells	MALAT1
0	0.635508	0.276	0.086	0	T cells	SPN
0	0.633729	0.331	0.195	0	T cells	IL10RA
0	0.633659	0.482	0.387	0	T cells	PRPF38B
0	0.633134	0.262	0.086	0	T cells	RCAN3
0	0.628011	0.964	0.949	0	T cells	RPL36AL
0	0.62798	0.41	0.247	0	T cells	EVI2B
0	0.622466	0.586	0.539	0	T cells	PSMB8
0	0.621238	0.609	0.595	0	T cells	PPP1CA
0	0.620616	0.437	0.304	0	T cells	SS18L2
0	0.619433	0.317	0.176	0	T cells	TBCC
0	0.61668	0.629	0.603	0	T cells	C9orf16
0	0.615018	0.999	0.996	0	T cells	RPS3
0	0.612637	0.279	0.104	0	T cells	IKZF1
0	0.608417	0.306	0.159	0	T cells	SELL
0	0.604647	0.623	0.55	0	T cells	KMT2E
0	0.60212	0.71	0.66	0	T cells	DNAJB6
0	0.602037	0.655	0.613	0	T cells	GSTK1
0	0.601095	0.977	0.956	0	T cells	CFL1
0	0.599687	0.813	0.725	0	T cells	IFITM2
0	0.594865	0.354	0.177	0	T cells	WAS
0	0.593899	0.468	0.376	0	T cells	C9orf78
0	0.591205	0.98	0.983	0	T cells	UBC
0	0.589857	0.734	0.737	0	T cells	YWHAB
0	0.586348	1	0.999	0	T cells	RPLP2
0	0.582029	0.307	0.143	0	T cells	HMHA1
0	0.58077	0.319	0.177	0	T cells	NSMCE3
0	0.580575	0.447	0.334	0	T cells	IDI1
0	0.58011	0.719	0.667	0	T cells	PGK1
0	0.576812	0.66	0.633	0	T cells	UBE2B
0	0.575355	0.683	0.619	0	T cells	CIB1
0	0.570679	0.627	0.605	0	T cells	PAIP2
0	0.569696	0.387	0.262	0	T cells	SH3KBP1
0	0.567745	0.575	0.533	0	T cells	MZT2A
0	0.564882	0.931	0.908	0	T cells	NPM1
0	0.564046	1	0.999	0	T cells	RPS12
0	0.562361	0.28	0.127	0	T cells	GPR65
0	0.560019	0.828	0.825	0	T cells	NDUFS5
0	0.55342	0.692	0.617	0	T cells	RPS4Y1
0	0.551351	1	0.998	0	T cells	RPL23A
0	0.549989	0.282	0.131	0	T cells	RBM38
0	0.54821	0.999	0.997	0	T cells	RPL30
0	0.546593	0.418	0.28	0	T cells	TSTD1
0	0.546239	0.714	0.691	0	T cells	RBM8A
0	0.545559	0.933	0.908	0	T cells	CALM1
0	0.544962	0.676	0.672	0	T cells	DRAP1
0	0.544788	0.27	0.145	0	T cells	RNF166
0	0.543179	0.766	0.76	0	T cells	RAN
0	0.541762	0.815	0.808	0	T cells	C19orf43
0	0.537037	0.359	0.185	0	T cells	LBH
0	0.534014	0.999	0.998	0	T cells	RPS25
0	0.531269	0.358	0.21	0	T cells	LDLRAD4
0	0.529244	0.929	0.929	0	T cells	ATP5L
0	0.528201	0.268	0.128	0	T cells	DOCK8
0	0.527034	0.745	0.706	0	T cells	ARPC1B
0	0.520653	0.469	0.344	0	T cells	FAM49B
0	0.518068	0.766	0.657	0	T cells	LSP1
0	0.514066	0.279	0.141	0	T cells	MYO1G
0	0.510302	0.277	0.144	0	T cells	APBB1IP
0	-0.501073	0.093	0.344	0	T cells	KLF10
0	-0.505282	0.056	0.337	0	T cells	SCARB2
0	-0.506256	0.985	0.993	0	T cells	MT-ND4
0	-0.511297	0.045	0.253	0	T cells	GSTM3
0	-0.515813	0.197	0.483	0	T cells	APLP2
0	-0.516969	0.46	0.706	0	T cells	P4HB
0	-0.520125	0.223	0.485	0	T cells	ADI1
0	-0.52735	0.037	0.274	0	T cells	LYN
0	-0.533399	0.15	0.395	0	T cells	HCFC1R1
0	-0.535427	0.075	0.373	0	T cells	SERPINB6
0	-0.536416	0.045	0.319	0	T cells	HEBP1
0	-0.540637	0.06	0.282	0	T cells	GOLIM4
0	-0.54736	0.343	0.654	0	T cells	HSBP1
0	-0.548007	0.097	0.36	0	T cells	ANXA4
0	-0.548398	0.154	0.466	0	T cells	HEXB
0	-0.550766	0.027	0.263	0	T cells	VAT1
0	-0.552489	0.041	0.25	0	T cells	ERRFI1
0	-0.55399	0.045	0.294	0	T cells	MGST2
0	-0.557794	0.023	0.31	0	T cells	MPZL1
0	-0.559459	0.328	0.576	0	T cells	RHOC
0	-0.565966	0.273	0.573	0	T cells	VKORC1
0	-0.567274	0.073	0.353	0	T cells	CRTAP
0	-0.568386	0.475	0.715	0	T cells	ANXA5
0	-0.576997	0.02	0.275	0	T cells	TRIP10
0	-0.580171	0.223	0.501	0	T cells	H2AFJ
0	-0.590578	0.073	0.375	0	T cells	TNFRSF1A
0	-0.590631	0.093	0.385	0	T cells	CALU
0	-0.595381	0.045	0.356	0	T cells	NME4
0	-0.596324	0.082	0.387	0	T cells	PEA15
0	-0.597675	0.031	0.317	0	T cells	ASPH
0	-0.599179	0.511	0.816	0	T cells	SNX3
0	-0.600523	0.112	0.379	0	T cells	PGRMC1
0	-0.601485	0.064	0.342	0	T cells	FAM127A
0	-0.603708	0.284	0.631	0	T cells	FKBP2
0	-0.603907	0.201	0.555	0	T cells	KDELR1
0	-0.613005	0.114	0.382	0	T cells	MAFF
0	-0.625148	0.048	0.329	0	T cells	RCN1
0	-0.626186	0.045	0.301	0	T cells	CPQ
0	-0.627037	0.023	0.345	0	T cells	CLIC4
0	-0.627903	0.291	0.61	0	T cells	AHNAK
0	-0.628629	0.043	0.318	0	T cells	DPYSL2
0	-0.631738	0.122	0.343	0	T cells	LIMA1
0	-0.633115	0.259	0.616	0	T cells	TMEM14C
0	-0.633388	0.071	0.304	0	T cells	KCNQ1OT1
0	-0.634469	0.116	0.43	0	T cells	GRINA
0	-0.641586	0.246	0.56	0	T cells	COMT
0	-0.642169	0.01	0.279	0	T cells	RAB31
0	-0.645134	0.152	0.467	0	T cells	BRI3
0	-0.646617	0.061	0.308	0	T cells	ETS2
0	-0.647986	0.011	0.319	0	T cells	PVRL2
0	-0.654157	0.054	0.266	0	T cells	TNFRSF12A
0	-0.665486	0.115	0.436	0	T cells	LEPROT
0	-0.668236	0.023	0.288	0	T cells	PKIG
0	-0.669244	0.35	0.644	0	T cells	MGST3
0	-0.670291	0.031	0.264	0	T cells	ABL2
0	-0.671017	0.286	0.632	0	T cells	NENF
0	-0.672537	0.043	0.253	0	T cells	FGL2
0	-0.673636	0.048	0.336	0	T cells	BASP1
0	-0.674987	0.167	0.495	0	T cells	ARL2
0	-0.680809	0.032	0.315	0	T cells	CD40
0	-0.681323	0.561	0.802	0	T cells	PPP1R15A
0	-0.687965	0.254	0.583	0	T cells	ATOX1
0	-0.696753	0.059	0.382	0	T cells	TCEAL4
0	-0.696798	0.68	0.86	0	T cells	DUSP1
0	-0.697755	0.012	0.256	0	T cells	MGLL
0	-0.702029	0.441	0.698	0	T cells	ZFP36L1
0	-0.703132	0.097	0.429	0	T cells	SCPEP1
0	-0.708693	0.208	0.525	0	T cells	CYB5R3
0	-0.715121	0.046	0.284	0	T cells	FGFR1
0	-0.723033	0.012	0.306	0	T cells	RAB32
0	-0.723393	0.021	0.284	0	T cells	MEF2C
0	-0.736578	0.133	0.458	0	T cells	TAX1BP3
0	-0.739958	0.019	0.297	0	T cells	CTTN
0	-0.744138	0.069	0.339	0	T cells	SGK1
0	-0.74612	0.007	0.267	0	T cells	LAMB2
0	-0.75562	0.141	0.484	0	T cells	ASAH1
0	-0.756568	0.016	0.342	0	T cells	TUBB6
0	-0.75893	0.165	0.449	0	T cells	NFKBIZ
0	-0.768047	0.029	0.302	0	T cells	CTSF
0	-0.770986	0.627	0.859	0	T cells	GPX4
0	-0.771596	0.064	0.38	0	T cells	CREG1
0	-0.776801	0.263	0.536	0	T cells	CEBPB
0	-0.778557	0.436	0.723	0	T cells	HSP90B1
0	-0.796331	0.005	0.269	0	T cells	LAMC1
0	-0.804676	0.055	0.402	0	T cells	SMIM14
0	-0.808543	0.012	0.287	0	T cells	PLAU
0	-0.811992	0.01	0.254	0	T cells	FILIP1L
0	-0.812237	0.043	0.378	0	T cells	RNF130
0	-0.827465	0.009	0.311	0	T cells	DST
0	-0.827511	0.018	0.308	0	T cells	H1F0
0	-0.827681	0.037	0.419	0	T cells	RAB34
0	-0.828997	0.017	0.268	0	T cells	RP11-14N7.2
0	-0.842148	0.145	0.386	0	T cells	NDRG1
0	-0.844204	0.098	0.351	0	T cells	SPINT2
0	-0.84645	0.012	0.33	0	T cells	TNFAIP2
0	-0.847188	0.1	0.504	0	T cells	RRBP1
0	-0.849147	0.088	0.354	0	T cells	SPTBN1
0	-0.849355	0.098	0.477	0	T cells	BLVRB
0	-0.858735	0.388	0.716	0	T cells	RTN4
0	-0.860969	0.264	0.489	0	T cells	TXNIP
0	-0.863529	0.063	0.346	0	T cells	SERPINH1
0	-0.866058	0.011	0.313	0	T cells	MMP14
0	-0.866229	0.035	0.456	0	T cells	IFNGR2
0	-0.871269	0.005	0.311	0	T cells	DAB2
0	-0.874566	0.064	0.408	0	T cells	NFIC
0	-0.88178	0.177	0.542	0	T cells	PRDX4
0	-0.883092	0.062	0.295	0	T cells	CRIP2
0	-0.900729	0.004	0.269	0	T cells	PRRX1
0	-0.902268	0.134	0.478	0	T cells	CD81
0	-0.905382	0.606	0.865	0	T cells	RAC1
0	-0.906608	0.129	0.461	0	T cells	NGFRAP1
0	-0.908566	0.055	0.266	0	T cells	SPRY1
0	-0.910404	0.096	0.417	0	T cells	CTSH
0	-0.921987	0.02	0.376	0	T cells	ALDH2
0	-0.925102	0.016	0.262	0	T cells	CRABP2
0	-0.931029	0.005	0.295	0	T cells	NFIB
0	-0.933791	0.055	0.349	0	T cells	ICAM1
0	-0.943097	0.006	0.267	0	T cells	TFPI
0	-0.944601	0.07	0.323	0	T cells	SPON2
0	-0.947126	0.023	0.321	0	T cells	NFIA
0	-0.951355	0.128	0.419	0	T cells	CTSZ
0	-0.961776	0.83	0.877	0	T cells	S100A10
0	-0.963098	0.005	0.261	0	T cells	MAP1B
0	-0.982344	0.603	0.807	0	T cells	IER2
0	-0.991562	0.199	0.385	0	T cells	CD83
0	-0.993179	0.143	0.511	0	T cells	PLD3
0	-1.00466	0.018	0.419	0	T cells	RAB13
0	-1.00662	0.005	0.309	0	T cells	SSPN
0	-1.00844	0.007	0.298	0	T cells	OLFML3
0	-1.01229	0.017	0.312	0	T cells	TGFBI
0	-1.01317	0.065	0.309	0	T cells	FXYD1
0	-1.01351	0.067	0.412	0	T cells	LGMN
0	-1.02723	0.011	0.258	0	T cells	CPE
0	-1.0353	0.009	0.316	0	T cells	AXL
0	-1.03819	0.011	0.309	0	T cells	HSPG2
0	-1.04771	0.011	0.342	0	T cells	MAFB
0	-1.05054	0.012	0.401	0	T cells	GAS6
0	-1.05456	0.008	0.35	0	T cells	PPIC
0	-1.05646	0.004	0.261	0	T cells	VCAN
0	-1.05725	0.02	0.317	0	T cells	LHFP
0	-1.06125	0.26	0.627	0	T cells	CDKN1A
0	-1.06779	0.035	0.293	0	T cells	MDK
0	-1.07108	0.153	0.47	0	T cells	LGALS3BP
0	-1.07314	0.12	0.51	0	T cells	CD151
0	-1.08569	0.008	0.331	0	T cells	COX7A1
0	-1.08652	0.804	0.91	0	T cells	SAT1
0	-1.09027	0.018	0.323	0	T cells	PLTP
0	-1.09199	0.021	0.423	0	T cells	WBP5
0	-1.11717	0.073	0.35	0	T cells	MFGE8
0	-1.11726	0.012	0.338	0	T cells	CYBRD1
0	-1.13534	0.017	0.284	0	T cells	FBLN5
0	-1.13859	0.641	0.828	0	T cells	TXN
0	-1.14235	0.008	0.316	0	T cells	RND3
0	-1.14743	0.171	0.581	0	T cells	NR4A1
0	-1.14977	0.236	0.659	0	T cells	CD59
0	-1.15355	0.019	0.305	0	T cells	CRYAB
0	-1.163	0.026	0.413	0	T cells	TSPAN4
0	-1.16516	0.03	0.306	0	T cells	FHL1
0	-1.16744	0.011	0.37	0	T cells	EPHX1
0	-1.17541	0.304	0.594	0	T cells	SOCS3
0	-1.18181	0.145	0.614	0	T cells	YBX3
0	-1.18195	0.049	0.488	0	T cells	PDLIM1
0	-1.18542	0.022	0.34	0	T cells	HTRA1
0	-1.18608	0.094	0.544	0	T cells	DDAH2
0	-1.18831	0.017	0.284	0	T cells	CFH
0	-1.18894	0.219	0.505	0	T cells	ID3
0	-1.19182	0.448	0.765	0	T cells	LGALS3
0	-1.19197	0.022	0.355	0	T cells	S100A16
0	-1.20112	0.007	0.37	0	T cells	LRP1
0	-1.21632	0.08	0.431	0	T cells	TSC22D1
0	-1.21781	0.007	0.298	0	T cells	ISLR
0	-1.2217	0.044	0.355	0	T cells	TPM1
0	-1.22637	0.07	0.325	0	T cells	MYC
0	-1.22916	0.052	0.314	0	T cells	ID1
0	-1.23059	0.58	0.822	0	T cells	NFKBIA
0	-1.23517	0.017	0.29	0	T cells	CTSK
0	-1.23811	0.762	0.891	0	T cells	S100A11
0	-1.24332	0.007	0.267	0	T cells	ACKR3
0	-1.25192	0.014	0.413	0	T cells	CNN3
0	-1.25674	0.011	0.414	0	T cells	EMP2
0	-1.26039	0.708	0.839	0	T cells	JUN
0	-1.27317	0.084	0.419	0	T cells	CTSL
0	-1.28351	0.624	0.862	0	T cells	FOS
0	-1.28748	0.124	0.499	0	T cells	RHOB
0	-1.30513	0.039	0.388	0	T cells	PRKCDBP
0	-1.311	0.429	0.779	0	T cells	GPX1
0	-1.31279	0.034	0.338	0	T cells	CD68
0	-1.31923	0.009	0.254	0	T cells	HTRA3
0	-1.32018	0.014	0.365	0	T cells	TMEM176A
0	-1.3297	0.445	0.747	0	T cells	FOSB
0	-1.33245	0.007	0.273	0	T cells	PDGFRL
0	-1.36278	0.007	0.33	0	T cells	MXRA8
0	-1.37201	0.023	0.5	0	T cells	TCF4
0	-1.37305	0.01	0.321	0	T cells	MGST1
0	-1.39762	0.016	0.506	0	T cells	MARCKS
0	-1.40274	0.051	0.532	0	T cells	APP
0	-1.40637	0.746	0.909	0	T cells	NEAT1
0	-1.42159	0.023	0.432	0	T cells	TIMP2
0	-1.42609	0.039	0.44	0	T cells	EMP1
0	-1.43678	0.094	0.613	0	T cells	FCGRT
0	-1.4496	0.031	0.297	0	T cells	TPM2
0	-1.45103	0.024	0.418	0	T cells	GPNMB
0	-1.47473	0.296	0.713	0	T cells	DSTN
0	-1.4763	0.013	0.283	0	T cells	C3
0	-1.48028	0.025	0.375	0	T cells	HES1
0	-1.48644	0.011	0.271	0	T cells	BGN
0	-1.49542	0.023	0.345	0	T cells	PCOLCE
0	-1.49603	0.01	0.304	0	T cells	RAMP2
0	-1.50024	0.425	0.818	0	T cells	LAPTM4A
0	-1.50151	0.025	0.372	0	T cells	CAV1
0	-1.51352	0.309	0.627	0	T cells	CTSB
0	-1.51733	0.523	0.872	0	T cells	GSTP1
0	-1.52625	0.021	0.374	0	T cells	GNG11
0	-1.5308	0.209	0.618	0	T cells	SELM
0	-1.54701	0.427	0.737	0	T cells	GADD45B
0	-1.55086	0.166	0.608	0	T cells	GLUL
0	-1.56804	0.006	0.344	0	T cells	PLPP3
0	-1.573	0.218	0.625	0	T cells	IFI27
0	-1.57789	0.032	0.324	0	T cells	COL6A3
0	-1.57875	0.495	0.811	0	T cells	HSPB1
0	-1.58817	0.072	0.497	0	T cells	ATF3
0	-1.61987	0.012	0.443	0	T cells	PTRF
0	-1.62945	0.595	0.89	0	T cells	CD63
0	-1.63214	0.157	0.689	0	T cells	GRN
0	-1.64534	0.611	0.858	0	T cells	LGALS1
0	-1.66454	0.014	0.389	0	T cells	SDC2
0	-1.67327	0.016	0.381	0	T cells	ADM
0	-1.67882	0.55	0.855	0	T cells	ANXA2
0	-1.68217	0.117	0.44	0	T cells	PLAUR
0	-1.69041	0.019	0.323	0	T cells	RARRES2
0	-1.69273	0.009	0.297	0	T cells	TPPP3
0	-1.71346	0.015	0.346	0	T cells	NNMT
0	-1.71387	0.914	0.934	0	T cells	S100A6
0	-1.71657	0.086	0.532	0	T cells	CEBPD
0	-1.71763	0.461	0.865	0	T cells	PSAP
0	-1.7345	0.109	0.275	0	T cells	FCER1G
0	-1.73711	0.119	0.53	0	T cells	CD9
0	-1.74265	0.011	0.271	0	T cells	TNXB
0	-1.76478	0.015	0.459	0	T cells	PMP22
0	-1.76836	0.02	0.36	0	T cells	MMP2
0	-1.7902	0.023	0.439	0	T cells	TMEM176B
0	-1.7997	0.084	0.424	0	T cells	LTBP4
0	-1.81483	0.042	0.531	0	T cells	S100A13
0	-1.83889	0.252	0.811	0	T cells	NPC2
0	-1.85554	0.012	0.323	0	T cells	MEG3
0	-1.86835	0.018	0.339	0	T cells	EFEMP1
0	-1.89429	0.014	0.289	0	T cells	FBN1
0	-1.9272	0.028	0.515	0	T cells	NUPR1
0	-1.97762	0.053	0.551	0	T cells	KLF4
0	-1.98415	0.064	0.435	0	T cells	IGFBP4
0	-1.98637	0.022	0.471	0	T cells	SEPP1
0	-1.99677	0.018	0.344	0	T cells	CTGF
0	-1.99745	0.103	0.26	0	T cells	KRT14
0	-1.99853	0.048	0.258	0	T cells	CXCL3
0	-1.99973	0.023	0.357	0	T cells	MYL9
0	-2.01719	0.028	0.375	0	T cells	FN1
0	-2.03886	0.018	0.442	0	T cells	CALD1
0	-2.04525	0.018	0.375	0	T cells	CYR61
0	-2.07917	0.011	0.373	0	T cells	CCDC80
0	-2.11248	0.061	0.263	0	T cells	C15orf48
0	-2.1181	0.063	0.291	0	T cells	G0S2
0	-2.12575	0.009	0.292	0	T cells	CXCL12
0	-2.12576	0.099	0.554	0	T cells	IER3
0	-2.12759	0.014	0.366	0	T cells	FBLN2
0	-2.12916	0.01	0.313	0	T cells	IGFBP5
0	-2.14085	0.081	0.373	0	T cells	CLU
0	-2.15498	0.057	0.324	0	T cells	CXCL1
0	-2.17649	0.034	0.33	0	T cells	SLPI
0	-2.17883	0.025	0.434	0	T cells	COL6A1
0	-2.22121	0.284	0.649	0	T cells	SOD2
0	-2.23328	0.975	0.998	0	T cells	FTL
0	-2.23957	0.045	0.3	0	T cells	CCL2
0	-2.24363	0.013	0.356	0	T cells	SOD3
0	-2.24615	0.088	0.276	0	T cells	S100A2
0	-2.24664	0.021	0.372	0	T cells	FSTL1
0	-2.2894	0.03	0.436	0	T cells	C1R
0	-2.31231	0.026	0.428	0	T cells	C1S
0	-2.31432	0.015	0.328	0	T cells	SPARCL1
0	-2.32883	0.026	0.528	0	T cells	SERPINF1
0	-2.3427	0.015	0.306	0	T cells	DPT
0	-2.39227	0.019	0.432	0	T cells	TIMP3
0	-2.42484	0.019	0.408	0	T cells	FBLN1
0	-2.43301	0.091	0.537	0	T cells	EGR1
0	-2.4341	0.032	0.537	0	T cells	SERPING1
0	-2.46343	0.057	0.381	0	T cells	CXCL2
0	-2.48019	0.029	0.397	0	T cells	GPX3
0	-2.54354	0.035	0.422	0	T cells	SPARC
0	-2.59841	0.295	0.777	0	T cells	IFITM3
0	-2.61532	0.035	0.467	0	T cells	COL6A2
0	-2.6508	0.234	0.706	0	T cells	TIMP1
0	-2.8142	0.039	0.412	0	T cells	LUM
0	-2.81905	0.026	0.292	0	T cells	MFAP5
0	-2.8297	0.027	0.409	0	T cells	PLAC9
0	-2.83687	0.04	0.484	0	T cells	ADIRF
0	-2.85643	0.099	0.28	0	T cells	KRT17
0	-2.97444	0.023	0.284	0	T cells	CXCL14
0	-3.08689	0.079	0.529	0	T cells	IGFBP7
0	-3.09659	0.024	0.372	0	T cells	MFAP4
0	-3.1006	0.107	0.358	0	T cells	CXCL8
0	-3.13536	0.04	0.41	0	T cells	COL3A1
0	-3.14293	0.072	0.436	0	T cells	IGFBP6
0	-3.43632	0.048	0.465	0	T cells	COL1A2
0	-3.58363	0.048	0.438	0	T cells	COL1A1
0	-3.59334	0.06	0.428	0	T cells	MGP
0	-3.62824	0.091	0.304	0	T cells	S100A8
0	-3.92183	0.105	0.338	0	T cells	S100A9
0	-4.0452	0.176	0.831	0	T cells	CST3
0	-4.3195	0.087	0.363	0	T cells	APOD
0	-4.50796	0.097	0.699	0	T cells	GSN
0	-4.58068	0.106	0.495	0	T cells	DCN
0	-4.95222	0.13	0.532	0	T cells	CFD
4.75643e-305	0.65243	0.582	0.561	9.50906e-301	T cells	H2AFV
1.91068e-304	-1.77615	0.147	0.294	3.81982e-300	T cells	TYROBP
5.97614e-302	0.654244	0.285	0.163	1.19475e-297	T cells	LYAR
7.21383e-301	0.60346	0.544	0.482	1.44219e-296	T cells	GPBP1
4.41179e-298	0.608057	0.371	0.26	8.82006e-294	T cells	NAP1L4
3.08073e-297	0.547007	0.326	0.205	6.15899e-293	T cells	SLC9A3R1
9.34682e-289	0.559573	0.278	0.156	1.86862e-284	T cells	DUSP10
1.03456e-288	0.568499	0.303	0.188	2.0683e-284	T cells	ABHD17A
9.70005e-278	0.53902	0.577	0.532	1.93923e-273	T cells	SF1
4.54662e-277	0.669782	0.312	0.194	9.0896e-273	T cells	PTGER4
1.44202e-275	0.539364	0.255	0.14	2.88289e-271	T cells	MYO1F
2.70746e-270	0.641372	0.406	0.301	5.41275e-266	T cells	FAM107B
3.93386e-270	0.554756	0.318	0.204	7.86458e-266	T cells	CMTM7
4.19479e-270	-1.75727	0.58	0.739	8.38622e-266	T cells	CSTB
6.87831e-266	0.534391	0.295	0.18	1.37511e-261	T cells	BTN3A2
2.29596e-265	-0.747162	0.166	0.303	4.59008e-261	T cells	HLA-DMB
9.0716e-264	0.501876	0.601	0.584	1.81359e-259	T cells	TRAPPC1
9.21986e-263	-1.42642	0.185	0.341	1.84324e-258	T cells	PERP
6.7865e-260	0.569307	0.484	0.411	1.35676e-255	T cells	WHSC1L1
5.33161e-258	0.673096	0.414	0.327	1.0659e-253	T cells	CLDND1
2.0016e-257	-0.532333	0.248	0.43	4.00161e-253	T cells	MARCKSL1
3.41074e-257	0.570836	0.474	0.401	6.81874e-253	T cells	SP100
1.01469e-253	0.694981	0.44	0.335	2.02857e-249	T cells	MX1
1.92265e-253	0.760172	0.754	0.769	3.84375e-249	T cells	HSPE1
1.99969e-253	0.614182	0.415	0.313	3.99777e-249	T cells	GLIPR1
7.4647e-251	0.565649	0.369	0.26	1.49234e-246	T cells	SMCHD1
7.65671e-251	0.555322	0.365	0.263	1.53073e-246	T cells	USP15
1.22803e-247	0.576745	0.375	0.28	2.45507e-243	T cells	ISCA1
1.54182e-247	-2.6909	0.165	0.311	3.0824e-243	T cells	APOE
2.11147e-244	0.53991	0.54	0.47	4.22124e-240	T cells	AKAP13
9.08837e-238	0.501791	0.367	0.251	1.81695e-233	T cells	C12orf75
1.26379e-236	0.579911	0.459	0.384	2.52658e-232	T cells	SYAP1
4.14847e-236	0.559344	0.276	0.171	8.29363e-232	T cells	SMC4
1.27242e-235	0.508628	0.323	0.218	2.54381e-231	T cells	CYLD
3.54747e-235	0.535076	0.331	0.226	7.0921e-231	T cells	CDKN1B
2.47261e-233	0.580102	0.493	0.437	4.94324e-229	T cells	MRPS6
1.327e-232	0.565074	0.422	0.355	2.65293e-228	T cells	PPM1G
4.362e-228	0.518062	0.318	0.213	8.72051e-224	T cells	SVIP
3.32489e-226	0.500852	0.452	0.375	6.64711e-222	T cells	BCAS2
2.0014e-221	0.534425	0.491	0.442	4.0012e-217	T cells	CAPZA1
5.47712e-221	0.619233	0.333	0.239	1.09498e-216	T cells	APOBEC3C
5.10101e-220	0.535414	0.35	0.261	1.01979e-215	T cells	CMC2
4.46305e-219	0.522202	0.293	0.174	8.92252e-215	T cells	CCR7
6.29262e-218	0.506321	0.27	0.168	1.25802e-213	T cells	PIP4K2A
1.97637e-217	0.512834	0.417	0.336	3.95116e-213	T cells	SLBP
6.66863e-212	0.50853	0.358	0.261	1.33319e-207	T cells	PCSK7
8.62297e-210	0.588233	0.45	0.396	1.7239e-205	T cells	EIF3J
1.78543e-207	0.519423	0.474	0.436	3.56943e-203	T cells	PSMA5
4.00831e-205	-0.636237	0.876	0.904	8.01342e-201	T cells	ITM2B
2.57253e-203	0.628453	0.418	0.353	5.14301e-199	T cells	TANK
6.6431e-201	0.525672	0.416	0.345	1.32809e-196	T cells	ADAR
1.45399e-194	-0.566943	0.925	0.886	2.90681e-190	T cells	VIM
5.37833e-192	0.517324	0.68	0.693	1.07524e-187	T cells	NBEAL1
7.22488e-189	-0.669537	0.381	0.557	1.4444e-184	T cells	CD55
4.40351e-182	0.554077	0.366	0.293	8.80349e-178	T cells	NAA50
4.61444e-182	0.550412	0.402	0.344	9.22518e-178	T cells	CDK2AP2
4.18727e-178	0.525783	0.367	0.285	8.37118e-174	T cells	KPNA2
3.68222e-170	0.511713	0.291	0.206	7.36149e-166	T cells	LINC-PINT
5.90779e-164	-3.65616	0.225	0.353	1.18109e-159	T cells	IGLC3
1.5706e-163	0.530803	0.544	0.52	3.13995e-159	T cells	PPP1CB
7.59655e-159	0.5024	0.307	0.235	1.5187e-154	T cells	CCDC167
2.50686e-158	0.530237	0.296	0.21	5.0117e-154	T cells	PIK3R1
1.92803e-157	0.536729	0.329	0.257	3.85453e-153	T cells	CCNH
1.93875e-154	0.522586	0.328	0.257	3.87596e-150	T cells	JMJD6
6.72887e-154	0.501266	0.37	0.302	1.34523e-149	T cells	CDC42SE1
1.28727e-152	0.518644	0.354	0.275	2.5735e-148	T cells	SOCS1
6.6113e-151	-0.715866	0.85	0.928	1.32173e-146	T cells	JUNB
4.53722e-150	0.523004	0.613	0.59	9.07081e-146	T cells	LITAF
1.07736e-143	0.848651	0.477	0.425	2.15386e-139	T cells	HIST1H4C
7.73625e-134	-0.703553	0.997	0.998	1.54663e-129	T cells	FTH1
9.45858e-130	0.506837	0.426	0.386	1.89096e-125	T cells	GABARAPL1
1.28547e-129	0.537317	0.431	0.392	2.56991e-125	T cells	ZNF90
6.32368e-118	0.563805	0.382	0.319	1.26423e-113	T cells	PMAIP1
8.95889e-115	-1.16542	0.336	0.413	1.79106e-110	T cells	HLA-DRB5
4.58463e-92	0.537799	0.42	0.403	9.16559e-88	T cells	RBPJ
6.54171e-88	0.587183	0.778	0.839	1.30782e-83	T cells	AC090498.1
7.33521e-76	0.85522	0.285	0.251	1.46645e-71	T cells	CMC1
3.76943e-75	-0.580802	0.368	0.431	7.53585e-71	T cells	HLA-DMA
1.99875e-74	-4.33974	0.301	0.379	3.9959e-70	T cells	IGHG1
5.79725e-64	0.533556	0.666	0.75	1.15899e-59	T cells	HMGN2
6.50509e-61	0.587911	0.549	0.586	1.3005e-56	T cells	HSPD1
2.4797e-52	-0.637576	0.499	0.631	4.95743e-48	T cells	CTSD
1.39847e-49	0.566106	0.922	0.941	2.79582e-45	T cells	HSP90AA1
5.16454e-48	-1.20307	0.438	0.453	1.03249e-43	T cells	HLA-DQB1
6.62535e-40	-1.13159	0.721	0.6	1.32454e-35	T cells	HLA-DPB1
4.25464e-37	0.599117	0.675	0.749	8.50588e-33	T cells	ANXA1
1.05509e-36	-1.9613	0.639	0.619	2.10933e-32	T cells	HLA-DRA
7.3201e-36	0.906499	0.303	0.29	1.46343e-31	T cells	STMN1
1.81007e-29	0.542739	0.363	0.395	3.61869e-25	T cells	CORO1B
4.68212e-25	-1.48402	0.896	0.732	9.3605e-21	T cells	CD74
1.45757e-18	-0.934297	0.674	0.557	2.91398e-14	T cells	HLA-DRB1
1.6186e-16	-0.562517	0.793	0.854	3.2359e-12	T cells	SSR4
5.20619e-16	-1.13979	0.667	0.554	1.04082e-11	T cells	HLA-DPA1
7.32011e-16	-3.86626	0.41	0.432	1.46344e-11	T cells	IGHG3
3.03679e-12	-4.21801	0.499	0.501	6.07115e-08	T cells	IGLC2
6.28599e-10	-3.44528	0.429	0.446	1.25669e-05	T cells	IGHA1
0	3.15256	0.951	0.128	0	B cells	CD79A
0	2.97037	0.895	0.035	0	B cells	MS4A1
0	2.01705	0.965	0.471	0	B cells	CD37
0	1.88208	0.704	0.02	0	B cells	BANK1
0	1.88053	0.305	0.028	0	B cells	AL928768.3
0	1.87651	0.973	0.403	0	B cells	HLA-DQB1
0	1.87297	0.985	0.596	0	B cells	HLA-DRA
0	1.83792	0.993	0.776	0	B cells	CD74
0	1.77102	0.603	0.09	0	B cells	LY9
0	1.76992	0.967	0.38	0	B cells	HLA-DQA1
0	1.75628	0.975	0.541	0	B cells	LAPTM5
0	1.70518	0.458	0.017	0	B cells	VPREB3
0	1.68799	0.625	0.032	0	B cells	TNFRSF13C
0	1.65803	0.765	0.278	0	B cells	CD83
0	1.6329	0.588	0.125	0	B cells	CD79B
0	1.58028	0.985	0.616	0	B cells	HLA-DPB1
0	1.46377	0.557	0.029	0	B cells	CD19
0	1.44986	0.651	0.147	0	B cells	MEF2C
0	1.44385	0.466	0.023	0	B cells	TNFRSF13B
0	1.42928	0.979	0.522	0	B cells	CD52
0	1.38772	0.984	0.563	0	B cells	HLA-DPA1
0	1.37095	0.622	0.266	0	B cells	CD69
0	1.33761	0.881	0.368	0	B cells	HLA-DMA
0	1.32082	0.807	0.27	0	B cells	LTB
0	1.29368	0.57	0.079	0	B cells	LY86
0	1.28185	0.634	0.183	0	B cells	CCR7
0	1.24872	0.29	0.007	0	B cells	RP5-887A10.1
0	1.24649	0.842	0.382	0	B cells	CD48
0	1.2452	0.618	0.168	0	B cells	HLA-DQA2
0	1.22978	0.739	0.211	0	B cells	HLA-DMB
0	1.2237	0.594	0.298	0	B cells	WDR74
0	1.21971	0.566	0.248	0	B cells	SMIM14
0	1.19511	0.811	0.348	0	B cells	HLA-DRB5
0	1.19179	0.456	0.045	0	B cells	SPIB
0	1.17657	0.989	0.567	0	B cells	HLA-DRB1
0	1.15949	0.904	0.574	0	B cells	EZR
0	1.14436	0.807	0.41	0	B cells	LIMD2
0	1.10391	0.443	0.064	0	B cells	ADAM28
0	1.07167	0.515	0.12	0	B cells	IRF8
0	1.07151	0.82	0.456	0	B cells	REL
0	1.06709	0.361	0.035	0	B cells	KIAA0226L
0	1.04743	0.447	0.096	0	B cells	POU2F2
0	1.03155	0.364	0.015	0	B cells	CD22
0	1.02455	0.487	0.13	0	B cells	ORAI2
0	1.01383	0.828	0.445	0	B cells	CD53
0	1.00587	0.985	0.907	0	B cells	EEF1B2
0	0.995456	0.447	0.076	0	B cells	BCAS4
0	0.978578	0.999	0.999	0	B cells	RPLP2
0	0.977962	0.376	0.019	0	B cells	FCRLA
0	0.970066	0.505	0.151	0	B cells	NCF1
0	0.968177	0.796	0.429	0	B cells	GPSM3
0	0.95498	0.855	0.643	0	B cells	YPEL5
0	0.951691	0.566	0.184	0	B cells	SELL
0	0.95078	0.671	0.318	0	B cells	RHOH
0	0.950424	0.997	0.977	0	B cells	RPSA
0	0.945289	0.379	0.015	0	B cells	BLK
0	0.931669	0.619	0.281	0	B cells	EVI2B
0	0.929683	0.826	0.543	0	B cells	ISG20
0	0.916916	0.999	0.998	0	B cells	RPS23
0	0.905303	0.436	0.09	0	B cells	FCMR
0	0.904348	0.375	0.05	0	B cells	HLA-DOB
0	0.895639	0.924	0.519	0	B cells	CORO1A
0	0.895345	0.379	0.086	0	B cells	GNG7
0	0.883859	0.482	0.16	0	B cells	LYN
0	0.881175	0.536	0.258	0	B cells	SNX2
0	0.879913	1	0.998	0	B cells	RPS29
0	0.859232	0.413	0.094	0	B cells	LAT2
0	0.8576	1	0.999	0	B cells	RPL23A
0	0.857519	1	1	0	B cells	RPS27
0	0.854993	0.546	0.244	0	B cells	SMAP2
0	0.850975	0.998	0.986	0	B cells	RPS11
0	0.848054	0.999	0.995	0	B cells	RPS20
0	0.846829	0.254	0.015	0	B cells	IGHD
0	0.843788	1	0.997	0	B cells	RPL39
0	0.843571	1	1	0	B cells	RPS18
0	0.836336	1	0.997	0	B cells	RPS8
0	0.830214	1	0.998	0	B cells	RPL19
0	0.828103	0.446	0.19	0	B cells	CD40
0	0.824294	1	0.999	0	B cells	RPL21
0	0.820661	1	0.998	0	B cells	RPL28
0	0.820452	0.305	0.021	0	B cells	CXCR5
0	0.81598	1	0.999	0	B cells	RPL27A
0	0.815193	1	0.999	0	B cells	RPL18A
0	0.81097	0.996	0.971	0	B cells	RPS10
0	0.801624	0.361	0.098	0	B cells	RP1-313I6.12
0	0.800854	0.357	0.072	0	B cells	HVCN1
0	0.800471	0.258	0.032	0	B cells	KIAA0125
0	0.795042	0.877	0.705	0	B cells	TSC22D3
0	0.789498	0.433	0.137	0	B cells	INPP5D
0	0.783074	0.936	0.569	0	B cells	CXCR4
0	0.780634	1	0.999	0	B cells	RPL32
0	0.770899	1	0.999	0	B cells	RPS6
0	0.768929	1	0.998	0	B cells	RPS25
0	0.763237	0.758	0.458	0	B cells	RNASET2
0	0.760598	0.972	0.881	0	B cells	GLTSCR2
0	0.753237	0.29	0.086	0	B cells	PHACTR1
0	0.75084	1	0.998	0	B cells	RPL30
0	0.749973	0.999	0.997	0	B cells	RPL12
0	0.746069	0.55	0.276	0	B cells	CTSH
0	0.740768	0.689	0.381	0	B cells	SYNGR2
0	0.739285	0.999	0.995	0	B cells	RPL18
0	0.737632	1	1	0	B cells	RPL13A
0	0.732478	0.4	0.152	0	B cells	RGS19
0	0.72739	0.765	0.44	0	B cells	RAC2
0	0.726562	0.443	0.169	0	B cells	BCL2A1
0	0.723327	0.501	0.156	0	B cells	PLAC8
0	0.721949	0.352	0.078	0	B cells	ARHGAP24
0	0.714312	0.309	0.068	0	B cells	TMEM156
0	0.713666	1	0.998	0	B cells	RPS2
0	0.713255	0.999	0.999	0	B cells	RPL11
0	0.711705	0.997	0.992	0	B cells	RPS5
0	0.71121	0.359	0.108	0	B cells	RCSD1
0	0.710435	0.999	0.997	0	B cells	FAU
0	0.702689	0.428	0.17	0	B cells	PKIG
0	0.698546	0.25	0.013	0	B cells	LINC00926
0	0.69011	1	0.999	0	B cells	RPL34
0	0.687928	0.693	0.389	0	B cells	CYTIP
0	0.685651	0.998	0.98	0	B cells	RPS21
0	0.677047	0.999	0.997	0	B cells	RPL37
0	0.674241	0.307	0.055	0	B cells	BTK
0	0.672828	0.999	0.997	0	B cells	RPL36
0	0.669779	0.999	0.995	0	B cells	RPL29
0	0.66788	1	0.998	0	B cells	RPL26
0	0.667799	1	0.997	0	B cells	RPL31
0	0.655086	0.334	0.087	0	B cells	RASGRP2
0	0.652678	1	1	0	B cells	EEF1A1
0	0.649702	1	0.995	0	B cells	RPS3A
0	0.649065	1	0.999	0	B cells	RPS12
0	0.648064	0.277	0.054	0	B cells	POU2AF1
0	0.644295	1	0.997	0	B cells	RPL9
0	0.641511	0.999	0.993	0	B cells	RPL10A
0	0.640771	1	1	0	B cells	RPLP1
0	0.631867	0.275	0.038	0	B cells	NCR3
0	0.629208	0.982	0.903	0	B cells	BTG1
0	0.628505	0.355	0.112	0	B cells	SP140
0	0.624977	0.996	0.981	0	B cells	RPL5
0	0.623802	0.27	0.055	0	B cells	CLECL1
0	0.619866	0.998	0.992	0	B cells	RPL14
0	0.615427	1	0.999	0	B cells	RPS14
0	0.607059	1	0.998	0	B cells	RPL3
0	0.606788	1	0.997	0	B cells	RPS13
0	0.601792	0.999	0.999	0	B cells	RPS28
0	0.595688	1	1	0	B cells	RPL13
0	0.593379	0.999	0.995	0	B cells	RPS7
0	0.587508	0.999	0.992	0	B cells	RPL7A
0	0.587373	0.291	0.09	0	B cells	ARHGAP25
0	0.581779	1	0.999	0	B cells	RPS27A
0	0.578193	0.999	0.997	0	B cells	RPS17
0	0.577746	0.992	0.971	0	B cells	RPL4
0	0.577679	0.999	0.992	0	B cells	RPL27
0	0.571505	1	0.998	0	B cells	RPL15
0	0.569073	1	0.999	0	B cells	RPS15A
0	0.559722	0.303	0.088	0	B cells	FAM65B
0	0.559668	0.999	0.996	0	B cells	RPL8
0	0.55869	0.999	0.999	0	B cells	RPS15
0	0.553442	1	0.998	0	B cells	RPS16
0	0.551886	1	0.997	0	B cells	RPS3
0	0.547763	0.999	0.991	0	B cells	RPL38
0	0.541001	0.745	0.47	0	B cells	CD55
0	0.537683	1	0.999	0	B cells	RPS19
0	0.532383	0.994	0.978	0	B cells	RPL22
0	0.528143	0.994	0.974	0	B cells	RPL23
0	0.516759	0.976	0.896	0	B cells	PABPC1
0	0.51165	0.999	0.992	0	B cells	UBA52
0	0.506485	0.996	0.987	0	B cells	GNB2L1
0	-0.791966	0.549	0.787	0	B cells	TMEM59
0	-0.845053	0.514	0.777	0	B cells	PPIB
0	-0.882278	0.326	0.639	0	B cells	P4HB
0	-0.983445	0.21	0.563	0	B cells	MGST3
0	-1.00577	0.059	0.391	0	B cells	CD151
0	-1.06426	0.558	0.787	0	B cells	RAC1
0	-1.06428	0.035	0.363	0	B cells	NGFRAP1
0	-1.07626	0.661	0.847	0	B cells	LDHA
0	-1.16719	0.107	0.516	0	B cells	RHOC
0	-1.2341	0.389	0.72	0	B cells	HSPB1
0	-1.25401	0.14	0.533	0	B cells	CD59
0	-1.32401	0.272	0.656	0	B cells	ANXA5
0	-1.40097	0.224	0.613	0	B cells	CTSD
0	-1.43991	0.006	0.319	0	B cells	PMP22
0	-1.45896	0.11	0.577	0	B cells	PTMS
0	-1.47033	0.434	0.786	0	B cells	TXN
0	-1.49481	0.108	0.473	0	B cells	GLUL
0	-1.49847	0.041	0.376	0	B cells	S100A13
0	-1.52879	0.652	0.914	0	B cells	ITM2B
0	-1.59146	0.023	0.361	0	B cells	NUPR1
0	-1.64194	0.401	0.772	0	B cells	GSTP1
0	-1.64768	0.057	0.405	0	B cells	CD9
0	-1.65607	0.013	0.33	0	B cells	SEPP1
0	-1.66736	0.027	0.396	0	B cells	CEBPD
0	-1.69452	0.64	0.866	0	B cells	NEAT1
0	-1.71579	0.209	0.682	0	B cells	ID2
0	-1.71912	0.138	0.594	0	B cells	DSTN
0	-1.82239	0.081	0.412	0	B cells	IER3
0	-1.83666	0.731	0.415	0	B cells	IGHA1
0	-1.84357	0.778	0.911	0	B cells	VIM
0	-1.8849	0.604	0.882	0	B cells	S100A10
0	-1.89037	0.046	0.367	0	B cells	SERPINF1
0	-2.00005	0.169	0.689	0	B cells	LGALS3
0	-2.00048	0.836	0.471	0	B cells	IGLC2
0	-2.00478	0.401	0.771	0	B cells	ANXA2
0	-2.01199	0.165	0.518	0	B cells	MT1X
0	-2.01611	0.551	0.868	0	B cells	S100A11
0	-2.02637	0.963	0.632	0	B cells	IGKC
0	-2.08281	0.021	0.377	0	B cells	SERPING1
0	-2.26279	0.019	0.331	0	B cells	COL6A2
0	-2.29865	0.266	0.718	0	B cells	IL32
0	-2.3146	0.778	0.455	0	B cells	IGHG4
0	-2.35599	0.503	0.862	0	B cells	S100A4
0	-2.36033	0.204	0.766	0	B cells	ANXA1
0	-2.41361	0.377	0.815	0	B cells	CD63
0	-2.47519	0.028	0.344	0	B cells	ADIRF
0	-2.50839	0.468	0.792	0	B cells	LGALS1
0	-2.55105	0.362	0.76	0	B cells	MT2A
0	-2.62263	0.169	0.562	0	B cells	TIMP1
0	-2.67263	0.208	0.631	0	B cells	IFITM3
0	-2.79506	0.051	0.388	0	B cells	IGFBP7
0	-3.07206	0.628	0.952	0	B cells	S100A6
0	-3.85339	0.137	0.627	0	B cells	CST3
0	-4.04188	0.132	0.505	0	B cells	GSN
0	-4.5006	0.052	0.376	0	B cells	DCN
0	-5.14583	0.032	0.413	0	B cells	CFD
1.96465e-307	-3.15092	0.623	0.327	3.92772e-303	B cells	IGHG1
2.73086e-307	-0.820231	0.052	0.38	5.45953e-303	B cells	RRBP1
1.10717e-306	-1.74615	0.054	0.379	2.21345e-302	B cells	MT1E
1.34654e-306	-1.0275	0.177	0.518	2.69201e-302	B cells	LINC00152
2.02105e-305	-1.17951	0.069	0.397	4.04047e-301	B cells	PHLDA1
2.69368e-304	0.843131	0.344	0.129	5.38521e-300	B cells	NFKBID
8.52275e-304	-1.10501	0.118	0.446	1.70387e-299	B cells	FCGRT
8.29685e-300	-1.5814	0.072	0.391	1.65871e-295	B cells	KLF4
1.44694e-298	0.537902	0.272	0.085	2.89272e-294	B cells	RASGRP3
4.6751e-297	0.601809	0.348	0.13	9.34645e-293	B cells	HSH2D
1.47912e-295	-0.84614	0.398	0.695	2.95705e-291	B cells	TSPO
2.04268e-295	-1.30699	0.006	0.307	4.08373e-291	B cells	PTRF
2.352e-295	0.753546	0.629	0.384	4.70212e-291	B cells	CMTM6
3.29957e-294	0.603628	0.941	0.812	6.59651e-290	B cells	ARPC3
2.3171e-292	-1.22387	0.127	0.444	4.63234e-288	B cells	ITM2A
1.18476e-291	-2.31687	0.541	0.285	2.36858e-287	B cells	IGLC3
1.10832e-288	-2.03065	0.007	0.302	2.21575e-284	B cells	TIMP3
6.25896e-287	-1.94472	0.013	0.308	1.25129e-282	B cells	C1R
1.42197e-286	-3.04952	0.035	0.334	2.84279e-282	B cells	COL1A2
3.78449e-286	0.71974	0.532	0.293	7.56595e-282	B cells	TMEM243
1.32317e-285	-2.96714	0.026	0.325	2.64527e-281	B cells	IGFBP6
1.6112e-285	-1.23724	0.018	0.315	3.2211e-281	B cells	EMP1
4.99072e-285	-3.32224	0.02	0.315	9.97745e-281	B cells	MGP
1.12197e-284	-1.07455	0.069	0.377	2.24304e-280	B cells	APP
4.11835e-283	-1.2876	0.502	0.733	8.23341e-279	B cells	PSAP
4.85839e-282	-1.83552	0.014	0.305	9.71289e-278	B cells	COL6A1
6.98734e-282	-0.66069	0.965	0.976	1.39691e-277	B cells	MYL6
9.24095e-281	0.60619	0.367	0.145	1.84745e-276	B cells	IL16
4.9913e-280	0.776899	0.583	0.332	9.9786e-276	B cells	RILPL2
2.77145e-279	0.700994	0.447	0.211	5.54067e-275	B cells	BASP1
2.19091e-278	-0.817507	0.104	0.423	4.38008e-274	B cells	H2AFJ
2.03309e-277	0.551599	0.264	0.085	4.06455e-273	B cells	KDM4B
2.11542e-277	-2.50561	0.004	0.29	4.22916e-273	B cells	PLAC9
2.35879e-277	-1.15459	0.014	0.303	4.71569e-273	B cells	TIMP2
8.23372e-277	-1.44865	0.019	0.307	1.64609e-272	B cells	TMEM176B
2.74295e-276	-0.932718	0.085	0.399	5.4837e-272	B cells	PLD3
1.34825e-275	-1.65534	0.019	0.307	2.69543e-271	B cells	CALD1
1.7292e-274	-1.95306	0.015	0.301	3.45702e-270	B cells	C1S
1.3538e-272	-0.91643	0.328	0.617	2.70652e-268	B cells	RTN4
5.17141e-272	-0.994393	0.005	0.287	1.03387e-267	B cells	EMP2
1.94597e-271	-1.067	0.15	0.459	3.89037e-267	B cells	CEBPB
2.16477e-271	-1.10421	0.075	0.376	4.32781e-267	B cells	LGALS3BP
1.20647e-270	-1.93309	0.437	0.7	2.41198e-266	B cells	CSTB
3.224e-269	-0.747184	0.188	0.508	6.44542e-265	B cells	TMEM14C
1.17141e-267	-0.723006	0.072	0.383	2.34188e-263	B cells	H1FX
7.03671e-267	-0.937405	0.011	0.292	1.40678e-262	B cells	TSPAN4
7.13283e-267	-1.20004	0.048	0.344	1.426e-262	B cells	SOX4
2.16513e-264	-1.23802	0.033	0.317	4.32853e-260	B cells	CTSL
3.19486e-264	-1.05591	0.402	0.699	6.38717e-260	B cells	DNAJB1
2.1181e-263	-1.13133	0.005	0.28	4.2345e-259	B cells	PRKCDBP
2.07556e-262	-2.17969	0.008	0.282	4.14947e-258	B cells	GPX3
1.71585e-261	-2.04837	0.011	0.285	3.43033e-257	B cells	FBLN1
1.7225e-259	-1.33857	0.2	0.489	3.44363e-255	B cells	SELM
1.17387e-256	0.607625	0.358	0.152	2.34681e-252	B cells	SWAP70
4.65556e-256	-2.16848	0.025	0.3	9.30741e-252	B cells	SPARC
3.58831e-255	-0.638235	0.012	0.284	7.17375e-251	B cells	TNFRSF1A
3.75776e-254	-0.835655	0.02	0.295	7.51252e-250	B cells	WBP5
1.00799e-253	-1.15322	0.021	0.293	2.01517e-249	B cells	GPNMB
1.86605e-252	0.579365	0.645	0.383	3.73062e-248	B cells	STK4
6.29268e-252	-0.892795	0.364	0.638	1.25803e-247	B cells	HSP90B1
6.4784e-251	-1.99248	0.108	0.394	1.29516e-246	B cells	EGR1
8.07322e-251	-0.748815	0.176	0.486	1.614e-246	B cells	VKORC1
1.23203e-250	-0.804103	0.01	0.278	2.46306e-246	B cells	GAS6
1.56351e-250	-1.63348	0.199	0.498	3.12577e-246	B cells	IFI27
2.07114e-250	-0.7462	0.447	0.717	4.14062e-246	B cells	RABAC1
5.5194e-249	-1.35836	0.007	0.27	1.10344e-244	B cells	SDC2
1.369e-248	-0.754952	0.218	0.528	2.73691e-244	B cells	NENF
1.5745e-248	-0.923802	0.659	0.84	3.14775e-244	B cells	CD99
8.74353e-248	-0.889855	0.029	0.302	1.74801e-243	B cells	NBL1
8.95964e-245	-0.644731	0.047	0.331	1.79121e-240	B cells	NUCB2
1.66317e-241	0.605935	0.966	0.894	3.325e-237	B cells	RPL36A
1.7697e-241	-1.70823	0.006	0.262	3.53798e-237	B cells	CYR61
9.30307e-241	0.654921	0.376	0.17	1.85987e-236	B cells	PTPN6
1.27668e-240	0.513466	0.317	0.122	2.55233e-236	B cells	PRKCB
4.19449e-240	-1.36803	0.008	0.266	8.38563e-236	B cells	ADM
2.82568e-239	-0.797586	0.065	0.344	5.6491e-235	B cells	MIR4435-2HG
5.37846e-238	-1.71274	0.005	0.258	1.07526e-233	B cells	CCDC80
7.35719e-238	-2.72241	0.009	0.263	1.47085e-233	B cells	MFAP4
1.87848e-237	0.515398	0.588	0.318	3.75546e-233	B cells	ACAP1
1.93221e-236	-0.753615	0.037	0.306	3.86288e-232	B cells	TMEM173
3.35591e-236	-0.737423	0.027	0.291	6.70913e-232	B cells	RAB13
5.96787e-236	-2.41834	0.034	0.294	1.1931e-231	B cells	LUM
8.36695e-236	-1.24755	0.009	0.264	1.67272e-231	B cells	CAV1
1.03212e-235	-1.9345	0.008	0.261	2.06342e-231	B cells	FSTL1
5.33522e-235	-0.933526	0.004	0.255	1.06662e-230	B cells	LRP1
7.95633e-235	0.587723	0.332	0.139	1.59063e-230	B cells	FAM49A
2.03723e-234	-2.02406	0.027	0.285	4.07284e-230	B cells	CLU
5.88496e-234	-4.30722	0.024	0.28	1.17652e-229	B cells	APOD
1.54053e-233	-0.744642	0.077	0.356	3.07983e-229	B cells	STOM
6.47029e-230	-1.01832	0.015	0.267	1.29354e-225	B cells	MFGE8
2.60088e-229	-1.76705	0.008	0.255	5.19968e-225	B cells	FBLN2
5.8888e-229	-0.712189	0.082	0.359	1.17729e-224	B cells	TAX1BP3
5.77108e-228	-0.76919	0.026	0.281	1.15375e-223	B cells	LIMA1
1.29688e-227	-2.74438	0.037	0.293	2.59272e-223	B cells	COL3A1
3.19143e-227	-0.901165	0.009	0.256	6.3803e-223	B cells	EPHX1
1.49959e-225	-1.55434	0.06	0.318	2.99797e-221	B cells	LTBP4
5.24369e-225	-1.03633	0.009	0.254	1.04832e-220	B cells	TMEM176A
6.51403e-225	0.640177	0.606	0.379	1.30229e-220	B cells	STK17A
1.25734e-222	-0.657514	0.053	0.318	2.51368e-218	B cells	SPATS2L
1.32414e-222	-3.11336	0.058	0.314	2.64722e-218	B cells	COL1A1
2.5899e-222	0.552844	0.366	0.164	5.17774e-218	B cells	SP110
6.80223e-222	-1.41462	0.26	0.53	1.3599e-217	B cells	CTSB
9.44336e-222	-0.696338	0.185	0.465	1.88792e-217	B cells	COMT
2.30768e-221	-0.901711	0.211	0.496	4.61352e-217	B cells	XBP1
8.73802e-221	-1.44347	0.011	0.253	1.7469e-216	B cells	MMP2
1.53422e-220	-0.832006	0.126	0.409	3.06722e-216	B cells	CITED2
2.16178e-220	-0.652331	0.254	0.554	4.32183e-216	B cells	NDFIP1
2.395e-220	-1.66364	0.021	0.266	4.78808e-216	B cells	FN1
1.45409e-218	-0.889873	0.033	0.284	2.90701e-214	B cells	CNN3
5.65475e-217	-1.21964	0.019	0.262	1.1305e-212	B cells	GNG11
9.88847e-214	-0.631939	0.392	0.665	1.9769e-209	B cells	NDUFC2
1.84465e-213	-0.777598	0.227	0.514	3.68782e-209	B cells	AHNAK
2.41003e-213	0.753052	0.482	0.263	4.81813e-209	B cells	IFI44L
6.52619e-212	-1.23728	0.099	0.36	1.30472e-207	B cells	ATF3
1.04735e-209	-1.04416	0.021	0.258	2.09386e-205	B cells	TPM1
1.5259e-207	-0.541022	0.088	0.357	3.05058e-203	B cells	HDLBP
3.321e-207	-0.640731	0.254	0.535	6.63935e-203	B cells	CLTB
6.95257e-207	-1.60414	0.069	0.317	1.38996e-202	B cells	IGFBP4
1.55291e-206	-1.03679	0.068	0.32	3.10458e-202	B cells	TSC22D1
2.01613e-206	0.643284	0.703	0.543	4.03065e-202	B cells	LSM7
1.07606e-202	-0.621225	0.078	0.337	2.15127e-198	B cells	LEPROT
2.20729e-202	-0.854919	0.141	0.404	4.41282e-198	B cells	FYN
8.0396e-202	-0.644891	0.251	0.533	1.60728e-197	B cells	KDELR2
3.58604e-201	-0.57833	0.144	0.423	7.16922e-197	B cells	MGAT1
4.74522e-201	-0.576658	0.165	0.446	9.48664e-197	B cells	KDELR1
3.0704e-200	-1.23511	0.152	0.396	6.13834e-196	B cells	CD3E
3.90684e-200	-0.698931	0.055	0.3	7.81055e-196	B cells	NFIC
8.78488e-199	-0.716476	0.489	0.699	1.75627e-194	B cells	FKBP1A
1.11366e-198	-0.722316	0.309	0.608	2.22642e-194	B cells	HSPA1A
6.76653e-198	-1.64709	0.199	0.434	1.35277e-193	B cells	CD3D
1.34066e-197	-0.632245	0.147	0.423	2.68024e-193	B cells	GABARAPL1
1.47034e-197	-0.610334	0.055	0.299	2.93951e-193	B cells	PGRMC1
3.51975e-197	-0.783502	0.454	0.679	7.03668e-193	B cells	EID1
1.92926e-196	-0.630615	0.566	0.756	3.85699e-192	B cells	SEC61G
2.33129e-196	-0.604215	0.541	0.744	4.66071e-192	B cells	UQCRQ
4.31696e-196	-0.706309	0.456	0.698	8.63047e-192	B cells	RPS27L
7.07848e-196	-0.88649	0.068	0.316	1.41513e-191	B cells	NDRG1
9.21319e-196	-0.777692	0.107	0.362	1.8419e-191	B cells	TNFSF10
3.07735e-195	0.598394	0.55	0.34	6.15224e-191	B cells	HMGA1
3.43331e-195	-0.556415	0.686	0.842	6.86387e-191	B cells	TCEB2
6.08909e-194	-0.842264	0.03	0.259	1.21733e-189	B cells	SERPINH1
1.42137e-193	0.608828	0.435	0.25	2.84161e-189	B cells	DRAM2
2.50947e-193	-1.60469	0.642	0.785	5.01693e-189	B cells	FOS
1.21925e-192	-0.602335	0.084	0.338	2.43753e-188	B cells	RBMS1
1.26991e-192	-0.521818	0.062	0.308	2.53881e-188	B cells	PTTG1IP
1.68383e-192	0.579391	0.745	0.611	3.36632e-188	B cells	SMDT1
2.07093e-192	-0.644159	0.04	0.272	4.1402e-188	B cells	RNF130
6.01149e-192	-1.49474	0.136	0.381	1.20182e-187	B cells	CST7
1.57928e-191	-2.88061	0.655	0.404	3.1573e-187	B cells	IGHG3
4.86718e-191	-2.08295	0.049	0.279	9.73046e-187	B cells	CXCL2
7.52771e-191	-0.548012	0.615	0.788	1.50494e-186	B cells	TMEM258
1.27619e-190	0.55571	0.621	0.41	2.55136e-186	B cells	FNBP1
2.73848e-190	-0.865293	0.144	0.397	5.47477e-186	B cells	ITM2C
1.32633e-189	0.537923	0.348	0.171	2.6516e-185	B cells	TPD52
7.47459e-189	-0.705884	0.431	0.663	1.49432e-184	B cells	C12orf57
7.88047e-188	-1.46957	0.096	0.339	1.57546e-183	B cells	PLAUR
1.23875e-187	-1.55798	0.994	0.989	2.4765e-183	B cells	FTL
1.64545e-187	-0.71902	0.318	0.577	3.28959e-183	B cells	SEPW1
2.45621e-187	-0.633582	0.104	0.356	4.91046e-183	B cells	BLVRB
4.24492e-187	-1.86748	0.303	0.532	8.48645e-183	B cells	SOD2
5.05847e-187	-1.32921	0.134	0.369	1.01129e-182	B cells	CD2
1.34108e-186	-0.901309	0.243	0.496	2.68108e-182	B cells	TNFAIP3
1.79635e-186	0.541814	0.344	0.164	3.59127e-182	B cells	THEMIS2
2.63937e-186	0.608283	0.471	0.281	5.27663e-182	B cells	PARP1
3.37975e-185	0.53384	0.378	0.19	6.75679e-181	B cells	GGA2
1.75439e-184	-0.62194	0.284	0.549	3.50738e-180	B cells	PRDX2
4.44676e-184	-0.626945	0.325	0.581	8.88997e-180	B cells	MYDGF
4.46214e-184	-0.802604	0.094	0.334	8.9207e-180	B cells	FYB
6.77816e-184	-1.58768	0.07	0.301	1.35509e-179	B cells	PERP
7.65387e-184	0.502265	0.535	0.319	1.53016e-179	B cells	2023-09-06
3.39943e-183	-0.547482	0.034	0.257	6.79613e-179	B cells	FAM127A
4.69211e-183	-0.62366	0.051	0.281	9.38046e-179	B cells	CREG1
4.71153e-183	0.539463	0.553	0.339	9.41929e-179	B cells	FMNL1
4.40479e-180	0.577436	0.425	0.229	8.80605e-176	B cells	PPM1K
6.2797e-180	-0.658034	0.521	0.718	1.25544e-175	B cells	PRDX5
7.07365e-180	-0.607965	0.08	0.315	1.41416e-175	B cells	CMTM3
2.96469e-179	0.671244	0.621	0.45	5.92701e-175	B cells	DDX21
4.53927e-179	-0.684278	0.095	0.329	9.07491e-175	B cells	GLIPR2
4.69638e-176	-0.560518	0.448	0.683	9.38901e-172	B cells	BSG
2.01099e-175	-0.535974	0.064	0.295	4.02036e-171	B cells	CALU
2.166e-174	-0.67658	0.07	0.301	4.33027e-170	B cells	MAFF
1.7737e-173	0.526958	0.644	0.453	3.54599e-169	B cells	ELF1
6.52408e-173	-0.545556	0.067	0.295	1.30429e-168	B cells	RAB34
6.26626e-172	-0.801574	0.957	0.973	1.25275e-167	B cells	GAPDH
7.37936e-171	-0.561849	0.291	0.555	1.47528e-166	B cells	ATRAID
8.61445e-169	-0.57325	0.129	0.369	1.7222e-164	B cells	BRI3
1.72733e-168	-0.560076	0.528	0.726	3.45329e-164	B cells	SHFM1
1.77646e-167	-0.590033	0.269	0.522	3.5515e-163	B cells	FKBP2
4.11487e-167	-0.648568	0.233	0.48	8.22645e-163	B cells	ATOX1
6.78477e-167	-1.25324	0.417	0.639	1.35641e-162	B cells	GADD45B
1.4864e-166	0.633299	0.432	0.254	2.97162e-162	B cells	EIF1AY
1.50237e-166	-0.574235	0.286	0.541	3.00354e-162	B cells	VIMP
3.48283e-166	-0.550907	0.145	0.397	6.96288e-162	B cells	APLP2
1.17455e-165	0.506846	0.716	0.566	2.34816e-161	B cells	KMT2E
3.51645e-165	0.577132	0.389	0.217	7.03008e-161	B cells	IFT57
2.77448e-164	-1.17115	0.277	0.504	5.54675e-160	B cells	SOCS3
6.57523e-164	-0.678591	0.19	0.425	1.31452e-159	B cells	PRDX4
1.75627e-163	-0.630479	0.075	0.299	3.51113e-159	B cells	GADD45A
1.84205e-163	-0.60177	0.16	0.407	3.68263e-159	B cells	ADI1
4.30442e-163	0.667617	0.524	0.352	8.6054e-159	B cells	SLBP
4.9094e-163	-0.580211	0.293	0.546	9.81487e-159	B cells	PHPT1
5.33752e-163	0.736512	0.429	0.256	1.06708e-158	B cells	ALG13
1.1973e-162	-0.537898	0.246	0.5	2.39364e-158	B cells	NUCB1
1.30272e-162	-1.01895	0.052	0.262	2.60441e-158	B cells	HES1
1.6447e-162	-0.657852	0.689	0.815	3.28809e-158	B cells	TPI1
3.40923e-161	-0.500478	0.184	0.439	6.81573e-157	B cells	HM13
3.56018e-161	-1.6149	0.171	0.385	7.11751e-157	B cells	CD7
4.53778e-161	-0.591289	0.657	0.811	9.07194e-157	B cells	POLR2L
6.39385e-161	-0.533417	0.057	0.27	1.27826e-156	B cells	AAK1
2.37601e-159	-0.528326	0.49	0.706	4.75012e-155	B cells	DAD1
7.33599e-159	-0.620557	0.188	0.426	1.46661e-154	B cells	CYB5R3
5.4964e-158	-0.636424	0.16	0.397	1.09884e-153	B cells	FOSL2
8.90799e-156	-0.530032	0.145	0.379	1.78089e-151	B cells	OPTN
3.66058e-155	-0.955667	0.153	0.378	7.31823e-151	B cells	RHOB
6.20496e-155	0.500035	0.338	0.172	1.24049e-150	B cells	LPIN1
1.91318e-154	0.597149	0.495	0.336	3.82483e-150	B cells	C7orf50
3.5492e-154	0.580649	0.418	0.25	7.09556e-150	B cells	PTPN1
4.16968e-154	-0.509872	0.257	0.512	8.33603e-150	B cells	TECR
1.11378e-153	-0.508366	0.184	0.433	2.22667e-149	B cells	HSPA1B
2.9804e-152	-0.550491	0.057	0.261	5.95841e-148	B cells	PLA2G16
4.86801e-152	-0.550078	0.454	0.678	9.73213e-148	B cells	TMEM50A
4.56701e-151	0.507531	0.349	0.185	9.13037e-147	B cells	TRIM38
5.71351e-151	-0.633582	0.222	0.459	1.14225e-146	B cells	YBX3
4.31161e-150	-0.51967	0.392	0.616	8.61978e-146	B cells	ANAPC11
4.43612e-150	0.515151	0.678	0.501	8.86868e-146	B cells	RHOG
1.02652e-147	-0.70749	0.178	0.405	2.05222e-143	B cells	NINJ1
2.34943e-147	-0.523957	0.369	0.61	4.69699e-143	B cells	KRTCAP2
3.45242e-147	0.626952	0.493	0.315	6.90207e-143	B cells	VPS37B
9.88668e-147	-0.502277	0.538	0.726	1.97655e-142	B cells	ATP5J
1.0246e-146	-0.62521	0.198	0.427	2.04838e-142	B cells	RBPJ
2.24817e-146	-0.518531	0.245	0.482	4.49454e-142	B cells	ATP6AP2
2.1692e-142	-0.508392	0.14	0.362	4.33667e-138	B cells	REXO2
2.98212e-141	0.55096	0.514	0.362	5.96186e-137	B cells	ZFAND6
4.83676e-141	-0.565434	0.064	0.259	9.66965e-137	B cells	ALDH2
2.05298e-140	-0.504848	0.355	0.589	4.10431e-136	B cells	FIS1
4.63378e-139	-0.501468	0.407	0.631	9.26385e-135	B cells	NDUFB7
5.84449e-139	-0.622852	0.21	0.435	1.16843e-134	B cells	CKLF
6.91765e-139	-0.567585	0.282	0.501	1.38298e-134	B cells	LAMP1
7.90109e-139	0.569449	0.59	0.387	1.57959e-134	B cells	UCP2
1.75235e-137	-0.784223	0.071	0.259	3.5033e-133	B cells	CD3G
4.34651e-137	-0.950049	0.2	0.406	8.68954e-133	B cells	CTSC
3.78429e-135	0.508948	0.559	0.409	7.56554e-131	B cells	MAPK1IP1L
7.93851e-134	-0.581293	0.168	0.385	1.58707e-129	B cells	BHLHE40
1.04184e-131	-0.678613	0.083	0.27	2.08285e-127	B cells	SPTBN1
1.52216e-131	0.507813	0.49	0.325	3.04311e-127	B cells	SKIL
2.34512e-131	-0.605671	0.362	0.56	4.68837e-127	B cells	AP2S1
2.66346e-130	0.509088	0.518	0.362	5.32479e-126	B cells	GRB2
3.11575e-129	-0.501405	0.161	0.376	6.229e-125	B cells	SDF2L1
7.9648e-128	0.582797	0.521	0.364	1.59232e-123	B cells	IDI1
9.55255e-128	-0.657389	0.155	0.36	1.90975e-123	B cells	NFKBIZ
2.85052e-127	-0.966579	0.472	0.615	5.69876e-123	B cells	NPC2
6.54468e-127	0.502815	0.565	0.421	1.30841e-122	B cells	TAF1D
2.33583e-126	-0.614806	0.233	0.446	4.66979e-122	B cells	FLNA
7.54601e-126	0.501696	0.555	0.4	1.5086e-121	B cells	CHCHD10
1.43249e-125	-0.514409	0.306	0.525	2.86384e-121	B cells	MTCH1
1.54439e-124	-0.513758	0.229	0.456	3.08755e-120	B cells	CLEC2B
9.42777e-124	-2.65923	0.096	0.279	1.8848e-119	B cells	CXCL8
3.63963e-123	0.72491	0.576	0.415	7.27635e-119	B cells	NR4A2
5.38411e-123	-0.950681	0.54	0.683	1.07639e-118	B cells	LAPTM4A
6.4597e-122	-0.502092	0.123	0.319	1.29142e-117	B cells	HCFC1R1
8.73549e-122	0.675799	0.591	0.473	1.7464e-117	B cells	TMEM123
1.92565e-121	-0.529451	0.187	0.395	3.84977e-117	B cells	RALA
5.26513e-121	-0.587564	1	0.994	1.0526e-116	B cells	TMSB10
3.52779e-120	-0.519872	0.156	0.36	7.05275e-116	B cells	TOB1
2.87858e-119	-0.515187	0.736	0.849	5.75486e-115	B cells	SOD1
2.14377e-118	0.533282	0.439	0.306	4.28582e-114	B cells	SMARCB1
2.57953e-118	-0.540871	0.277	0.489	5.15699e-114	B cells	VAMP5
1.66814e-116	-0.805886	0.083	0.259	3.33495e-112	B cells	IL7R
7.82677e-116	0.607508	0.65	0.505	1.56473e-111	B cells	RGS2
1.89263e-115	-0.514285	0.173	0.375	3.78375e-111	B cells	RHBDD2
3.51958e-112	0.534429	0.702	0.599	7.03634e-108	B cells	RSL24D1
1.143e-110	-1.51607	0.095	0.261	2.28508e-106	B cells	GZMA
2.4976e-108	-0.619713	0.182	0.365	4.9932e-104	B cells	CD81
5.02609e-106	-1.74451	0.136	0.308	1.00482e-101	B cells	CCL4
1.54261e-104	-0.556861	0.693	0.78	3.08399e-100	B cells	GPX4
4.99579e-102	-0.534154	0.364	0.546	9.98758e-98	B cells	NUCKS1
1.02334e-101	-0.659273	0.321	0.506	2.04587e-97	B cells	NAMPT
1.7664e-99	-0.508004	0.094	0.257	3.53139e-95	B cells	TSHZ2
5.84333e-99	-0.759679	0.766	0.837	1.1682e-94	B cells	SSR4
1.00165e-98	-0.529946	0.444	0.637	2.00249e-94	B cells	HSPA5
1.95679e-98	-1.36172	0.144	0.302	3.91202e-94	B cells	TRBC1
3.45465e-97	-0.615457	0.606	0.784	6.90654e-93	B cells	LMNA
2.63784e-96	-0.651729	0.166	0.341	5.27357e-92	B cells	MTRNR2L12
1.94125e-94	-3.46405	0.111	0.264	3.88096e-90	B cells	S100A9
4.76735e-89	-1.94548	0.177	0.329	9.53089e-85	B cells	NKG7
8.36254e-88	-0.653452	0.582	0.698	1.67184e-83	B cells	PKM
1.12874e-83	-0.693115	0.444	0.604	2.25658e-79	B cells	IFI6
1.83595e-83	-0.714386	0.34	0.506	3.67044e-79	B cells	LEPROTL1
1.89595e-83	-0.597377	0.19	0.344	3.79038e-79	B cells	ARL4C
2.60831e-83	-2.09702	0.115	0.25	5.21454e-79	B cells	TYROBP
6.43827e-82	-0.511822	0.119	0.276	1.28714e-77	B cells	CMC1
7.39185e-80	-0.538044	0.306	0.479	1.47778e-75	B cells	SERTAD1
4.42512e-78	-0.507576	0.139	0.291	8.84671e-74	B cells	UAP1
6.8345e-78	-0.733255	0.648	0.739	1.36635e-73	B cells	NFKBIA
2.48582e-77	-0.819545	0.555	0.657	4.96965e-73	B cells	GPX1
2.51168e-77	-0.798372	0.841	0.885	5.02134e-73	B cells	ZFP36
8.51795e-77	-0.962689	0.999	0.998	1.70291e-72	B cells	FTH1
6.24966e-74	-2.11738	0.187	0.32	1.24943e-69	B cells	GZMB
3.13039e-72	-0.661578	0.486	0.611	6.25827e-68	B cells	TUBB
8.65988e-72	-0.532916	0.114	0.251	1.73128e-67	B cells	ICAM1
1.08668e-70	-1.58524	0.324	0.455	2.17248e-66	B cells	FABP5
1.13412e-68	-0.512224	0.836	0.874	2.26734e-64	B cells	ALDOA
1.80536e-68	-0.569946	0.907	0.915	3.60928e-64	B cells	SH3BGRL3
9.76745e-61	-1.33103	0.38	0.456	1.95271e-56	B cells	TRAC
4.90337e-57	-0.510176	0.69	0.754	9.80281e-53	B cells	ENO1
3.36438e-55	-0.61159	0.342	0.464	6.72607e-51	B cells	RARRES3
6.41916e-55	-0.553642	0.733	0.799	1.28332e-50	B cells	DUSP1
6.75543e-55	-0.585449	0.149	0.258	1.35055e-50	B cells	SH2D2A
2.46711e-53	-0.604104	0.375	0.502	4.93225e-49	B cells	GRN
2.45878e-52	-1.84122	0.294	0.184	4.9156e-48	B cells	JCHAIN
2.08901e-51	-2.48723	0.253	0.154	4.17635e-47	B cells	IGHG2
6.44117e-49	-0.555905	0.223	0.336	1.28772e-44	B cells	CARD16
2.12676e-48	-0.590365	0.385	0.5	4.25182e-44	B cells	CDKN1A
9.36836e-45	-0.623841	0.386	0.501	1.87292e-40	B cells	DDIT4
7.77602e-44	-0.907116	0.733	0.795	1.55458e-39	B cells	JUN
3.68258e-43	-0.69413	0.435	0.498	7.36221e-39	B cells	HCST
1.53582e-42	-0.516919	0.204	0.293	3.07041e-38	B cells	LCK
7.52292e-42	-0.721485	0.197	0.303	1.50398e-37	B cells	STMN1
1.01906e-38	-2.02048	0.315	0.385	2.0373e-34	B cells	CCL5
7.31609e-29	-0.575508	0.479	0.567	1.46263e-24	B cells	RGCC
1.99709e-27	-0.519112	0.726	0.772	3.99258e-23	B cells	TUBA1B
6.73112e-22	-2.44394	0.203	0.273	1.34568e-17	B cells	GNLY
2.37548e-20	-0.755831	0.603	0.638	4.74905e-16	B cells	FOSB
3.72311e-18	-0.539699	0.254	0.297	7.44324e-14	B cells	SPOCK2
1.79922e-11	-0.507045	0.703	0.734	3.597e-07	B cells	IER2
7.31822e-10	-2.16409	0.216	0.261	1.46306e-05	B cells	APOE
0	7.58615	0.925	0.311	0	Plasma cells	IGHG1
0	7.45652	0.93	0.471	0	Plasma cells	IGLC2
0	7.23847	0.964	0.637	0	Plasma cells	IGKC
0	7.02062	0.872	0.267	0	Plasma cells	IGLC3
0	6.97543	0.931	0.39	0	Plasma cells	IGHG3
0	6.62265	0.897	0.409	0	Plasma cells	IGHA1
0	6.5532	0.843	0.115	0	Plasma cells	IGHG2
0	6.47154	0.937	0.449	0	Plasma cells	IGHG4
0	5.88104	0.551	0.102	0	Plasma cells	IGHA2
0	5.71931	0.737	0.041	0	Plasma cells	IGHGP
0	5.62433	0.87	0.147	0	Plasma cells	JCHAIN
0	5.17695	0.487	0.162	0	Plasma cells	IGHM
0	4.60668	0.316	0.011	0	Plasma cells	IGLC7
0	4.49132	0.391	0.013	0	Plasma cells	IGLL5
0	4.01485	0.961	0.101	0	Plasma cells	MZB1
0	3.00398	0.946	0.048	0	Plasma cells	DERL3
0	2.72626	0.982	0.821	0	Plasma cells	SSR4
0	2.57436	0.44	0.012	0	Plasma cells	IGKV1-12
0	2.22951	0.953	0.216	0	Plasma cells	FKBP11
0	2.06344	0.948	0.442	0	Plasma cells	XBP1
0	1.83098	0.428	0.01	0	Plasma cells	IGLV6-57
0	1.75959	0.95	0.666	0	Plasma cells	HERPUD1
0	1.75692	0.933	0.143	0	Plasma cells	CD79A
0	1.75021	0.952	0.376	0	Plasma cells	SEC11C
0	1.6241	0.518	0.017	0	Plasma cells	IGLV3-1
0	1.58662	0.94	0.37	0	Plasma cells	PRDX4
0	1.29072	0.643	0.021	0	Plasma cells	JSRP1
0	1.24505	0.319	0.026	0	Plasma cells	DNAAF1
0	1.19264	0.907	0.341	0	Plasma cells	ITM2C
0	1.1423	0.267	0.002	0	Plasma cells	IGLC6
0	1.08972	0.38	0.032	0	Plasma cells	IGKV4-1
0	1.07894	0.953	0.593	0	Plasma cells	HSP90B1
0	1.0697	0.886	0.323	0	Plasma cells	SDF2L1
0	1.04729	0.937	0.473	0	Plasma cells	FKBP2
0	0.958969	0.734	0.191	0	Plasma cells	PIM2
0	0.819977	0.864	0.342	0	Plasma cells	SPCS3
0	0.730803	0.797	0.168	0	Plasma cells	PLPP5
0	0.704605	0.286	0.033	0	Plasma cells	AL928768.3
0	0.695296	0.814	0.297	0	Plasma cells	DNAJB9
0	0.669739	0.806	0.247	0	Plasma cells	CRELD2
0	0.663657	0.668	0.162	0	Plasma cells	TRIB1
0	0.648762	0.812	0.27	0	Plasma cells	ERLEC1
0	0.642658	0.868	0.406	0	Plasma cells	MANF
0	0.642334	0.916	0.491	0	Plasma cells	SSR3
0	0.63065	0.599	0.037	0	Plasma cells	SPAG4
0	0.630036	0.626	0.12	0	Plasma cells	CD38
0	0.620954	0.498	0.01	0	Plasma cells	TNFRSF17
0	0.594567	0.732	0.189	0	Plasma cells	ANKRD28
0	0.570897	0.531	0.161	0	Plasma cells	HIST1H1C
0	0.558604	0.584	0.019	0	Plasma cells	FCRL5
0	0.5457	0.793	0.247	0	Plasma cells	CD27
0	0.526529	0.304	0.033	0	Plasma cells	KIAA0125
0	0.518359	0.505	0.08	0	Plasma cells	RAB30
0	-0.677433	0.979	0.992	0	Plasma cells	MT-CO2
0	-0.706217	0.992	0.983	0	Plasma cells	RPLP0
0	-0.775496	0.955	0.932	0	Plasma cells	EEF2
0	-0.781309	0.913	0.868	0	Plasma cells	EDF1
0	-0.784959	0.96	0.965	0	Plasma cells	MT-ND3
0	-0.793517	0.895	0.835	0	Plasma cells	COX6A1
0	-0.821683	0.925	0.885	0	Plasma cells	CIRBP
0	-0.833485	0.977	0.978	0	Plasma cells	EEF1D
0	-0.834098	0.981	0.99	0	Plasma cells	MT-ND2
0	-0.848584	0.889	0.843	0	Plasma cells	COX6B1
0	-0.858146	0.915	0.868	0	Plasma cells	NDUFA4
0	-0.874414	0.936	0.928	0	Plasma cells	ATP5L
0	-0.877644	0.879	0.827	0	Plasma cells	TCEB2
0	-0.879393	0.995	0.998	0	Plasma cells	RPL3
0	-0.884129	0.979	0.991	0	Plasma cells	MT-ND4
0	-0.895331	0.861	0.817	0	Plasma cells	UQCR11
0	-0.912041	0.851	0.817	0	Plasma cells	EIF3K
0	-0.929486	0.747	0.746	0	Plasma cells	ATP6V1G1
0	-0.934849	0.974	0.978	0	Plasma cells	MT-CYB
0	-0.936568	0.874	0.856	0	Plasma cells	UBL5
0	-0.950962	0.735	0.733	0	Plasma cells	NEDD8
0	-0.953939	1	1	0	Plasma cells	RPLP1
0	-0.957776	0.976	0.982	0	Plasma cells	UBC
0	-0.958165	0.99	0.992	0	Plasma cells	RPS5
0	-0.966468	0.71	0.734	0	Plasma cells	PCBP2
0	-0.968342	0.969	0.985	0	Plasma cells	MT-ND1
0	-0.969094	0.775	0.769	0	Plasma cells	EIF3F
0	-0.977958	0.996	0.996	0	Plasma cells	RPL8
0	-0.994295	0.843	0.811	0	Plasma cells	COX5B
0	-0.994341	0.868	0.938	0	Plasma cells	HSP90AA1
0	-1.00354	0.973	0.974	0	Plasma cells	SERF2
0	-1.015	0.709	0.737	0	Plasma cells	EIF3H
0	-1.01692	0.565	0.681	0	Plasma cells	UBXN1
0	-1.01817	0.741	0.753	0	Plasma cells	HNRNPDL
0	-1.02179	0.803	0.773	0	Plasma cells	COX8A
0	-1.02263	0.738	0.762	0	Plasma cells	RBM39
0	-1.02718	0.497	0.648	0	Plasma cells	ST13
0	-1.03301	0.784	0.762	0	Plasma cells	PARK7
0	-1.04023	0.888	0.871	0	Plasma cells	ATP5G2
0	-1.0548	0.912	0.925	0	Plasma cells	CHCHD2
0	-1.05735	0.687	0.704	0	Plasma cells	SNX3
0	-1.05956	0.999	1	0	Plasma cells	B2M
0	-1.06192	0.971	0.974	0	Plasma cells	OAZ1
0	-1.06543	0.717	0.726	0	Plasma cells	POMP
0	-1.06765	0.619	0.708	0	Plasma cells	SNRPG
0	-1.08662	0.972	0.973	0	Plasma cells	RPL4
0	-1.09055	0.613	0.706	0	Plasma cells	RBM8A
0	-1.09145	0.989	0.992	0	Plasma cells	RPL7A
0	-1.09477	0.549	0.668	0	Plasma cells	TMEM50A
0	-1.09719	0.663	0.713	0	Plasma cells	SHFM1
0	-1.10458	0.765	0.795	0	Plasma cells	CNBP
0	-1.10874	0.995	0.999	0	Plasma cells	EIF1
0	-1.11697	0.647	0.711	0	Plasma cells	YWHAZ
0	-1.12033	0.627	0.72	0	Plasma cells	BRK1
0	-1.12243	0.576	0.721	0	Plasma cells	SON
0	-1.13002	0.549	0.671	0	Plasma cells	HNRNPA3
0	-1.1326	0.996	0.999	0	Plasma cells	RPL18A
0	-1.13344	0.434	0.631	0	Plasma cells	C6orf48
0	-1.13434	0.721	0.78	0	Plasma cells	EIF3E
0	-1.13921	1	1	0	Plasma cells	RPL10
0	-1.14859	0.722	0.743	0	Plasma cells	EIF4A2
0	-1.1486	0.423	0.611	0	Plasma cells	ARPC5
0	-1.15262	0.947	0.938	0	Plasma cells	COX4I1
0	-1.15648	0.996	0.997	0	Plasma cells	RPS4X
0	-1.15687	0.426	0.636	0	Plasma cells	2023-09-07
0	-1.15759	0.589	0.687	0	Plasma cells	SNRPB
0	-1.16172	0.517	0.651	0	Plasma cells	CIB1
0	-1.16433	0.544	0.698	0	Plasma cells	NBEAL1
0	-1.1676	0.992	0.995	0	Plasma cells	RPL18
0	-1.16896	0.745	0.782	0	Plasma cells	SRSF2
0	-1.17351	0.128	0.537	0	Plasma cells	DEK
0	-1.17385	0.837	0.85	0	Plasma cells	CLIC1
0	-1.18111	0.665	0.751	0	Plasma cells	MORF4L1
0	-1.18363	0.908	0.924	0	Plasma cells	TMA7
0	-1.18757	0.864	0.89	0	Plasma cells	GLTSCR2
0	-1.19346	0.972	0.987	0	Plasma cells	MT-CO3
0	-1.19534	0.638	0.756	0	Plasma cells	HNRNPA0
0	-1.20214	0.571	0.717	0	Plasma cells	HNRNPC
0	-1.20321	0.744	0.815	0	Plasma cells	C19orf43
0	-1.20401	0.631	0.738	0	Plasma cells	SRSF5
0	-1.20709	0.871	0.881	0	Plasma cells	UQCRB
0	-1.21062	0.957	0.981	0	Plasma cells	MT-ATP6
0	-1.21232	0.759	0.813	0	Plasma cells	UBE2D3
0	-1.21655	0.8	0.823	0	Plasma cells	ATP6V0E1
0	-1.21667	0.816	0.79	0	Plasma cells	H2AFZ
0	-1.2197	0.757	0.805	0	Plasma cells	SLC25A3
0	-1.21977	0.99	0.996	0	Plasma cells	RPL6
0	-1.22156	0.78	0.829	0	Plasma cells	NDUFS5
0	-1.2239	0.998	0.999	0	Plasma cells	RPS19
0	-1.22472	0.949	0.928	0	Plasma cells	HLA-E
0	-1.22626	0.762	0.819	0	Plasma cells	RPL17
0	-1.23208	0.991	0.997	0	Plasma cells	RPL35
0	-1.23556	0.799	0.817	0	Plasma cells	AC090498.1
0	-1.24496	0.952	0.969	0	Plasma cells	PFDN5
0	-1.24759	0.992	0.998	0	Plasma cells	FAU
0	-1.2537	0.425	0.638	0	Plasma cells	ARL6IP5
0	-1.25414	0.992	0.998	0	Plasma cells	RPS8
0	-1.25645	0.513	0.69	0	Plasma cells	DNAJB6
0	-1.25797	0.849	0.866	0	Plasma cells	COX6C
0	-1.2591	0.77	0.844	0	Plasma cells	SNRPD2
0	-1.26039	0.508	0.67	0	Plasma cells	TPM3
0	-1.26507	0.975	0.988	0	Plasma cells	RPS11
0	-1.2741	0.676	0.768	0	Plasma cells	RAN
0	-1.27658	0.398	0.607	0	Plasma cells	RTN4
0	-1.27876	0.995	0.998	0	Plasma cells	RPS9
0	-1.2803	0.879	0.895	0	Plasma cells	HINT1
0	-1.28066	0.928	0.952	0	Plasma cells	COX7C
0	-1.28195	0.981	0.995	0	Plasma cells	MT-CO1
0	-1.28196	0.986	0.996	0	Plasma cells	RPL29
0	-1.28251	0.596	0.745	0	Plasma cells	YWHAB
0	-1.28301	0.997	0.999	0	Plasma cells	RPS14
0	-1.28482	0.996	0.998	0	Plasma cells	RPL15
0	-1.28946	0.735	0.823	0	Plasma cells	SAP18
0	-1.29621	0.995	0.998	0	Plasma cells	TPT1
0	-1.30678	0.971	0.983	0	Plasma cells	RPL5
0	-1.31407	0.737	0.817	0	Plasma cells	PSMA7
0	-1.31632	0.576	0.744	0	Plasma cells	CDC42
0	-1.31666	0.975	0.988	0	Plasma cells	GNB2L1
0	-1.3167	0.721	0.801	0	Plasma cells	RHOA
0	-1.32096	0.949	0.962	0	Plasma cells	ATP5E
0	-1.32442	0.518	0.671	0	Plasma cells	EID1
0	-1.32599	0.996	0.999	0	Plasma cells	RPS15
0	-1.32704	0.657	0.77	0	Plasma cells	SRSF3
0	-1.33479	0.999	1	0	Plasma cells	RPS18
0	-1.33699	0.64	0.749	0	Plasma cells	SRSF7
0	-1.34278	0.596	0.693	0	Plasma cells	PGK1
0	-1.35307	0.627	0.79	0	Plasma cells	HNRNPK
0	-1.35399	0.631	0.725	0	Plasma cells	HMGN2
0	-1.35921	0.962	0.983	0	Plasma cells	NACA
0	-1.36093	0.824	0.863	0	Plasma cells	DYNLL1
0	-1.36674	0.852	0.854	0	Plasma cells	ARPC2
0	-1.3677	0.518	0.748	0	Plasma cells	FUS
0	-1.36813	0.704	0.752	0	Plasma cells	DBI
0	-1.37918	0.973	0.993	0	Plasma cells	RPL24
0	-1.38124	0.965	0.974	0	Plasma cells	UBB
0	-1.38513	0.991	0.998	0	Plasma cells	RPS17
0	-1.38723	0.855	0.882	0	Plasma cells	HMGB1
0	-1.39052	0.489	0.696	0	Plasma cells	FKBP1A
0	-1.39199	0.997	1	0	Plasma cells	RPL21
0	-1.39421	0.998	1	0	Plasma cells	RPL13
0	-1.3976	0.727	0.842	0	Plasma cells	CCNI
0	-1.40451	0.766	0.773	0	Plasma cells	GPX4
0	-1.40472	0.994	0.999	0	Plasma cells	RPS28
0	-1.42399	0.992	0.998	0	Plasma cells	RPL7
0	-1.43012	0.988	0.996	0	Plasma cells	RPS7
0	-1.43858	0.993	0.998	0	Plasma cells	RPS16
0	-1.43918	0.737	0.82	0	Plasma cells	PPDPF
0	-1.44021	0.898	0.903	0	Plasma cells	PABPC1
0	-1.44736	0.995	0.999	0	Plasma cells	RPS2
0	-1.44775	0.498	0.725	0	Plasma cells	CAPZB
0	-1.45678	0.742	0.844	0	Plasma cells	HNRNPA2B1
0	-1.45727	0.999	1	0	Plasma cells	RPL41
0	-1.45767	0.883	0.916	0	Plasma cells	YBX1
0	-1.45775	0.996	0.999	0	Plasma cells	RPS6
0	-1.45867	0.756	0.872	0	Plasma cells	SKP1
0	-1.4634	0.323	0.634	0	Plasma cells	SDCBP
0	-1.46551	0.991	0.999	0	Plasma cells	RPL35A
0	-1.47992	0.92	0.925	0	Plasma cells	RPS26
0	-1.47999	0.787	0.825	0	Plasma cells	ARPC3
0	-1.48588	0.992	0.999	0	Plasma cells	RPL27A
0	-1.49001	0.992	0.998	0	Plasma cells	RPL37A
0	-1.49112	0.985	0.994	0	Plasma cells	RPL10A
0	-1.49147	0.868	0.939	0	Plasma cells	TOMM7
0	-1.49339	0.749	0.77	0	Plasma cells	RAC1
0	-1.49761	0.987	0.998	0	Plasma cells	RPL36
0	-1.49789	0.874	0.919	0	Plasma cells	NPM1
0	-1.50068	0.993	0.999	0	Plasma cells	RPL23A
0	-1.50559	0.835	0.905	0	Plasma cells	RPL36A
0	-1.50691	0.986	0.998	0	Plasma cells	RPS13
0	-1.5099	0.89	0.944	0	Plasma cells	SRP14
0	-1.51353	0.994	0.999	0	Plasma cells	RPL19
0	-1.51895	0.848	0.873	0	Plasma cells	ALDOA
0	-1.51906	0.952	0.981	0	Plasma cells	RPL22
0	-1.52513	0.534	0.775	0	Plasma cells	NAP1L1
0	-1.52666	0.848	0.922	0	Plasma cells	CALM1
0	-1.52911	0.841	0.909	0	Plasma cells	HSPA8
0	-1.53849	0.777	0.855	0	Plasma cells	TAGLN2
0	-1.54349	0.769	0.807	0	Plasma cells	TPI1
0	-1.54405	0.771	0.886	0	Plasma cells	SUMO2
0	-1.5482	0.352	0.62	0	Plasma cells	ZFP36L1
0	-1.55689	0.996	0.999	0	Plasma cells	RPS15A
0	-1.56127	0.975	0.994	0	Plasma cells	RPL14
0	-1.56675	0.999	1	0	Plasma cells	RPL13A
0	-1.57003	0.955	0.992	0	Plasma cells	H3F3B
0	-1.57302	0.804	0.881	0	Plasma cells	HSP90AB1
0	-1.57578	0.976	0.993	0	Plasma cells	RPL27
0	-1.57801	0.995	1	0	Plasma cells	RPL34
0	-1.57977	0.999	1	0	Plasma cells	EEF1A1
0	-1.57993	0.969	0.979	0	Plasma cells	RPSA
0	-1.58127	0.731	0.848	0	Plasma cells	SOD1
0	-1.58931	0.999	1	0	Plasma cells	RPS27A
0	-1.59052	0.669	0.78	0	Plasma cells	DNAJA1
0	-1.59211	0.959	0.976	0	Plasma cells	MYL6
0	-1.59547	0.996	0.999	0	Plasma cells	RPL11
0	-1.59551	0.99	0.999	0	Plasma cells	RPS25
0	-1.60192	0.939	0.976	0	Plasma cells	RPS10
0	-1.60366	0.688	0.881	0	Plasma cells	COMMD6
0	-1.61114	0.642	0.756	0	Plasma cells	ENO1
0	-1.61472	0.987	0.998	0	Plasma cells	RPL9
0	-1.61554	0.996	1	0	Plasma cells	RPL32
0	-1.6169	0.572	0.731	0	Plasma cells	ARPC1B
0	-1.62531	0.971	0.994	0	Plasma cells	UBA52
0	-1.62783	0.589	0.696	0	Plasma cells	PKM
0	-1.65879	0.732	0.771	0	Plasma cells	TUBA1B
0	-1.66746	0.967	0.968	0	Plasma cells	HLA-A
0	-1.67151	0.986	0.996	0	Plasma cells	RPS3A
0	-1.6719	0.992	0.999	0	Plasma cells	RPL26
0	-1.67328	0.997	0.999	0	Plasma cells	RPLP2
0	-1.67872	0.591	0.678	0	Plasma cells	LAPTM4A
0	-1.67903	0.905	0.964	0	Plasma cells	BTF3
0	-1.68048	0.741	0.832	0	Plasma cells	CD99
0	-1.68325	0.993	0.998	0	Plasma cells	RPS23
0	-1.68439	0.523	0.805	0	Plasma cells	ZFAS1
0	-1.68982	0.937	0.978	0	Plasma cells	RPL23
0	-1.69252	0.914	0.958	0	Plasma cells	H3F3A
0	-1.69552	0.988	0.998	0	Plasma cells	RPL12
0	-1.69786	0.992	0.997	0	Plasma cells	RPS3
0	-1.69863	0.652	0.782	0	Plasma cells	PNRC1
0	-1.69872	0.839	0.928	0	Plasma cells	DDX5
0	-1.71445	0.992	0.999	0	Plasma cells	RPS29
0	-1.71649	0.981	0.996	0	Plasma cells	RPS20
0	-1.71779	0.905	0.957	0	Plasma cells	HNRNPA1
0	-1.74144	0.977	0.997	0	Plasma cells	RPS24
0	-1.7416	0.994	0.999	0	Plasma cells	RPL28
0	-1.7533	0.285	0.632	0	Plasma cells	TUBA1A
0	-1.77137	0.935	0.985	0	Plasma cells	RPS21
0	-1.78581	0.944	0.897	0	Plasma cells	VIM
0	-1.79662	0.959	0.994	0	Plasma cells	RPL38
0	-1.80121	0.989	0.998	0	Plasma cells	RPL30
0	-1.81145	0.988	0.998	0	Plasma cells	RPL31
0	-1.81512	0.989	0.998	0	Plasma cells	RPL39
0	-1.81739	0.986	0.998	0	Plasma cells	RPL37
0	-1.82355	0.749	0.838	0	Plasma cells	LDHA
0	-1.82702	0.846	0.939	0	Plasma cells	PPIA
0	-1.83203	0.586	0.769	0	Plasma cells	IFITM2
0	-1.83889	0.998	0.999	0	Plasma cells	RPS12
0	-1.85609	0.777	0.74	0	Plasma cells	ANXA2
0	-1.8798	0.654	0.878	0	Plasma cells	MYL12B
0	-1.88187	0.771	0.917	0	Plasma cells	CALM2
0	-1.8843	0.981	0.996	0	Plasma cells	PTMA
0	-1.93639	0.999	1	0	Plasma cells	RPS27
0	-1.9663	0.82	0.899	0	Plasma cells	ITM2B
0	-2.01391	0.706	0.888	0	Plasma cells	MYL12A
0	-2.01536	0.955	0.973	0	Plasma cells	GAPDH
0	-2.02933	0.864	0.918	0	Plasma cells	SH3BGRL3
0	-2.05324	0.4	0.662	0	Plasma cells	ID2
0	-2.05885	0.88	0.9	0	Plasma cells	JUNB
0	-2.10295	0.904	0.968	0	Plasma cells	CFL1
0	-2.12257	0.91	0.958	0	Plasma cells	PFN1
0	-2.13655	0.881	0.954	0	Plasma cells	ACTG1
0	-2.14883	0.834	0.844	0	Plasma cells	S100A11
0	-2.216	0.87	0.912	0	Plasma cells	BTG1
0	-2.32547	0.993	0.999	0	Plasma cells	TMSB4X
0	-2.39007	0.979	0.996	0	Plasma cells	TMSB10
0	-2.43412	0.728	0.869	0	Plasma cells	S100A10
0	-2.47117	0.633	0.736	0	Plasma cells	MT2A
0	-2.52919	0.536	0.692	0	Plasma cells	IL32
0	-2.52992	0.53	0.735	0	Plasma cells	ANXA1
0	-2.53095	0.992	0.998	0	Plasma cells	FTH1
0	-2.53573	0.877	0.93	0	Plasma cells	S100A6
0	-2.5618	0.729	0.841	0	Plasma cells	S100A4
0	-2.72464	0.954	0.996	0	Plasma cells	ACTB
4.4351e-307	-1.18847	0.62	0.675	8.86665e-303	Plasma cells	TSPO
2.09845e-306	-0.936306	0.785	0.766	4.19522e-302	Plasma cells	RBM3
2.55509e-302	-0.957658	0.867	0.808	5.10813e-298	Plasma cells	PSME1
5.24668e-302	-0.982907	0.589	0.675	1.04892e-297	Plasma cells	C11orf58
1.97686e-301	-0.970907	0.626	0.689	3.95214e-297	Plasma cells	TBCA
7.79909e-301	-1.3887	0.783	0.77	1.55919e-296	Plasma cells	LY6E
6.23872e-300	-1.04686	0.581	0.677	1.24725e-295	Plasma cells	PTGES3
1.78545e-297	-1.61831	0.807	0.755	3.56947e-293	Plasma cells	TXN
8.67669e-296	-1.56171	0.204	0.504	1.73464e-291	Plasma cells	REL
2.4116e-295	-2.50142	0.438	0.609	4.82126e-291	Plasma cells	IFITM3
5.05478e-294	-0.914257	0.847	0.796	1.01055e-289	Plasma cells	POLR2L
2.85573e-293	0.520958	0.909	0.494	5.70918e-289	Plasma cells	VIMP
1.11466e-291	-1.52986	0.735	0.772	2.22843e-287	Plasma cells	LMNA
7.02206e-291	-0.989833	0.638	0.689	1.40385e-286	Plasma cells	EIF4G2
1.85193e-288	-1.42479	0.802	0.793	3.70237e-284	Plasma cells	DUSP1
2.70075e-288	-1.14039	0.504	0.631	5.39934e-284	Plasma cells	YWHAQ
1.5557e-287	-1.06365	0.402	0.598	3.11015e-283	Plasma cells	CAP1
3.22613e-287	-0.698949	0.949	0.908	6.44969e-283	Plasma cells	SLC25A6
1.92229e-286	-1.70123	0.584	0.652	3.84304e-282	Plasma cells	LGALS3
2.12208e-286	-1.16374	0.297	0.548	4.24247e-282	Plasma cells	LRRFIP1
1.86709e-285	-0.784207	0.945	0.911	3.73269e-281	Plasma cells	EEF1B2
1.66816e-284	-1.07327	0.401	0.603	3.33498e-280	Plasma cells	SFPQ
4.8883e-284	-1.0446	0.821	0.76	9.77269e-280	Plasma cells	PRDX1
5.02355e-283	-1.38651	0.868	0.825	1.00431e-278	Plasma cells	SARAF
1.54428e-282	-0.967911	0.612	0.675	3.08733e-278	Plasma cells	RBX1
3.29184e-282	-1.3922	0.56	0.65	6.58106e-278	Plasma cells	RPS4Y1
1.76613e-281	-3.14929	0.191	0.495	3.53085e-277	Plasma cells	GSN
2.60441e-280	-1.02703	0.592	0.666	5.20673e-276	Plasma cells	SERBP1
9.27345e-279	-0.96848	0.49	0.625	1.85395e-274	Plasma cells	SUMO1
9.75655e-279	-0.965309	0.711	0.715	1.95053e-274	Plasma cells	COX7B
2.03702e-277	-1.44297	0.448	0.609	4.07241e-273	Plasma cells	LITAF
4.61442e-276	-1.03797	0.463	0.604	9.22514e-272	Plasma cells	RAB7A
1.06652e-275	-0.83561	0.819	0.769	2.13218e-271	Plasma cells	TRMT112
4.36701e-275	-0.977059	0.361	0.576	8.73053e-271	Plasma cells	SNRPF
1.48449e-274	-1.13268	0.336	0.557	2.96779e-270	Plasma cells	ARL6IP1
1.10296e-273	-1.03231	0.55	0.64	2.20503e-269	Plasma cells	GABARAPL2
2.75398e-273	-1.05907	0.984	0.964	5.50577e-269	Plasma cells	HLA-B
5.72598e-272	-0.988257	0.435	0.602	1.14474e-267	Plasma cells	DAZAP2
1.03994e-269	-1.8795	0.381	0.573	2.07906e-265	Plasma cells	COTL1
2.31228e-268	-1.0365	0.432	0.599	4.62272e-264	Plasma cells	MRFAP1
2.18621e-267	-1.16446	0.65	0.68	4.37067e-263	Plasma cells	HMGN1
6.60461e-266	-0.776058	0.882	0.805	1.32039e-261	Plasma cells	GUK1
1.56222e-265	-1.0267	0.529	0.63	3.12319e-261	Plasma cells	PRR13
2.92902e-265	-1.16434	0.23	0.501	5.8557e-261	Plasma cells	RHOC
4.16785e-265	-0.627088	0.924	0.874	8.33236e-261	Plasma cells	COX7A2
1.09138e-264	-1.32618	0.34	0.554	2.18188e-260	Plasma cells	PTMS
2.1379e-264	-1.00964	0.446	0.594	4.27408e-260	Plasma cells	CLTA
1.24598e-262	-1.03773	0.309	0.547	2.49096e-258	Plasma cells	NUCKS1
5.09198e-261	-1.23322	0.712	0.716	1.01799e-256	Plasma cells	FXYD5
5.31171e-261	-1.03516	0.446	0.598	1.06192e-256	Plasma cells	HNRNPF
9.73212e-260	-0.915939	0.609	0.66	1.94565e-255	Plasma cells	LAMTOR5
2.24365e-259	-0.837996	0.791	0.739	4.48551e-255	Plasma cells	C14orf2
8.76567e-257	-1.01574	0.338	0.547	1.75243e-252	Plasma cells	BZW1
5.85324e-256	-0.659416	0.995	0.999	1.17018e-251	Plasma cells	MALAT1
9.1611e-256	0.556587	0.931	0.645	1.83149e-251	Plasma cells	SPCS2
2.76833e-254	-0.876675	0.69	0.694	5.53445e-250	Plasma cells	EIF3G
4.26828e-249	-1.03323	0.458	0.59	8.53314e-245	Plasma cells	SH3BGRL
1.01335e-248	-1.01397	0.645	0.675	2.0259e-244	Plasma cells	DRAP1
6.99343e-248	-0.905383	0.599	0.653	1.39813e-243	Plasma cells	ATP5H
4.48989e-247	-0.903231	0.698	0.694	8.97619e-243	Plasma cells	HIGD2A
2.62717e-245	-0.996255	0.507	0.611	5.25224e-241	Plasma cells	BLOC1S1
5.20849e-245	-0.822375	0.77	0.72	1.04128e-240	Plasma cells	ATP5O
1.05174e-244	-0.945544	0.452	0.598	2.10264e-240	Plasma cells	SNRPE
1.91961e-244	-1.11548	0.729	0.743	3.83768e-240	Plasma cells	CD44
9.25962e-242	-1.10753	0.398	0.567	1.85118e-237	Plasma cells	SEPW1
1.41828e-241	-0.907837	0.724	0.696	2.83543e-237	Plasma cells	ATP5B
6.23084e-241	-1.4096	0.871	0.882	1.24567e-236	Plasma cells	ZFP36
7.05898e-241	-0.757823	0.911	0.872	1.41123e-236	Plasma cells	MT-ND5
4.27689e-240	-0.570239	0.966	0.953	8.55037e-236	Plasma cells	RPL36AL
7.50162e-239	-0.911528	0.555	0.628	1.49972e-234	Plasma cells	SF3B6
2.179e-236	-0.808791	0.753	0.725	4.35626e-232	Plasma cells	USMG5
8.3197e-236	-1.13258	0.327	0.528	1.66327e-231	Plasma cells	RHOG
1.10131e-235	-0.90153	0.632	0.663	2.20173e-231	Plasma cells	PCBP1
3.78346e-235	-1.04326	0.737	0.765	7.56389e-231	Plasma cells	HSPE1
9.3239e-234	-1.2581	0.729	0.695	1.86403e-229	Plasma cells	LSP1
1.27296e-231	-0.882112	0.619	0.66	2.54491e-227	Plasma cells	ERH
3.38536e-229	-2.17942	0.517	0.205	6.76802e-225	Plasma cells	S100A8
1.53208e-228	-0.921068	0.343	0.54	3.06292e-224	Plasma cells	HNRNPU
1.04602e-226	-1.38224	0.519	0.607	2.09121e-222	Plasma cells	TUBB
2.72828e-226	-0.952706	0.339	0.53	5.45438e-222	Plasma cells	ARPC4
4.55213e-226	-0.791274	0.782	0.723	9.10062e-222	Plasma cells	PSMB1
7.63682e-226	-1.12554	0.728	0.684	1.52675e-221	Plasma cells	SLC25A5
1.08874e-225	-0.996772	0.29	0.509	2.17662e-221	Plasma cells	ARID4B
5.60081e-225	-1.00097	0.37	0.551	1.11971e-220	Plasma cells	WSB1
4.2762e-224	-1.00138	0.444	0.578	8.54899e-220	Plasma cells	EIF4A1
1.24094e-223	-0.74997	0.807	0.735	2.48088e-219	Plasma cells	ARF1
1.6548e-223	-1.30107	0.596	0.628	3.30828e-219	Plasma cells	ANXA5
2.98575e-222	-1.07944	0.353	0.541	5.96912e-218	Plasma cells	PPP1CB
1.18896e-220	-1.02153	0.592	0.633	2.37697e-216	Plasma cells	PGAM1
2.96551e-220	-0.944115	0.266	0.489	5.92865e-216	Plasma cells	MSN
7.34809e-220	-0.908165	0.441	0.58	1.46903e-215	Plasma cells	PRRC2C
7.99831e-219	-1.02954	0.475	0.595	1.59902e-214	Plasma cells	DDX24
9.70237e-219	-0.825336	0.76	0.702	1.9397e-214	Plasma cells	ATP5J2
1.24462e-218	-0.948103	0.38	0.548	2.48824e-214	Plasma cells	PSMA4
3.49655e-217	-1.78333	0.725	0.673	6.99031e-213	Plasma cells	ARHGDIB
3.57229e-217	-1.59263	0.108	0.384	7.14173e-213	Plasma cells	KLF4
7.333e-217	-0.884237	0.593	0.642	1.46601e-212	Plasma cells	ARHGDIA
1.32452e-214	-0.922311	0.306	0.514	2.64798e-210	Plasma cells	AES
7.94579e-214	-0.834947	0.721	0.687	1.58852e-209	Plasma cells	APRT
9.14114e-214	-0.841401	0.148	0.412	1.8275e-209	Plasma cells	ESD
1.25636e-213	-2.12137	0.701	0.678	2.51171e-209	Plasma cells	CSTB
4.12726e-213	-0.951141	0.472	0.591	8.25122e-209	Plasma cells	TRA2B
4.142e-213	-2.72318	0.641	0.645	8.28068e-209	Plasma cells	HLA-DPB1
4.94525e-213	-0.921182	0.417	0.553	9.88654e-209	Plasma cells	GNB2
1.90194e-212	-0.833819	0.744	0.696	3.80235e-208	Plasma cells	NDUFB2
4.00124e-211	-0.914388	0.508	0.594	7.99928e-207	Plasma cells	ENSA
3.6725e-210	-0.970198	0.296	0.497	7.34207e-206	Plasma cells	LAMP1
6.19794e-210	-1.0089	0.692	0.675	1.23909e-205	Plasma cells	LDHB
5.61485e-209	-0.858792	0.349	0.524	1.12252e-204	Plasma cells	SCP2
6.47761e-209	-1.09828	0.289	0.491	1.295e-204	Plasma cells	RGS10
1.03046e-208	-1.05883	0.605	0.652	2.06009e-204	Plasma cells	JUND
4.09958e-208	-1.22932	0.46	0.571	8.19589e-204	Plasma cells	ATP1B3
9.33599e-208	-0.838467	0.301	0.507	1.86645e-203	Plasma cells	TBCB
5.31862e-207	-0.92698	0.512	0.594	1.0633e-202	Plasma cells	MINOS1
1.46382e-206	-1.06761	0.1	0.37	2.92647e-202	Plasma cells	APP
1.61962e-206	-2.20565	0.683	0.675	3.23795e-202	Plasma cells	CREM
2.11089e-206	-0.868551	0.669	0.661	4.22008e-202	Plasma cells	PSMB3
6.79983e-206	-0.765513	0.763	0.704	1.35942e-201	Plasma cells	C19orf53
1.19441e-205	-0.966001	0.75	0.712	2.38786e-201	Plasma cells	CYCS
1.75948e-205	-0.808488	0.249	0.47	3.51756e-201	Plasma cells	ARF5
2.99691e-205	-0.862306	0.398	0.542	5.99142e-201	Plasma cells	RAB5C
4.7642e-205	-0.808762	0.736	0.681	9.52458e-201	Plasma cells	WDR83OS
5.48158e-205	-0.866019	0.677	0.656	1.09588e-200	Plasma cells	LAMTOR4
9.19504e-205	-2.94539	0.54	0.591	1.83827e-200	Plasma cells	CST3
1.65454e-204	-1.52455	0.123	0.383	3.30776e-200	Plasma cells	CEBPD
5.77628e-204	-0.835994	0.697	0.671	1.15479e-199	Plasma cells	UQCR10
2.87443e-203	-0.935343	0.615	0.645	5.74655e-199	Plasma cells	UBE2B
4.46376e-203	-0.935064	0.68	0.669	8.92395e-199	Plasma cells	PEBP1
3.20608e-202	-0.871336	0.515	0.592	6.40959e-198	Plasma cells	UBE2I
3.55566e-202	-1.02541	0.344	0.52	7.10847e-198	Plasma cells	IFI16
4.9e-202	-0.9482	0.34	0.513	9.79608e-198	Plasma cells	ACTR3
3.55156e-201	-1.45026	0.269	0.08	7.10027e-197	Plasma cells	KRT13
2.15527e-200	-0.897796	0.433	0.562	4.30882e-196	Plasma cells	SNRPB2
2.10039e-199	-1.46818	0.319	0.499	4.1991e-195	Plasma cells	PTPRC
4.19964e-199	-0.888423	0.67	0.663	8.39593e-195	Plasma cells	GNAS
2.25044e-198	-0.941053	0.356	0.518	4.49908e-194	Plasma cells	MTCH1
2.76188e-198	-0.928046	0.532	0.613	5.52154e-194	Plasma cells	NCL
4.59844e-198	-0.848298	0.453	0.572	9.1932e-194	Plasma cells	SYF2
1.688e-197	-0.81267	0.772	0.702	3.37466e-193	Plasma cells	ATP5G3
1.30748e-192	-0.892766	0.368	0.523	2.61392e-188	Plasma cells	SRI
6.00152e-192	-0.85712	0.547	0.598	1.19982e-187	Plasma cells	VAPA
1.13807e-191	-0.913641	0.581	0.612	2.27523e-187	Plasma cells	PRDX6
2.54976e-191	-0.98426	0.356	0.516	5.09747e-187	Plasma cells	NFE2L2
3.87238e-191	-0.887805	0.509	0.586	7.74166e-187	Plasma cells	CDC37
8.04009e-190	-0.698458	0.816	0.723	1.60738e-185	Plasma cells	ARL6IP4
2.92046e-188	-0.84978	0.297	0.484	5.83858e-184	Plasma cells	WASF2
1.19136e-187	-0.739386	0.079	0.334	2.38177e-183	Plasma cells	RBMS1
2.00509e-185	-0.831408	0.438	0.554	4.00858e-181	Plasma cells	SSBP1
7.18632e-185	-1.0397	0.188	0.415	1.43669e-180	Plasma cells	SLC2A3
5.20356e-184	0.590753	0.89	0.538	1.0403e-179	Plasma cells	MYDGF
1.37721e-182	-1.06568	0.585	0.621	2.75332e-178	Plasma cells	TUBB4B
1.46402e-182	-0.87509	0.52	0.578	2.92686e-178	Plasma cells	AP2M1
2.16574e-182	-1.17297	0.255	0.453	4.32975e-178	Plasma cells	YBX3
9.04419e-182	-1.4773	0.265	0.456	1.80811e-177	Plasma cells	GLUL
6.41059e-181	-0.978727	0.348	0.506	1.2816e-176	Plasma cells	AKAP13
7.91416e-181	-0.916331	0.33	0.5	1.5822e-176	Plasma cells	STAT3
4.11344e-178	-0.749108	0.165	0.392	8.22359e-174	Plasma cells	PNRC2
1.88957e-177	-1.83234	0.128	0.365	3.77762e-173	Plasma cells	SERPING1
1.59848e-176	-1.2615	0.065	0.31	3.19568e-172	Plasma cells	PMP22
1.95823e-176	-0.861514	0.381	0.521	3.9149e-172	Plasma cells	HNRNPM
3.83646e-176	-0.818159	0.563	0.599	7.66985e-172	Plasma cells	ENY2
3.86782e-176	-0.85113	0.516	0.581	7.73254e-172	Plasma cells	SEC11A
5.7354e-176	-0.780057	0.682	0.665	1.14662e-171	Plasma cells	NDUFA13
1.38049e-175	-1.68496	0.54	0.577	2.75989e-171	Plasma cells	LAPTM5
4.0322e-175	-0.815171	0.291	0.473	8.06117e-171	Plasma cells	KIF5B
4.24932e-175	-0.815726	0.35	0.499	8.49525e-171	Plasma cells	PFDN2
1.0884e-174	-0.84209	0.381	0.522	2.17594e-170	Plasma cells	SRRM1
1.57193e-174	-0.876241	0.29	0.47	3.1426e-170	Plasma cells	ATP1A1
4.70551e-174	-0.972675	0.645	0.642	9.40725e-170	Plasma cells	CCNL1
5.50821e-174	-0.947046	0.239	0.443	1.1012e-169	Plasma cells	FLNA
2.46826e-173	-1.72585	0.051	0.294	4.93454e-169	Plasma cells	TIMP3
5.2342e-173	-0.739562	0.072	0.311	1.04642e-168	Plasma cells	CMTM3
2.50394e-172	-0.787835	0.656	0.639	5.00587e-168	Plasma cells	FKBP8
4.58457e-172	-1.44518	0.079	0.32	9.16548e-168	Plasma cells	SEPP1
8.10801e-172	-1.1068	0.178	0.398	1.62095e-167	Plasma cells	FYN
1.0662e-171	-0.901093	0.404	0.532	2.13155e-167	Plasma cells	DDX3X
1.15962e-171	-0.910118	0.663	0.63	2.31831e-167	Plasma cells	ATP6V1F
1.75496e-171	-0.818861	0.344	0.5	3.50852e-167	Plasma cells	UBE2N
2.13693e-171	-1.12729	0.269	0.452	4.27215e-167	Plasma cells	CHMP1B
3.05513e-170	-0.812343	0.148	0.376	6.10781e-166	Plasma cells	TGIF1
4.64288e-170	-1.20026	0.771	0.775	9.28205e-166	Plasma cells	ZFP36L2
9.41157e-170	-0.794697	0.573	0.601	1.88156e-165	Plasma cells	C14orf166
2.09766e-169	-0.811055	0.543	0.587	4.19364e-165	Plasma cells	VPS28
3.03962e-169	-0.936388	0.509	0.582	6.0768e-165	Plasma cells	KMT2E
3.73922e-169	-0.809486	0.128	0.359	7.47545e-165	Plasma cells	FOXP1
1.23437e-168	-0.855736	0.424	0.533	2.46776e-164	Plasma cells	XRCC6
6.27387e-168	-0.875558	0.461	0.552	1.25427e-163	Plasma cells	RBMX
9.23231e-168	-1.96667	0.337	0.501	1.84572e-163	Plasma cells	MT1X
2.0132e-167	-0.906017	0.216	0.416	4.02479e-163	Plasma cells	PLSCR1
4.36894e-167	-3.16498	0.17	0.397	8.73439e-163	Plasma cells	CFD
4.66883e-167	-0.824577	0.657	0.637	9.33393e-163	Plasma cells	NOP10
6.44275e-167	-0.87934	0.291	0.462	1.28803e-162	Plasma cells	GNAI2
5.83534e-166	-1.12509	0.062	0.298	1.1666e-161	Plasma cells	PTRF
4.75233e-165	-0.823612	0.599	0.607	9.50086e-161	Plasma cells	DYNLRB1
1.366e-164	-0.968193	0.397	0.521	2.7309e-160	Plasma cells	ITGB1
4.781e-164	-0.817597	0.369	0.5	9.55817e-160	Plasma cells	CSNK1A1
9.86907e-164	-0.77716	0.707	0.661	1.97303e-159	Plasma cells	EIF3L
1.0318e-163	-0.829982	0.199	0.404	2.06277e-159	Plasma cells	MYH9
2.19848e-163	-0.784424	0.669	0.639	4.3952e-159	Plasma cells	NDUFB9
1.39924e-162	-0.815879	0.408	0.523	2.79737e-158	Plasma cells	BANF1
2.97376e-162	-0.846129	0.652	0.634	5.94515e-158	Plasma cells	MAP1LC3B
3.88322e-162	-1.71796	0.135	0.356	7.76333e-158	Plasma cells	SERPINF1
4.64699e-162	-0.599451	0.883	0.783	9.29027e-158	Plasma cells	UQCRH
8.03556e-162	-0.824088	0.516	0.57	1.60647e-157	Plasma cells	TCEB1
8.46887e-162	-0.867557	0.444	0.535	1.6931e-157	Plasma cells	ANXA11
1.42787e-161	-0.928325	0.307	0.11	2.85461e-157	Plasma cells	LY6D
2.81211e-161	-0.742044	0.727	0.67	5.62196e-157	Plasma cells	NDUFB8
3.90681e-161	-0.728769	0.79	0.705	7.81049e-157	Plasma cells	C4orf3
1.83924e-160	-0.824818	0.589	0.608	3.67701e-156	Plasma cells	RSL24D1
3.35346e-160	-0.786597	0.132	0.351	6.70423e-156	Plasma cells	TAX1BP3
6.2568e-160	-0.625796	0.827	0.723	1.25086e-155	Plasma cells	NDUFA11
6.37871e-160	-0.84025	0.269	0.443	1.27523e-155	Plasma cells	H2AFY
2.89308e-159	-0.798676	0.128	0.348	5.78384e-155	Plasma cells	STOM
4.11882e-158	-1.52086	0.365	0.502	8.23434e-154	Plasma cells	HCST
7.21183e-158	-0.822311	0.412	0.523	1.44179e-153	Plasma cells	SRSF11
8.08374e-158	-0.978716	0.135	0.351	1.6161e-153	Plasma cells	NGFRAP1
8.43399e-158	-1.24399	0.774	0.729	1.68612e-153	Plasma cells	IER2
9.11793e-158	-1.6278	0.216	0.412	1.82286e-153	Plasma cells	ID3
3.50461e-157	-0.676795	0.816	0.719	7.00642e-153	Plasma cells	SNU13
4.09595e-157	-0.859031	0.469	0.554	8.18863e-153	Plasma cells	SF1
6.19378e-157	-1.03279	0.131	0.346	1.23826e-152	Plasma cells	ARL4C
8.94019e-157	-0.800001	0.514	0.566	1.78732e-152	Plasma cells	ATP5C1
3.93905e-156	-0.694901	0.068	0.295	7.87495e-152	Plasma cells	NFIC
4.43538e-156	-1.96176	0.054	0.282	8.86722e-152	Plasma cells	PLAC9
1.06521e-155	-0.81405	0.531	0.573	2.12957e-151	Plasma cells	PSMA1
2.98275e-155	-0.827376	0.32	0.471	5.96311e-151	Plasma cells	WDR1
3.9324e-155	-0.786045	0.265	0.438	7.86165e-151	Plasma cells	SSB
1.96828e-154	-0.82779	0.376	0.5	3.93498e-150	Plasma cells	EIF1B
2.00145e-153	-0.915581	0.327	0.477	4.0013e-149	Plasma cells	DUT
2.31873e-153	-0.949965	0.387	0.508	4.63561e-149	Plasma cells	EIF4A3
1.04271e-152	-0.81962	0.293	0.451	2.08459e-148	Plasma cells	RAB11A
2.29684e-152	-1.30791	0.265	0.439	4.59185e-148	Plasma cells	NR4A2
3.79954e-152	-0.915115	0.38	0.497	7.59605e-148	Plasma cells	GSTO1
3.83721e-152	-0.9153	0.195	0.391	7.67134e-148	Plasma cells	FOSL2
5.31687e-152	-2.57091	0.525	0.233	1.06295e-147	Plasma cells	S100A9
6.53278e-152	-0.650901	0.119	0.335	1.30603e-147	Plasma cells	ZYX
6.5873e-152	-0.576118	0.057	0.277	1.31693e-147	Plasma cells	TNFRSF1A
9.45604e-152	-0.885926	0.059	0.279	1.89045e-147	Plasma cells	CNN3
4.1661e-151	-0.847072	0.133	0.343	8.32887e-147	Plasma cells	GBP2
4.27203e-151	-0.777353	0.339	0.479	8.54065e-147	Plasma cells	MAGOH
4.90454e-151	-0.621092	0.059	0.276	9.80516e-147	Plasma cells	ANXA4
7.49906e-151	-0.734374	0.136	0.346	1.49921e-146	Plasma cells	SNX9
7.78119e-151	-0.827401	0.656	0.627	1.55561e-146	Plasma cells	GSTK1
8.30195e-151	-1.72023	0.516	0.554	1.65973e-146	Plasma cells	CORO1A
1.44586e-150	-0.562239	0.866	0.76	2.89056e-146	Plasma cells	NDUFA1
6.32859e-150	-0.759583	0.567	0.587	1.26521e-145	Plasma cells	FAM96B
9.6461e-150	-0.779178	0.384	0.499	1.92845e-145	Plasma cells	EIF4H
1.43499e-149	-2.06058	0.524	0.56	2.86884e-145	Plasma cells	CD52
4.89603e-149	-0.857907	0.383	0.501	9.78814e-145	Plasma cells	CAST
6.68579e-149	-0.726406	0.656	0.631	1.33662e-144	Plasma cells	SF3B5
7.62333e-149	-1.32498	0.137	0.348	1.52406e-144	Plasma cells	NUPR1
9.38995e-149	-1.3414	0.419	0.526	1.87724e-144	Plasma cells	HMGB2
1.74552e-148	-0.63739	0.822	0.729	3.48965e-144	Plasma cells	ATP5I
2.33117e-148	-0.796746	0.485	0.546	4.66048e-144	Plasma cells	SRP9
1.27029e-147	-0.759045	0.336	0.475	2.53956e-143	Plasma cells	KHDRBS1
2.33233e-147	-0.775178	0.278	0.439	4.6628e-143	Plasma cells	ACTR2
4.04838e-147	-0.779677	0.298	0.455	8.09352e-143	Plasma cells	PA2G4
4.41377e-147	-0.819717	0.399	0.508	8.82402e-143	Plasma cells	KTN1
4.61984e-147	-0.759723	0.299	0.454	9.23598e-143	Plasma cells	PRKAR1A
8.37389e-147	-0.751673	0.259	0.43	1.67411e-142	Plasma cells	HNRNPH3
5.23771e-146	-0.884393	0.519	0.553	1.04712e-141	Plasma cells	RNH1
1.33945e-145	-1.04167	0.912	0.844	2.67782e-141	Plasma cells	NEAT1
1.6033e-145	-0.58756	0.85	0.736	3.20531e-141	Plasma cells	ATP5D
4.47705e-145	-1.01284	0.457	0.527	8.95052e-141	Plasma cells	HN1
4.75793e-145	-1.22041	0.051	0.263	9.51206e-141	Plasma cells	SDC2
1.07996e-144	-0.960497	0.463	0.533	2.15906e-140	Plasma cells	ZFAND5
1.18645e-144	-0.747168	0.741	0.663	2.37196e-140	Plasma cells	GNG5
1.71764e-144	-0.793492	0.478	0.543	3.43391e-140	Plasma cells	PSMA2
2.62896e-144	-0.890432	0.067	0.278	5.25582e-140	Plasma cells	EMP2
2.87974e-144	-0.802525	0.401	0.515	5.75718e-140	Plasma cells	SET
5.0792e-144	-0.77273	0.474	0.539	1.01543e-139	Plasma cells	BUD31
5.55033e-144	-0.845759	0.592	0.59	1.10962e-139	Plasma cells	TRAPPC1
1.24925e-143	-0.864234	0.237	0.412	2.4975e-139	Plasma cells	GABARAPL1
1.81287e-143	-0.768063	0.527	0.563	3.62429e-139	Plasma cells	EIF3I
2.79771e-143	-1.14303	0.391	0.499	5.59317e-139	Plasma cells	NAMPT
3.94492e-143	-0.836021	0.665	0.644	7.88669e-139	Plasma cells	C12orf57
6.28152e-143	-0.983665	0.123	0.328	1.2558e-138	Plasma cells	FYB
6.69703e-143	-0.851758	0.347	0.472	1.33887e-138	Plasma cells	BAX
1.32306e-142	-0.793981	0.631	0.612	2.64507e-138	Plasma cells	PAIP2
2.9383e-142	-1.07872	0.349	0.485	5.87426e-138	Plasma cells	MYADM
7.45718e-142	-0.855676	0.635	0.614	1.49084e-137	Plasma cells	VAMP2
2.24e-141	-0.902015	0.251	0.42	4.4782e-137	Plasma cells	RBPJ
3.82066e-141	-0.955996	0.203	0.389	7.63826e-137	Plasma cells	DDAH2
8.84451e-141	-1.04532	0.223	0.4	1.76819e-136	Plasma cells	EVL
9.83601e-141	-0.730931	0.38	0.492	1.96641e-136	Plasma cells	PDCD6
1.17953e-140	-0.745715	0.561	0.581	2.35812e-136	Plasma cells	UBE2L3
1.85634e-140	-0.780245	0.356	0.474	3.7112e-136	Plasma cells	CAPZA2
3.62996e-140	-0.797008	0.395	0.496	7.25701e-136	Plasma cells	VDAC1
1.49762e-139	-0.762332	0.603	0.587	2.99404e-135	Plasma cells	CSNK2B
3.17183e-139	-0.773972	0.506	0.559	6.34112e-135	Plasma cells	LSM7
4.31246e-139	-1.01738	0.335	0.464	8.62146e-135	Plasma cells	SERPINB1
1.3942e-138	-1.28974	0.393	0.499	2.78729e-134	Plasma cells	LEPROTL1
1.81781e-138	-0.727606	0.266	0.43	3.63417e-134	Plasma cells	SCAF11
2.67195e-138	-0.788882	0.427	0.516	5.34177e-134	Plasma cells	RSL1D1
4.17135e-138	-0.671279	0.063	0.267	8.33937e-134	Plasma cells	RNF130
5.31105e-138	-0.70304	0.708	0.652	1.06178e-133	Plasma cells	UXT
1.08594e-137	-1.89099	0.068	0.274	2.171e-133	Plasma cells	GPX3
2.46605e-136	-0.829743	0.261	0.42	4.93013e-132	Plasma cells	PRNP
4.23931e-136	-1.27785	0.171	0.362	8.47524e-132	Plasma cells	S100A13
5.02395e-136	-0.75128	0.395	0.493	1.00439e-131	Plasma cells	PPP4C
5.96328e-136	-1.02038	0.844	0.71	1.19218e-131	Plasma cells	EMP3
7.66733e-136	-2.18809	0.052	0.256	1.53285e-131	Plasma cells	MFAP4
8.37478e-135	-0.863911	0.343	0.472	1.67429e-130	Plasma cells	DDX21
1.2211e-134	-0.877171	0.559	0.576	2.44122e-130	Plasma cells	ARF6
1.55547e-134	-0.807071	0.441	0.517	3.1097e-130	Plasma cells	RAP1A
1.23146e-133	-0.951777	0.532	0.545	2.46194e-129	Plasma cells	AP2S1
3.099e-133	-0.721433	0.334	0.464	6.19552e-129	Plasma cells	DNAJC8
9.01492e-133	-0.748623	0.228	0.399	1.80226e-128	Plasma cells	MBNL1
1.69964e-132	-0.923014	0.547	0.571	3.39792e-128	Plasma cells	CALM3
2.31134e-132	-0.777134	0.376	0.492	4.62083e-128	Plasma cells	ARGLU1
5.06253e-132	-0.757884	0.611	0.598	1.0121e-127	Plasma cells	NDUFB1
2.29782e-131	-1.13269	0.312	0.447	4.59381e-127	Plasma cells	NR3C1
2.33354e-131	-0.699929	0.161	0.345	4.66521e-127	Plasma cells	SYPL1
2.66811e-131	-0.698553	0.271	0.422	5.33408e-127	Plasma cells	PGLS
2.749e-131	-0.827443	0.31	0.448	5.49581e-127	Plasma cells	BAZ1A
7.56566e-131	-0.79245	0.471	0.529	1.51253e-126	Plasma cells	SNRPD1
2.13568e-130	-0.80278	0.387	0.487	4.26966e-126	Plasma cells	RSRC2
2.4397e-130	-1.04391	0.641	0.606	4.87745e-126	Plasma cells	PSMB9
9.23112e-130	-1.05624	0.131	0.334	1.84549e-125	Plasma cells	SOX4
9.68903e-130	-0.765092	0.527	0.545	1.93703e-125	Plasma cells	LAMTOR1
1.68601e-129	-0.822141	0.249	0.408	3.37067e-125	Plasma cells	H2AFJ
1.7745e-129	-0.705922	0.094	0.289	3.54758e-125	Plasma cells	ZEB2
2.32298e-129	-0.967244	0.236	0.4	4.64411e-125	Plasma cells	ZC3HAV1
2.44917e-129	-0.765304	0.218	0.388	4.89638e-125	Plasma cells	APLP2
2.95072e-129	-0.774283	0.363	0.471	5.89908e-125	Plasma cells	CBX3
6.87072e-129	-0.772244	0.619	0.587	1.37359e-124	Plasma cells	VDAC2
1.59414e-128	-1.19599	0.342	0.462	3.187e-124	Plasma cells	RARRES3
4.9416e-128	-1.50743	0.183	0.365	9.87924e-124	Plasma cells	MT1E
5.25546e-128	-0.692733	0.671	0.63	1.05067e-123	Plasma cells	UBE2D2
8.03875e-128	-0.748048	0.18	0.357	1.60711e-123	Plasma cells	CELF2
1.01846e-127	-1.91801	0.905	0.705	2.03611e-123	Plasma cells	SRGN
1.04387e-127	-0.751774	0.392	0.492	2.0869e-123	Plasma cells	PPIG
1.05048e-127	-0.658882	0.196	0.372	2.10013e-123	Plasma cells	ITGB1BP1
2.02533e-127	-0.701829	0.159	0.343	4.04904e-123	Plasma cells	TACC1
2.35326e-127	-0.820768	0.247	0.4	4.70464e-123	Plasma cells	FAM49B
4.36474e-127	-0.677052	0.145	0.331	8.72599e-123	Plasma cells	IFNGR1
7.00433e-127	-0.72642	0.215	0.384	1.40031e-122	Plasma cells	ARL2
1.26102e-126	-0.74626	0.457	0.517	2.52103e-122	Plasma cells	NDUFA12
1.47536e-126	-1.52543	0.228	0.387	2.94954e-122	Plasma cells	CD3E
1.75129e-126	-0.711802	0.324	0.451	3.50117e-122	Plasma cells	CHMP5
3.47712e-126	-1.39653	0.102	0.297	6.95145e-122	Plasma cells	CALD1
1.18667e-125	-2.06495	0.341	0.458	2.3724e-121	Plasma cells	TRAC
1.67325e-125	-0.758438	0.111	0.3	3.34515e-121	Plasma cells	MYLIP
2.48408e-125	-0.718791	0.248	0.407	4.96618e-121	Plasma cells	DHX36
2.94437e-125	-0.984427	0.079	0.271	5.88638e-121	Plasma cells	PRKCDBP
4.24582e-125	-0.750609	0.57	0.572	8.48825e-121	Plasma cells	CD164
4.38813e-125	-0.7014	0.272	0.415	8.77274e-121	Plasma cells	POLR2G
8.69322e-125	-0.86803	0.193	0.362	1.73795e-120	Plasma cells	RILPL2
1.04941e-124	-0.698544	0.286	0.425	2.09797e-120	Plasma cells	C7orf73
1.66254e-124	-0.628298	0.819	0.727	3.32375e-120	Plasma cells	CALR
2.29422e-124	-0.822027	0.552	0.563	4.5866e-120	Plasma cells	ANP32B
5.088e-124	-0.566694	0.156	0.34	1.01719e-119	Plasma cells	GTF2H5
2.22506e-123	-0.746194	0.517	0.547	4.44834e-119	Plasma cells	EIF3D
5.11214e-123	-0.781871	0.36	0.472	1.02202e-118	Plasma cells	FAM133B
5.45241e-123	-0.785922	0.336	0.451	1.09004e-118	Plasma cells	COMT
8.96109e-123	-0.719462	0.4	0.49	1.7915e-118	Plasma cells	PSMC5
1.51469e-122	-0.762807	0.266	0.412	3.02817e-118	Plasma cells	CMTM6
2.4799e-122	-0.642017	0.109	0.295	4.95781e-118	Plasma cells	BIN1
6.66356e-122	-1.30749	0.112	0.296	1.33218e-117	Plasma cells	TMEM176B
1.44521e-121	-0.822832	0.647	0.597	2.88927e-117	Plasma cells	PPP1CA
2.67255e-121	-1.39566	0.06	0.251	5.34297e-117	Plasma cells	CCDC80
4.96212e-121	-0.829682	0.426	0.501	9.92027e-117	Plasma cells	WTAP
7.19164e-121	-0.957872	0.516	0.536	1.43775e-116	Plasma cells	MGST3
1.08841e-120	-0.592152	0.158	0.335	2.17594e-116	Plasma cells	SNX6
1.52669e-120	-0.864336	0.22	0.378	3.05216e-116	Plasma cells	BHLHE40
4.25077e-120	-0.715655	0.303	0.433	8.49814e-116	Plasma cells	XRCC5
4.56005e-119	-1.27178	0.723	0.692	9.11645e-115	Plasma cells	HSPB1
5.34825e-119	-1.24615	0.411	0.187	1.06922e-114	Plasma cells	KRT14
6.35333e-119	-0.62701	0.183	0.354	1.27016e-114	Plasma cells	CCT5
9.98742e-119	-0.852092	0.188	0.356	1.99668e-114	Plasma cells	EML4
2.56936e-118	-0.805982	0.186	0.355	5.13667e-114	Plasma cells	TOB1
4.19566e-118	-0.735168	0.57	0.563	8.38796e-114	Plasma cells	MRPS21
1.77451e-117	-0.691148	0.253	0.397	3.5476e-113	Plasma cells	CCT6A
1.78928e-117	-0.738763	0.183	0.351	3.57713e-113	Plasma cells	CHD1
2.89933e-117	-1.83158	0.094	0.277	5.79634e-113	Plasma cells	CLU
3.13529e-117	-1.23017	0.944	0.769	6.26808e-113	Plasma cells	CD63
3.22521e-117	-0.721522	0.343	0.455	6.44785e-113	Plasma cells	CCT4
3.40149e-117	-0.774502	0.149	0.322	6.80026e-113	Plasma cells	GLIPR2
4.5955e-117	-0.647247	0.229	0.386	9.18731e-113	Plasma cells	FAM195B
7.32434e-117	-0.643923	0.158	0.33	1.46428e-112	Plasma cells	SMS
1.42499e-116	-0.762688	0.444	0.504	2.84884e-112	Plasma cells	GDI2
1.49108e-116	-0.818185	0.282	0.416	2.98097e-112	Plasma cells	CYB5R3
1.66225e-116	-0.730047	0.117	0.297	3.32318e-112	Plasma cells	TMEM173
2.50851e-116	-0.560014	0.82	0.703	5.01502e-112	Plasma cells	ATP5J
2.78399e-116	-0.953637	0.109	0.292	5.56575e-112	Plasma cells	TIMP2
3.87232e-116	-0.77728	0.456	0.514	7.74155e-112	Plasma cells	NUDC
6.59844e-116	-2.48018	0.085	0.272	1.31916e-111	Plasma cells	APOD
1.0853e-115	-0.733323	0.14	0.315	2.16973e-111	Plasma cells	CD82
1.73175e-115	-0.514307	0.092	0.274	3.46212e-111	Plasma cells	SERPINB6
2.765e-115	-0.658357	0.327	0.442	5.52779e-111	Plasma cells	APH1A
4.83552e-115	-0.796047	0.478	0.522	9.66718e-111	Plasma cells	RANBP1
6.28007e-115	-0.653188	0.131	0.309	1.25551e-110	Plasma cells	SPATS2L
6.87447e-115	-0.92771	0.177	0.342	1.37434e-110	Plasma cells	TNFRSF1B
7.70019e-115	-0.749947	0.463	0.513	1.53942e-110	Plasma cells	MRPL33
2.25036e-114	-1.03769	0.201	0.363	4.49892e-110	Plasma cells	LGALS3BP
2.33757e-114	-0.761041	0.261	0.402	4.67326e-110	Plasma cells	NASP
3.26187e-114	-0.779424	0.285	0.414	6.52112e-110	Plasma cells	CTSA
4.67529e-114	-1.27574	0.4	0.482	9.34683e-110	Plasma cells	TNFAIP3
7.9165e-114	-0.815583	0.355	0.46	1.58267e-109	Plasma cells	RSRP1
1.05283e-113	-0.641592	0.103	0.281	2.10481e-109	Plasma cells	PDLIM2
1.18008e-113	-0.830147	0.116	0.292	2.35922e-109	Plasma cells	NBL1
1.54049e-113	-0.982159	0.419	0.5	3.07975e-109	Plasma cells	CACYBP
1.63077e-113	-0.791906	0.432	0.501	3.26024e-109	Plasma cells	N4BP2L2
1.65782e-113	-1.38917	0.491	0.511	3.31431e-109	Plasma cells	CD37
1.00459e-112	-0.652742	0.172	0.338	2.00838e-108	Plasma cells	PPP1R12A
1.32626e-112	-1.15034	0.232	0.381	2.65146e-108	Plasma cells	PHLDA1
1.38247e-112	-0.548664	0.131	0.308	2.76384e-108	Plasma cells	DYNC1I2
3.33057e-112	-1.21261	0.782	0.64	6.65848e-108	Plasma cells	GPX1
5.21155e-112	-0.645789	0.091	0.268	1.04189e-107	Plasma cells	ADD3
5.65429e-112	-1.96784	0.517	0.239	1.13041e-107	Plasma cells	APOE
6.92116e-112	-1.099	0.13	0.303	1.38368e-107	Plasma cells	EMP1
1.00233e-111	-1.95019	0.333	0.136	2.00386e-107	Plasma cells	C1QA
1.74324e-111	-0.744089	0.368	0.466	3.48508e-107	Plasma cells	CAPZA1
2.4078e-111	-0.80894	0.683	0.608	4.81367e-107	Plasma cells	C9orf16
3.08948e-111	-0.753556	0.465	0.515	6.17649e-107	Plasma cells	EIF1AX
9.06541e-111	-0.691188	0.308	0.429	1.81236e-106	Plasma cells	CAMLG
9.46955e-111	-0.761618	0.425	0.487	1.89315e-106	Plasma cells	TALDO1
2.22619e-110	-0.653174	0.762	0.666	4.45061e-106	Plasma cells	PDIA3
3.18036e-110	-0.65851	0.231	0.379	6.35817e-106	Plasma cells	CHURC1
6.86573e-110	-1.73862	0.099	0.275	1.3726e-105	Plasma cells	FBLN1
8.04657e-110	-0.768958	0.159	0.325	1.60867e-105	Plasma cells	KDM6B
[truncated: 4,939 more rows]

## Sheet: OV
p_val	avg_log2FC	pct.1	pct.2	p_val_adj	cluster	gene
0	3.08397	0.611	0.143	0	T cells	CCL5
0	3.05997	0.678	0.054	0	T cells	CD7
0	2.87118	0.66	0.035	0	T cells	CD3D
0	2.86088	0.647	0.029	0	T cells	CD2
0	2.67585	0.437	0.056	0	T cells	NKG7
0	2.57593	0.563	0.042	0	T cells	TRAC
0	2.5204	0.342	0.018	0	T cells	KLRB1
0	2.48273	0.566	0.062	0	T cells	TRBC2
0	2.41163	0.436	0.022	0	T cells	TRBC1
0	2.11348	0.66	0.182	0	T cells	PTPRC
0	1.91392	0.472	0.017	0	T cells	CD3E
0	1.90609	0.467	0.195	0	T cells	TUBA4A
0	1.86212	0.58	0.226	0	T cells	LEPROTL1
0	1.81547	0.801	0.356	0	T cells	ARHGDIB
0	1.80667	0.478	0.091	0	T cells	CST7
0	1.79722	0.418	0.106	0	T cells	IL7R
0	1.79384	0.818	0.348	0	T cells	CXCR4
0	1.76073	0.428	0.082	0	T cells	ITM2A
0	1.73385	0.891	0.767	0	T cells	SARAF
0	1.69996	0.495	0.12	0	T cells	SPOCK2
0	1.67554	0.313	0.055	0	T cells	BATF
0	1.65482	0.421	0.241	0	T cells	DUSP4
0	1.65251	0.259	0.011	0	T cells	GZMA
0	1.64979	0.376	0.018	0	T cells	CD96
0	1.62929	0.294	0.024	0	T cells	CTSW
0	1.62868	0.522	0.256	0	T cells	PPP2R5C
0	1.60902	0.276	0.01	0	T cells	CD8A
0	1.58481	0.488	0.351	0	T cells	IL32
0	1.57376	0.363	0.017	0	T cells	CD6
0	1.56901	0.525	0.313	0	T cells	TGFB1
0	1.56233	0.465	0.172	0	T cells	FYN
0	1.56141	0.366	0.106	0	T cells	LTB
0	1.5571	0.336	0.017	0	T cells	GIMAP7
0	1.55612	0.549	0.336	0	T cells	HMGB2
0	1.52882	0.392	0.074	0	T cells	CLEC2D
0	1.48762	0.351	0.016	0	T cells	CD247
0	1.48481	0.965	0.91	0	T cells	BTG1
0	1.46576	0.346	0.095	0	T cells	APOBEC3G
0	1.45085	0.45	0.135	0	T cells	PIK3IP1
0	1.44298	0.681	0.556	0	T cells	ZFP36L2
0	1.43051	0.317	0.062	0	T cells	CXCR3
0	1.36889	0.356	0.118	0	T cells	RUNX3
0	1.34062	0.275	0.009	0	T cells	CD3G
0	1.32485	0.29	0.016	0	T cells	LCK
0	1.31192	0.271	0.009	0	T cells	TRAT1
0	1.28421	0.375	0.172	0	T cells	RORA
0	1.27784	0.382	0.225	0	T cells	PIK3R1
0	1.26401	0.506	0.271	0	T cells	STK4
0	1.26012	0.428	0.205	0	T cells	CDC42SE2
0	1.24497	0.318	0.091	0	T cells	CNOT6L
0	1.22628	0.403	0.191	0	T cells	LIMD2
0	1.22572	0.511	0.2	0	T cells	CD52
0	1.21326	0.325	0.191	0	T cells	LYAR
0	1.20751	0.492	0.208	0	T cells	CYTIP
0	1.20308	0.335	0.1	0	T cells	PCED1B-AS1
0	1.19943	0.722	0.604	0	T cells	FXYD5
0	1.18638	0.368	0.145	0	T cells	IL2RG
0	1.17841	0.298	0.09	0	T cells	SYTL3
0	1.17729	0.507	0.302	0	T cells	SMAP2
0	1.17625	0.734	0.598	0	T cells	TSC22D3
0	1.16704	0.504	0.25	0	T cells	EVI2B
0	1.16286	0.317	0.15	0	T cells	SYNE2
0	1.15496	0.299	0.097	0	T cells	GNG2
0	1.14907	0.537	0.38	0	T cells	ISG20
0	1.13836	0.997	0.97	0	T cells	HLA-B
0	1.13346	0.991	0.967	0	T cells	HLA-A
0	1.1121	0.256	0.045	0	T cells	STAT4
0	1.10767	0.516	0.375	0	T cells	CLEC2B
0	1.10157	0.509	0.379	0	T cells	TXNIP
0	1.10144	0.299	0.095	0	T cells	SLA
0	1.09795	0.433	0.194	0	T cells	CD48
0	1.09456	0.374	0.273	0	T cells	TSPYL2
0	1.09	0.36	0.234	0	T cells	ADGRE5
0	1.08479	0.858	0.837	0	T cells	HMGB1
0	1.08005	0.418	0.198	0	T cells	CORO1A
0	1.07685	0.48	0.362	0	T cells	IDS
0	1.0762	0.983	0.964	0	T cells	HLA-C
0	1.07474	0.508	0.379	0	T cells	FNBP1
0	1.07405	0.394	0.248	0	T cells	DUSP2
0	1.06943	0.603	0.557	0	T cells	ANKRD12
0	1.06817	0.268	0.049	0	T cells	ARHGAP9
0	1.05307	0.344	0.232	0	T cells	RNF19A
0	1.03547	0.275	0.087	0	T cells	FYB
0	1.03426	0.365	0.205	0	T cells	WIPF1
0	1.02709	0.271	0.106	0	T cells	FAM129A
0	1.02003	0.45	0.373	0	T cells	C9orf78
0	1.01348	0.55	0.471	0	T cells	ELF1
0	1.0125	0.377	0.147	0	T cells	CD69
0	0.999847	0.274	0.135	0	T cells	EVL
0	0.991039	0.6	0.564	0	T cells	KMT2E
0	0.968294	0.612	0.551	0	T cells	EZR
0	0.965636	0.401	0.241	0	T cells	GMFG
0	0.964353	0.499	0.448	0	T cells	N4BP2L2
0	0.938154	0.486	0.423	0	T cells	FAM107B
0	0.92066	0.349	0.245	0	T cells	SMCHD1
0	0.920148	0.644	0.653	0	T cells	SRSF7
0	0.918569	0.986	0.984	0	T cells	RPS29
0	0.915054	0.254	0.081	0	T cells	PTPN7
0	0.898346	0.327	0.213	0	T cells	SLC38A1
0	0.88943	0.483	0.433	0	T cells	STK17A
0	0.888087	0.605	0.623	0	T cells	2023-09-07
0	0.882992	0.251	0.121	0	T cells	FAM102A
0	0.86396	0.925	0.909	0	T cells	HNRNPA1
0	0.862871	0.295	0.178	0	T cells	MBP
0	0.850332	0.522	0.529	0	T cells	ISCU
0	0.845249	0.546	0.555	0	T cells	PLP2
0	0.837914	0.275	0.144	0	T cells	EVI2A
0	0.829179	0.999	0.997	0	T cells	RPS27
0	0.814126	0.932	0.943	0	T cells	RPS26
0	0.806644	0.994	0.986	0	T cells	RPL23A
0	0.801461	0.613	0.656	0	T cells	DDX24
0	0.797159	0.845	0.85	0	T cells	HLA-E
0	0.787641	0.434	0.28	0	T cells	CD53
0	0.787485	0.311	0.152	0	T cells	RHOH
0	0.765561	0.999	0.995	0	T cells	RPS15A
0	0.729088	0.67	0.74	0	T cells	SOD1
0	0.70351	0.816	0.84	0	T cells	GLTSCR2
0	0.698553	0.824	0.917	0	T cells	PABPC1
0	0.695195	0.762	0.827	0	T cells	SRSF5
0	0.691887	0.714	0.781	0	T cells	SNHG6
0	0.675083	0.802	0.846	0	T cells	CALM1
0	0.670902	0.986	0.983	0	T cells	RPS25
0	0.670161	0.997	0.991	0	T cells	RPS3
0	0.669847	0.964	0.971	0	T cells	RPL36AL
0	0.660231	0.435	0.289	0	T cells	SAMSN1
0	0.645843	0.704	0.775	0	T cells	RBM3
0	0.640949	1	0.996	0	T cells	MALAT1
0	0.628579	0.932	0.539	0	T cells	SRGN
0	0.627985	0.998	0.996	0	T cells	RPL28
0	0.604689	0.998	0.997	0	T cells	RPLP2
0	0.6024	0.998	0.994	0	T cells	RPL21
0	0.601494	0.99	0.982	0	T cells	RPL14
0	0.599771	0.997	0.996	0	T cells	RPS16
0	0.571466	0.998	0.996	0	T cells	TMSB4X
0	0.568328	0.997	0.994	0	T cells	RPL27A
0	0.541946	0.74	0.826	0	T cells	CIRBP
0	0.539879	1	0.995	0	T cells	B2M
0	0.533736	0.997	0.992	0	T cells	RPS4X
0	0.533375	0.999	0.998	0	T cells	RPL13A
0	0.520633	0.992	0.99	0	T cells	RPL31
0	0.518721	0.998	0.995	0	T cells	RPS27A
0	0.513362	0.468	0.293	0	T cells	CD37
0	0.506611	0.999	0.998	0	T cells	RPL13
0	-0.501591	0.056	0.368	0	T cells	STX3
0	-0.502509	0.093	0.314	0	T cells	PELI1
0	-0.502878	0.013	0.273	0	T cells	MSANTD3
0	-0.506918	0.019	0.251	0	T cells	DRAM1
0	-0.507168	0.057	0.38	0	T cells	FLOT1
0	-0.507478	0.135	0.533	0	T cells	HSBP1
0	-0.508125	0.081	0.401	0	T cells	ARL8B
0	-0.508421	0.219	0.542	0	T cells	MARCKSL1
0	-0.509267	0.041	0.294	0	T cells	ATF5
0	-0.513231	0.336	0.665	0	T cells	DYNLL1
0	-0.514006	0.512	0.807	0	T cells	UQCRH
0	-0.514552	0.082	0.33	0	T cells	PDE4DIP
0	-0.514997	0.318	0.699	0	T cells	RAB7A
0	-0.517571	0.008	0.27	0	T cells	CTTN
0	-0.519435	0.055	0.339	0	T cells	MAP4K4
0	-0.519718	0.139	0.5	0	T cells	LRRC59
0	-0.520622	0.06	0.364	0	T cells	UGCG
0	-0.5207	0.007	0.27	0	T cells	PXDC1
0	-0.524129	0.377	0.731	0	T cells	EIF5A
0	-0.526322	0.304	0.68	0	T cells	TUBB
0	-0.527411	0.063	0.403	0	T cells	MAPK6
0	-0.528227	0.22	0.625	0	T cells	MGST3
0	-0.528272	0.683	0.917	0	T cells	PFN1
0	-0.528932	0.015	0.269	0	T cells	CKAP4
0	-0.529062	0.2	0.465	0	T cells	HEBP2
0	-0.531023	0.019	0.312	0	T cells	NME4
0	-0.533126	0.034	0.371	0	T cells	CTNNA1
0	-0.533744	0.034	0.336	0	T cells	FNDC3B
0	-0.534979	0.133	0.435	0	T cells	MIR4435-2HG
0	-0.535963	0.117	0.453	0	T cells	DUSP5
0	-0.536713	0.102	0.442	0	T cells	SMS
0	-0.536815	0.178	0.527	0	T cells	CYC1
0	-0.536884	0.117	0.482	0	T cells	CYSTM1
0	-0.547942	0.049	0.341	0	T cells	PCBD1
0	-0.553702	0.142	0.503	0	T cells	LIMS1
0	-0.55395	0.022	0.267	0	T cells	LYN
0	-0.554268	0.321	0.743	0	T cells	SNX3
0	-0.554369	0.012	0.253	0	T cells	BCAT1
0	-0.554663	0.087	0.425	0	T cells	MAFG
0	-0.558557	0.142	0.429	0	T cells	SYNGR2
0	-0.558769	0.212	0.643	0	T cells	RAB1A
0	-0.561562	0.039	0.345	0	T cells	SH3BP5
0	-0.562293	0.01	0.257	0	T cells	NEDD4L
0	-0.569889	0.017	0.321	0	T cells	ACTN1
0	-0.572268	0.083	0.362	0	T cells	JARID2
0	-0.573527	0.098	0.408	0	T cells	LMO4
0	-0.57415	0.158	0.58	0	T cells	NENF
0	-0.584761	0.596	0.867	0	T cells	ALDOA
0	-0.585259	0.032	0.323	0	T cells	ATP13A3
0	-0.585391	0.113	0.431	0	T cells	USP12
0	-0.58701	0.006	0.272	0	T cells	TSPAN4
0	-0.592352	0.072	0.412	0	T cells	RDX
0	-0.593788	0.03	0.255	0	T cells	CCDC71L
0	-0.594109	0.135	0.503	0	T cells	PSMB5
0	-0.595541	0.026	0.3	0	T cells	MLF1
0	-0.595596	0.01	0.319	0	T cells	CLIC4
0	-0.599354	0.021	0.368	0	T cells	RAB34
0	-0.6044	0.101	0.445	0	T cells	MIDN
0	-0.607309	0.091	0.415	0	T cells	BID
0	-0.608354	0.264	0.639	0	T cells	DSTN
0	-0.612451	0.104	0.45	0	T cells	NFKBIZ
0	-0.617261	0.033	0.381	0	T cells	APP
0	-0.622266	0.336	0.744	0	T cells	ATP6V0B
0	-0.624015	0.069	0.409	0	T cells	CALU
0	-0.624597	0.473	0.778	0	T cells	ENO1
0	-0.62623	0.013	0.268	0	T cells	PRKCDBP
0	-0.628159	0.481	0.761	0	T cells	EMP3
0	-0.628671	0.359	0.669	0	T cells	ZFP36L1
0	-0.640172	0.71	0.856	0	T cells	ACTG1
0	-0.64247	0.506	0.827	0	T cells	TPI1
0	-0.642808	0.052	0.271	0	T cells	LINC00936
0	-0.648044	0.005	0.262	0	T cells	TPBG
0	-0.649533	0.016	0.265	0	T cells	MTSS1
0	-0.650018	0.036	0.356	0	T cells	SERTAD2
0	-0.651002	0.151	0.536	0	T cells	CD55
0	-0.654429	0.412	0.77	0	T cells	PRDX1
0	-0.65479	0.373	0.796	0	T cells	GNG5
0	-0.655743	0.045	0.372	0	T cells	BLVRB
0	-0.657472	0.3	0.561	0	T cells	ISG15
0	-0.659453	0.13	0.378	0	T cells	INSIG1
0	-0.660893	0.056	0.352	0	T cells	BAG3
0	-0.667676	0.121	0.289	0	T cells	ID3
0	-0.67446	0.106	0.433	0	T cells	TXNRD1
0	-0.675295	0.004	0.256	0	T cells	BHLHE41
0	-0.676696	0.11	0.503	0	T cells	VKORC1
0	-0.67921	0.135	0.476	0	T cells	CHCHD10
0	-0.681303	0.076	0.439	0	T cells	CD81
0	-0.683979	0.055	0.282	0	T cells	NR4A1
0	-0.685528	0.831	0.912	0	T cells	VIM
0	-0.686162	0.14	0.512	0	T cells	TALDO1
0	-0.688116	0.025	0.261	0	T cells	DUSP6
0	-0.698251	0.217	0.504	0	T cells	RNASET2
0	-0.698718	0.083	0.387	0	T cells	TUBB2A
0	-0.699093	0.099	0.442	0	T cells	NAMPT
0	-0.69958	0.011	0.287	0	T cells	FHL2
0	-0.699663	0.011	0.298	0	T cells	SRGAP1
0	-0.702367	0.11	0.491	0	T cells	UBE2D1
0	-0.704514	0.009	0.342	0	T cells	RAB32
0	-0.709505	0.072	0.453	0	T cells	PRDX4
0	-0.710318	0.056	0.297	0	T cells	LAPTM4B
0	-0.712717	0.01	0.277	0	T cells	H1F0
0	-0.714176	0.04	0.355	0	T cells	RNF130
0	-0.715211	0.062	0.441	0	T cells	MIR22HG
0	-0.717662	0.007	0.283	0	T cells	ZNF503
0	-0.720691	0.005	0.287	0	T cells	LHFPL2
0	-0.726277	0.062	0.367	0	T cells	PPIF
0	-0.72861	0.084	0.508	0	T cells	TMEM14C
0	-0.73072	0.45	0.843	0	T cells	GPX4
0	-0.732111	0.008	0.275	0	T cells	HBEGF
0	-0.732839	0.037	0.327	0	T cells	SLC25A37
0	-0.736662	0.011	0.271	0	T cells	PKIG
0	-0.741714	0.223	0.698	0	T cells	YWHAE
0	-0.745762	0.063	0.468	0	T cells	FOXO3
0	-0.746159	0.269	0.513	0	T cells	PLIN2
0	-0.746716	0.01	0.296	0	T cells	CLEC11A
0	-0.750268	0.006	0.293	0	T cells	ALDH2
0	-0.751208	0.031	0.349	0	T cells	SDC4
0	-0.755122	0.015	0.286	0	T cells	ERRFI1
0	-0.756417	0.268	0.717	0	T cells	RHEB
0	-0.758465	0.049	0.417	0	T cells	CXXC5
0	-0.760008	0.394	0.77	0	T cells	HSP90B1
0	-0.762637	0.019	0.356	0	T cells	RCN1
0	-0.765869	0.049	0.419	0	T cells	NRIP1
0	-0.768019	0.021	0.315	0	T cells	PDLIM1
0	-0.771793	0.036	0.309	0	T cells	OGFRL1
0	-0.774906	0.014	0.273	0	T cells	SMOX
0	-0.776056	0.044	0.43	0	T cells	CD151
0	-0.776487	0.197	0.575	0	T cells	GLUL
0	-0.778263	0.258	0.643	0	T cells	PRDX5
0	-0.778986	0.223	0.624	0	T cells	TSPO
0	-0.781561	0.01	0.326	0	T cells	EMP2
0	-0.784245	0.267	0.719	0	T cells	RTN4
0	-0.786048	0.076	0.415	0	T cells	KLF10
0	-0.789832	0.999	0.996	0	T cells	MT-RNR2
0	-0.794908	0.06	0.436	0	T cells	RUNX1
0	-0.797127	0.273	0.746	0	T cells	CHMP4B
0	-0.799738	0.038	0.385	0	T cells	TRIB1
0	-0.800481	0.065	0.479	0	T cells	DDAH2
0	-0.804372	0.008	0.297	0	T cells	PTRF
0	-0.805555	0.007	0.295	0	T cells	TMEM176A
0	-0.80973	0.012	0.329	0	T cells	FOSL1
0	-0.812095	0.01	0.347	0	T cells	TIMP2
0	-0.814274	0.044	0.368	0	T cells	FAM46A
0	-0.815752	0.037	0.331	0	T cells	MFGE8
0	-0.817668	0.409	0.82	0	T cells	ATP6V1F
0	-0.819431	0.377	0.79	0	T cells	LAPTM4A
0	-0.827256	0.047	0.481	0	T cells	GRINA
0	-0.8296	0.007	0.279	0	T cells	TNFAIP2
0	-0.83278	0.132	0.577	0	T cells	MAFF
0	-0.833217	0.039	0.382	0	T cells	BEX3
0	-0.837192	0.834	0.961	0	T cells	ACTB
0	-0.837481	0.059	0.509	0	T cells	PEA15
0	-0.839879	0.099	0.536	0	T cells	PHPT1
0	-0.840023	0.063	0.348	0	T cells	KCNQ1OT1
0	-0.843113	0.116	0.547	0	T cells	APLP2
0	-0.848999	0.008	0.319	0	T cells	GAS6
0	-0.853061	0.005	0.293	0	T cells	CREB5
0	-0.859324	0.234	0.608	0	T cells	BST2
0	-0.860548	0.025	0.322	0	T cells	TPM1
0	-0.861113	0.065	0.498	0	T cells	RIPK2
0	-0.864465	0.023	0.265	0	T cells	CRABP2
0	-0.867091	0.446	0.728	0	T cells	JUN
0	-0.878488	0.126	0.427	0	T cells	MYC
0	-0.878933	0.147	0.596	0	T cells	RHOC
0	-0.884113	0.148	0.553	0	T cells	HIF1A
0	-0.889318	0.021	0.375	0	T cells	LGMN
0	-0.893976	0.079	0.447	0	T cells	SMIM3
0	-0.897809	0.022	0.309	0	T cells	CKB
0	-0.900941	0.011	0.39	0	T cells	TUBB6
0	-0.901183	0.02	0.38	0	T cells	MPZL1
0	-0.903139	0.011	0.335	0	T cells	ABCA1
0	-0.903146	0.062	0.432	0	T cells	HCFC1R1
0	-0.904289	0.082	0.375	0	T cells	SOCS3
0	-0.907145	0.082	0.519	0	T cells	PTMS
0	-0.909371	0.012	0.309	0	T cells	GPRC5A
0	-0.909636	0.024	0.301	0	T cells	CCND1
0	-0.91513	0.658	0.876	0	T cells	S100A10
0	-0.917704	0.949	0.99	0	T cells	TMSB10
0	-0.922197	0.013	0.352	0	T cells	CNN3
0	-0.924465	0.049	0.421	0	T cells	PLD3
0	-0.936527	0.141	0.378	0	T cells	NBL1
0	-0.943157	0.004	0.341	0	T cells	DAB2
0	-0.944588	0.674	0.936	0	T cells	SERF2
0	-0.94478	0.013	0.371	0	T cells	TCEAL9
0	-0.944875	0.006	0.295	0	T cells	MMP14
0	-0.949719	0.08	0.554	0	T cells	ATOX1
0	-0.953917	0.074	0.406	0	T cells	ATF3
0	-0.954108	0.343	0.686	0	T cells	IER2
0	-0.958719	0.14	0.367	0	T cells	MT1X
0	-0.958733	0.15	0.46	0	T cells	SELM
0	-0.961659	0.01	0.347	0	T cells	VEGFA
0	-0.966376	0.006	0.383	0	T cells	RAB31
0	-0.967856	0.176	0.637	0	T cells	TUBA1C
0	-0.970964	0.408	0.744	0	T cells	JUNB
0	-0.974224	0.017	0.323	0	T cells	FNIP2
0	-0.975744	0.151	0.435	0	T cells	CTSS
0	-0.982822	0.203	0.58	0	T cells	GSTO1
0	-0.985574	0.328	0.766	0	T cells	PKM
0	-0.985764	0.018	0.355	0	T cells	CXCL16
0	-0.986437	0.088	0.481	0	T cells	ASAH1
0	-0.989934	0.212	0.554	0	T cells	IFI6
0	-0.993863	0.019	0.45	0	T cells	IFNGR2
0	-0.995146	0.197	0.498	0	T cells	FABP5
0	-0.995216	0.474	0.878	0	T cells	RAC1
0	-1.00906	0.113	0.385	0	T cells	HSPA1A
0	-1.00936	0.911	0.978	0	T cells	MT-RNR1
0	-1.01307	0.006	0.322	0	T cells	SDC2
0	-1.02271	0.016	0.479	0	T cells	NECTIN2
0	-1.02536	0.347	0.664	0	T cells	NDUFB9
0	-1.02831	0.056	0.278	0	T cells	BCL2A1
0	-1.03392	0.179	0.625	0	T cells	CD59
0	-1.03448	0.141	0.62	0	T cells	MAP3K8
0	-1.03889	0.213	0.612	0	T cells	HMGA1
0	-1.04003	0.026	0.358	0	T cells	FGFR1
0	-1.04275	0.004	0.265	0	T cells	VCAN
0	-1.04383	0.456	0.669	0	T cells	S100A4
0	-1.04541	0.134	0.541	0	T cells	TYMP
0	-1.06633	0.264	0.731	0	T cells	ZFAND5
0	-1.07932	0.046	0.487	0	T cells	ETS2
0	-1.08416	0.163	0.553	0	T cells	CEBPD
0	-1.08504	0.034	0.289	0	T cells	IGFBP4
0	-1.08763	0.099	0.382	0	T cells	HLA-DMA
0	-1.0942	0.232	0.755	0	T cells	BRI3
0	-1.09479	0.115	0.466	0	T cells	PHLDA1
0	-1.09729	0.032	0.409	0	T cells	CTSH
0	-1.11346	0.009	0.363	0	T cells	TMEM176B
0	-1.11965	0.021	0.305	0	T cells	GEM
0	-1.12049	0.017	0.318	0	T cells	SERPINH1
0	-1.12504	0.565	0.926	0	T cells	NFKBIA
0	-1.12728	0.287	0.647	0	T cells	DUSP1
0	-1.13431	0.209	0.617	0	T cells	NINJ1
0	-1.14835	0.013	0.288	0	T cells	HES1
0	-1.15179	0.024	0.383	0	T cells	HES4
0	-1.17084	0.036	0.39	0	T cells	PLK2
0	-1.17208	0.191	0.714	0	T cells	YBX3
0	-1.18197	0.059	0.467	0	T cells	CAPG
0	-1.18468	0.007	0.263	0	T cells	CYP1B1
0	-1.18693	0.441	0.889	0	T cells	PPP1R15A
0	-1.18884	0.008	0.365	0	T cells	PLTP
0	-1.19594	0.006	0.283	0	T cells	HTRA1
0	-1.21794	0.013	0.296	0	T cells	MYL9
0	-1.23566	0.013	0.336	0	T cells	SEPP1
0	-1.23685	0.743	0.935	0	T cells	NEAT1
0	-1.24041	0.012	0.311	0	T cells	TPM2
0	-1.25179	0.005	0.432	0	T cells	NRP2
0	-1.25284	0.268	0.729	0	T cells	CEBPB
0	-1.25301	0.084	0.392	0	T cells	SPINT2
0	-1.26368	0.036	0.474	0	T cells	CTSZ
0	-1.26817	0.015	0.258	0	T cells	THBS1
0	-1.28077	0.014	0.29	0	T cells	PDLIM4
0	-1.28217	0.054	0.463	0	T cells	SOX4
0	-1.29673	0.016	0.255	0	T cells	TFPI2
0	-1.29866	0.022	0.353	0	T cells	C3
0	-1.29999	0.012	0.261	0	T cells	PCOLCE
0	-1.31317	0.009	0.316	0	T cells	TGFBI
0	-1.32703	0.039	0.492	0	T cells	LGALS3BP
0	-1.32801	0.556	0.875	0	T cells	S100A11
0	-1.33079	0.019	0.478	0	T cells	SPHK1
0	-1.33248	0.08	0.421	0	T cells	CD83
0	-1.33351	0.034	0.485	0	T cells	ABL2
0	-1.33908	0.045	0.491	0	T cells	CREG1
0	-1.34752	0.034	0.478	0	T cells	PHLDA2
0	-1.35793	0.097	0.627	0	T cells	CDKN1A
0	-1.36691	0.011	0.378	0	T cells	GPNMB
0	-1.37029	0.222	0.517	0	T cells	FOS
0	-1.3721	0.207	0.597	0	T cells	GADD45A
0	-1.37965	0.023	0.513	0	T cells	FCGRT
0	-1.39224	0.425	0.849	0	T cells	ANXA2
0	-1.40808	0.013	0.408	0	T cells	GSN
0	-1.40878	0.012	0.296	0	T cells	C1S
0	-1.42456	0.322	0.808	0	T cells	LGALS3
0	-1.43949	0.019	0.567	0	T cells	RAB13
0	-1.44825	0.067	0.368	0	T cells	CLU
0	-1.44996	0.04	0.548	0	T cells	GRN
0	-1.4525	0.293	0.804	0	T cells	GSTP1
0	-1.45688	0.061	0.455	0	T cells	SGK1
0	-1.46492	0.997	1	0	T cells	FTH1
0	-1.46895	0.006	0.272	0	T cells	MEG3
0	-1.4712	0.046	0.252	0	T cells	CRYAB
0	-1.47709	0.112	0.513	0	T cells	FOSB
0	-1.47751	0.009	0.397	0	T cells	PMP22
0	-1.48275	0.235	0.481	0	T cells	HLA-DQB1
0	-1.4956	0.037	0.516	0	T cells	ICAM1
0	-1.50072	0.097	0.332	0	T cells	HLA-DRB5
0	-1.50533	0.144	0.715	0	T cells	TPM4
0	-1.51172	0.019	0.391	0	T cells	NUPR1
0	-1.51446	0.07	0.461	0	T cells	RHOB
0	-1.51902	0.01	0.306	0	T cells	PDPN
0	-1.52666	0.018	0.41	0	T cells	RND3
0	-1.5581	0.011	0.286	0	T cells	COL6A1
0	-1.56692	0.015	0.393	0	T cells	ADM
0	-1.58689	0.294	0.675	0	T cells	GADD45B
0	-1.58977	0.023	0.348	0	T cells	CALD1
0	-1.58999	0.01	0.259	0	T cells	CTHRC1
0	-1.59333	0.016	0.442	0	T cells	SERPING1
0	-1.60298	0.036	0.394	0	T cells	HMOX1
0	-1.61301	0.292	0.756	0	T cells	CSTB
0	-1.63836	0.035	0.44	0	T cells	S100A16
0	-1.64463	0.052	0.478	0	T cells	S100A13
0	-1.64547	0.077	0.526	0	T cells	CD9
0	-1.65215	0.078	0.577	0	T cells	TNFRSF12A
0	-1.65546	0.181	0.722	0	T cells	ANXA5
0	-1.66368	0.011	0.569	0	T cells	MARCKS
0	-1.66774	0.015	0.318	0	T cells	C1R
0	-1.69137	0.071	0.36	0	T cells	KRT8
0	-1.69462	0.018	0.313	0	T cells	NNMT
0	-1.70786	0.209	0.652	0	T cells	HSPB1
0	-1.71633	0.01	0.283	0	T cells	CCDC80
0	-1.72068	0.035	0.346	0	T cells	EGR1
0	-1.72279	0.182	0.61	0	T cells	CTSD
0	-1.72845	0.078	0.357	0	T cells	KRT18
0	-1.7519	0.013	0.32	0	T cells	MMP2
0	-1.75925	0.049	0.336	0	T cells	IGFBP2
0	-1.76636	0.009	0.307	0	T cells	TIMP3
0	-1.76954	0.012	0.433	0	T cells	MAFB
0	-1.7701	0.041	0.454	0	T cells	MDK
0	-1.7963	0.01	0.273	0	T cells	BGN
0	-1.8008	0.054	0.291	0	T cells	KRT19
0	-1.81043	0.026	0.316	0	T cells	CYR61
0	-1.81402	0.349	0.504	0	T cells	HLA-DPB1
0	-1.84401	0.049	0.257	0	T cells	TACSTD2
0	-1.84407	0.022	0.495	0	T cells	KLF4
0	-1.85827	0.057	0.564	0	T cells	EMP1
0	-1.88074	0.01	0.359	0	T cells	SERPINF1
0	-1.90043	0.019	0.302	0	T cells	CTGF
0	-1.92771	0.079	0.425	0	T cells	MT1E
0	-2.01567	0.242	0.836	0	T cells	GPX1
0	-2.01905	0.49	0.895	0	T cells	TXN
0	-2.02377	0.057	0.554	0	T cells	TSC22D1
0	-2.02838	0.099	0.661	0	T cells	CTSB
0	-2.04018	0.134	0.387	0	T cells	TYROBP
0	-2.0433	0.745	0.938	0	T cells	S100A6
0	-2.04551	0.026	0.257	0	T cells	PTGDS
0	-2.05416	0.688	0.961	0	T cells	SAT1
0	-2.05503	0.021	0.368	0	T cells	FN1
0	-2.0555	0.023	0.605	0	T cells	BASP1
0	-2.05595	0.019	0.311	0	T cells	COL6A2
0	-2.07099	0.252	0.821	0	T cells	PSAP
0	-2.07797	0.025	0.33	0	T cells	C15orf48
0	-2.08243	0.025	0.334	0	T cells	RARRES2
0	-2.11767	0.257	0.492	0	T cells	HLA-DPA1
0	-2.15138	0.1	0.307	0	T cells	WFDC2
0	-2.18417	0.011	0.305	0	T cells	INHBA
0	-2.2491	0.051	0.272	0	T cells	CXCL1
0	-2.29624	0.291	0.561	0	T cells	HLA-DRB1
0	-2.32593	0.066	0.387	0	T cells	HLA-DQA1
0	-2.32981	0.602	0.734	0	T cells	CD74
0	-2.34015	0.081	0.37	0	T cells	FCER1G
0	-2.34382	0.149	0.347	0	T cells	SLPI
0	-2.37007	0.429	0.857	0	T cells	LGALS1
0	-2.42851	0.204	0.871	0	T cells	NPC2
0	-2.50515	0.039	0.518	0	T cells	CTSL
0	-2.51288	0.383	0.922	0	T cells	CD63
0	-2.52077	0.055	0.29	0	T cells	CD24
0	-2.53989	0.084	0.482	0	T cells	TM4SF1
0	-2.58274	0.026	0.266	0	T cells	COL3A1
0	-2.59035	0.025	0.346	0	T cells	C11orf96
0	-2.5969	0.03	0.382	0	T cells	IGFBP7
0	-2.59956	0.1	0.681	0	T cells	IFITM3
0	-2.64934	0.026	0.279	0	T cells	LYZ
0	-2.69191	0.044	0.694	0	T cells	PLAUR
0	-2.72671	0.025	0.287	0	T cells	COL1A2
0	-2.72935	0.532	0.815	0	T cells	MT2A
0	-2.7649	0.096	0.525	0	T cells	IFI27
0	-2.83226	0.016	0.252	0	T cells	C1QA
0	-2.87679	0.025	0.282	0	T cells	IL1B
0	-2.89542	0.033	0.289	0	T cells	LUM
0	-2.94491	0.026	0.294	0	T cells	APOC1
0	-2.95193	0.15	0.346	0	T cells	CCL3
0	-2.95249	0.039	0.502	0	T cells	CXCL2
0	-2.95888	0.961	0.998	0	T cells	FTL
0	-3.00504	0.101	0.714	0	T cells	IER3
0	-3.08105	0.048	0.441	0	T cells	CXCL3
0	-3.11008	0.044	0.376	0	T cells	SPARC
0	-3.18475	0.012	0.293	0	T cells	DCN
0	-3.22293	0.193	0.72	0	T cells	TIMP1
0	-3.28849	0.234	0.57	0	T cells	HLA-DRA
0	-3.32632	0.073	0.78	0	T cells	CST3
0	-3.65988	0.046	0.327	0	T cells	COL1A1
0	-3.73727	0.302	0.789	0	T cells	SOD2
0	-4.17437	0.105	0.476	0	T cells	APOE
0	-4.60212	0.172	0.621	0	T cells	CXCL8
3.68275e-305	0.877882	0.294	0.19	1.20967e-300	T cells	ETS1
1.05574e-301	0.956892	0.379	0.303	3.46777e-297	T cells	EML4
9.16672e-283	0.572699	0.638	0.737	3.01099e-278	T cells	EIF3F
6.6326e-261	0.761729	0.618	0.707	2.17861e-256	T cells	SRSF2
3.19876e-255	0.809334	0.317	0.221	1.0507e-250	T cells	RARRES3
4.29693e-247	0.73837	0.571	0.621	1.41141e-242	T cells	PGK1
9.07681e-242	0.890145	0.367	0.305	2.98146e-237	T cells	GCC2
1.70979e-235	1.1268	0.431	0.41	5.61614e-231	T cells	CACYBP
4.40678e-232	0.652933	0.578	0.65	1.44749e-227	T cells	PNISR
1.15148e-221	0.917898	0.335	0.269	3.78225e-217	T cells	RHBDD2
2.73805e-220	1.04394	0.384	0.332	8.99368e-216	T cells	CREM
2.30036e-210	0.668423	0.33	0.232	7.55598e-206	T cells	HCST
8.573e-208	0.692726	0.306	0.219	2.81597e-203	T cells	LCP1
2.69247e-204	0.842058	0.251	0.172	8.84395e-200	T cells	TTC39C
4.28296e-195	0.652663	0.256	0.169	1.40683e-190	T cells	RAC2
8.25028e-188	0.754911	0.482	0.52	2.70997e-183	T cells	VAMP2
3.03698e-186	0.844766	0.332	0.284	9.97558e-182	T cells	BUB3
6.00778e-174	0.839284	0.302	0.247	1.97338e-169	T cells	CCSER2
7.92854e-173	0.800819	0.374	0.338	2.60429e-168	T cells	ARID5A
9.82773e-158	0.578441	0.591	0.708	3.22812e-153	T cells	SRRM1
9.08543e-157	0.635286	0.519	0.516	2.98429e-152	T cells	COTL1
1.38487e-155	0.944378	0.29	0.239	4.5489e-151	T cells	CLDND1
3.87763e-153	0.785367	0.273	0.214	1.27369e-148	T cells	PCSK7
2.05226e-149	0.796535	0.261	0.204	6.74105e-145	T cells	NAP1L4
4.22825e-144	0.629512	0.513	0.526	1.38885e-139	T cells	GYPC
3.38629e-140	0.754699	0.381	0.36	1.11229e-135	T cells	STK17B
5.78983e-140	-4.5634	0.281	0.426	1.90179e-135	T cells	IGKC
6.48062e-139	0.715	0.269	0.211	2.12869e-134	T cells	OFD1
2.08135e-134	0.752757	0.391	0.396	6.83662e-130	T cells	TERF2IP
4.1474e-130	0.723394	0.312	0.272	1.3623e-125	T cells	MBNL1
3.23601e-127	0.540886	0.325	0.258	1.06293e-122	T cells	LSP1
5.06326e-126	0.760891	0.396	0.389	1.66313e-121	T cells	IFI16
1.3357e-125	0.558669	0.502	0.554	4.38736e-121	T cells	LDHB
2.31482e-124	0.775905	0.379	0.384	7.6035e-120	T cells	PSMB8
2.70572e-122	0.780355	0.385	0.394	8.88749e-118	T cells	WHSC1L1
2.4663e-119	0.574633	0.256	0.195	8.10105e-115	T cells	FMNL1
8.34691e-114	0.710374	0.462	0.527	2.74171e-109	T cells	JAK1
7.91054e-112	0.842148	0.365	0.362	2.59837e-107	T cells	NR3C1
2.9614e-97	0.726031	0.32	0.304	9.72729e-93	T cells	NKTR
5.71327e-97	0.808312	0.27	0.223	1.87664e-92	T cells	OASL
2.13446e-92	0.505983	0.621	0.745	7.01107e-88	T cells	H2AFZ
1.94944e-89	0.691635	0.504	0.536	6.40331e-85	T cells	IFITM2
5.60611e-88	0.677486	0.262	0.227	1.84144e-83	T cells	TNRC6B
7.79939e-88	0.653552	0.446	0.523	2.56186e-83	T cells	PAIP2
1.49213e-84	0.836716	0.386	0.416	4.90121e-80	T cells	GABARAPL1
1.27686e-78	0.584733	0.475	0.577	4.19409e-74	T cells	SYF2
1.04032e-75	0.856372	0.372	0.407	3.41714e-71	T cells	RBPJ
8.6419e-73	0.559059	0.482	0.596	2.83861e-68	T cells	SF3B2
3.10452e-71	0.817589	0.355	0.388	1.01974e-66	T cells	FAM177A1
6.80882e-71	0.641263	0.258	0.236	2.23649e-66	T cells	ZNHIT3
3.31274e-70	0.648432	0.343	0.327	1.08814e-65	T cells	DDIT4
1.70872e-66	0.670042	0.292	0.278	5.61264e-62	T cells	FKBP11
2.57736e-65	0.6836	0.338	0.347	8.46586e-61	T cells	SEC11C
6.09422e-62	0.641422	0.312	0.318	2.00177e-57	T cells	SS18L2
3.47983e-60	0.659098	0.277	0.263	1.14302e-55	T cells	GBP2
8.13679e-59	0.598299	0.426	0.505	2.67269e-54	T cells	CCDC12
7.56178e-57	0.575069	0.453	0.549	2.48382e-52	T cells	CIB1
1.37616e-56	0.648936	0.329	0.345	4.52026e-52	T cells	POLR2J3
1.64572e-54	0.690902	0.347	0.376	5.40569e-50	T cells	NOP58
2.88622e-54	0.674823	0.323	0.342	9.48038e-50	T cells	IK
6.17966e-53	0.564911	0.523	0.657	2.02983e-48	T cells	DNAJB6
5.19471e-52	0.622536	0.259	0.245	1.70631e-47	T cells	ZC3HAV1
5.54394e-48	0.672142	0.404	0.47	1.82102e-43	T cells	GSPT1
7.58223e-44	0.591334	0.258	0.254	2.49053e-39	T cells	ABT1
2.65945e-42	0.618414	0.296	0.307	8.73551e-38	T cells	G3BP2
2.84596e-42	0.701615	0.295	0.309	9.34814e-38	T cells	SLBP
4.55905e-42	0.571967	0.419	0.502	1.49751e-37	T cells	GTF3A
4.28813e-41	0.613267	0.336	0.366	1.40852e-36	T cells	RSRP1
6.04928e-41	0.593114	0.261	0.257	1.98701e-36	T cells	LINC-PINT
2.34544e-40	0.641819	0.317	0.344	7.70407e-36	T cells	AES
3.42264e-40	0.627847	0.336	0.374	1.12423e-35	T cells	NCOR1
6.72128e-40	0.708522	0.503	0.651	2.20774e-35	T cells	YPEL5
1.33958e-39	0.608631	0.262	0.253	4.40013e-35	T cells	IFITM1
2.37886e-38	0.512089	0.42	0.5	7.81383e-34	T cells	MED10
1.28485e-37	0.690119	0.29	0.299	4.22034e-33	T cells	PSMB9
3.63812e-36	0.75729	0.273	0.278	1.19501e-31	T cells	ITM2C
1.65708e-33	0.557428	0.27	0.273	5.44301e-29	T cells	CELF2
3.09693e-33	0.668307	0.388	0.472	1.01725e-28	T cells	PPP1R2
1.01318e-32	0.591273	0.407	0.499	3.32799e-28	T cells	PRPF38B
4.391e-31	0.597557	0.445	0.526	1.44231e-26	T cells	LITAF
1.85044e-30	0.626632	0.286	0.307	6.07813e-26	T cells	SMC3
2.25031e-26	0.549499	0.423	0.525	7.3916e-22	T cells	ARID4B
6.34953e-23	0.575069	0.272	0.292	2.08563e-18	T cells	CIR1
1.03904e-21	0.592311	0.278	0.305	3.41295e-17	T cells	DDX6
1.29474e-21	0.569002	0.365	0.437	4.25283e-17	T cells	SP100
7.07176e-19	0.55836	0.251	0.27	2.32286e-14	T cells	MED4
9.41579e-19	0.585228	0.295	0.333	3.0928e-14	T cells	STAT3
5.70918e-18	0.562038	0.41	0.527	1.87529e-13	T cells	HNRNPH3
4.05283e-16	0.562734	0.281	0.317	1.33123e-11	T cells	ABRACL
1.37033e-15	0.522967	0.299	0.339	4.50114e-11	T cells	MPHOSPH8
4.86861e-15	0.559444	0.323	0.381	1.59919e-10	T cells	ADAR
1.02691e-13	0.5707	0.281	0.323	3.37308e-09	T cells	PPHLN1
1.20342e-12	0.54941	0.259	0.289	3.95287e-08	T cells	EAPP
3.66643e-11	0.516263	0.327	0.379	1.20431e-06	T cells	FOXP1
1.16382e-10	0.547253	0.278	0.321	3.8228e-06	T cells	SAFB2
8.79149e-10	0.511629	0.237	0.26	2.88774e-05	T cells	CCDC109B
1.63901e-09	0.522537	0.378	0.487	5.38365e-05	T cells	RTF1
3.04147e-09	0.511401	0.375	0.479	9.9903e-05	T cells	PPIG
2.99074e-08	0.506948	0.233	0.262	0.000982367	T cells	POLR2C
1.01563e-07	0.508331	0.259	0.296	0.00333604	T cells	USP15
4.75411e-07	0.570084	0.263	0.309	0.0156158	T cells	PSMD13
9.74418e-07	0.578594	0.26	0.307	0.0320067	T cells	PMF1
0	3.48052	0.526	0.021	0	B cells	IGHM
0	3.19844	0.814	0.027	0	B cells	CD79A
0	2.38104	0.635	0.004	0	B cells	MS4A1
0	2.1556	0.713	0.225	0	B cells	CD83
0	2.01998	0.673	0.152	0	B cells	CCR7
0	1.87227	0.537	0.076	0	B cells	IRF8
0	1.76074	0.457	0.027	0	B cells	CD79B
0	1.74407	0.821	0.352	0	B cells	CD37
0	1.71236	0.28	0.004	0	B cells	AL928768.3
0	1.63355	0.462	0.012	0	B cells	TNFRSF13C
0	1.51537	0.609	0.239	0	B cells	CD69
0	1.48879	0.376	0.006	0	B cells	LINC00926
0	1.42743	0.385	0.011	0	B cells	BANK1
0	1.40702	0.393	0.083	0	B cells	NFKBID
0	1.38226	0.397	0.06	0	B cells	ADAM28
0	1.27847	0.419	0.1	0	B cells	SWAP70
0	1.25731	0.952	0.597	0	B cells	LAPTM5
0	1.25635	0.354	0.018	0	B cells	ARHGAP24
0	1.24019	0.346	0.091	0	B cells	PHACTR1
0	1.20389	0.441	0.114	0	B cells	ORAI2
0	1.15142	0.404	0.085	0	B cells	POU2F2
0	1.13651	0.33	0.004	0	B cells	BLK
0	1.13528	0.8	0.333	0	B cells	HLA-DQB1
0	1.10179	0.289	0.009	0	B cells	SPIB
0	1.09404	0.294	0.042	0	B cells	MEF2C
0	1.08913	0.271	0.003	0	B cells	TNFRSF13B
0	1.05218	0.989	0.65	0	B cells	CD74
0	1.04355	0.68	0.297	0	B cells	BASP1
0	1.03442	0.304	0.022	0	B cells	NAPSB
0	1.02099	0.96	0.371	0	B cells	HLA-DRA
0	1.01588	0.91	0.559	0	B cells	CXCR4
0	1.00532	0.999	0.996	0	B cells	RPL21
0	1.00384	0.722	0.33	0	B cells	CD52
0	1.0018	0.356	0.113	0	B cells	TCF4
0	0.98991	0.323	0.092	0	B cells	CD40
0	0.974057	0.263	0.023	0	B cells	GNG7
0	0.972745	0.49	0.189	0	B cells	ID3
0	0.924512	0.335	0.092	0	B cells	RCSD1
0	0.923866	1	0.998	0	B cells	RPS27
0	0.908358	0.974	0.881	0	B cells	EEF1B2
0	0.902431	0.997	0.985	0	B cells	RPS28
0	0.894477	1	0.997	0	B cells	RPL34
0	0.882829	1	0.991	0	B cells	RPL39
0	0.866027	0.998	0.991	0	B cells	RPS23
0	0.850351	0.526	0.057	0	B cells	IGHA1
0	0.846578	0.997	0.984	0	B cells	RPS29
0	0.816684	0.999	0.997	0	B cells	RPLP2
0	0.802873	0.97	0.922	0	B cells	RPS21
0	0.796648	0.94	0.828	0	B cells	EEF2
0	0.78827	0.996	0.965	0	B cells	RPS5
0	0.787096	0.998	0.989	0	B cells	RPS8
0	0.760789	0.995	0.984	0	B cells	RPS25
0	0.73893	0.998	0.991	0	B cells	RPS3A
0	0.69713	0.996	0.99	0	B cells	RPL3
0	0.694865	0.998	0.994	0	B cells	RPL41
0	0.692214	0.55	0.215	0	B cells	LTB
0	0.666976	0.999	0.997	0	B cells	RPS6
0	0.654069	0.997	0.985	0	B cells	RPL26
0	0.65256	0.999	0.994	0	B cells	RPL18A
0	0.645194	0.999	0.989	0	B cells	RPL23A
0	0.631324	1	0.997	0	B cells	RPL32
0	0.625639	0.996	0.982	0	B cells	RPL36
0	0.604626	1	0.998	0	B cells	RPS18
0	0.596749	1	0.999	0	B cells	RPL13A
0	0.590541	0.998	0.99	0	B cells	RPS13
0	0.581975	1	0.999	0	B cells	EEF1A1
0	0.581329	0.998	0.986	0	B cells	RPL7
0	0.571931	0.999	0.997	0	B cells	RPS27A
0	0.545609	0.999	0.996	0	B cells	RPS15
0	0.540895	0.999	0.99	0	B cells	RPL31
0	0.539148	1	0.996	0	B cells	RPL11
0	0.525939	1	0.998	0	B cells	RPS2
0	0.514002	0.994	0.984	0	B cells	RPL35
0	0.512198	0.999	0.995	0	B cells	RPL19
0	0.510205	0.999	0.995	0	B cells	RPL27A
0	-0.834389	0.413	0.116	0	B cells	IGLC2
0	-0.976171	0.758	0.909	0	B cells	MYL6
0	-1.15593	0.375	0.721	0	B cells	PPIB
0	-1.3549	0.403	0.737	0	B cells	LDHA
0	-1.47194	0.87	0.977	0	B cells	GAPDH
0	-1.58147	0.199	0.591	0	B cells	LGALS3
0	-1.72101	0.789	0.877	0	B cells	VIM
0	-1.74298	0.444	0.788	0	B cells	S100A10
0	-1.98032	0.657	0.855	0	B cells	S100A6
0	-2.0545	0.062	0.44	0	B cells	IL32
0	-2.08517	0.998	0.998	0	B cells	FTH1
0	-2.11465	0.349	0.741	0	B cells	S100A11
0	-2.32896	0.489	0.747	0	B cells	SRGN
0	-2.49813	0.064	0.594	0	B cells	ID2
0	-2.53609	0.065	0.455	0	B cells	CST3
0	-3.02832	0.338	0.697	0	B cells	MT2A
0	-3.07276	0.104	0.728	0	B cells	ANXA1
3.91995e-304	-1.40118	0.113	0.498	1.28759e-299	B cells	LINC00152
5.99745e-303	-1.63765	0.2	0.595	1.96998e-298	B cells	RGCC
1.72351e-297	0.685032	0.93	0.825	5.66123e-293	B cells	RPL22
3.11148e-290	0.913113	0.478	0.206	1.02203e-285	B cells	TMEM243
3.46524e-289	1.38385	0.274	0.078	1.13823e-284	B cells	CTC-575D19.1
9.27565e-288	-2.21086	0.06	0.416	3.04677e-283	B cells	IFITM3
4.98666e-287	1.01913	0.461	0.205	1.63797e-282	B cells	CHPT1
1.13095e-286	-2.49843	0.078	0.433	3.71483e-282	B cells	IER3
7.58124e-285	0.829081	0.286	0.078	2.49021e-280	B cells	LY9
1.02992e-284	-1.66446	0.284	0.08	3.38297e-280	B cells	IGHG1
1.06188e-283	-1.25785	0.055	0.423	3.48797e-279	B cells	GABARAPL1
7.00422e-281	-1.10491	0.965	0.97	2.30068e-276	B cells	TMSB10
4.53824e-277	1.29571	0.545	0.263	1.49068e-272	B cells	KLF2
3.16783e-276	1.03397	0.534	0.273	1.04054e-271	B cells	SYNGR2
3.91782e-276	0.799588	0.363	0.125	1.28689e-271	B cells	BCL2
4.70506e-276	0.956638	0.472	0.201	1.54547e-271	B cells	RBM38
4.20644e-274	-2.01112	0.048	0.394	1.38169e-269	B cells	PLAUR
2.42943e-263	-1.61735	0.039	0.381	7.97994e-259	B cells	CEBPD
4.30035e-259	0.545018	0.985	0.932	1.41254e-254	B cells	RPL4
9.87665e-258	-2.1616	0.05	0.38	3.24418e-253	B cells	CD7
8.30496e-254	0.730869	0.906	0.83	2.72793e-249	B cells	RPS10
1.10282e-249	-1.40592	0.068	0.408	3.62244e-245	B cells	GLUL
6.05185e-247	-2.01401	0.043	0.36	1.98785e-242	B cells	CD3D
1.77126e-246	-1.12155	0.526	0.783	5.81804e-242	B cells	HSPA5
1.18571e-242	-1.06227	0.139	0.474	3.89469e-238	B cells	DSTN
2.30568e-238	-1.70797	0.491	0.667	7.57348e-234	B cells	CD63
7.28868e-237	0.968413	0.319	0.118	2.39411e-232	B cells	TOR3A
3.43862e-236	-0.923507	0.385	0.678	1.12948e-231	B cells	NDUFS5
7.96425e-232	-2.00049	0.047	0.351	2.61602e-227	B cells	CD2
1.15869e-227	-3.2084	0.309	0.564	3.80596e-223	B cells	SOD2
2.84338e-227	-1.46649	0.028	0.332	9.33966e-223	B cells	EMP1
1.39079e-225	-0.95263	0.02	0.322	4.56831e-221	B cells	PTMS
3.99715e-224	-0.99109	0.078	0.394	1.31295e-219	B cells	RHOC
9.96847e-224	-0.945086	0.463	0.692	3.27434e-219	B cells	RAC1
3.50291e-220	0.609496	0.306	0.101	1.1506e-215	B cells	INPP5D
2.07217e-219	-1.20511	0.404	0.655	6.80645e-215	B cells	ANXA2
5.06834e-217	-1.00212	0.081	0.398	1.6648e-212	B cells	ARL4C
1.95888e-214	0.505647	0.983	0.945	6.43432e-210	B cells	RPSA
3.92474e-214	-0.994179	0.064	0.376	1.28916e-209	B cells	MAFF
6.59267e-214	-1.22366	0.157	0.481	2.16549e-209	B cells	TNFAIP3
1.10495e-212	-1.21515	0.146	0.463	3.62945e-208	B cells	CLEC2B
1.43202e-212	0.643255	0.96	0.92	4.70375e-208	B cells	MT-ND3
4.28105e-212	-0.97394	0.227	0.539	1.4062e-207	B cells	P4HB
1.15831e-210	0.609886	0.927	0.822	3.8047e-206	B cells	GLTSCR2
1.43981e-208	0.84749	0.458	0.224	4.72935e-204	B cells	BTG2
6.06906e-208	-0.949779	0.062	0.363	1.99351e-203	B cells	LUZP1
1.43078e-207	-1.2228	0.025	0.31	4.69969e-203	B cells	PHLDA1
4.2988e-207	-2.63101	0.107	0.39	1.41203e-202	B cells	CCL5
5.08391e-207	-1.03391	0.226	0.538	1.66991e-202	B cells	GYPC
1.66134e-205	-0.817105	0.466	0.726	5.45699e-201	B cells	GUK1
3.36405e-203	0.629191	0.558	0.279	1.10499e-198	B cells	LIMD2
1.11139e-202	-0.686136	0.999	0.996	3.65058e-198	B cells	TMSB4X
2.13639e-202	-1.55708	0.126	0.422	7.0174e-198	B cells	GADD45A
7.97415e-201	-1.61265	0.119	0.417	2.61927e-196	B cells	CTSD
6.05037e-200	-1.46125	0.482	0.709	1.98737e-195	B cells	TXN
2.36847e-199	-0.996614	0.026	0.303	7.7797e-195	B cells	MIR4435-2HG
3.48966e-199	-1.01196	0.014	0.285	1.14625e-194	B cells	LGALS3BP
4.50174e-199	-0.970516	0.011	0.281	1.47869e-194	B cells	SMIM3
1.12837e-197	0.638769	0.485	0.228	3.70635e-193	B cells	HLA-DMA
3.36295e-197	0.552278	0.927	0.814	1.10463e-192	B cells	GAS5
1.84229e-196	-0.880465	0.016	0.286	6.05138e-192	B cells	ETS2
3.70736e-196	-0.835918	0.05	0.339	1.21776e-191	B cells	H2AFJ
1.75569e-194	-1.1373	0.319	0.619	5.76693e-190	B cells	LMNA
2.95529e-194	0.650476	0.562	0.29	9.70725e-190	B cells	CORO1A
2.40899e-193	-0.968749	0.174	0.477	7.91282e-189	B cells	SDF2L1
3.63689e-193	-1.25274	0.068	0.348	1.19461e-188	B cells	TNFRSF12A
8.21889e-193	-1.17161	0.14	0.433	2.69966e-188	B cells	NINJ1
1.74508e-192	-1.4376	0.114	0.403	5.73205e-188	B cells	IFI6
5.34986e-192	0.787425	0.428	0.211	1.75727e-187	B cells	CTSH
2.74917e-190	0.650322	0.301	0.113	9.03021e-186	B cells	HLA-DMB
5.27914e-190	-0.89896	0.252	0.547	1.73404e-185	B cells	MYDGF
7.52107e-189	-0.89316	0.04	0.313	2.47045e-184	B cells	RAB13
1.35165e-188	-1.31497	0.017	0.276	4.43977e-184	B cells	NBL1
2.80613e-188	-0.757746	0.525	0.771	9.21728e-184	B cells	SEC61B
1.32362e-185	-0.685896	0.01	0.266	4.3477e-181	B cells	NECTIN2
2.81332e-184	-1.48938	0.056	0.325	9.24093e-180	B cells	TSC22D1
9.68543e-183	-0.849425	0.298	0.596	3.18137e-178	B cells	XBP1
4.94043e-182	-0.52311	1	0.998	1.62278e-177	B cells	TPT1
7.75055e-181	-0.84229	0.379	0.641	2.54582e-176	B cells	SEC61G
4.06671e-180	0.78489	0.345	0.16	1.33579e-175	B cells	DRAM2
1.74533e-179	-1.51606	0.04	0.296	5.7329e-175	B cells	CST7
4.02682e-179	-0.875809	0.468	0.703	1.32269e-174	B cells	ITM2B
1.20741e-178	0.819877	0.264	0.103	3.96598e-174	B cells	SMIM14
2.44534e-177	0.771578	0.35	0.162	8.03222e-173	B cells	SNX2
4.99653e-176	-1.27009	0.251	0.518	1.64121e-171	B cells	CEBPB
1.63274e-175	-1.26166	0.768	0.845	5.36306e-171	B cells	NEAT1
6.29957e-175	-0.784267	0.133	0.423	2.06922e-170	B cells	SURF4
2.13036e-173	-0.963625	0.024	0.274	6.99759e-169	B cells	PHLDA2
1.40811e-172	-0.696485	0.031	0.285	4.62523e-168	B cells	FOSL2
1.69146e-171	-0.703029	0.063	0.332	5.55594e-167	B cells	RRBP1
2.26578e-170	-1.14689	0.148	0.416	7.44241e-166	B cells	LEPROTL1
5.47925e-170	-2.50093	0.23	0.475	1.79977e-165	B cells	TIMP1
6.98174e-170	-1.1953	0.028	0.277	2.29329e-165	B cells	KLF4
1.29318e-169	0.83367	0.744	0.644	4.24772e-165	B cells	RPL36A
2.29865e-169	-1.32768	0.021	0.265	7.55039e-165	B cells	MDK
2.60375e-169	-2.27201	0.043	0.289	8.55255e-165	B cells	CXCL2
3.61084e-169	-2.44643	0.079	0.328	1.18605e-164	B cells	IFI27
6.07659e-169	-1.72042	0.026	0.269	1.99598e-164	B cells	MT1E
4.7361e-167	-1.38974	0.135	0.4	1.55567e-162	B cells	CTSB
8.9498e-166	-1.08873	0.078	0.331	2.93974e-161	B cells	FYN
1.32004e-165	-0.989658	0.132	0.399	4.33594e-161	B cells	UPP1
2.47617e-162	0.662151	0.68	0.514	8.13347e-158	B cells	RPL17
5.06945e-162	0.839719	0.584	0.41	1.66516e-157	B cells	LSM7
1.47307e-160	-0.965706	0.185	0.45	4.8386e-156	B cells	TPM4
6.23036e-160	0.556731	0.557	0.296	2.04649e-155	B cells	CD48
1.31552e-157	0.705188	0.766	0.57	4.32109e-153	B cells	EZR
1.48979e-157	-0.940698	0.156	0.421	4.89351e-153	B cells	CD59
6.14378e-157	-0.9313	0.044	0.286	2.01805e-152	B cells	CREG1
1.86113e-156	-1.94635	0.029	0.256	6.11325e-152	B cells	NKG7
2.16546e-156	-0.826302	0.249	0.537	7.11289e-152	B cells	MCL1
5.02759e-156	-1.82235	0.058	0.296	1.65141e-151	B cells	CTSL
1.06764e-155	-0.70641	0.112	0.382	3.50689e-151	B cells	DNAJC3
3.72952e-155	-1.2997	0.333	0.557	1.22503e-150	B cells	GPX1
2.36662e-154	-1.09409	0.038	0.275	7.77364e-150	B cells	SOX4
7.78553e-152	-1.38908	0.044	0.272	2.55731e-147	B cells	IL7R
1.38983e-151	-1.23261	0.076	0.319	4.56518e-147	B cells	CD9
1.89555e-151	-0.747174	0.093	0.35	6.22632e-147	B cells	APLP2
2.27782e-151	-1.22774	0.033	0.254	7.48197e-147	B cells	CD3E
2.35261e-151	-0.925007	0.637	0.793	7.72761e-147	B cells	ACTG1
2.49362e-150	0.546474	0.903	0.77	8.19079e-146	B cells	SLC25A6
1.08504e-149	0.667547	0.255	0.1	3.56402e-145	B cells	RP11-705C15.2
2.79798e-149	-1.16684	0.031	0.253	9.19052e-145	B cells	S100A16
3.71526e-149	-0.844021	0.185	0.442	1.22035e-144	B cells	TSPO
4.10796e-148	-1.1915	0.051	0.282	1.34934e-143	B cells	S100A13
5.79131e-148	0.874603	0.638	0.431	1.90227e-143	B cells	TXNIP
7.27807e-148	-1.20581	0.159	0.408	2.39063e-143	B cells	PLIN2
2.06811e-147	-1.06673	0.034	0.259	6.79313e-143	B cells	OASL
4.786e-147	-0.857747	0.046	0.276	1.57206e-142	B cells	ABL2
2.91009e-146	-2.32427	0.056	0.275	9.55879e-142	B cells	TYROBP
5.1479e-146	-0.753824	0.662	0.834	1.69093e-141	B cells	CALM1
7.35738e-146	-0.665567	0.088	0.336	2.41668e-141	B cells	ACTN4
3.81087e-145	-0.60852	0.075	0.319	1.25176e-140	B cells	PTTG1IP
8.57765e-145	-0.736124	0.381	0.629	2.8175e-140	B cells	PDIA3
6.47502e-144	-0.69212	0.099	0.35	2.12685e-139	B cells	CARD19
2.02932e-143	-0.925312	0.036	0.256	6.66572e-139	B cells	PERP
4.37147e-143	-0.622617	0.038	0.264	1.4359e-138	B cells	RUNX1
6.17412e-143	-0.683712	0.19	0.459	2.02801e-138	B cells	MPC2
6.0657e-142	-0.710594	0.191	0.448	1.9924e-137	B cells	SSR3
1.8493e-141	0.657798	0.296	0.137	6.07441e-137	B cells	LYN
5.60667e-139	0.622294	0.616	0.39	1.84162e-134	B cells	SMAP2
8.57872e-139	-1.97685	0.076	0.299	2.81785e-134	B cells	TM4SF1
1.1996e-138	0.601895	0.432	0.218	3.94031e-134	B cells	RHOH
2.32887e-138	-1.50476	0.346	0.577	7.64965e-134	B cells	S100A4
4.49892e-138	-0.77359	0.044	0.265	1.47776e-133	B cells	SPHK1
3.90503e-137	-0.572354	0.045	0.268	1.28268e-132	B cells	MIR22HG
1.31879e-134	-0.56037	0.055	0.282	4.33183e-130	B cells	FOXO3
3.42131e-134	-0.780309	0.383	0.6	1.1238e-129	B cells	LAPTM4A
2.07371e-132	-0.988758	0.09	0.315	6.81151e-128	B cells	PIK3R1
5.525e-132	-0.94024	0.051	0.268	1.8148e-127	B cells	MT1X
1.47503e-131	-0.804108	0.175	0.429	4.84504e-127	B cells	SYAP1
4.08172e-131	0.735309	0.619	0.448	1.34072e-126	B cells	STK17A
2.84508e-130	0.621781	0.251	0.105	9.34525e-126	B cells	ARRDC2
5.34419e-130	-0.749216	0.063	0.285	1.75541e-125	B cells	FCGRT
2.41859e-128	-0.757119	0.18	0.424	7.94433e-124	B cells	TUBA1C
2.2968e-127	-0.666277	0.244	0.495	7.5443e-123	B cells	C12orf57
7.84958e-127	-0.593996	0.121	0.359	2.57835e-122	B cells	HM13
9.99727e-127	0.52225	0.901	0.798	3.2838e-122	B cells	ZFAS1
1.57318e-126	-0.55485	0.045	0.254	5.16742e-122	B cells	CALU
8.72255e-123	-1.49124	0.11	0.31	2.8651e-118	B cells	TRAC
9.11048e-123	-3.49554	0.1	0.306	2.99252e-118	B cells	APOE
1.21065e-122	-0.663131	0.593	0.742	3.97662e-118	B cells	ALDOA
1.80405e-122	-0.5467	0.07	0.29	5.92575e-118	B cells	RBMS1
6.26751e-122	-0.769408	0.201	0.434	2.05869e-117	B cells	RGS10
2.4793e-120	-0.599498	0.14	0.376	8.14376e-116	B cells	CLTB
3.77146e-120	0.578616	0.282	0.135	1.23881e-115	B cells	PKIG
8.27641e-120	0.548253	0.46	0.261	2.71855e-115	B cells	GPSM3
5.25563e-119	-0.674742	0.353	0.578	1.72632e-114	B cells	PRDX6
3.07506e-118	-0.607768	0.06	0.268	1.01006e-113	B cells	NDRG1
2.3665e-117	-0.602856	0.143	0.381	7.77323e-113	B cells	BTG3
1.5355e-116	0.617775	0.544	0.383	5.04365e-112	B cells	RP11-371A22.1
3.32485e-116	-0.615595	0.392	0.6	1.09211e-111	B cells	GNG5
6.4467e-116	-0.601535	0.115	0.339	2.11755e-111	B cells	LIMS1
6.53736e-116	-1.3304	0.499	0.655	2.14733e-111	B cells	LGALS1
9.41943e-116	-0.635095	0.051	0.25	3.094e-111	B cells	PLD3
2.29806e-115	-0.622452	0.259	0.5	7.54845e-111	B cells	VIMP
1.0189e-114	-0.612051	0.291	0.538	3.34677e-110	B cells	TMEM50A
6.03852e-114	-0.771071	0.217	0.452	1.98347e-109	B cells	DNAJB1
6.488e-114	-0.781775	0.332	0.559	2.13111e-109	B cells	WTAP
1.16439e-113	0.592314	0.609	0.47	3.82467e-109	B cells	EIF3L
1.34432e-113	-1.34251	0.228	0.445	4.4157e-109	B cells	ISG15
4.7681e-113	0.571211	0.319	0.16	1.56618e-108	B cells	LPIN1
1.13869e-112	-0.656137	0.283	0.51	3.74026e-108	B cells	RTN4
1.25176e-112	-0.654309	0.272	0.499	4.11166e-108	B cells	NDUFC2
4.30359e-112	-0.66952	0.502	0.679	1.4136e-107	B cells	TPI1
4.82527e-112	-0.554554	0.204	0.445	1.58496e-107	B cells	RAB1A
1.44925e-111	0.706632	0.304	0.165	4.76036e-107	B cells	CCDC50
2.75475e-111	-0.553203	0.226	0.468	9.04854e-107	B cells	TMED10
3.25839e-111	0.661379	0.333	0.187	1.07028e-106	B cells	SMARCB1
6.52937e-111	-0.779879	0.087	0.292	2.1447e-106	B cells	ICAM1
1.1178e-110	-0.567243	0.192	0.426	3.67163e-106	B cells	KDELR2
1.1797e-110	-0.843526	0.086	0.287	3.87495e-106	B cells	ITM2C
5.56381e-110	-3.81665	0.232	0.41	1.82754e-105	B cells	CXCL8
3.99173e-109	-0.706	0.281	0.515	1.31116e-104	B cells	ZFAND5
5.63943e-109	-0.820185	0.072	0.265	1.85239e-104	B cells	CTSC
2.6054e-108	-0.590304	0.199	0.427	8.55796e-104	B cells	ARF4
3.21552e-108	-1.24259	0.374	0.551	1.0562e-103	B cells	PSAP
9.45553e-108	-0.831691	0.153	0.369	3.10586e-103	B cells	CITED2
2.58763e-107	-0.565417	0.112	0.322	8.4996e-103	B cells	VKORC1
5.0445e-106	-0.612325	0.369	0.595	1.65697e-101	B cells	RABAC1
3.41489e-105	-0.606456	0.425	0.626	1.12169e-100	B cells	COX8A
7.20676e-105	-0.58455	0.059	0.25	2.36721e-100	B cells	ANKRD28
8.43134e-105	-0.614939	0.29	0.509	2.76944e-100	B cells	RHEB
1.10643e-103	-0.860663	0.205	0.406	3.63428e-99	B cells	GSTO1
1.22317e-103	-0.819764	0.159	0.37	4.01776e-99	B cells	CREM
2.02408e-103	-0.573063	0.365	0.586	6.64851e-99	B cells	TMEM59
2.40159e-103	-0.591758	0.218	0.438	7.88849e-99	B cells	MGST3
7.9052e-103	-1.09521	0.085	0.262	2.59662e-98	B cells	ITM2A
2.07018e-102	0.568157	0.391	0.232	6.79992e-98	B cells	ITSN2
2.22677e-102	-0.538336	0.137	0.35	7.31428e-98	B cells	MGAT1
4.19548e-102	-0.579206	0.196	0.413	1.37809e-97	B cells	AP2S1
5.77901e-102	-0.565929	0.277	0.502	1.89823e-97	B cells	TMED9
6.59779e-102	0.5946	0.293	0.145	2.16718e-97	B cells	TAGAP
1.08381e-101	-0.582359	0.155	0.371	3.55999e-97	B cells	DNAJB9
1.34823e-101	0.641211	0.575	0.447	4.42853e-97	B cells	MT-ND4L
5.77653e-101	-0.676495	0.183	0.402	1.89742e-96	B cells	RBPJ
7.2812e-101	-1.17954	0.168	0.349	2.39166e-96	B cells	ALOX5AP
7.6467e-101	-0.587109	0.209	0.426	2.51171e-96	B cells	OSTC
5.70444e-100	-0.568154	0.191	0.41	1.87374e-95	B cells	FKBP2
2.76074e-99	-0.970646	0.276	0.467	9.06821e-95	B cells	ANXA5
3.85296e-99	-0.508703	0.157	0.373	1.26558e-94	B cells	GLRX5
5.39496e-99	-0.524281	0.07	0.259	1.77208e-94	B cells	PNP
8.30726e-98	-0.755884	0.093	0.279	2.72869e-93	B cells	RARRES3
5.02435e-97	-2.28241	0.084	0.258	1.65035e-92	B cells	CXCL3
5.76718e-97	-0.538752	0.313	0.526	1.89435e-92	B cells	CHMP4B
7.98698e-97	-0.696459	0.664	0.792	2.62348e-92	B cells	SH3BGRL3
3.46619e-96	-0.599566	0.225	0.435	1.13854e-91	B cells	FKBP1A
1.27177e-95	0.690155	0.443	0.294	4.17739e-91	B cells	IER5
3.66138e-95	-0.511641	0.101	0.299	1.20265e-90	B cells	DUSP5
1.46402e-94	-1.32994	0.812	0.828	4.80888e-90	B cells	SAT1
1.39805e-93	-0.55485	0.117	0.311	4.59216e-89	B cells	ABRACL
1.93104e-93	-0.558625	0.459	0.644	6.34289e-89	B cells	MTDH
2.8178e-93	-3.16355	0.089	0.259	9.25564e-89	B cells	CCL3
4.47637e-93	0.677911	0.331	0.2	1.47035e-88	B cells	IFT57
5.88682e-93	-0.655473	0.508	0.686	1.93364e-88	B cells	SSR4
1.15869e-92	-0.556001	0.17	0.378	3.80595e-88	B cells	EFHD2
1.09126e-91	-0.522195	0.253	0.47	3.58445e-87	B cells	MRFAP1
4.32939e-91	-0.532599	0.368	0.584	1.42208e-86	B cells	SCAND1
4.80325e-90	-0.540273	0.187	0.396	1.57772e-85	B cells	RALA
6.32592e-90	0.623789	0.593	0.429	2.07787e-85	B cells	PMAIP1
6.6729e-90	-0.514791	0.297	0.505	2.19185e-85	B cells	SEC11A
1.02241e-89	-0.623686	0.278	0.489	3.35832e-85	B cells	ATP1B3
4.61357e-89	-0.769617	0.105	0.282	1.51542e-84	B cells	RORA
6.14428e-89	-0.508132	0.237	0.447	2.01821e-84	B cells	BSG
1.09642e-88	0.678024	0.277	0.154	3.60143e-84	B cells	NFKBIE
9.2546e-88	-0.567152	0.962	0.974	3.03986e-83	B cells	HLA-C
2.15888e-87	-1.03032	0.357	0.538	7.09129e-83	B cells	CSTB
5.8117e-87	-0.504977	0.141	0.332	1.90897e-82	B cells	PHPT1
3.08923e-86	-0.523651	0.112	0.293	1.01472e-81	B cells	OPTN
3.20386e-86	-0.513131	0.106	0.291	1.05237e-81	B cells	NFKBIZ
4.48611e-86	-0.652824	0.116	0.295	1.47355e-81	B cells	FKBP11
1.64959e-85	-0.505045	0.528	0.694	5.41841e-81	B cells	SSR2
3.14971e-84	-0.777843	0.099	0.266	1.03458e-79	B cells	LYAR
1.91477e-83	-0.546846	0.371	0.566	6.28943e-79	B cells	COX5A
3.59459e-83	-1.18293	0.43	0.55	1.18072e-78	B cells	NPC2
5.36773e-82	0.632735	0.355	0.231	1.76314e-77	B cells	IFNGR2
2.75911e-81	-0.54034	0.262	0.462	9.06283e-77	B cells	DYNLRB1
8.64786e-81	-0.667936	0.105	0.274	2.84056e-76	B cells	CLDND1
6.11616e-80	0.601895	0.514	0.402	2.00898e-75	B cells	ANAPC16
7.15594e-80	-0.519486	0.299	0.501	2.35051e-75	B cells	EID1
2.10179e-79	-1.25644	0.222	0.388	6.90374e-75	B cells	RGS1
2.30345e-79	-0.562595	0.232	0.426	7.56614e-75	B cells	MANF
4.60051e-79	-0.629947	0.145	0.321	1.51113e-74	B cells	ZEB2
4.69291e-79	-0.521286	0.172	0.359	1.54148e-74	B cells	CALM3
3.72145e-78	-0.68702	0.256	0.434	1.22239e-73	B cells	BST2
3.8955e-78	-0.569332	0.191	0.383	1.27956e-73	B cells	FAM177A1
4.54598e-78	-0.509656	0.242	0.434	1.49322e-73	B cells	ANAPC11
5.14166e-78	-0.778066	0.223	0.397	1.68888e-73	B cells	PPP2R5C
8.13429e-78	-0.514013	0.479	0.642	2.67187e-73	B cells	TCEB2
1.37628e-77	-0.560121	0.312	0.503	4.52067e-73	B cells	PGAM1
5.59696e-77	-0.816556	0.096	0.261	1.83843e-72	B cells	HSPA1A
5.75869e-77	-0.511485	0.192	0.383	1.89156e-72	B cells	PPP1CB
2.63617e-76	0.811522	0.761	0.659	8.65904e-72	B cells	TSC22D3
5.58197e-76	0.556264	0.323	0.197	1.83351e-71	B cells	PRDM2
7.56123e-76	-0.62294	0.336	0.513	2.48364e-71	B cells	DYNLL1
1.0873e-75	-0.528495	0.113	0.282	3.57146e-71	B cells	TXNRD1
1.39858e-75	-0.747602	0.13	0.289	4.5939e-71	B cells	HCST
1.4077e-75	-0.607022	0.979	0.978	4.62388e-71	B cells	HLA-A
3.33566e-74	0.639537	0.314	0.199	1.09566e-69	B cells	C7orf50
5.80556e-74	-0.596319	0.336	0.507	1.90695e-69	B cells	BRI3
1.19479e-72	-0.521607	0.101	0.259	3.92453e-68	B cells	HCFC1R1
1.44405e-72	-0.576681	0.101	0.259	4.74326e-68	B cells	GLRX
2.61479e-72	-0.603083	0.143	0.311	8.58879e-68	B cells	RHBDD2
2.72613e-72	-0.647001	0.279	0.443	8.95454e-68	B cells	HSPB1
1.41831e-71	-0.898357	0.173	0.339	4.65872e-67	B cells	DUSP4
5.4481e-70	-0.547989	0.185	0.359	1.78954e-65	B cells	PPP1R14B
1.45036e-69	-0.541014	0.426	0.595	4.76398e-65	B cells	HSP90B1
3.95275e-69	0.581777	0.346	0.229	1.29836e-64	B cells	CXXC5
6.9644e-68	-0.542912	0.388	0.563	2.2876e-63	B cells	GSTP1
9.8258e-67	-0.587322	0.097	0.252	3.22748e-62	B cells	ATF3
2.78409e-66	0.634171	0.401	0.277	9.1449e-62	B cells	IDI1
1.48189e-65	-0.512415	0.418	0.582	4.86757e-61	B cells	CD99
9.74403e-64	0.556681	0.417	0.314	3.20062e-59	B cells	TCEA1
1.21093e-63	-0.617177	0.304	0.462	3.97755e-59	B cells	PRDX5
5.36131e-60	-0.561087	0.435	0.606	1.76103e-55	B cells	PGK1
2.50048e-59	-0.997692	0.308	0.166	8.21334e-55	B cells	CD24
2.65386e-58	0.516295	0.489	0.385	8.71715e-54	B cells	SNHG7
6.71699e-57	0.539626	0.362	0.258	2.20633e-52	B cells	SKIL
3.40851e-55	-0.51414	0.729	0.789	1.11959e-50	B cells	CD44
4.84268e-53	-0.594585	0.436	0.565	1.59067e-48	B cells	LY6E
6.77567e-52	-0.752762	0.192	0.311	2.2256e-47	B cells	SPOCK2
3.28678e-45	-0.55653	0.196	0.33	1.07961e-40	B cells	TSPYL2
6.48668e-44	-0.519434	0.209	0.342	2.13068e-39	B cells	HEBP2
7.9621e-41	-0.590286	0.201	0.314	2.61531e-36	B cells	SELM
1.22955e-40	-0.50966	0.188	0.324	4.0387e-36	B cells	FOSB
4.66051e-34	-0.508352	0.963	0.944	1.53084e-29	B cells	MT-RNR1
3.5671e-33	-0.766649	0.398	0.515	1.17169e-28	B cells	NDUFB9
1.68422e-31	-1.88809	0.166	0.255	5.53216e-27	B cells	SLPI
1.27081e-30	-0.727552	0.361	0.421	4.17423e-26	B cells	PTPRC
4.83995e-28	-1.75142	0.991	0.979	1.58978e-23	B cells	FTL
2.64021e-27	-0.650615	0.358	0.446	8.67231e-23	B cells	HMGB2
4.59769e-13	-0.600348	0.422	0.492	1.5102e-08	B cells	GADD45B
6.67582e-09	-0.849753	0.31	0.31	0.000219281	B cells	TRBC2
0	9.10523	0.934	0.347	0	Plasma cells	IGKC
0	8.94331	0.684	0.125	0	Plasma cells	IGLC2
0	8.75676	0.628	0.076	0	Plasma cells	IGLC3
0	8.35837	0.927	0.081	0	Plasma cells	IGHG1
0	7.50071	0.919	0.069	0	Plasma cells	IGHG3
0	6.38587	0.788	0.02	0	Plasma cells	IGHGP
0	5.67224	0.825	0.037	0	Plasma cells	IGHG4
0	5.13051	0.876	0.036	0	Plasma cells	JCHAIN
0	4.90745	0.688	0.012	0	Plasma cells	IGHG2
0	3.85428	0.276	0.002	0	Plasma cells	IGLL5
0	3.72724	0.964	0.015	0	Plasma cells	MZB1
0	2.9472	0.988	0.672	0	Plasma cells	SSR4
0	2.61155	0.917	0.043	0	Plasma cells	DERL3
0	1.75242	0.317	0.004	0	Plasma cells	IGKV4-1
0	1.55443	0.273	0.001	0	Plasma cells	IGLV6-57
0	1.5198	0.906	0.257	0	Plasma cells	PRDX4
0	1.49301	0.866	0.061	0	Plasma cells	CD79A
0	1.40113	0.506	0.001	0	Plasma cells	IGLV3-1
0	1.37255	0.426	0.033	0	Plasma cells	DNAAF1
0	1.31004	0.62	0.006	0	Plasma cells	JSRP1
0	0.936593	0.527	0.002	0	Plasma cells	TNFRSF17
0	0.906714	0.696	0.068	0	Plasma cells	SLAMF7
0	0.884611	0.754	0.135	0	Plasma cells	CHPF
0	0.768258	0.395	0.016	0	Plasma cells	LINC01480
0	0.682571	0.552	0.03	0	Plasma cells	SPAG4
0	0.635684	0.557	0.066	0	Plasma cells	ST6GALNAC4
0	0.619955	0.299	0.01	0	Plasma cells	CHAC1
0	0.545918	0.57	0.062	0	Plasma cells	MEI1
3.62069e-303	1.39746	0.921	0.277	1.18929e-298	Plasma cells	FKBP11
1.30917e-300	-2.10263	0.969	0.992	4.30025e-296	Plasma cells	RPL39
4.86172e-300	0.630809	0.686	0.134	1.59693e-295	Plasma cells	TXNDC15
1.84242e-299	-2.36329	0.988	0.998	6.05181e-295	Plasma cells	RPS27
7.38345e-299	-1.87843	0.998	0.997	2.42524e-294	Plasma cells	RPL32
1.16075e-294	0.682081	0.722	0.15	3.8127e-290	Plasma cells	PLPP5
3.04836e-294	-2.04104	0.99	0.997	1.0013e-289	Plasma cells	RPS12
5.28769e-294	-2.0652	0.974	0.991	1.73685e-289	Plasma cells	RPL31
1.10993e-293	-1.75247	0.993	0.996	3.6458e-289	Plasma cells	RPS20
1.41675e-293	-1.82553	0.993	0.998	4.65359e-289	Plasma cells	RPLP2
3.4268e-292	-1.88808	0.98	0.988	1.1256e-287	Plasma cells	RPS24
3.5095e-290	-1.80673	0.992	0.997	1.15277e-285	Plasma cells	RPS27A
4.43149e-287	-3.06921	0.997	0.998	1.45561e-282	Plasma cells	FTH1
3.87017e-285	-1.67599	0.995	0.997	1.27123e-280	Plasma cells	RPL11
6.11929e-283	-1.87681	0.997	0.994	2.01e-278	Plasma cells	RPL30
2.49621e-282	4.01428	0.369	0.046	8.19932e-278	Plasma cells	IGHM
2.78283e-280	-1.6853	0.997	0.999	9.14077e-276	Plasma cells	EEF1A1
5.71122e-273	-1.64651	0.983	0.991	1.87597e-268	Plasma cells	RPS13
1.30222e-271	-1.71443	0.993	0.997	4.2774e-267	Plasma cells	RPS15A
1.65948e-271	-2.44448	0.972	0.997	5.45088e-267	Plasma cells	TMSB4X
6.2615e-271	-1.6955	0.998	0.997	2.05671e-266	Plasma cells	RPL28
1.54654e-267	-1.59666	0.967	0.978	5.07991e-263	Plasma cells	UBA52
1.77651e-267	-1.5758	0.997	0.996	5.83532e-263	Plasma cells	RPL19
2.22041e-267	-1.7396	0.998	0.998	7.29337e-263	Plasma cells	RPL34
2.47234e-267	-1.59216	0.997	0.994	8.12091e-263	Plasma cells	RPL9
4.48639e-265	-1.76281	0.987	0.987	1.47365e-260	Plasma cells	RPL37
3.09105e-263	-1.85293	0.974	0.986	1.01532e-258	Plasma cells	RPL26
7.41744e-260	-1.75339	0.98	0.992	2.4364e-255	Plasma cells	RPS3A
9.3302e-260	-1.48339	1	0.996	3.06469e-255	Plasma cells	RPL35A
8.49194e-259	-1.67923	0.992	0.992	2.78935e-254	Plasma cells	RPS23
1.48083e-257	-1.73129	0.993	0.994	4.86407e-253	Plasma cells	RPS3
3.36968e-257	-1.55494	0.993	0.993	1.10684e-252	Plasma cells	RPL12
1.22415e-256	-1.86224	0.937	0.961	4.02097e-252	Plasma cells	RPL38
7.85127e-253	-1.52309	0.997	0.998	2.57891e-248	Plasma cells	RPS19
1.7937e-250	2.09582	0.977	0.643	5.89177e-246	Plasma cells	HERPUD1
1.27257e-249	-1.69647	0.995	0.996	4.18002e-245	Plasma cells	RPL21
1.1108e-248	-1.54907	1	0.999	3.64863e-244	Plasma cells	RPL13A
1.15897e-247	-1.52923	0.992	0.986	3.80685e-243	Plasma cells	RPL37A
2.08315e-247	-2.20742	0.959	0.985	6.84254e-243	Plasma cells	RPS29
3.67682e-246	-1.40352	0.997	0.997	1.20772e-241	Plasma cells	RPS14
6.39659e-246	-1.49086	1	0.995	2.10109e-241	Plasma cells	RPL27A
3.64464e-244	-1.38156	0.992	0.993	1.19715e-239	Plasma cells	RPL15
3.88916e-244	-1.60104	0.983	0.987	1.27747e-239	Plasma cells	RPL7
5.88672e-242	-1.62191	0.98	0.982	1.93361e-237	Plasma cells	RPL36
2.46459e-239	0.579266	0.607	0.123	8.09544e-235	Plasma cells	TOR3A
8.17441e-239	-1.62225	0.977	0.985	2.68505e-234	Plasma cells	RPS25
1.32783e-238	-1.47597	1	0.998	4.36152e-234	Plasma cells	RPS18
2.14071e-238	-1.3694	0.995	0.996	7.03159e-234	Plasma cells	RPS15
8.18672e-238	1.26888	0.917	0.335	2.68909e-233	Plasma cells	SEC11C
9.19066e-236	-1.70153	0.987	0.99	3.01886e-231	Plasma cells	RPL23A
2.98033e-235	-1.54509	0.992	0.997	9.78949e-231	Plasma cells	RPS6
6.54904e-235	-1.82669	0.983	0.984	2.15116e-230	Plasma cells	MT-CO3
1.00891e-232	-1.37018	0.998	0.998	3.31397e-228	Plasma cells	RPS2
2.9628e-232	-1.43271	0.987	0.99	9.7319e-228	Plasma cells	RPS7
5.343e-232	-1.39966	1	0.999	1.75502e-227	Plasma cells	RPL13
8.08061e-229	-1.40992	1	0.992	2.65424e-224	Plasma cells	RPS17
8.90855e-226	0.68248	0.74	0.187	2.92619e-221	Plasma cells	CRELD2
2.2859e-225	-1.43367	0.985	0.986	7.50849e-221	Plasma cells	RPL14
4.91881e-225	-1.45344	0.98	0.979	1.61568e-220	Plasma cells	RPL27
1.53549e-224	-1.84877	0.977	0.978	5.04364e-220	Plasma cells	MT-CO1
2.50346e-224	-1.52031	0.99	0.985	8.22313e-220	Plasma cells	RPS28
3.66347e-223	-1.35487	0.997	0.994	1.20334e-218	Plasma cells	RPL18A
6.54433e-222	-1.35992	0.988	0.983	2.14962e-217	Plasma cells	RPL24
1.1249e-220	-1.5628	0.99	0.975	3.69495e-216	Plasma cells	RPL10A
5.35929e-220	-1.64841	0.993	0.994	1.76037e-215	Plasma cells	RPL41
3.45757e-219	-1.30095	0.995	0.985	1.13571e-214	Plasma cells	RPL35
2.85253e-216	-1.40603	0.998	0.997	9.3697e-212	Plasma cells	RPS16
3.89262e-215	-2.11766	0.957	0.979	1.27861e-210	Plasma cells	HLA-A
1.05984e-213	0.506474	0.702	0.17	3.48125e-209	Plasma cells	SRPRB
2.5703e-210	-1.63421	0.919	0.924	8.44268e-206	Plasma cells	YBX1
4.77558e-210	-1.57022	0.927	0.928	1.56863e-205	Plasma cells	BTF3
6.63926e-207	-1.45844	0.952	0.951	2.1808e-202	Plasma cells	RPL23
2.70041e-206	-1.08964	0.993	0.995	8.87004e-202	Plasma cells	FAU
5.70717e-203	-1.9853	0.982	0.97	1.87464e-198	Plasma cells	TMSB10
1.25152e-201	-1.26777	0.983	0.967	4.11088e-197	Plasma cells	NACA
2.65295e-194	-1.20083	0.997	0.987	8.71414e-190	Plasma cells	RPL29
8.06529e-193	-1.11193	0.987	0.99	2.64921e-188	Plasma cells	RPS9
2.50059e-190	-1.62002	0.922	0.925	8.21367e-186	Plasma cells	RPS21
1.20713e-187	-1.0032	1	0.999	3.96506e-183	Plasma cells	RPLP1
3.74982e-182	-1.95648	0.805	0.873	1.2317e-177	Plasma cells	PABPC1
3.87263e-182	-1.53556	0.937	0.947	1.27204e-177	Plasma cells	MT-ATP6
1.99184e-180	0.828832	0.826	0.268	6.54259e-176	Plasma cells	ITM2C
6.07534e-178	-1.51153	0.96	0.947	1.99557e-173	Plasma cells	RPSA
1.0408e-176	0.82884	0.757	0.232	3.41871e-172	Plasma cells	ANKRD28
5.16002e-176	-1.66149	0.972	0.971	1.69491e-171	Plasma cells	GAPDH
1.65388e-174	-1.19026	0.993	0.993	5.43252e-170	Plasma cells	RPL8
2.05068e-172	-1.616	0.96	0.937	6.73587e-168	Plasma cells	RPS26
4.6545e-171	-1.24458	0.997	0.993	1.52886e-166	Plasma cells	PTMA
1.2679e-169	6.483	0.4	0.079	4.16468e-165	Plasma cells	IGHA1
4.48068e-169	-1.92659	0.656	0.85	1.47177e-164	Plasma cells	HMGB1
2.51535e-167	-1.02432	0.998	0.99	8.26217e-163	Plasma cells	RPL18
2.70789e-166	0.649642	0.793	0.25	8.89462e-162	Plasma cells	DANCR
1.28807e-164	-1.27832	0.936	0.909	4.23093e-160	Plasma cells	PFDN5
1.03078e-162	-1.2529	0.97	0.977	3.38579e-158	Plasma cells	H3F3B
1.50145e-162	-1.11811	0.998	0.989	4.93182e-158	Plasma cells	RPS8
5.30691e-161	-1.27026	0.977	0.973	1.74316e-156	Plasma cells	MT-ND4
1.10234e-159	-1.36049	0.998	0.997	3.62087e-155	Plasma cells	B2M
2.99454e-159	-0.925096	0.998	0.999	9.83615e-155	Plasma cells	RPL10
3.04422e-158	-2.01636	0.61	0.807	9.99936e-154	Plasma cells	ZFAS1
1.44869e-156	-1.08585	0.998	0.995	4.75853e-152	Plasma cells	RPS4X
9.21694e-156	0.876371	0.742	0.243	3.02749e-151	Plasma cells	GLRX
3.4548e-155	-1.19131	0.988	0.965	1.1348e-150	Plasma cells	RPL5
8.01038e-154	0.566011	0.779	0.253	2.63117e-149	Plasma cells	ERLEC1
3.72553e-153	0.929492	0.907	0.39	1.22372e-148	Plasma cells	FKBP2
1.07441e-151	-1.04947	0.995	0.972	3.52911e-147	Plasma cells	RPS11
4.29249e-149	-1.04882	0.988	0.977	1.40995e-144	Plasma cells	RPL6
1.50789e-147	-1.40994	0.874	0.879	4.95296e-143	Plasma cells	H3F3A
1.80592e-146	-1.30273	0.974	0.963	5.9319e-142	Plasma cells	MT-CYB
1.08125e-145	-1.36908	0.891	0.879	3.55158e-141	Plasma cells	CFL1
2.18803e-145	-2.90093	0.24	0.698	7.18701e-141	Plasma cells	ANXA1
1.92775e-144	-1.55378	0.81	0.831	6.33207e-140	Plasma cells	RPL22
2.43487e-143	-1.37307	0.969	0.961	7.99783e-139	Plasma cells	UBC
3.53094e-142	-1.40404	0.927	0.917	1.15981e-137	Plasma cells	HNRNPA1
2.68353e-140	-1.18703	0.97	0.935	8.8146e-136	Plasma cells	RPL4
2.04936e-137	-1.80231	0.75	0.822	6.73154e-133	Plasma cells	GAS5
3.31246e-136	1.63772	0.698	0.262	1.08804e-131	Plasma cells	HIST1H1C
8.64273e-134	-1.01151	0.992	0.99	2.83888e-129	Plasma cells	RPL3
1.32409e-132	-1.15632	0.992	0.979	4.34924e-128	Plasma cells	MT-CO2
1.43753e-132	-1.27978	0.909	0.894	4.72186e-128	Plasma cells	NPM1
1.33447e-131	-0.951195	0.988	0.971	4.38334e-127	Plasma cells	RACK1
1.3501e-131	-1.72211	0.884	0.899	4.43468e-127	Plasma cells	ACTB
6.56444e-129	-1.90128	0.888	0.938	2.15622e-124	Plasma cells	BTG1
4.03319e-128	0.815547	0.845	0.352	1.32478e-123	Plasma cells	DNAJB9
4.15838e-127	-1.52861	0.793	0.835	1.3659e-122	Plasma cells	RPS10
8.30475e-127	-1.09377	0.977	0.971	2.72786e-122	Plasma cells	MT-ND1
6.73004e-122	-1.06343	0.937	0.895	2.21062e-117	Plasma cells	COX4I1
2.28626e-121	-1.48741	0.767	0.812	7.50969e-117	Plasma cells	TOMM7
1.97267e-120	-1.61642	0.623	0.763	6.47962e-116	Plasma cells	NAP1L1
4.2957e-120	1.58145	0.853	0.399	1.41101e-115	Plasma cells	GADD45A
5.39776e-120	-1.25184	0.879	0.856	1.773e-115	Plasma cells	UQCRB
2.35752e-119	-1.52538	0.813	0.811	7.74375e-115	Plasma cells	LRRC75A-AS1
2.46822e-116	-1.39207	0.802	0.838	8.10735e-112	Plasma cells	DDX5
7.62467e-116	-1.0608	0.927	0.882	2.50448e-111	Plasma cells	SRP14
3.64518e-114	-1.47991	0.745	0.776	1.19733e-109	Plasma cells	PPIA
3.7021e-113	0.510038	0.621	0.209	1.21603e-108	Plasma cells	MTHFD2
1.37405e-112	-1.74024	0.724	0.785	4.51334e-108	Plasma cells	SH3BGRL3
9.60023e-112	0.703157	0.914	0.427	3.15339e-107	Plasma cells	SSR3
1.44832e-111	-1.24091	0.99	0.983	4.75731e-107	Plasma cells	HLA-B
2.9613e-111	-1.18467	0.952	0.922	9.727e-107	Plasma cells	MT-ND3
1.46413e-110	0.624717	0.276	0.058	4.80922e-106	Plasma cells	LGALSL
1.04456e-109	-1.23303	0.911	0.836	3.43105e-105	Plasma cells	ATP5E
6.21281e-108	0.684919	0.605	0.209	2.04072e-103	Plasma cells	TRIB1
2.81698e-106	-0.903773	0.987	0.984	9.25294e-102	Plasma cells	MT-ND2
4.71768e-106	-0.935381	0.997	0.997	1.54962e-101	Plasma cells	MT-RNR2
1.28631e-105	-1.9811	0.716	0.769	4.22515e-101	Plasma cells	S100A10
1.31157e-104	-1.55454	0.592	0.729	4.30813e-100	Plasma cells	MYL12B
9.92712e-104	-1.30343	0.78	0.788	3.26076e-99	Plasma cells	SUMO2
7.44536e-102	-1.59676	0.602	0.802	2.44558e-97	Plasma cells	KLF6
9.10233e-102	-0.843671	1	0.998	2.98984e-97	Plasma cells	TPT1
1.57932e-101	-1.49776	0.621	0.75	5.18758e-97	Plasma cells	SNHG6
5.40046e-100	-0.806361	0.988	0.981	1.77389e-95	Plasma cells	RPL7A
4.38944e-96	0.692181	0.919	0.48	1.4418e-91	Plasma cells	VIMP
2.48541e-94	-1.88572	0.106	0.523	8.16383e-90	Plasma cells	COTL1
8.20991e-93	-2.30143	0.18	0.569	2.69671e-88	Plasma cells	ID2
9.12597e-93	-1.6328	0.643	0.742	2.99761e-88	Plasma cells	PNRC1
1.23351e-91	-1.27404	0.871	0.831	4.05172e-87	Plasma cells	UBB
1.34018e-91	-1.51175	0.421	0.658	4.40208e-87	Plasma cells	COMMD6
2.85189e-91	-1.22343	0.745	0.77	9.36759e-87	Plasma cells	ARPC2
1.35391e-90	-1.33131	0.871	0.801	4.44718e-86	Plasma cells	PFN1
3.05057e-89	-1.19232	0.779	0.795	1.00202e-84	Plasma cells	UBE2D3
7.10141e-89	0.672275	0.972	0.687	2.3326e-84	Plasma cells	CYBA
5.97807e-87	-1.43984	0.57	0.706	1.96362e-82	Plasma cells	FUS
1.0791e-86	-1.22649	0.812	0.796	3.54453e-82	Plasma cells	SNHG5
1.56802e-85	-1.3175	0.081	0.486	5.15047e-81	Plasma cells	DEK
2.00041e-83	-1.14811	0.812	0.789	6.57076e-79	Plasma cells	HINT1
8.68083e-83	-1.26431	0.683	0.726	2.85139e-78	Plasma cells	HNRNPC
1.50963e-82	-0.937468	0.909	0.829	4.95867e-78	Plasma cells	ATP5L
2.02285e-82	-1.08459	0.851	0.807	6.64447e-78	Plasma cells	COX7C
2.40232e-82	0.87562	0.884	0.47	7.89091e-78	Plasma cells	LINC00152
6.86638e-81	-2.04238	0.372	0.62	2.2554e-76	Plasma cells	LAPTM5
3.06137e-80	0.607563	0.583	0.219	1.00557e-75	Plasma cells	ERN1
4.03958e-80	-1.12744	0.858	0.828	1.32688e-75	Plasma cells	GLTSCR2
1.3312e-79	-0.915363	0.957	0.9	4.37259e-75	Plasma cells	MYL6
2.04818e-79	-1.39501	0.696	0.723	6.72767e-75	Plasma cells	CALM2
5.98502e-79	-1.29111	0.691	0.731	1.9659e-74	Plasma cells	CCNI
8.0728e-79	0.521844	0.856	0.409	2.65167e-74	Plasma cells	MANF
8.59492e-78	-1.12692	0.77	0.758	2.82317e-73	Plasma cells	SKP1
9.70801e-78	-0.936624	0.927	0.855	3.18879e-73	Plasma cells	MT-ND5
8.41037e-77	-1.51557	0.635	0.69	2.76255e-72	Plasma cells	ITM2B
2.94079e-75	-1.81135	0.898	0.843	9.65961e-71	Plasma cells	S100A6
3.06544e-75	-0.741052	0.985	0.967	1.00691e-70	Plasma cells	RPS5
1.5605e-74	-1.98205	0.311	0.579	5.12578e-70	Plasma cells	ARHGDIB
8.07388e-74	-1.37983	0.63	0.707	2.65203e-69	Plasma cells	SOD1
1.73935e-73	-1.61663	0.193	0.521	5.71323e-69	Plasma cells	ZFP36L1
2.47168e-69	-1.13488	0.828	0.795	8.11872e-65	Plasma cells	SRSF5
2.5472e-69	-1.66789	0.502	0.63	8.3668e-65	Plasma cells	ENO1
2.67103e-69	-2.5192	0.316	0.567	8.77354e-65	Plasma cells	S100A4
2.58392e-68	-1.52238	0.704	0.718	8.48741e-64	Plasma cells	LDHA
1.90719e-67	-0.72363	0.983	0.959	6.26456e-63	Plasma cells	RPLP0
3.69034e-67	-1.15177	0.785	0.743	1.21216e-62	Plasma cells	TMA7
5.46505e-67	-0.987512	0.985	0.944	1.7951e-62	Plasma cells	MT-RNR1
7.55349e-67	1.14595	0.904	0.639	2.4811e-62	Plasma cells	SQSTM1
3.93046e-66	-1.11304	0.726	0.717	1.29104e-61	Plasma cells	MORF4L1
4.6988e-66	-1.57073	0.572	0.663	1.54342e-61	Plasma cells	FXYD5
1.26155e-65	-0.786923	0.974	0.94	4.1438e-61	Plasma cells	EEF1D
2.92983e-64	-1.16012	0.798	0.733	9.62361e-60	Plasma cells	ALDOA
1.51415e-63	0.513764	0.94	0.577	4.97354e-59	Plasma cells	RABAC1
1.66568e-63	-1.20583	0.6	0.668	5.47126e-59	Plasma cells	TPM3
2.88214e-63	-1.21803	0.577	0.654	9.46696e-59	Plasma cells	HNRNPK
3.06457e-63	-3.17353	0.607	0.677	1.00662e-58	Plasma cells	MT2A
7.19871e-63	-1.37613	0.387	0.592	2.36456e-58	Plasma cells	LRRFIP1
2.61488e-61	-1.19803	0.671	0.689	8.58911e-57	Plasma cells	PTP4A2
5.10426e-61	-1.4142	0.276	0.532	1.6766e-56	Plasma cells	AKAP13
5.71407e-61	-1.44215	0.542	0.651	1.8769e-56	Plasma cells	RPL36A
8.37993e-61	-1.69436	0.762	0.718	2.75256e-56	Plasma cells	S100A11
1.10048e-60	0.613825	0.939	0.574	3.61473e-56	Plasma cells	XBP1
1.2598e-60	-1.38125	0.684	0.669	4.13806e-56	Plasma cells	TPI1
1.56925e-60	-1.23929	0.554	0.652	5.15452e-56	Plasma cells	SRRM1
9.14259e-60	0.638213	0.757	0.361	3.00307e-55	Plasma cells	CDKN1A
2.62925e-59	-1.81904	0.116	0.422	8.6363e-55	Plasma cells	IL32
3.57159e-59	0.510861	0.916	0.512	1.17316e-54	Plasma cells	PRELID1
2.01759e-58	-1.74805	0.121	0.421	6.62719e-54	Plasma cells	PTPRC
4.03173e-58	-0.952481	0.792	0.738	1.3243e-53	Plasma cells	SAP18
9.4046e-58	-1.19856	0.689	0.683	3.08913e-53	Plasma cells	ARPC3
1.53239e-56	-1.13511	0.808	0.786	5.03346e-52	Plasma cells	CD44
1.76262e-56	-1.24424	0.231	0.49	5.78967e-52	Plasma cells	ARL6IP5
2.69032e-56	-1.281	0.21	0.478	8.83688e-52	Plasma cells	SDCBP
3.23475e-56	-1.30423	0.483	0.616	1.06252e-51	Plasma cells	2023-09-07
2.7733e-55	-1.16301	0.669	0.666	9.10946e-51	Plasma cells	SNRPD2
3.09592e-55	-1.93952	0.033	0.337	1.01692e-50	Plasma cells	CD2
3.62795e-55	-1.61596	0.304	0.523	1.19167e-50	Plasma cells	IFITM2
5.79468e-55	-1.15739	0.079	0.384	1.90338e-50	Plasma cells	ARL4C
9.01105e-55	-1.28907	0.451	0.593	2.95986e-50	Plasma cells	DNAJB6
1.54029e-54	-1.17186	0.757	0.678	5.0594e-50	Plasma cells	RAC1
2.45878e-54	-1.35108	0.898	0.827	8.07637e-50	Plasma cells	SARAF
2.69227e-54	-1.09583	0.736	0.703	8.84331e-50	Plasma cells	HNRNPA0
5.8257e-54	0.510005	0.954	0.636	1.91357e-49	Plasma cells	ATF4
2.25708e-53	-0.958858	0.879	0.824	7.41383e-49	Plasma cells	CALM1
2.8721e-53	-1.05686	0.079	0.371	9.43397e-49	Plasma cells	TGIF1
2.90585e-53	-1.1881	0.074	0.367	9.54485e-49	Plasma cells	REL
3.73099e-53	-1.77555	0.383	0.582	1.22552e-48	Plasma cells	CXCR4
4.90471e-52	-2.07483	0.074	0.365	1.61105e-47	Plasma cells	CD7
7.84545e-52	-1.95821	0.058	0.346	2.57699e-47	Plasma cells	CD3D
1.12312e-51	-1.16537	0.648	0.653	3.68912e-47	Plasma cells	SNRPB
2.78019e-51	-1.12669	0.669	0.669	9.1321e-47	Plasma cells	CNBP
6.27108e-51	-2.78537	0.096	0.377	2.05986e-46	Plasma cells	CCL5
1.47793e-50	-1.07267	0.686	0.665	4.85456e-46	Plasma cells	EIF3H
2.31775e-50	-1.25347	0.035	0.32	7.6131e-46	Plasma cells	FYN
4.32499e-50	-1.19388	0.564	0.625	1.42063e-45	Plasma cells	HNRNPA2B1
6.56885e-50	-2.4078	0.165	0.431	2.15767e-45	Plasma cells	HLA-DPB1
1.87092e-49	-1.55769	0.088	0.365	6.14543e-45	Plasma cells	CEBPD
5.15066e-49	-1.10248	0.893	0.796	1.69184e-44	Plasma cells	HSP90AB1
6.60626e-49	-1.84644	0.864	0.731	2.16996e-44	Plasma cells	SRGN
9.72248e-49	-0.967987	0.835	0.752	3.19354e-44	Plasma cells	RBM39
1.25489e-48	-1.29151	0.116	0.392	4.12195e-44	Plasma cells	GLUL
2.87002e-48	-1.10158	0.699	0.661	9.42717e-44	Plasma cells	NDUFS5
5.61205e-48	-1.46138	0.172	0.43	1.84339e-43	Plasma cells	TUBA1A
5.1664e-47	-0.83312	0.869	0.806	1.69701e-42	Plasma cells	HSP90AA1
9.84733e-47	0.509921	0.998	0.98	3.23455e-42	Plasma cells	FTL
1.02085e-46	0.65916	0.749	0.412	3.35319e-42	Plasma cells	H1FX
1.6748e-46	-1.20602	0.603	0.64	5.50123e-42	Plasma cells	CCNL1
2.05106e-46	-1.24197	0.608	0.635	6.73713e-42	Plasma cells	DDX24
2.78243e-46	-1.14061	0.618	0.628	9.13946e-42	Plasma cells	YWHAB
5.6107e-45	-1.13269	0.357	0.51	1.84295e-40	Plasma cells	CAPZB
8.36716e-45	-1.22373	0.709	0.656	2.74836e-40	Plasma cells	COX6C
9.24939e-45	-1.04647	0.737	0.686	3.03815e-40	Plasma cells	RBM8A
2.88361e-44	-1.11657	0.55	0.609	9.47179e-40	Plasma cells	SON
6.71232e-44	-1.03688	0.096	0.357	2.2048e-39	Plasma cells	FOXP1
8.91435e-44	-1.79836	0.048	0.301	2.9281e-39	Plasma cells	TRAC
1.13475e-43	-1.1112	0.701	0.652	3.72732e-39	Plasma cells	EIF3E
1.19132e-43	-1.80627	0.06	0.313	3.91314e-39	Plasma cells	TRBC2
1.20705e-43	-1.64505	0.104	0.356	3.96481e-39	Plasma cells	CD52
1.72464e-43	-1.07288	0.058	0.314	5.66492e-39	Plasma cells	ZEB2
1.89672e-43	-0.928932	0.783	0.712	6.23014e-39	Plasma cells	PSMA7
1.08222e-42	-1.2967	0.053	0.307	3.55478e-38	Plasma cells	SPOCK2
4.41036e-42	-0.853755	0.931	0.846	1.44867e-37	Plasma cells	HLA-E
7.32914e-42	-1.10902	0.565	0.608	2.4074e-37	Plasma cells	PRRC2C
1.76341e-41	-1.17424	0.405	0.528	5.79228e-37	Plasma cells	BZW1
3.79035e-41	-1.2218	0.253	0.46	1.24502e-36	Plasma cells	STK17A
5.18965e-41	-1.37083	0.261	0.465	1.70465e-36	Plasma cells	TNFAIP3
5.97891e-41	-1.51941	0.04	0.284	1.96389e-36	Plasma cells	CST7
6.40844e-41	-0.965799	0.686	0.651	2.10498e-36	Plasma cells	C19orf43
8.11856e-41	-1.13391	0.696	0.663	2.6667e-36	Plasma cells	SRSF2
1.64158e-40	-1.19857	0.217	0.423	5.3921e-36	Plasma cells	RGS10
2.74504e-40	-1.69009	0.532	0.619	9.01662e-36	Plasma cells	ZFP36L2
1.34086e-39	-2.03601	0.188	0.398	4.40433e-35	Plasma cells	IFITM3
2.14917e-39	-0.93683	0.732	0.672	7.05939e-35	Plasma cells	CDC42
5.7205e-39	-0.928867	0.739	0.68	1.87901e-34	Plasma cells	SLC25A3
7.06141e-39	-0.842845	0.04	0.273	2.31946e-34	Plasma cells	ETS2
7.27036e-39	-1.12025	0.577	0.595	2.3881e-34	Plasma cells	HMGN1
1.01234e-38	-0.958906	0.255	0.445	3.32524e-34	Plasma cells	SNRPF
1.14526e-38	-0.9413	0.119	0.354	3.76183e-34	Plasma cells	SNX9
1.59458e-38	-1.25095	0.709	0.674	5.23772e-34	Plasma cells	TUBA1B
2.13434e-38	-1.40356	0.26	0.473	7.01066e-34	Plasma cells	DUSP1
2.49806e-38	-0.908469	0.698	0.661	8.20539e-34	Plasma cells	POMP
5.15392e-38	-1.40608	0.491	0.551	1.69291e-33	Plasma cells	PKM
7.87139e-38	-0.859601	0.127	0.353	2.58552e-33	Plasma cells	ATP1A1
1.18709e-37	-1.48449	0.461	0.574	3.89925e-33	Plasma cells	RGCC
1.20282e-37	-1.61453	0.122	0.342	3.95092e-33	Plasma cells	ALOX5AP
2.9178e-37	-1.04223	0.298	0.472	9.5841e-33	Plasma cells	HNRNPH3
5.16248e-37	-0.901898	0.76	0.687	1.69572e-32	Plasma cells	EIF3F
5.81955e-37	-1.23758	0.572	0.597	1.91155e-32	Plasma cells	PGK1
5.96205e-37	-1.03458	0.279	0.456	1.95836e-32	Plasma cells	ARL6IP1
1.1318e-36	-1.16615	0.617	0.649	3.71763e-32	Plasma cells	SRSF7
1.98175e-36	0.541965	0.906	0.581	6.50946e-32	Plasma cells	HSP90B1
2.4329e-36	-0.724019	0.992	0.973	7.99134e-32	Plasma cells	HLA-C
2.7337e-36	-1.2433	0.041	0.265	8.97939e-32	Plasma cells	KLF4
4.92088e-36	-1.02079	0.646	0.614	1.61636e-31	Plasma cells	COX7B
5.99596e-36	-1.43825	0.041	0.262	1.96949e-31	Plasma cells	IL7R
1.27879e-35	-1.07755	0.742	0.649	4.20045e-31	Plasma cells	GPX4
1.66198e-35	-1.12886	0.559	0.595	5.45911e-31	Plasma cells	MYL12A
2.05434e-35	-1.01983	0.683	0.648	6.7479e-31	Plasma cells	C6orf48
2.07138e-35	-0.96779	0.134	0.348	6.80386e-31	Plasma cells	LUZP1
3.43333e-35	-1.13786	0.073	0.293	1.12775e-30	Plasma cells	PIK3IP1
6.4965e-35	-1.04186	0.719	0.638	2.13391e-30	Plasma cells	COX5B
6.61891e-35	-0.883595	0.802	0.688	2.17411e-30	Plasma cells	COX7A2
1.10127e-34	-1.44164	0.045	0.263	3.61734e-30	Plasma cells	CD69
1.21544e-34	-0.997928	0.661	0.62	3.99234e-30	Plasma cells	YWHAZ
1.43369e-34	-1.06638	0.615	0.614	4.70924e-30	Plasma cells	PNISR
2.14307e-34	-1.10224	0.575	0.59	7.03935e-30	Plasma cells	SFPQ
2.76992e-34	-1.00967	0.717	0.632	9.09835e-30	Plasma cells	TCEB2
3.23817e-34	-0.835861	0.802	0.707	1.06364e-29	Plasma cells	ATP6V1G1
4.42913e-34	-0.72786	0.068	0.28	1.45484e-29	Plasma cells	RBMS1
1.3253e-33	-2.95647	0.218	0.408	4.35321e-29	Plasma cells	HLA-DRA
1.40237e-33	-0.984323	0.268	0.435	4.60636e-29	Plasma cells	NUCKS1
1.76536e-33	-0.652814	0.046	0.254	5.79867e-29	Plasma cells	NECTIN2
2.75568e-33	-0.843926	0.817	0.688	9.05157e-29	Plasma cells	ATP5G2
3.94987e-33	-1.09811	0.565	0.565	1.29741e-28	Plasma cells	PRDX6
5.36722e-33	-1.02769	0.502	0.554	1.76297e-28	Plasma cells	HNRNPU
1.18773e-32	-1.03073	0.165	0.361	3.90135e-28	Plasma cells	MAFF
1.45233e-32	-0.512118	0.95	0.866	4.77048e-28	Plasma cells	CHCHD2
2.15443e-32	-1.23379	0.06	0.264	7.07665e-28	Plasma cells	NBL1
6.88553e-32	-1.20756	0.175	0.364	2.26169e-27	Plasma cells	SAMSN1
7.73491e-32	-0.751959	0.881	0.718	2.54069e-27	Plasma cells	NDUFA4
1.13752e-31	-0.901807	0.197	0.378	3.73641e-27	Plasma cells	ITGB1
1.471e-31	-0.780447	0.071	0.278	4.8318e-27	Plasma cells	KDM6B
1.48771e-31	-0.97092	0.77	0.748	4.88669e-27	Plasma cells	NFKBIA
2.49208e-31	-0.999483	0.66	0.606	8.18573e-27	Plasma cells	SERBP1
2.98856e-31	-1.01264	0.15	0.343	9.81654e-27	Plasma cells	EML4
3.05573e-31	-1.09301	0.527	0.568	1.00371e-26	Plasma cells	HMGN2
4.37264e-31	-0.8282	0.136	0.328	1.43628e-26	Plasma cells	LIMS1
4.79905e-31	-1.00929	0.342	0.476	1.57634e-26	Plasma cells	ARID4B
7.14611e-31	-1.01339	0.54	0.557	2.34728e-26	Plasma cells	RSL1D1
9.03594e-31	-1.36889	0.126	0.317	2.96804e-26	Plasma cells	EMP1
9.86104e-31	-0.858537	0.734	0.655	3.23906e-26	Plasma cells	RHOA
1.88139e-30	-0.765617	0.124	0.318	6.1798e-26	Plasma cells	PNRC2
2.94202e-30	-1.00824	0.362	0.476	9.66367e-26	Plasma cells	PFDN2
3.0098e-30	-1.01462	0.54	0.573	9.88629e-26	Plasma cells	RSRC2
4.40734e-30	-1.09119	0.088	0.283	1.44768e-25	Plasma cells	HCST
5.12451e-30	-0.832912	0.805	0.676	1.68325e-25	Plasma cells	EIF3K
5.92865e-30	-1.51539	0.223	0.387	1.94738e-25	Plasma cells	CTSB
9.86566e-30	-1.01252	0.61	0.586	3.24057e-25	Plasma cells	SET
1.59709e-29	-0.98566	0.43	0.512	5.24597e-25	Plasma cells	RBM25
3.3218e-29	-0.949684	0.468	0.531	1.09111e-24	Plasma cells	DAZAP2
3.37546e-29	-1.10861	0.129	0.314	1.10874e-24	Plasma cells	CD48
3.6582e-29	-0.699625	0.083	0.273	1.20161e-24	Plasma cells	FOSL2
4.85805e-29	-0.919091	0.671	0.617	1.59572e-24	Plasma cells	EIF4G2
5.56146e-29	-0.896413	0.782	0.672	1.82677e-24	Plasma cells	NCL
6.41789e-29	-0.686536	0.883	0.765	2.10808e-24	Plasma cells	HNRNPDL
9.87956e-29	-0.889739	0.084	0.273	3.24514e-24	Plasma cells	GBP2
1.01082e-28	-1.07562	0.969	0.871	3.32025e-24	Plasma cells	VIM
2.08512e-28	-1.10737	0.405	0.486	6.84899e-24	Plasma cells	ARPC1B
2.43353e-28	-1.19527	0.068	0.256	7.99342e-24	Plasma cells	CD83
2.49219e-28	-2.47529	0.293	0.43	8.1861e-24	Plasma cells	HLA-DRB1
2.77533e-28	-0.952574	0.314	0.44	9.11614e-24	Plasma cells	CAP1
3.79181e-28	-1.11423	0.577	0.582	1.2455e-23	Plasma cells	KMT2E
4.12801e-28	-0.935691	0.217	0.378	1.35593e-23	Plasma cells	RHOC
8.05697e-28	-0.821009	0.826	0.706	2.64647e-23	Plasma cells	RAN
8.93973e-28	-0.721054	0.825	0.691	2.93643e-23	Plasma cells	COX6A1
1.07249e-27	-1.15096	0.59	0.572	3.52282e-23	Plasma cells	CD99
1.37454e-27	-0.8885	0.802	0.651	4.51497e-23	Plasma cells	COX6B1
1.53512e-27	-1.77677	0.223	0.377	5.04241e-23	Plasma cells	PLAUR
2.04206e-27	-0.883416	0.736	0.653	6.70754e-23	Plasma cells	GNAS
2.64886e-27	-0.977349	0.491	0.524	8.70073e-23	Plasma cells	TMEM50A
2.72422e-27	-1.13315	0.127	0.305	8.94824e-23	Plasma cells	PIK3R1
3.48837e-27	-1.06744	0.317	0.433	1.14583e-22	Plasma cells	SNHG16
4.16327e-27	-0.913634	0.702	0.613	1.36751e-22	Plasma cells	COX8A
4.30382e-27	-1.03514	0.506	0.523	1.41368e-22	Plasma cells	YWHAQ
4.55493e-27	-1.27619	0.369	0.458	1.49616e-22	Plasma cells	YBX3
7.93822e-27	-0.741943	0.119	0.299	2.60747e-22	Plasma cells	RILPL2
8.02424e-27	-0.928385	0.109	0.289	2.63572e-22	Plasma cells	RNF19A
9.29004e-27	-1.39807	0.253	0.395	3.0515e-22	Plasma cells	PLIN2
1.1191e-26	-0.813118	0.088	0.268	3.6759e-22	Plasma cells	SMIM3
2.41927e-26	-2.2067	0.089	0.265	7.94657e-22	Plasma cells	TYROBP
3.45013e-26	-0.999122	0.316	0.424	1.13326e-21	Plasma cells	FKBP1A
3.79792e-26	-0.966911	0.096	0.271	1.2475e-21	Plasma cells	RARRES3
4.8686e-26	-0.866275	0.2	0.359	1.59919e-21	Plasma cells	MYH9
7.67479e-26	-1.02253	0.245	0.392	2.52094e-21	Plasma cells	RBPJ
8.22345e-26	-0.922878	0.349	0.45	2.70116e-21	Plasma cells	KTN1
1.20587e-25	-1.22559	0.413	0.487	3.96092e-21	Plasma cells	LITAF
1.22398e-25	-0.867157	0.215	0.368	4.02039e-21	Plasma cells	CHMP1B
1.94134e-25	-0.757807	0.107	0.282	6.37673e-21	Plasma cells	NFKBIZ
2.48046e-25	-1.02247	0.223	0.373	8.14755e-21	Plasma cells	STK17B
2.79137e-25	-0.981943	0.352	0.454	9.16881e-21	Plasma cells	IQGAP1
2.93701e-25	-1.10615	0.127	0.296	9.64718e-21	Plasma cells	PHLDA1
3.19199e-25	-0.942674	0.443	0.505	1.04847e-20	Plasma cells	SF1
3.39751e-25	-1.15654	0.25	0.388	1.11598e-20	Plasma cells	STK4
4.18411e-25	-0.941791	0.202	0.356	1.37435e-20	Plasma cells	HIF1A
4.63126e-25	-1.21742	0.286	0.44	1.52123e-20	Plasma cells	PMAIP1
4.63326e-25	-2.19055	0.109	0.277	1.52189e-20	Plasma cells	CXCL2
4.93137e-25	-0.944209	0.496	0.515	1.61981e-20	Plasma cells	SUMO1
4.93418e-25	-0.767218	0.129	0.299	1.62073e-20	Plasma cells	TIPARP
9.79953e-25	-0.881068	0.655	0.591	3.21885e-20	Plasma cells	C14orf2
1.19802e-24	-0.736747	0.846	0.739	3.93514e-20	Plasma cells	RBM3
1.38529e-24	-0.87973	0.183	0.337	4.55026e-20	Plasma cells	APLP2
1.54762e-24	-0.941596	0.894	0.826	5.08347e-20	Plasma cells	SAT1
2.02364e-24	-0.897229	0.567	0.545	6.64703e-20	Plasma cells	BRK1
2.06045e-24	-0.596543	0.85	0.783	6.76796e-20	Plasma cells	ACTG1
2.2086e-24	-0.629809	0.84	0.699	7.25459e-20	Plasma cells	ARF1
2.33087e-24	-1.0809	0.26	0.394	7.6562e-20	Plasma cells	IFI16
2.79328e-24	-1.23415	0.155	0.322	9.1751e-20	Plasma cells	DUSP2
3.62076e-24	-0.855005	0.094	0.264	1.18931e-19	Plasma cells	DUSP10
4.53192e-24	-0.996131	0.463	0.509	1.4886e-19	Plasma cells	TRA2B
4.67791e-24	-1.18564	0.466	0.511	1.53655e-19	Plasma cells	ELF1
7.32064e-24	-1.35106	0.34	0.442	2.40461e-19	Plasma cells	HMGB2
1.11363e-23	-1.22638	0.281	0.402	3.65793e-19	Plasma cells	LEPROTL1
2.83605e-23	-1.02806	0.165	0.317	9.31557e-19	Plasma cells	CDC42SE2
3.9592e-23	-0.878994	0.106	0.265	1.30048e-18	Plasma cells	ABL2
9.0937e-23	-0.796123	0.099	0.261	2.98701e-18	Plasma cells	SLC2A3
9.79004e-23	-0.91356	0.545	0.541	3.21573e-18	Plasma cells	HNRNPA3
1.12203e-22	-0.656045	0.964	0.805	3.68553e-18	Plasma cells	SERF2
1.18257e-22	-0.889272	0.577	0.559	3.8844e-18	Plasma cells	PTGES3
1.51559e-22	-1.17866	0.572	0.546	4.97826e-18	Plasma cells	WTAP
1.77644e-22	-0.898773	0.243	0.374	5.83507e-18	Plasma cells	PPP1CB
1.90588e-22	-1.02953	0.359	0.448	6.26025e-18	Plasma cells	JMJD1C
1.94023e-22	-1.09954	0.139	0.297	6.37306e-18	Plasma cells	GPR183
2.03246e-22	-0.800801	0.719	0.615	6.67601e-18	Plasma cells	UBL5
2.51821e-22	-0.666591	0.131	0.284	8.27155e-18	Plasma cells	CCT5
2.83372e-22	-0.968937	0.102	0.259	9.30791e-18	Plasma cells	LYAR
2.88083e-22	-0.867929	0.298	0.403	9.46265e-18	Plasma cells	FBL
3.56799e-22	-1.3539	0.324	0.419	1.17198e-17	Plasma cells	TGFB1
3.6419e-22	-0.910953	0.342	0.432	1.19625e-17	Plasma cells	PA2G4
3.74701e-22	-0.821467	0.177	0.321	1.23078e-17	Plasma cells	CMTM6
5.91067e-22	-0.710153	0.124	0.281	1.94148e-17	Plasma cells	NFKB1
6.60324e-22	-0.86152	0.17	0.314	2.16896e-17	Plasma cells	ZC3H12A
7.44843e-22	-1.15739	0.293	0.396	2.44659e-17	Plasma cells	GSTO1
7.70952e-22	-1.11192	0.271	0.385	2.53235e-17	Plasma cells	UPP1
9.21817e-22	-0.863988	0.463	0.493	3.02789e-17	Plasma cells	ENY2
3.20467e-21	-0.992516	0.349	0.445	1.05264e-16	Plasma cells	JUND
4.56856e-21	-0.787606	0.835	0.66	1.50063e-16	Plasma cells	UQCRH
5.82062e-21	-1.08374	0.62	0.579	1.9119e-16	Plasma cells	ANKRD12
6.0092e-21	-0.882372	0.379	0.445	1.97384e-16	Plasma cells	KIF5B
7.85101e-21	-0.867614	0.372	0.438	2.57882e-16	Plasma cells	SNRPE
7.99698e-21	-0.796009	0.167	0.306	2.62677e-16	Plasma cells	PTMS
8.31453e-21	-0.943727	0.364	0.441	2.73107e-16	Plasma cells	RNF145
8.45491e-21	-1.27565	0.661	0.601	2.77718e-16	Plasma cells	LMNA
1.02554e-20	-0.790607	0.671	0.604	3.3686e-16	Plasma cells	SRRM2
1.31154e-20	-1.06792	0.147	0.298	4.30802e-16	Plasma cells	RGS2
1.40933e-20	-1.21165	0.182	0.331	4.62924e-16	Plasma cells	DUSP4
1.44424e-20	-0.839483	0.321	0.418	4.74388e-16	Plasma cells	SCAF11
1.5584e-20	-1.40999	0.177	0.311	5.11887e-16	Plasma cells	TSC22D1
2.21554e-20	-0.876879	0.253	0.367	7.27739e-16	Plasma cells	MSN
2.36348e-20	-0.885886	0.253	0.37	7.76332e-16	Plasma cells	OSBPL8
2.41854e-20	-0.838818	0.349	0.43	7.94419e-16	Plasma cells	UBE2N
2.50369e-20	-0.786641	0.15	0.294	8.22388e-16	Plasma cells	MBNL1
2.5229e-20	-0.921156	0.519	0.512	8.28699e-16	Plasma cells	RAB7A
3.1866e-20	-0.863633	0.469	0.491	1.0467e-15	Plasma cells	EIF4H
3.29191e-20	-0.834389	0.656	0.579	1.08129e-15	Plasma cells	ATP5B
5.29127e-20	-0.850295	0.392	0.449	1.73802e-15	Plasma cells	RAB5C
5.68363e-20	-0.632263	0.127	0.268	1.8669e-15	Plasma cells	SYPL1
6.28307e-20	-0.771367	0.77	0.625	2.0638e-15	Plasma cells	C19orf53
9.2762e-20	-0.893404	0.39	0.455	3.04695e-15	Plasma cells	MT-ND4L
1.02133e-19	-0.794897	0.243	0.362	3.35475e-15	Plasma cells	ARPC5
1.29522e-19	-0.826289	0.608	0.571	4.25442e-15	Plasma cells	UBXN1
1.78274e-19	-1.08659	0.489	0.504	5.85575e-15	Plasma cells	HSPE1
1.79477e-19	-0.809371	0.129	0.271	5.89529e-15	Plasma cells	LGALS3BP
1.99012e-19	-0.824389	0.605	0.551	6.53694e-15	Plasma cells	SF3B6
3.7477e-19	-0.668213	0.218	0.345	1.23101e-14	Plasma cells	ACTR3
4.53122e-19	-0.921263	0.463	0.495	1.48837e-14	Plasma cells	JAK1
4.72648e-19	-0.891528	0.26	0.367	1.55251e-14	Plasma cells	CHD1
4.73278e-19	-0.632715	0.821	0.669	1.55458e-14	Plasma cells	PSMB1
5.17206e-19	-0.897598	0.446	0.476	1.69887e-14	Plasma cells	PRR13
7.69325e-19	-0.776285	0.139	0.273	2.527e-14	Plasma cells	CELF2
8.03304e-19	-0.771639	0.84	0.701	2.63861e-14	Plasma cells	PPDPF
8.69065e-19	-0.785828	0.142	0.276	2.85462e-14	Plasma cells	CCSER2
9.14587e-19	-0.755891	0.671	0.606	3.00414e-14	Plasma cells	SF3B5
9.78437e-19	-1.07142	0.489	0.495	3.21387e-14	Plasma cells	TUBB
1.01546e-18	-0.932521	0.347	0.42	3.33548e-14	Plasma cells	BAZ1A
1.59385e-18	-0.920177	0.329	0.412	5.23532e-14	Plasma cells	C9orf78
1.60727e-18	-0.980215	0.418	0.458	5.27941e-14	Plasma cells	DDX21
1.63764e-18	-0.808078	0.727	0.614	5.37915e-14	Plasma cells	PDIA3
1.84449e-18	-1.07986	0.455	0.477	6.0586e-14	Plasma cells	ATP1B3
1.97601e-18	-1.58275	0.152	0.284	6.49059e-14	Plasma cells	CTSL
1.99101e-18	-1.09391	0.374	0.445	6.53985e-14	Plasma cells	CLEC2B
2.55049e-18	-0.894983	0.493	0.502	8.3776e-14	Plasma cells	CIB1
2.57248e-18	-0.843385	0.683	0.591	8.44984e-14	Plasma cells	CYCS
4.49444e-18	-1.21068	0.145	0.27	1.47629e-13	Plasma cells	S100A13
6.84522e-18	-0.744535	0.179	0.306	2.24845e-13	Plasma cells	ARL4A
6.95069e-18	-0.807685	0.124	0.253	2.28309e-13	Plasma cells	ZC3HAV1
7.11388e-18	-0.818016	0.721	0.62	2.3367e-13	Plasma cells	SRSF3
7.16941e-18	-0.730238	0.213	0.332	2.35494e-13	Plasma cells	AES
9.47433e-18	-0.808833	0.714	0.596	3.11203e-13	Plasma cells	ATP6V0E1
1.34554e-17	-0.885591	0.496	0.497	4.41968e-13	Plasma cells	RTN4
1.46305e-17	-0.773025	0.636	0.56	4.8057e-13	Plasma cells	TOMM20
1.67621e-17	-0.732385	0.737	0.632	5.50585e-13	Plasma cells	MTDH
1.80158e-17	-1.0723	0.21	0.324	5.91764e-13	Plasma cells	TSPYL2
1.88836e-17	-0.649075	0.169	0.305	6.2027e-13	Plasma cells	IER5
2.0439e-17	-1.16154	0.357	0.439	6.7136e-13	Plasma cells	DNAJB1
2.41417e-17	-0.77307	0.22	0.329	7.92982e-13	Plasma cells	PRNP
2.94375e-17	-0.714363	0.182	0.306	9.66933e-13	Plasma cells	CEBPZ
3.22939e-17	-0.582622	0.878	0.708	1.06076e-12	Plasma cells	GUK1
3.36424e-17	-0.807146	0.352	0.414	1.10505e-12	Plasma cells	NDUFA12
3.52197e-17	-0.83362	0.545	0.528	1.15686e-12	Plasma cells	ARGLU1
3.5231e-17	-0.673142	0.121	0.25	1.15723e-12	Plasma cells	CCDC109B
5.01559e-17	-0.831622	0.555	0.518	1.64747e-12	Plasma cells	ST13
5.47498e-17	-0.766997	0.208	0.319	1.79837e-12	Plasma cells	HNRNPUL1
6.14351e-17	-0.719083	0.271	0.361	2.01796e-12	Plasma cells	MTCH1
8.49623e-17	-0.794163	0.35	0.417	2.79076e-12	Plasma cells	DDX3X
8.70039e-17	-1.01529	0.271	0.356	2.85782e-12	Plasma cells	CD53
9.15452e-17	-0.805176	0.415	0.455	3.00699e-12	Plasma cells	SF3B1
9.93336e-17	-0.659651	0.145	0.275	3.26281e-12	Plasma cells	CTNNB1
1.11398e-16	-0.602035	0.132	0.259	3.65908e-12	Plasma cells	ATP6V1H
1.39459e-16	-0.795803	0.646	0.552	4.58081e-12	Plasma cells	PARK7
1.48597e-16	-0.612102	0.137	0.264	4.88096e-12	Plasma cells	FLNA
1.63472e-16	-1.18213	0.246	0.352	5.36958e-12	Plasma cells	FABP5
1.67037e-16	-0.652356	0.631	0.325	5.48665e-12	Plasma cells	TUBA4A
2.07792e-16	-0.639212	0.221	0.328	6.82536e-12	Plasma cells	MTPN
2.2804e-16	-0.715074	0.22	0.326	7.49043e-12	Plasma cells	SH3BGRL
2.36387e-16	-0.674887	0.218	0.325	7.76462e-12	Plasma cells	LAMP1
3.02578e-16	-0.831072	0.279	0.367	9.93879e-12	Plasma cells	EFHD2
3.03752e-16	-0.687181	0.238	0.337	9.97733e-12	Plasma cells	CHMP2B
3.48496e-16	-0.772008	0.721	0.599	1.14471e-11	Plasma cells	UBE2D2
4.07493e-16	-0.781088	0.25	0.344	1.33849e-11	Plasma cells	FAM49B
6.12373e-16	-1.1566	0.36	0.421	2.01146e-11	Plasma cells	CACYBP
6.6475e-16	-0.630473	0.77	0.664	2.18351e-11	Plasma cells	HSPA8
8.03407e-16	-0.807611	0.557	0.527	2.63895e-11	Plasma cells	SYF2
8.1653e-16	-0.969746	0.602	0.528	2.68206e-11	Plasma cells	LDHB
8.42173e-16	-0.699764	0.147	0.264	2.76629e-11	Plasma cells	TWISTNB
1.01572e-15	-0.883395	0.441	0.473	3.33634e-11	Plasma cells	N4BP2L2
1.24019e-15	-0.67371	0.152	0.266	4.07364e-11	Plasma cells	2023-09-09
1.27499e-15	-0.848746	0.379	0.431	4.18795e-11	Plasma cells	PPP1R2
1.29757e-15	-1.21366	0.388	0.444	4.26213e-11	Plasma cells	TXNIP
1.6743e-15	-0.646681	0.154	0.271	5.49958e-11	Plasma cells	PPP1R12A
1.6927e-15	-0.87593	0.562	0.523	5.56e-11	Plasma cells	RPL17
1.70985e-15	-0.660982	0.177	0.291	5.61635e-11	Plasma cells	PCM1
3.57238e-15	-0.87365	0.474	0.476	1.17342e-10	Plasma cells	EIF1B
4.06808e-15	-0.600531	0.134	0.25	1.33624e-10	Plasma cells	PLSCR1
4.17269e-15	-0.804678	0.544	0.515	1.3706e-10	Plasma cells	SNRPG
4.53058e-15	-0.708186	0.202	0.307	1.48816e-10	Plasma cells	DHX36
5.36466e-15	-0.507438	0.565	0.292	1.76213e-10	Plasma cells	CTSS
5.7254e-15	-2.15683	0.312	0.377	1.88062e-10	Plasma cells	HLA-DPA1
7.34068e-15	-0.768615	0.613	0.535	2.41119e-10	Plasma cells	SNX3
7.56471e-15	-1.08284	0.321	0.388	2.48478e-10	Plasma cells	PPP2R5C
7.911e-15	-0.801806	0.62	0.54	2.59853e-10	Plasma cells	UQCR11
8.3544e-15	-1.02128	0.646	0.58	2.74417e-10	Plasma cells	EZR
9.02779e-15	-0.941894	0.608	0.548	2.96536e-10	Plasma cells	DNAJA1
1.06822e-14	-0.722522	0.256	0.35	3.50877e-10	Plasma cells	WSB1
1.19296e-14	-0.641982	0.213	0.313	3.91851e-10	Plasma cells	CBX3
1.19676e-14	-0.873791	0.567	0.514	3.93099e-10	Plasma cells	RPL9P9
1.45392e-14	-0.787418	0.212	0.314	4.77568e-10	Plasma cells	CDC42EP3
1.54808e-14	-1.07569	0.2	0.296	5.08498e-10	Plasma cells	LIMD2
1.8147e-14	-0.704667	0.276	0.355	5.96075e-10	Plasma cells	H2AFY
2.13551e-14	-0.902406	0.759	0.585	7.01451e-10	Plasma cells	LAPTM4A
2.33293e-14	-1.25546	0.883	0.693	7.66297e-10	Plasma cells	TXN
2.42934e-14	-0.780132	0.607	0.533	7.97964e-10	Plasma cells	UQCRFS1
2.67146e-14	-0.835313	0.506	0.492	8.77494e-10	Plasma cells	GPBP1
3.26194e-14	-0.889386	0.407	0.438	1.07145e-09	Plasma cells	GSPT1
3.31239e-14	-0.841279	0.613	0.529	1.08802e-09	Plasma cells	UQCR10
3.42034e-14	-0.720148	0.688	0.571	1.12348e-09	Plasma cells	VAPA
4.97401e-14	-0.698535	0.251	0.336	1.63381e-09	Plasma cells	SSB
6.15283e-14	-0.707566	0.382	0.426	2.02102e-09	Plasma cells	KHDRBS1
6.16557e-14	-0.546389	0.185	0.288	2.0252e-09	Plasma cells	PGLS
6.33863e-14	-0.933235	0.549	0.497	2.08205e-09	Plasma cells	BRI3
7.59652e-14	-0.886654	0.203	0.297	2.49523e-09	Plasma cells	SMCHD1
8.27967e-14	-0.719757	0.349	0.397	2.71962e-09	Plasma cells	CDC37
8.88823e-14	-1.14051	0.337	0.38	2.91952e-09	Plasma cells	CD37
9.21722e-14	-0.769811	0.334	0.39	3.02758e-09	Plasma cells	SLTM
1.09331e-13	-0.861112	0.527	0.489	3.59118e-09	Plasma cells	EID1
1.14767e-13	-0.814425	0.412	0.443	3.76974e-09	Plasma cells	LINC01578
1.23408e-13	-0.884988	0.154	0.255	4.05359e-09	Plasma cells	CTSC
1.29224e-13	-0.584492	0.463	0.24	4.24462e-09	Plasma cells	HLA-DMA
1.70146e-13	-0.689879	0.256	0.338	5.58878e-09	Plasma cells	XRCC5
1.71065e-13	-0.740307	0.691	0.588	5.61896e-09	Plasma cells	ARF6
1.76489e-13	-0.748765	0.182	0.286	5.79712e-09	Plasma cells	MYLIP
1.79207e-13	-0.710092	0.217	0.314	5.88641e-09	Plasma cells	CSRNP1
1.99951e-13	-0.801452	0.458	0.466	6.5678e-09	Plasma cells	CCDC12
2.28195e-13	-0.780285	0.364	0.396	7.49551e-09	Plasma cells	ATP5H
2.4913e-13	-0.813375	0.306	0.368	8.18316e-09	Plasma cells	BTG3
2.51551e-13	-0.760449	0.241	0.325	8.26269e-09	Plasma cells	NASP
3.0578e-13	-0.690919	0.253	0.331	1.00439e-08	Plasma cells	CCT6A
3.39668e-13	-0.755219	0.344	0.384	1.11571e-08	Plasma cells	MINOS1
3.95228e-13	-0.736922	0.509	0.484	1.2982e-08	Plasma cells	C14orf166
4.22247e-13	-1.50899	0.155	0.256	1.38695e-08	Plasma cells	MT1E
4.43894e-13	-0.584577	0.16	0.265	1.45806e-08	Plasma cells	KRAS
5.69062e-13	-0.675878	0.24	0.323	1.8692e-08	Plasma cells	PAK2
6.49776e-13	-0.833029	0.453	0.447	2.13432e-08	Plasma cells	SNRPD1
7.10263e-13	-1.05668	0.225	0.317	2.333e-08	Plasma cells	FOSB
7.42685e-13	-0.529802	0.159	0.261	2.4395e-08	Plasma cells	CELF1
9.35584e-13	-1.99215	0.395	0.413	3.07311e-08	Plasma cells	IER3
1.0274e-12	-0.957158	0.357	0.402	3.37469e-08	Plasma cells	GABARAPL1
1.06889e-12	-0.760816	0.393	0.422	3.51097e-08	Plasma cells	DNAJC8
1.09168e-12	-0.693942	0.455	0.238	3.58585e-08	Plasma cells	SPINT2
1.17101e-12	-0.68948	0.339	0.384	3.8464e-08	Plasma cells	CAPZA2
1.17415e-12	-0.835295	0.463	0.451	3.85672e-08	Plasma cells	DYNLRB1
1.32004e-12	-0.764666	0.554	0.492	4.33594e-08	Plasma cells	SEC11A
1.63268e-12	-0.841807	0.493	0.474	5.36288e-08	Plasma cells	EPC1
1.64937e-12	-0.58023	0.152	0.259	5.41768e-08	Plasma cells	B4GALT1
1.72711e-12	-0.709825	0.293	0.355	5.67304e-08	Plasma cells	ILF3
1.7861e-12	-0.536773	0.159	0.256	5.8668e-08	Plasma cells	TLN1
2.08653e-12	-0.574248	0.182	0.276	6.85362e-08	Plasma cells	SMS
2.21784e-12	-0.887766	0.845	0.638	7.28495e-08	Plasma cells	ANXA2
2.30314e-12	-0.802767	0.6	0.525	7.56514e-08	Plasma cells	TAX1BP1
2.65953e-12	-0.794934	0.526	0.488	8.73577e-08	Plasma cells	C11orf58
2.66651e-12	-0.750273	0.787	0.615	8.75867e-08	Plasma cells	ATP6V1F
2.74248e-12	-0.743083	0.484	0.471	9.00822e-08	Plasma cells	SRSF11
3.02481e-12	-0.55548	0.17	0.265	9.93561e-08	Plasma cells	RALBP1
3.10227e-12	-0.846412	0.198	0.284	1.019e-07	Plasma cells	WIPF1
3.32897e-12	-0.747775	0.278	0.345	1.09347e-07	Plasma cells	TPR
3.33273e-12	-0.731913	0.36	0.402	1.0947e-07	Plasma cells	SRSF10
3.75505e-12	-0.805154	0.362	0.402	1.23342e-07	Plasma cells	SP100
4.00119e-12	-0.67452	0.721	0.595	1.31427e-07	Plasma cells	PCBP2
4.21837e-12	-0.697818	0.306	0.366	1.38561e-07	Plasma cells	NUDC
4.30627e-12	-0.634864	0.197	0.282	1.41448e-07	Plasma cells	RAD21
5.09243e-12	-0.755353	0.413	0.431	1.67271e-07	Plasma cells	RBMX
6.61773e-12	-0.686568	0.312	0.365	2.17373e-07	Plasma cells	CCT3
7.61923e-12	-0.810265	0.354	0.391	2.50269e-07	Plasma cells	TMEM123
7.79496e-12	-0.601327	0.174	0.262	2.56041e-07	Plasma cells	CD81
7.83164e-12	-0.767517	0.35	0.389	2.57246e-07	Plasma cells	NFE2L2
8.45349e-12	-0.643425	0.81	0.643	2.77672e-07	Plasma cells	EIF5
8.51377e-12	-0.576182	0.207	0.288	2.79652e-07	Plasma cells	C7orf73
8.78523e-12	-0.548164	0.192	0.281	2.88569e-07	Plasma cells	PFDN4
9.00757e-12	-0.760953	0.243	0.315	2.95872e-07	Plasma cells	STAT3
9.04549e-12	-0.693768	0.317	0.367	2.97117e-07	Plasma cells	METAP2
9.05095e-12	-0.696518	0.236	0.31	2.97297e-07	Plasma cells	BAX
9.24985e-12	-0.692888	0.294	0.351	3.0383e-07	Plasma cells	PSMA2
9.31941e-12	-0.669438	0.231	0.311	3.06115e-07	Plasma cells	NAA50
9.34473e-12	-1.24872	0.597	0.507	3.06946e-07	Plasma cells	NDUFB9
1.13784e-11	-0.775801	0.365	0.415	3.73746e-07	Plasma cells	SYAP1
1.22354e-11	-0.65961	0.223	0.305	4.01895e-07	Plasma cells	UBE2D1
1.26631e-11	-0.717196	0.552	0.496	4.15944e-07	Plasma cells	CSDE1
1.29454e-11	-0.741094	0.671	0.547	4.25219e-07	Plasma cells	ATP5O
1.32785e-11	-0.644178	0.25	0.323	4.36158e-07	Plasma cells	ACTN4
1.37755e-11	-0.835012	0.339	0.384	4.52484e-07	Plasma cells	MARCKSL1
1.6995e-11	-0.752928	0.268	0.334	5.58234e-07	Plasma cells	IK
2.02993e-11	-0.816039	0.463	0.453	6.66772e-07	Plasma cells	PRPF38B
2.12654e-11	-0.694707	0.269	0.331	6.98505e-07	Plasma cells	SEPW1
2.68133e-11	-0.763763	0.58	0.502	8.80735e-07	Plasma cells	TCEB1
3.4419e-11	-0.968734	0.195	0.273	1.13056e-06	Plasma cells	RORA
3.66813e-11	-0.697772	0.334	0.376	1.20487e-06	Plasma cells	HNRNPR
4.36377e-11	-0.75448	0.603	0.526	1.43337e-06	Plasma cells	DBI
4.61236e-11	-0.746866	0.458	0.451	1.51502e-06	Plasma cells	SNRPB2
4.98966e-11	-0.806193	0.183	0.268	1.63895e-06	Plasma cells	CAPG
5.10499e-11	-0.737184	0.542	0.494	1.67684e-06	Plasma cells	NOP10
5.42409e-11	-2.53352	0.698	0.548	1.78165e-06	Plasma cells	SOD2
6.16015e-11	-0.591531	0.159	0.25	2.02342e-06	Plasma cells	KLF10
6.42771e-11	-0.757925	0.278	0.331	2.11131e-06	Plasma cells	BNIP3L
6.57578e-11	-0.694642	0.288	0.341	2.15995e-06	Plasma cells	NHP2
6.88077e-11	-2.48013	0.509	0.46	2.26013e-06	Plasma cells	TIMP1
1.01844e-10	-2.93751	0.22	0.295	3.34528e-06	Plasma cells	APOE
1.07299e-10	-0.685774	0.412	0.428	3.52444e-06	Plasma cells	DNTTIP2
1.18789e-10	-0.758961	0.183	0.27	3.90187e-06	Plasma cells	HSPH1
1.31362e-10	-0.706437	0.469	0.454	4.31485e-06	Plasma cells	UBE2I
1.83333e-10	-0.74245	0.595	0.511	6.02193e-06	Plasma cells	RNPS1
1.87121e-10	-0.73463	0.653	0.538	6.14636e-06	Plasma cells	SF3B2
1.88068e-10	-0.687058	0.653	0.541	6.17747e-06	Plasma cells	EIF3G
2.08241e-10	-0.599147	0.243	0.306	6.84008e-06	Plasma cells	PTTG1IP
2.49137e-10	-0.526139	0.807	0.656	8.18342e-06	Plasma cells	TAGLN2
3.4556e-10	-0.757002	0.463	0.443	1.13506e-05	Plasma cells	XRCC6
3.60523e-10	-1.55776	0.326	0.361	1.18421e-05	Plasma cells	HLA-DQB1
3.65671e-10	-0.697376	0.374	0.394	1.20112e-05	Plasma cells	PCNP
6.365e-10	-0.714438	0.382	0.394	2.09071e-05	Plasma cells	C1QBP
6.46679e-10	-0.706171	0.374	0.387	2.12415e-05	Plasma cells	GTF3C6
7.04037e-10	-0.76511	0.75	0.592	2.31255e-05	Plasma cells	PRDX1
7.2843e-10	-0.601492	0.185	0.261	2.39268e-05	Plasma cells	MIER1
7.29212e-10	-0.681265	0.719	0.56	2.39524e-05	Plasma cells	UBE2L3
7.40169e-10	-0.720254	0.633	0.527	2.43123e-05	Plasma cells	PSMB3
7.79258e-10	-0.600953	0.212	0.283	2.55963e-05	Plasma cells	TRMT10C
8.10074e-10	-0.573707	0.225	0.289	2.66085e-05	Plasma cells	UQCRC2
8.35577e-10	-0.757074	0.314	0.352	2.74462e-05	Plasma cells	RNMT
8.40805e-10	-0.768043	0.408	0.413	2.76179e-05	Plasma cells	RHOG
8.6262e-10	-0.742846	0.526	0.459	2.83345e-05	Plasma cells	CLTA
8.8649e-10	-0.879031	0.635	0.589	2.91185e-05	Plasma cells	JUN
1.06156e-09	-0.650508	0.264	0.314	3.48691e-05	Plasma cells	RAB11A
1.15345e-09	-0.658889	0.322	0.354	3.78875e-05	Plasma cells	SUMO3
1.37759e-09	-0.686596	0.347	0.376	4.52496e-05	Plasma cells	CCT2
1.996e-09	-0.811149	0.585	0.499	6.55626e-05	Plasma cells	EIF1AX
2.17702e-09	-1.20601	0.64	0.526	7.15087e-05	Plasma cells	CSTB
3.28311e-09	-0.663764	0.207	0.274	0.00010784	Plasma cells	NAMPT
3.32256e-09	-0.50919	0.188	0.261	0.000109136	Plasma cells	GOLGA7
3.49096e-09	-0.767559	0.549	0.48	0.000114668	Plasma cells	ZC3H15
3.61392e-09	-0.693408	0.393	0.398	0.000118706	Plasma cells	NSA2
3.75673e-09	-0.53272	0.221	0.288	0.000123397	Plasma cells	PPP4R2
3.87279e-09	-0.642593	0.293	0.337	0.000127209	Plasma cells	ACTR2
4.23921e-09	-0.660014	0.711	0.561	0.000139245	Plasma cells	SLC25A5
4.39934e-09	-0.69739	0.393	0.399	0.000144505	Plasma cells	PRPF40A
4.46256e-09	-0.592388	0.46	0.252	0.000146582	Plasma cells	IL2RG
4.87054e-09	-0.74225	0.456	0.433	0.000159983	Plasma cells	RTF1
5.67754e-09	-1.13975	0.583	0.501	0.00018649	Plasma cells	CEBPB
6.78367e-09	-0.751379	0.686	0.577	0.000222823	Plasma cells	YPEL5
7.4946e-09	-0.564705	0.213	0.28	0.000246175	Plasma cells	KRR1
7.62401e-09	-0.587344	0.246	0.302	0.000250426	Plasma cells	AKIRIN1
8.61607e-09	-0.701777	0.403	0.397	0.000283012	Plasma cells	YTHDF2
9.29747e-09	-0.846569	0.395	0.405	0.000305394	Plasma cells	EIF4A3
9.33727e-09	-0.612609	0.817	0.682	0.000306701	Plasma cells	H2AFZ
1.03113e-08	-0.938016	0.59	0.5	0.000338695	Plasma cells	ZFAND5
1.04459e-08	-0.829477	0.595	0.491	0.000343115	Plasma cells	PGAM1
1.1032e-08	-0.64003	0.729	0.604	0.000362367	Plasma cells	EIF4A2
1.11475e-08	-0.68816	0.628	0.514	0.000366161	Plasma cells	UXT
1.17117e-08	-0.682704	0.319	0.352	0.000384694	Plasma cells	FNBP4
1.31533e-08	-1.22951	0.724	0.541	0.000432048	Plasma cells	GPX1
1.37001e-08	-0.66625	0.255	0.3	0.000450008	Plasma cells	HDGF
1.37226e-08	-0.643369	0.694	0.565	0.000450748	Plasma cells	RSL24D1
1.39756e-08	-0.738421	0.319	0.348	0.000459057	Plasma cells	SNHG15
1.43345e-08	-0.752242	0.653	0.521	0.000470845	Plasma cells	PEBP1
1.46868e-08	-0.521943	0.207	0.27	0.000482417	Plasma cells	FOXO3
1.53704e-08	-0.672737	0.423	0.407	0.000504871	Plasma cells	VDAC1
1.60629e-08	-0.751796	0.448	0.428	0.000527619	Plasma cells	PPIG
1.82682e-08	-0.729789	0.431	0.413	0.000600055	Plasma cells	WBP11
2.34758e-08	-0.679692	0.412	0.402	0.000771108	Plasma cells	CSNK1A1
2.42846e-08	-0.948638	0.441	0.42	0.000797677	Plasma cells	IDS
2.46669e-08	-0.676532	0.402	0.398	0.000810235	Plasma cells	SSBP1
2.66911e-08	-0.550068	0.23	0.284	0.000876721	Plasma cells	PDCD6
2.88958e-08	-0.698665	0.392	0.39	0.00094914	Plasma cells	MAGOH
2.94484e-08	-1.11554	0.317	0.372	0.000967292	Plasma cells	FOS
3.37905e-08	-0.686297	0.441	0.423	0.00110992	Plasma cells	PSMA4
3.74643e-08	-0.600446	0.261	0.314	0.00123059	Plasma cells	PLK3
3.88476e-08	-0.536206	0.205	0.264	0.00127603	Plasma cells	GRPEL1
3.89175e-08	-0.6215	0.306	0.339	0.00127832	Plasma cells	HNRNPD
3.979e-08	-0.618532	0.2	0.258	0.00130698	Plasma cells	TACC1
4.0442e-08	-0.52434	0.233	0.288	0.0013284	Plasma cells	FXR1
4.25402e-08	-0.635416	0.319	0.349	0.00139732	Plasma cells	BCLAF1
4.46132e-08	-0.686546	0.514	0.456	0.00146541	Plasma cells	MRFAP1
4.56656e-08	-0.739939	0.583	0.489	0.00149998	Plasma cells	DRAP1
5.01709e-08	-0.948064	0.271	0.306	0.00164796	Plasma cells	CORO1A
5.08166e-08	-0.788313	0.565	0.473	0.00166917	Plasma cells	C9orf16
5.41334e-08	-0.690227	0.291	0.335	0.00177812	Plasma cells	SERTAD1
5.41474e-08	-0.685715	0.35	0.36	0.00177858	Plasma cells	BANF1
6.20291e-08	-0.67344	0.326	0.353	0.00203747	Plasma cells	ROCK1
7.15599e-08	-0.719329	0.524	0.459	0.00235053	Plasma cells	NDUFB8
7.23292e-08	-0.650308	0.441	0.42	0.0023758	Plasma cells	LSM7
8.01228e-08	-0.756811	0.336	0.348	0.00263179	Plasma cells	CALM3
8.7961e-08	-0.572842	0.261	0.307	0.00288925	Plasma cells	WAC
8.84306e-08	-0.592389	0.269	0.309	0.00290468	Plasma cells	PTBP1
1.08217e-07	-0.671841	0.398	0.385	0.00355461	Plasma cells	SLIRP
1.17341e-07	-0.635682	0.283	0.316	0.00385429	Plasma cells	GTPBP4
1.23353e-07	-0.721205	0.488	0.438	0.00405178	Plasma cells	RBX1
1.27821e-07	-0.542057	0.193	0.252	0.00419853	Plasma cells	RUNX1
1.31727e-07	-0.56876	0.208	0.264	0.00432683	Plasma cells	SKIL
1.35094e-07	-0.581337	0.236	0.286	0.00443742	Plasma cells	RIPK2
1.46939e-07	-0.790183	0.555	0.476	0.0048265	Plasma cells	EPB41L4A-AS1
1.5079e-07	-0.932563	0.322	0.334	0.00495298	Plasma cells	OCIAD2
1.59108e-07	-0.644255	0.453	0.428	0.00522621	Plasma cells	EIF3M
1.65504e-07	-0.684305	0.469	0.432	0.00543631	Plasma cells	HNRNPF
1.74219e-07	-0.634633	0.311	0.331	0.00572257	Plasma cells	TBCB
2.02025e-07	-0.710605	0.565	0.478	0.00663591	Plasma cells	ATP5I
2.11098e-07	-0.728451	0.529	0.46	0.00693392	Plasma cells	HNRNPM
2.48385e-07	-0.589014	0.284	0.319	0.00815869	Plasma cells	BCL7B
2.516e-07	-0.768688	0.25	0.295	0.0082643	Plasma cells	PSMB9
2.71823e-07	-0.531747	0.225	0.275	0.00892856	Plasma cells	ZCRB1
2.72588e-07	-0.666529	0.261	0.303	0.0089537	Plasma cells	CDC42SE1
2.97657e-07	-0.708695	0.542	0.457	0.00977715	Plasma cells	ATP5J2
3.63633e-07	-0.671755	0.473	0.428	0.0119442	Plasma cells	CAMLG
3.97431e-07	-0.551598	0.243	0.288	0.0130544	Plasma cells	KPNB1
4.07422e-07	-0.659119	0.567	0.477	0.0133826	Plasma cells	EIF3L
4.25852e-07	-0.680258	0.605	0.5	0.0139879	Plasma cells	BUD31
4.71684e-07	-0.618352	0.496	0.444	0.0154934	Plasma cells	SHFM1
4.99291e-07	-0.659738	0.278	0.312	0.0164002	Plasma cells	NKTR
5.15993e-07	-0.537292	0.256	0.295	0.0169488	Plasma cells	APEX1
5.36844e-07	-2.18515	0.202	0.25	0.0176337	Plasma cells	SLPI
5.65971e-07	-0.621547	0.349	0.355	0.0185905	Plasma cells	ATP6AP2
5.67054e-07	-0.682254	0.332	0.352	0.018626	Plasma cells	RSRP1
6.17875e-07	-0.70002	0.436	0.4	0.0202953	Plasma cells	AP2S1
6.63841e-07	-0.825487	0.355	0.364	0.0218052	Plasma cells	NR3C1
7.26183e-07	-0.653534	0.34	0.357	0.0238529	Plasma cells	GABPB1
9.0138e-07	-0.544832	0.215	0.265	0.0296076	Plasma cells	UBE2S
9.10139e-07	-0.58296	0.266	0.299	0.0298953	Plasma cells	MOB1A
9.42646e-07	-0.695522	0.208	0.261	0.0309631	Plasma cells	PHLDA2
9.79529e-07	-0.559039	0.845	0.652	0.0321746	Plasma cells	CALR
1.08496e-06	-0.995001	0.355	0.358	0.0356378	Plasma cells	CREM
1.30127e-06	-0.689112	0.451	0.413	0.0427427	Plasma cells	CCT4
1.33628e-06	-0.710505	0.273	0.298	0.0438928	Plasma cells	RAB13
1.47826e-06	-0.684116	0.572	0.463	0.0485565	Plasma cells	YWHAE
0	7.67041	0.999	0.013	0	Mast cells	TPSAB1
0	7.33982	0.995	0.013	0	Mast cells	TPSB2
0	3.58589	0.774	0.001	0	Mast cells	CPA3
0	2.86365	0.626	0.013	0	Mast cells	GATA2
0	2.75138	0.635	0.158	0	Mast cells	NSMCE1
0	2.65198	0.767	0.287	0	Mast cells	RGS2
0	2.62533	0.897	0.38	0	Mast cells	GLUL
0	2.36716	0.295	0.001	0	Mast cells	ADCYAP1
0	2.33261	0.616	0.035	0	Mast cells	IL1RL1
0	2.08484	0.519	0.032	0	Mast cells	CALB2
0	2.00203	0.438	0.007	0	Mast cells	HPGDS
0	1.96851	0.475	0.001	0	Mast cells	HDC
0	1.64888	0.386	0.007	0	Mast cells	RGS13
0	1.56672	0.333	0.028	0	Mast cells	HPGD
0	1.37181	0.291	0.001	0	Mast cells	MS4A2
0	1.31904	0.325	0.042	0	Mast cells	LTC4S
0	1.30633	0.293	0.004	0	Mast cells	KIT
0	1.22254	0.282	0.03	0	Mast cells	GALC
1.22583e-297	1.07437	0.29	0.036	4.02647e-293	Mast cells	ADRB2
2.49035e-272	1.63316	0.993	0.728	8.18005e-268	Mast cells	SRGN
2.57797e-267	1.6665	1	0.998	8.46785e-263	Mast cells	FTH1
2.7333e-249	1.8906	0.814	0.386	8.97806e-245	Mast cells	PLIN2
2.56324e-222	2.25899	0.892	0.597	8.41949e-218	Mast cells	LMNA
5.06705e-222	1.57031	0.875	0.582	1.66437e-217	Mast cells	LAPTM4A
3.43685e-216	1.42043	0.619	0.212	1.1289e-211	Mast cells	CLU
2.26763e-198	1.18514	0.998	0.977	7.44848e-194	Mast cells	H3F3B
2.75209e-194	-1.57882	0.246	0.799	9.0398e-190	Mast cells	HINT1
8.03149e-193	1.59273	0.343	0.077	2.6381e-188	Mast cells	MIIP
3.37221e-192	2.71856	0.557	0.194	1.10767e-187	Mast cells	AREG
1.35098e-187	1.41445	0.75	0.331	4.43755e-183	Mast cells	ALOX5AP
8.78277e-183	1.44314	0.906	0.67	2.88488e-178	Mast cells	TUBA1B
1.77546e-176	-0.928054	0.97	0.997	5.83184e-172	Mast cells	RPL28
3.52133e-175	1.20618	0.304	0.064	1.15665e-170	Mast cells	CPM
4.19906e-168	2.04737	0.756	0.372	1.37927e-163	Mast cells	RGS1
2.98071e-167	1.1583	0.313	0.071	9.79072e-163	Mast cells	SMYD3
4.27145e-164	1.2289	0.972	0.824	1.40304e-159	Mast cells	SAT1
2.39857e-157	1.36494	0.51	0.195	7.87857e-153	Mast cells	RNF130
2.15542e-151	1.22862	0.985	0.87	7.07992e-147	Mast cells	VIM
1.66146e-147	2.45075	0.712	0.422	5.45741e-143	Mast cells	TUBA1A
2.25211e-147	1.01933	0.298	0.072	7.39751e-143	Mast cells	MSRA
1.76239e-144	1.09368	0.281	0.064	5.78893e-140	Mast cells	LEO1
1.80766e-144	-1.3631	0.901	0.971	5.93763e-140	Mast cells	TMSB10
1.66098e-142	1.63893	0.694	0.409	5.45581e-138	Mast cells	SYAP1
6.19695e-139	1.38359	0.876	0.661	2.03551e-134	Mast cells	TSC22D3
2.49113e-136	-0.901043	0.978	0.997	8.18261e-132	Mast cells	RPS16
1.42676e-135	1.00447	0.963	0.829	4.68648e-131	Mast cells	UBB
2.55224e-135	-2.37632	0.124	0.587	8.38336e-131	Mast cells	CXCR4
2.5614e-132	-1.71812	0.067	0.541	8.41342e-128	Mast cells	ARID5B
6.80001e-131	-1.72912	0.219	0.648	2.2336e-126	Mast cells	ANXA2
1.44296e-128	-1.6346	0.434	0.775	4.7397e-124	Mast cells	S100A10
4.40748e-123	1.21691	0.766	0.525	1.44772e-118	Mast cells	AKAP13
5.06633e-122	1.13516	0.567	0.261	1.66414e-117	Mast cells	CAPG
3.51841e-120	0.883346	0.985	0.944	1.15569e-115	Mast cells	MT-RNR1
6.81936e-120	-1.80994	0.031	0.464	2.23996e-115	Mast cells	ISG20
7.59327e-119	0.832922	0.251	0.059	2.49416e-114	Mast cells	LAT2
5.28074e-118	-1.40208	0.446	0.79	1.73456e-113	Mast cells	ACTG1
1.87764e-116	0.699225	0.985	0.967	6.16748e-112	Mast cells	RPL36AL
4.17241e-116	-1.68331	0.132	0.58	1.37051e-111	Mast cells	RGCC
2.38227e-112	0.866518	0.921	0.612	7.82504e-108	Mast cells	LAPTM5
2.8303e-111	1.98644	0.851	0.689	9.29668e-107	Mast cells	ANXA1
1.00589e-109	-2.20268	0.02	0.425	3.30405e-105	Mast cells	IL32
1.3595e-109	0.771844	0.953	0.652	4.46556e-105	Mast cells	CD63
3.36603e-109	1.38941	0.588	0.332	1.10564e-104	Mast cells	FDX1
3.23259e-108	0.911887	0.913	0.782	1.06181e-103	Mast cells	SH3BGRL3
1.48332e-107	1.12401	0.416	0.166	4.87228e-103	Mast cells	CTNNBL1
6.84571e-100	1.08832	0.731	0.523	2.24861e-95	Mast cells	BZW1
7.72595e-100	1.13137	0.355	0.13	2.53774e-95	Mast cells	DUSP14
1.70149e-99	0.980828	0.283	0.086	5.5889e-95	Mast cells	ACSL4
1.8722e-99	1.164	0.666	0.436	6.14962e-95	Mast cells	RNF145
2.42182e-98	1.07718	0.308	0.101	7.95496e-94	Mast cells	RHOBTB3
7.99085e-98	1.23452	0.371	0.141	2.62476e-93	Mast cells	DUSP6
2.84832e-97	-0.957864	0.946	0.984	9.35587e-93	Mast cells	HLA-B
1.80515e-96	-0.781028	0.859	0.962	5.92936e-92	Mast cells	RPLP0
1.92054e-95	-1.21775	0.105	0.497	6.30839e-91	Mast cells	CFLAR
7.62263e-95	-1.4309	0.736	0.941	2.5038e-90	Mast cells	BTG1
1.13835e-94	1.0075	0.475	0.207	3.73913e-90	Mast cells	RAC2
4.92805e-94	1.18042	0.517	0.257	1.61872e-89	Mast cells	DUSP10
6.03318e-94	-3.25669	0.207	0.556	1.98172e-89	Mast cells	SOD2
7.32116e-94	0.994595	0.324	0.11	2.40478e-89	Mast cells	GNA15
8.74003e-91	1.06846	0.521	0.261	2.87084e-86	Mast cells	SMIM3
6.35642e-90	0.952567	0.276	0.085	2.08789e-85	Mast cells	ITGAX
1.03027e-88	0.901625	0.838	0.619	3.38414e-84	Mast cells	EMP3
1.062e-88	0.889186	0.832	0.671	3.48835e-84	Mast cells	CLIC1
7.78161e-87	1.10803	0.917	0.746	2.55602e-82	Mast cells	NFKBIA
1.87597e-85	1.19842	0.389	0.175	6.16201e-81	Mast cells	RAB32
4.0443e-85	-0.57161	0.999	0.998	1.32843e-80	Mast cells	RPS19
9.89949e-85	0.844519	0.793	0.648	3.25169e-80	Mast cells	SRRM1
1.29385e-82	0.805881	0.578	0.3	4.2499e-78	Mast cells	CD9
1.08814e-81	-2.79656	0.046	0.379	3.57421e-77	Mast cells	CCL5
1.09707e-81	0.648185	0.446	0.177	3.60353e-77	Mast cells	BATF
1.12958e-81	-1.01161	0.131	0.501	3.71034e-77	Mast cells	JAK1
4.03488e-81	-2.18178	0.038	0.367	1.32534e-76	Mast cells	CD7
4.11461e-81	-1.56974	0.031	0.367	1.35152e-76	Mast cells	CEBPD
1.09818e-80	-0.882348	0.871	0.975	3.60718e-76	Mast cells	HLA-C
4.0317e-80	-0.976683	0.559	0.807	1.32429e-75	Mast cells	PFN1
6.14816e-80	1.09395	0.264	0.085	2.01949e-75	Mast cells	TNFRSF9
1.07098e-78	1.12115	0.537	0.308	3.51786e-74	Mast cells	CDC42EP3
2.80976e-78	-2.66151	0.394	0.674	9.22923e-74	Mast cells	CD74
7.73553e-78	-1.13683	0.053	0.386	2.54089e-73	Mast cells	ARL4C
2.03401e-77	-1.06858	0.323	0.672	6.68112e-73	Mast cells	HSPA8
4.43592e-77	-2.00959	0.022	0.339	1.45707e-72	Mast cells	CD2
2.70563e-76	-2.30963	0.111	0.433	8.88719e-72	Mast cells	HLA-DPB1
6.71697e-76	-1.41374	0.037	0.353	2.20632e-71	Mast cells	CYTIP
1.61187e-75	-0.983511	0.42	0.747	5.29451e-71	Mast cells	PNRC1
1.35164e-74	-1.14166	0.069	0.398	4.43972e-70	Mast cells	IFI16
3.07583e-74	-1.96117	0.04	0.348	1.01032e-69	Mast cells	CD3D
1.24003e-73	-1.52544	0.114	0.444	4.07313e-69	Mast cells	PMAIP1
3.301e-70	-1.27159	0.005	0.296	1.08428e-65	Mast cells	LSP1
3.22757e-69	-1.85354	0.024	0.315	1.06016e-64	Mast cells	TRBC2
1.85858e-68	0.969301	0.519	0.298	6.10488e-64	Mast cells	RHBDD2
3.5445e-68	1.06522	0.381	0.168	1.16426e-63	Mast cells	PIM2
7.96558e-68	-1.09018	0.012	0.3	2.61645e-63	Mast cells	MARCKS
1.16437e-66	0.950682	0.741	0.621	3.82462e-62	Mast cells	SELK
2.79676e-66	-1.85017	0.022	0.303	9.18652e-62	Mast cells	TRAC
3.44926e-66	0.78499	0.796	0.684	1.13298e-61	Mast cells	RBM8A
3.97171e-66	-1.45588	0.129	0.422	1.30459e-61	Mast cells	PTPRC
1.06416e-65	-0.738049	0.516	0.78	3.49546e-61	Mast cells	PPIA
1.62192e-65	-1.86961	0.077	0.365	5.32751e-61	Mast cells	HLA-DQB1
8.27143e-65	-1.3432	0.028	0.309	2.71692e-60	Mast cells	SPOCK2
3.96441e-64	-1.4931	0.045	0.334	1.30219e-59	Mast cells	TUBA4A
5.05789e-64	0.644016	0.848	0.783	1.66136e-59	Mast cells	CIRBP
1.13533e-63	-1.0099	0.245	0.563	3.72921e-59	Mast cells	LY6E
4.95203e-63	-0.947904	0.078	0.378	1.62659e-58	Mast cells	ATP2B1
9.29274e-63	-0.734311	0.657	0.84	3.05239e-58	Mast cells	ATP5E
1.46772e-62	0.729687	0.795	0.716	4.82102e-58	Mast cells	MORF4L1
1.40952e-60	-0.790906	0.121	0.431	4.62985e-56	Mast cells	MGST3
1.67076e-60	0.915293	0.448	0.226	5.48794e-56	Mast cells	RHOH
2.18726e-60	0.844945	0.283	0.116	7.18448e-56	Mast cells	SWAP70
2.54399e-60	1.22367	0.384	0.182	8.35623e-56	Mast cells	ZNF331
7.3689e-60	-0.795514	0.641	0.83	2.42046e-55	Mast cells	OAZ1
4.2693e-59	-0.842205	0.925	0.979	1.40234e-54	Mast cells	HLA-A
2.3492e-58	-2.9609	0.144	0.41	7.71642e-54	Mast cells	HLA-DRA
2.3508e-58	-1.13356	0.02	0.277	7.72166e-54	Mast cells	RORA
1.46505e-57	-0.749245	0.396	0.695	4.81223e-53	Mast cells	COX7A2
1.5989e-57	-3.57345	0.132	0.405	5.2519e-53	Mast cells	CXCL8
4.8797e-57	-2.18275	0.116	0.381	1.60283e-52	Mast cells	HLA-DPA1
7.22842e-57	-1.08428	0.158	0.45	2.37432e-52	Mast cells	CLEC2B
2.107e-56	-0.812236	0.182	0.491	6.92087e-52	Mast cells	ARPC1B
5.29957e-56	-0.788339	0.111	0.405	1.74075e-51	Mast cells	PPA1
1.06349e-55	0.769695	0.71	0.588	3.49324e-51	Mast cells	ARF6
3.40705e-55	-0.637716	0.722	0.897	1.11911e-50	Mast cells	NPM1
8.30129e-55	0.685716	0.874	0.766	2.72672e-50	Mast cells	HSPA5
8.87823e-55	-0.703174	0.101	0.389	2.91623e-50	Mast cells	MZT2A
2.26211e-54	-2.30427	0.177	0.433	7.43036e-50	Mast cells	HLA-DRB1
1.96856e-53	0.825054	0.723	0.613	6.46611e-49	Mast cells	PDIA3
3.21328e-53	0.789835	0.578	0.357	1.05547e-48	Mast cells	SAMSN1
9.84733e-53	-0.892851	0.028	0.273	3.23455e-48	Mast cells	LGALS3BP
1.36578e-52	0.701843	0.835	0.794	4.48619e-48	Mast cells	UBE2D3
1.37494e-52	0.928087	0.431	0.247	4.51625e-48	Mast cells	PHF20
7.67765e-52	0.500656	0.979	0.973	2.52188e-47	Mast cells	MT-ND4
1.16511e-51	-0.704113	0.276	0.587	3.82705e-47	Mast cells	RABAC1
1.33086e-51	-0.910225	0.115	0.388	4.37147e-47	Mast cells	UPP1
1.57342e-51	-0.887958	0.033	0.273	5.16822e-47	Mast cells	SLC38A1
2.4252e-51	-1.10471	0.064	0.31	7.96606e-47	Mast cells	CORO1A
2.49952e-51	-0.702303	0.199	0.507	8.21016e-47	Mast cells	CIB1
3.7895e-51	0.862302	0.252	0.108	1.24474e-46	Mast cells	FERMT2
4.81412e-51	-0.784132	0.938	0.971	1.5813e-46	Mast cells	GAPDH
7.68157e-51	-0.759512	0.02	0.253	2.52317e-46	Mast cells	CCDC109B
7.88352e-51	-2.28796	0.074	0.318	2.5895e-46	Mast cells	IFI27
1.01921e-50	-1.4162	0.03	0.263	3.34781e-46	Mast cells	IL7R
1.44596e-50	-0.842136	0.026	0.263	4.74955e-46	Mast cells	CTSZ
1.7176e-50	-1.27376	0.073	0.324	5.64182e-46	Mast cells	DUSP2
2.25865e-50	0.781186	0.736	0.643	7.41898e-46	Mast cells	EIF5
3.09207e-50	-1.17961	0.067	0.319	1.01565e-45	Mast cells	EMP1
5.19449e-50	-0.770875	0.214	0.503	1.70623e-45	Mast cells	BRI3
1.19266e-49	-0.649966	0.105	0.38	3.91752e-45	Mast cells	ITGB1
4.8383e-49	-0.844615	0.241	0.525	1.58924e-44	Mast cells	GYPC
7.13541e-49	0.926233	0.459	0.285	2.34377e-44	Mast cells	ASAH1
9.64257e-49	-0.62338	0.12	0.4	3.16729e-44	Mast cells	CDV3
1.00174e-48	-0.881117	0.145	0.421	3.29043e-44	Mast cells	H1FX
1.16135e-48	-0.625087	0.217	0.518	3.8147e-44	Mast cells	TMEM258
1.89038e-48	-0.96576	0.131	0.391	6.20934e-44	Mast cells	PPP2R5C
2.29761e-48	-0.85039	0.468	0.722	7.54697e-44	Mast cells	LDHA
6.27274e-48	-0.813116	0.04	0.274	2.06041e-43	Mast cells	GBP2
7.35872e-48	-2.3538	0.027	0.252	2.41712e-43	Mast cells	CXCL3
8.86563e-48	-0.773889	0.095	0.354	2.91209e-43	Mast cells	PPP1R14B
8.93137e-48	-0.712268	0.08	0.335	2.93369e-43	Mast cells	AES
9.65037e-48	-2.06567	0.048	0.278	3.16986e-43	Mast cells	CXCL2
[truncated: 2,529 more rows]

## Sheet: NPC
p_val	avg_log2FC	pct.1	pct.2	p_val_adj	cluster	gene
0	3.84053	0.506	0.153	0	T cells	CCL5
0	3.23635	0.415	0.093	0	T cells	NKG7
0	3.06048	0.781	0.138	0	T cells	CD3D
0	2.99254	0.363	0.045	0	T cells	GZMA
0	2.94702	0.684	0.082	0	T cells	CD2
0	2.80468	0.811	0.32	0	T cells	IL32
0	2.74999	0.774	0.222	0	T cells	TRAC
0	2.73749	0.33	0.103	0	T cells	CCL4
0	2.67328	0.302	0.035	0	T cells	GZMK
0	2.5883	0.439	0.076	0	T cells	TRBC1
0	2.46124	0.548	0.076	0	T cells	CD7
0	2.32571	0.593	0.08	0	T cells	CD3E
0	2.3131	0.532	0.055	0	T cells	CD3G
0	2.17816	0.599	0.208	0	T cells	TRBC2
0	2.14384	0.259	0.072	0	T cells	GZMB
0	2.01835	0.336	0.049	0	T cells	CST7
0	1.84797	0.396	0.046	0	T cells	BCL11B
0	1.787	0.334	0.061	0	T cells	IL7R
0	1.756	0.796	0.44	0	T cells	PTPRC
0	1.75061	0.52	0.137	0	T cells	FYB1
0	1.74627	0.56	0.223	0	T cells	HCST
0	1.74456	0.496	0.122	0	T cells	LCK
0	1.733	0.407	0.104	0	T cells	ITM2A
0	1.72435	0.4	0.076	0	T cells	GIMAP7
0	1.64546	0.391	0.065	0	T cells	LAT
0	1.61306	0.273	0.033	0	T cells	TIGIT
0	1.53031	0.647	0.381	0	T cells	S100A4
0	1.48642	0.343	0.075	0	T cells	GIMAP4
0	1.44106	0.277	0.033	0	T cells	GZMM
0	1.42393	0.632	0.344	0	T cells	EVL
0	1.42207	0.346	0.111	0	T cells	AAK1
0	1.38457	0.377	0.21	0	T cells	DUSP2
0	1.37687	0.287	0.037	0	T cells	CD247
0	1.3476	0.302	0.066	0	T cells	FYN
0	1.32519	0.295	0.071	0	T cells	SPOCK2
0	1.30244	0.326	0.149	0	T cells	CYTOR
0	1.26268	0.403	0.207	0	T cells	PLAAT4
0	1.25726	0.397	0.182	0	T cells	LEPROTL1
0	1.25465	0.731	0.388	0	T cells	SRGN
0	1.25022	0.283	0.084	0	T cells	SLA
0	1.23268	0.296	0.126	0	T cells	TNFAIP3
0	1.2107	0.483	0.287	0	T cells	IL2RG
0	1.19854	0.473	0.251	0	T cells	CLEC2D
0	1.19423	0.406	0.219	0	T cells	CD27
0	1.1852	0.314	0.13	0	T cells	LIME1
0	1.14933	0.386	0.222	0	T cells	PPP2R5C
0	1.13004	0.95	0.884	0	T cells	HLA-A
0	1.07595	0.614	0.446	0	T cells	RGS1
0	1.0555	0.383	0.225	0	T cells	CKLF
0	1.04938	0.251	0.095	0	T cells	SLFN5
0	1.04272	0.266	0.165	0	T cells	APOBEC3G
0	1.01477	0.257	0.138	0	T cells	SYNE2
0	0.981044	0.434	0.325	0	T cells	RNF213
0	0.977508	0.298	0.197	0	T cells	ID2
0	0.970764	0.526	0.346	0	T cells	ACAP1
0	0.966019	0.311	0.177	0	T cells	PTPN7
0	0.94306	0.375	0.21	0	T cells	TRAF3IP3
0	0.922158	0.271	0.132	0	T cells	PIK3IP1
0	0.900972	0.306	0.176	0	T cells	IFITM1
0	0.898383	0.271	0.137	0	T cells	RGCC
0	0.88411	0.289	0.173	0	T cells	AC114760.2
0	0.855748	0.274	0.149	0	T cells	ARL4C
0	0.85561	0.273	0.174	0	T cells	CLEC2B
0	0.845506	0.522	0.38	0	T cells	GMFG
0	0.825038	0.998	0.976	0	T cells	MALAT1
0	0.824864	0.363	0.248	0	T cells	ALOX5AP
0	0.817355	0.602	0.536	0	T cells	SARAF
0	0.811327	0.718	0.674	0	T cells	SH3BGRL3
0	0.810899	0.93	0.893	0	T cells	HLA-C
0	0.807922	0.606	0.523	0	T cells	CALM1
0	0.807548	0.339	0.208	0	T cells	TBC1D10C
0	0.77713	0.328	0.262	0	T cells	DDIT4
0	0.776834	0.998	0.996	0	T cells	B2M
0	0.767298	0.539	0.476	0	T cells	N4BP2L2
0	0.765547	0.321	0.232	0	T cells	PCSK7
0	0.757261	0.337	0.226	0	T cells	IKZF1
0	0.749828	0.376	0.27	0	T cells	PCED1B-AS1
0	0.748086	0.941	0.893	0	T cells	HLA-B
0	0.73327	0.556	0.526	0	T cells	ZFP36L2
0	0.733227	0.3	0.195	0	T cells	SEPTIN1
0	0.732655	0.284	0.173	0	T cells	ANXA1
0	0.73234	0.311	0.263	0	T cells	DNAJB1
0	0.713754	0.349	0.231	0	T cells	ITGB2
0	0.708234	0.262	0.188	0	T cells	RESF1
0	0.704583	0.289	0.238	0	T cells	CREM
0	0.698716	0.394	0.338	0	T cells	DDX24
0	0.698583	0.635	0.516	0	T cells	CRIP1
0	0.680104	0.505	0.419	0	T cells	IFITM2
0	0.675431	0.251	0.163	0	T cells	ARHGEF1
0	0.673151	0.417	0.35	0	T cells	STK4
0	0.666356	0.34	0.273	0	T cells	CDC42SE2
0	0.661763	0.402	0.349	0	T cells	ISG15
0	0.660128	0.305	0.254	0	T cells	PPP1R2
0	0.649377	0.302	0.228	0	T cells	WIPF1
0	0.633641	0.378	0.341	0	T cells	ANKRD12
0	0.632703	0.527	0.433	0	T cells	COTL1
0	0.618096	0.349	0.323	0	T cells	PRPF38B
0	0.614022	0.273	0.208	0	T cells	CELF2
0	0.611681	0.483	0.479	0	T cells	SRSF7
0	0.606556	0.335	0.282	0	T cells	LINC-PINT
0	0.606142	0.312	0.27	0	T cells	CALM3
0	0.604944	0.409	0.385	0	T cells	RSRP1
0	0.602538	0.995	0.93	0	T cells	TMSB4X
0	0.598457	0.427	0.361	0	T cells	EMP3
0	0.588257	0.416	0.387	0	T cells	VAMP2
0	0.582554	0.422	0.37	0	T cells	CD44
0	0.582217	0.735	0.607	0	T cells	CORO1A
0	0.581148	0.258	0.193	0	T cells	ARHGAP30
0	0.580477	0.261	0.192	0	T cells	EVI2A
0	0.580039	0.503	0.448	0	T cells	FXYD5
0	0.576974	0.687	0.592	0	T cells	ARHGDIB
0	0.56327	0.344	0.32	0	T cells	TERF2IP
0	0.563015	0.266	0.203	0	T cells	SH3KBP1
0	0.531731	0.462	0.451	0	T cells	ARL6IP5
0	0.527976	0.725	0.759	0	T cells	JUNB
0	0.5279	0.449	0.4	0	T cells	STK17B
0	0.524814	0.554	0.564	0	T cells	SON
0	0.508065	0.342	0.241	0	T cells	MT2A
0	0.507895	0.328	0.284	0	T cells	ICAM3
0	0.505414	0.373	0.323	0	T cells	LCP1
0	-0.506488	0.458	0.632	0	T cells	SAT1
0	-0.507684	0.3	0.485	0	T cells	TUBB
0	-0.512879	0.085	0.251	0	T cells	NME1
0	-0.513142	0.104	0.269	0	T cells	ATOX1
0	-0.51382	0.838	0.945	0	T cells	RPS5
0	-0.513901	0.306	0.506	0	T cells	FOS
0	-0.515167	0.501	0.685	0	T cells	SNHG29
0	-0.522436	0.272	0.441	0	T cells	RAC1
0	-0.525974	0.117	0.263	0	T cells	CAPG
0	-0.526959	0.246	0.374	0	T cells	LGALS1
0	-0.528588	0.795	0.919	0	T cells	RPLP0
0	-0.531696	0.299	0.516	0	T cells	PRDX1
0	-0.535167	0.418	0.563	0	T cells	TPI1
0	-0.545377	0.208	0.422	0	T cells	LAPTM4A
0	-0.561586	0.196	0.332	0	T cells	ANXA2
0	-0.563924	0.301	0.482	0	T cells	IER2
0	-0.574467	0.888	0.968	0	T cells	RPL8
0	-0.592521	0.266	0.386	0	T cells	TXN
0	-0.612302	0.296	0.433	0	T cells	CD63
0	-0.616298	0.289	0.481	0	T cells	TYMP
0	-0.618036	0.089	0.29	0	T cells	DRAM2
0	-0.640065	0.28	0.557	0	T cells	SNX3
0	-0.66496	0.08	0.283	0	T cells	ORAI2
0	-0.666998	0.057	0.281	0	T cells	TPD52
0	-0.673651	0.408	0.47	0	T cells	S100A11
0	-0.681559	0.096	0.315	0	T cells	SNX2
0	-0.69891	0.279	0.515	0	T cells	HERPUD1
0	-0.699842	0.147	0.359	0	T cells	NCF1
0	-0.702935	0.486	0.598	0	T cells	CD37
0	-0.70371	0.153	0.322	0	T cells	PMAIP1
0	-0.705996	0.357	0.578	0	T cells	TUBA1B
0	-0.74064	0.15	0.417	0	T cells	SYPL1
0	-0.756828	0.15	0.35	0	T cells	PYCARD
0	-0.762086	0.205	0.449	0	T cells	CTSS
0	-0.780627	0.126	0.408	0	T cells	SYNGR2
0	-0.818129	0.038	0.262	0	T cells	SCPEP1
0	-0.81905	0.066	0.285	0	T cells	SPINT2
0	-0.833337	0.052	0.281	0	T cells	STX7
0	-0.851331	0.063	0.277	0	T cells	CTSZ
0	-0.853369	0.089	0.31	0	T cells	POU2F2
0	-0.908632	0.025	0.272	0	T cells	PDLIM1
0	-0.93605	0.129	0.315	0	T cells	PLAC8
0	-0.965429	0.337	0.61	0	T cells	NME2
0	-0.97111	0.225	0.46	0	T cells	PSAP
0	-0.992506	0.024	0.264	0	T cells	ADAM28
0	-0.994723	0.02	0.271	0	T cells	SWAP70
0	-0.996516	0.297	0.5	0	T cells	GSTP1
0	-1.02487	0.023	0.293	0	T cells	CD40
0	-1.02917	0.888	0.967	0	T cells	FTH1
0	-1.04938	0.029	0.27	0	T cells	HVCN1
0	-1.05498	0.02	0.262	0	T cells	CD19
0	-1.08363	0.014	0.26	0	T cells	2023-03-01
0	-1.0887	0.055	0.318	0	T cells	GRN
0	-1.10488	0.017	0.268	0	T cells	LY86
0	-1.1106	0.024	0.269	0	T cells	CD24
0	-1.13673	0.052	0.357	0	T cells	CTSH
0	-1.1582	0.023	0.275	0	T cells	TNFRSF13C
0	-1.16873	0.214	0.329	0	T cells	HSPB1
0	-1.19813	0.018	0.309	0	T cells	TCF4
0	-1.221	0.187	0.558	0	T cells	HLA-DMA
0	-1.2383	0.02	0.295	0	T cells	BASP1
0	-1.24485	0.075	0.406	0	T cells	HLA-DMB
0	-1.25652	0.032	0.303	0	T cells	IRF8
0	-1.27763	0.02	0.344	0	T cells	BCL11A
0	-1.31611	0.135	0.45	0	T cells	NPC2
0	-1.32073	0.127	0.364	0	T cells	HLA-DRB5
0	-1.34181	0.797	0.935	0	T cells	FTL
0	-1.40347	0.111	0.409	0	T cells	MARCKSL1
0	-1.52758	0.051	0.425	0	T cells	SMIM14
0	-1.53092	0.06	0.384	0	T cells	CD83
0	-1.54885	0.093	0.289	0	T cells	IFITM3
0	-1.55317	0.027	0.367	0	T cells	BANK1
0	-1.57275	0.026	0.319	0	T cells	VPREB3
0	-1.59609	0.118	0.476	0	T cells	CD79B
0	-1.6123	0.392	0.727	0	T cells	HLA-DPA1
0	-1.65333	0.453	0.771	0	T cells	HLA-DRB1
0	-1.68083	0.475	0.745	0	T cells	HLA-DPB1
0	-1.79213	0.167	0.592	0	T cells	HLA-DQA1
0	-1.82139	0.035	0.48	0	T cells	MEF2C
0	-1.85345	0.059	0.387	0	T cells	IFI30
0	-1.95157	0.251	0.692	0	T cells	HLA-DQB1
0	-2.11833	0.763	0.93	0	T cells	CD74
0	-2.22825	0.118	0.263	0	T cells	JCHAIN
0	-2.2673	0.067	0.307	0	T cells	CST3
0	-2.26983	0.08	0.524	0	T cells	MS4A1
0	-2.34782	0.094	0.585	0	T cells	CD79A
0	-2.50161	0.126	0.265	0	T cells	LYZ
0	-2.54934	0.135	0.422	0	T cells	IGHM
0	-2.59846	0.296	0.393	0	T cells	IGHG3
0	-2.61848	0.498	0.825	0	T cells	HLA-DRA
0	-2.68826	0.379	0.505	0	T cells	IGHA1
0	-2.85605	0.752	0.822	0	T cells	IGKC
0	-2.9	0.336	0.432	0	T cells	IGLC1
0	-2.99159	0.283	0.414	0	T cells	IGLC3
0	-3.17392	0.562	0.677	0	T cells	IGLC2
0	-3.26296	0.363	0.472	0	T cells	IGHG1
3.10369e-295	0.531297	0.405	0.394	8.9858e-291	T cells	CD99
7.49474e-290	0.538989	0.345	0.32	2.16988e-285	T cells	HLA-F
6.0938e-281	0.542985	0.252	0.218	1.76428e-276	T cells	NDFIP1
6.65023e-274	0.511457	0.278	0.245	1.92538e-269	T cells	TLE5
4.57879e-273	0.584987	0.258	0.22	1.32565e-268	T cells	PSMA3-AS1
1.32604e-243	0.512398	0.399	0.401	3.83916e-239	T cells	GSTK1
3.70515e-210	0.524398	0.259	0.233	1.07271e-205	T cells	C9orf78
1.32273e-179	0.5119	0.26	0.237	3.82958e-175	T cells	GCC2
1.29922e-164	0.550724	0.297	0.286	3.76149e-160	T cells	STAT3
7.42021e-154	0.509338	0.297	0.286	2.1483e-149	T cells	MBNL1
1.7242e-146	0.518152	0.338	0.343	4.99191e-142	T cells	C9orf16
4.6586e-145	0.566832	0.261	0.249	1.34876e-140	T cells	CFLAR
7.03201e-61	-2.37107	0.539	0.612	2.03591e-56	T cells	IGHG4
0	3.13179	0.883	0.083	0	B cells	MS4A1
0	2.71641	0.891	0.134	0	B cells	CD79A
0	2.36082	0.752	0.125	0	B cells	CD79B
0	2.20248	0.623	0.037	0	B cells	BANK1
0	2.1819	0.533	0.037	0	B cells	VPREB3
0	2.16095	0.681	0.101	0	B cells	MEF2C
0	2.08234	0.993	0.538	0	B cells	HLA-DRA
0	1.99479	0.921	0.305	0	B cells	HLA-DQB1
0	1.95301	0.998	0.79	0	B cells	CD74
0	1.86052	0.534	0.106	0	B cells	CD83
0	1.81153	0.615	0.153	0	B cells	IGHM
0	1.80106	0.539	0.128	0	B cells	SMIM14
0	1.74493	0.355	0.022	0	B cells	IGHD
0	1.7121	0.458	0.033	0	B cells	TNFRSF13C
0	1.64384	0.292	0.03	0	B cells	TCL1A
0	1.64035	0.874	0.414	0	B cells	CD37
0	1.61283	0.794	0.226	0	B cells	HLA-DQA1
0	1.59178	0.432	0.032	0	B cells	CD19
0	1.56263	0.96	0.482	0	B cells	HLA-DRB1
0	1.53583	0.419	0.048	0	B cells	HVCN1
0	1.52819	0.388	0.026	0	B cells	CD22
0	1.52328	0.949	0.483	0	B cells	HLA-DPB1
0	1.4701	0.479	0.095	0	B cells	POU2F2
0	1.45946	0.411	0.043	0	B cells	LY86
0	1.45365	0.396	0.05	0	B cells	ADAM28
0	1.42195	0.343	0.017	0	B cells	LINC02397
0	1.41908	0.56	0.122	0	B cells	HLA-DMB
0	1.41618	0.928	0.422	0	B cells	HLA-DPA1
0	1.407	0.403	0.067	0	B cells	BASP1
0	1.38861	0.383	0.046	0	B cells	2023-03-01
0	1.36677	0.717	0.245	0	B cells	HLA-DMA
0	1.3043	0.325	0.02	0	B cells	FCRLA
0	1.27694	0.432	0.069	0	B cells	IRF8
0	1.22661	0.41	0.1	0	B cells	BCL11A
0	1.19913	0.292	0.051	0	B cells	PHACTR1
0	1.19674	0.355	0.069	0	B cells	SWAP70
0	1.18667	0.499	0.16	0	B cells	NCF1
0	1.16768	0.375	0.09	0	B cells	STX7
0	1.16048	0.837	0.489	0	B cells	LAPTM5
0	1.14851	0.251	0.022	0	B cells	TNFRSF13B
0	1.14127	0.284	0.036	0	B cells	RALGPS2
0	1.13932	0.338	0.057	0	B cells	LAT2
0	1.12555	0.287	0.025	0	B cells	TLR10
0	1.09923	0.38	0.108	0	B cells	ORAI2
0	1.08042	0.276	0.031	0	B cells	HLA-DOB
0	1.07916	0.3	0.045	0	B cells	LYL1
0	1.03511	0.263	0.025	0	B cells	GAPT
0	1.01138	0.419	0.149	0	B cells	PLAC8
0	0.982998	0.293	0.067	0	B cells	PKIG
0	0.978182	0.274	0.042	0	B cells	SPIB
0	0.975335	0.369	0.14	0	B cells	KLF2
0	0.969755	0.257	0.045	0	B cells	BLNK
0	0.967915	0.318	0.085	0	B cells	CD24
0	0.967498	0.278	0.074	0	B cells	CHI3L2
0	0.964095	0.325	0.098	0	B cells	CD40
0	0.955593	0.44	0.174	0	B cells	HLA-DRB5
0	0.949202	0.382	0.141	0	B cells	SNX2
0	0.932657	0.257	0.038	0	B cells	BTK
0	0.922062	0.36	0.127	0	B cells	DRAM2
0	0.917179	0.34	0.101	0	B cells	TCF4
0	0.894732	0.424	0.161	0	B cells	RCSD1
0	0.890359	0.475	0.214	0	B cells	SYPL1
0	0.882214	0.305	0.091	0	B cells	CYB561A3
0	0.861	0.335	0.124	0	B cells	CD55
0	0.852392	0.434	0.183	0	B cells	PTPN6
0	0.834375	0.367	0.122	0	B cells	FCMR
0	0.826307	0.991	0.916	0	B cells	RPS23
0	0.814259	0.276	0.071	0	B cells	BCAS4
0	0.806663	0.992	0.928	0	B cells	RPS8
0	0.795602	0.397	0.152	0	B cells	RIPOR2
0	0.791941	0.482	0.258	0	B cells	POLD4
0	0.782292	0.999	0.985	0	B cells	RPS27
0	0.782268	0.939	0.642	0	B cells	CD52
0	0.779086	0.994	0.943	0	B cells	RPL39
0	0.777551	0.267	0.084	0	B cells	PLEKHF2
0	0.775952	0.509	0.259	0	B cells	RHOH
0	0.773142	0.996	0.956	0	B cells	RPLP2
0	0.767683	0.49	0.216	0	B cells	SELL
0	0.766331	0.968	0.849	0	B cells	RPS11
0	0.762883	0.612	0.338	0	B cells	CD53
0	0.7198	0.902	0.619	0	B cells	CXCR4
0	0.71257	0.988	0.919	0	B cells	RPL12
0	0.71053	0.995	0.946	0	B cells	RPS29
0	0.710106	0.786	0.443	0	B cells	LTB
0	0.694297	0.253	0.094	0	B cells	SKAP2
0	0.690412	0.977	0.875	0	B cells	RPL37
0	0.687539	0.336	0.124	0	B cells	INPP5D
0	0.684587	0.976	0.861	0	B cells	RPS5
0	0.678733	0.551	0.342	0	B cells	HERPUD1
0	0.673923	0.997	0.967	0	B cells	RPL21
0	0.673063	0.996	0.957	0	B cells	RPL32
0	0.665824	0.992	0.938	0	B cells	RPL23A
0	0.664498	0.364	0.171	0	B cells	TMEM243
0	0.661865	0.315	0.162	0	B cells	SMARCB1
0	0.660299	0.414	0.207	0	B cells	REL
0	0.659267	0.339	0.159	0	B cells	CTSH
0	0.657982	0.841	0.635	0	B cells	EEF1B2
0	0.650903	0.481	0.258	0	B cells	SP110
0	0.641608	0.274	0.104	0	B cells	AC004687.1
0	0.640343	0.268	0.108	0	B cells	PDLIM1
0	0.638318	0.307	0.135	0	B cells	RGS19
0	0.637945	0.995	0.949	0	B cells	RPL11
0	0.636504	0.981	0.897	0	B cells	FAU
0	0.630805	0.782	0.57	0	B cells	NOP53
0	0.630797	0.962	0.836	0	B cells	RPS21
0	0.629536	0.954	0.821	0	B cells	RPSA
0	0.628753	0.995	0.952	0	B cells	RPL18A
0	0.627116	0.278	0.126	0	B cells	MBD4
0	0.623868	0.952	0.815	0	B cells	RPL5
0	0.619038	0.982	0.893	0	B cells	RPS20
0	0.616409	0.987	0.907	0	B cells	RPL8
0	0.612166	0.478	0.267	0	B cells	EVI2B
0	0.61003	0.712	0.47	0	B cells	TSC22D3
0	0.603359	0.974	0.878	0	B cells	RPL37A
0	0.599754	0.966	0.851	0	B cells	RPL36A
0	0.599469	0.997	0.97	0	B cells	RPL34
0	0.589703	0.995	0.955	0	B cells	RPS6
0	0.589002	0.978	0.889	0	B cells	RPL18
0	0.587758	0.543	0.32	0	B cells	RNASET2
0	0.582209	0.982	0.902	0	B cells	RPL35
0	0.576535	0.565	0.367	0	B cells	SNX3
0	0.576476	0.926	0.802	0	B cells	EEF1G
0	0.57564	0.971	0.862	0	B cells	RPL29
0	0.568196	0.993	0.94	0	B cells	RPL19
0	0.567188	0.973	0.89	0	B cells	RPS17
0	0.562157	0.988	0.917	0	B cells	RPS25
0	0.560307	0.998	0.975	0	B cells	RPS18
0	0.555086	0.992	0.939	0	B cells	RPL26
0	0.554328	0.332	0.16	0	B cells	PPM1K
0	0.553901	0.993	0.945	0	B cells	RPS28
0	0.551518	0.353	0.199	0	B cells	CHCHD10
0	0.546505	0.29	0.131	0	B cells	AC009950.1
0	0.544319	0.259	0.139	0	B cells	TPD52
0	0.543151	0.984	0.903	0	B cells	RPL30
0	0.541953	0.999	0.98	0	B cells	RPL13A
0	0.541599	0.951	0.819	0	B cells	RPL38
0	0.538683	0.949	0.826	0	B cells	RPL7A
0	0.537428	0.975	0.879	0	B cells	RPL9
0	0.530392	0.34	0.198	0	B cells	SKIL
0	0.527553	0.995	0.955	0	B cells	EEF1A1
0	0.524311	0.472	0.295	0	B cells	EZR
0	0.524117	0.932	0.799	0	B cells	RPL23
0	0.523513	0.986	0.916	0	B cells	RPL36
0	0.517597	0.992	0.946	0	B cells	RPL27A
0	0.516463	0.577	0.359	0	B cells	STK17A
0	0.512402	0.976	0.884	0	B cells	RPL10A
0	0.512047	0.98	0.89	0	B cells	RPS13
0	0.508101	0.66	0.436	0	B cells	LIMD2
0	0.507227	0.927	0.775	0	B cells	RPL22
0	0.507016	0.984	0.908	0	B cells	RPL31
0	0.506833	0.295	0.175	0	B cells	MTPN
0	0.501213	0.853	0.687	0	B cells	EEF2
0	-0.505887	0.525	0.626	0	B cells	SUB1
0	-0.50898	0.332	0.446	0	B cells	DRAP1
0	-0.509176	0.149	0.259	0	B cells	NAP1L4
0	-0.511881	0.322	0.393	0	B cells	ATP5F1B
0	-0.513058	0.393	0.494	0	B cells	DYNLL1
0	-0.518297	0.228	0.329	0	B cells	YWHAE
0	-0.520117	0.389	0.487	0	B cells	SOD1
0	-0.523106	0.32	0.425	0	B cells	PDIA3
0	-0.530078	0.331	0.426	0	B cells	CD99
0	-0.538003	0.238	0.36	0	B cells	TAX1BP1
0	-0.540057	0.924	0.906	0	B cells	HLA-C
0	-0.543965	0.999	0.996	0	B cells	B2M
0	-0.545041	0.149	0.284	0	B cells	TECR
0	-0.546366	0.329	0.423	0	B cells	ATP5MC3
0	-0.548655	0.381	0.477	0	B cells	H2AFZ
0	-0.550839	0.194	0.33	0	B cells	ABRACL
0	-0.553349	0.508	0.585	0	B cells	CALM1
0	-0.554643	0.451	0.555	0	B cells	PSMA7
0	-0.556131	0.361	0.469	0	B cells	PARK7
0	-0.563144	0.145	0.27	0	B cells	IDH2
0	-0.56485	0.13	0.258	0	B cells	SELENOS
0	-0.576083	0.223	0.311	0	B cells	DNAJB1
0	-0.576155	0.208	0.323	0	B cells	CALM3
0	-0.590286	0.146	0.281	0	B cells	DYNLT1
0	-0.599154	0.174	0.264	0	B cells	IFITM1
0	-0.599738	0.132	0.275	0	B cells	NDFIP1
0	-0.602604	0.171	0.315	0	B cells	P4HB
0	-0.602777	0.323	0.452	0	B cells	SEC61B
0	-0.602956	0.337	0.399	0	B cells	IL2RG
0	-0.613308	0.213	0.358	0	B cells	TMEM50A
0	-0.615498	0.346	0.418	0	B cells	NFKBIA
0	-0.625654	0.196	0.276	0	B cells	PYCARD
0	-0.628317	0.508	0.535	0	B cells	RGS1
0	-0.629397	0.736	0.781	0	B cells	MYL6
0	-0.6337	0.245	0.323	0	B cells	PPP2R5C
0	-0.635694	0.343	0.486	0	B cells	GUK1
0	-0.658709	0.154	0.294	0	B cells	CFLAR
0	-0.678683	0.442	0.534	0	B cells	ENO1
0	-0.680234	0.326	0.484	0	B cells	NDUFS5
0	-0.682431	0.288	0.413	0	B cells	RNF213
0	-0.684777	0.94	0.907	0	B cells	HLA-A
0	-0.701599	0.219	0.323	0	B cells	DDIT4
0	-0.701799	0.16	0.302	0	B cells	RGS10
0	-0.704372	0.378	0.472	0	B cells	PKM
0	-0.707368	0.318	0.473	0	B cells	PPIB
0	-0.71732	0.327	0.443	0	B cells	FKBP1A
0	-0.718769	0.125	0.257	0	B cells	CORO1B
0	-0.718824	0.655	0.711	0	B cells	SH3BGRL3
0	-0.72718	0.395	0.528	0	B cells	LDHB
0	-0.728107	0.238	0.381	0	B cells	TSPO
0	-0.729335	0.207	0.348	0	B cells	HSPA5
0	-0.75584	0.269	0.402	0	B cells	BST2
0	-0.76985	0.288	0.37	0	B cells	PSAP
0	-0.773947	0.163	0.326	0	B cells	PRDX2
0	-0.775143	0.332	0.41	0	B cells	TYMP
0	-0.781808	0.106	0.25	0	B cells	ARL4C
0	-0.790638	0.126	0.26	0	B cells	CLEC2B
0	-0.80653	0.429	0.518	0	B cells	TPI1
0	-0.818188	0.47	0.566	0	B cells	SSR4
0	-0.85619	0.073	0.251	0	B cells	DSTN
0	-0.861487	0.23	0.314	0	B cells	DUSP2
0	-0.927238	0.205	0.362	0	B cells	S100A10
0	-0.947404	0.787	0.817	0	B cells	GAPDH
0	-0.949249	0.119	0.271	0	B cells	XBP1
0	-0.955845	0.371	0.545	0	B cells	LY6E
0	-0.96216	0.213	0.382	0	B cells	CSTB
0	-0.970327	0.1	0.266	0	B cells	LIME1
0	-0.980886	0.144	0.341	0	B cells	LEPROTL1
0	-0.997637	0.279	0.412	0	B cells	ISG15
0	-1.00047	0.196	0.393	0	B cells	HSP90B1
0	-1.01002	0.11	0.287	0	B cells	CTSD
0	-1.01737	0.574	0.627	0	B cells	PTPRC
0	-1.02025	0.297	0.498	0	B cells	LDHA
0	-1.03575	0.173	0.352	0	B cells	CKLF
0	-1.1014	0.4	0.514	0	B cells	VIM
0	-1.11105	0.145	0.315	0	B cells	ANXA2
0	-1.11481	0.154	0.36	0	B cells	PLAAT4
0	-1.13069	0.278	0.16	0	B cells	JCHAIN
0	-1.14461	0.292	0.445	0	B cells	GSTP1
0	-1.15169	0.469	0.684	0	B cells	ITM2B
0	-1.15276	0.408	0.548	0	B cells	NEAT1
0	-1.15308	0.071	0.261	0	B cells	TNFAIP3
0	-1.15583	0.162	0.358	0	B cells	LCK
0	-1.16671	0.115	0.313	0	B cells	CTSC
0	-1.23653	0.173	0.389	0	B cells	TXN
0	-1.29692	0.158	0.351	0	B cells	IFI6
0	-1.30381	0.083	0.294	0	B cells	CYTOR
0	-1.30653	0.045	0.295	0	B cells	AAK1
0	-1.36673	0.041	0.269	0	B cells	GIMAP4
0	-1.39058	0.049	0.29	0	B cells	LAT
0	-1.41696	0.216	0.453	0	B cells	HCST
0	-1.42027	0.091	0.313	0	B cells	ITM2A
0	-1.45481	0.281	0.442	0	B cells	TRBC2
0	-1.4708	0.043	0.283	0	B cells	BCL11B
0	-1.49903	0.499	0.293	0	B cells	IGLC3
0	-1.51047	0.054	0.303	0	B cells	GIMAP7
0	-1.58993	0.186	0.438	0	B cells	CD63
0	-1.61328	0.175	0.367	0	B cells	LGALS1
0	-1.63723	0.134	0.329	0	B cells	HSPB1
0	-1.63748	0.124	0.355	0	B cells	MT2A
0	-1.64003	0.961	0.72	0	B cells	IGKC
0	-1.65279	0.044	0.299	0	B cells	ANXA1
0	-1.67977	0.25	0.515	0	B cells	S100A11
0	-1.68967	0.053	0.322	0	B cells	ID2
0	-1.71382	0.809	0.547	0	B cells	IGLC2
0	-1.73469	0.372	0.652	0	B cells	S100A6
0	-1.74131	0.487	0.346	0	B cells	IGLC1
0	-1.75149	0.024	0.252	0	B cells	CST7
0	-1.79838	0.071	0.42	0	B cells	FYB1
0	-1.80454	0.61	0.379	0	B cells	IGHA1
0	-1.87454	0.331	0.641	0	B cells	SRGN
0	-1.89576	0.075	0.427	0	B cells	CD3E
0	-1.9027	0.052	0.378	0	B cells	CD3G
0	-1.94012	0.325	0.582	0	B cells	S100A4
0	-2.0095	0.071	0.396	0	B cells	CD7
0	-2.06814	0.273	0.573	0	B cells	TRAC
0	-2.12766	0.71	0.523	0	B cells	IGHG4
0	-2.12974	0.075	0.321	0	B cells	TRBC1
0	-2.16674	0.434	0.312	0	B cells	IGHG3
0	-2.54247	0.07	0.492	0	B cells	CD2
0	-2.6024	0.131	0.574	0	B cells	CD3D
0	-2.64649	0.025	0.267	0	B cells	GZMA
0	-2.75624	0.539	0.372	0	B cells	IGHG1
0	-2.77424	0.072	0.268	0	B cells	CCL4
0	-2.91381	0.061	0.322	0	B cells	NKG7
0	-2.91447	0.193	0.701	0	B cells	IL32
0	-3.6627	0.126	0.401	0	B cells	CCL5
8.46004e-278	-0.544562	0.251	0.303	2.44935e-273	B cells	ITGB2
6.4101e-262	-0.679183	0.934	0.842	1.85585e-257	B cells	FTL
1.74929e-248	-0.561848	0.484	0.482	5.06455e-244	B cells	EVL
9.90608e-191	-0.563785	0.282	0.32	2.86801e-186	B cells	CD27
1.28933e-167	-0.730452	0.287	0.31	3.73287e-163	B cells	ALOX5AP
9.34636e-26	-0.505884	0.974	0.911	2.70596e-21	B cells	FTH1
0	6.62016	0.887	0.397	0	Plasma cells	IGHG1
0	6.08761	0.887	0.608	0	Plasma cells	IGLC2
0	5.93736	0.801	0.365	0	Plasma cells	IGLC1
0	5.90784	0.815	0.323	0	Plasma cells	IGHG3
0	5.86484	0.686	0.335	0	Plasma cells	IGLC3
0	5.86344	0.977	0.779	0	Plasma cells	IGKC
0	5.79756	0.787	0.428	0	Plasma cells	IGHA1
0	5.75954	0.94	0.559	0	Plasma cells	IGHG4
0	5.23469	0.411	0.094	0	Plasma cells	IGHG2
0	4.7771	0.666	0.17	0	Plasma cells	JCHAIN
0	4.47567	0.357	0.117	0	Plasma cells	IGHA2
0	3.60333	0.891	0.082	0	Plasma cells	MZB1
0	2.66456	0.951	0.519	0	Plasma cells	SSR4
0	2.60372	0.825	0.198	0	Plasma cells	XBP1
0	2.43177	0.715	0.034	0	Plasma cells	DERL3
0	2.22052	0.794	0.127	0	Plasma cells	FKBP11
0	1.54839	0.657	0.108	0	Plasma cells	PRDX4
0	1.42845	0.696	0.189	0	Plasma cells	SEC11C
0	1.26236	0.422	0.027	0	Plasma cells	TXNDC5
0	1.21705	0.741	0.317	0	Plasma cells	HSP90B1
0	1.13863	0.47	0.029	0	Plasma cells	TNFRSF17
0	1.1327	0.734	0.385	0	Plasma cells	HERPUD1
0	1.04337	0.634	0.162	0	Plasma cells	ITM2C
0	1.00027	0.596	0.159	0	Plasma cells	SDF2L1
0	0.935126	0.621	0.192	0	Plasma cells	SSR3
0	0.91699	0.612	0.22	0	Plasma cells	MYDGF
0	0.908154	0.268	0.011	0	Plasma cells	IGLV3-1
0	0.889284	0.294	0.006	0	Plasma cells	JSRP1
0	0.886022	0.569	0.165	0	Plasma cells	MANF
0	0.855205	0.624	0.202	0	Plasma cells	SELENOS
0	0.817991	0.351	0.032	0	Plasma cells	SDC1
0	0.778137	0.501	0.144	0	Plasma cells	PDIA4
0	0.751328	0.771	0.328	0	Plasma cells	CD79A
0	0.731529	0.552	0.158	0	Plasma cells	SPCS3
0	0.729521	0.453	0.092	0	Plasma cells	RRBP1
0	0.722795	0.748	0.421	0	Plasma cells	SPCS2
0	0.691006	0.474	0.103	0	Plasma cells	CRELD2
0	0.657456	0.512	0.143	0	Plasma cells	ERLEC1
0	0.655221	0.486	0.134	0	Plasma cells	UBE2J1
0	0.648304	0.402	0.054	0	Plasma cells	CD38
0	0.626224	0.537	0.177	0	Plasma cells	DNAJB9
0	0.594037	0.579	0.295	0	Plasma cells	HSPA5
0	0.589273	0.35	0.056	0	Plasma cells	FKBP2
0	0.580424	0.278	0.005	0	Plasma cells	SPAG4
0	0.505441	0.693	0.416	0	Plasma cells	PPIB
0	0.505124	0.504	0.164	0	Plasma cells	LMAN1
0	-0.582797	0.736	0.77	0	Plasma cells	UBC
0	-0.700469	0.82	0.822	0	Plasma cells	SERF2
0	-0.736365	0.703	0.704	0	Plasma cells	ATP5MG
0	-0.815847	0.867	0.859	0	Plasma cells	RPLP0
0	-0.826835	0.612	0.628	0	Plasma cells	CIRBP
0	-0.83677	0.677	0.697	0	Plasma cells	SLC25A6
0	-0.857952	0.563	0.575	0	Plasma cells	COX6C
0	-0.877802	0.737	0.771	0	Plasma cells	UBB
0	-0.886935	0.681	0.694	0	Plasma cells	EEF1B2
0	-0.892751	0.778	0.815	0	Plasma cells	OAZ1
0	-0.902009	0.846	0.876	0	Plasma cells	TPT1
0	-0.905645	0.834	0.863	0	Plasma cells	RPL7A
0	-0.907649	0.481	0.516	0	Plasma cells	ATP6V1G1
0	-0.912864	0.7	0.736	0	Plasma cells	EEF2
0	-0.930336	0.406	0.478	0	Plasma cells	EIF3F
0	-0.943139	0.486	0.527	0	Plasma cells	PSMA7
0	-0.945811	0.879	0.894	0	Plasma cells	RPS5
0	-0.948687	0.728	0.714	0	Plasma cells	RPS26
0	-0.951024	0.131	0.296	0	Plasma cells	SYPL1
0	-0.951496	0.862	0.919	0	Plasma cells	HLA-B
0	-0.952831	0.378	0.457	0	Plasma cells	EIF3H
0	-0.952884	0.782	0.827	0	Plasma cells	EEF1D
0	-0.954611	0.78	0.82	0	Plasma cells	ATP5F1E
0	-0.955811	0.69	0.732	0	Plasma cells	COX7C
0	-0.958556	0.988	0.988	0	Plasma cells	RPLP1
0	-0.962214	0.616	0.66	0	Plasma cells	ATP5MC2
0	-0.963752	0.505	0.564	0	Plasma cells	SNRPD2
0	-0.972941	0.38	0.454	0	Plasma cells	C11orf58
0	-0.988822	0.376	0.466	0	Plasma cells	HNRNPC
0	-0.996332	0.866	0.915	0	Plasma cells	EIF1
0	-1.00415	0.295	0.4	0	Plasma cells	SRRM1
0	-1.00435	0.155	0.298	0	Plasma cells	MBNL1
0	-1.00733	0.388	0.462	0	Plasma cells	SOD1
0	-1.01138	0.553	0.6	0	Plasma cells	EIF4A1
0	-1.01566	0.911	0.926	0	Plasma cells	RPL35
0	-1.0184	0.522	0.664	0	Plasma cells	HSP90AA1
0	-1.01895	0.27	0.401	0	Plasma cells	UBXN1
0	-1.02131	0.663	0.724	0	Plasma cells	TMA7
0	-1.02224	0.285	0.411	0	Plasma cells	HNRNPF
0	-1.02361	0.32	0.434	0	Plasma cells	HNRNPA0
0	-1.0254	0.244	0.365	0	Plasma cells	DAZAP2
0	-1.02708	0.367	0.459	0	Plasma cells	HNRNPDL
0	-1.02745	0.148	0.303	0	Plasma cells	ARID4B
0	-1.02917	0.367	0.447	0	Plasma cells	PPDPF
0	-1.03013	0.433	0.508	0	Plasma cells	UBE2D3
0	-1.03288	0.412	0.494	0	Plasma cells	SRSF3
0	-1.03955	0.3	0.407	0	Plasma cells	CIB1
0	-1.04123	0.415	0.512	0	Plasma cells	HMGN2
0	-1.04234	0.54	0.593	0	Plasma cells	UQCRB
0	-1.04559	0.878	0.923	0	Plasma cells	FAU
0	-1.04727	0.398	0.483	0	Plasma cells	NCL
0	-1.04775	0.475	0.542	0	Plasma cells	TSC22D3
0	-1.05025	0.437	0.493	0	Plasma cells	LDHB
0	-1.05135	0.282	0.392	0	Plasma cells	TAGLN2
0	-1.05406	0.094	0.305	0	Plasma cells	DEK
0	-1.0566	0.889	0.906	0	Plasma cells	RPL37A
0	-1.06784	0.978	0.988	0	Plasma cells	RPL10
0	-1.07076	0.627	0.719	0	Plasma cells	HMGB1
0	-1.07276	0.582	0.641	0	Plasma cells	HINT1
0	-1.07295	0.352	0.474	0	Plasma cells	SNHG6
0	-1.07472	0.11	0.253	0	Plasma cells	HLA-DMB
0	-1.07772	0.844	0.885	0	Plasma cells	RPS11
0	-1.0793	0.915	0.93	0	Plasma cells	RPL8
0	-1.08349	0.517	0.567	0	Plasma cells	PSMB9
0	-1.08434	0.244	0.361	0	Plasma cells	SP100
0	-1.08614	0.348	0.459	0	Plasma cells	SET
0	-1.09023	0.47	0.562	0	Plasma cells	HMGN1
0	-1.09665	0.46	0.533	0	Plasma cells	ATP6V0E1
0	-1.09773	0.563	0.647	0	Plasma cells	TOMM7
0	-1.09914	0.381	0.457	0	Plasma cells	RAC2
0	-1.10277	0.075	0.275	0	Plasma cells	REL
0	-1.10296	0.213	0.37	0	Plasma cells	SCAF11
0	-1.10459	0.656	0.737	0	Plasma cells	COX4I1
0	-1.10654	0.197	0.355	0	Plasma cells	FAM49B
0	-1.10866	0.723	0.77	0	Plasma cells	MYL6
0	-1.11002	0.237	0.364	0	Plasma cells	KMT2E
0	-1.11191	0.379	0.452	0	Plasma cells	GMFG
0	-1.11529	0.398	0.507	0	Plasma cells	MORF4L1
0	-1.11607	0.504	0.575	0	Plasma cells	CLIC1
0	-1.11667	0.14	0.281	0	Plasma cells	PCSK7
0	-1.11737	0.193	0.363	0	Plasma cells	JAK1
0	-1.11794	0.257	0.39	0	Plasma cells	SF1
0	-1.11889	0.24	0.369	0	Plasma cells	ELF1
0	-1.12101	0.755	0.818	0	Plasma cells	RPL4
0	-1.12205	0.298	0.424	0	Plasma cells	PRR13
0	-1.12516	0.31	0.418	0	Plasma cells	GPSM3
0	-1.12729	0.424	0.513	0	Plasma cells	RBM39
0	-1.12876	0.083	0.273	0	Plasma cells	LBH
0	-1.13041	0.673	0.801	0	Plasma cells	MT-ND1
0	-1.13043	0.313	0.451	0	Plasma cells	ARPC5
0	-1.1312	0.161	0.296	0	Plasma cells	TRAF3IP3
0	-1.134	0.736	0.803	0	Plasma cells	NACA
0	-1.13555	0.891	0.915	0	Plasma cells	RPS17
0	-1.13634	0.288	0.41	0	Plasma cells	CAP1
0	-1.13708	0.187	0.328	0	Plasma cells	SP110
0	-1.13778	0.509	0.607	0	Plasma cells	SUMO2
0	-1.1383	0.61	0.702	0	Plasma cells	SRP14
0	-1.14166	0.295	0.444	0	Plasma cells	HNRNPU
0	-1.14429	0.811	0.838	0	Plasma cells	EEF1G
0	-1.1479	0.787	0.859	0	Plasma cells	RPL24
0	-1.14828	0.76	0.888	0	Plasma cells	MT-ND2
0	-1.14858	0.303	0.415	0	Plasma cells	FKBP1A
0	-1.1486	0.481	0.578	0	Plasma cells	SKP1
0	-1.15223	0.838	0.896	0	Plasma cells	RPL29
0	-1.15248	0.872	0.916	0	Plasma cells	RPL18
0	-1.15639	0.275	0.43	0	Plasma cells	CAPZB
0	-1.15683	0.951	0.963	0	Plasma cells	RPL3
0	-1.15992	0.509	0.618	0	Plasma cells	EIF3E
0	-1.16013	0.184	0.341	0	Plasma cells	POLR2J3
0	-1.16593	0.431	0.532	0	Plasma cells	EIF4A2
0	-1.17196	0.266	0.421	0	Plasma cells	PRRC2C
0	-1.17475	0.874	0.924	0	Plasma cells	RPS16
0	-1.17699	0.527	0.64	0	Plasma cells	HSPA8
0	-1.18097	0.347	0.491	0	Plasma cells	YWHAB
0	-1.18582	0.947	0.965	0	Plasma cells	RPL18A
0	-1.18726	0.496	0.571	0	Plasma cells	SARAF
0	-1.18768	0.522	0.637	0	Plasma cells	ARPC3
0	-1.19094	0.916	0.935	0	Plasma cells	RPL17
0	-1.19133	0.312	0.429	0	Plasma cells	STK17B
0	-1.19351	0.271	0.388	0	Plasma cells	STK4
0	-1.19411	0.152	0.334	0	Plasma cells	LRRFIP1
0	-1.19763	0.439	0.565	0	Plasma cells	SON
0	-1.198	0.119	0.322	0	Plasma cells	FOXP1
0	-1.1991	0.541	0.656	0	Plasma cells	PPIA
0	-1.20386	0.502	0.634	0	Plasma cells	HNRNPA2B1
0	-1.2045	0.423	0.512	0	Plasma cells	ENO1
0	-1.20461	0.653	0.767	0	Plasma cells	H3F3A
0	-1.20481	0.848	0.885	0	Plasma cells	RPL36A
0	-1.20633	0.108	0.277	0	Plasma cells	SLC2A3
0	-1.21559	0.283	0.429	0	Plasma cells	ARGLU1
0	-1.21775	0.806	0.941	0	Plasma cells	MT-CO2
0	-1.22025	0.813	0.88	0	Plasma cells	RPL27
0	-1.22202	0.51	0.576	0	Plasma cells	CRIP1
0	-1.22204	0.284	0.45	0	Plasma cells	ACTR3
0	-1.22312	0.921	0.948	0	Plasma cells	RPS4X
0	-1.22384	0.454	0.584	0	Plasma cells	HNRNPK
0	-1.22608	0.989	0.994	0	Plasma cells	RPL41
0	-1.22702	0.581	0.676	0	Plasma cells	YBX1
0	-1.22715	0.756	0.821	0	Plasma cells	RPL22
0	-1.2295	0.348	0.45	0	Plasma cells	PKM
0	-1.23486	0.863	0.919	0	Plasma cells	RPL6
0	-1.23685	0.742	0.838	0	Plasma cells	MT-ND3
0	-1.23691	0.781	0.869	0	Plasma cells	RACK1
0	-1.23706	0.94	0.959	0	Plasma cells	RPS28
0	-1.2378	0.34	0.488	0	Plasma cells	SRSF7
0	-1.23794	0.377	0.502	0	Plasma cells	SNHG5
0	-1.23801	0.237	0.384	0	Plasma cells	RNF213
0	-1.24027	0.363	0.48	0	Plasma cells	FXYD5
0	-1.24399	0.136	0.301	0	Plasma cells	SELL
0	-1.24435	0.515	0.635	0	Plasma cells	NOP53
0	-1.24466	0.465	0.568	0	Plasma cells	CALM1
0	-1.24901	0.943	0.969	0	Plasma cells	RPS15
0	-1.25106	0.753	0.91	0	Plasma cells	MT-ND4
0	-1.25198	0.732	0.822	0	Plasma cells	PFDN5
0	-1.25305	0.773	0.858	0	Plasma cells	RPL5
0	-1.26096	0.435	0.579	0	Plasma cells	CCNI
0	-1.26117	0.851	0.919	0	Plasma cells	RPS7
0	-1.27108	0.873	0.931	0	Plasma cells	RPS9
0	-1.27274	0.996	0.997	0	Plasma cells	B2M
0	-1.27284	0.469	0.603	0	Plasma cells	SNHG29
0	-1.27446	0.203	0.395	0	Plasma cells	CD48
0	-1.27618	0.859	0.906	0	Plasma cells	RPL37
0	-1.27763	0.275	0.44	0	Plasma cells	KLF6
0	-1.27812	0.241	0.404	0	Plasma cells	RSRP1
0	-1.28912	0.921	0.947	0	Plasma cells	RPS8
0	-1.29104	0.865	0.918	0	Plasma cells	RPS13
0	-1.29273	0.158	0.356	0	Plasma cells	LCP1
0	-1.29334	0.389	0.535	0	Plasma cells	SRSF5
0	-1.29652	0.367	0.535	0	Plasma cells	CDC42
0	-1.29757	0.406	0.522	0	Plasma cells	RPS4Y1
0	-1.29821	0.783	0.882	0	Plasma cells	UBA52
0	-1.29848	0.937	0.969	0	Plasma cells	RPS15A
0	-1.30092	0.34	0.507	0	Plasma cells	YWHAZ
0	-1.30204	0.712	0.865	0	Plasma cells	MT-CYB
0	-1.30945	0.263	0.387	0	Plasma cells	IL2RG
0	-1.31458	0.907	0.945	0	Plasma cells	RPL35A
0	-1.31525	0.894	0.938	0	Plasma cells	RPL36
0	-1.31559	0.161	0.368	0	Plasma cells	ZFP36L1
0	-1.31743	0.348	0.504	0	Plasma cells	PNISR
0	-1.32073	0.968	0.983	0	Plasma cells	RPS19
0	-1.32428	0.97	0.982	0	Plasma cells	RPS18
0	-1.32521	0.901	0.954	0	Plasma cells	RPL15
0	-1.32585	0.809	0.9	0	Plasma cells	RPL14
0	-1.32633	0.719	0.819	0	Plasma cells	RPS10
0	-1.32956	0.947	0.974	0	Plasma cells	RPS14
0	-1.33212	0.928	0.961	0	Plasma cells	RPL27A
0	-1.33912	0.822	0.908	0	Plasma cells	RPS24
0	-1.34237	0.432	0.625	0	Plasma cells	COMMD6
0	-1.34401	0.297	0.513	0	Plasma cells	FUS
0	-1.34576	0.579	0.728	0	Plasma cells	NPM1
0	-1.34637	0.578	0.722	0	Plasma cells	BTF3
0	-1.34683	0.276	0.487	0	Plasma cells	TPM3
0	-1.3474	0.791	0.875	0	Plasma cells	RPS21
0	-1.34804	0.921	0.955	0	Plasma cells	RPL23A
0	-1.35207	0.574	0.714	0	Plasma cells	ARPC2
0	-1.35392	0.73	0.842	0	Plasma cells	RPL23
0	-1.35727	0.842	0.913	0	Plasma cells	RPL10A
0	-1.36266	0.785	0.86	0	Plasma cells	RPL38
0	-1.36313	0.879	0.942	0	Plasma cells	RPL12
0	-1.36656	0.369	0.587	0	Plasma cells	ZFAS1
0	-1.36789	0.561	0.712	0	Plasma cells	CALM2
0	-1.36996	0.362	0.551	0	Plasma cells	MYL12B
0	-1.37166	0.742	0.812	0	Plasma cells	GAPDH
0	-1.37187	0.842	0.909	0	Plasma cells	RPL9
0	-1.37221	0.502	0.645	0	Plasma cells	HSP90AB1
0	-1.37401	0.343	0.567	0	Plasma cells	NAP1L1
0	-1.37923	0.966	0.976	0	Plasma cells	RPL21
0	-1.37959	0.89	0.939	0	Plasma cells	RPS25
0	-1.38297	0.889	0.929	0	Plasma cells	RPS3A
0	-1.38721	0.111	0.312	0	Plasma cells	LCK
0	-1.39097	0.337	0.53	0	Plasma cells	SEPTIN7
0	-1.39212	0.203	0.387	0	Plasma cells	BIRC3
0	-1.39598	0.423	0.499	0	Plasma cells	LY6E
0	-1.39673	0.46	0.632	0	Plasma cells	GAS5
0	-1.40361	0.906	0.956	0	Plasma cells	RPL26
0	-1.40452	0.724	0.84	0	Plasma cells	HLA-E
0	-1.40622	0.274	0.471	0	Plasma cells	IFI16
0	-1.41147	0.398	0.548	0	Plasma cells	ZFP36L2
0	-1.4119	0.889	0.94	0	Plasma cells	RPS23
0	-1.41251	0.94	0.968	0	Plasma cells	RPS6
0	-1.41666	0.335	0.515	0	Plasma cells	N4BP2L2
0	-1.42398	0.758	0.864	0	Plasma cells	RPSA
0	-1.42448	0.908	0.957	0	Plasma cells	RPL19
0	-1.42964	0.248	0.466	0	Plasma cells	ARL6IP5
0	-1.43081	0.968	0.981	0	Plasma cells	RPL13
0	-1.43333	0.23	0.393	0	Plasma cells	HCST
0	-1.4352	0.881	0.94	0	Plasma cells	RPL7
0	-1.4355	0.93	0.963	0	Plasma cells	RPL11
0	-1.43881	0.849	0.921	0	Plasma cells	RPS20
0	-1.44265	0.305	0.509	0	Plasma cells	LIMD2
0	-1.44271	0.667	0.843	0	Plasma cells	MT-ATP6
0	-1.44636	0.947	0.96	0	Plasma cells	RPS29
0	-1.45527	0.939	0.971	0	Plasma cells	RPS27A
0	-1.45587	0.14	0.312	0	Plasma cells	ALOX5AP
0	-1.45595	0.156	0.368	0	Plasma cells	CLEC2D
0	-1.45964	0.937	0.97	0	Plasma cells	RPL32
0	-1.46411	0.194	0.432	0	Plasma cells	STK17A
0	-1.46543	0.504	0.629	0	Plasma cells	ITM2B
0	-1.46616	0.898	0.968	0	Plasma cells	PTMA
0	-1.46893	0.923	0.96	0	Plasma cells	RPS12
0	-1.47875	0.303	0.468	0	Plasma cells	IFITM2
0	-1.4847	0.4	0.597	0	Plasma cells	PNRC1
0	-1.48847	0.97	0.986	0	Plasma cells	RPL13A
0	-1.48997	0.936	0.969	0	Plasma cells	RPLP2
0	-1.49229	0.248	0.442	0	Plasma cells	ACAP1
0	-1.49386	0.686	0.844	0	Plasma cells	H3F3B
0	-1.49593	0.956	0.979	0	Plasma cells	RPL34
0	-1.50771	0.553	0.554	0	Plasma cells	SRGN
0	-1.50779	0.943	0.979	0	Plasma cells	RPS2
0	-1.51397	0.584	0.761	0	Plasma cells	HNRNPA1
0	-1.52698	0.864	0.933	0	Plasma cells	RPL31
0	-1.53019	0.609	0.804	0	Plasma cells	ACTG1
0	-1.53631	0.57	0.733	0	Plasma cells	PABPC1
0	-1.53825	0.909	0.968	0	Plasma cells	RPL28
0	-1.54738	0.891	0.957	0	Plasma cells	RPS3
0	-1.55046	0.079	0.295	0	Plasma cells	CD3G
0	-1.55585	0.137	0.337	0	Plasma cells	CD3E
0	-1.55739	0.339	0.557	0	Plasma cells	ARPC1B
0	-1.55765	0.855	0.93	0	Plasma cells	RPL30
0	-1.55847	0.084	0.333	0	Plasma cells	FYB1
0	-1.56196	0.921	0.959	0	Plasma cells	RPL39
0	-1.57011	0.456	0.647	0	Plasma cells	ARHGDIB
0	-1.59417	0.933	0.968	0	Plasma cells	EEF1A1
0	-1.60293	0.771	0.932	0	Plasma cells	MT-CO3
0	-1.60749	0.922	0.99	0	Plasma cells	MALAT1
0	-1.63142	0.978	0.99	0	Plasma cells	RPS27
0	-1.638	0.798	0.922	0	Plasma cells	HLA-A
0	-1.63805	0.608	0.813	0	Plasma cells	DDX5
0	-1.64806	0.13	0.312	0	Plasma cells	CD7
0	-1.65695	0.797	0.958	0	Plasma cells	MT-CO1
0	-1.6638	0.26	0.49	0	Plasma cells	COTL1
0	-1.66974	0.61	0.814	0	Plasma cells	CFL1
0	-1.71657	0.24	0.394	0	Plasma cells	HLA-DQA1
0	-1.71706	0.332	0.555	0	Plasma cells	CD37
0	-1.72152	0.332	0.6	0	Plasma cells	LAPTM5
0	-1.72683	0.523	0.704	0	Plasma cells	SH3BGRL3
0	-1.73923	0.876	0.959	0	Plasma cells	TMSB10
0	-1.74067	0.68	0.863	0	Plasma cells	PFN1
0	-1.74518	0.597	0.749	0	Plasma cells	JUNB
0	-1.76124	0.441	0.579	0	Plasma cells	S100A6
0	-1.77945	0.222	0.405	0	Plasma cells	TRBC2
0	-1.7822	0.438	0.68	0	Plasma cells	CORO1A
0	-1.78489	0.466	0.729	0	Plasma cells	MYL12A
0	-1.8039	0.195	0.497	0	Plasma cells	EVL
0	-1.80741	0.873	0.932	0	Plasma cells	FTH1
0	-1.91121	0.345	0.486	0	Plasma cells	HLA-DQB1
0	-1.92708	0.837	0.85	0	Plasma cells	CD74
0	-1.94542	0.444	0.571	0	Plasma cells	HLA-DPA1
0	-2.03677	0.498	0.623	0	Plasma cells	HLA-DRB1
0	-2.0879	0.315	0.551	0	Plasma cells	LTB
0	-2.09782	0.238	0.51	0	Plasma cells	CD69
0	-2.11508	0.126	0.384	0	Plasma cells	CD2
0	-2.11725	0.504	0.737	0	Plasma cells	CD52
0	-2.12191	0.361	0.516	0	Plasma cells	S100A4
0	-2.12283	0.86	0.974	0	Plasma cells	ACTB
0	-2.15001	0.506	0.709	0	Plasma cells	CXCR4
0	-2.15175	0.232	0.459	0	Plasma cells	CD3D
0	-2.17991	0.421	0.625	0	Plasma cells	HLA-DPB1
0	-2.19774	0.962	0.961	0	Plasma cells	TMSB4X
0	-2.23759	0.239	0.5	0	Plasma cells	TRAC
0	-2.27448	0.257	0.629	0	Plasma cells	PTPRC
0	-2.33921	0.575	0.887	0	Plasma cells	BTG1
0	-2.3544	0.356	0.566	0	Plasma cells	IL32
0	-2.38456	0.598	0.67	0	Plasma cells	HLA-DRA
1.71798e-305	-0.985737	0.209	0.337	4.97391e-301	Plasma cells	ARL6IP1
9.62895e-305	-1.33244	0.113	0.252	2.78777e-300	Plasma cells	ID2
1.73543e-303	-1.45166	0.226	0.344	5.02442e-299	Plasma cells	GPR183
9.76677e-303	-0.915643	0.128	0.269	2.82768e-298	Plasma cells	RGS10
1.17994e-297	-1.15579	0.167	0.294	3.41615e-293	Plasma cells	ITGB2
1.17765e-296	-1.72579	0.191	0.315	3.40954e-292	Plasma cells	MS4A1
1.96946e-296	-1.22287	0.201	0.324	5.70198e-292	Plasma cells	S100A10
3.03432e-293	-0.983552	0.213	0.333	8.78496e-289	Plasma cells	ACTR2
5.10074e-292	-0.85393	0.508	0.534	1.47677e-287	Plasma cells	MT-ND5
1.65271e-291	-1.0542	0.216	0.339	4.78493e-287	Plasma cells	TNRC6B
7.07129e-291	-1.53893	0.391	0.442	2.04728e-286	Plasma cells	S100A11
1.35109e-289	-1.04883	0.226	0.341	3.91168e-285	Plasma cells	PRPF38B
5.65574e-289	-0.94726	0.361	0.434	1.63745e-284	Plasma cells	PCBP2
2.5169e-286	-2.87577	0.212	0.328	7.28693e-282	Plasma cells	CCL5
2.22624e-283	-0.886978	0.135	0.265	6.4454e-279	Plasma cells	WASF2
3.72394e-283	-1.02723	0.245	0.355	1.07816e-278	Plasma cells	GPBP1
3.8735e-283	-0.950017	0.366	0.437	1.12146e-278	Plasma cells	SERBP1
8.11535e-283	-1.11117	0.347	0.419	2.34956e-278	Plasma cells	CD53
1.07549e-280	-0.966388	0.364	0.433	3.11376e-276	Plasma cells	BRK1
1.70461e-279	-0.967908	0.192	0.314	4.93518e-275	Plasma cells	TNFAIP8
5.90113e-279	-0.94905	0.205	0.326	1.70849e-274	Plasma cells	TMEM123
1.05719e-278	-1.00457	0.173	0.297	3.06079e-274	Plasma cells	STAT3
1.1267e-278	-0.971588	0.193	0.315	3.26202e-274	Plasma cells	FNBP1
1.24485e-277	-0.78005	0.611	0.595	3.60408e-273	Plasma cells	PSME1
3.43646e-277	-0.748568	0.609	0.586	9.94925e-273	Plasma cells	UQCR11
1.10882e-274	-1.02476	0.305	0.4	3.21025e-270	Plasma cells	TUBB
1.34125e-273	-1.03801	0.316	0.4	3.88319e-269	Plasma cells	DNAJA1
1.77628e-273	-0.951785	0.246	0.355	5.14269e-269	Plasma cells	SYF2
3.4119e-273	-0.933959	0.413	0.464	9.87813e-269	Plasma cells	TRIR
1.61312e-267	-0.972263	0.418	0.474	4.67031e-263	Plasma cells	TUBA1B
9.18967e-266	-0.984097	0.184	0.301	2.66059e-261	Plasma cells	NCOR1
2.31896e-265	-1.18789	0.296	0.391	6.71385e-261	Plasma cells	TXNIP
2.42784e-264	-1.00118	0.179	0.297	7.02907e-260	Plasma cells	LITAF
3.6919e-263	-0.85738	0.125	0.25	1.06888e-258	Plasma cells	MSN
2.20912e-258	-1.79263	0.137	0.257	6.39584e-254	Plasma cells	TRBC1
3.59267e-257	-1.18435	0.168	0.285	1.04015e-252	Plasma cells	NR4A2
2.03974e-253	-0.877428	0.441	0.48	5.90545e-249	Plasma cells	RAN
2.21508e-253	-0.927611	0.269	0.365	6.41311e-249	Plasma cells	SFPQ
1.12e-251	-0.925736	0.387	0.438	3.24263e-247	Plasma cells	EIF4G2
4.18026e-251	-0.948132	0.224	0.333	1.21027e-246	Plasma cells	NUCKS1
4.48283e-251	-1.03757	0.278	0.369	1.29787e-246	Plasma cells	DDX24
5.27791e-251	-0.92868	0.304	0.386	1.52806e-246	Plasma cells	SUMO1
1.84296e-250	-0.913134	0.368	0.432	5.33573e-246	Plasma cells	HNRNPA3
4.29189e-250	-1.05803	0.172	0.284	1.24259e-245	Plasma cells	IKZF1
9.07757e-248	-0.991163	0.198	0.308	2.62814e-243	Plasma cells	ATRX
3.62807e-247	-1.05958	0.323	0.399	1.0504e-242	Plasma cells	CD44
3.59965e-245	-1.1414	0.198	0.307	1.04217e-240	Plasma cells	PLAAT4
1.59521e-243	-1.0136	0.311	0.39	4.61845e-239	Plasma cells	ARF6
9.46497e-241	-0.938592	0.172	0.284	2.7403e-236	Plasma cells	WSB1
4.38597e-240	-0.946192	0.243	0.342	1.26983e-235	Plasma cells	ARPC4
5.76079e-240	-0.901891	0.17	0.283	1.66786e-235	Plasma cells	TPR
7.74367e-237	-0.888667	0.287	0.372	2.24195e-232	Plasma cells	HNRNPM
1.1296e-236	-0.934904	0.397	0.445	3.27043e-232	Plasma cells	SRSF2
7.34783e-235	-0.901592	0.24	0.337	2.12734e-230	Plasma cells	SH3BGRL
8.32541e-231	-0.825874	0.435	0.472	2.41037e-226	Plasma cells	RBM3
1.50258e-229	-0.911919	0.169	0.279	4.35028e-225	Plasma cells	PDCD4
4.81285e-226	-1.0071	0.346	0.403	1.39342e-221	Plasma cells	VAMP2
1.6258e-224	-0.747716	0.525	0.523	4.70702e-220	Plasma cells	EIF3K
5.31383e-224	-0.909739	0.197	0.298	1.53846e-219	Plasma cells	DNAJB6
3.83892e-222	-0.942329	0.161	0.268	1.11144e-217	Plasma cells	AKAP13
4.46881e-222	-0.889359	0.24	0.333	1.29381e-217	Plasma cells	RBMX
5.21283e-222	-0.894117	0.431	0.499	1.50922e-217	Plasma cells	DUSP1
5.25613e-221	-0.93538	0.145	0.253	1.52175e-216	Plasma cells	GCC2
9.28335e-221	-1.00055	0.213	0.31	2.68771e-216	Plasma cells	CDC42SE2
6.85338e-220	-0.951279	0.163	0.269	1.98419e-215	Plasma cells	WIPF1
4.35835e-219	-1.08281	0.49	0.493	1.26183e-214	Plasma cells	TPI1
1.65722e-218	-0.896405	0.386	0.425	4.79798e-214	Plasma cells	CNBP
1.97113e-218	-0.923985	0.294	0.37	5.70682e-214	Plasma cells	RAP1B
4.82959e-218	-0.880818	0.33	0.396	1.39826e-213	Plasma cells	SNRPB
1.48267e-216	-0.877651	0.276	0.356	4.29263e-212	Plasma cells	EIF3D
3.19784e-216	-1.10933	0.145	0.254	9.25838e-212	Plasma cells	ZNF331
1.38858e-215	-1.27645	0.478	0.482	4.02022e-211	Plasma cells	VIM
4.29609e-215	-0.882841	0.182	0.285	1.24381e-210	Plasma cells	CMTM6
1.40578e-214	-0.896288	0.218	0.314	4.07002e-210	Plasma cells	THRAP3
3.53314e-214	-1.40097	0.192	0.294	1.02291e-209	Plasma cells	MT2A
3.93647e-213	-0.871673	0.418	0.447	1.13969e-208	Plasma cells	APRT
7.18321e-211	-0.861363	0.248	0.337	2.07968e-206	Plasma cells	UBE2N
2.56032e-210	-0.880768	0.161	0.265	7.41263e-206	Plasma cells	CAST
7.00163e-209	-0.996657	0.178	0.276	2.02711e-204	Plasma cells	TBC1D10C
1.33101e-208	-1.01714	0.347	0.402	3.85353e-204	Plasma cells	CD99
2.20129e-207	-0.856289	0.183	0.284	6.37317e-203	Plasma cells	SEPTIN9
7.28402e-205	-1.30549	0.196	0.295	2.10887e-200	Plasma cells	DUSP2
1.4208e-204	-0.821325	0.192	0.289	4.11351e-200	Plasma cells	KHDRBS1
8.73005e-204	-0.602821	0.607	0.585	2.52752e-199	Plasma cells	CHCHD2
1.54518e-203	-0.90141	0.262	0.343	4.47361e-199	Plasma cells	CHURC1
1.64664e-202	-0.803467	0.535	0.517	4.76736e-198	Plasma cells	RNASEK
1.39192e-201	-1.11592	0.168	0.27	4.02987e-197	Plasma cells	MARCKSL1
1.84732e-201	-1.05639	0.2	0.298	5.34837e-197	Plasma cells	DDIT4
4.74304e-200	-0.829979	0.46	0.474	1.37321e-195	Plasma cells	ANAPC16
3.08403e-198	-1.30308	0.154	0.254	8.92889e-194	Plasma cells	HLA-DRB5
1.35914e-195	-0.938804	0.25	0.33	3.93498e-191	Plasma cells	DDX17
3.64111e-194	-0.953843	0.275	0.348	1.05417e-189	Plasma cells	EZR
9.62328e-194	-0.89618	0.177	0.275	2.78613e-189	Plasma cells	THUMPD3-AS1
1.54955e-193	-0.823465	0.265	0.342	4.48625e-189	Plasma cells	ST13
4.88738e-193	-0.86266	0.255	0.333	1.41499e-188	Plasma cells	RSL1D1
5.57063e-193	-0.845445	0.223	0.312	1.61281e-188	Plasma cells	SNHG32
5.54332e-192	-0.837958	0.156	0.254	1.6049e-187	Plasma cells	PNN
1.04797e-191	-0.968315	0.353	0.396	3.03409e-187	Plasma cells	VAMP8
2.02181e-191	-0.994938	0.217	0.302	5.85354e-187	Plasma cells	UCP2
1.74628e-187	-0.96012	0.382	0.416	5.05584e-183	Plasma cells	DRAP1
3.05654e-187	-0.933662	0.362	0.405	8.84929e-183	Plasma cells	DBI
3.15786e-187	-0.862849	0.228	0.311	9.14263e-183	Plasma cells	CSNK1A1
3.56321e-186	-0.835434	0.17	0.265	1.03162e-181	Plasma cells	TLE5
2.22893e-184	-0.875896	0.219	0.305	6.45321e-180	Plasma cells	LUC7L3
3.58319e-183	-1.00088	0.183	0.274	1.03741e-178	Plasma cells	ARID5B
6.06936e-183	-1.00819	0.419	0.442	1.7572e-178	Plasma cells	LDHA
1.13678e-181	-0.772402	0.534	0.508	3.29121e-177	Plasma cells	COX5B
1.86915e-181	-0.859248	0.272	0.341	5.41156e-177	Plasma cells	UBE2I
6.5706e-181	-0.819694	0.23	0.312	1.90232e-176	Plasma cells	CBX3
1.70611e-179	-0.531138	0.267	0.147	4.93952e-175	Plasma cells	TIMP1
4.02038e-179	-0.77562	0.157	0.25	1.16398e-174	Plasma cells	TBCB
8.44376e-177	-0.828805	0.909	0.866	2.44464e-172	Plasma cells	FTL
1.56141e-176	-0.853166	0.184	0.273	4.52059e-172	Plasma cells	DDX3X
1.97687e-176	-0.853283	0.214	0.295	5.72344e-172	Plasma cells	PPIG
1.59116e-175	-0.878191	0.278	0.347	4.60673e-171	Plasma cells	KTN1
6.5069e-175	-0.98751	0.207	0.289	1.88388e-170	Plasma cells	LEPROTL1
9.05703e-175	-0.816348	0.199	0.284	2.62219e-170	Plasma cells	BZW1
9.58086e-174	-0.87334	0.402	0.424	2.77385e-169	Plasma cells	PPP1CA
4.72532e-173	-0.846621	0.212	0.295	1.36808e-168	Plasma cells	ABRACL
2.02285e-170	-0.927646	0.414	0.427	5.85657e-166	Plasma cells	GPX4
2.34495e-170	-0.857822	0.217	0.297	6.7891e-166	Plasma cells	SF3B1
1.20237e-169	2.70342	0.456	0.275	3.48112e-165	Plasma cells	IGHM
7.92233e-168	-0.881686	0.409	0.424	2.29367e-163	Plasma cells	SNX3
1.80802e-167	-0.910823	0.261	0.328	5.23459e-163	Plasma cells	TAX1BP1
3.4093e-167	-0.997688	0.311	0.361	9.87059e-163	Plasma cells	ANKRD12
4.97637e-167	-0.771105	0.204	0.287	1.44076e-162	Plasma cells	EIF2S3
2.26893e-166	-0.829146	0.253	0.323	6.56901e-162	Plasma cells	XRCC5
4.77027e-165	-0.921809	0.182	0.265	1.38109e-160	Plasma cells	IDS
5.2562e-165	-0.853544	0.259	0.327	1.52177e-160	Plasma cells	SRSF11
9.13331e-165	-0.807405	0.163	0.25	2.64428e-160	Plasma cells	C9orf78
4.24724e-164	-0.586814	0.518	0.303	1.22966e-159	Plasma cells	LGALS1
4.78564e-163	-0.871463	0.237	0.308	1.38554e-158	Plasma cells	OCIAD2
1.80881e-162	-0.859583	0.217	0.293	5.23688e-158	Plasma cells	TAF7
4.94466e-161	-1.01498	0.274	0.333	1.43158e-156	Plasma cells	RHOH
4.99625e-159	-0.856103	0.208	0.287	1.44651e-154	Plasma cells	BAX
1.26772e-158	-0.674627	0.588	0.542	3.67029e-154	Plasma cells	UBL5
3.50493e-158	-0.847692	0.348	0.386	1.01475e-153	Plasma cells	HIGD2A
1.54254e-157	-0.868028	0.317	0.364	4.46596e-153	Plasma cells	EID1
6.94414e-156	-0.841531	0.321	0.372	2.01047e-151	Plasma cells	CAPZA1
9.44717e-156	-0.894058	0.376	0.401	2.73514e-151	Plasma cells	GSTK1
1.48743e-155	-0.787534	0.443	0.448	4.3064e-151	Plasma cells	SELENOH
1.54025e-151	-0.8335	0.35	0.386	4.45935e-147	Plasma cells	TRAPPC1
5.2963e-151	-0.824519	0.343	0.378	1.53338e-146	Plasma cells	SRP9
5.6324e-151	-0.594251	0.607	0.558	1.63069e-146	Plasma cells	COX6B1
1.10841e-150	-0.902678	0.281	0.334	3.20906e-146	Plasma cells	TERF2IP
1.54087e-148	-0.835901	0.263	0.325	4.46113e-144	Plasma cells	PA2G4
3.51068e-148	-0.839558	0.228	0.295	1.01641e-143	Plasma cells	RAP1A
2.00774e-147	-0.773418	0.172	0.252	5.8128e-143	Plasma cells	DHX36
1.12432e-146	-1.01942	0.52	0.528	3.25512e-142	Plasma cells	RGS1
3.88746e-146	-0.897813	0.441	0.443	1.1255e-141	Plasma cells	LSP1
4.25244e-143	-0.88616	0.351	0.38	1.23117e-138	Plasma cells	SRRM2
5.98711e-143	-0.791994	0.22	0.289	1.73339e-138	Plasma cells	RNPS1
6.2675e-143	-0.815762	0.372	0.397	1.81457e-138	Plasma cells	PGK1
9.46549e-143	-0.994304	0.354	0.396	2.74045e-138	Plasma cells	ZFP36
1.98644e-141	-1.10692	0.19	0.26	5.75114e-137	Plasma cells	CTSC
7.60349e-141	-0.832179	0.356	0.387	2.20136e-136	Plasma cells	PSMA4
8.10796e-141	-0.826818	0.241	0.305	2.34742e-136	Plasma cells	RSRC2
4.9649e-140	-0.844416	0.185	0.258	1.43744e-135	Plasma cells	PTPN6
5.35794e-140	-0.741385	0.281	0.336	1.55123e-135	Plasma cells	EIF4B
7.74845e-140	-0.785182	0.221	0.289	2.24333e-135	Plasma cells	MOB1A
2.79029e-138	-2.23982	0.182	0.251	8.07844e-134	Plasma cells	NKG7
2.06257e-137	-0.722845	0.558	0.511	5.97155e-133	Plasma cells	GABARAP
2.36188e-135	-0.903205	0.3	0.342	6.8381e-131	Plasma cells	TSPO
9.0187e-135	-0.861404	0.363	0.385	2.61109e-130	Plasma cells	CD164
1.19007e-134	-1.06244	0.248	0.304	3.44548e-130	Plasma cells	CKLF
5.82756e-133	-0.72485	0.229	0.296	1.68719e-128	Plasma cells	SNRPF
6.40739e-133	-1.07314	0.36	0.38	1.85507e-128	Plasma cells	HLA-DMA
2.12723e-131	-0.775598	0.416	0.422	6.15877e-127	Plasma cells	RHOA
5.70014e-131	-0.823258	0.242	0.304	1.6503e-126	Plasma cells	PPP1CB
1.42263e-130	-0.751357	0.369	0.393	4.11881e-126	Plasma cells	RSL24D1
4.58094e-128	-0.743369	0.217	0.283	1.32627e-123	Plasma cells	DDX46
2.20698e-126	-0.802722	0.215	0.278	6.38966e-122	Plasma cells	BCLAF1
2.69511e-125	-0.806095	0.207	0.272	7.80287e-121	Plasma cells	FAM133B
1.9567e-124	-0.807295	0.453	0.437	5.66505e-120	Plasma cells	PARK7
2.76565e-124	-0.963997	0.242	0.298	8.0071e-120	Plasma cells	STAT1
9.16598e-124	-0.760057	0.411	0.414	2.65373e-119	Plasma cells	SAP18
2.16278e-123	-0.813855	0.19	0.256	6.26169e-119	Plasma cells	MYCBP2
4.928e-123	-0.780363	0.335	0.365	1.42676e-118	Plasma cells	UBE2D2
1.0345e-122	-0.57678	0.638	0.568	2.99509e-118	Plasma cells	NDUFA4
2.57392e-122	-0.767808	0.367	0.387	7.45201e-118	Plasma cells	RBM8A
9.77248e-122	-0.781017	0.39	0.397	2.82933e-117	Plasma cells	PTGES3
1.29596e-121	-0.748968	0.343	0.372	3.75205e-117	Plasma cells	TBCA
1.66862e-121	-0.775187	0.398	0.403	4.83099e-117	Plasma cells	SLC25A3
1.87454e-121	-0.888372	0.245	0.296	5.42717e-117	Plasma cells	SEPTIN6
9.51254e-120	-0.719124	0.21	0.273	2.75407e-115	Plasma cells	CCT3
1.34899e-119	-0.685236	0.185	0.252	3.9056e-115	Plasma cells	PDCD6
7.93077e-119	-0.844446	0.308	0.343	2.29612e-114	Plasma cells	CCNL1
1.26498e-116	-0.785529	0.38	0.39	3.66238e-112	Plasma cells	LAMTOR4
6.51412e-116	-0.699679	0.193	0.258	1.88597e-111	Plasma cells	SSB
1.05795e-114	-0.780977	0.281	0.326	3.06298e-110	Plasma cells	DDX18
1.45753e-113	-0.775292	0.401	0.41	4.21984e-109	Plasma cells	HSPE1
3.4043e-113	-1.04775	0.212	0.266	9.85612e-109	Plasma cells	SAMSN1
7.79823e-113	-0.881839	0.3	0.333	2.25774e-108	Plasma cells	HLA-F
4.3139e-112	-0.745694	0.192	0.254	1.24896e-107	Plasma cells	HP1BP3
1.39466e-110	-0.751157	0.236	0.284	4.03783e-106	Plasma cells	RAB7A
8.26784e-109	-1.1306	0.196	0.253	2.39371e-104	Plasma cells	ITM2A
5.32221e-108	-0.716593	0.212	0.269	1.54089e-103	Plasma cells	HNRNPR
1.76065e-107	-0.810172	0.263	0.306	5.09744e-103	Plasma cells	RBM25
4.23796e-107	-0.709089	0.194	0.254	1.22697e-102	Plasma cells	KPNB1
8.3317e-107	-0.783788	0.249	0.295	2.4122e-102	Plasma cells	YWHAQ
2.78991e-106	-0.747515	0.199	0.257	8.07736e-102	Plasma cells	C17orf49
7.91074e-105	-0.743397	0.205	0.261	2.29032e-100	Plasma cells	ZNF207
5.47423e-104	-0.730872	0.285	0.326	1.5849e-99	Plasma cells	PARP1
7.85637e-104	-0.745474	0.238	0.287	2.27458e-99	Plasma cells	DNAJC8
9.36517e-104	-0.864275	0.222	0.277	2.7114e-99	Plasma cells	ITGB1
3.85581e-103	-0.721196	0.29	0.328	1.11633e-98	Plasma cells	SNRPE
2.10181e-101	-0.828671	0.242	0.285	6.08517e-97	Plasma cells	HCLS1
6.7526e-101	-0.548408	0.605	0.54	1.95501e-96	Plasma cells	EDF1
1.6117e-100	-0.754477	0.236	0.282	4.66618e-96	Plasma cells	RBM4
2.07277e-100	-0.864394	0.351	0.373	6.00108e-96	Plasma cells	IRF1
2.37786e-100	-0.724057	0.447	0.428	6.88439e-96	Plasma cells	NEDD8
8.44765e-100	-0.806296	0.311	0.339	2.44576e-95	Plasma cells	CD47
2.49597e-99	-0.758571	0.336	0.357	7.22634e-95	Plasma cells	SNHG8
5.07766e-99	-0.804178	0.287	0.318	1.47008e-94	Plasma cells	TMEM50A
8.04379e-99	-0.536618	0.591	0.356	2.32884e-94	Plasma cells	CD63
2.10109e-96	-0.708274	0.235	0.281	6.08308e-92	Plasma cells	CAPZA2
5.09015e-96	-0.690751	0.458	0.437	1.4737e-91	Plasma cells	UQCR10
5.18705e-96	-0.747537	0.318	0.341	1.50175e-91	Plasma cells	EIF3L
1.09316e-95	-0.746814	0.262	0.302	3.1649e-91	Plasma cells	TRA2B
2.18735e-95	-0.702001	0.196	0.25	6.33283e-91	Plasma cells	SRSF10
3.2905e-95	-0.744459	0.358	0.367	9.52667e-91	Plasma cells	PCBP1
3.35422e-95	-0.692719	0.229	0.276	9.71115e-91	Plasma cells	PCNP
1.02025e-94	-0.749474	0.198	0.251	2.95383e-90	Plasma cells	TAF1D
1.12563e-94	-0.718483	0.272	0.312	3.25892e-90	Plasma cells	ANP32B
1.16196e-93	-0.798466	0.237	0.281	3.36411e-89	Plasma cells	PPP1R2
8.01923e-93	-0.596833	0.586	0.517	2.32173e-88	Plasma cells	ELOB
4.87339e-92	-0.708193	0.265	0.301	1.41095e-87	Plasma cells	XRCC6
3.086e-91	-0.840492	0.264	0.297	8.9346e-87	Plasma cells	MPHOSPH8
2.26263e-90	-0.980641	0.219	0.265	6.55077e-86	Plasma cells	CREM
2.91393e-90	-0.810762	0.337	0.364	8.43642e-86	Plasma cells	HNRNPH1
1.03965e-89	-0.724891	0.205	0.254	3.01001e-85	Plasma cells	CCDC12
1.46671e-89	-0.771291	0.206	0.254	4.24643e-85	Plasma cells	ADAR
2.6284e-89	-0.703241	0.222	0.267	7.60975e-85	Plasma cells	PPP4C
5.09115e-89	-0.762542	0.312	0.333	1.47399e-84	Plasma cells	PAIP2
3.09076e-88	-0.697281	0.228	0.272	8.94836e-84	Plasma cells	PYURF
4.807e-88	-0.739726	0.314	0.334	1.39172e-83	Plasma cells	GDI2
1.11341e-86	-0.697864	0.255	0.292	3.22354e-82	Plasma cells	CMPK1
3.68651e-86	-0.717968	0.248	0.286	1.06732e-81	Plasma cells	ENSA
8.88593e-86	-0.791532	0.271	0.301	2.57266e-81	Plasma cells	CHMP4A
3.94313e-85	-0.679256	0.206	0.256	1.14161e-80	Plasma cells	DDX21
1.61589e-84	-0.741063	0.313	0.334	4.67832e-80	Plasma cells	SNRPB2
8.051e-83	-0.667859	0.415	0.406	2.33093e-78	Plasma cells	SNRPG
1.04245e-82	-0.687137	0.463	0.433	3.01811e-78	Plasma cells	COX8A
4.98206e-82	-0.973234	0.278	0.302	1.44241e-77	Plasma cells	PPP2R5C
4.66953e-81	-0.731446	0.296	0.318	1.35192e-76	Plasma cells	SF3B2
1.11704e-79	-0.632651	0.211	0.255	3.23404e-75	Plasma cells	FBL
1.93836e-78	-0.721982	0.45	0.419	5.61193e-74	Plasma cells	POMP
1.99965e-78	-0.685524	0.349	0.359	5.78939e-74	Plasma cells	LSM7
1.12736e-77	-0.94008	0.256	0.283	3.26393e-73	Plasma cells	EPSTI1
1.55263e-77	-0.662849	0.224	0.263	4.49518e-73	Plasma cells	SCP2
1.59732e-77	-0.723775	0.284	0.309	4.62457e-73	Plasma cells	BLOC1S1
3.76958e-77	-0.802935	0.351	0.223	1.09137e-72	Plasma cells	IFI30
7.28922e-77	-0.683332	0.394	0.383	2.11038e-72	Plasma cells	EIF3G
7.59604e-77	-1.20779	0.236	0.276	2.19921e-72	Plasma cells	HSPB1
8.34922e-77	-0.883924	0.28	0.301	2.41727e-72	Plasma cells	IRF9
1.62505e-76	-0.939381	0.327	0.335	4.70484e-72	Plasma cells	CSTB
7.58739e-76	-0.708786	0.277	0.303	2.1967e-71	Plasma cells	LSM8
2.12245e-75	-0.730073	0.323	0.332	6.14491e-71	Plasma cells	VAPA
2.77569e-75	-0.657147	0.478	0.438	8.03619e-71	Plasma cells	NDUFS5
1.15229e-73	-0.770432	0.333	0.341	3.33611e-69	Plasma cells	C9orf16
1.91194e-72	-0.669714	0.24	0.273	5.53544e-68	Plasma cells	CLTA
2.03446e-72	-0.712011	0.406	0.389	5.89017e-68	Plasma cells	SLC25A5
4.2719e-72	-0.664833	0.426	0.405	1.2368e-67	Plasma cells	C19orf53
6.33553e-72	-0.894167	0.372	0.359	1.83426e-67	Plasma cells	RAC1
6.73452e-71	-0.65622	0.234	0.268	1.94978e-66	Plasma cells	BANF1
7.00526e-71	-0.566668	0.412	0.258	2.02816e-66	Plasma cells	MEF2C
4.06654e-70	-0.65167	0.474	0.431	1.17734e-65	Plasma cells	ARL6IP4
4.5859e-70	-0.534426	0.591	0.515	1.32771e-65	Plasma cells	NDUFA13
8.36754e-70	-0.55514	0.588	0.508	2.42257e-65	Plasma cells	COX6A1
1.24812e-68	-0.629797	0.436	0.409	3.61355e-64	Plasma cells	ATP5PO
1.24949e-68	-0.836766	0.255	0.288	3.61754e-64	Plasma cells	DNAJB1
3.95851e-68	-0.714741	0.383	0.371	1.14607e-63	Plasma cells	PEBP1
3.12185e-66	-0.663388	0.344	0.346	9.03839e-62	Plasma cells	MICOS10
3.71757e-66	-0.672315	0.223	0.257	1.07631e-61	Plasma cells	ZFAND6
3.90483e-66	-0.555744	0.564	0.496	1.13053e-61	Plasma cells	ATP5MPL
9.83977e-66	-0.698852	0.318	0.325	2.84881e-61	Plasma cells	COX7A2L
1.20787e-65	-0.771357	0.252	0.275	3.49702e-61	Plasma cells	ANXA6
3.13188e-63	-0.666885	0.488	0.448	9.06742e-59	Plasma cells	H2AFZ
4.61868e-63	-0.696957	0.415	0.389	1.3372e-58	Plasma cells	TMBIM4
7.13016e-63	-0.703079	0.429	0.399	2.06433e-58	Plasma cells	PSMB8
1.58441e-62	-0.761154	0.358	0.358	4.5872e-58	Plasma cells	YPEL5
6.42342e-62	-0.690637	0.244	0.271	1.85971e-57	Plasma cells	CCDC85B
1.93436e-61	-0.704631	0.288	0.303	5.60037e-57	Plasma cells	UBE2V1
3.24942e-61	-0.838375	0.293	0.308	9.40772e-57	Plasma cells	LINC-PINT
3.29143e-61	-0.701842	0.372	0.361	9.52935e-57	Plasma cells	SEM1
9.33354e-60	-0.646324	0.286	0.302	2.70225e-55	Plasma cells	SSBP1
5.78863e-59	-0.674419	0.254	0.274	1.67592e-54	Plasma cells	AP2M1
7.05349e-58	-0.654333	0.439	0.403	2.04213e-53	Plasma cells	NDUFB2
3.99875e-57	-0.511418	0.302	0.197	1.15772e-52	Plasma cells	RGCC
5.17445e-56	-0.812356	0.333	0.326	1.49811e-51	Plasma cells	EVI2B
7.5202e-55	-0.644457	0.223	0.251	2.17725e-50	Plasma cells	DNAJC7
1.29482e-53	-0.660536	0.342	0.337	3.74876e-49	Plasma cells	CSDE1
2.74438e-53	-0.555091	0.569	0.547	7.94553e-49	Plasma cells	SAT1
1.16676e-50	-0.69307	0.299	0.302	3.378e-46	Plasma cells	GABARAPL2
1.71601e-50	-0.586624	0.443	0.405	4.96818e-46	Plasma cells	ERH
2.07331e-50	-0.744978	0.235	0.254	6.00265e-46	Plasma cells	CLK1
2.98332e-50	-0.6589	0.27	0.284	8.63732e-46	Plasma cells	RTF1
4.23806e-50	-0.667921	0.444	0.403	1.227e-45	Plasma cells	C4orf3
3.72958e-49	-0.652463	0.259	0.275	1.07979e-44	Plasma cells	EIF3A
1.75124e-48	-0.759438	0.42	0.381	5.0702e-44	Plasma cells	RNASET2
1.77965e-48	-0.705793	0.277	0.288	5.15244e-44	Plasma cells	HSPD1
1.89797e-48	-0.644325	0.296	0.304	5.49501e-44	Plasma cells	SNRPD1
9.84276e-48	-0.647091	0.266	0.279	2.84968e-43	Plasma cells	HNRNPD
1.06095e-47	-0.649671	0.363	0.347	3.07167e-43	Plasma cells	LAMTOR5
1.03661e-46	-0.648277	0.286	0.292	3.0012e-42	Plasma cells	VPS28
1.12287e-46	-0.692136	0.33	0.322	3.25092e-42	Plasma cells	ATP6V1F
5.62293e-46	-0.73355	0.264	0.272	1.62795e-41	Plasma cells	SYNGR2
7.64426e-46	-0.665252	0.329	0.323	2.21317e-41	Plasma cells	MZT2A
2.17221e-45	-0.603626	0.281	0.29	6.28899e-41	Plasma cells	EIF3M
7.25183e-44	-0.621497	0.245	0.26	2.09955e-39	Plasma cells	CDC37
2.97397e-43	-0.705627	0.397	0.365	8.61025e-39	Plasma cells	PSMB10
4.85118e-43	-0.765087	0.296	0.295	1.40451e-38	Plasma cells	TAP1
7.74499e-43	-0.629556	0.546	0.461	2.24233e-38	Plasma cells	DYNLL1
2.31787e-41	-0.642915	0.44	0.391	6.7107e-37	Plasma cells	PSMA2
4.93832e-41	-0.620888	0.434	0.389	1.42974e-36	Plasma cells	TOMM6
2.18091e-39	-0.533461	0.401	0.395	6.31418e-35	Plasma cells	IER2
4.35745e-39	-0.645973	0.24	0.254	1.26157e-34	Plasma cells	BUB3
7.82695e-39	-0.713268	0.29	0.29	2.26606e-34	Plasma cells	CALM3
8.88665e-39	-0.811147	0.245	0.254	2.57286e-34	Plasma cells	PYCARD
6.04212e-38	-0.641093	0.274	0.277	1.74932e-33	Plasma cells	ARHGDIA
6.42261e-38	-0.644845	0.304	0.303	1.85948e-33	Plasma cells	RANBP1
7.10504e-38	-0.613833	0.429	0.385	2.05705e-33	Plasma cells	PSMB3
2.34547e-37	-0.588692	0.326	0.319	6.79062e-33	Plasma cells	TCEA1
4.46566e-37	-0.62278	0.411	0.373	1.2929e-32	Plasma cells	RBX1
1.76925e-35	-0.610463	0.256	0.263	5.12233e-31	Plasma cells	VDAC1
4.28275e-35	-0.581779	0.3	0.296	1.23994e-30	Plasma cells	SF3B6
9.91367e-35	-0.619943	0.271	0.272	2.87021e-30	Plasma cells	LAMTOR1
6.31393e-34	-0.589008	0.338	0.324	1.82801e-29	Plasma cells	MRPS21
7.06499e-34	-0.57453	0.241	0.251	2.04546e-29	Plasma cells	NHP2
2.31113e-33	-0.602911	0.252	0.258	6.69117e-29	Plasma cells	AP2S1
4.44483e-32	-0.637691	0.266	0.267	1.28687e-27	Plasma cells	UBE2B
2.80028e-31	-0.594623	0.262	0.264	8.10736e-27	Plasma cells	PSMD4
3.04934e-31	-0.621088	0.283	0.28	8.82843e-27	Plasma cells	SEC11A
1.78531e-30	-0.601018	0.338	0.318	5.16883e-26	Plasma cells	PSMA1
2.65785e-30	-0.658002	0.297	0.289	7.695e-26	Plasma cells	PAPOLA
1.72575e-29	-0.59518	0.294	0.286	4.99638e-25	Plasma cells	ATP5PB
2.02061e-29	-0.560759	0.501	0.426	5.85007e-25	Plasma cells	ATP5MF
2.29612e-29	-0.577073	0.388	0.355	6.64773e-25	Plasma cells	UXT
2.93067e-29	-0.636861	0.278	0.274	8.48487e-25	Plasma cells	PGAM1
6.09398e-29	-0.677571	0.28	0.275	1.76433e-24	Plasma cells	UBE2L6
6.19452e-29	-0.859232	0.252	0.256	1.79344e-24	Plasma cells	AC020916.1
1.30049e-26	-0.583231	0.286	0.279	3.76517e-22	Plasma cells	SSU72
7.0774e-26	-0.567224	0.253	0.254	2.04905e-21	Plasma cells	COX14
2.16437e-24	-0.659446	0.43	0.37	6.2663e-20	Plasma cells	ATP5F1B
6.43791e-24	-0.551266	0.283	0.276	1.8639e-19	Plasma cells	C1QBP
1.13234e-23	-0.729833	0.352	0.317	3.27836e-19	Plasma cells	LAPTM4A
3.41611e-23	-0.604363	0.401	0.357	9.89031e-19	Plasma cells	NOP10
1.48134e-21	-0.63906	0.413	0.365	4.28878e-17	Plasma cells	MCL1
8.63449e-21	-0.688231	0.299	0.281	2.49986e-16	Plasma cells	AKAP9
2.47192e-20	-0.570611	0.277	0.265	7.15671e-16	Plasma cells	MDH2
9.78921e-20	-0.533429	0.477	0.406	2.83417e-15	Plasma cells	ERP29
1.39603e-19	-0.567816	0.308	0.288	4.04179e-15	Plasma cells	ATP5F1C
3.35767e-19	-0.563808	0.26	0.253	9.72112e-15	Plasma cells	PRDX6
9.38646e-19	-0.557922	0.445	0.381	2.71757e-14	Plasma cells	COX7B
9.01969e-18	-0.569517	0.328	0.301	2.61138e-13	Plasma cells	UBE2L3
2.49407e-17	-0.575048	0.322	0.295	7.22083e-13	Plasma cells	FKBP8
4.55102e-17	-0.748654	0.475	0.389	1.31761e-12	Plasma cells	EMP3
3.63229e-16	-0.555204	0.313	0.289	1.05162e-11	Plasma cells	ATP5PD
1.1176e-15	-0.560367	0.34	0.306	3.23567e-11	Plasma cells	RTRAF
1.20962e-15	-0.611505	0.4	0.343	3.50209e-11	Plasma cells	ATP6V0C
1.54016e-15	-0.548645	0.419	0.362	4.45906e-11	Plasma cells	NDUFB8
1.68005e-14	-0.840398	0.415	0.373	4.86409e-10	Plasma cells	ISG15
3.61845e-14	-0.515166	0.254	0.244	1.04761e-09	Plasma cells	NDUFA12
6.20309e-14	-0.765272	0.424	0.297	1.79592e-09	Plasma cells	CD79B
6.45806e-14	-0.597959	0.267	0.252	1.86974e-09	Plasma cells	ORMDL1
6.5448e-14	-0.504154	0.447	0.315	1.89485e-09	Plasma cells	PCED1B-AS1
6.75243e-14	-0.597032	0.315	0.287	1.95496e-09	Plasma cells	TMCO1
8.05774e-14	-0.52469	0.25	0.241	2.33288e-09	Plasma cells	BUD31
8.57279e-14	-1.59611	0.251	0.195	2.48199e-09	Plasma cells	LYZ
1.09053e-13	-0.517931	0.548	0.44	3.15731e-09	Plasma cells	GUK1
1.12714e-13	-0.582109	0.323	0.293	3.26329e-09	Plasma cells	PPP1CC
2.01324e-12	-0.579023	0.431	0.364	5.82872e-08	Plasma cells	TAPBP
4.67895e-12	-0.904241	0.297	0.265	1.35465e-07	Plasma cells	ANXA2
6.89138e-12	-0.519788	0.259	0.245	1.99519e-07	Plasma cells	EIF1AX
2.81207e-11	-0.568631	0.299	0.271	8.14149e-07	Plasma cells	RAD23A
1.31765e-10	-0.512215	0.297	0.269	3.81485e-06	Plasma cells	EIF3I
2.32425e-10	-0.554026	0.395	0.337	6.72916e-06	Plasma cells	SELENOF
1.13662e-09	-0.542807	0.379	0.325	3.29074e-05	Plasma cells	NDUFB9
1.47606e-09	-0.557769	0.297	0.271	4.2735e-05	Plasma cells	JUND
3.56615e-09	-0.522551	0.457	0.38	0.000103247	Plasma cells	CYCS
4.652e-09	-0.514542	0.428	0.357	0.000134685	Plasma cells	ARF1
6.19362e-09	-0.565272	0.31	0.278	0.000179318	Plasma cells	PSMA6
8.08562e-09	-0.629754	0.385	0.325	0.000234095	Plasma cells	CYTIP
2.16315e-08	-0.531709	0.484	0.392	0.000626274	Plasma cells	ATP5MC3
2.7269e-08	-0.540345	0.369	0.32	0.000789491	Plasma cells	EIF5
2.02173e-07	-0.536409	0.286	0.257	0.0058533	Plasma cells	CIAO2B
4.51645e-07	-0.528368	0.276	0.248	0.013076	Plasma cells	BCAP31
4.55976e-07	-0.52571	0.298	0.266	0.0132014	Plasma cells	ENY2
6.17484e-07	-0.519012	0.312	0.277	0.0178774	Plasma cells	TOMM5
1.11112e-06	-0.793858	0.476	0.384	0.0321691	Plasma cells	TYMP
1.33508e-06	-0.563878	0.295	0.262	0.0386534	Plasma cells	PTP4A2
0	4.08154	0.455	0.041	0	pDCs	PTGDS
0	3.40766	0.845	0.007	0	pDCs	LILRA4
0	3.29558	0.911	0.178	0	pDCs	IRF7
0	3.21957	0.943	0.156	0	pDCs	GZMB
0	3.1811	0.852	0.052	0	pDCs	PLD4
0	2.92487	0.867	0.167	0	pDCs	IRF8
0	2.91232	0.899	0.22	0	pDCs	PLAC8
0	2.76805	0.857	0.324	0	pDCs	TXN
0	2.74522	0.889	0.178	0	pDCs	ITM2C
0	2.74513	0.949	0.187	0	pDCs	JCHAIN
0	2.7445	0.804	0.098	0	pDCs	TSPAN13
0	2.71333	0.657	0.002	0	pDCs	SCT
0	2.61861	0.844	0.334	0	pDCs	GPR183
0	2.61209	0.849	0.163	0	pDCs	TCF4
0	2.54421	0.693	0.013	0	pDCs	IL3RA
0	2.49275	0.476	0.101	0	pDCs	TCL1A
0	2.476	0.758	0.054	0	pDCs	SERPINF1
0	2.39997	0.621	0.001	0	pDCs	PTCRA
0	2.32638	0.74	0.127	0	pDCs	PPP1R14B
0	2.31933	0.791	0.14	0	pDCs	CCDC50
0	2.30487	0.752	0.094	0	pDCs	UGCG
0	2.29156	0.653	0.047	0	pDCs	CLIC3
0	2.2897	0.755	0.083	0	pDCs	RNASE6
0	2.27405	0.918	0.411	0	pDCs	SEC61B
0	2.24458	0.737	0.284	0	pDCs	RGS2
0	2.19189	0.613	0.038	0	pDCs	MS4A6A
0	2.16016	0.897	0.299	0	pDCs	ALOX5AP
0	2.1551	0.674	0.042	0	pDCs	MPEG1
0	2.15038	0.884	0.293	0	pDCs	NPC2
0	2.14993	0.814	0.087	0	pDCs	FCER1G
0	2.11477	0.751	0.158	0	pDCs	C12orf75
0	2.10933	0.617	0.02	0	pDCs	LILRB4
0	2.06466	0.736	0.125	0	pDCs	PLEK
0	2.06188	0.686	0.098	0	pDCs	APP
0	2.05682	0.599	0.006	0	pDCs	SMPD3
0	2.0101	0.842	0.104	0	pDCs	TYROBP
0	1.9559	0.795	0.217	0	pDCs	SELENOS
0	1.94969	0.788	0.183	0	pDCs	BCL11A
0	1.93198	0.669	0.094	0	pDCs	PTPRE
0	1.88823	0.782	0.187	0	pDCs	GRN
0	1.85662	0.496	0.003	0	pDCs	LRRC26
0	1.85661	0.553	0.007	0	pDCs	MAP1A
0	1.84704	0.855	0.333	0	pDCs	HSP90B1
0	1.77643	0.547	0.019	0	pDCs	DNASE1L3
0	1.76747	0.701	0.147	0	pDCs	CYB561A3
0	1.76194	0.647	0.103	0	pDCs	SPIB
0	1.73247	0.486	0.001	0	pDCs	CLEC4C
0	1.73093	0.741	0.115	0	pDCs	MZB1
0	1.7095	0.852	0.397	0	pDCs	HERPUD1
0	1.7015	0.61	0.066	0	pDCs	CD68
0	1.66876	0.613	0.112	0	pDCs	HIGD1A
0	1.66353	0.575	0.073	0	pDCs	TRAF4
0	1.65642	0.836	0.391	0	pDCs	VAMP8
0	1.64923	0.87	0.186	0	pDCs	CST3
0	1.62194	0.396	0.018	0	pDCs	MYBL2
0	1.60746	0.557	0.068	0	pDCs	IDH3A
0	1.59393	0.482	0.066	0	pDCs	RUBCN
0	1.5934	0.845	0.42	0	pDCs	SPCS1
0	1.59129	0.512	0.122	0	pDCs	PRMT9
0	1.57078	0.519	0.087	0	pDCs	LDLRAD4
0	1.55209	0.361	0.01	0	pDCs	LINC00996
0	1.53571	0.657	0.114	0	pDCs	JAML
0	1.52794	0.509	0.058	0	pDCs	CCDC88A
0	1.50504	0.426	0.034	0	pDCs	IRF4
0	1.49399	0.851	0.379	0	pDCs	RNASET2
0	1.48954	0.456	0.124	0	pDCs	B4GALT1
0	1.48725	0.465	0.037	0	pDCs	GAS6
0	1.47339	0.734	0.253	0	pDCs	CTSC
0	1.47264	0.668	0.17	0	pDCs	CTSZ
0	1.45606	0.464	0.035	0	pDCs	SLC15A4
0	1.45314	0.488	0.039	0	pDCs	RPS6KA4
0	1.45182	0.663	0.205	0	pDCs	ARL4C
0	1.43076	0.541	0.099	0	pDCs	CCDC186
0	1.41672	0.445	0.136	0	pDCs	AREG
0	1.41205	0.998	0.848	0	pDCs	CD74
0	1.40444	0.631	0.157	0	pDCs	STMN1
0	1.4002	0.385	0.006	0	pDCs	LAMP5
0	1.39603	0.505	0.083	0	pDCs	UNC93B1
0	1.37507	0.526	0.106	0	pDCs	RRBP1
0	1.37356	0.427	0.026	0	pDCs	CSF2RB
0	1.36412	0.474	0.074	0	pDCs	SLC20A1
0	1.35746	0.401	0.005	0	pDCs	SMIM5
0	1.35649	0.371	0.019	0	pDCs	TPM2
0	1.33677	0.399	0.014	0	pDCs	ZFAT
0	1.33123	0.594	0.147	0	pDCs	UBE2J1
0	1.30056	0.49	0.064	0	pDCs	LGMN
0	1.29196	0.403	0.032	0	pDCs	OPN3
0	1.28972	0.483	0.062	0	pDCs	DERL3
0	1.28894	0.416	0.029	0	pDCs	TGFBI
0	1.28475	0.443	0.041	0	pDCs	NIBAN3
0	1.26909	0.789	0.421	0	pDCs	SEC61G
0	1.26251	0.502	0.089	0	pDCs	GAPT
0	1.24901	0.379	0.037	0	pDCs	NEK8
0	1.24822	0.547	0.141	0	pDCs	RAB11FIP1
0	1.22972	0.535	0.131	0	pDCs	MAN2B1
0	1.22381	0.626	0.177	0	pDCs	CNPY3
0	1.22371	0.815	0.426	0	pDCs	PPIB
0	1.20638	0.363	0.017	0	pDCs	P2RY14
0	1.20179	0.302	0.006	0	pDCs	SUSD1
0	1.19679	0.355	0.012	0	pDCs	LINC02812
0	1.19556	0.572	0.214	0	pDCs	MX1
0	1.19396	0.348	0.009	0	pDCs	CD36
0	1.1871	0.747	0.29	0	pDCs	SELL
0	1.18643	0.452	0.134	0	pDCs	SOX4
0	1.18615	0.479	0.07	0	pDCs	CD4
0	1.1853	0.414	0.064	0	pDCs	CLN8
0	1.18328	0.497	0.087	0	pDCs	CYBB
0	1.18301	0.732	0.295	0	pDCs	UCP2
0	1.17775	0.637	0.18	0	pDCs	CTSB
0	1.17473	0.758	0.361	0	pDCs	BST2
0	1.15603	0.417	0.061	0	pDCs	MAPKAPK2
0	1.15263	0.627	0.195	0	pDCs	IGFLR1
0	1.147	0.559	0.138	0	pDCs	SAMHD1
0	1.13534	0.678	0.279	0	pDCs	PLP2
0	1.13331	0.407	0.057	0	pDCs	ARID3A
0	1.12975	0.496	0.103	0	pDCs	LYN
0	1.11791	0.956	0.761	0	pDCs	CYBA
0	1.11366	0.433	0.083	0	pDCs	SFT2D2
0	1.1046	0.618	0.207	0	pDCs	DCK
0	1.10382	0.906	0.696	0	pDCs	SRP14
0	1.09733	0.437	0.072	0	pDCs	MGST2
0	1.09412	0.798	0.406	0	pDCs	ERP29
0	1.08997	0.378	0.059	0	pDCs	DUSP5
0	1.08332	0.396	0.051	0	pDCs	RNF130
0	1.07559	0.453	0.08	0	pDCs	CDKN2D
0	1.07224	0.293	0.006	0	pDCs	CIB2
0	1.07202	0.451	0.116	0	pDCs	PHACTR1
0	1.06883	0.33	0.035	0	pDCs	ERN1
0	1.06375	0.299	0.01	0	pDCs	P2RY6
0	1.06343	0.429	0.063	0	pDCs	PLAAT3
0	1.06334	0.471	0.102	0	pDCs	BLNK
0	1.0629	0.541	0.137	0	pDCs	AP1S2
0	1.04235	0.316	0.022	0	pDCs	TNFRSF21
0	1.03588	0.308	0.022	0	pDCs	DAB2
0	1.02652	0.792	0.435	0	pDCs	PARK7
0	1.02299	0.398	0.069	0	pDCs	CD2AP
0	1.02268	0.479	0.131	0	pDCs	NUCB2
0	1.02122	0.374	0.062	0	pDCs	FCHSD2
0	1.01971	0.528	0.178	0	pDCs	OFD1
0	1.01853	0.279	0.028	0	pDCs	NR4A3
0	1.00427	0.318	0.028	0	pDCs	TNFSF13
0	1.00359	0.532	0.168	0	pDCs	CHD9
0	1.002	0.417	0.079	0	pDCs	ADA
0	0.999887	0.504	0.159	0	pDCs	LAP3
0	0.998939	0.33	0.022	0	pDCs	RUNX2
0	0.998764	0.447	0.094	0	pDCs	N4BP2L1
0	0.992543	0.617	0.254	0	pDCs	OSTC
0	0.990683	0.614	0.189	0	pDCs	CAPG
0	0.989964	0.524	0.164	0	pDCs	RNF149
0	0.989241	0.278	0.017	0	pDCs	ST3GAL4
0	0.984622	0.368	0.051	0	pDCs	CORO1C
0	0.974496	0.601	0.216	0	pDCs	LIME1
0	0.972989	0.498	0.158	0	pDCs	PDIA4
0	0.972485	0.482	0.154	0	pDCs	EIF4A3
0	0.971574	0.296	0.047	0	pDCs	CXorf21
0	0.970033	0.416	0.107	0	pDCs	KDM6B
0	0.961002	0.466	0.15	0	pDCs	AC004687.1
0	0.958103	0.549	0.176	0	pDCs	SPINT2
0	0.957061	0.442	0.104	0	pDCs	CXXC5
0	0.955365	0.472	0.133	0	pDCs	IRF2BP2
0	0.949487	0.458	0.112	0	pDCs	FCGRT
0	0.943169	0.505	0.174	0	pDCs	SPCS3
0	0.941466	0.25	0.005	0	pDCs	AC007381.1
0	0.940812	0.319	0.04	0	pDCs	CHAF1A
0	0.940675	0.36	0.084	0	pDCs	TAX1BP3
0	0.939112	0.336	0.048	0	pDCs	ST6GALNAC4
0	0.934396	0.53	0.165	0	pDCs	FERMT3
0	0.931681	0.388	0.065	0	pDCs	TNFSF13B
0	0.925515	0.425	0.095	0	pDCs	CAT
0	0.924913	0.309	0.028	0	pDCs	ATP13A2
0	0.908206	0.563	0.209	0	pDCs	SSR3
0	0.903212	0.254	0.003	0	pDCs	SCN9A
0	0.896966	0.515	0.144	0	pDCs	PRKCB
0	0.891819	0.359	0.067	0	pDCs	THEMIS2
0	0.885839	0.326	0.077	0	pDCs	C12orf45
0	0.885799	0.344	0.056	0	pDCs	RASSF2
0	0.882974	0.384	0.102	0	pDCs	SMC6
0	0.878071	0.455	0.129	0	pDCs	TM9SF2
0	0.87489	0.389	0.097	0	pDCs	MAP3K2
0	0.874627	0.321	0.076	0	pDCs	ATF5
0	0.874032	0.34	0.054	0	pDCs	DPYSL2
0	0.870125	0.384	0.108	0	pDCs	FAM53C
0	0.86856	0.296	0.035	0	pDCs	SLC7A5
0	0.866989	0.321	0.054	0	pDCs	KCTD5
0	0.856325	0.361	0.082	0	pDCs	CDKN1A
0	0.845096	0.302	0.058	0	pDCs	COBLL1
0	0.836711	0.354	0.067	0	pDCs	SELPLG
0	0.835495	0.263	0.026	0	pDCs	POLB
0	0.81778	0.405	0.11	0	pDCs	SNRNP25
0	0.813513	0.278	0.021	0	pDCs	ABHD15
0	0.800827	0.286	0.037	0	pDCs	GNA15
0	0.799989	0.348	0.081	0	pDCs	CYSLTR1
0	0.793425	0.411	0.116	0	pDCs	ATG101
0	0.790677	0.286	0.034	0	pDCs	CD300A
0	0.787491	0.307	0.058	0	pDCs	BCL7A
0	0.785828	0.407	0.115	0	pDCs	SEL1L3
0	0.78028	0.327	0.051	0	pDCs	LAIR1
0	0.780013	0.256	0.031	0	pDCs	MAP2K6
0	0.776639	0.429	0.124	0	pDCs	USF2
0	0.767525	0.314	0.052	0	pDCs	NADK
0	0.759119	0.333	0.08	0	pDCs	SULF2
0	0.756429	0.36	0.092	0	pDCs	FEZ2
0	0.755775	0.28	0.048	0	pDCs	PMEPA1
0	0.753832	0.261	0.052	0	pDCs	DIPK2A
0	0.753328	0.335	0.082	0	pDCs	SYK
0	0.736966	0.377	0.093	0	pDCs	GNG7
0	0.736746	0.313	0.069	0	pDCs	DCPS
0	0.732223	0.41	0.111	0	pDCs	ZEB2
0	0.720587	0.368	0.1	0	pDCs	BRI3
0	0.717542	0.332	0.079	0	pDCs	ZDHHC4
0	0.712871	0.442	0.127	0	pDCs	CXCR3
0	0.712737	0.296	0.054	0	pDCs	RUBCNL
0	0.70013	0.288	0.039	0	pDCs	SIDT1
0	0.699228	0.252	0.028	0	pDCs	TMIGD2
0	0.698978	0.334	0.083	0	pDCs	SDHAF3
0	0.693207	0.26	0.043	0	pDCs	TXNDC5
0	0.687829	0.311	0.065	0	pDCs	INPP4A
0	0.684656	0.323	0.07	0	pDCs	IQGAP2
0	0.678715	0.29	0.054	0	pDCs	MDFIC
0	0.677333	0.253	0.051	0	pDCs	SLC35E1
0	0.673321	0.253	0.038	0	pDCs	ZDHHC17
0	0.663206	0.27	0.04	0	pDCs	CDYL
0	0.659205	0.253	0.04	0	pDCs	CERS6
0	0.648575	0.269	0.056	0	pDCs	CUX1
0	0.641916	0.287	0.065	0	pDCs	PIK3AP1
0	0.638543	0.254	0.039	0	pDCs	ST3GAL2
0	0.627244	0.27	0.055	0	pDCs	SLAMF7
0	0.620349	0.268	0.06	0	pDCs	SEPTIN11
0	0.606041	0.284	0.064	0	pDCs	AHI1
0	-2.27424	0.342	0.729	0	pDCs	CD52
3.17e-304	0.852637	0.398	0.121	9.17778e-300	pDCs	BID
2.99625e-303	0.993478	0.661	0.291	8.67475e-299	pDCs	TRAM1
8.90939e-303	0.982548	0.533	0.195	2.57945e-298	pDCs	NR3C1
6.18899e-302	0.638631	0.275	0.065	1.79184e-297	pDCs	SCARB2
5.33461e-301	0.602729	0.38	0.105	1.54447e-296	pDCs	SPN
1.40251e-300	0.66692	0.342	0.091	4.06055e-296	pDCs	A1BG
2.97241e-300	-1.3729	0.775	0.873	8.60572e-296	pDCs	BTG1
3.11651e-297	0.855367	0.719	0.343	9.02291e-293	pDCs	PSAP
1.55518e-292	0.720972	0.279	0.066	4.50256e-288	pDCs	AL121944.1
2.95828e-290	0.712546	0.38	0.11	8.56483e-286	pDCs	CYTH4
4.1583e-289	0.746486	0.381	0.114	1.20391e-284	pDCs	IFNAR2
5.81569e-288	0.844527	0.556	0.213	1.68376e-283	pDCs	TIMM13
1.23242e-286	0.61268	0.271	0.064	3.56809e-282	pDCs	DAAM1
5.27001e-285	0.860847	0.51	0.184	1.52577e-280	pDCs	GLIPR1
1.6897e-284	0.68915	0.32	0.084	4.89202e-280	pDCs	NFKBID
5.26329e-283	0.764145	0.425	0.138	1.52383e-278	pDCs	NAPA
3.70856e-279	0.805105	0.416	0.133	1.0737e-274	pDCs	CBX6
2.38034e-278	0.566873	0.259	0.06	6.89157e-274	pDCs	MAPKAPK3
7.2983e-275	0.699057	0.369	0.11	2.113e-270	pDCs	ERCC1
1.07994e-273	0.898718	0.552	0.218	3.12665e-269	pDCs	PAXX
2.35762e-273	0.897811	0.577	0.236	6.82577e-269	pDCs	MYDGF
7.23227e-273	0.875432	0.578	0.235	2.09389e-268	pDCs	FOSB
2.72963e-267	0.527791	0.251	0.058	7.90282e-263	pDCs	PIK3CG
7.19827e-267	0.985421	0.799	0.51	2.08404e-262	pDCs	GABARAP
2.96469e-266	0.69554	0.365	0.111	8.58337e-262	pDCs	NGLY1
1.27934e-262	0.80533	0.776	0.376	3.70395e-258	pDCs	HLA-DMA
1.46726e-260	-2.6043	0.198	0.56	4.24803e-256	pDCs	IL32
1.19938e-258	0.632583	0.301	0.081	3.47243e-254	pDCs	PARP10
4.98713e-257	0.573968	0.252	0.061	1.44387e-252	pDCs	UBE2E2
1.10251e-256	0.617975	0.647	0.262	3.19197e-252	pDCs	MEF2C
1.87275e-255	0.776264	0.487	0.181	5.42199e-251	pDCs	MANF
7.83531e-255	0.835257	0.552	0.227	2.26848e-250	pDCs	TMED10
4.46196e-251	0.861386	0.608	0.271	1.29183e-246	pDCs	P4HB
2.6641e-250	0.736851	0.452	0.16	7.71311e-246	pDCs	TMX1
4.42494e-250	0.769674	0.692	0.328	1.28111e-245	pDCs	CTSS
2.77541e-248	0.661139	0.362	0.114	8.03537e-244	pDCs	NAGK
7.89257e-247	0.629892	0.298	0.083	2.28506e-242	pDCs	CNP
1.63639e-246	0.834324	0.551	0.227	4.73768e-242	pDCs	DBNL
3.90811e-246	0.684383	0.484	0.176	1.13148e-241	pDCs	DHRS7
1.43922e-242	0.622496	0.284	0.077	4.16683e-238	pDCs	MED13L
2.30318e-242	0.693336	0.837	0.536	6.66815e-238	pDCs	SSR4
5.16486e-242	0.566577	0.272	0.072	1.49533e-237	pDCs	SMCO4
1.13367e-240	0.640334	0.385	0.124	3.28221e-236	pDCs	PLEKHO1
1.00864e-237	0.694466	0.465	0.168	2.9202e-233	pDCs	STX7
4.18509e-237	-2.40836	0.133	0.491	1.21167e-232	pDCs	TRAC
5.12047e-237	0.73692	0.524	0.206	1.48248e-232	pDCs	PPM1K
8.38074e-235	0.618454	0.315	0.094	2.42639e-230	pDCs	MAD2L2
9.32087e-234	0.717759	0.549	0.225	2.69858e-229	pDCs	H2AFY
3.14569e-233	0.658765	0.389	0.132	9.10741e-229	pDCs	RNF5
1.6018e-232	1.0052	0.742	0.407	4.63753e-228	pDCs	FOS
1.48612e-231	0.938007	0.438	0.163	4.30262e-227	pDCs	GPR65
3.27717e-231	0.593712	0.969	0.664	9.48807e-227	pDCs	HLA-DRA
4.66384e-231	0.70395	0.59	0.244	1.35027e-226	pDCs	HLA-DMB
5.27468e-231	0.632166	0.286	0.081	1.52713e-226	pDCs	ICAM1
7.35937e-230	0.794027	0.505	0.205	2.13069e-225	pDCs	PHB
2.56844e-227	0.626598	0.295	0.084	7.43616e-223	pDCs	GPM6B
2.69848e-227	0.598105	0.553	0.225	7.81264e-223	pDCs	XBP1
5.736e-226	0.646166	0.321	0.098	1.66069e-221	pDCs	DDAH2
2.08777e-224	0.643696	0.407	0.142	6.04452e-220	pDCs	TACC1
8.90829e-224	0.699082	0.876	0.551	2.57913e-219	pDCs	SRGN
3.66595e-223	0.659639	0.395	0.137	1.06137e-218	pDCs	OAS1
8.78606e-222	0.664685	0.396	0.137	2.54374e-217	pDCs	SKAP2
1.46373e-220	0.834369	0.616	0.296	4.23778e-216	pDCs	TMED9
1.06332e-219	0.914068	0.502	0.205	3.07853e-215	pDCs	IFI44L
3.09005e-219	0.530738	0.257	0.07	8.94632e-215	pDCs	SLC1A5
1.3999e-218	-1.7843	0.145	0.486	4.05299e-214	pDCs	EVL
1.69303e-218	0.514094	0.269	0.075	4.90167e-214	pDCs	SNX9
5.84777e-217	0.675183	0.384	0.131	1.69305e-212	pDCs	CCDC69
4.37727e-216	0.774695	0.896	0.715	1.26731e-211	pDCs	MYL12A
1.29157e-215	0.800067	0.494	0.205	3.73934e-211	pDCs	SSR1
1.8001e-214	0.633079	0.297	0.09	5.21166e-210	pDCs	REPIN1
3.58667e-214	0.769221	0.606	0.283	1.03841e-209	pDCs	ATP6V0B
6.78586e-213	0.614732	0.896	0.563	1.96464e-208	pDCs	HLA-DPA1
3.09736e-212	0.660867	0.418	0.155	8.96748e-208	pDCs	BAG1
9.78537e-211	0.597293	0.387	0.133	2.83306e-206	pDCs	PAG1
1.13704e-210	0.792258	0.317	0.101	3.29197e-206	pDCs	TSPYL2
1.55657e-210	0.670666	0.521	0.22	4.50658e-206	pDCs	SIVA1
5.36569e-210	0.561509	0.28	0.081	1.55347e-205	pDCs	OGT
7.14631e-210	0.638681	0.366	0.127	2.069e-205	pDCs	DNAJC3
1.27286e-209	0.743749	0.472	0.191	3.68519e-205	pDCs	CHMP4B
6.97489e-209	0.931101	0.704	0.392	2.01937e-204	pDCs	ZFP36
1.01129e-208	0.55263	0.591	0.251	2.92789e-204	pDCs	PYCARD
3.38832e-208	0.661374	0.458	0.181	9.80987e-204	pDCs	APEX1
1.75218e-204	0.744768	0.52	0.226	5.07291e-200	pDCs	CANX
9.25517e-204	0.75447	0.549	0.243	2.67956e-199	pDCs	SOCS3
1.75398e-200	0.669144	0.473	0.191	5.07813e-196	pDCs	DNAJB9
5.35147e-194	0.815785	0.833	0.595	1.54936e-189	pDCs	SUB1
1.53618e-193	0.574073	0.344	0.119	4.44756e-189	pDCs	PAIP1
2.08341e-193	0.755027	0.811	0.525	6.03189e-189	pDCs	RGS1
9.91781e-192	-0.71487	0.925	0.929	2.8714e-187	pDCs	RPL8
1.8374e-191	0.622534	0.491	0.204	5.31964e-187	pDCs	TRIM22
2.89262e-190	0.553896	0.319	0.105	8.37473e-186	pDCs	NIN
1.60117e-188	0.831787	0.669	0.365	4.6357e-184	pDCs	MCL1
2.99068e-188	0.623863	0.324	0.111	8.65861e-184	pDCs	MRPL36
4.85337e-188	0.643697	0.398	0.153	1.40515e-183	pDCs	CIAO2A
9.04899e-183	0.62983	0.313	0.104	2.61986e-178	pDCs	ADAM19
3.48486e-182	0.755159	0.701	0.391	1.00894e-177	pDCs	PSMA2
1.13658e-181	0.538707	0.309	0.103	3.29064e-177	pDCs	PTBP3
1.77088e-181	-1.37705	0.744	0.809	5.12704e-177	pDCs	GAPDH
2.58007e-181	-2.23162	0.156	0.451	7.46983e-177	pDCs	CD3D
7.97437e-181	0.66549	0.457	0.189	2.30874e-176	pDCs	FAM118A
2.92186e-180	0.612721	0.383	0.147	8.45937e-176	pDCs	MLEC
5.87884e-179	0.567478	0.388	0.148	1.70204e-174	pDCs	TMEM109
4.74477e-178	-0.640738	0.932	0.936	1.37371e-173	pDCs	RPL36
6.65826e-176	-1.99474	0.21	0.5	1.9277e-171	pDCs	CD69
2.98531e-174	0.560903	0.395	0.151	8.64307e-170	pDCs	LYSMD2
3.43662e-174	0.547794	0.32	0.111	9.94969e-170	pDCs	NFATC2IP
2.51298e-173	0.508357	0.342	0.121	7.27559e-169	pDCs	RABGAP1L
6.74788e-173	0.544698	0.273	0.088	1.95365e-168	pDCs	UBE2F
2.14528e-169	0.754846	0.853	0.57	6.21102e-165	pDCs	S100A6
2.85999e-169	0.512877	0.282	0.093	8.28025e-165	pDCs	STAT2
6.14031e-169	-1.59174	0.2	0.481	1.77774e-164	pDCs	COTL1
5.1382e-168	0.651808	0.551	0.268	1.48761e-163	pDCs	SFT2D1
5.61974e-167	0.659174	0.497	0.228	1.62703e-162	pDCs	RPN2
2.31514e-165	0.585004	0.456	0.196	6.7028e-161	pDCs	AP3S1
7.07093e-163	0.655246	0.553	0.27	2.04718e-158	pDCs	SYNGR2
1.59435e-161	0.586076	0.271	0.09	4.61597e-157	pDCs	RANBP2
1.06415e-160	0.690815	0.574	0.297	3.08091e-156	pDCs	ZNF706
1.86141e-159	0.500981	0.346	0.131	5.38914e-155	pDCs	MGAT1
3.08053e-159	-0.644992	0.998	0.961	8.91876e-155	pDCs	TMSB4X
6.10362e-159	0.50795	0.259	0.085	1.76712e-154	pDCs	ETV6
9.42395e-159	0.673523	0.663	0.373	2.72842e-154	pDCs	RBX1
4.11701e-157	0.753536	0.67	0.384	1.19196e-152	pDCs	TAGLN2
3.13806e-154	0.606375	0.524	0.252	9.0853e-150	pDCs	C17orf49
4.80552e-154	0.501447	0.333	0.126	1.39129e-149	pDCs	GRSF1
1.95772e-152	0.594428	0.58	0.293	5.668e-148	pDCs	STAT1
1.91766e-151	0.720731	0.662	0.382	5.55202e-147	pDCs	CD164
4.90158e-151	0.614648	0.648	0.355	1.4191e-146	pDCs	YPEL5
2.57043e-150	0.550897	0.327	0.124	7.4419e-146	pDCs	LY96
3.30931e-150	0.725249	0.284	0.101	9.58111e-146	pDCs	HLA-DQA2
7.45224e-150	-2.09406	0.104	0.374	2.15757e-145	pDCs	CD2
7.91325e-149	0.575323	0.592	0.306	2.29104e-144	pDCs	HSPA5
8.00476e-149	-1.86618	0.128	0.399	2.31754e-144	pDCs	TRBC2
1.20266e-148	0.589534	0.312	0.116	3.48194e-144	pDCs	TCOF1
1.88286e-147	0.597947	0.847	0.636	5.45125e-143	pDCs	HINT1
3.3026e-145	0.681852	0.761	0.515	9.56168e-141	pDCs	RNASEK
1.23272e-143	0.675359	0.681	0.393	3.56896e-139	pDCs	PDIA3
2.17453e-143	0.607205	0.704	0.421	6.29569e-139	pDCs	SNX3
2.36991e-143	0.561515	0.432	0.19	6.86136e-139	pDCs	CCND3
6.7468e-143	0.696618	0.594	0.315	1.95333e-138	pDCs	PPP1R15A
2.04343e-142	0.544979	0.375	0.157	5.91613e-138	pDCs	GNL3
1.76657e-141	0.653091	0.7	0.418	5.11457e-137	pDCs	POMP
8.47663e-141	0.514223	0.335	0.133	2.45415e-136	pDCs	TRIM44
4.91769e-137	0.569816	0.62	0.343	1.42377e-132	pDCs	ATP6V0C
1.65014e-135	-0.89723	0.621	0.281	4.77747e-131	pDCs	IGHM
1.85173e-134	0.722494	0.416	0.191	5.36113e-130	pDCs	ZC3HAV1
3.94316e-134	0.512133	0.526	0.259	1.14162e-129	pDCs	IDS
4.48043e-134	0.593702	0.625	0.345	1.29717e-129	pDCs	TMED2
1.43726e-133	0.567851	0.469	0.223	4.16114e-129	pDCs	KIF5B
3.25484e-132	0.556495	0.805	0.544	9.42343e-128	pDCs	ARPC1B
4.30269e-132	0.515872	0.399	0.177	1.24571e-127	pDCs	CDK2AP2
1.62955e-131	0.531425	0.334	0.138	4.71788e-127	pDCs	DNAJB11
1.91875e-131	0.512021	0.907	0.817	5.55516e-127	pDCs	ATP5F1E
5.47314e-131	0.606859	0.38	0.167	1.58458e-126	pDCs	EIF1AY
6.26455e-129	0.524234	0.36	0.154	1.81371e-124	pDCs	PTRHD1
4.29799e-128	0.515363	0.44	0.206	1.24435e-123	pDCs	ANKRD11
3.73004e-127	0.595856	0.53	0.277	1.07992e-122	pDCs	PSMA6
2.03576e-126	0.551334	0.609	0.337	5.89393e-122	pDCs	SELENOF
3.83128e-126	0.506376	0.406	0.184	1.10923e-121	pDCs	TRABD
7.65895e-125	0.515463	0.462	0.222	2.21742e-120	pDCs	SNRPN
1.30608e-124	0.515008	0.519	0.263	3.78137e-120	pDCs	HMGN3
8.49807e-124	0.554242	0.661	0.388	2.46036e-119	pDCs	SLC25A5
8.14507e-123	-1.50649	0.072	0.311	2.35816e-118	pDCs	CD27
5.24917e-122	0.569846	0.656	0.394	1.51974e-117	pDCs	DNAJA1
2.44982e-121	0.871987	0.472	0.247	7.09272e-117	pDCs	ZNF331
8.51639e-120	-1.59672	0.053	0.287	2.46566e-115	pDCs	CD3G
1.96913e-119	0.705387	0.702	0.435	5.70102e-115	pDCs	HNRNPU
1.90259e-116	0.517162	0.671	0.401	5.50836e-112	pDCs	DBI
1.97425e-116	0.590591	0.802	0.584	5.71585e-112	pDCs	CHCHD2
4.60384e-116	0.61807	0.364	0.164	1.3329e-111	pDCs	CKS2
5.9536e-115	-1.40432	0.077	0.304	1.72369e-110	pDCs	LCK
1.1888e-111	-0.675552	0.928	0.924	3.44182e-107	pDCs	MT-CO3
3.59757e-111	0.548883	0.66	0.405	1.04157e-106	pDCs	COPE
6.61805e-111	0.513438	0.533	0.284	1.91606e-106	pDCs	MOB1A
1.40002e-109	0.570029	0.737	0.487	4.05335e-105	pDCs	PSME2
2.90689e-109	-1.26715	0.355	0.541	8.41603e-105	pDCs	TSC22D3
4.41328e-109	0.519975	0.537	0.293	1.27773e-104	pDCs	TAP1
7.06093e-109	0.531821	0.592	0.338	2.04428e-104	pDCs	EIF3L
1.08026e-108	-1.27983	0.052	0.271	3.12756e-104	pDCs	ARID5B
4.42048e-108	-0.514344	0.971	0.967	1.27982e-103	pDCs	RPLP2
4.14539e-107	0.522657	0.58	0.33	1.20017e-102	pDCs	COX5A
9.74625e-106	-1.30892	0.52	0.613	2.82173e-101	pDCs	PTPRC
2.33564e-105	0.654822	0.437	0.224	6.76214e-101	pDCs	CHMP1B
1.79391e-104	-1.42548	0.167	0.38	5.19372e-100	pDCs	BIRC3
4.24471e-104	-1.30214	0.052	0.265	1.22893e-99	pDCs	SAMSN1
2.98988e-101	0.53938	0.627	0.383	8.65629e-97	pDCs	BTG2
3.99831e-100	0.541636	0.299	0.129	1.15759e-95	pDCs	RASGEF1B
3.86619e-97	0.510538	0.322	0.147	1.11934e-92	pDCs	MT-ND6
5.32775e-97	-1.32701	0.157	0.36	1.54249e-92	pDCs	CLEC2D
6.72862e-97	-1.2595	0.097	0.303	1.94807e-92	pDCs	PLAAT4
5.81772e-96	0.503863	0.73	0.497	1.68435e-91	pDCs	ATP5MPL
1.10418e-95	0.58526	0.474	0.261	3.19681e-91	pDCs	CREM
1.17166e-94	-1.91485	0.113	0.311	3.39219e-90	pDCs	MS4A1
8.37118e-92	-1.44035	0.137	0.329	2.42363e-87	pDCs	CD3E
2.16637e-91	0.504342	0.3	0.136	6.27208e-87	pDCs	YME1L1
9.8352e-91	0.527229	0.464	0.254	2.84749e-86	pDCs	AC020916.1
1.75948e-90	-1.35119	0.103	0.305	5.09405e-86	pDCs	CD79B
5.47823e-90	-0.678977	0.871	0.858	1.58606e-85	pDCs	MT-CYB
1.62031e-89	-1.09921	0.162	0.36	4.69112e-85	pDCs	ZFP36L1
9.33159e-89	-1.11001	0.074	0.266	2.70168e-84	pDCs	LBH
4.69854e-88	0.506851	0.287	0.131	1.36032e-83	pDCs	IFRD1
1.64473e-87	-1.44095	0.28	0.464	4.76183e-83	pDCs	JUN
3.98749e-87	-1.57079	0.116	0.306	1.15446e-82	pDCs	CD7
9.56304e-84	-1.00784	0.111	0.302	2.76869e-79	pDCs	GYPC
1.56688e-82	-2.9604	0.145	0.324	4.53643e-78	pDCs	CCL5
2.20103e-80	0.532999	0.649	0.423	6.37241e-76	pDCs	MTDH
8.86804e-80	-1.80484	0.074	0.253	2.56747e-75	pDCs	TRBC1
6.0251e-78	-0.62082	0.831	0.834	1.74439e-73	pDCs	MT-ND3
2.35493e-77	-1.13801	0.16	0.336	6.818e-73	pDCs	CSTB
2.96221e-77	-1.32261	0.078	0.252	8.5762e-73	pDCs	ITM2A
8.33382e-75	-1.67255	0.193	0.35	2.41281e-70	pDCs	CD79A
3.35661e-74	0.603057	0.467	0.278	9.71807e-70	pDCs	NR4A2
1.16517e-68	0.703721	0.744	0.538	3.37339e-64	pDCs	LTB
4.3701e-66	-0.956157	0.243	0.387	1.26523e-61	pDCs	CD48
9.83546e-65	-0.769079	0.612	0.638	2.84756e-60	pDCs	ARHGDIB
5.53089e-63	-0.594573	0.844	0.835	1.6013e-58	pDCs	MT-ATP6
8.73546e-62	-1.13953	0.244	0.388	2.52909e-57	pDCs	TXNIP
2.45779e-60	-0.977571	0.298	0.422	7.11579e-56	pDCs	STK17A
2.00605e-55	-0.791766	0.598	0.625	5.80793e-51	pDCs	GAS5
5.95039e-54	-0.79379	0.327	0.444	1.72276e-49	pDCs	PPDPF
9.89318e-52	-0.898954	0.214	0.341	2.86427e-47	pDCs	TSPO
2.86798e-51	-0.949779	0.202	0.331	8.30338e-47	pDCs	RHOH
1.60477e-47	-0.556699	0.808	0.795	4.64614e-43	pDCs	ACTG1
2.03752e-46	-1.23505	0.167	0.291	5.89902e-42	pDCs	DUSP2
9.22202e-46	-0.983461	0.285	0.396	2.66996e-41	pDCs	IER2
7.30407e-45	-0.910607	0.355	0.433	2.11467e-40	pDCs	ACAP1
1.71448e-43	-0.910111	0.402	0.496	4.96376e-39	pDCs	DUSP1
2.29969e-43	-0.775898	0.159	0.281	6.65807e-39	pDCs	PRDX2
4.6349e-42	-0.931896	0.432	0.494	1.3419e-37	pDCs	TPI1
7.09658e-40	-0.849245	0.152	0.27	2.0546e-35	pDCs	SLC2A3
8.73889e-37	-0.73403	0.204	0.306	2.53008e-32	pDCs	ICAM3
8.13806e-36	-0.814633	0.171	0.272	2.35613e-31	pDCs	TBC1D10C
1.31994e-34	-0.677946	0.642	0.623	3.8215e-30	pDCs	ITM2B
3.10413e-34	-0.767149	0.311	0.396	8.98708e-30	pDCs	CD44
7.15187e-34	-0.858368	0.221	0.319	2.07061e-29	pDCs	S100A10
1.40186e-33	-1.30424	0.193	0.29	4.05867e-29	pDCs	MT2A
4.47081e-32	0.588277	0.787	0.656	1.29439e-27	pDCs	HSP90AA1
2.91168e-31	-0.655001	0.705	0.695	8.42988e-27	pDCs	SH3BGRL3
3.66997e-31	-0.690998	0.327	0.403	1.06253e-26	pDCs	CIB1
1.0721e-28	-0.588414	0.703	0.673	3.10395e-24	pDCs	MIF
1.44405e-28	-0.820382	0.406	0.445	4.18081e-24	pDCs	PKM
3.56851e-28	-0.568845	0.568	0.577	1.03316e-23	pDCs	ZFAS1
6.38522e-28	-0.648708	0.481	0.541	1.84865e-23	pDCs	ZFP36L2
3.14027e-26	-0.646851	0.204	0.291	9.09172e-22	pDCs	CALM3
1.46863e-25	-0.629492	0.506	0.517	4.25199e-21	pDCs	RPS4Y1
1.84434e-24	-0.701044	0.439	0.496	5.33974e-20	pDCs	LY6E
3.50594e-24	-0.754118	0.195	0.275	1.01504e-19	pDCs	ITGB1
4.49719e-24	-0.734248	0.199	0.275	1.30203e-19	pDCs	PCSK7
1.52662e-23	-0.578958	0.421	0.459	4.41987e-19	pDCs	SOD1
5.38982e-22	-0.558205	0.493	0.522	1.56046e-17	pDCs	SEPTIN7
5.03356e-21	-0.64314	0.267	0.328	1.45732e-16	pDCs	CYTIP
1.08356e-20	-0.604087	0.221	0.289	3.13713e-16	pDCs	SYPL1
1.24049e-20	-0.599729	0.371	0.412	3.59148e-16	pDCs	PRDX1
9.7721e-20	-0.550412	0.205	0.274	2.82922e-15	pDCs	ANXA6
1.14512e-19	-0.553021	0.561	0.563	3.31534e-15	pDCs	CALM1
3.77252e-19	-0.695744	0.342	0.383	1.09222e-14	pDCs	STK4
4.21674e-19	-0.689884	0.414	0.441	1.22083e-14	pDCs	LDHA
3.12528e-17	-0.687416	0.239	0.29	9.04832e-13	pDCs	TRAF3IP3
4.93482e-17	-0.70489	0.239	0.288	1.42873e-12	pDCs	ITGB2
3.27946e-16	-0.634168	0.345	0.38	9.4947e-12	pDCs	RPS27L
5.42195e-14	-0.572949	0.455	0.461	1.56976e-09	pDCs	IFITM2
8.5044e-14	-0.510887	0.265	0.309	2.46219e-09	pDCs	TNFAIP8
1.33306e-13	-0.541417	0.445	0.312	3.85948e-09	pDCs	LGALS1
1.39605e-13	-0.504647	0.246	0.295	4.04185e-09	pDCs	PPP1CC
4.01946e-13	-0.738204	0.238	0.297	1.16371e-08	pDCs	IFI6
4.86371e-13	-0.670341	0.261	0.301	1.40814e-08	pDCs	CKLF
7.17772e-13	-0.793725	0.221	0.266	2.07809e-08	pDCs	MARCKSL1
1.83198e-12	-0.570858	0.413	0.424	5.30394e-08	pDCs	STK17B
6.20901e-12	-1.0906	0.237	0.274	1.79763e-07	pDCs	HSPB1
1.01183e-10	-0.511647	0.296	0.325	2.92946e-06	pDCs	PARP1
1.02548e-10	-0.86412	0.364	0.367	2.96898e-06	pDCs	CD63
1.48827e-10	-0.501131	0.672	0.587	4.30885e-06	pDCs	LAPTM5
2.14462e-10	-0.515082	0.463	0.449	6.20912e-06	pDCs	GMFG
2.3339e-08	-0.509343	0.238	0.264	0.000675711	pDCs	WIPF1
6.58349e-08	-0.65566	0.398	0.397	0.00190605	pDCs	NFKBIA
0	8.48822	0.963	0.027	0	Mast cells	TPSB2
0	7.55603	0.962	0.009	0	Mast cells	TPSAB1
0	5.41863	0.93	0.004	0	Mast cells	CPA3
0	4.60892	0.876	0.002	0	Mast cells	MS4A2
0	4.24575	0.844	0.003	0	Mast cells	HPGDS
0	3.85222	0.849	0.045	0	Mast cells	CLU
0	3.82931	0.823	0.02	0	Mast cells	LTC4S
0	3.77807	0.66	0.033	0	Mast cells	HPGD
0	3.3668	0.734	0.003	0	Mast cells	GATA2
0	3.35413	0.7	0.03	0	Mast cells	RGS13
0	3.28467	0.723	0.002	0	Mast cells	SLC18A2
0	3.27173	0.735	0.016	0	Mast cells	VWA5A
0	2.82872	0.59	0.001	0	Mast cells	RHEX
0	2.694	0.608	0.001	0	Mast cells	AL157895.1
0	2.65641	0.832	0.256	0	Mast cells	SAMSN1
0	2.64303	0.605	0.016	0	Mast cells	KIT
0	2.62553	0.926	0.36	0	Mast cells	CD63
0	2.5625	0.808	0.084	0	Mast cells	FCER1G
0	2.54329	0.833	0.219	0	Mast cells	ANXA1
0	2.46742	0.53	0.001	0	Mast cells	HDC
0	2.46003	0.544	0.001	0	Mast cells	IL1RL1
0	2.45429	0.776	0.185	0	Mast cells	CAPG
0	2.31334	0.788	0.132	0	Mast cells	CD9
0	2.20318	0.796	0.312	0	Mast cells	LAPTM4A
0	2.194	0.662	0.122	0	Mast cells	GLUL
0	2.17538	0.627	0.131	0	Mast cells	LMO4
0	2.16951	0.854	0.477	0	Mast cells	VIM
0	2.14319	0.486	0.002	0	Mast cells	MAOB
0	1.99809	0.751	0.494	0	Mast cells	CD69
0	1.96994	0.476	0.041	0	Mast cells	ACSL4
0	1.95516	0.72	0.391	0	Mast cells	IER2
0	1.94532	0.465	0.102	0	Mast cells	EGR1
0	1.92248	0.695	0.406	0	Mast cells	FOS
0	1.91328	0.499	0.124	0	Mast cells	NSMCE1
0	1.8896	0.93	0.549	0	Mast cells	SRGN
0	1.87259	0.437	0.006	0	Mast cells	CNRIP1
0	1.86562	0.402	0.047	0	Mast cells	DUSP6
0	1.80077	0.727	0.459	0	Mast cells	JUN
0	1.79288	0.736	0.102	0	Mast cells	TYROBP
0	1.757	0.927	0.568	0	Mast cells	S100A6
0	1.75495	0.374	0.003	0	Mast cells	SLC45A3
0	1.744	0.338	0.006	0	Mast cells	AKAP12
0	1.73182	0.677	0.283	0	Mast cells	RGS2
0	1.70132	0.411	0.028	0	Mast cells	RAB32
0	1.697	0.779	0.298	0	Mast cells	ALOX5AP
0	1.67621	0.646	0.231	0	Mast cells	CTSD
0	1.63914	0.266	0.013	0	Mast cells	KCNMB1
0	1.62536	0.279	0.007	0	Mast cells	SIGLEC6
0	1.59196	0.699	0.307	0	Mast cells	FOXP1
0	1.58243	0.504	0.147	0	Mast cells	ASAH1
0	1.57962	0.651	0.146	0	Mast cells	TIMP1
0	1.56059	0.519	0.235	0	Mast cells	FOSB
0	1.55873	0.286	0.001	0	Mast cells	TMEM233
0	1.5421	0.437	0.067	0	Mast cells	ARHGAP18
0	1.51411	0.475	0.104	0	Mast cells	TSC22D1
0	1.50587	0.297	0.006	0	Mast cells	CAVIN2
0	1.50564	0.33	0.022	0	Mast cells	HS3ST1
0	1.47159	0.993	0.928	0	Mast cells	FTH1
0	1.4668	0.891	0.504	0	Mast cells	S100A4
0	1.46336	0.311	0.029	0	Mast cells	ADRB2
0	1.46258	0.378	0.045	0	Mast cells	ALOX5
0	1.45302	0.33	0.013	0	Mast cells	PTGS1
0	1.44323	0.646	0.394	0	Mast cells	NFKBIA
0	1.43847	0.528	0.178	0	Mast cells	TNFSF10
0	1.42602	0.31	0.036	0	Mast cells	TENT5A
0	1.41457	0.295	0	0	Mast cells	GCSAML
0	1.40969	0.403	0.072	0	Mast cells	BEX4
0	1.40122	0.461	0.091	0	Mast cells	GRAP2
0	1.39973	0.317	0.024	0	Mast cells	RAB27B
0	1.38596	0.486	0.156	0	Mast cells	STMN1
0	1.38519	0.324	0.026	0	Mast cells	GPR34
0	1.36762	0.291	0.001	0	Mast cells	SVOPL
0	1.35606	0.363	0.047	0	Mast cells	ARHGEF6
0	1.3497	0.283	0.018	0	Mast cells	STX3
0	1.33978	0.515	0.19	0	Mast cells	IFITM3
0	1.32834	0.41	0.126	0	Mast cells	NCOA4
0	1.31511	0.304	0.032	0	Mast cells	RHOBTB3
0	1.31085	0.529	0.199	0	Mast cells	CARD16
0	1.31039	0.497	0.187	0	Mast cells	OSBPL8
0	1.30875	0.302	0.017	0	Mast cells	LPCAT2
0	1.29866	0.319	0.032	0	Mast cells	SMYD3
0	1.29424	0.729	0.184	0	Mast cells	CST3
0	1.26493	0.273	0.006	0	Mast cells	MITF
0	1.26284	0.432	0.149	0	Mast cells	LMNA
0	1.24765	0.391	0.097	0	Mast cells	BTK
0	1.21828	0.539	0.242	0	Mast cells	ID2
0	1.20842	0.85	0.523	0	Mast cells	RGS1
0	1.19648	0.362	0.097	0	Mast cells	HSD17B12
0	1.19145	0.632	0.308	0	Mast cells	LGALS1
0	1.19121	0.253	0.013	0	Mast cells	TIMP3
0	1.17819	0.357	0.086	0	Mast cells	PLIN2
0	1.14661	0.522	0.249	0	Mast cells	PRDX6
0	1.14456	0.598	0.318	0	Mast cells	ATP6V1F
0	1.12131	0.66	0.392	0	Mast cells	CD44
0	1.11943	0.267	0.055	0	Mast cells	LEO1
0	1.11529	0.254	0.041	0	Mast cells	PBX1
0	1.11469	0.987	0.867	0	Mast cells	FTL
0	1.11282	0.267	0.028	0	Mast cells	BACE2
0	1.09839	0.382	0.11	0	Mast cells	ZEB2
0	1.09247	0.286	0.048	0	Mast cells	TESPA1
0	1.08318	0.283	0.062	0	Mast cells	SLC44A1
0	1.07783	0.26	0.032	0	Mast cells	RENBP
0	1.07321	0.631	0.297	0	Mast cells	CKLF
0	1.06763	0.414	0.083	0	Mast cells	APOE
0	1.06561	0.511	0.239	0	Mast cells	SDCBP
0	1.04388	0.398	0.151	0	Mast cells	AHNAK
0	1.02978	0.814	0.568	0	Mast cells	CLIC1
0	1.02114	0.288	0.05	0	Mast cells	RNF130
0	1.02108	0.968	0.835	0	Mast cells	H3F3B
0	1.0174	0.371	0.118	0	Mast cells	TMEM154
0	0.98089	0.334	0.11	0	Mast cells	CTNNBL1
0	0.96752	0.3	0.076	0	Mast cells	GNPTAB
0	0.966123	0.347	0.114	0	Mast cells	LYL1
0	0.959602	0.319	0.047	0	Mast cells	APOC1
0	0.948747	0.275	0.064	0	Mast cells	NUDT14
0	0.943471	0.348	0.114	0	Mast cells	C1orf162
0	0.937481	0.819	0.621	0	Mast cells	ITM2B
0	0.913579	0.25	0.036	0	Mast cells	KLRG1
0	0.894841	0.288	0.085	0	Mast cells	SERPINB6
0	0.858623	0.337	0.11	0	Mast cells	CD84
0	0.853852	0.25	0.066	0	Mast cells	NDFIP2
0	0.842816	0.753	0.436	0	Mast cells	S100A11
0	0.811388	0.995	0.964	0	Mast cells	PTMA
0	0.784723	0.445	0.18	0	Mast cells	ITM2C
0	0.663093	0.999	0.997	0	Mast cells	B2M
0	-0.576789	0.988	0.988	0	Mast cells	RPLP1
0	-0.608048	0.983	0.982	0	Mast cells	RPS19
0	-0.632215	0.979	0.985	0	Mast cells	RPL13A
0	-0.786299	0.912	0.954	0	Mast cells	RPL23A
0	-0.816209	0.836	0.935	0	Mast cells	RPL17
0	-0.877064	0.928	0.959	0	Mast cells	RPS12
0	-0.898668	0.946	0.968	0	Mast cells	RPS15A
0	-0.92554	0.814	0.923	0	Mast cells	RPS16
0	-0.935968	0.946	0.968	0	Mast cells	RPLP2
0	-0.937888	0.74	0.873	0	Mast cells	RPS21
0	-0.961093	0.95	0.96	0	Mast cells	RPS29
0	-0.991555	0.918	0.966	0	Mast cells	RPL28
0	-1.08552	0.985	0.989	0	Mast cells	RPS27
0	-1.17343	0.558	0.798	0	Mast cells	ACTG1
0	-1.48509	0.219	0.644	0	Mast cells	HINT1
0	-1.68478	0.064	0.447	0	Mast cells	LSP1
0	-1.77807	0.289	0.674	0	Mast cells	CORO1A
0	-1.86798	0.094	0.488	0	Mast cells	EVL
0	-2.34258	0.082	0.453	0	Mast cells	CD3D
0	-2.46086	0.073	0.494	0	Mast cells	TRAC
0	-2.49566	0.104	0.546	0	Mast cells	LTB
0	-2.62321	0.117	0.562	0	Mast cells	IL32
0	-2.95663	0.126	0.707	0	Mast cells	CXCR4
8.08576e-308	0.889177	0.363	0.133	2.34099e-303	Mast cells	LAT2
3.96257e-306	0.751096	0.373	0.134	1.14724e-301	Mast cells	SOX4
1.43005e-302	0.881817	0.292	0.097	4.14027e-298	Mast cells	DDAH2
6.03691e-302	-1.95711	0.066	0.401	1.74781e-297	Mast cells	TRBC2
1.11417e-300	-1.00658	0.747	0.874	3.22575e-296	Mast cells	BTG1
7.05684e-300	-0.656839	0.953	0.958	2.04309e-295	Mast cells	RPS28
3.94799e-296	-0.577036	0.969	0.978	1.14302e-291	Mast cells	RPS2
3.86899e-295	1.04646	0.427	0.188	1.12015e-290	Mast cells	C4orf48
5.6198e-292	-0.794286	0.839	0.904	1.62704e-287	Mast cells	RPL37
8.99247e-292	-1.46249	0.093	0.425	2.6035e-287	Mast cells	STK17A
3.00898e-290	0.815372	0.87	0.768	8.71159e-286	Mast cells	UBB
4.94093e-290	-0.718915	0.856	0.914	1.4305e-285	Mast cells	RPS17
2.02204e-286	-2.04933	0.054	0.376	5.8542e-282	Mast cells	CD2
2.04126e-284	0.845033	0.722	0.471	5.90985e-280	Mast cells	FXYD5
1.30928e-280	-1.3592	0.098	0.438	3.79063e-276	Mast cells	ISG20
1.54464e-280	1.15434	0.631	0.361	4.47203e-276	Mast cells	BST2
2.18563e-279	1.3707	0.551	0.314	6.32784e-275	Mast cells	PPP1R15A
1.85657e-278	0.974032	0.366	0.148	5.37513e-274	Mast cells	CASP1
9.84871e-277	0.777598	0.845	0.67	2.8514e-272	Mast cells	YBX1
5.01875e-271	-2.21019	0.048	0.352	1.45303e-266	Mast cells	CD79A
2.20585e-270	-0.835279	0.62	0.84	6.38637e-266	Mast cells	EEF1G
1.17802e-266	-0.577788	0.953	0.964	3.41061e-262	Mast cells	RPL18A
3.56641e-264	-1.61538	0.057	0.362	1.03255e-259	Mast cells	CLEC2D
1.40538e-261	0.858073	0.652	0.389	4.06886e-257	Mast cells	EMP3
3.78355e-259	0.79161	0.555	0.295	1.09541e-254	Mast cells	NPC2
1.56773e-258	1.2405	0.602	0.382	4.53889e-254	Mast cells	BTG2
1.63272e-257	-0.815724	0.76	0.86	4.72706e-253	Mast cells	RPLP0
1.36917e-256	-0.627737	0.845	0.917	3.96402e-252	Mast cells	RPS7
3.64788e-256	-1.39058	0.036	0.331	1.05613e-251	Mast cells	CYTIP
1.48093e-254	1.16684	0.38	0.162	4.28758e-250	Mast cells	GPR65
1.66284e-253	-1.38982	0.135	0.437	4.81426e-249	Mast cells	ACAP1
7.77549e-252	-1.05569	0.324	0.628	2.25116e-247	Mast cells	GAS5
4.66514e-248	-1.66581	0.041	0.331	1.35065e-243	Mast cells	CD3E
1.56803e-247	1.11208	0.314	0.126	4.53975e-243	Mast cells	NFKBIZ
1.18834e-243	-1.57781	0.029	0.313	3.44047e-239	Mast cells	CD27
3.51693e-239	1.03707	0.41	0.191	1.01822e-234	Mast cells	SOCS1
6.00112e-239	0.709226	0.832	0.694	1.73744e-234	Mast cells	SH3BGRL3
1.47772e-237	0.838119	0.336	0.137	4.27829e-233	Mast cells	AP1S2
3.30899e-236	0.998711	0.307	0.123	9.5802e-232	Mast cells	NR4A1
1.14081e-235	0.843541	0.688	0.462	3.30286e-231	Mast cells	DYNLL1
4.22495e-235	0.92398	0.348	0.148	1.22321e-230	Mast cells	CRBN
1.53632e-233	-0.715626	0.929	0.969	4.44796e-229	Mast cells	ACTB
8.89109e-228	0.929879	0.488	0.259	2.57415e-223	Mast cells	RGS10
4.84066e-227	-2.71208	0.614	0.791	1.40147e-222	Mast cells	IGKC
1.19701e-226	-2.11469	0.043	0.313	3.46558e-222	Mast cells	MS4A1
2.20685e-225	-1.47009	0.037	0.306	6.38926e-221	Mast cells	LCK
1.1649e-224	1.14604	0.564	0.352	3.37261e-220	Mast cells	SELENOK
1.02535e-221	0.801619	0.648	0.423	2.96858e-217	Mast cells	GPX4
3.39558e-221	-1.58287	0.731	0.851	9.83088e-217	Mast cells	CD74
6.0708e-221	-1.42592	0.032	0.297	1.75762e-216	Mast cells	SELL
2.45593e-219	-0.562892	0.916	0.936	7.11042e-215	Mast cells	RPL36
2.7446e-219	1.13655	0.466	0.253	7.94617e-215	Mast cells	AC020916.1
2.17068e-218	-1.28	0.055	0.325	6.28455e-214	Mast cells	PCED1B-AS1
3.24581e-218	-0.578623	0.862	0.915	9.39726e-214	Mast cells	RPL18
6.24326e-216	-0.623329	0.879	0.928	1.80755e-211	Mast cells	RPS3A
1.02436e-214	-1.29927	0.398	0.615	2.96574e-210	Mast cells	PTPRC
3.46045e-214	0.833776	0.741	0.569	1.00187e-209	Mast cells	NDUFA4
8.28247e-209	0.671317	0.455	0.219	2.39794e-204	Mast cells	LAT
1.5746e-205	0.813891	0.384	0.185	4.55879e-201	Mast cells	STMP1
1.3712e-204	-1.58806	0.038	0.289	3.96991e-200	Mast cells	CD3G
7.57956e-203	0.84773	0.35	0.161	2.19444e-198	Mast cells	CNIH1
4.11603e-199	0.810979	0.392	0.193	1.19167e-194	Mast cells	PCMT1
2.8501e-198	-1.31163	0.058	0.311	8.25162e-194	Mast cells	LINC-PINT
4.63642e-197	-1.71431	0.062	0.307	1.34234e-192	Mast cells	CD7
1.19854e-196	-0.500439	0.908	0.928	3.47001e-192	Mast cells	RPS9
9.4117e-196	-1.47299	0.027	0.268	2.72487e-191	Mast cells	MEF2C
7.50331e-192	-0.661176	0.838	0.884	2.17236e-187	Mast cells	RPL36A
1.60464e-191	0.81918	0.586	0.377	4.64576e-187	Mast cells	RPS27L
2.89599e-191	-0.6035	0.795	0.878	8.38446e-187	Mast cells	RPL27
6.89358e-188	-0.612543	0.845	0.894	1.99583e-183	Mast cells	RPS5
6.03154e-187	0.831244	0.425	0.226	1.74625e-182	Mast cells	CANX
1.41882e-186	-1.06284	0.258	0.503	4.10776e-182	Mast cells	LIMD2
1.05353e-184	0.816573	0.472	0.271	3.05018e-180	Mast cells	AP2M1
3.95932e-184	0.729817	0.619	0.411	1.1463e-179	Mast cells	DRAP1
5.25873e-183	-0.637833	0.776	0.86	1.52251e-178	Mast cells	RPSA
8.29517e-183	1.4818	0.496	0.287	2.40162e-178	Mast cells	MT2A
1.59043e-181	-1.68103	0.273	0.482	4.6046e-177	Mast cells	HLA-DQB1
9.12139e-180	-0.52282	0.867	0.911	2.64083e-175	Mast cells	RPL10A
5.88593e-176	-1.19766	0.348	0.576	1.70409e-171	Mast cells	CRIP1
5.92677e-176	1.67076	0.299	0.136	1.71592e-171	Mast cells	AREG
1.64792e-175	0.80479	0.362	0.182	4.77107e-171	Mast cells	CAMLG
4.70034e-174	-3.03734	0.097	0.326	1.36084e-169	Mast cells	CCL5
2.13926e-169	-1.98431	0.037	0.254	6.19357e-165	Mast cells	TRBC1
1.68202e-164	-1.19125	0.274	0.481	4.86978e-160	Mast cells	COTL1
3.42585e-164	-1.45501	0.084	0.306	9.91853e-160	Mast cells	CD79B
1.43432e-161	-0.691368	0.607	0.77	4.15263e-157	Mast cells	UBC
1.46828e-160	-0.985691	0.116	0.348	4.25096e-156	Mast cells	EZR
1.33426e-157	-2.64623	0.073	0.287	3.86296e-153	Mast cells	IGHM
1.71371e-157	-0.521856	0.86	0.906	4.96154e-153	Mast cells	RPL9
1.52769e-155	0.699136	0.279	0.126	4.42296e-151	Mast cells	FLOT1
3.58778e-154	0.674208	0.588	0.392	1.03873e-149	Mast cells	VAMP8
[truncated: 2,904 more rows]

## Sheet: CC
p_val	avg_log2FC	pct.1	pct.2	p_val_adj	cluster	gene
0	2.88214	0.567	0.096	0	T cells	IL7R
0	2.79494	0.859	0.102	0	T cells	CD3D
0	2.7132	0.859	0.134	0	T cells	CD2
0	2.52247	0.911	0.277	0	T cells	IL32
0	2.50996	0.755	0.138	0	T cells	TRBC2
0	2.43673	0.773	0.075	0	T cells	CD3G
0	2.36463	0.727	0.088	0	T cells	TRAC
0	2.26378	0.725	0.205	0	T cells	CCL5
0	2.18822	0.392	0.073	0	T cells	GZMK
0	2.15399	0.744	0.094	0	T cells	CD3E
0	2.14273	0.498	0.091	0	T cells	TRBC1
0	1.99741	0.643	0.097	0	T cells	BCL11B
0	1.88053	0.853	0.272	0	T cells	CD52
0	1.81041	0.693	0.209	0	T cells	CD69
0	1.76612	0.611	0.141	0	T cells	GZMA
0	1.74837	0.631	0.151	0	T cells	GIMAP7
0	1.70782	0.806	0.266	0	T cells	HCST
0	1.69185	0.382	0.045	0	T cells	CD8A
0	1.66191	0.37	0.09	0	T cells	KLRB1
0	1.60921	0.812	0.5	0	T cells	SRSF7
0	1.59288	0.478	0.056	0	T cells	SPOCK2
0	1.55849	0.499	0.249	0	T cells	CCL4
0	1.51428	0.549	0.217	0	T cells	RGS1
0	1.50606	0.514	0.102	0	T cells	CLEC2D
0	1.48641	0.542	0.083	0	T cells	LCK
0	1.48393	0.785	0.518	0	T cells	ZFP36L2
0	1.47378	0.625	0.169	0	T cells	ACAP1
0	1.47062	0.64	0.203	0	T cells	ETS1
0	1.46998	0.518	0.082	0	T cells	GZMM
0	1.46109	0.622	0.196	0	T cells	LTB
0	1.44618	0.663	0.222	0	T cells	EVL
0	1.44009	0.571	0.24	0	T cells	DUSP2
0	1.40047	0.647	0.246	0	T cells	ARL4C
0	1.37969	0.483	0.076	0	T cells	CD96
0	1.36069	0.493	0.146	0	T cells	ITM2A
0	1.35932	0.701	0.261	0	T cells	STK17A
0	1.35021	0.766	0.528	0	T cells	KLF6
0	1.34912	0.99	0.829	0	T cells	RPS29
0	1.34445	0.409	0.177	0	T cells	MAF
0	1.32851	0.633	0.3	0	T cells	PPP2R5C
0	1.32121	0.548	0.123	0	T cells	CD7
0	1.31367	0.523	0.156	0	T cells	FYN
0	1.30732	0.638	0.27	0	T cells	CXCR4
0	1.30659	0.293	0.067	0	T cells	GZMH
0	1.29612	0.696	0.248	0	T cells	CD48
0	1.28066	0.483	0.135	0	T cells	IKZF3
0	1.27563	0.764	0.39	0	T cells	STK17B
0	1.26926	0.575	0.251	0	T cells	LEPROTL1
0	1.26885	0.476	0.222	0	T cells	RGCC
0	1.2625	0.519	0.148	0	T cells	EMB
0	1.25632	0.996	0.88	0	T cells	RPS27
0	1.24886	0.541	0.204	0	T cells	SEPTIN6
0	1.24599	0.63	0.309	0	T cells	AAK1
0	1.24129	0.407	0.14	0	T cells	RORA
0	1.22647	0.304	0.051	0	T cells	TIGIT
0	1.22646	0.289	0.069	0	T cells	CD8B
0	1.21855	0.569	0.168	0	T cells	CST7
0	1.21272	0.529	0.157	0	T cells	NKG7
0	1.1932	0.552	0.228	0	T cells	RUNX3
0	1.17716	0.276	0.038	0	T cells	TRGC2
0	1.16859	0.458	0.165	0	T cells	APOBEC3G
0	1.16741	0.755	0.307	0	T cells	CORO1A
0	1.15733	0.558	0.196	0	T cells	IKZF1
0	1.13811	0.385	0.085	0	T cells	OXNAD1
0	1.13737	0.894	0.7	0	T cells	BTG1
0	1.1268	0.465	0.16	0	T cells	GPR183
0	1.12675	0.331	0.032	0	T cells	CD6
0	1.12185	0.359	0.08	0	T cells	CD27
0	1.11934	0.65	0.466	0	T cells	DNAJB1
0	1.10688	0.411	0.112	0	T cells	PTPN22
0	1.10437	0.527	0.169	0	T cells	GIMAP4
0	1.10022	0.407	0.08	0	T cells	LAT
0	1.08756	0.42	0.109	0	T cells	SKAP1
0	1.07904	0.441	0.141	0	T cells	LBH
0	1.079	0.855	0.687	0	T cells	JUND
0	1.07043	0.442	0.11	0	T cells	TBC1D10C
0	1.06375	0.374	0.108	0	T cells	GPRIN3
0	1.06248	0.399	0.193	0	T cells	TSPYL2
0	1.06154	0.341	0.062	0	T cells	RASGRP1
0	1.05809	0.595	0.315	0	T cells	TNFAIP3
0	1.05696	0.926	0.725	0	T cells	CALM1
0	1.04795	0.375	0.125	0	T cells	TC2N
0	1.04475	0.758	0.548	0	T cells	JUN
0	1.03735	0.981	0.802	0	T cells	RPS3
0	1.03387	0.723	0.458	0	T cells	MBNL1
0	1.03257	0.298	0.042	0	T cells	SH2D1A
0	1.02421	0.362	0.125	0	T cells	BCL2
0	1.02025	0.417	0.132	0	T cells	PTPN7
0	1.01936	0.996	0.957	0	T cells	TMSB4X
0	1.0065	0.643	0.434	0	T cells	TSC22D3
0	1.00446	0.985	0.813	0	T cells	RPS15A
0	1.004	0.455	0.195	0	T cells	SLC38A1
0	1.00352	0.362	0.122	0	T cells	RCAN3
0	0.999693	0.438	0.137	0	T cells	TRAF3IP3
0	0.994541	0.585	0.303	0	T cells	PLAAT4
0	0.991746	0.304	0.055	0	T cells	GPR174
0	0.989025	0.34	0.076	0	T cells	SAMD3
0	0.987998	0.993	0.89	0	T cells	RPL28
0	0.982279	0.685	0.354	0	T cells	STK4
0	0.982003	0.252	0.016	0	T cells	THEMIS
0	0.977353	0.291	0.033	0	T cells	SIT1
0	0.97625	0.313	0.058	0	T cells	PYHIN1
0	0.973612	0.721	0.514	0	T cells	SARAF
0	0.96719	0.969	0.783	0	T cells	RPS25
0	0.966922	0.525	0.312	0	T cells	ID2
0	0.966727	0.626	0.364	0	T cells	PDCD4
0	0.964673	0.697	0.491	0	T cells	DDX24
0	0.959556	0.599	0.358	0	T cells	FXYD5
0	0.959298	0.828	0.647	0	T cells	HSPA8
0	0.957476	0.937	0.498	0	T cells	PTPRC
0	0.956252	0.485	0.218	0	T cells	TNFAIP8
0	0.953422	0.261	0.029	0	T cells	CAMK4
0	0.951746	0.424	0.205	0	T cells	CNOT6L
0	0.951686	0.356	0.1	0	T cells	GIMAP1
0	0.949944	0.933	0.763	0	T cells	DDX5
0	0.942452	0.519	0.298	0	T cells	SLFN5
0	0.941136	0.373	0.106	0	T cells	RHOH
0	0.940523	0.359	0.142	0	T cells	PBXIP1
0	0.94024	0.385	0.135	0	T cells	SEPTIN1
0	0.936174	0.53	0.254	0	T cells	CDC42SE2
0	0.929507	0.994	0.847	0	T cells	RPL13
0	0.928969	0.37	0.117	0	T cells	PIK3IP1
0	0.92678	0.283	0.078	0	T cells	TCF7
0	0.92518	0.491	0.265	0	T cells	GLS
0	0.924239	0.398	0.171	0	T cells	SOCS1
0	0.923324	0.288	0.125	0	T cells	H1-3
0	0.916701	0.444	0.199	0	T cells	TUBA4A
0	0.912281	0.645	0.489	0	T cells	H4C3
0	0.910025	0.464	0.244	0	T cells	SYNRG
0	0.903125	0.974	0.775	0	T cells	RPL23A
0	0.900329	0.541	0.21	0	T cells	CYTIP
0	0.899954	0.318	0.13	0	T cells	TENT5C
0	0.89665	0.472	0.28	0	T cells	ATM
0	0.89589	0.514	0.281	0	T cells	EML4
0	0.892993	0.504	0.309	0	T cells	DDIT4
0	0.892064	0.918	0.708	0	T cells	RPSA
0	0.891192	0.255	0.035	0	T cells	GPR171
0	0.889995	0.334	0.089	0	T cells	RASAL3
0	0.887785	0.974	0.791	0	T cells	RPS21
0	0.887465	0.988	0.862	0	T cells	RPL30
0	0.883597	0.373	0.193	0	T cells	ZNF331
0	0.87579	0.99	0.834	0	T cells	RPS12
0	0.874941	0.911	0.807	0	T cells	HSP90AA1
0	0.872398	0.265	0.036	0	T cells	ITK
0	0.869029	0.441	0.225	0	T cells	GYPC
0	0.867774	0.757	0.424	0	T cells	ARHGDIB
0	0.867667	0.399	0.174	0	T cells	ITGA4
0	0.866318	0.344	0.126	0	T cells	ARAP2
0	0.866214	0.45	0.096	0	T cells	CD247
0	0.865127	0.471	0.254	0	T cells	ABRACL
0	0.863952	0.37	0.138	0	T cells	PTGER4
0	0.856704	0.699	0.34	0	T cells	RAC2
0	0.852338	0.907	0.715	0	T cells	SH3BGRL3
0	0.851836	0.285	0.106	0	T cells	ITGA1
0	0.848201	0.955	0.778	0	T cells	RPL27A
0	0.848166	0.328	0.183	0	T cells	CITED2
0	0.84762	0.271	0.048	0	T cells	STAT4
0	0.847441	0.971	0.79	0	T cells	RPLP2
0	0.846655	0.28	0.112	0	T cells	GZMB
0	0.845449	0.789	0.695	0	T cells	JUNB
0	0.84433	0.985	0.846	0	T cells	RPS27A
0	0.83781	0.709	0.501	0	T cells	ANKRD12
0	0.834576	0.521	0.291	0	T cells	FNBP1
0	0.833855	0.389	0.15	0	T cells	PARP8
0	0.830983	0.982	0.825	0	T cells	RPS14
0	0.830942	0.945	0.766	0	T cells	RPL38
0	0.823814	0.591	0.346	0	T cells	SYNE2
0	0.822718	0.325	0.117	0	T cells	DENND2D
0	0.818826	0.328	0.103	0	T cells	ITGAL
0	0.818404	0.448	0.287	0	T cells	UBE2S
0	0.8182	0.406	0.221	0	T cells	CDKN1B
0	0.81809	0.605	0.35	0	T cells	CRIP1
0	0.812085	0.421	0.272	0	T cells	RNF19A
0	0.80703	0.933	0.75	0	T cells	RPS10
0	0.805996	0.518	0.405	0	T cells	HSPA1B
0	0.803678	0.653	0.462	0	T cells	CD99
0	0.803238	0.311	0.1	0	T cells	SPN
0	0.801088	0.772	0.587	0	T cells	HNRNPA1
0	0.798505	0.328	0.14	0	T cells	TTC39C
0	0.795751	0.74	0.549	0	T cells	SRSF5
0	0.794891	0.74	0.5	0	T cells	RNF213
0	0.79231	0.528	0.22	0	T cells	IL2RG
0	0.792249	0.717	0.562	0	T cells	RPL17
0	0.791908	0.376	0.113	0	T cells	GNG2
0	0.791696	0.356	0.085	0	T cells	IL2RB
0	0.788988	0.991	0.852	0	T cells	RPL10
0	0.784656	0.337	0.168	0	T cells	SMAD7
0	0.783854	0.858	0.69	0	T cells	MYL12A
0	0.783074	0.99	0.834	0	T cells	RPS18
0	0.782574	0.7	0.528	0	T cells	EIF4A2
0	0.780152	0.958	0.786	0	T cells	RPL9
0	0.779481	0.264	0.088	0	T cells	BATF
0	0.777464	0.385	0.242	0	T cells	KMT2A
0	0.774777	0.5	0.334	0	T cells	PRPF38B
0	0.771433	0.982	0.814	0	T cells	RPS2
0	0.764883	0.415	0.221	0	T cells	OCIAD2
0	0.764505	0.388	0.18	0	T cells	ARHGEF1
0	0.763934	0.406	0.232	0	T cells	CCND2
0	0.763095	0.867	0.637	0	T cells	S100A4
0	0.760721	0.985	0.832	0	T cells	RPL32
0	0.760027	0.383	0.174	0	T cells	PIP4K2A
0	0.759756	0.383	0.193	0	T cells	IDS
0	0.759658	0.266	0.112	0	T cells	LYAR
0	0.758078	0.973	0.854	0	T cells	HLA-A
0	0.757406	0.487	0.343	0	T cells	NKTR
0	0.752968	0.317	0.136	0	T cells	PDE7A
0	0.751564	0.48	0.214	0	T cells	LIMD2
0	0.749591	0.327	0.137	0	T cells	MGAT4A
0	0.748016	0.988	0.837	0	T cells	RPS19
0	0.744832	0.316	0.149	0	T cells	PRKACB
0	0.741431	0.256	0.104	0	T cells	INPP4B
0	0.74129	0.281	0.09	0	T cells	SYTL3
0	0.741218	0.337	0.181	0	T cells	CCSER2
0	0.740206	0.256	0.053	0	T cells	SH2D2A
0	0.739335	0.31	0.132	0	T cells	SENP7
0	0.737881	0.508	0.34	0	T cells	TERF2IP
0	0.73787	0.587	0.363	0	T cells	HLA-F
0	0.735549	0.671	0.485	0	T cells	FUS
0	0.735016	0.34	0.191	0	T cells	RBL2
0	0.733899	0.971	0.82	0	T cells	RPL21
0	0.732891	0.392	0.246	0	T cells	CCDC107
0	0.732317	0.427	0.269	0	T cells	PAXX
0	0.731079	0.728	0.544	0	T cells	N4BP2L2
0	0.730854	0.386	0.238	0	T cells	BUB3
0	0.730755	0.403	0.263	0	T cells	HMGB2
0	0.730661	0.929	0.737	0	T cells	RPL27
0	0.729465	0.314	0.127	0	T cells	RHOF
0	0.728387	0.374	0.174	0	T cells	EPB41
0	0.726756	0.959	0.766	0	T cells	RPL14
0	0.725086	0.472	0.331	0	T cells	LDHB
0	0.722564	0.271	0.103	0	T cells	CCDC88C
0	0.72214	0.367	0.225	0	T cells	H2AC20
0	0.72175	0.982	0.82	0	T cells	RPL19
0	0.720852	0.984	0.854	0	T cells	RPL39
0	0.720341	0.84	0.729	0	T cells	RPS26
0	0.716992	0.983	0.833	0	T cells	RPL34
0	0.715713	0.305	0.146	0	T cells	CEMIP2
0	0.713888	0.257	0.112	0	T cells	CBLB
0	0.711952	0.574	0.424	0	T cells	TRA2B
0	0.709653	0.953	0.791	0	T cells	RPS16
0	0.708603	0.697	0.612	0	T cells	DNAJA1
0	0.707193	0.295	0.148	0	T cells	NSMCE3
0	0.704468	0.567	0.425	0	T cells	SRSF2
0	0.703831	0.966	0.798	0	T cells	RPS6
0	0.700989	0.268	0.087	0	T cells	RNF125
0	0.699997	0.451	0.321	0	T cells	G3BP2
0	0.697664	0.684	0.504	0	T cells	RSRP1
0	0.697265	0.981	0.817	0	T cells	RPS15
0	0.696497	0.482	0.312	0	T cells	PPP1R2
0	0.695095	0.396	0.254	0	T cells	LNPEP
0	0.694843	0.377	0.168	0	T cells	AKNA
0	0.692479	0.968	0.806	0	T cells	RPS3A
0	0.692392	0.323	0.145	0	T cells	IL10RA
0	0.691695	0.809	0.64	0	T cells	TOMM7
0	0.691274	0.613	0.476	0	T cells	HNRNPDL
0	0.690577	0.696	0.551	0	T cells	SRSF3
0	0.68743	0.576	0.422	0	T cells	SF1
0	0.686888	0.3	0.124	0	T cells	DOCK10
0	0.686035	0.259	0.117	0	T cells	FAM102A
0	0.684129	0.965	0.788	0	T cells	RPL3
0	0.681816	0.32	0.184	0	T cells	MDFIC
0	0.681758	0.299	0.183	0	T cells	PCSK7
0	0.68153	0.679	0.512	0	T cells	ARGLU1
0	0.681162	0.324	0.185	0	T cells	BTN3A2
0	0.681124	0.392	0.262	0	T cells	CHORDC1
0	0.680494	0.995	0.905	0	T cells	RPLP1
0	0.677006	0.41	0.248	0	T cells	ZC3HAV1
0	0.676324	0.272	0.097	0	T cells	PRKCH
0	0.674392	0.542	0.413	0	T cells	GCC2
0	0.674241	0.431	0.292	0	T cells	C9orf78
0	0.673664	0.307	0.115	0	T cells	DOK2
0	0.673188	0.518	0.389	0	T cells	MACF1
0	0.673117	0.465	0.352	0	T cells	MYCBP2
0	0.671568	0.366	0.245	0	T cells	TMPO
0	0.67136	0.809	0.638	0	T cells	SON
0	0.670022	0.968	0.797	0	T cells	RPS7
0	0.669268	0.275	0.079	0	T cells	CYFIP2
0	0.669057	0.996	0.924	0	T cells	RPL41
0	0.668402	0.742	0.562	0	T cells	SEPTIN7
0	0.665632	0.98	0.822	0	T cells	RPL11
0	0.665446	0.47	0.32	0	T cells	PIK3R1
0	0.662555	0.251	0.086	0	T cells	TMC8
0	0.660434	0.869	0.695	0	T cells	EEF1B2
0	0.660161	0.599	0.472	0	T cells	NOP53
0	0.659753	0.343	0.182	0	T cells	SUN2
0	0.659708	0.986	0.846	0	T cells	RPS28
0	0.655207	0.438	0.321	0	T cells	NAP1L4
0	0.655	0.431	0.279	0	T cells	ABHD17A
0	0.652461	0.55	0.447	0	T cells	CYCS
0	0.650564	0.305	0.173	0	T cells	ATP2B4
0	0.650076	0.27	0.122	0	T cells	PTPN4
0	0.649006	0.991	0.919	0	T cells	MT-ATP6
0	0.648057	0.665	0.569	0	T cells	HSPE1
0	0.646097	0.675	0.507	0	T cells	ARL6IP5
0	0.644802	0.976	0.805	0	T cells	RPS4X
0	0.643531	0.454	0.314	0	T cells	DDX6
0	0.641912	0.295	0.121	0	T cells	IL16
0	0.641875	0.483	0.306	0	T cells	FAM107B
0	0.641024	0.321	0.204	0	T cells	ODF2L
0	0.640572	0.407	0.279	0	T cells	KIF2A
0	0.640355	0.759	0.606	0	T cells	RBM39
0	0.639123	0.888	0.75	0	T cells	PFN1
0	0.637047	0.957	0.771	0	T cells	RPL35
0	0.637043	0.28	0.083	0	T cells	PRF1
0	0.63662	0.427	0.3	0	T cells	EPC1
0	0.632657	0.743	0.611	0	T cells	RPL36A
0	0.631362	0.516	0.22	0	T cells	APBB1IP
0	0.631141	0.483	0.367	0	T cells	MZT2A
0	0.629606	0.964	0.785	0	T cells	RPL6
0	0.628891	0.516	0.396	0	T cells	PNN
0	0.627654	0.306	0.11	0	T cells	ARHGAP15
0	0.627449	0.471	0.327	0	T cells	ARF6
0	0.626651	0.973	0.799	0	T cells	RPL36
0	0.625574	0.404	0.272	0	T cells	PSIP1
0	0.624941	0.977	0.798	0	T cells	RPL26
0	0.623489	0.821	0.697	0	T cells	HSP90AB1
0	0.623003	0.976	0.807	0	T cells	RPL18A
0	0.618648	0.329	0.222	0	T cells	TLK1
0	0.618627	0.414	0.313	0	T cells	ORMDL1
0	0.614271	0.435	0.323	0	T cells	KLF13
0	0.612466	0.949	0.777	0	T cells	RPL13A
0	0.611258	0.493	0.336	0	T cells	CLK1
0	0.610346	0.706	0.565	0	T cells	NCL
0	0.609458	0.98	0.805	0	T cells	RPS23
0	0.607918	0.304	0.182	0	T cells	SIGIRR
0	0.606714	0.263	0.081	0	T cells	PSTPIP1
0	0.603787	0.391	0.272	0	T cells	UTRN
0	0.603524	0.375	0.223	0	T cells	CREM
0	0.601631	0.938	0.741	0	T cells	RPL10A
0	0.599739	0.521	0.407	0	T cells	GSTK1
0	0.597271	0.299	0.105	0	T cells	CTSW
0	0.595386	0.968	0.795	0	T cells	RPL35A
0	0.595137	0.992	0.854	0	T cells	EEF1A1
0	0.594622	0.394	0.24	0	T cells	CYLD
0	0.594243	0.304	0.172	0	T cells	SYNE1
0	0.589946	0.867	0.731	0	T cells	CFL1
0	0.589628	0.337	0.181	0	T cells	CCND3
0	0.588213	0.848	0.679	0	T cells	RPL31
0	0.585945	0.625	0.294	0	T cells	CD37
0	0.585544	0.619	0.498	0	T cells	SOD1
0	0.584297	0.254	0.114	0	T cells	PITPNC1
0	0.581582	0.523	0.42	0	T cells	MPHOSPH8
0	0.581445	0.743	0.605	0	T cells	DDX3X
0	0.577918	0.981	0.849	0	T cells	RPL37
0	0.574545	0.446	0.35	0	T cells	TAF1D
0	0.569865	0.388	0.179	0	T cells	ARHGAP30
0	0.56629	0.401	0.271	0	T cells	FGFR1OP2
0	0.565188	0.319	0.137	0	T cells	PAG1
0	0.564177	0.646	0.491	0	T cells	JAK1
0	0.560141	0.313	0.162	0	T cells	CASP8
0	0.559657	0.838	0.699	0	T cells	EEF1D
0	0.558807	0.26	0.14	0	T cells	TMC6
0	0.554395	0.572	0.463	0	T cells	TLE5
0	0.554299	0.998	0.991	0	T cells	B2M
0	0.551643	0.952	0.773	0	T cells	RPL24
0	0.551455	0.583	0.439	0	T cells	AKAP13
0	0.549337	0.97	0.806	0	T cells	RPL18
0	0.548213	0.341	0.228	0	T cells	ATF7IP
0	0.547655	0.57	0.469	0	T cells	ANAPC16
0	0.546669	0.278	0.17	0	T cells	TRAPPC10
0	0.543869	0.454	0.368	0	T cells	GTF3A
0	0.543759	0.284	0.164	0	T cells	RABGAP1L
0	0.542779	0.292	0.179	0	T cells	RSBN1
0	0.542654	0.541	0.453	0	T cells	HP1BP3
0	0.539433	0.377	0.252	0	T cells	DIAPH1
0	0.538452	0.602	0.491	0	T cells	PNISR
0	0.53788	0.868	0.729	0	T cells	HNRNPA2B1
0	0.536653	0.964	0.925	0	T cells	EIF1
0	0.535798	0.549	0.448	0	T cells	SFPQ
0	0.535354	0.741	0.602	0	T cells	COMMD6
0	0.532662	0.439	0.329	0	T cells	WNK1
0	0.530669	0.596	0.469	0	T cells	CIB1
0	0.530594	0.848	0.684	0	T cells	RPS20
0	0.529176	0.342	0.171	0	T cells	ANKRD44
0	0.527187	0.623	0.507	0	T cells	APRT
0	0.52551	0.302	0.138	0	T cells	RCSD1
0	0.523752	0.935	0.749	0	T cells	RPL5
0	0.523361	0.535	0.428	0	T cells	C12orf57
0	0.521488	0.599	0.5	0	T cells	SNRPD2
0	0.519932	0.972	0.887	0	T cells	FAU
0	0.519887	0.588	0.501	0	T cells	SRRM1
0	0.517614	0.991	0.961	0	T cells	TPT1
0	0.517222	0.682	0.562	0	T cells	PRRC2C
0	0.51613	0.449	0.33	0	T cells	CCDC85B
0	0.512479	0.953	0.782	0	T cells	RPS13
0	0.511003	0.779	0.629	0	T cells	NPM1
0	0.510812	0.464	0.276	0	T cells	NR4A2
0	0.509084	0.47	0.332	0	T cells	TAF7
0	0.507145	0.474	0.317	0	T cells	RGS10
0	0.504006	0.709	0.534	0	T cells	CD44
0	0.502904	0.262	0.143	0	T cells	PRMT9
0	0.501505	0.293	0.129	0	T cells	ARHGAP45
0	0.501106	0.453	0.238	0	T cells	DOCK8
0	0.50093	0.865	0.748	0	T cells	TMA7
0	-0.500722	0.135	0.292	0	T cells	ATP6V0D1
0	-0.503387	0.096	0.305	0	T cells	SERPINB6
0	-0.547957	0.113	0.264	0	T cells	ZFYVE16
0	-0.556785	0.088	0.301	0	T cells	CTNNA1
0	-0.568544	0.053	0.259	0	T cells	SCPEP1
0	-0.576171	0.103	0.263	0	T cells	BAZ2B
0	-0.583703	0.18	0.345	0	T cells	IFNAR1
0	-0.594995	0.111	0.25	0	T cells	ACSL4
0	-0.597623	0.045	0.253	0	T cells	ASPH
0	-0.601206	0.103	0.322	0	T cells	NFIC
0	-0.610465	0.367	0.546	0	T cells	PRDX5
0	-0.61051	0.09	0.322	0	T cells	CD151
0	-0.613549	0.055	0.272	0	T cells	SMIM14
0	-0.614029	0.156	0.408	0	T cells	HDLBP
0	-0.61849	0.352	0.5	0	T cells	ANXA5
0	-0.619411	0.15	0.298	0	T cells	NCOA4
0	-0.638264	0.091	0.291	0	T cells	TCEAL4
0	-0.644495	0.157	0.311	0	T cells	HLA-DMA
0	-0.65001	0.118	0.272	0	T cells	TNFRSF1A
0	-0.651723	0.423	0.569	0	T cells	PRDX1
0	-0.653764	0.091	0.283	0	T cells	ANXA4
0	-0.656611	0.292	0.486	0	T cells	DSTN
0	-0.657736	0.158	0.332	0	T cells	BNIP3L
0	-0.674045	0.154	0.351	0	T cells	RTN3
0	-0.67588	0.162	0.408	0	T cells	ATOX1
0	-0.677026	0.203	0.418	0	T cells	LMNA
0	-0.679431	0.352	0.518	0	T cells	SQSTM1
0	-0.680402	0.463	0.6	0	T cells	GPX4
0	-0.724406	0.014	0.252	0	T cells	ALDH2
0	-0.724775	0.187	0.442	0	T cells	HSBP1
0	-0.725826	0.166	0.384	0	T cells	LAMP2
0	-0.726444	0.425	0.588	0	T cells	TPM4
0	-0.728376	0.148	0.348	0	T cells	QKI
0	-0.728639	0.104	0.334	0	T cells	PRDX4
0	-0.729153	0.37	0.531	0	T cells	PKM
0	-0.734548	0.281	0.474	0	T cells	NFE2L2
0	-0.738811	0.058	0.284	0	T cells	LGALS3BP
0	-0.741198	0.043	0.27	0	T cells	PDLIM1
0	-0.744905	0.061	0.256	0	T cells	PTPN12
0	-0.745173	0.09	0.346	0	T cells	BLVRB
0	-0.749732	0.048	0.282	0	T cells	APP
0	-0.793677	0.067	0.301	0	T cells	CTSH
0	-0.82228	0.093	0.334	0	T cells	CD59
0	-0.837441	0.063	0.265	0	T cells	RNF130
0	-0.841874	0.118	0.284	0	T cells	SKAP2
0	-0.84519	0.168	0.42	0	T cells	PTTG1IP
0	-0.845431	0.164	0.439	0	T cells	RRBP1
0	-0.84664	0.084	0.268	0	T cells	SLC16A3
0	-0.89188	0.022	0.271	0	T cells	EMP2
0	-0.912196	0.122	0.302	0	T cells	PLSCR1
0	-0.913684	0.416	0.631	0	T cells	RAC1
0	-0.920504	0.096	0.308	0	T cells	TSC22D1
0	-0.987348	0.862	0.876	0	T cells	ITM2B
0	-0.990466	0.027	0.28	0	T cells	IFNGR2
0	-1.02004	0.031	0.266	0	T cells	ACTN1
0	-1.0311	0.097	0.349	0	T cells	SPINT2
0	-1.04259	0.221	0.482	0	T cells	LAPTM4A
0	-1.04655	0.306	0.562	0	T cells	ATP6V0B
0	-1.04694	0.405	0.561	0	T cells	CTSD
0	-1.05228	0.049	0.297	0	T cells	FNDC3B
0	-1.05488	0.153	0.438	0	T cells	APLP2
0	-1.05993	0.556	0.71	0	T cells	CD63
0	-1.06159	0.037	0.298	0	T cells	SOX4
0	-1.06519	0.197	0.334	0	T cells	EGR1
0	-1.06783	0.109	0.406	0	T cells	YBX3
0	-1.07607	0.078	0.27	0	T cells	MT1E
0	-1.08541	0.405	0.566	0	T cells	ANXA2
0	-1.08624	0.109	0.301	0	T cells	SGK1
0	-1.08644	0.143	0.356	0	T cells	CTSZ
0	-1.09034	0.15	0.345	0	T cells	SEC14L1
0	-1.09142	0.498	0.652	0	T cells	TXN
0	-1.09657	0.266	0.416	0	T cells	TNFSF10
0	-1.1062	0.31	0.456	0	T cells	EFHD2
0	-1.10678	0.309	0.485	0	T cells	SDCBP
0	-1.11055	0.033	0.311	0	T cells	S100A13
0	-1.11073	0.272	0.504	0	T cells	TALDO1
0	-1.13002	0.038	0.273	0	T cells	S100A16
0	-1.14301	0.031	0.259	0	T cells	SELENOP
0	-1.17186	0.326	0.496	0	T cells	SERPINB1
0	-1.17326	0.018	0.292	0	T cells	TMEM176B
0	-1.17358	0.188	0.328	0	T cells	PERP
0	-1.17586	0.049	0.286	0	T cells	TIMP2
0	-1.18146	0.066	0.252	0	T cells	IGFBP4
0	-1.18254	0.074	0.251	0	T cells	MBOAT7
0	-1.18257	0.283	0.519	0	T cells	TYMP
0	-1.18756	0.088	0.304	0	T cells	CYSTM1
0	-1.2086	0.015	0.269	0	T cells	TCF4
0	-1.21313	0.14	0.442	0	T cells	ASAH1
0	-1.23166	0.071	0.256	0	T cells	DSP
0	-1.24308	0.023	0.261	0	T cells	NUPR1
0	-1.2435	0.384	0.556	0	T cells	HSPB1
0	-1.24771	0.411	0.579	0	T cells	LGALS3
0	-1.28614	0.191	0.42	0	T cells	CD55
0	-1.29751	0.172	0.513	0	T cells	NPC2
0	-1.30097	0.068	0.402	0	T cells	FCGRT
0	-1.30861	0.457	0.654	0	T cells	GSTP1
0	-1.32803	0.896	0.932	0	T cells	H3-3A
0	-1.35775	0.027	0.25	0	T cells	ADIRF
0	-1.38063	0.075	0.423	0	T cells	GRN
0	-1.38271	0.061	0.255	0	T cells	TACSTD2
0	-1.39925	0.054	0.275	0	T cells	KRT18
0	-1.49195	0.062	0.276	0	T cells	CD24
0	-1.49724	0.045	0.386	0	T cells	GSN
0	-1.50896	0.254	0.592	0	T cells	BRI3
0	-1.51989	0.127	0.435	0	T cells	CD9
0	-1.56718	0.858	0.854	0	T cells	S100A6
0	-1.65005	0.27	0.587	0	T cells	PSAP
0	-1.68811	0.299	0.539	0	T cells	CEBPB
0	-1.69751	0.513	0.655	0	T cells	CSTB
0	-1.70695	0.037	0.363	0	T cells	TNFAIP2
0	-1.72316	0.03	0.318	0	T cells	LYN
0	-1.73699	0.156	0.304	0	T cells	KRT5
0	-1.7428	0.553	0.601	0	T cells	CD74
0	-1.76939	0.15	0.403	0	T cells	IER3
0	-1.77294	0.081	0.254	0	T cells	AGR2
0	-1.80503	0.236	0.521	0	T cells	CTSB
0	-1.81203	0.125	0.303	0	T cells	MXD1
0	-1.88263	0.116	0.463	0	T cells	CEBPD
0	-1.89624	0.085	0.274	0	T cells	CLU
0	-1.91889	0.135	0.317	0	T cells	PLEK
0	-1.94644	0.211	0.511	0	T cells	TIMP1
0	-1.95412	0.283	0.486	0	T cells	CTSS
0	-1.99264	0.064	0.275	0	T cells	GCA
0	-2.00051	0.034	0.351	0	T cells	SERPINA1
0	-2.03986	0.294	0.597	0	T cells	LITAF
0	-2.05334	0.128	0.289	0	T cells	MUC5B
0	-2.09002	0.69	0.838	0	T cells	SAT1
0	-2.09057	0.755	0.903	0	T cells	S100A11
0	-2.09619	0.021	0.312	0	T cells	BASP1
0	-2.10766	0.096	0.337	0	T cells	IFI27
0	-2.16855	0.176	0.536	0	T cells	GLUL
0	-2.18815	0.039	0.482	0	T cells	MARCKS
0	-2.19358	0.079	0.299	0	T cells	LST1
0	-2.22301	0.101	0.366	0	T cells	KRT19
0	-2.22643	0.054	0.331	0	T cells	PLAUR
0	-2.24763	0.074	0.29	0	T cells	AIF1
0	-2.26061	0.172	0.383	0	T cells	S100A2
0	-2.26696	0.932	0.972	0	T cells	FTL
0	-2.2979	0.122	0.408	0	T cells	SLC25A37
0	-2.33272	0.047	0.26	0	T cells	CFD
0	-2.37604	0.133	0.303	0	T cells	BCL2A1
0	-2.40357	0.102	0.273	0	T cells	SAA1
0	-2.43568	0.298	0.489	0	T cells	HLA-DRA
0	-2.48661	0.044	0.367	0	T cells	FCER1G
0	-2.56122	0.159	0.348	0	T cells	LCN2
0	-2.57069	0.957	0.977	0	T cells	FTH1
0	-2.58384	0.052	0.279	0	T cells	CSF3R
0	-2.59718	0.027	0.255	0	T cells	PTGS2
0	-2.67715	0.163	0.63	0	T cells	IFITM3
0	-2.6832	0.057	0.271	0	T cells	C15orf48
0	-2.72299	0.098	0.581	0	T cells	CST3
0	-2.78143	0.078	0.451	0	T cells	TYROBP
0	-2.93669	0.031	0.275	0	T cells	MNDA
0	-3.04188	0.257	0.616	0	T cells	SOD2
0	-3.12555	0.274	0.546	0	T cells	NAMPT
0	-3.23385	0.306	0.492	0	T cells	WFDC2
0	-3.23591	0.11	0.289	0	T cells	IGFBP7
0	-3.75801	0.378	0.572	0	T cells	SLPI
0	-3.93156	0.134	0.273	0	T cells	IGHG1
0	-3.97475	0.433	0.73	0	T cells	S100A9
0	-4.2627	0.134	0.36	0	T cells	CXCL8
0	-4.30578	0.353	0.665	0	T cells	S100A8
0	-4.57986	0.1	0.356	0	T cells	G0S2
0	-4.65431	0.258	0.423	0	T cells	IGLC2
0	-4.83882	0.196	0.342	0	T cells	IGLC3
5.59958e-306	-4.80854	0.541	0.669	1.03654e-301	T cells	IGKC
1.80261e-305	0.549786	0.409	0.308	3.33681e-301	T cells	SEPTIN9
8.11358e-304	-2.10053	0.133	0.254	1.5019e-299	T cells	TFF3
7.22537e-303	0.580656	0.45	0.353	1.33749e-298	T cells	VPS13C
5.36182e-299	0.558217	0.326	0.223	9.92526e-295	T cells	ANP32E
5.14502e-297	0.554967	0.389	0.288	9.52395e-293	T cells	SPTAN1
8.62846e-297	-0.630344	0.242	0.39	1.59721e-292	T cells	TKT
8.30846e-296	-2.83536	0.155	0.291	1.53798e-291	T cells	IGHG4
1.79717e-295	0.513782	0.502	0.425	3.32673e-291	T cells	ANP32B
2.55039e-295	0.571308	0.421	0.332	4.72103e-291	T cells	DHX36
5.93331e-295	0.59866	0.386	0.294	1.09832e-290	T cells	CACYBP
1.31093e-294	0.58301	0.474	0.394	2.42666e-290	T cells	PRPF4B
2.45382e-291	-0.574091	0.134	0.266	4.54226e-287	T cells	RNF13
5.85898e-290	-0.609576	0.191	0.34	1.08456e-285	T cells	FLOT1
1.60163e-288	0.577854	0.443	0.355	2.96477e-284	T cells	PCM1
1.81041e-284	0.55684	0.462	0.378	3.35126e-280	T cells	BRD2
1.01905e-279	0.587567	0.294	0.195	1.88635e-275	T cells	CLDND1
2.31109e-279	-1.53923	0.257	0.382	4.27805e-275	T cells	RNF149
4.42776e-272	-0.728298	0.268	0.419	8.19623e-268	T cells	CMTM6
7.67523e-271	0.555773	0.305	0.206	1.42076e-266	T cells	OFD1
1.02569e-270	-0.515974	0.142	0.267	1.89866e-266	T cells	RHOB
2.59098e-269	0.522387	0.443	0.368	4.79617e-265	T cells	LSM8
1.31468e-268	0.574627	0.266	0.166	2.43361e-264	T cells	SLC4A7
8.32584e-257	0.534334	0.395	0.311	1.5412e-252	T cells	ARPC5L
4.81295e-251	0.511133	0.302	0.207	8.90925e-247	T cells	ANXA6
6.51374e-251	-0.620764	0.202	0.32	1.20576e-246	T cells	SELENOM
6.98995e-251	0.53215	0.359	0.268	1.29391e-246	T cells	OPTN
1.28301e-250	0.559185	0.296	0.202	2.37498e-246	T cells	TTC14
1.81587e-250	-0.522492	0.485	0.631	3.36135e-246	T cells	GNG5
6.06726e-246	-1.15443	0.182	0.294	1.12311e-241	T cells	HLA-DQB1
1.82889e-245	-0.574275	0.216	0.356	3.38546e-241	T cells	PTEN
2.77998e-245	0.50628	0.448	0.372	5.14602e-241	T cells	RBMX
2.56691e-244	0.56695	0.297	0.208	4.7516e-240	T cells	CENPC
2.04035e-241	0.51774	0.464	0.4	3.77689e-237	T cells	DDX18
1.56243e-240	0.53833	0.352	0.27	2.89221e-236	T cells	URI1
9.65174e-239	-3.67775	0.321	0.459	1.78663e-234	T cells	IGHA1
2.50376e-238	-0.543993	0.162	0.276	4.63472e-234	T cells	ZEB2
1.16001e-230	-0.644696	0.297	0.44	2.1473e-226	T cells	HIF1A
1.41598e-229	0.520668	0.258	0.172	2.62113e-225	T cells	ASXL1
2.79851e-229	-0.595073	0.268	0.401	5.18033e-225	T cells	PYCARD
1.28433e-228	-0.566557	0.153	0.271	2.37742e-224	T cells	PICALM
2.00292e-227	-0.518793	0.28	0.432	3.70761e-223	T cells	GNB2
2.55234e-221	0.568565	0.28	0.196	4.72464e-217	T cells	CWF19L2
1.49537e-220	-0.654953	0.513	0.604	2.76808e-216	T cells	TSPO
3.75523e-209	-0.500582	0.158	0.274	6.95131e-205	T cells	ATG3
3.97663e-208	0.541494	0.424	0.363	7.36113e-204	T cells	ZRANB2
1.9159e-200	0.504765	0.259	0.173	3.54653e-196	T cells	PRDM1
2.61455e-198	0.509286	0.339	0.262	4.83979e-194	T cells	TUT4
7.07237e-198	0.501889	0.324	0.247	1.30917e-193	T cells	FNBP4
1.83071e-195	0.509186	0.33	0.253	3.38882e-191	T cells	MT-ND6
1.91118e-195	-0.563319	0.557	0.629	3.53779e-191	T cells	HSP90B1
6.75397e-195	-0.832502	0.841	0.608	1.25023e-190	T cells	SRGN
1.96669e-191	-2.30219	0.348	0.446	3.64053e-187	T cells	KRT13
6.4435e-169	0.532599	0.336	0.27	1.19276e-164	T cells	BDP1
2.61609e-161	-0.969733	0.239	0.33	4.84264e-157	T cells	SORL1
2.06975e-158	-0.599292	0.476	0.585	3.83132e-154	T cells	TAGLN2
2.44218e-156	0.603279	0.299	0.241	4.52072e-152	T cells	CORO1B
2.81847e-154	-0.687729	0.457	0.541	5.21726e-150	T cells	LGALS1
1.66036e-151	-1.14089	0.351	0.43	3.07349e-147	T cells	HLA-DRB1
1.31874e-146	-1.15772	0.36	0.448	2.44113e-142	T cells	MT2A
1.91368e-136	-0.714389	0.607	0.679	3.54241e-132	T cells	ZFP36L1
2.93172e-132	0.501845	0.327	0.277	5.4269e-128	T cells	MXD4
5.82108e-127	-0.724861	0.273	0.366	1.07754e-122	T cells	VASP
1.46396e-109	-0.520541	0.436	0.554	2.70994e-105	T cells	NOP10
1.05333e-105	-0.647414	0.183	0.266	1.94981e-101	T cells	NRBF2
2.50067e-104	-0.576298	0.369	0.467	4.62899e-100	T cells	RNASET2
1.85461e-103	-0.699758	0.177	0.261	3.43307e-99	T cells	KATNBL1
3.89251e-97	0.605689	0.267	0.222	7.20542e-93	T cells	NEU1
6.65398e-90	-0.708279	0.249	0.322	1.23172e-85	T cells	RAB11FIP1
1.70937e-81	-0.538376	0.544	0.572	3.16421e-77	T cells	CD81
1.43098e-76	-0.711704	0.318	0.406	2.64889e-72	T cells	ANP32A
4.04917e-76	0.584705	0.569	0.537	7.49542e-72	T cells	HSPA1A
3.13239e-75	-2.01009	0.387	0.446	5.79836e-71	T cells	FABP5
2.35602e-63	-0.54065	0.556	0.63	4.36122e-59	T cells	ARPC5
7.17964e-63	-0.809172	0.232	0.29	1.32902e-58	T cells	MT1X
3.68296e-62	-0.656202	0.209	0.266	6.81753e-58	T cells	KDM6B
3.85702e-55	-0.517964	0.914	0.902	7.13972e-51	T cells	H3-3B
8.03841e-53	-1.20666	0.346	0.388	1.48799e-48	T cells	HLA-DPA1
2.71998e-39	-1.62839	0.41	0.415	5.03495e-35	T cells	RGS2
2.03184e-26	-0.580512	0.291	0.331	3.76114e-22	T cells	NFKBIZ
2.26176e-25	-0.505029	0.331	0.389	4.18675e-21	T cells	YPEL3
3.39242e-23	-0.900373	0.237	0.265	6.27972e-19	T cells	NIBAN1
1.34111e-18	-0.675461	0.307	0.26	2.48253e-14	T cells	NCF1
1.26294e-16	-0.606661	0.74	0.721	2.33783e-12	T cells	FOS
6.09863e-13	-0.672274	0.529	0.558	1.12892e-08	T cells	NFKBIA
2.7273e-11	-0.713507	0.252	0.281	5.0485e-07	T cells	IFRD1
9.45594e-09	-0.681382	0.69	0.652	0.000175039	T cells	SSR4
1.2098e-06	-0.549568	0.3	0.311	0.0223945	T cells	SOCS3
0	3.50192	0.73	0.029	0	B cells	MS4A1
0	2.51737	0.663	0.016	0	B cells	BANK1
0	2.47963	0.67	0.052	0	B cells	CD79A
0	2.36344	0.51	0.034	0	B cells	IGHM
0	2.24604	0.541	0.057	0	B cells	IRF8
0	2.24398	0.627	0.083	0	B cells	CD79B
0	2.21264	0.72	0.094	0	B cells	MEF2C
0	2.14684	0.985	0.395	0	B cells	HLA-DRA
0	2.14026	0.595	0.043	0	B cells	BCL11A
0	2.12044	0.994	0.571	0	B cells	CD74
0	2.05255	0.623	0.095	0	B cells	RALGPS2
0	2.02574	0.46	0.006	0	B cells	VPREB3
0	2.00012	0.301	0.001	0	B cells	TCL1A
0	1.98654	0.866	0.425	0	B cells	CD37
0	1.96701	0.828	0.171	0	B cells	HLA-DQA1
0	1.95001	0.886	0.366	0	B cells	LTB
0	1.945	0.734	0.128	0	B cells	HLA-DQA2
0	1.9429	0.551	0.016	0	B cells	TNFRSF13C
0	1.91941	0.942	0.375	0	B cells	HLA-DPB1
0	1.9041	0.499	0.009	0	B cells	SPIB
0	1.82801	0.948	0.384	0	B cells	HLA-DRB1
0	1.79812	0.629	0.151	0	B cells	TCF4
0	1.78853	0.931	0.357	0	B cells	HLA-DPA1
0	1.76019	0.52	0.149	0	B cells	CCDC50
0	1.70535	0.844	0.233	0	B cells	HLA-DQB1
0	1.60293	0.265	0.001	0	B cells	IGHD
0	1.507	0.563	0.123	0	B cells	POU2F2
0	1.50609	0.486	0.04	0	B cells	HVCN1
0	1.49095	0.444	0.02	0	B cells	AFF3
0	1.46743	0.591	0.117	0	B cells	HLA-DMB
0	1.46218	0.395	0.015	0	B cells	CD22
0	1.38724	0.51	0.126	0	B cells	CD83
0	1.37216	0.449	0.036	0	B cells	GAPT
0	1.34036	0.701	0.235	0	B cells	HLA-DMA
0	1.31086	0.478	0.107	0	B cells	FCHSD2
0	1.28348	0.378	0.077	0	B cells	CYB561A3
0	1.25946	0.349	0.002	0	B cells	PAX5
0	1.22189	0.416	0.07	0	B cells	EAF2
0	1.21112	0.409	0.044	0	B cells	MARCHF1
0	1.20339	0.376	0.032	0	B cells	LY86
0	1.19862	0.395	0.067	0	B cells	CD40
0	1.19598	0.283	0.047	0	B cells	MPEG1
0	1.1591	0.273	0.001	0	B cells	NIBAN3
0	1.14491	0.451	0.112	0	B cells	SWAP70
0	1.12708	0.991	0.877	0	B cells	RPS23
0	1.12006	0.347	0.012	0	B cells	TLR10
0	1.09971	0.259	0.006	0	B cells	TNFRSF13B
0	1.09035	0.384	0.067	0	B cells	CIITA
0	1.0799	0.356	0.072	0	B cells	ADAM28
0	1.0683	0.379	0.058	0	B cells	LYL1
0	1.06605	0.333	0.034	0	B cells	BLNK
0	1.05102	0.537	0.092	0	B cells	CYBB
0	1.04787	0.309	0.028	0	B cells	SCIMP
0	1.02678	0.989	0.882	0	B cells	RPS8
0	0.981486	0.286	0.004	0	B cells	CD19
0	0.962486	0.293	0.02	0	B cells	WDFY4
0	0.937858	0.344	0.067	0	B cells	COBLL1
0	0.918048	0.314	0.034	0	B cells	GNG7
0	0.906287	0.556	0.125	0	B cells	SELL
0	0.888743	0.985	0.887	0	B cells	RPL11
0	0.882524	0.277	0.005	0	B cells	BLK
0	0.870324	0.267	0.029	0	B cells	AIM2
0	0.845703	0.261	0.033	0	B cells	FGD2
0	0.831947	0.317	0.05	0	B cells	BTK
0	0.765657	0.273	0.032	0	B cells	HHEX
0	0.762451	0.256	0.024	0	B cells	CLECL1
5.15164e-302	0.87591	0.985	0.882	9.53621e-298	B cells	RPL21
1.14441e-282	1.11684	0.507	0.158	2.11842e-278	B cells	STX7
1.98814e-275	-1.74572	0.629	0.875	3.68024e-271	B cells	ITM2B
4.32272e-274	0.818984	0.3	0.06	8.00178e-270	B cells	BCAS4
1.14716e-269	0.974087	0.957	0.843	2.1235e-265	B cells	RPS11
1.11583e-268	0.856899	0.996	0.928	2.06552e-264	B cells	RPS27
2.89445e-268	1.62959	0.501	0.162	5.35792e-264	B cells	PLAC8
2.01792e-266	0.857879	0.976	0.873	3.73537e-262	B cells	RPS3A
6.14861e-263	0.796075	0.988	0.903	1.13817e-258	B cells	RPL37
1.60362e-261	0.839107	0.987	0.895	2.96845e-257	B cells	RPL32
4.46542e-259	0.888172	0.98	0.877	8.26595e-255	B cells	RPL18A
1.03678e-257	0.822297	0.977	0.852	1.91919e-253	B cells	RPS13
1.44894e-256	0.690842	0.29	0.058	2.68212e-252	B cells	CYSLTR1
8.7773e-250	0.818992	0.986	0.883	1.62477e-245	B cells	RPS2
3.92854e-248	0.776817	0.982	0.886	7.27211e-244	B cells	RPL19
4.59554e-248	0.877949	0.262	0.05	8.50681e-244	B cells	RNASE6
4.06563e-247	1.01903	0.429	0.121	7.52589e-243	B cells	FCMR
2.22961e-243	0.910175	0.971	0.825	4.12724e-239	B cells	RPS10
8.99942e-243	0.835161	0.988	0.907	1.66588e-238	B cells	RPL39
1.31794e-242	0.928519	0.951	0.808	2.43963e-238	B cells	RPS5
9.85046e-241	0.8195	0.992	0.898	1.82342e-236	B cells	RPS18
4.02952e-239	0.79379	0.977	0.873	7.45904e-235	B cells	RPL18
8.73831e-238	0.699431	0.982	0.922	1.61755e-233	B cells	FAU
3.58597e-237	0.810131	0.973	0.867	6.63799e-233	B cells	RPS6
7.51999e-237	0.749551	0.985	0.872	1.39203e-232	B cells	RPL26
3.31539e-236	0.788264	0.971	0.856	6.13711e-232	B cells	RPL9
1.49457e-235	0.773527	0.989	0.895	2.76659e-231	B cells	RPL34
3.82725e-228	0.693749	0.988	0.903	7.08462e-224	B cells	RPS27A
5.87629e-228	1.18996	0.488	0.173	1.08776e-223	B cells	SMIM14
1.98476e-226	0.709457	0.991	0.904	3.67399e-222	B cells	RPS28
2.53527e-226	0.957533	0.936	0.765	4.69303e-222	B cells	EEF1B2
1.75403e-225	-2.23848	0.161	0.617	3.24689e-221	B cells	ANXA1
3.83889e-223	1.01404	0.275	0.062	7.10616e-219	B cells	TSPAN13
1.70992e-221	0.738136	0.99	0.908	3.16524e-217	B cells	RPL13
1.68414e-218	0.761704	0.977	0.864	3.1175e-214	B cells	RPLP2
1.63109e-217	-2.10097	0.576	0.846	3.0193e-213	B cells	S100A11
6.68901e-217	0.795183	0.311	0.077	1.2382e-212	B cells	PKIG
2.87542e-211	0.76965	0.985	0.866	5.32269e-207	B cells	RPS21
4.03214e-211	0.707432	0.99	0.914	7.46389e-207	B cells	RPL30
4.10596e-202	0.761366	0.955	0.803	7.60054e-198	B cells	RPL22
2.35346e-200	0.714994	0.29	0.07	4.35649e-196	B cells	TMEM156
3.1862e-200	0.768127	0.983	0.873	5.89798e-196	B cells	RPL12
1.26523e-195	0.760596	0.448	0.147	2.34206e-191	B cells	PRKCB
1.54771e-194	0.559728	0.598	0.232	2.86497e-190	B cells	RIPOR2
5.66115e-193	0.758798	0.953	0.805	1.04794e-188	B cells	RACK1
1.04037e-192	0.751642	0.953	0.822	1.92583e-188	B cells	RPL10A
6.14617e-190	0.709871	0.978	0.857	1.13772e-185	B cells	RPL23A
1.54555e-186	0.694348	0.322	0.088	2.86097e-182	B cells	RASGRP2
3.17921e-186	0.665503	0.993	0.898	5.88503e-182	B cells	RPS12
5.21525e-185	0.746443	0.28	0.069	9.65394e-181	B cells	PARP15
4.07132e-183	0.755351	0.96	0.847	7.53642e-179	B cells	RPL13A
7.27841e-183	0.636391	0.253	0.06	1.34731e-178	B cells	QRSL1
1.05644e-182	1.01162	0.495	0.206	1.95558e-178	B cells	SNX2
2.09119e-182	0.914606	0.316	0.087	3.87101e-178	B cells	LY9
7.97032e-181	0.79162	0.937	0.794	1.47539e-176	B cells	RPSA
1.8173e-178	0.649422	0.978	0.867	3.36401e-174	B cells	RPS7
1.09936e-177	0.639704	0.962	0.861	2.03502e-173	B cells	RPL15
5.92663e-177	0.66353	0.978	0.859	1.09708e-172	B cells	RPS25
3.40445e-176	-2.19867	0.151	0.555	6.30198e-172	B cells	IL32
2.92693e-175	0.685829	0.991	0.895	5.41804e-171	B cells	RPS29
4.90595e-174	0.875184	0.408	0.144	9.0814e-170	B cells	GGA2
9.28307e-171	0.82272	0.349	0.11	1.71839e-166	B cells	STRBP
1.12943e-170	0.703364	0.954	0.816	2.09069e-166	B cells	RPL27
6.46817e-167	0.671936	0.971	0.856	1.19732e-162	B cells	RPL29
7.49638e-167	0.585455	0.997	0.91	1.38765e-162	B cells	EEF1A1
6.77095e-166	0.599172	0.981	0.873	1.25337e-161	B cells	RPL7A
7.90511e-166	-1.74517	0.691	0.859	1.46332e-161	B cells	S100A6
2.14827e-165	0.638739	0.986	0.89	3.97665e-161	B cells	RPS14
2.92352e-163	0.615801	0.992	0.909	5.41173e-159	B cells	RPL10
8.60635e-161	-1.94924	0.142	0.516	1.59312e-156	B cells	LGALS3
1.91631e-160	0.985561	0.476	0.195	3.54728e-156	B cells	CTSH
3.3558e-157	0.645877	0.961	0.825	6.21193e-153	B cells	RPL5
6.39377e-156	0.917112	0.834	0.511	1.18355e-151	B cells	CD52
1.14486e-154	0.601286	0.982	0.884	2.11925e-150	B cells	RPS15A
4.07043e-154	0.743126	0.937	0.859	7.53477e-150	B cells	RPL8
9.92912e-154	0.856974	0.493	0.216	1.83798e-149	B cells	TMEM243
3.01225e-153	0.715579	0.337	0.111	5.57597e-149	B cells	PLEKHF2
2.47387e-152	-1.31526	0.824	0.61	4.57939e-148	B cells	IGKC
1.02743e-151	0.515933	0.995	0.942	1.90188e-147	B cells	RPLP1
1.11239e-151	0.619235	0.97	0.859	2.05914e-147	B cells	RPL37A
3.28516e-151	0.604765	0.28	0.08	6.08116e-147	B cells	PLCG2
8.61384e-151	-1.59667	0.369	0.651	1.59451e-146	B cells	CD63
3.19442e-150	0.664928	0.955	0.851	5.91319e-146	B cells	RPL27A
4.80088e-149	0.620814	0.319	0.098	8.88691e-145	B cells	LAT2
2.24804e-148	0.605648	0.957	0.857	4.16134e-144	B cells	RPS16
4.87886e-148	0.920752	0.479	0.209	9.03125e-144	B cells	SYNGR2
1.19295e-147	0.531254	0.337	0.108	2.20827e-143	B cells	DAPP1
5.29192e-147	0.618709	0.301	0.092	9.79588e-143	B cells	SYK
2.00831e-145	0.677104	0.329	0.105	3.71759e-141	B cells	NFKBID
2.40359e-145	0.569254	0.985	0.875	4.44928e-141	B cells	RPS4X
5.04107e-143	0.53048	0.995	0.954	9.33152e-139	B cells	RPL41
1.35306e-142	0.579822	0.967	0.846	2.50465e-138	B cells	RPL14
2.82971e-142	0.688684	0.562	0.264	5.23808e-138	B cells	SP110
1.32763e-139	-1.54828	0.493	0.74	2.45757e-135	B cells	S100A4
9.80344e-139	0.588545	0.978	0.866	1.81471e-134	B cells	RPL35A
1.0869e-138	0.785041	0.377	0.144	2.01196e-134	B cells	CXXC5
2.98348e-138	0.912904	0.558	0.27	5.52272e-134	B cells	BIRC3
4.4102e-138	0.560884	0.978	0.859	8.16371e-134	B cells	RPL6
8.34132e-138	0.545728	0.992	0.899	1.54406e-133	B cells	RPS19
9.92816e-138	0.545098	0.964	0.903	1.8378e-133	B cells	RPS9
1.12724e-137	0.53411	0.992	0.932	2.08664e-133	B cells	RPL28
3.61011e-136	0.582874	0.966	0.848	6.68268e-132	B cells	RPL35
5.45885e-136	0.598001	0.978	0.884	1.01049e-131	B cells	RPS15
2.18745e-134	0.594911	0.947	0.834	4.04918e-130	B cells	NACA
7.5303e-134	0.690545	0.915	0.747	1.39393e-129	B cells	RPL31
1.39852e-133	-1.91736	0.104	0.449	2.5888e-129	B cells	CD2
6.59367e-133	-1.2225	0.097	0.453	1.22055e-128	B cells	AAK1
1.80097e-130	0.740312	0.344	0.123	3.33377e-126	B cells	ITPR1
3.92028e-130	0.832726	0.678	0.386	7.25683e-126	B cells	REL
1.91412e-129	0.678477	0.343	0.122	3.54323e-125	B cells	SP140
5.57145e-129	-1.92805	0.1	0.431	1.03133e-124	B cells	CD3D
1.43177e-128	0.680403	0.915	0.769	2.65036e-124	B cells	RPL23
1.62264e-124	-2.28529	0.118	0.439	3.00367e-120	B cells	IFITM3
2.21409e-124	0.596733	0.968	0.861	4.09851e-120	B cells	RPL3
1.09577e-123	0.703972	0.897	0.751	2.02839e-119	B cells	RPS20
2.80175e-120	-1.34478	0.452	0.686	5.18631e-116	B cells	S100A10
2.86606e-120	0.732975	0.609	0.321	5.30537e-116	B cells	LIMD2
5.21254e-117	0.563759	0.973	0.871	9.64892e-113	B cells	RPL36
7.03239e-116	0.78128	0.427	0.189	1.30177e-111	B cells	PPM1K
6.81694e-115	0.733322	0.43	0.194	1.26188e-110	B cells	NCOA3
1.30136e-113	0.521388	0.944	0.867	2.40895e-109	B cells	UBA52
2.11833e-113	0.801658	0.368	0.151	3.92123e-109	B cells	SEL1L3
2.32657e-113	0.787885	0.464	0.221	4.30672e-109	B cells	UCP2
2.63118e-113	0.733113	0.331	0.126	4.87058e-109	B cells	DCK
4.15378e-113	0.660538	0.456	0.202	7.68906e-109	B cells	RCSD1
7.0607e-112	-1.38861	0.093	0.409	1.30701e-107	B cells	ID2
1.27538e-110	-1.54715	0.073	0.378	2.36086e-106	B cells	CD3G
1.39779e-109	-1.44152	0.059	0.361	2.58746e-105	B cells	GIMAP7
1.97198e-108	0.571577	0.947	0.84	3.65033e-104	B cells	RPL38
9.67492e-108	-1.42213	0.077	0.376	1.79092e-103	B cells	CD3E
2.39836e-107	-1.70108	0.483	0.712	4.4396e-103	B cells	SRGN
1.82158e-105	-1.41136	0.198	0.501	3.37192e-101	B cells	CTSD
8.75935e-105	-1.89388	0.1	0.39	1.62144e-100	B cells	TIMP1
5.3677e-104	-1.48429	0.201	0.496	9.93614e-100	B cells	FYB1
9.80729e-104	0.621034	0.253	0.087	1.81543e-99	B cells	SNX29
1.1011e-103	0.6926	0.818	0.624	2.03825e-99	B cells	RPL17
5.84431e-103	0.683559	0.466	0.228	1.08184e-98	B cells	TRIM38
3.66399e-102	0.542911	0.503	0.26	6.7824e-98	B cells	CTSZ
4.32898e-102	0.5387	0.441	0.201	8.01338e-98	B cells	PTPN6
7.34927e-102	0.672494	0.303	0.116	1.36042e-97	B cells	PALM2AKAP2
2.93459e-101	-1.84081	0.039	0.322	5.43222e-97	B cells	CEBPD
3.70677e-99	-1.34896	0.055	0.335	6.86161e-95	B cells	BCL11B
1.45073e-98	1.06309	0.592	0.378	2.68545e-94	B cells	HERPUD1
1.8057e-98	0.56515	0.3	0.115	3.34253e-94	B cells	UVRAG
2.00129e-97	0.611634	0.31	0.124	3.70459e-93	B cells	ORAI2
6.70186e-97	0.665032	0.704	0.419	1.24058e-92	B cells	CXCR4
3.13062e-96	0.728945	0.287	0.112	5.79509e-92	B cells	SMC6
4.93984e-95	-1.27188	0.054	0.327	9.14414e-91	B cells	GIMAP4
1.39705e-94	0.533882	0.689	0.409	2.58609e-90	B cells	CD53
1.6967e-94	-1.51404	0.07	0.345	3.14076e-90	B cells	CST7
3.50677e-94	0.562497	0.464	0.224	6.49138e-90	B cells	PLEKHO1
5.44988e-94	0.594437	0.322	0.133	1.00883e-89	B cells	ZCCHC7
1.20543e-90	-1.726	0.171	0.443	2.23138e-86	B cells	CEBPB
1.22204e-90	0.53055	0.303	0.124	2.26212e-86	B cells	DRAM2
5.64184e-90	-2.08562	0.083	0.346	1.04436e-85	B cells	GZMA
1.01931e-89	-1.78333	0.366	0.6	1.88685e-85	B cells	CSTB
1.00565e-87	-1.33156	0.266	0.503	1.86157e-83	B cells	ANXA2
3.00269e-86	-2.25882	0.596	0.734	5.55827e-82	B cells	IFITM2
3.17963e-86	1.27253	0.52	0.284	5.88582e-82	B cells	GPR183
3.59825e-86	-1.44295	0.055	0.309	6.66071e-82	B cells	CD7
3.92638e-86	1.0872	0.375	0.188	7.26812e-82	B cells	UGCG
7.37349e-85	-1.72601	0.124	0.389	1.36491e-80	B cells	GLUL
8.34392e-84	-0.859696	0.73	0.802	1.54454e-79	B cells	GAPDH
1.75385e-83	0.674026	0.519	0.298	3.24655e-79	B cells	PARP14
3.35514e-83	-1.09244	0.172	0.428	6.2107e-79	B cells	PLAAT4
2.88626e-82	-0.878926	0.131	0.398	5.34275e-78	B cells	SLFN5
3.17307e-82	0.521303	0.643	0.42	5.87366e-78	B cells	RNASET2
1.25646e-81	0.642653	0.82	0.664	2.32584e-77	B cells	RPL36A
7.7482e-81	0.68772	0.342	0.153	1.43427e-76	B cells	RASGEF1B
1.78957e-80	-0.854192	0.049	0.292	3.31268e-76	B cells	STOM
1.38584e-79	-2.51389	0.209	0.431	2.56533e-75	B cells	CCL5
6.89664e-79	-1.13057	0.266	0.509	1.27664e-74	B cells	CKLF
1.18607e-78	-3.36926	0.396	0.609	2.19554e-74	B cells	S100A9
1.8432e-78	0.527357	0.252	0.099	3.41196e-74	B cells	ZDHHC21
2.85494e-78	0.601207	0.478	0.26	5.28478e-74	B cells	TRIM22
1.72565e-77	0.526188	0.85	0.702	3.19434e-73	B cells	RPL4
6.83186e-77	0.6217	0.708	0.522	1.26465e-72	B cells	NOP53
7.14796e-77	0.678226	0.429	0.236	1.32316e-72	B cells	SYPL1
1.08399e-74	0.603431	0.414	0.223	2.00657e-70	B cells	MBD4
2.25259e-74	-1.34715	0.079	0.31	4.16977e-70	B cells	CD9
3.52997e-74	-1.72435	0.174	0.416	6.53433e-70	B cells	MT2A
4.62176e-74	-1.07714	0.204	0.446	8.55535e-70	B cells	IFITM1
6.6619e-74	0.56627	0.725	0.534	1.23318e-69	B cells	PNISR
1.18789e-73	-1.09979	0.094	0.332	2.1989e-69	B cells	LMNA
1.35171e-73	0.621866	0.318	0.152	2.50215e-69	B cells	SMARCB1
1.94938e-73	-0.631376	0.84	0.867	3.6085e-69	B cells	MYL6
2.57757e-71	-1.14565	0.743	0.777	4.77133e-67	B cells	VIM
1.20621e-69	-2.02485	0.079	0.301	2.23281e-65	B cells	IL7R
1.54043e-69	0.525563	0.812	0.648	2.85149e-65	B cells	EEF2
3.36863e-69	-0.903627	0.38	0.578	6.23568e-65	B cells	LDHA
3.85947e-69	-1.10005	0.056	0.272	7.14426e-65	B cells	GZMM
1.30931e-68	-1.09788	0.059	0.28	2.42366e-64	B cells	MAF
4.01243e-68	0.674772	0.645	0.482	7.42741e-64	B cells	ERP29
1.1443e-67	0.51493	0.568	0.342	2.11821e-63	B cells	SEPTIN6
1.71279e-67	0.519789	0.545	0.326	3.17054e-63	B cells	TNFAIP8
1.39898e-66	-1.28814	0.11	0.334	2.58965e-62	B cells	RGCC
3.46016e-66	0.574877	0.461	0.265	6.4051e-62	B cells	MDM4
4.97597e-66	-3.49113	0.337	0.537	9.21102e-62	B cells	S100A8
8.2094e-66	0.518641	0.339	0.169	1.51964e-61	B cells	WASHC4
3.69086e-65	0.69917	0.561	0.344	6.83215e-61	B cells	KLF2
6.24775e-65	-0.935076	0.219	0.455	1.15652e-60	B cells	SYNE2
1.92363e-64	-2.0283	0.113	0.319	3.56084e-60	B cells	NKG7
1.3055e-63	1.474	0.302	0.154	2.41661e-59	B cells	IRF7
4.96346e-63	-1.33601	0.066	0.273	9.18787e-59	B cells	PERP
8.15237e-63	-1.07494	0.083	0.293	1.50909e-58	B cells	LCP2
9.63579e-62	0.527881	0.343	0.178	1.78368e-57	B cells	DNAJC10
3.35809e-61	0.590574	0.465	0.286	6.21616e-57	B cells	PARP1
4.61865e-61	-1.64983	0.245	0.438	8.54958e-57	B cells	TNFAIP3
7.17557e-61	-1.52111	0.069	0.268	1.32827e-56	B cells	TRBC1
1.25285e-60	-1.29979	0.167	0.363	2.31915e-56	B cells	TRAC
2.02465e-60	0.543408	0.276	0.131	3.74783e-56	B cells	IFT57
3.45665e-60	-1.01049	0.218	0.436	6.39861e-56	B cells	CLEC2B
1.02741e-59	-0.939431	0.382	0.57	1.90185e-55	B cells	TSPO
8.60939e-59	0.619741	0.49	0.318	1.59369e-54	B cells	SELENOH
5.67701e-58	-0.84196	0.114	0.316	1.05087e-53	B cells	FYN
1.45187e-57	-0.927393	0.059	0.25	2.68755e-53	B cells	CD247
3.38287e-57	0.61173	0.417	0.244	6.26202e-53	B cells	OFD1
3.84129e-57	0.550904	0.585	0.396	7.11062e-53	B cells	MYCBP2
1.38852e-55	-1.48013	0.101	0.3	2.5703e-51	B cells	IER3
1.79793e-54	0.54203	0.554	0.387	3.32815e-50	B cells	EIF2S3
3.11503e-54	0.554694	0.368	0.207	5.76622e-50	B cells	RNASEH2B
1.95473e-53	-0.882713	0.069	0.253	3.6184e-49	B cells	CD96
3.91141e-53	0.505365	0.623	0.458	7.2404e-49	B cells	SMDT1
3.91383e-53	-0.895714	0.107	0.298	7.24489e-49	B cells	ITM2A
1.24894e-52	0.502194	0.269	0.134	2.31191e-48	B cells	TPD52
1.38716e-52	0.522261	0.868	0.774	2.56777e-48	B cells	RPS26
1.64004e-52	-2.86807	0.174	0.359	3.03588e-48	B cells	CCL4
2.69529e-52	-0.966568	0.255	0.459	4.98925e-48	B cells	VMP1
4.26174e-52	-1.09908	0.082	0.27	7.88891e-48	B cells	MT1X
7.15847e-52	-0.67625	0.202	0.408	1.3251e-47	B cells	DSTN
2.64758e-51	-2.03589	0.282	0.468	4.90093e-47	B cells	SOD2
2.72565e-51	-1.31052	0.337	0.509	5.04546e-47	B cells	LGALS1
4.92671e-51	-1.12207	0.341	0.499	9.11983e-47	B cells	HCST
1.56031e-50	-0.809693	0.202	0.393	2.8883e-46	B cells	LEPROTL1
4.23965e-49	-0.823358	0.079	0.257	7.84802e-45	B cells	RORA
9.07258e-49	0.549064	0.456	0.291	1.67943e-44	B cells	TUT4
3.30918e-48	-0.58378	0.1	0.282	6.12562e-44	B cells	RHOC
8.71275e-48	-0.64368	0.103	0.284	1.61282e-43	B cells	H2AJ
3.94116e-47	-0.740582	0.413	0.579	7.29548e-43	B cells	AHNAK
6.0483e-47	-0.726642	0.364	0.529	1.1196e-42	B cells	TPI1
1.05242e-46	0.546469	0.386	0.236	1.94814e-42	B cells	APPL1
2.91407e-46	-0.641277	0.809	0.811	5.39423e-42	B cells	CALM1
3.14561e-46	-0.780943	0.111	0.282	5.82284e-42	B cells	LCK
3.55779e-46	0.540482	0.256	0.131	6.58583e-42	B cells	UNC93B1
9.39206e-46	-1.87362	0.092	0.257	1.73857e-41	B cells	KRT19
2.17432e-45	-0.654168	0.157	0.346	4.02489e-41	B cells	PTMS
7.40652e-45	-0.597472	0.13	0.31	1.37102e-40	B cells	OPTN
3.66479e-44	-0.629479	0.101	0.279	6.7839e-40	B cells	FOSL2
1.41715e-43	-0.790826	0.27	0.441	2.62329e-39	B cells	ANXA5
1.76726e-43	-0.78868	0.089	0.259	3.27138e-39	B cells	GBP2
3.21661e-43	-3.32596	0.339	0.493	5.95427e-39	B cells	SLPI
7.69106e-43	-1.12555	0.181	0.356	1.42369e-38	B cells	TNFSF10
3.02581e-42	-0.603375	0.217	0.397	5.60108e-38	B cells	MGST3
3.31768e-42	-0.658663	0.131	0.31	6.14136e-38	B cells	APOL6
3.38808e-42	0.557957	0.306	0.174	6.27168e-38	B cells	NGLY1
7.17623e-42	0.742852	0.311	0.176	1.32839e-37	B cells	MX1
1.41439e-41	-1.15815	0.095	0.257	2.61818e-37	B cells	NIBAN1
2.10215e-41	-0.662141	0.236	0.405	3.89128e-37	B cells	PRDX2
2.66749e-41	-1.01669	0.382	0.555	4.93779e-37	B cells	HSPA1A
1.05448e-40	-1.54202	0.313	0.472	1.95194e-36	B cells	LITAF
2.84376e-40	-0.635441	0.334	0.496	5.26408e-36	B cells	SELENOW
6.25434e-40	-1.10499	0.235	0.398	1.15774e-35	B cells	EFHD2
1.79921e-39	-1.07149	0.248	0.414	3.33051e-35	B cells	SDCBP
2.43671e-39	-0.562749	0.469	0.604	4.5106e-35	B cells	NDUFS5
5.5342e-39	-3.34355	0.097	0.251	1.02444e-34	B cells	G0S2
2.19671e-38	-0.649196	0.14	0.306	4.06633e-34	B cells	LIMS1
2.53725e-38	-0.65677	0.192	0.36	4.69671e-34	B cells	DYNLT1
2.96743e-38	-0.692627	0.154	0.317	5.493e-34	B cells	PTTG1IP
1.81424e-37	-0.935614	0.144	0.3	3.35834e-33	B cells	SLA
2.338e-37	-1.76938	0.988	0.968	4.32787e-33	B cells	FTH1
1.03601e-36	-1.99911	0.148	0.297	1.91775e-32	B cells	S100A2
6.63706e-36	-2.83377	0.268	0.416	1.22859e-31	B cells	WFDC2
8.61891e-36	-1.01647	0.345	0.486	1.59545e-31	B cells	HSPB1
1.76202e-34	-1.31131	0.668	0.73	3.26167e-30	B cells	FOS
2.32439e-34	-2.14693	0.286	0.434	4.30268e-30	B cells	NAMPT
3.42556e-34	0.508434	0.379	0.251	6.34105e-30	B cells	RBM6
6.74078e-34	-0.53904	0.116	0.264	1.24778e-29	B cells	TOB1
1.29594e-33	-0.553646	0.122	0.277	2.39892e-29	B cells	CCPG1
3.87594e-33	-0.530502	0.919	0.913	7.17475e-29	B cells	HLA-C
6.0669e-33	-0.603193	0.13	0.274	1.12304e-28	B cells	SLC9A3R1
1.12848e-32	-0.514257	0.461	0.599	2.08892e-28	B cells	GUK1
2.38069e-32	-0.755955	0.123	0.263	4.4069e-28	B cells	FKBP11
4.5695e-31	-0.582328	0.325	0.465	8.45861e-27	B cells	LY6E
6.54551e-31	0.687359	0.264	0.158	1.21164e-26	B cells	LDLRAD4
8.99349e-31	-0.658373	0.802	0.796	1.66478e-26	B cells	SH3BGRL3
1.20335e-30	-2.14879	0.137	0.271	2.22753e-26	B cells	LCN2
1.28217e-30	-0.59553	0.127	0.27	2.37343e-26	B cells	RTN3
4.22383e-30	-0.531224	0.568	0.642	7.81873e-26	B cells	ELOB
1.08805e-29	-1.01405	0.159	0.295	2.0141e-25	B cells	SORL1
1.19272e-29	-0.560101	0.243	0.399	2.20784e-25	B cells	XBP1
6.43245e-29	-2.60911	0.467	0.35	1.19071e-24	B cells	IGLC2
8.55119e-29	-0.668236	0.497	0.611	1.58291e-24	B cells	CD44
9.55952e-29	-0.642608	0.425	0.542	1.76956e-24	B cells	RAC1
2.74239e-28	-0.803154	0.304	0.452	5.07644e-24	B cells	BRI3
2.87061e-28	-0.599283	0.121	0.253	5.31379e-24	B cells	ZYX
9.68969e-28	1.10703	0.468	0.373	1.79366e-23	B cells	PPP1R14B
9.97109e-27	-0.585759	0.372	0.518	1.84575e-22	B cells	HSPA5
3.6275e-26	-1.06565	0.269	0.403	6.71486e-22	B cells	CTSB
3.69641e-26	-1.02851	0.215	0.344	6.84243e-22	B cells	IVNS1ABP
1.09367e-25	-0.65565	0.26	0.386	2.02449e-21	B cells	PIK3R1
1.10561e-25	-0.664415	0.332	0.454	2.0466e-21	B cells	TUBB4B
7.22818e-24	-0.557728	0.192	0.322	1.33801e-19	B cells	RBPJ
7.31395e-24	-0.689382	0.255	0.368	1.35388e-19	B cells	RUNX3
1.10039e-23	-0.940875	0.445	0.546	2.03693e-19	B cells	DNAJB1
1.11431e-23	-0.67691	0.366	0.465	2.06269e-19	B cells	PKM
3.44231e-23	-2.62577	0.15	0.266	6.37205e-19	B cells	CXCL8
5.71268e-23	-0.582918	0.157	0.28	1.05747e-18	B cells	FLOT1
1.05963e-22	-1.66704	0.329	0.211	1.96147e-18	B cells	IGHG1
1.78104e-22	-0.576475	0.261	0.389	3.29688e-18	B cells	CHMP2A
3.79023e-22	-0.771267	0.883	0.907	7.0161e-18	B cells	H3-3B
8.26463e-22	-0.587115	0.485	0.58	1.52987e-17	B cells	H2AZ1
1.63799e-21	-0.584816	0.198	0.32	3.03209e-17	B cells	APLP2
1.66382e-21	-0.573625	0.188	0.308	3.0799e-17	B cells	MYADM
6.34793e-21	-0.787862	0.183	0.288	1.17507e-16	B cells	TNFRSF1B
9.14627e-21	-0.651447	0.351	0.474	1.69307e-16	B cells	CFLAR
1.7659e-19	-0.926639	0.371	0.458	3.26885e-15	B cells	TUBA1A
4.33909e-19	-0.611945	0.429	0.521	8.03208e-15	B cells	TPM4
9.28717e-19	-0.616226	0.171	0.272	1.71915e-14	B cells	SELENOM
1.04115e-18	-0.691735	0.493	0.557	1.92728e-14	B cells	PPDPF
1.15058e-18	-0.906435	0.354	0.454	2.12984e-14	B cells	PSAP
3.43018e-18	-0.789435	0.515	0.572	6.34961e-14	B cells	GSTP1
9.06533e-18	-0.604166	0.223	0.324	1.67808e-13	B cells	HMGB2
4.77736e-17	-1.39377	0.762	0.775	8.84337e-13	B cells	SAT1
4.81416e-17	-0.682632	0.24	0.334	8.91149e-13	B cells	ADGRE5
9.12721e-17	-0.906982	0.18	0.278	1.68954e-12	B cells	EGR1
4.10428e-16	-1.00506	0.23	0.331	7.59744e-12	B cells	RNF149
1.03713e-15	-1.09868	0.374	0.4	1.91983e-11	B cells	TRBC2
1.25228e-15	-0.548465	0.302	0.397	2.31809e-11	B cells	JPT1
1.28179e-15	-1.0428	0.208	0.294	2.37272e-11	B cells	TYROBP
2.7747e-15	-2.04697	0.326	0.406	5.13624e-11	B cells	KRT13
2.8525e-15	-0.611494	0.524	0.561	5.28027e-11	B cells	CD81
4.5824e-15	-0.543926	0.358	0.449	8.48248e-11	B cells	SQSTM1
2.08695e-14	-0.521445	0.257	0.355	3.86316e-10	B cells	MIDN
2.32973e-14	-0.753128	0.371	0.455	4.31257e-10	B cells	HSPA1B
4.97126e-14	-1.38595	0.202	0.288	9.2023e-10	B cells	SLC25A37
5.19716e-14	-0.523125	0.171	0.253	9.62046e-10	B cells	PARP8
4.43274e-13	-1.90657	0.357	0.423	8.20544e-09	B cells	FABP5
7.04718e-13	-0.610185	0.232	0.311	1.3045e-08	B cells	CARD16
7.73194e-13	-0.734734	0.18	0.264	1.43126e-08	B cells	SEC14L1
7.78938e-13	-0.526892	0.368	0.443	1.44189e-08	B cells	PPP2R5C
3.41926e-12	-0.629913	0.255	0.33	6.32939e-08	B cells	SAMSN1
5.9307e-12	-0.608139	0.646	0.669	1.09783e-07	B cells	SSR4
6.11474e-12	-0.541874	0.549	0.627	1.1319e-07	B cells	MCL1
1.0739e-11	-0.702906	0.619	0.632	1.9879e-07	B cells	ZFP36L2
8.51599e-11	-0.723042	0.595	0.638	1.57639e-06	B cells	JUN
9.5615e-11	-0.66484	0.33	0.407	1.76993e-06	B cells	TALDO1
1.09329e-10	-0.508787	0.305	0.373	2.0238e-06	B cells	LAPTM4A
1.98186e-10	-0.830909	0.604	0.635	3.66863e-06	B cells	DUSP1
3.34054e-10	-0.611976	0.834	0.681	6.18368e-06	B cells	PTPRC
6.19423e-10	-0.793042	0.361	0.425	1.14661e-05	B cells	SERPINB1
1.28049e-08	-0.595677	0.324	0.365	0.000237032	B cells	ITGB2
6.51734e-08	-0.964539	0.32	0.229	0.00120643	B cells	BCL2A1
6.85633e-08	-0.57722	0.388	0.445	0.00126917	B cells	UBE2B
1.21662e-07	-3.12358	0.344	0.279	0.00225208	B cells	IGLC3
3.16887e-07	-0.597778	0.519	0.52	0.00586589	B cells	GMFG
4.08469e-07	-0.563171	0.254	0.308	0.00756117	B cells	SOCS3
1.00878e-06	-0.532486	0.251	0.29	0.0186735	B cells	APOBEC3G
1.07694e-06	-0.626022	0.585	0.591	0.0199353	B cells	ZFP36
1.69551e-06	-0.726699	0.35	0.381	0.0313856	B cells	DUSP2
0	6.62755	0.835	0.325	0	Plasma cells	IGLC2
0	6.52627	0.724	0.255	0	Plasma cells	IGLC3
0	6.51357	0.959	0.595	0	Plasma cells	IGKC
0	6.39978	0.779	0.181	0	Plasma cells	IGHG1
0	5.90746	0.865	0.374	0	Plasma cells	IGHA1
0	5.72645	0.865	0.114	0	Plasma cells	JCHAIN
0	5.68355	0.689	0.163	0	Plasma cells	IGHG3
0	5.67767	0.746	0.204	0	Plasma cells	IGHG4
0	5.46196	0.38	0.061	0	Plasma cells	IGHG2
0	4.70541	0.438	0.06	0	Plasma cells	IGHA2
0	4.05983	0.941	0.086	0	Plasma cells	MZB1
0	3.04015	0.821	0.04	0	Plasma cells	DERL3
0	2.92677	0.985	0.65	0	Plasma cells	SSR4
0	2.5936	0.872	0.225	0	Plasma cells	FKBP11
0	2.51734	0.31	0.009	0	Plasma cells	IGLV3-1
0	2.19883	0.853	0.287	0	Plasma cells	SEC11C
0	2.07027	0.849	0.37	0	Plasma cells	XBP1
0	2.04962	0.79	0.204	0	Plasma cells	PRDX4
0	1.73191	0.647	0.033	0	Plasma cells	CD79A
0	1.45606	0.883	0.582	0	Plasma cells	HSP90B1
0	1.44903	0.744	0.362	0	Plasma cells	HERPUD1
0	1.25782	0.767	0.366	0	Plasma cells	SSR3
0	1.20505	0.429	0.01	0	Plasma cells	JSRP1
0	1.18067	0.526	0.01	0	Plasma cells	FCRL5
0	1.15423	0.694	0.301	0	Plasma cells	RRBP1
0	1.14242	0.678	0.251	0	Plasma cells	ERLEC1
0	1.11454	0.682	0.265	0	Plasma cells	MANF
0	1.09239	0.677	0.245	0	Plasma cells	SDF2L1
0	1.06809	0.782	0.446	0	Plasma cells	SPCS3
0	1.03438	0.489	0.005	0	Plasma cells	TNFRSF17
0	0.959144	0.625	0.191	0	Plasma cells	SEL1L
0	0.946436	0.579	0.151	0	Plasma cells	CRELD2
0	0.913359	0.578	0.132	0	Plasma cells	PLPP5
0	0.828865	0.667	0.335	0	Plasma cells	MYDGF
0	0.819567	0.667	0.247	0	Plasma cells	SELENOM
0	0.81843	0.38	0.033	0	Plasma cells	PTP4A3
0	0.793556	0.759	0.494	0	Plasma cells	SPCS1
0	0.753527	0.437	0.015	0	Plasma cells	SPAG4
0	0.737549	0.41	0.014	0	Plasma cells	POU2AF1
0	0.699331	0.536	0.15	0	Plasma cells	TXNDC15
0	0.697573	0.578	0.226	0	Plasma cells	ITM2C
0	0.67258	0.366	0.022	0	Plasma cells	TXNDC5
0	0.60696	0.452	0.088	0	Plasma cells	FKBP2
0	0.603003	0.483	0.103	0	Plasma cells	SDC1
0	0.580401	0.425	0.057	0	Plasma cells	EAF2
0	0.57576	0.394	0.059	0	Plasma cells	PDK1
0	0.533314	0.513	0.164	0	Plasma cells	UBE2J1
0	0.529931	0.335	0.029	0	Plasma cells	PAIP2B
0	0.521982	0.412	0.079	0	Plasma cells	TXNDC11
0	0.51416	0.513	0.158	0	Plasma cells	CLPTM1L
0	0.513401	0.443	0.087	0	Plasma cells	RALGPS2
0	0.502404	0.454	0.108	0	Plasma cells	SIL1
0	-0.763854	0.728	0.84	0	Plasma cells	MT-ND5
0	-0.800882	0.992	0.94	0	Plasma cells	RPLP1
0	-0.80771	0.855	0.864	0	Plasma cells	SERF2
0	-0.907382	0.838	0.846	0	Plasma cells	RPS11
0	-0.912281	0.926	0.952	0	Plasma cells	HLA-B
0	-0.964683	0.888	0.859	0	Plasma cells	RPL8
0	-1.00731	0.919	0.873	0	Plasma cells	RPL7A
0	-1.03646	0.934	0.876	0	Plasma cells	RPL18A
0	-1.03687	0.874	0.849	0	Plasma cells	RPL35
0	-1.0504	0.752	0.868	0	Plasma cells	UBC
0	-1.06668	0.913	0.874	0	Plasma cells	RPL18
0	-1.09184	0.902	0.924	0	Plasma cells	FAU
0	-1.09619	0.974	0.907	0	Plasma cells	RPL10
0	-1.10126	0.995	0.994	0	Plasma cells	B2M
0	-1.10939	0.986	0.953	0	Plasma cells	RPL41
0	-1.12409	0.979	0.973	0	Plasma cells	TPT1
0	-1.12693	0.901	0.944	0	Plasma cells	EIF1
0	-1.13416	0.628	0.71	0	Plasma cells	COX4I1
0	-1.14695	0.918	0.884	0	Plasma cells	RPS15
0	-1.14916	0.849	0.849	0	Plasma cells	RPL24
0	-1.16859	0.882	0.86	0	Plasma cells	RPL37A
0	-1.18482	0.881	0.858	0	Plasma cells	RPL29
0	-1.19568	0.879	0.868	0	Plasma cells	RPL35A
0	-1.20708	0.71	0.785	0	Plasma cells	PFDN5
0	-1.21883	0.941	0.903	0	Plasma cells	RPS28
0	-1.22234	0.924	0.882	0	Plasma cells	RPS8
0	-1.2254	0.87	0.861	0	Plasma cells	RPL6
0	-1.22797	0.912	0.86	0	Plasma cells	RPL3
0	-1.22803	0.788	0.906	0	Plasma cells	MT-ND2
0	-1.24821	0.556	0.672	0	Plasma cells	YBX1
0	-1.25286	0.851	0.86	0	Plasma cells	RPS16
0	-1.2567	0.881	0.934	0	Plasma cells	MT-ND3
0	-1.2578	0.91	0.883	0	Plasma cells	RPL21
0	-1.2604	0.946	0.899	0	Plasma cells	RPS19
0	-1.26924	0.685	0.759	0	Plasma cells	RPL7
0	-1.2698	0.925	0.875	0	Plasma cells	RPS4X
0	-1.27215	0.501	0.642	0	Plasma cells	SUMO2
0	-1.27857	0.426	0.618	0	Plasma cells	SET
0	-1.28974	0.801	0.829	0	Plasma cells	RPS10
0	-1.30144	0.599	0.718	0	Plasma cells	TOMM7
0	-1.30188	0.86	0.907	0	Plasma cells	RPS9
0	-1.30749	0.796	0.839	0	Plasma cells	NACA
0	-1.30792	0.875	0.863	0	Plasma cells	RPL15
0	-1.31744	0.849	0.854	0	Plasma cells	RPL27A
0	-1.32054	0.875	0.873	0	Plasma cells	RPL36
0	-1.32317	0.676	0.779	0	Plasma cells	UBB
0	-1.32495	0.665	0.759	0	Plasma cells	RPS20
0	-1.32744	0.86	0.867	0	Plasma cells	RPLP2
0	-1.33399	0.767	0.811	0	Plasma cells	RACK1
0	-1.33538	0.678	0.805	0	Plasma cells	TMA7
0	-1.33619	0.896	0.948	0	Plasma cells	MT-CO2
0	-1.33749	0.696	0.777	0	Plasma cells	RPL23
0	-1.33788	0.473	0.634	0	Plasma cells	CCNI
0	-1.34017	0.839	0.93	0	Plasma cells	MT-ND4
0	-1.34567	0.825	0.913	0	Plasma cells	ATP5F1E
0	-1.34831	0.55	0.72	0	Plasma cells	SON
0	-1.35449	0.959	0.897	0	Plasma cells	RPS18
0	-1.3601	0.928	0.89	0	Plasma cells	RPS14
0	-1.36293	0.837	0.922	0	Plasma cells	MT-CYB
0	-1.36306	0.421	0.611	0	Plasma cells	EIF4A2
0	-1.36555	0.878	0.858	0	Plasma cells	RPL23A
0	-1.37073	0.424	0.639	0	Plasma cells	HNRNPK
0	-1.37314	0.767	0.822	0	Plasma cells	RPL27
0	-1.37853	0.76	0.809	0	Plasma cells	RPL22
0	-1.38385	0.971	0.906	0	Plasma cells	RPL13
0	-1.38608	0.822	0.851	0	Plasma cells	RPL13A
0	-1.38805	0.502	0.68	0	Plasma cells	RBM39
0	-1.39025	0.575	0.7	0	Plasma cells	NPM1
0	-1.39158	0.8	0.829	0	Plasma cells	RPL5
0	-1.39281	0.641	0.764	0	Plasma cells	SRP14
0	-1.39619	0.84	0.856	0	Plasma cells	RPS13
0	-1.40487	0.368	0.595	0	Plasma cells	ARGLU1
0	-1.41606	0.913	0.883	0	Plasma cells	RPS2
0	-1.43466	0.436	0.633	0	Plasma cells	N4BP2L2
0	-1.44941	0.41	0.631	0	Plasma cells	HNRNPA3
0	-1.45213	0.845	0.863	0	Plasma cells	RPS25
0	-1.45926	0.323	0.567	0	Plasma cells	ENO1
0	-1.46214	0.639	0.757	0	Plasma cells	RPL31
0	-1.46512	0.146	0.503	0	Plasma cells	MYH9
0	-1.46602	0.322	0.57	0	Plasma cells	JAK1
0	-1.47806	0.874	0.869	0	Plasma cells	RPS6
0	-1.48154	0.386	0.626	0	Plasma cells	PRRC2C
0	-1.48193	0.783	0.874	0	Plasma cells	UBA52
0	-1.48454	0.858	0.87	0	Plasma cells	RPS7
0	-1.49021	0.175	0.485	0	Plasma cells	MSN
0	-1.49317	0.796	0.826	0	Plasma cells	RPL10A
0	-1.49723	0.918	0.896	0	Plasma cells	RPL34
0	-1.49733	0.88	0.874	0	Plasma cells	RPL26
0	-1.49796	0.397	0.625	0	Plasma cells	SRSF3
0	-1.49824	0.906	0.888	0	Plasma cells	RPL19
0	-1.49967	0.461	0.672	0	Plasma cells	COMMD6
0	-1.50226	0.059	0.411	0	Plasma cells	REL
0	-1.50259	0.065	0.407	0	Plasma cells	ETS1
0	-1.50519	0.301	0.564	0	Plasma cells	ACTR2
0	-1.50615	0.905	0.885	0	Plasma cells	RPS15A
0	-1.51014	0.834	0.86	0	Plasma cells	RPL9
0	-1.51282	0.077	0.428	0	Plasma cells	EVL
0	-1.51411	0.819	0.85	0	Plasma cells	RPL14
0	-1.51711	0.794	0.925	0	Plasma cells	MT-ND1
0	-1.51713	0.089	0.437	0	Plasma cells	MBP
0	-1.52162	0.914	0.909	0	Plasma cells	RPL39
0	-1.52411	0.927	0.895	0	Plasma cells	RPL32
0	-1.52563	0.781	0.845	0	Plasma cells	RPL38
0	-1.5402	0.734	0.801	0	Plasma cells	RPSA
0	-1.54066	0.908	0.905	0	Plasma cells	RPL37
0	-1.54585	0.344	0.594	0	Plasma cells	RSRP1
0	-1.54722	0.575	0.756	0	Plasma cells	ARPC2
0	-1.55181	0.571	0.718	0	Plasma cells	BTF3
0	-1.56248	0.744	0.874	0	Plasma cells	MYL6
0	-1.56612	0.564	0.735	0	Plasma cells	CLIC1
0	-1.58572	0.898	0.889	0	Plasma cells	RPL11
0	-1.59133	0.909	0.877	0	Plasma cells	RPS23
0	-1.59174	0.899	0.952	0	Plasma cells	MT-ATP6
0	-1.59195	0.298	0.591	0	Plasma cells	AHNAK
0	-1.6061	0.083	0.421	0	Plasma cells	ID2
0	-1.60688	0.043	0.373	0	Plasma cells	GIMAP7
0	-1.6087	0.587	0.769	0	Plasma cells	PABPC1
0	-1.61023	0.918	0.904	0	Plasma cells	RPS27A
0	-1.6113	0.843	0.87	0	Plasma cells	RPS21
0	-1.61719	0.45	0.678	0	Plasma cells	HNRNPA1
0	-1.61973	0.427	0.682	0	Plasma cells	YWHAB
0	-1.62	0.256	0.597	0	Plasma cells	ARL6IP5
0	-1.6229	0.478	0.704	0	Plasma cells	CALM2
0	-1.62715	0.425	0.642	0	Plasma cells	SRSF5
0	-1.6306	0.115	0.46	0	Plasma cells	IFITM1
0	-1.63193	0.256	0.562	0	Plasma cells	ARPC1B
0	-1.63971	0.248	0.582	0	Plasma cells	FUS
0	-1.64688	0.622	0.792	0	Plasma cells	HMGB1
0	-1.64889	0.382	0.653	0	Plasma cells	SEPTIN7
0	-1.64916	0.055	0.388	0	Plasma cells	CD3E
0	-1.6506	0.853	0.877	0	Plasma cells	RPL12
0	-1.65935	0.245	0.556	0	Plasma cells	TAGLN2
0	-1.66066	0.939	0.911	0	Plasma cells	EEF1A1
0	-1.66104	0.277	0.587	0	Plasma cells	MBNL1
0	-1.66482	0.191	0.524	0	Plasma cells	LRRFIP1
0	-1.67208	0.126	0.456	0	Plasma cells	CD48
0	-1.67425	0.108	0.467	0	Plasma cells	STK17A
0	-1.68071	0.58	0.752	0	Plasma cells	PPIA
0	-1.68431	0.459	0.719	0	Plasma cells	YWHAZ
0	-1.68791	0.438	0.637	0	Plasma cells	MCL1
0	-1.69043	0.541	0.744	0	Plasma cells	ARPC3
0	-1.6978	0.522	0.736	0	Plasma cells	HSPA8
0	-1.6979	0.079	0.551	0	Plasma cells	DEK
0	-1.70687	0.259	0.588	0	Plasma cells	IQGAP1
0	-1.7071	0.937	0.898	0	Plasma cells	RPS12
0	-1.71128	0.873	0.944	0	Plasma cells	MT-CO3
0	-1.71647	0.396	0.69	0	Plasma cells	CDC42
0	-1.71749	0.911	0.896	0	Plasma cells	RPS29
0	-1.71788	0.411	0.682	0	Plasma cells	HNRNPU
0	-1.72014	0.339	0.613	0	Plasma cells	ARPC5
0	-1.72269	0.441	0.689	0	Plasma cells	IER2
0	-1.72307	0.326	0.618	0	Plasma cells	RNF213
0	-1.73465	0.907	0.916	0	Plasma cells	RPL30
0	-1.75664	0.929	0.934	0	Plasma cells	RPL28
0	-1.75957	0.857	0.876	0	Plasma cells	RPS3A
0	-1.76626	0.367	0.623	0	Plasma cells	CCNL1
0	-1.77322	0.06	0.437	0	Plasma cells	ARL4C
0	-1.78699	0.616	0.758	0	Plasma cells	HSP90AB1
0	-1.80118	0.875	0.892	0	Plasma cells	RPS24
0	-1.80274	0.88	0.934	0	Plasma cells	MT-CO1
0	-1.80492	0.96	0.928	0	Plasma cells	RPS27
0	-1.80534	0.671	0.807	0	Plasma cells	GAPDH
0	-1.82371	0.642	0.82	0	Plasma cells	CALM1
0	-1.82622	0.293	0.581	0	Plasma cells	ARHGDIB
0	-1.83777	0.35	0.677	0	Plasma cells	TPM3
0	-1.84072	0.415	0.645	0	Plasma cells	SRSF7
0	-1.84204	0.864	0.879	0	Plasma cells	RPS3
0	-1.84612	0.069	0.436	0	Plasma cells	COTL1
0	-1.85197	0.256	0.566	0	Plasma cells	RESF1
0	-1.86664	0.046	0.39	0	Plasma cells	CD3G
0	-1.87497	0.373	0.681	0	Plasma cells	DDX3X
0	-1.89326	0.553	0.801	0	Plasma cells	HNRNPA2B1
0	-1.89987	0.547	0.775	0	Plasma cells	TXNIP
0	-1.91215	0.186	0.515	0	Plasma cells	CORO1A
0	-1.93284	0.716	0.779	0	Plasma cells	VIM
0	-1.93884	0.447	0.759	0	Plasma cells	MYL12B
0	-2.00345	0.615	0.848	0	Plasma cells	DDX5
0	-2.00903	0.075	0.418	0	Plasma cells	TRBC2
0	-2.02098	0.397	0.663	0	Plasma cells	DNAJA1
0	-2.02989	0.659	0.862	0	Plasma cells	HLA-E
0	-2.03133	0.52	0.772	0	Plasma cells	JUND
0	-2.03537	0.094	0.505	0	Plasma cells	LAPTM5
0	-2.04154	0.836	0.9	0	Plasma cells	PTMA
0	-2.04515	0.675	0.881	0	Plasma cells	ITM2B
0	-2.09052	0.453	0.779	0	Plasma cells	MYL12A
0	-2.1059	0.077	0.478	0	Plasma cells	TUBA1A
0	-2.10711	0.523	0.804	0	Plasma cells	CFL1
0	-2.12328	0.722	0.915	0	Plasma cells	HLA-A
0	-2.13445	0.318	0.607	0	Plasma cells	ZFP36
0	-2.14128	0.602	0.856	0	Plasma cells	ACTG1
0	-2.14708	0.08	0.462	0	Plasma cells	CD2
0	-2.15042	0.304	0.65	0	Plasma cells	ZFP36L2
0	-2.1678	0.158	0.583	0	Plasma cells	LCP1
0	-2.17338	0.079	0.443	0	Plasma cells	CD3D
0	-2.17688	0.478	0.757	0	Plasma cells	PNRC1
0	-2.18004	0.614	0.865	0	Plasma cells	HSP90AA1
0	-2.18048	0.064	0.395	0	Plasma cells	LTB
0	-2.18967	0.08	0.513	0	Plasma cells	FYB1
0	-2.23858	0.536	0.824	0	Plasma cells	PFN1
0	-2.25219	0.107	0.518	0	Plasma cells	HCST
0	-2.26016	0.235	0.672	0	Plasma cells	ZFP36L1
0	-2.27177	0.394	0.697	0	Plasma cells	S100A10
0	-2.27852	0.445	0.745	0	Plasma cells	FOS
0	-2.33819	0.812	0.915	0	Plasma cells	TMSB10
0	-2.35316	0.258	0.651	0	Plasma cells	KLF6
0	-2.36568	0.2	0.63	0	Plasma cells	ANXA1
0	-2.38614	0.286	0.654	0	Plasma cells	DUSP1
0	-2.38969	0.136	0.54	0	Plasma cells	CD52
0	-2.39141	0.718	0.928	0	Plasma cells	H3-3A
0	-2.42961	0.514	0.812	0	Plasma cells	SH3BGRL3
0	-2.51554	0.554	0.788	0	Plasma cells	SAT1
0	-2.55691	0.085	0.433	0	Plasma cells	CD69
0	-2.57528	0.671	0.92	0	Plasma cells	H3-3B
0	-2.58411	0.429	0.753	0	Plasma cells	JUNB
0	-2.61503	0.698	0.848	0	Plasma cells	S100A11
0	-2.66126	0.115	0.571	0	Plasma cells	IL32
0	-2.67897	0.338	0.705	0	Plasma cells	PTPRC
0	-2.72763	0.595	0.713	0	Plasma cells	SRGN
0	-2.73797	0.398	0.754	0	Plasma cells	S100A4
0	-2.89142	0.649	0.867	0	Plasma cells	S100A6
0	-2.90281	0.653	0.961	0	Plasma cells	ACTB
0	-2.98877	0.819	0.983	0	Plasma cells	TMSB4X
0	-3.00843	0.41	0.804	0	Plasma cells	BTG1
0	-3.10588	0.111	0.444	0	Plasma cells	CCL5
0	-3.22582	0.895	0.973	0	Plasma cells	FTH1
0	-3.34544	0.328	0.754	0	Plasma cells	IFITM2
9.00375e-308	-1.22434	0.458	0.627	1.66668e-303	Plasma cells	SKP1
1.71026e-307	-1.5199	0.273	0.53	3.16587e-303	Plasma cells	STAT3
1.88406e-307	-2.10973	0.289	0.559	3.48759e-303	Plasma cells	DNAJB1
2.88725e-306	-2.53711	0.131	0.443	5.34459e-302	Plasma cells	CXCR4
4.13928e-302	-1.66292	0.139	0.448	7.66222e-298	Plasma cells	CLEC2B
1.3596e-301	-2.17173	0.187	0.485	2.51676e-297	Plasma cells	LITAF
1.40609e-300	0.701608	0.666	0.347	2.60281e-296	Plasma cells	LMAN1
2.2685e-297	-1.08094	0.607	0.694	4.19922e-293	Plasma cells	UQCRB
2.3516e-296	-1.1062	0.644	0.709	4.35304e-292	Plasma cells	RPL4
2.60522e-295	0.712404	0.664	0.353	4.82252e-291	Plasma cells	SELENOS
1.24426e-294	-0.934102	0.778	0.832	2.30325e-290	Plasma cells	OAZ1
4.2925e-294	-1.47453	0.352	0.564	7.94584e-290	Plasma cells	GNAI2
1.50077e-292	-1.44038	0.298	0.54	2.77807e-288	Plasma cells	ACTR3
7.32726e-292	-1.6716	0.12	0.427	1.35635e-287	Plasma cells	SDCBP
1.03031e-288	-1.78556	0.082	0.394	1.9072e-284	Plasma cells	SLC2A3
2.13492e-288	-1.76573	0.064	0.376	3.95195e-284	Plasma cells	TRAC
3.76338e-288	-1.40862	0.259	0.514	6.96639e-284	Plasma cells	AKAP13
9.65276e-288	-1.46152	0.258	0.514	1.78682e-283	Plasma cells	IFI16
3.73568e-287	-1.60045	0.296	0.553	6.91511e-283	Plasma cells	PPP1R15A
5.87508e-286	0.51865	0.603	0.275	1.08754e-281	Plasma cells	NUCB2
8.76542e-286	-1.37629	0.21	0.491	1.62257e-281	Plasma cells	PDCD4
3.16408e-285	-1.79574	0.045	0.355	5.85703e-281	Plasma cells	CST7
2.61003e-284	-1.33412	0.101	0.409	4.83143e-280	Plasma cells	SLFN5
1.78935e-283	-1.27888	0.211	0.482	3.31227e-279	Plasma cells	CAPZB
1.31022e-280	-1.43947	0.032	0.337	2.42535e-276	Plasma cells	GIMAP4
2.91125e-280	-1.31114	0.174	0.459	5.38902e-276	Plasma cells	MACF1
3.27168e-280	-0.991096	0.691	0.731	6.05621e-276	Plasma cells	COX7C
8.90392e-278	-1.78683	0.09	0.393	1.6482e-273	Plasma cells	ALOX5AP
1.79303e-276	-1.23971	0.42	0.593	3.31907e-272	Plasma cells	SERBP1
6.77272e-276	-1.23976	0.281	0.522	1.2537e-271	Plasma cells	TLE5
1.65038e-274	-1.47696	0.042	0.345	3.05502e-270	Plasma cells	BCL11B
3.02151e-274	-1.34721	0.319	0.535	5.59311e-270	Plasma cells	CIB1
4.98665e-274	-1.31578	0.103	0.4	9.23079e-270	Plasma cells	PIK3R1
6.01618e-274	-1.368	0.343	0.554	1.11366e-269	Plasma cells	CD99
2.36954e-272	-2.14235	0.163	0.45	4.38626e-268	Plasma cells	TNFAIP3
7.05349e-270	-1.318	0.331	0.544	1.30567e-265	Plasma cells	NAP1L1
4.50586e-268	-1.16098	0.606	0.68	8.34079e-264	Plasma cells	HINT1
1.35715e-267	-1.39482	0.416	0.583	2.51221e-263	Plasma cells	LDHA
2.53082e-266	-1.53427	0.363	0.556	4.6848e-262	Plasma cells	TUBA1B
8.66163e-266	-1.16635	0.532	0.643	1.60335e-261	Plasma cells	PSMA7
2.8649e-265	-2.48007	0.064	0.357	5.30321e-261	Plasma cells	GZMA
1.55779e-264	0.702812	0.746	0.48	2.88362e-260	Plasma cells	SPCS2
7.15669e-263	-1.23205	0.496	0.632	1.32477e-258	Plasma cells	NCL
7.28063e-263	-2.17706	0.115	0.403	1.34772e-258	Plasma cells	HLA-DPB1
5.92492e-261	-1.3778	0.161	0.438	1.09676e-256	Plasma cells	PLAAT4
1.69165e-260	-1.53127	0.281	0.507	3.13142e-256	Plasma cells	STK4
7.4366e-258	-1.29342	0.291	0.516	1.37659e-253	Plasma cells	SCAF11
5.86127e-257	-2.03324	0.11	0.399	1.08498e-252	Plasma cells	GLUL
3.32759e-256	-1.21594	0.519	0.651	6.1597e-252	Plasma cells	DDX17
2.53821e-255	-1.32563	0.275	0.505	4.69849e-251	Plasma cells	TLN1
2.88965e-255	-1.19553	0.04	0.327	5.34902e-251	Plasma cells	FYN
4.72071e-255	-1.29396	0.269	0.5	8.73851e-251	Plasma cells	SF1
4.73653e-252	-1.16731	0.491	0.62	8.76779e-248	Plasma cells	ATP6V0E1
9.78323e-252	-1.33762	0.192	0.447	1.81097e-247	Plasma cells	DAZAP2
2.55687e-249	-1.44995	0.381	0.549	4.73302e-245	Plasma cells	RAC1
3.02051e-249	-1.24631	0.144	0.411	5.59127e-245	Plasma cells	PPP1R12A
4.91177e-248	-1.25836	0.179	0.438	9.09217e-244	Plasma cells	ARID4B
1.17803e-247	-1.48472	0.428	0.573	2.18065e-243	Plasma cells	TSPO
2.26786e-246	-1.23529	0.121	0.394	4.19803e-242	Plasma cells	EML4
2.37363e-246	-1.36262	0.276	0.498	4.39383e-242	Plasma cells	CAP1
4.6337e-246	-2.72292	0.158	0.428	8.57743e-242	Plasma cells	RGS2
8.29214e-245	-1.24474	0.169	0.43	1.53496e-240	Plasma cells	ROCK1
4.7743e-244	-1.35824	0.274	0.494	8.8377e-240	Plasma cells	PAK2
5.64311e-243	-1.19383	0.417	0.576	1.0446e-238	Plasma cells	HNRNPC
6.50567e-242	-1.11764	0.603	0.671	1.20426e-237	Plasma cells	RPL36A
1.00086e-241	-1.61532	0.392	0.558	1.85269e-237	Plasma cells	STK17B
4.63081e-241	-1.33773	0.217	0.458	8.57209e-237	Plasma cells	AAK1
1.20333e-240	-1.71509	0.098	0.371	2.22748e-236	Plasma cells	NR4A2
1.77283e-240	-1.20843	0.21	0.451	3.28169e-236	Plasma cells	MTPN
9.33218e-240	0.545646	0.629	0.321	1.72748e-235	Plasma cells	RPN2
4.695e-239	-1.35713	0.29	0.499	8.69092e-235	Plasma cells	TRA2B
8.80109e-239	-0.790528	0.837	0.81	1.62917e-234	Plasma cells	RPS5
2.6798e-238	-1.13486	0.478	0.606	4.96058e-234	Plasma cells	EIF4G2
4.39954e-238	-1.21709	0.426	0.574	8.14399e-234	Plasma cells	HMGN1
2.53491e-237	-1.59576	0.045	0.318	4.69237e-233	Plasma cells	CD7
1.20912e-236	0.687083	0.688	0.411	2.23821e-232	Plasma cells	KRTCAP2
8.52583e-236	-1.33319	0.358	0.536	1.57822e-231	Plasma cells	TPI1
1.27799e-235	-1.67758	0.323	0.555	2.36568e-231	Plasma cells	FOSB
6.21498e-235	-1.26783	0.482	0.609	1.15045e-230	Plasma cells	SARAF
2.71707e-234	-1.17788	0.136	0.397	5.02956e-230	Plasma cells	RGS10
1.40162e-233	-1.61743	0.322	0.515	2.59453e-229	Plasma cells	CKLF
2.20798e-233	-1.32298	0.096	0.363	4.08719e-229	Plasma cells	CELF2
3.1338e-233	-1.30096	0.354	0.53	5.80097e-229	Plasma cells	CAST
3.38721e-233	-0.831843	0.724	0.76	6.27007e-229	Plasma cells	EEF1D
9.27379e-233	-1.18034	0.498	0.617	1.71667e-228	Plasma cells	RHOA
1.89505e-232	-1.20502	0.367	0.544	3.50793e-228	Plasma cells	HNRNPDL
4.2366e-232	-1.15161	0.223	0.457	7.84237e-228	Plasma cells	SNX6
5.84567e-231	-1.47518	0.116	0.378	1.08209e-226	Plasma cells	ITGB2
1.97877e-230	-1.18597	0.408	0.556	3.6629e-226	Plasma cells	MORF4L1
7.44769e-230	-1.40839	0.162	0.413	1.37864e-225	Plasma cells	WIPF1
5.66551e-229	-1.10618	0.57	0.638	1.04874e-224	Plasma cells	COX6C
2.95828e-228	-2.47521	0.065	0.329	5.47607e-224	Plasma cells	NKG7
2.59714e-226	-2.03511	0.134	0.394	4.80756e-222	Plasma cells	DUSP2
4.1851e-226	-1.36645	0.04	0.302	7.74704e-222	Plasma cells	LCP2
4.55562e-226	-1.18964	0.448	0.586	8.43291e-222	Plasma cells	DDX24
1.62589e-224	-1.04747	0.116	0.375	3.00969e-220	Plasma cells	TMOD3
5.50362e-224	-1.13357	0.414	0.56	1.01877e-219	Plasma cells	TRIR
5.78402e-224	-1.14432	0.405	0.557	1.07068e-219	Plasma cells	SOD1
2.83485e-223	-2.20141	0.211	0.444	5.24759e-219	Plasma cells	IFITM3
3.88741e-223	-1.35715	0.417	0.65	7.19599e-219	Plasma cells	JUN
1.78815e-222	-1.13622	0.034	0.292	3.31005e-218	Plasma cells	LCK
4.71102e-221	-1.46778	0.241	0.467	8.72058e-217	Plasma cells	VMP1
8.91422e-221	-1.33848	0.517	0.615	1.65011e-216	Plasma cells	HSPE1
9.72559e-221	-1.28598	0.426	0.569	1.8003e-216	Plasma cells	UBE2D3
4.37488e-220	-1.16649	0.393	0.546	8.09834e-216	Plasma cells	SRRM1
7.74836e-220	-1.37651	0.127	0.379	1.4343e-215	Plasma cells	RUNX3
1.22056e-219	-2.36416	0.051	0.31	2.25938e-215	Plasma cells	IL7R
7.04104e-219	-1.41077	0.042	0.3	1.30337e-214	Plasma cells	TNFRSF1B
1.75401e-218	-1.29325	0.26	0.474	3.24684e-214	Plasma cells	LY6E
3.81322e-218	-1.18839	0.229	0.454	7.05865e-214	Plasma cells	PPP1CB
6.69078e-218	-3.36044	0.113	0.369	1.23853e-213	Plasma cells	CCL4
9.49789e-218	-2.63857	0.25	0.476	1.75815e-213	Plasma cells	SOD2
1.0406e-217	-1.37172	0.158	0.399	1.92625e-213	Plasma cells	CYRIB
1.17144e-217	-1.64047	0.167	0.407	2.16846e-213	Plasma cells	EFHD2
1.509e-217	-1.32426	0.466	0.596	2.79331e-213	Plasma cells	ANKRD12
3.90339e-217	-1.11273	0.208	0.434	7.22557e-213	Plasma cells	WASF2
5.7399e-217	-1.21188	0.275	0.479	1.06251e-212	Plasma cells	KMT2E
2.99414e-216	-1.65673	0.378	0.555	5.54245e-212	Plasma cells	IRF1
2.752e-215	-1.12723	0.519	0.619	5.09423e-211	Plasma cells	PSME1
3.28737e-215	-1.46025	0.455	0.566	6.08525e-211	Plasma cells	CD81
4.38971e-215	-1.42912	0.227	0.447	8.1258e-211	Plasma cells	CTSC
1.26183e-214	-1.10748	0.158	0.399	2.33577e-210	Plasma cells	RTN4
3.22539e-214	-1.16424	0.274	0.478	5.97052e-210	Plasma cells	NUCKS1
3.31747e-214	-1.17829	0.322	0.502	6.14096e-210	Plasma cells	SELENOW
1.27616e-213	-1.05068	0.029	0.279	2.36229e-209	Plasma cells	TRIM22
2.26121e-213	-1.18043	0.196	0.425	4.18573e-209	Plasma cells	DNAJB6
2.3518e-213	-1.48456	0.235	0.446	4.35342e-209	Plasma cells	CD37
1.59191e-211	-1.27211	0.033	0.281	2.94679e-207	Plasma cells	GZMM
6.00506e-211	-1.22948	0.277	0.477	1.1116e-206	Plasma cells	TPR
1.31098e-209	-1.23899	0.347	0.521	2.42676e-205	Plasma cells	HMGN2
1.35481e-209	-1.01099	0.133	0.375	2.50788e-205	Plasma cells	PNRC2
1.56889e-209	-0.896349	0.653	0.691	2.90417e-205	Plasma cells	ATP5MG
2.22119e-209	-1.22095	0.267	0.472	4.11165e-205	Plasma cells	FXYD5
2.85297e-209	-1.16695	0.316	0.501	5.28113e-205	Plasma cells	SFPQ
3.02545e-209	-1.04448	0.035	0.282	5.60041e-205	Plasma cells	LBH
7.81312e-209	-1.06004	0.228	0.442	1.44629e-204	Plasma cells	UBXN1
1.08902e-208	-1.66812	0.337	0.558	2.01589e-204	Plasma cells	NFKBIA
2.18309e-207	-1.25169	0.301	0.487	4.04112e-203	Plasma cells	PGK1
3.11469e-207	-1.08698	0.115	0.363	5.76561e-203	Plasma cells	FLNA
3.3753e-207	-1.05343	0.068	0.315	6.24801e-203	Plasma cells	FOXP1
8.57045e-207	-1.36337	0.255	0.47	1.58648e-202	Plasma cells	CRIP1
1.27493e-206	-0.927161	0.63	0.674	2.36002e-202	Plasma cells	ATP5MC2
3.49769e-205	-0.791629	0.701	0.732	6.47457e-201	Plasma cells	GNAS
9.15241e-205	-1.57081	0.121	0.366	1.6942e-200	Plasma cells	TNFSF10
7.03332e-203	-0.910203	0.054	0.3	1.30194e-198	Plasma cells	STOM
1.84076e-201	-0.880815	0.644	0.692	3.40743e-197	Plasma cells	UBL5
9.3249e-201	-1.08738	0.359	0.517	1.72613e-196	Plasma cells	XRCC5
1.44711e-200	-2.7904	0.213	0.443	2.67874e-196	Plasma cells	NAMPT
2.22016e-198	-1.24264	0.231	0.44	4.10974e-194	Plasma cells	SP100
2.80343e-198	-1.86046	0.09	0.329	5.18944e-194	Plasma cells	CEBPD
3.11538e-197	-1.26078	0.048	0.289	5.76687e-193	Plasma cells	MAF
5.32645e-197	-1.25148	0.295	0.477	9.85979e-193	Plasma cells	GCC2
3.20972e-196	-1.0503	0.458	0.569	5.94151e-192	Plasma cells	PTGES3
4.63841e-196	-1.01351	0.067	0.305	8.58617e-192	Plasma cells	TGFBR2
1.79288e-195	-1.21631	0.414	0.545	3.3188e-191	Plasma cells	PNISR
2.47439e-195	-0.957249	0.064	0.302	4.58034e-191	Plasma cells	RBMS1
4.34146e-195	-1.23274	0.134	0.365	8.03648e-191	Plasma cells	MIDN
5.9423e-195	-1.15651	0.266	0.458	1.09998e-190	Plasma cells	PNN
9.92914e-195	-1.5913	0.12	0.354	1.83798e-190	Plasma cells	IVNS1ABP
1.56173e-194	-1.14985	0.054	0.29	2.89092e-190	Plasma cells	CLEC2D
4.71275e-194	-1.13328	0.329	0.5	8.72377e-190	Plasma cells	RAP1B
1.28643e-193	-1.14511	0.29	0.472	2.38131e-189	Plasma cells	BZW1
1.47064e-193	-0.856556	0.042	0.277	2.72231e-189	Plasma cells	CHD3
2.91673e-193	-0.784397	0.651	0.7	5.39915e-189	Plasma cells	CHCHD2
3.82756e-193	-1.07713	0.27	0.458	7.0852e-189	Plasma cells	SNRPB
8.7769e-192	-1.42977	0.271	0.46	1.62469e-187	Plasma cells	SYNE2
2.31819e-191	-1.23141	0.192	0.407	4.2912e-187	Plasma cells	WSB1
5.13297e-191	-1.09566	0.167	0.388	9.50165e-187	Plasma cells	WNK1
1.09226e-190	-1.74571	0.044	0.276	2.02188e-186	Plasma cells	TRBC1
1.10435e-190	-2.4829	0.074	0.305	2.04426e-186	Plasma cells	TYROBP
2.863e-190	-1.21327	0.104	0.335	5.2997e-186	Plasma cells	HMGB2
3.27326e-190	-1.07434	0.257	0.453	6.05913e-186	Plasma cells	CBX3
3.72595e-190	-1.49854	0.068	0.304	6.8971e-186	Plasma cells	SORL1
2.34922e-189	-1.12752	0.031	0.259	4.34864e-185	Plasma cells	CD247
2.56893e-189	-1.00647	0.536	0.627	4.75534e-185	Plasma cells	SRRM2
7.07142e-189	-1.32582	0.293	0.472	1.30899e-184	Plasma cells	ITGB1
3.65156e-188	-1.26944	0.136	0.358	6.75941e-184	Plasma cells	APBB1IP
3.73717e-188	-1.14774	0.159	0.378	6.91788e-184	Plasma cells	OSBPL8
7.1893e-188	-1.2341	0.193	0.4	1.33081e-183	Plasma cells	LEPROTL1
1.54681e-187	-1.09797	0.331	0.499	2.86331e-183	Plasma cells	SF3B1
3.17242e-187	-1.15585	0.223	0.427	5.87246e-183	Plasma cells	ACTN4
7.20487e-187	-1.18219	0.114	0.339	1.33369e-182	Plasma cells	LIMD2
1.10106e-186	-1.3738	0.465	0.561	2.03818e-182	Plasma cells	PPDPF
2.45506e-186	-1.66835	0.352	0.562	4.54456e-182	Plasma cells	HSPA1A
3.21712e-186	-1.01123	0.187	0.404	5.95521e-182	Plasma cells	PCM1
4.83567e-186	-1.27674	0.293	0.473	8.95131e-182	Plasma cells	PKM
2.61778e-185	-1.14234	0.213	0.419	4.84577e-181	Plasma cells	PRR13
2.92666e-185	-1.12986	0.04	0.268	5.41755e-181	Plasma cells	GBP2
2.94328e-185	-1.05362	0.187	0.4	5.44831e-181	Plasma cells	ARF6
5.55994e-185	-1.38544	0.392	0.522	1.0292e-180	Plasma cells	PSMB9
1.10046e-184	-1.09685	0.137	0.365	2.03707e-180	Plasma cells	CDC42SE1
1.93902e-184	-1.31368	0.433	0.563	3.58932e-180	Plasma cells	H4C3
5.28042e-184	-1.10895	0.252	0.444	9.77458e-180	Plasma cells	TGOLN2
1.08723e-183	-1.19403	0.384	0.521	2.01257e-179	Plasma cells	PCBP1
1.40301e-183	-1.89669	0.256	0.448	2.59712e-179	Plasma cells	CEBPB
1.41528e-183	-1.15118	0.514	0.614	2.61983e-179	Plasma cells	CD44
1.34889e-182	-1.03704	0.035	0.261	2.49693e-178	Plasma cells	CD96
3.96287e-182	-1.24772	0.114	0.339	7.33567e-178	Plasma cells	VASP
6.72332e-182	-0.938097	0.14	0.363	1.24455e-177	Plasma cells	SEPTIN9
1.16397e-181	-1.04656	0.109	0.334	2.15463e-177	Plasma cells	PTBP3
1.26374e-181	-1.52663	0.03	0.252	2.33931e-177	Plasma cells	RIPOR2
1.26813e-181	-1.53219	0.238	0.434	2.34744e-177	Plasma cells	SERPINB1
3.94486e-181	-0.939976	0.565	0.619	7.30234e-177	Plasma cells	EIF3K
9.89921e-181	0.538417	0.934	0.822	1.83244e-176	Plasma cells	CYBA
1.56867e-180	-1.16498	0.481	0.584	2.90377e-176	Plasma cells	H2AZ1
7.55731e-180	0.547815	0.78	0.581	1.39893e-175	Plasma cells	SEC61B
8.08395e-180	-1.12635	0.169	0.383	1.49642e-175	Plasma cells	CDC42SE2
2.34988e-179	-1.15863	0.335	0.494	4.34986e-175	Plasma cells	SRSF2
9.50655e-178	-1.55819	0.421	0.525	1.75976e-173	Plasma cells	GMFG
9.54492e-178	-1.00113	0.249	0.438	1.76686e-173	Plasma cells	HNRNPF
1.10256e-177	-1.06149	0.257	0.444	2.04095e-173	Plasma cells	SYF2
1.37146e-177	-0.999301	0.467	0.564	2.5387e-173	Plasma cells	SAP18
3.28276e-177	-1.09727	0.323	0.48	6.07672e-173	Plasma cells	TMEM50A
6.32653e-177	-1.08174	0.35	0.498	1.1711e-172	Plasma cells	HP1BP3
6.98522e-177	-1.03647	0.064	0.287	1.29303e-172	Plasma cells	FOSL2
4.07635e-176	-1.19342	0.411	0.53	7.54574e-172	Plasma cells	LAMTOR4
6.89462e-176	-0.778082	0.788	0.768	1.27626e-171	Plasma cells	EEF1B2
2.08239e-175	-1.22996	0.169	0.376	3.85471e-171	Plasma cells	JMJD1C
5.38639e-175	-1.66512	0.382	0.531	9.97074e-171	Plasma cells	TSC22D3
2.35681e-173	-0.6899	0.897	0.914	4.36269e-169	Plasma cells	HLA-C
3.77326e-173	-2.15506	0.212	0.407	6.98468e-169	Plasma cells	HLA-DRB1
9.37658e-173	-1.85819	0.536	0.598	1.7357e-168	Plasma cells	CSTB
6.20405e-172	-0.974368	0.1	0.317	1.14843e-167	Plasma cells	DIAPH1
6.95253e-172	-1.19702	0.131	0.343	1.28698e-167	Plasma cells	CAPG
3.79325e-171	-1.17406	0.123	0.338	7.02168e-167	Plasma cells	IER5
4.27211e-171	0.538018	0.773	0.559	7.9081e-167	Plasma cells	TMEM59
6.00044e-171	-0.991806	0.578	0.631	1.11074e-166	Plasma cells	RPL17
1.8183e-170	-1.52583	0.385	0.504	3.36585e-166	Plasma cells	ANXA2
9.8855e-170	-1.08478	0.181	0.379	1.82991e-165	Plasma cells	MIER1
1.39844e-169	-1.04087	0.297	0.461	2.58866e-165	Plasma cells	CSNK1A1
4.79701e-169	-1.0685	0.196	0.4	8.87975e-165	Plasma cells	FNBP1
5.8504e-169	-0.992348	0.115	0.329	1.08297e-164	Plasma cells	ZC3HAV1
6.05422e-169	-1.06954	0.104	0.315	1.1207e-164	Plasma cells	RAB8B
9.37788e-169	-1.15158	0.231	0.415	1.73594e-164	Plasma cells	PRPF38B
1.46252e-168	-2.0661	0.08	0.298	2.70728e-164	Plasma cells	SLC25A37
2.24294e-168	-0.961931	0.048	0.263	4.1519e-164	Plasma cells	PARP8
7.93673e-168	-1.01987	0.446	0.543	1.46917e-163	Plasma cells	SLC25A3
8.1143e-168	-0.999563	0.448	0.547	1.50204e-163	Plasma cells	SNRPD2
1.47957e-167	-1.35745	0.097	0.308	2.73883e-163	Plasma cells	SLA
6.22303e-167	-1.03992	0.239	0.424	1.15194e-162	Plasma cells	GPBP1
1.47452e-166	-1.14825	0.441	0.54	2.72949e-162	Plasma cells	DBI
8.3531e-166	-1.49142	0.394	0.498	1.54624e-161	Plasma cells	RAC2
3.2414e-165	-1.07528	0.185	0.382	6.00016e-161	Plasma cells	FKBP1A
4.3733e-165	-0.91722	0.05	0.262	8.09541e-161	Plasma cells	ZYX
3.37472e-164	-1.01368	0.414	0.533	6.24694e-160	Plasma cells	NOP53
7.35073e-164	-1.04402	0.228	0.415	1.36069e-159	Plasma cells	MOB1A
1.07118e-163	-0.950956	0.078	0.287	1.98286e-159	Plasma cells	IQGAP2
3.48779e-163	-1.01919	0.068	0.279	6.45625e-159	Plasma cells	SOCS1
7.94178e-163	-0.812355	0.629	0.699	1.4701e-158	Plasma cells	MT-ND4L
2.09108e-162	-1.51292	0.312	0.469	3.8708e-158	Plasma cells	SMCHD1
8.05289e-162	-0.981207	0.233	0.414	1.49067e-157	Plasma cells	RBMX
1.27244e-161	-1.2299	0.397	0.526	2.35542e-157	Plasma cells	TPM4
1.3787e-161	-1.12195	0.253	0.425	2.5521e-157	Plasma cells	ELF1
9.58974e-161	-1.04792	0.399	0.53	1.77516e-156	Plasma cells	HNRNPH1
3.36202e-160	-1.05115	0.133	0.334	6.22344e-156	Plasma cells	UTRN
1.72231e-159	-1.05661	0.407	0.517	3.18817e-155	Plasma cells	RBM8A
4.30336e-159	-1.02115	0.407	0.523	7.96596e-155	Plasma cells	KTN1
6.58986e-159	-0.932032	0.561	0.604	1.21985e-154	Plasma cells	NDUFS5
6.65759e-159	-0.935862	0.14	0.342	1.23239e-154	Plasma cells	SPTAN1
1.12393e-158	-0.924023	0.163	0.362	2.08051e-154	Plasma cells	ATP1A1
4.08158e-158	-1.02363	0.374	0.498	7.55541e-154	Plasma cells	PCBP2
5.99409e-158	-0.899261	0.054	0.257	1.10957e-153	Plasma cells	LPIN2
4.89599e-157	-1.07726	0.333	0.469	9.06298e-153	Plasma cells	EID1
5.15482e-157	-1.07355	0.332	0.477	9.54209e-153	Plasma cells	RBM25
5.72527e-157	-0.907353	0.173	0.364	1.0598e-152	Plasma cells	HNRNPA0
1.09902e-155	-1.36955	0.125	0.325	2.03439e-151	Plasma cells	NFKBIZ
1.77403e-155	-0.966735	0.269	0.436	3.28391e-151	Plasma cells	HNRNPM
1.91045e-155	-0.988412	0.179	0.37	3.53643e-151	Plasma cells	TMEM123
1.96151e-155	-0.943943	0.391	0.507	3.63095e-151	Plasma cells	C11orf58
4.91969e-155	-0.944224	0.125	0.325	9.10684e-151	Plasma cells	LNPEP
5.71417e-155	-0.986333	0.386	0.503	1.05775e-150	Plasma cells	EIF3E
7.51104e-155	-0.887215	0.053	0.254	1.39037e-150	Plasma cells	CD82
1.69493e-154	-1.75583	0.235	0.42	3.13748e-150	Plasma cells	MT2A
2.55412e-154	-0.960116	0.153	0.348	4.72793e-150	Plasma cells	ARPC4
3.33342e-154	-1.2864	0.193	0.379	6.17049e-150	Plasma cells	ANP32A
4.02137e-154	-0.979924	0.211	0.388	7.44395e-150	Plasma cells	KIF5B
8.3904e-153	-1.2139	0.211	0.391	1.55315e-148	Plasma cells	HSPH1
3.05227e-152	-1.00713	0.404	0.512	5.65006e-148	Plasma cells	CNBP
4.07012e-152	-1.43609	0.377	0.502	7.53421e-148	Plasma cells	CTSD
6.33486e-152	-1.29611	0.151	0.343	1.17265e-147	Plasma cells	ADGRE5
3.47968e-151	-1.32551	0.323	0.472	6.44123e-147	Plasma cells	YPEL5
7.85822e-151	-1.03016	0.335	0.473	1.45463e-146	Plasma cells	DRAP1
1.68611e-150	-1.10235	0.375	0.498	3.12116e-146	Plasma cells	HSPD1
3.24594e-150	-1.10003	0.245	0.412	6.00855e-146	Plasma cells	CLK1
9.38624e-150	-0.900053	0.134	0.327	1.73749e-145	Plasma cells	MACROH2A1
1.15039e-149	-0.898476	0.14	0.332	2.12948e-145	Plasma cells	PRMT2
1.64367e-149	-1.01852	0.306	0.457	3.0426e-145	Plasma cells	RSRC2
3.11739e-149	-1.19604	0.179	0.365	5.77061e-145	Plasma cells	CMTM6
3.25636e-149	-0.982133	0.512	0.572	6.02784e-145	Plasma cells	ATP6V1G1
4.80764e-149	-0.967641	0.168	0.354	8.89942e-145	Plasma cells	ABHD17A
3.74303e-148	-0.923423	0.101	0.3	6.92873e-144	Plasma cells	IFNGR1
4.9223e-148	-1.05773	0.229	0.4	9.11166e-144	Plasma cells	TAF7
5.19416e-148	-1.02398	0.246	0.413	9.61491e-144	Plasma cells	BPTF
1.19379e-147	-1.34724	0.175	0.375	2.20983e-143	Plasma cells	ISG15
1.45972e-147	-1.65137	0.431	0.512	2.70209e-143	Plasma cells	LGALS3
5.62864e-147	-1.15721	0.209	0.389	1.04192e-142	Plasma cells	HIF1A
7.61575e-147	-1.31036	0.106	0.301	1.40975e-142	Plasma cells	RAB11FIP1
1.38601e-146	-0.929653	0.195	0.376	2.56564e-142	Plasma cells	HNRNPH3
1.63385e-146	-1.19788	0.408	0.509	3.02441e-142	Plasma cells	NOP10
1.7358e-146	-0.879014	0.072	0.265	3.21314e-142	Plasma cells	RPS6KA3
2.15235e-146	-0.901038	0.081	0.273	3.98422e-142	Plasma cells	PIP4K2A
3.24565e-146	-0.80784	0.067	0.263	6.00802e-142	Plasma cells	B4GALT1
7.65317e-146	-0.906561	0.799	0.775	1.41668e-141	Plasma cells	RPS26
1.07067e-145	-1.03394	0.234	0.403	1.98192e-141	Plasma cells	VPS13C
3.44075e-145	-1.06632	0.256	0.415	6.36916e-141	Plasma cells	TNRC6B
6.5927e-145	-0.925905	0.158	0.343	1.22037e-140	Plasma cells	KIF2A
1.12945e-144	-1.04906	0.162	0.345	2.09073e-140	Plasma cells	RNF19A
1.71267e-144	-0.847993	0.634	0.641	3.17031e-140	Plasma cells	ELOB
1.97473e-144	-0.754189	0.095	0.289	3.65542e-140	Plasma cells	RHOC
5.70075e-144	-1.05973	0.334	0.465	1.05527e-139	Plasma cells	TAX1BP1
5.87562e-144	-1.27283	0.309	0.449	1.08764e-139	Plasma cells	PPP2R5C
1.91472e-143	-0.941369	0.499	0.559	3.54434e-139	Plasma cells	APRT
1.92797e-143	-2.68445	0.253	0.417	3.56886e-139	Plasma cells	HLA-DRA
3.85647e-143	-1.00487	0.095	0.285	7.13871e-139	Plasma cells	RHOG
4.01828e-143	-0.952167	0.068	0.258	7.43825e-139	Plasma cells	C12orf75
7.04211e-143	-1.23768	0.299	0.443	1.30356e-138	Plasma cells	BOD1L1
7.85839e-143	-0.928896	0.577	0.602	1.45467e-138	Plasma cells	COX5B
1.69457e-142	-0.777352	0.066	0.258	3.13683e-138	Plasma cells	CCND3
3.95074e-142	-0.995602	0.073	0.266	7.31322e-138	Plasma cells	XAF1
5.16054e-142	-1.81378	0.156	0.339	9.55268e-138	Plasma cells	RNF149
6.44365e-142	-0.936987	0.364	0.485	1.19278e-137	Plasma cells	NSA2
8.50896e-142	-0.753041	0.094	0.283	1.57509e-137	Plasma cells	ARF5
1.21712e-141	-1.02249	0.37	0.488	2.25302e-137	Plasma cells	PTP4A2
2.32235e-141	-1.02778	0.204	0.376	4.2989e-137	Plasma cells	PRKAR1A
1.40541e-140	-0.965364	0.077	0.265	2.60155e-136	Plasma cells	CHMP1B
1.50923e-140	-1.62334	0.159	0.342	2.79373e-136	Plasma cells	NABP1
1.61127e-140	-1.35075	0.265	0.413	2.98262e-136	Plasma cells	TALDO1
2.10879e-140	-0.828201	0.074	0.263	3.90358e-136	Plasma cells	ARL4A
4.58167e-140	-0.939149	0.539	0.58	8.48113e-136	Plasma cells	COX8A
4.87903e-140	-1.30344	0.559	0.588	9.03158e-136	Plasma cells	TXN
9.54152e-140	-0.958169	0.182	0.355	1.76623e-135	Plasma cells	ABRACL
1.13095e-139	-1.01447	0.151	0.335	2.09351e-135	Plasma cells	CNN2
1.45981e-139	-1.03763	0.149	0.33	2.70225e-135	Plasma cells	ACAP2
5.58153e-139	-0.95006	0.422	0.514	1.0332e-134	Plasma cells	RAN
6.90349e-139	0.50262	0.756	0.54	1.27791e-134	Plasma cells	TMEM258
7.16131e-139	-1.1386	0.175	0.351	1.32563e-134	Plasma cells	PTMS
8.49761e-139	-0.8101	0.13	0.317	1.57299e-134	Plasma cells	LAMP1
1.02629e-138	-1.21088	0.066	0.252	1.89977e-134	Plasma cells	KDM6B
1.13543e-138	-0.895758	0.151	0.335	2.10179e-134	Plasma cells	STAG2
1.80707e-138	-1.12841	0.326	0.459	3.34507e-134	Plasma cells	TUBB4B
1.99606e-138	-0.933232	0.176	0.354	3.6949e-134	Plasma cells	ANXA11
6.43866e-138	-0.966387	0.12	0.304	1.19186e-133	Plasma cells	SH3KBP1
3.55864e-137	-0.828304	0.614	0.627	6.5874e-133	Plasma cells	COX6B1
4.43497e-136	-1.03448	0.168	0.341	8.20958e-132	Plasma cells	TNFAIP8
6.4589e-136	-0.821758	0.097	0.283	1.19561e-131	Plasma cells	NUB1
1.22498e-135	-0.900815	0.326	0.455	2.26756e-131	Plasma cells	EIF3H
1.35624e-135	-0.842005	0.067	0.25	2.51053e-131	Plasma cells	SMAD7
5.02025e-135	-1.12041	0.134	0.315	9.29298e-131	Plasma cells	MYADM
6.58187e-135	-0.943907	0.164	0.339	1.21837e-130	Plasma cells	RAD21
4.07072e-134	-1.00759	0.097	0.278	7.53531e-130	Plasma cells	ARHGAP30
4.77113e-134	-0.941958	0.307	0.439	8.83184e-130	Plasma cells	RBM3
7.32709e-134	-0.89488	0.15	0.327	1.35632e-129	Plasma cells	CHORDC1
9.3411e-134	-0.910268	0.192	0.36	1.72913e-129	Plasma cells	C9orf78
9.43029e-134	-0.980428	0.13	0.308	1.74564e-129	Plasma cells	CNOT6L
1.21268e-133	-1.2015	0.21	0.371	2.24479e-129	Plasma cells	ACAP1
1.37497e-133	-0.951358	0.338	0.462	2.54521e-129	Plasma cells	GSTK1
5.97121e-133	-1.07596	0.151	0.326	1.10533e-128	Plasma cells	BAZ1A
6.8647e-133	-0.889917	0.298	0.435	1.27072e-128	Plasma cells	BRK1
1.05188e-132	-1.23318	0.247	0.4	1.94713e-128	Plasma cells	USP15
1.33213e-132	-0.92795	0.45	0.521	2.46591e-128	Plasma cells	NEDD8
1.38765e-132	-0.824607	0.078	0.26	2.56869e-128	Plasma cells	SUN2
1.40911e-132	-0.908708	0.134	0.311	2.6084e-128	Plasma cells	TACC1
2.23001e-132	-1.13424	0.069	0.251	4.12798e-128	Plasma cells	GSN
2.96855e-132	-0.858917	0.24	0.395	5.49508e-128	Plasma cells	SNRPF
3.41471e-132	-0.827029	0.107	0.29	6.32098e-128	Plasma cells	CTNNB1
7.27149e-132	-0.807532	0.078	0.257	1.34603e-127	Plasma cells	CCSER2
7.30363e-132	-0.870763	0.173	0.345	1.35198e-127	Plasma cells	PAXX
1.12845e-131	-0.732898	0.085	0.265	2.08888e-127	Plasma cells	XPO1
2.71818e-131	-0.954268	0.293	0.431	5.03162e-127	Plasma cells	SRSF11
3.28828e-131	-1.21371	0.192	0.355	6.08693e-127	Plasma cells	GPSM3
8.24459e-131	-0.959532	0.281	0.418	1.52616e-126	Plasma cells	DDX46
1.04174e-130	-1.01423	0.133	0.312	1.92836e-126	Plasma cells	PARP14
1.37312e-130	-1.02322	0.38	0.48	2.54177e-126	Plasma cells	VAMP8
1.63596e-130	-0.902374	0.192	0.357	3.02833e-126	Plasma cells	NASP
3.45925e-130	-1.16433	0.198	0.358	6.40341e-126	Plasma cells	IKZF1
5.11626e-130	-0.899126	0.146	0.32	9.47071e-126	Plasma cells	RNF145
5.8506e-130	-1.07086	0.141	0.315	1.083e-125	Plasma cells	EMB
6.21595e-130	-1.28992	0.292	0.422	1.15063e-125	Plasma cells	CD53
1.38385e-129	-0.80857	0.599	0.62	2.56165e-125	Plasma cells	UQCR11
1.8881e-129	-0.9985	0.123	0.299	3.49506e-125	Plasma cells	PPP1R18
2.84368e-129	-1.09648	0.13	0.305	5.26393e-125	Plasma cells	SAMHD1
1.88304e-128	-0.952846	0.517	0.559	3.4857e-124	Plasma cells	UQCR10
2.62134e-128	-0.886544	0.178	0.344	4.85237e-124	Plasma cells	BAX
5.30597e-128	-0.887065	0.218	0.377	9.82189e-124	Plasma cells	NCOR1
5.32135e-128	-0.955096	0.101	0.279	9.85036e-124	Plasma cells	LBR
8.30024e-128	-0.967412	0.226	0.381	1.53646e-123	Plasma cells	OSTF1
1.03187e-127	-1.11455	0.35	0.462	1.91009e-123	Plasma cells	EZR
1.68301e-127	-0.879671	0.157	0.331	3.11541e-123	Plasma cells	RALBP1
2.28757e-127	-1.16159	0.256	0.4	4.23451e-123	Plasma cells	NFE2L2
1.14503e-126	-0.85868	0.207	0.366	2.11956e-122	Plasma cells	RAB14
1.80091e-126	-0.927872	0.35	0.464	3.33366e-122	Plasma cells	ANP32B
2.44322e-126	-0.933732	0.091	0.266	4.52264e-122	Plasma cells	AKNA
3.48002e-126	-0.866115	0.354	0.466	6.44187e-122	Plasma cells	EIF3F
6.7076e-126	-0.864054	0.095	0.271	1.24164e-121	Plasma cells	TOB1
8.74627e-126	-1.00961	0.239	0.388	1.61902e-121	Plasma cells	TUBB
[truncated: 5,043 more rows]

## Sheet: CRC
p_val	avg_log2FC	pct.1	pct.2	p_val_adj	cluster	gene
[truncated: 8,646 more rows]

[truncated: 4 more sheets: BRCA, AM, CM, RCC]
