# Supplementary material for: A pan-cancer single-cell transcriptional analysis of antigen-presenting cancer-associated fibroblasts in the tumor microenvironment
Source: Front Immunol. 2024 Jun 6;15:1372432. doi: 10.3389/fimmu.2024.1372432 (PMC11187094; doi:10.3389/fimmu.2024.1372432)
Supplement: Supplementary Table 3 — Differentially expressed genes in the sub-clustering analysis of CAFs populations originating from various solid tumor types, such as HNSCC, OV, NPC, CC, CRC, BRCA, AM, CM, and RCC. A two-sided Wilcoxon signed-rank test with Bonferroni correction was used to assess statistical significance. HNSCC, Head and Neck Squamous Cell Carcinoma; OV, Ovarian Cancer; NPC, Nasopharyngeal Carcinoma; CC, Cervical Cancer; CRC, Colorectal Cancer; BRCA, Breast Cancer; AM, Acral Melanoma; CM, Cutaneous Melanoma; RCC, Renal Cell Carcinoma. [file Table_3.xlsx]

## Sheet: HNSCC CAFs
p_val	avg_log2FC	pct.1	pct.2	p_val_adj	cluster	gene
7.04069e-84	1.02832	0.663	0.062	1.40758e-79	apCAFs	CD3E
2.02225e-83	0.984307	0.686	0.066	4.04289e-79	apCAFs	IL2RG
1.35513e-82	0.691113	0.477	0.024	2.70918e-78	apCAFs	CD3G
1.61762e-77	1.11273	0.721	0.082	3.23395e-73	apCAFs	HCST
1.62206e-76	1.0031	0.686	0.073	3.24282e-72	apCAFs	PTPRC
2.24856e-73	1.17438	0.709	0.085	4.49531e-69	apCAFs	RAC2
5.33093e-69	0.614924	0.453	0.028	1.06576e-64	apCAFs	FYB
1.89895e-68	1.05783	0.686	0.085	3.79638e-64	apCAFs	SAMSN1
3.83059e-66	1.22947	0.593	0.065	7.65812e-62	apCAFs	CD2
8.5581e-64	1.06539	0.558	0.057	1.71094e-59	apCAFs	TIGIT
3.27254e-62	0.849248	0.581	0.063	6.54247e-58	apCAFs	CYTIP
2.11353e-61	1.25293	0.849	0.175	4.22537e-57	apCAFs	LAPTM5
1.40608e-60	0.537185	0.488	0.042	2.81104e-56	apCAFs	CD48
6.0845e-60	1.85651	0.767	0.154	1.21641e-55	apCAFs	CD3D
2.48228e-58	1.42202	0.756	0.14	4.96257e-54	apCAFs	DUSP4
3.76997e-57	1.39286	0.733	0.133	7.53692e-53	apCAFs	CORO1A
3.04748e-54	0.828532	0.581	0.075	6.09252e-50	apCAFs	CD53
2.30014e-53	0.629837	0.407	0.033	4.59843e-49	apCAFs	IL2RB
3.4127e-52	2.37358	0.977	0.485	6.82267e-48	apCAFs	SRGN
4.13833e-51	0.532966	0.395	0.032	8.27336e-47	apCAFs	CD247
2.35362e-48	1.55574	0.756	0.174	4.70536e-44	apCAFs	TRBC2
8.59083e-48	1.82191	0.802	0.212	1.71748e-43	apCAFs	CD52
2.32853e-47	1.43039	0.93	0.301	4.65519e-43	apCAFs	ARHGDIB
2.2721e-46	0.662525	0.477	0.058	4.54238e-42	apCAFs	LCP1
3.22264e-44	1.76814	0.988	0.537	6.4427e-40	apCAFs	CREM
6.00259e-44	0.550837	0.302	0.021	1.20004e-39	apCAFs	CXCR6
8.14845e-44	0.648947	0.302	0.021	1.62904e-39	apCAFs	CTSW
1.24138e-43	0.610203	0.337	0.027	2.48176e-39	apCAFs	PRF1
1.54212e-43	0.727921	0.36	0.032	3.083e-39	apCAFs	ICOS
8.9078e-42	0.859804	0.488	0.07	1.78085e-37	apCAFs	SPOCK2
1.12523e-41	1.19006	0.616	0.124	2.24956e-37	apCAFs	CST7
7.93539e-41	1.34161	0.523	0.088	1.58644e-36	apCAFs	TNFRSF18
8.51886e-41	0.871257	0.709	0.153	1.70309e-36	apCAFs	GMFG
1.46315e-40	1.86034	0.674	0.166	2.92512e-36	apCAFs	CD7
1.45557e-37	0.540963	0.442	0.061	2.90998e-33	apCAFs	FAM46C
8.67603e-37	0.669454	0.419	0.057	1.73451e-32	apCAFs	UCP2
1.09925e-36	1.62423	0.767	0.233	2.19761e-32	apCAFs	CXCR4
2.08141e-36	1.24868	0.453	0.07	4.16115e-32	apCAFs	LTB
3.73304e-36	0.671531	0.453	0.067	7.4631e-32	apCAFs	RHOH
7.21955e-36	0.515401	0.477	0.075	1.44333e-31	apCAFs	HCLS1
2.34839e-35	0.546282	0.384	0.048	4.69489e-31	apCAFs	LCK
7.49816e-35	0.690185	0.453	0.071	1.49903e-30	apCAFs	CD37
6.72318e-34	0.99276	0.43	0.067	1.3441e-29	apCAFs	BATF
9.37071e-34	0.720078	0.547	0.107	1.87339e-29	apCAFs	VAMP8
1.68097e-33	0.860195	0.698	0.188	3.3606e-29	apCAFs	EZR
2.10111e-33	1.76331	0.477	0.088	4.20054e-29	apCAFs	GZMA
1.08944e-32	0.502233	0.453	0.072	2.17801e-28	apCAFs	RHOF
1.98346e-32	1.48728	0.744	0.261	3.96534e-28	apCAFs	RGS1
3.38229e-32	0.790416	0.314	0.035	6.76187e-28	apCAFs	GZMH
3.39993e-32	0.615328	0.535	0.104	6.79713e-28	apCAFs	FMNL1
3.46289e-31	1.5666	0.767	0.3	6.92302e-27	apCAFs	TRAC
2.74412e-30	1.035	0.488	0.097	5.48604e-26	apCAFs	TNFRSF1B
1.43205e-29	1.20182	0.5	0.108	2.86296e-25	apCAFs	TRBC1
2.02077e-28	0.572584	0.372	0.059	4.03992e-24	apCAFs	LAG3
7.01549e-28	0.569257	0.291	0.035	1.40254e-23	apCAFs	IL2RA
2.01797e-26	0.687747	0.488	0.106	4.03433e-22	apCAFs	RUNX3
2.51284e-25	0.669893	0.547	0.149	5.02368e-21	apCAFs	GNG2
2.84598e-25	1.21669	1	0.824	5.68968e-21	apCAFs	BTG1
3.04011e-25	0.738753	0.314	0.047	6.07778e-21	apCAFs	CD27
1.43396e-24	0.658426	0.349	0.059	2.86678e-20	apCAFs	CD69
3.02476e-24	0.908044	0.512	0.134	6.04709e-20	apCAFs	ALOX5AP
3.14131e-24	0.947352	0.628	0.19	6.2801e-20	apCAFs	BIRC3
6.50483e-24	0.535338	0.407	0.083	1.30045e-19	apCAFs	ACAP1
4.83259e-23	0.544922	0.419	0.088	9.66132e-19	apCAFs	SH2D2A
2.81808e-22	0.550541	0.547	0.152	5.6339e-18	apCAFs	FAM49B
2.97596e-22	1.00587	0.802	0.334	5.94954e-18	apCAFs	REL
1.76202e-21	1.17616	1	0.851	3.52263e-17	apCAFs	CD74
9.94489e-21	1.65544	0.384	0.088	1.98818e-16	apCAFs	TNFRSF4
5.31487e-20	0.774973	0.791	0.363	1.06255e-15	apCAFs	ISG20
8.7995e-20	0.627807	0.547	0.182	1.7592e-15	apCAFs	CDC42SE2
6.70158e-19	0.615272	0.453	0.119	1.33978e-14	apCAFs	ITM2A
1.22851e-18	0.68589	0.547	0.181	2.45604e-14	apCAFs	DUSP2
4.09708e-18	0.659963	0.686	0.281	8.19088e-14	apCAFs	LSP1
4.42291e-18	1.36024	0.465	0.15	8.84227e-14	apCAFs	NKG7
6.25102e-18	0.509156	0.686	0.271	1.2497e-13	apCAFs	FNBP1
6.57609e-18	1.77893	0.663	0.288	1.31469e-13	apCAFs	CCL5
3.74492e-17	1.10502	0.779	0.41	7.48684e-13	apCAFs	HLA-DRB1
5.9171e-17	0.798795	0.953	0.765	1.18295e-12	apCAFs	SARAF
1.08747e-16	0.612571	0.453	0.141	2.17408e-12	apCAFs	SLC7A5
1.19928e-16	0.60055	0.477	0.147	2.3976e-12	apCAFs	ZNF331
2.55124e-16	0.758765	0.453	0.142	5.10044e-12	apCAFs	GPR183
5.37592e-16	0.535743	0.442	0.138	1.07475e-11	apCAFs	SERPINB9
7.38113e-16	0.885464	0.756	0.427	1.47564e-11	apCAFs	HLA-DPA1
2.15198e-15	0.751737	0.744	0.397	4.30224e-11	apCAFs	FYN
3.1643e-15	1.89134	0.512	0.21	6.32606e-11	apCAFs	GZMB
3.40292e-15	0.570316	0.453	0.142	6.80311e-11	apCAFs	ACP5
5.42998e-15	0.518888	0.407	0.119	1.08556e-10	apCAFs	LDLRAD4
3.53547e-13	0.681777	1	0.969	7.06812e-09	apCAFs	SH3BGRL3
9.55111e-13	1.30311	0.872	0.649	1.90946e-08	apCAFs	HLA-DRA
1.01514e-12	0.601631	0.628	0.306	2.02947e-08	apCAFs	ARL4C
1.14374e-12	0.561634	0.523	0.214	2.28656e-08	apCAFs	PDCL3
2.71312e-12	0.553473	0.802	0.499	5.42407e-08	apCAFs	HN1
2.83332e-12	0.543015	1	1	5.66438e-08	apCAFs	TMSB4X
3.07786e-12	0.997046	0.791	0.512	6.15326e-08	apCAFs	HLA-DPB1
1.37901e-11	0.502341	0.442	0.162	2.75692e-07	apCAFs	CARD16
1.38694e-11	0.513541	0.744	0.419	2.77277e-07	apCAFs	IDS
1.8978e-11	0.602295	0.721	0.414	3.79409e-07	apCAFs	LEPROTL1
2.12211e-11	-0.66404	0.965	1	4.24253e-07	apCAFs	IFITM3
3.62761e-11	0.56305	0.465	0.188	7.25231e-07	apCAFs	SYNGR2
4.8381e-11	0.50723	0.942	0.635	9.67233e-07	apCAFs	COTL1
2.55274e-10	0.500158	0.791	0.5	5.10344e-06	apCAFs	ARF6
3.02723e-10	0.521099	0.581	0.298	6.05204e-06	apCAFs	G3BP2
6.00819e-10	0.707466	0.64	0.314	1.20116e-05	apCAFs	HMGB2
1.0005e-09	0.529892	0.372	0.142	2.00021e-05	apCAFs	HLA-DQA1
1.09146e-09	0.510608	0.326	0.112	2.18204e-05	apCAFs	BCL2A1
1.42281e-09	0.573367	0.814	0.594	2.84448e-05	apCAFs	YPEL5
8.74615e-09	2.54205	0.523	0.3	0.000174853	apCAFs	GNLY
1.16849e-08	0.546092	0.802	0.491	0.000233605	apCAFs	TSC22D3
2.33636e-08	-0.670121	0.942	0.968	0.000467085	apCAFs	NNMT
5.4196e-07	0.974401	0.407	0.206	0.0108349	apCAFs	CCL4
5.7406e-07	0.597885	0.395	0.183	0.0114766	apCAFs	HLA-DQB1
7.11203e-07	0.505029	0.884	0.713	0.0142184	apCAFs	ID2
7.50152e-07	-0.589018	0.581	0.786	0.014997	apCAFs	COX7A1
1.6307e-06	-0.621914	0.942	0.96	0.0326009	apCAFs	C1R
2.4447e-06	-0.7838	0.547	0.732	0.0488744	apCAFs	CAV1
5.39325e-217	2.4954	0.82	0.021	1.07822e-212	myCAFs	TINAGL1
5.85501e-217	2.22895	0.892	0.031	1.17053e-212	myCAFs	MCAM
3.9139e-210	2.21372	0.649	0.004	7.82467e-206	myCAFs	HIGD1B
2.18989e-193	1.66935	0.721	0.016	4.37803e-189	myCAFs	ESAM
4.23519e-191	4.31733	0.784	0.026	8.467e-187	myCAFs	RGS5
1.95599e-190	1.70463	0.676	0.012	3.91041e-186	myCAFs	GJA4
3.76549e-190	3.23991	0.91	0.049	7.52797e-186	myCAFs	PPP1R14A
1.54921e-187	2.25679	0.766	0.025	3.09719e-183	myCAFs	COX4I2
2.35957e-174	4.31157	0.919	0.064	4.71724e-170	myCAFs	NDUFA4L2
3.76715e-172	1.22275	0.649	0.014	7.53129e-168	myCAFs	LGI4
8.45816e-153	1.1253	0.568	0.012	1.69096e-148	myCAFs	CDH6
5.76278e-129	0.958214	0.486	0.01	1.1521e-124	myCAFs	PARM1
4.58953e-126	1.03092	0.568	0.021	9.1754e-122	myCAFs	ITGA7
2.81613e-122	1.18748	0.577	0.025	5.63e-118	myCAFs	FOXS1
3.45415e-114	0.719579	0.378	0.004	6.90554e-110	myCAFs	AVPR1A
7.3228e-112	0.94658	0.55	0.027	1.46397e-107	myCAFs	NEURL1B
4.4932e-106	1.17295	0.622	0.044	8.98281e-102	myCAFs	EFHD1
7.7216e-106	0.716232	0.432	0.012	1.5437e-101	myCAFs	ADGRF5
4.08791e-105	1.13496	0.477	0.018	8.17255e-101	myCAFs	PLN
1.15063e-104	2.15174	0.396	0.008	2.30033e-100	myCAFs	MYH11
1.62298e-103	0.650555	0.333	0.003	3.24467e-99	myCAFs	GPR4
1.32724e-102	1.01576	0.523	0.027	2.65341e-98	myCAFs	EGFLAM
5.67223e-99	0.679973	0.369	0.007	1.13399e-94	myCAFs	ADAP2
1.52047e-93	1.26041	0.622	0.055	3.03972e-89	myCAFs	SYNPO2
1.55214e-90	1.19562	0.577	0.047	3.10303e-86	myCAFs	CCDC102B
1.80836e-90	1.80222	0.532	0.036	3.61527e-86	myCAFs	WFDC1
8.72891e-88	0.875834	0.514	0.035	1.74508e-83	myCAFs	ARHGAP15
1.60423e-86	1.87809	0.73	0.102	3.20717e-82	myCAFs	PTP4A3
7.65214e-86	2.17972	0.946	0.223	1.52982e-81	myCAFs	A2M
8.17538e-86	1.6344	0.631	0.067	1.63442e-81	myCAFs	KCNJ8
1.81718e-83	1.52634	0.486	0.033	3.6329e-79	myCAFs	FAM162B
4.95669e-83	0.75334	0.387	0.016	9.90941e-79	myCAFs	AOC3
4.92384e-82	1.69132	0.721	0.105	9.84374e-78	myCAFs	MEF2C
1.92886e-81	0.623812	0.261	0.002	3.85618e-77	myCAFs	SLC38A11
9.97963e-78	0.724883	0.351	0.013	1.99513e-73	myCAFs	LINC01197
5.69902e-74	2.0864	0.928	0.273	1.13935e-69	myCAFs	NOTCH3
6.28495e-72	3.68016	0.928	0.309	1.25649e-67	myCAFs	ADIRF
2.27693e-69	0.569469	0.324	0.013	4.55204e-65	myCAFs	CLMN
1.24588e-68	1.71286	0.775	0.15	2.49075e-64	myCAFs	TPPP3
2.66236e-67	1.35924	0.766	0.155	5.3226e-63	myCAFs	EPS8
3.77541e-67	0.747855	0.378	0.023	7.54779e-63	myCAFs	FAM13C
3.52675e-66	1.53637	0.694	0.115	7.05068e-62	myCAFs	SMOC2
5.70495e-66	3.07392	0.937	0.362	1.14053e-61	myCAFs	SPARCL1
1.05754e-65	0.826739	0.432	0.035	2.11424e-61	myCAFs	ENPEP
5.49053e-65	1.20319	0.64	0.094	1.09767e-60	myCAFs	ANGPT2
7.89283e-64	0.61937	0.315	0.014	1.57793e-59	myCAFs	NFASC
4.86958e-63	-3.21956	0.261	0.975	9.73527e-59	myCAFs	MMP2
6.44179e-63	0.553823	0.333	0.018	1.28784e-58	myCAFs	TRPC6
2.51858e-62	0.647288	0.342	0.02	5.03515e-58	myCAFs	SERPINI1
1.88188e-61	1.52361	0.802	0.209	3.76226e-57	myCAFs	2023-09-04
1.42414e-59	0.663984	0.387	0.03	2.84714e-55	myCAFs	DMD
4.57297e-59	0.625531	0.486	0.053	9.14228e-55	myCAFs	PDE5A
9.25639e-59	1.15292	0.604	0.099	1.85054e-54	myCAFs	ISYNA1
3.24389e-58	1.26272	0.486	0.058	6.48518e-54	myCAFs	MAP3K7CL
7.50439e-56	0.890531	0.396	0.036	1.50028e-51	myCAFs	APOLD1
8.07271e-56	2.31179	1	0.96	1.6139e-51	myCAFs	IGFBP7
1.08185e-55	-3.07328	0.586	0.98	2.16283e-51	myCAFs	LUM
1.54297e-55	1.47444	0.82	0.24	3.0847e-51	myCAFs	NR2F2
1.6774e-54	-2.77442	0.721	0.989	3.35345e-50	myCAFs	DCN
4.84014e-54	1.02281	0.423	0.045	9.6764e-50	myCAFs	LYPD1
3.18737e-52	-3.19699	0.171	0.917	6.37219e-48	myCAFs	CTHRC1
2.6038e-51	0.659673	0.378	0.036	5.20552e-47	myCAFs	REM1
4.11345e-51	0.876534	0.459	0.059	8.22361e-47	myCAFs	PDGFA
5.26503e-51	0.957802	0.333	0.026	1.05259e-46	myCAFs	STEAP4
1.00297e-50	2.05184	0.973	0.668	2.00514e-46	myCAFs	COL18A1
3.21541e-50	0.77359	0.432	0.053	6.42824e-46	myCAFs	GJC1
1.33273e-49	1.98498	0.685	0.159	2.66439e-45	myCAFs	HOPX
1.48165e-49	0.885757	0.586	0.106	2.96211e-45	myCAFs	ANO1
4.26476e-49	0.940273	0.595	0.115	8.5261e-45	myCAFs	ARHGAP29
8.5828e-49	1.22867	0.802	0.212	1.71587e-44	myCAFs	COL14A1
2.10805e-47	1.56625	0.955	0.558	4.21441e-43	myCAFs	CRIP2
3.37794e-47	2.14906	0.991	0.648	6.75317e-43	myCAFs	SOD3
4.96038e-46	0.837773	0.505	0.081	9.91678e-42	myCAFs	PPP1R12B
1.59344e-45	1.85234	0.973	0.799	3.1856e-41	myCAFs	MFGE8
3.88722e-45	-1.82979	0.018	0.804	7.77133e-41	myCAFs	PDPN
6.494e-45	1.6043	0.91	0.387	1.29828e-40	myCAFs	CRIP1
7.88637e-45	-2.0399	0.631	0.982	1.57664e-40	myCAFs	S100A10
9.06858e-45	1.63421	0.775	0.257	1.81299e-40	myCAFs	MYLK
1.03312e-44	0.878863	0.532	0.098	2.06542e-40	myCAFs	KIAA0040
1.89291e-44	1.23643	0.739	0.242	3.7843e-40	myCAFs	PTK2
2.49039e-44	1.30542	0.351	0.038	4.97879e-40	myCAFs	BCAM
6.84793e-44	1.7219	0.793	0.3	1.36904e-39	myCAFs	ARHGDIB
9.01115e-44	0.880252	0.333	0.033	1.80151e-39	myCAFs	KCNMB1
9.65938e-44	1.42999	0.91	0.464	1.9311e-39	myCAFs	MAP1B
2.72671e-43	0.71935	0.423	0.059	5.45123e-39	myCAFs	ABCC9
5.36611e-43	3.02181	0.928	0.483	1.07279e-38	myCAFs	ACTA2
1.12433e-41	-1.83416	0.144	0.842	2.24776e-37	myCAFs	FBLN2
1.49132e-41	0.690774	0.342	0.037	2.98144e-37	myCAFs	TSPAN15
1.92139e-41	0.60216	0.378	0.048	3.84124e-37	myCAFs	LAMA5
3.23658e-41	0.909391	0.694	0.195	6.47056e-37	myCAFs	GUCY1B3
3.82129e-41	-2.01184	0.613	0.947	7.63952e-37	myCAFs	CTSK
4.17971e-40	1.28353	0.91	0.322	8.35607e-36	myCAFs	MGP
4.60429e-40	-1.42579	0.514	0.949	9.2049e-36	myCAFs	S100A13
7.59761e-39	0.874066	0.486	0.091	1.51891e-34	myCAFs	LMOD1
1.02015e-38	0.718336	0.414	0.064	2.03948e-34	myCAFs	TBX2-AS1
1.1041e-38	-1.61964	0.153	0.805	2.20732e-34	myCAFs	MFAP2
3.55855e-38	0.600601	0.378	0.053	7.11426e-34	myCAFs	MOCS1
7.7838e-38	1.85624	1	0.967	1.55614e-33	myCAFs	MYL9
8.39163e-38	-1.48191	0.18	0.817	1.67765e-33	myCAFs	S100A16
1.57353e-37	1.33157	0.847	0.432	3.1458e-33	myCAFs	EPAS1
8.13292e-37	-2.25951	0.694	0.951	1.62593e-32	myCAFs	RARRES2
9.43152e-37	1.0425	0.261	0.023	1.88555e-32	myCAFs	SNCG
9.46898e-37	0.820734	0.477	0.096	1.89304e-32	myCAFs	TBX2
1.05257e-36	1.90732	0.919	0.674	2.1043e-32	myCAFs	COL4A2
1.26215e-36	1.96456	0.658	0.206	2.52328e-32	myCAFs	FRZB
2.46823e-36	0.548499	0.315	0.037	4.93449e-32	myCAFs	PDE1A
2.49301e-36	-3.56938	0.153	0.794	4.98403e-32	myCAFs	SFRP2
2.69956e-36	0.933877	0.631	0.177	5.39695e-32	myCAFs	JAG1
7.52723e-36	-1.7217	0.261	0.843	1.50484e-31	myCAFs	ISLR
8.1018e-36	1.38243	0.973	0.704	1.61971e-31	myCAFs	CAV1
9.94214e-35	0.801882	0.306	0.037	1.98763e-30	myCAFs	KRT18
9.95351e-35	-2.04957	0.099	0.74	1.9899e-30	myCAFs	CRABP2
3.01796e-34	0.717919	0.324	0.042	6.03351e-30	myCAFs	SSTR2
1.35901e-33	1.47291	0.946	0.698	2.71692e-29	myCAFs	LHFP
1.89656e-33	0.858624	0.432	0.083	3.7916e-29	myCAFs	NDRG2
4.86862e-33	1.37455	0.667	0.208	9.73334e-29	myCAFs	GPX3
6.22317e-33	1.40435	0.649	0.221	1.24414e-28	myCAFs	LBH
6.94291e-33	1.38906	0.874	0.575	1.38803e-28	myCAFs	PDLIM1
7.77733e-33	1.23007	0.793	0.382	1.55484e-28	myCAFs	C1QTNF1
9.15321e-33	-1.50387	0.18	0.767	1.82991e-28	myCAFs	LOXL1
1.8793e-32	0.754471	0.441	0.091	3.7571e-28	myCAFs	GUCY1A2
3.56132e-32	-1.79525	0.162	0.75	7.11979e-28	myCAFs	TWIST2
7.16793e-32	0.581545	0.955	0.699	1.43301e-27	myCAFs	GSN
8.90528e-32	0.866907	0.685	0.24	1.78034e-27	myCAFs	EBF1
1.80811e-31	2.17792	0.865	0.584	3.61478e-27	myCAFs	COL4A1
2.25446e-31	1.06175	0.676	0.223	4.50712e-27	myCAFs	FXYD1
7.18426e-31	0.795844	0.414	0.084	1.43628e-26	myCAFs	LURAP1L
7.86873e-31	1.24834	0.829	0.497	1.57312e-26	myCAFs	STOM
9.91738e-31	0.522438	0.315	0.045	1.98268e-26	myCAFs	CSPG4
1.04942e-30	-1.41904	0.676	0.965	2.09799e-26	myCAFs	COL6A3
1.2887e-30	1.30315	0.721	0.291	2.57638e-26	myCAFs	PGF
3.51739e-30	-1.40852	0.279	0.815	7.03196e-26	myCAFs	THBS2
4.02978e-30	0.631886	0.387	0.073	8.05634e-26	myCAFs	RASGRP2
6.1621e-30	1.27169	0.892	0.65	1.23193e-25	myCAFs	OAZ2
6.62725e-30	1.11295	0.514	0.14	1.32492e-25	myCAFs	RAMP1
6.83138e-30	-1.11448	1	1	1.36573e-25	myCAFs	FTL
2.987e-29	0.67547	0.432	0.093	5.97161e-25	myCAFs	RASL12
3.3856e-29	-1.23168	0.189	0.786	6.76848e-25	myCAFs	INHBA
6.16018e-29	0.692982	0.351	0.06	1.23154e-24	myCAFs	FMO3
6.53627e-29	-1.71424	0.225	0.78	1.30673e-24	myCAFs	VCAN
7.88748e-29	0.569945	0.351	0.061	1.57687e-24	myCAFs	HEYL
8.54462e-29	-1.0693	0.207	0.777	1.70824e-24	myCAFs	MRC2
1.56384e-28	1.04175	0.802	0.404	3.12644e-24	myCAFs	INAFM1
1.98166e-28	0.602668	0.279	0.037	3.96174e-24	myCAFs	AGT
2.01574e-28	-1.55272	0.135	0.728	4.02987e-24	myCAFs	GREM1
2.25112e-28	-1.45334	0.099	0.678	4.50043e-24	myCAFs	WNT5A
4.45503e-28	-1.67375	0.414	0.849	8.9065e-24	myCAFs	COL12A1
2.11605e-27	-1.41885	0.135	0.751	4.23041e-23	myCAFs	MEG3
2.35397e-27	-1.48079	0.919	0.999	4.70606e-23	myCAFs	COL1A2
2.50877e-27	-1.35262	0.045	0.629	5.01553e-23	myCAFs	COL8A1
3.59138e-27	1.05888	0.766	0.395	7.17989e-23	myCAFs	PPP1R12A
3.64446e-27	1.18611	0.676	0.287	7.286e-23	myCAFs	TFPI
3.68851e-27	-1.54869	0.829	0.987	7.37407e-23	myCAFs	SAT1
8.29616e-27	0.805745	1	1	1.65857e-22	myCAFs	PTMA
1.13655e-26	0.988871	1	1	2.27219e-22	myCAFs	MALAT1
1.21267e-26	0.582177	0.414	0.092	2.42437e-22	myCAFs	MRVI1
1.30202e-26	-0.972904	1	1	2.60301e-22	myCAFs	LGALS1
1.44723e-26	-1.6448	1	1	2.8933e-22	myCAFs	FTH1
1.78605e-26	-1.05104	0.108	0.673	3.57067e-22	myCAFs	FAP
2.36721e-26	1.08479	0.982	0.929	4.73253e-22	myCAFs	IFITM2
3.40949e-26	-1.411	0.189	0.724	6.81625e-22	myCAFs	PDLIM4
4.18849e-26	-1.30155	0.045	0.613	8.37363e-22	myCAFs	GJA1
4.69461e-26	0.784321	0.505	0.143	9.38546e-22	myCAFs	KCNE4
5.3529e-26	-1.00033	0.036	0.605	1.07015e-21	myCAFs	FBLN5
8.53987e-26	-1.5595	0.901	0.996	1.70729e-21	myCAFs	COL1A1
8.84025e-26	1.07502	0.613	0.245	1.76734e-21	myCAFs	UACA
9.20754e-26	0.872114	0.64	0.262	1.84077e-21	myCAFs	MTHFD2
1.5136e-25	1.09048	0.856	0.565	3.026e-21	myCAFs	CHCHD10
1.70157e-25	1.03523	0.892	0.533	3.40178e-21	myCAFs	PLAC9
2.68023e-25	0.976865	0.486	0.144	5.35831e-21	myCAFs	OLFML2A
5.21644e-25	-1.58288	0.018	0.565	1.04287e-20	myCAFs	C3
7.04666e-25	0.656096	0.261	0.037	1.40877e-20	myCAFs	PI15
1.16922e-24	-0.582106	1	1	2.33751e-20	myCAFs	RPL28
1.17196e-24	1.13455	0.883	0.688	2.34298e-20	myCAFs	2023-09-07
1.17229e-24	1.47594	0.721	0.35	2.34364e-20	myCAFs	ID4
1.90577e-24	-2.15749	0.072	0.608	3.81002e-20	myCAFs	IGF2
2.0855e-24	0.741819	0.559	0.197	4.16933e-20	myCAFs	HSPB2
3.47457e-24	-1.06644	0.171	0.68	6.94636e-20	myCAFs	CD82
4.95323e-24	0.888269	0.541	0.175	9.90251e-20	myCAFs	FAM213A
5.23505e-24	-1.21579	0.153	0.654	1.04659e-19	myCAFs	SLC16A3
6.40002e-24	-1.04707	0.27	0.781	1.27949e-19	myCAFs	LRP1
7.41802e-24	-1.16654	0.054	0.587	1.48301e-19	myCAFs	GAS1
8.12838e-24	-1.04747	0.703	0.958	1.62503e-19	myCAFs	TIMP2
9.78864e-24	1.32914	0.667	0.343	1.95694e-19	myCAFs	C20orf27
1.76109e-23	1.04484	0.982	0.919	3.52076e-19	myCAFs	CD59
1.80457e-23	0.81694	0.883	0.572	3.6077e-19	myCAFs	CYSTM1
1.95071e-23	0.574295	0.369	0.084	3.89986e-19	myCAFs	SYNE2
2.14007e-23	0.90224	0.73	0.383	4.27842e-19	myCAFs	CAV2
2.2231e-23	0.653866	0.64	0.233	4.44442e-19	myCAFs	EDNRA
2.47281e-23	0.908615	0.387	0.097	4.94363e-19	myCAFs	CCDC3
2.62378e-23	0.934146	0.937	0.822	5.24546e-19	myCAFs	SEPW1
5.06685e-23	1.09326	0.541	0.192	1.01296e-18	myCAFs	ADAMTS4
7.76459e-23	-1.18064	0.351	0.792	1.5523e-18	myCAFs	FBN1
9.61464e-23	-1.57702	0.108	0.61	1.92216e-18	myCAFs	DIO2
9.96399e-23	1.74219	0.973	0.711	1.992e-18	myCAFs	TAGLN
9.9731e-23	-1.10099	0.369	0.808	1.99382e-18	myCAFs	SPHK1
1.11537e-22	-0.915619	0.063	0.585	2.22985e-18	myCAFs	FRMD6
1.17555e-22	1.1429	0.865	0.572	2.35016e-18	myCAFs	DKK3
2.18599e-22	-1.10748	0.55	0.911	4.37024e-18	myCAFs	MMP14
2.33358e-22	-0.829834	0.009	0.519	4.6653e-18	myCAFs	CLMP
3.18995e-22	-1.08724	0.198	0.7	6.37736e-18	myCAFs	MXRA5
3.57654e-22	0.920143	0.901	0.738	7.15022e-18	myCAFs	ARPC5
5.41792e-22	-1.39239	0.667	0.904	1.08315e-17	myCAFs	NBL1
7.05695e-22	0.55091	0.459	0.138	1.41082e-17	myCAFs	ARHGEF17
7.3039e-22	-1.23594	0.919	0.991	1.4602e-17	myCAFs	COL6A1
7.63408e-22	-0.736374	0.829	0.982	1.5262e-17	myCAFs	ATP6V0E1
8.27655e-22	1.27933	0.649	0.266	1.65465e-17	myCAFs	IGFBP2
1.14689e-21	0.888073	0.928	0.754	2.29286e-17	myCAFs	SH3BGRL
1.24793e-21	-0.9631	0.036	0.537	2.49486e-17	myCAFs	STEAP1
1.67915e-21	-0.949217	0.216	0.694	3.35695e-17	myCAFs	TMEM45A
1.76623e-21	0.642177	0.441	0.129	3.53105e-17	myCAFs	PTGIR
2.12805e-21	0.777357	0.622	0.274	4.2544e-17	myCAFs	TNS1
2.25162e-21	-1.22985	0.892	0.991	4.50144e-17	myCAFs	COL3A1
3.74738e-21	-1.84119	0.099	0.579	7.49176e-17	myCAFs	ADM
3.7615e-21	-0.898693	0.144	0.648	7.51998e-17	myCAFs	BASP1
5.50283e-21	0.972901	0.486	0.168	1.10013e-16	myCAFs	CARMN
1.27959e-20	-1.66227	0.099	0.563	2.55817e-16	myCAFs	HTRA3
1.55378e-20	-0.826617	0.018	0.501	3.10631e-16	myCAFs	PDGFRA
1.58047e-20	-1.03355	0.09	0.561	3.15967e-16	myCAFs	BPGM
1.72272e-20	-0.831731	0.919	0.985	3.44405e-16	myCAFs	SEC61G
1.79338e-20	0.601283	0.261	0.047	3.58533e-16	myCAFs	ADAMTS9
1.80805e-20	1.27704	0.505	0.175	3.61465e-16	myCAFs	ADAMTS1
2.23544e-20	-1.15371	0.811	0.964	4.46909e-16	myCAFs	IL32
2.25685e-20	0.584326	0.36	0.089	4.5119e-16	myCAFs	CPM
2.33718e-20	0.878687	0.82	0.523	4.67249e-16	myCAFs	RBPMS
2.77517e-20	1.22826	0.721	0.412	5.54813e-16	myCAFs	CRYAB
5.30267e-20	-0.821588	0.099	0.594	1.06011e-15	myCAFs	DPYSL3
6.20166e-20	-0.683961	0.892	0.984	1.23984e-15	myCAFs	SSR4
6.34256e-20	-1.08636	0.649	0.91	1.268e-15	myCAFs	SOD2
7.62899e-20	1.295	0.811	0.524	1.52519e-15	myCAFs	CPE
7.97564e-20	-0.888345	0.216	0.687	1.59449e-15	myCAFs	FGFR1
9.62183e-20	0.920583	0.676	0.365	1.9236e-15	myCAFs	ARID5A
9.77926e-20	1.0897	0.856	0.604	1.95507e-15	myCAFs	FILIP1L
1.11581e-19	-0.843683	0.865	0.979	2.23072e-15	myCAFs	SH3BGRL3
1.26209e-19	1.39766	0.739	0.492	2.52318e-15	myCAFs	CSRP1
2.18348e-19	-1.46232	0.027	0.492	4.36522e-15	myCAFs	DPT
2.34546e-19	0.579217	0.459	0.155	4.68904e-15	myCAFs	NCK2
3.38262e-19	0.922723	0.928	0.767	6.76254e-15	myCAFs	PDGFRB
4.98868e-19	-1.01212	0.991	0.999	9.97338e-15	myCAFs	S100A6
5.27464e-19	-0.795095	0.072	0.547	1.05451e-14	myCAFs	NTM
5.39348e-19	-1.48623	0.477	0.816	1.07826e-14	myCAFs	FBLN1
7.68006e-19	-1.56383	0.207	0.652	1.5354e-14	myCAFs	AKR1B1
7.78497e-19	0.81093	0.613	0.283	1.55637e-14	myCAFs	AC013461.1
9.52215e-19	-2.0565	0.315	0.717	1.90367e-14	myCAFs	POSTN
1.32352e-18	-0.825657	0.495	0.857	2.64598e-14	myCAFs	C4orf48
1.52098e-18	1.0898	0.703	0.424	3.04075e-14	myCAFs	PLXDC1
1.53863e-18	-1.28166	0.117	0.555	3.07604e-14	myCAFs	COL7A1
1.60091e-18	-1.10589	0.081	0.526	3.20053e-14	myCAFs	SDC1
1.7999e-18	0.605678	0.252	0.05	3.59835e-14	myCAFs	THBD
2.15483e-18	-0.836615	0.928	0.984	4.30794e-14	myCAFs	LY6E
3.02317e-18	0.781161	0.766	0.539	6.04392e-14	myCAFs	EHD2
3.3006e-18	0.696412	0.622	0.309	6.59856e-14	myCAFs	UBA2
3.79047e-18	-1.19631	0.081	0.533	7.57791e-14	myCAFs	EFEMP1
4.01511e-18	-0.89494	0.378	0.765	8.02702e-14	myCAFs	PTK7
5.43978e-18	0.808004	0.459	0.162	1.08752e-13	myCAFs	GMFG
8.87829e-18	0.694618	0.36	0.105	1.77495e-13	myCAFs	NTN4
1.30059e-17	-0.638166	0.901	0.986	2.60015e-13	myCAFs	SEC61B
1.32647e-17	-0.976045	0.604	0.869	2.65189e-13	myCAFs	MXRA8
1.85476e-17	-1.04572	0.198	0.612	3.70804e-13	myCAFs	B4GALT1
2.17047e-17	0.579323	0.441	0.155	4.3392e-13	myCAFs	GRK5
2.74643e-17	-0.773656	0.144	0.564	5.49066e-13	myCAFs	GOLM1
3.40398e-17	-1.17127	0.423	0.786	6.80523e-13	myCAFs	RND3
5.1899e-17	-0.954986	0.865	0.979	1.03757e-12	myCAFs	C1S
5.29321e-17	-0.760354	0	0.418	1.05822e-12	myCAFs	PLPP4
5.46055e-17	0.512377	0.315	0.08	1.09167e-12	myCAFs	RERG
5.66124e-17	0.878439	0.865	0.609	1.1318e-12	myCAFs	HES4
6.20785e-17	-1.19804	0.018	0.442	1.24107e-12	myCAFs	COL10A1
8.45072e-17	-0.671146	0.793	0.949	1.68947e-12	myCAFs	MYDGF
1.04089e-16	0.814182	0.712	0.404	2.08094e-12	myCAFs	ITGA1
1.12467e-16	-0.684194	0.081	0.527	2.24844e-12	myCAFs	BICC1
1.48608e-16	-0.5939	0.964	0.993	2.97096e-12	myCAFs	OST4
1.60416e-16	-0.810298	0.387	0.771	3.20703e-12	myCAFs	CERCAM
1.67901e-16	-0.766352	0.505	0.877	3.35667e-12	myCAFs	RCN3
1.84903e-16	0.799651	0.802	0.563	3.69657e-12	myCAFs	ARPC1A
2.36737e-16	0.514097	0.342	0.096	4.73285e-12	myCAFs	HSPB6
2.43361e-16	0.54512	0.369	0.115	4.86528e-12	myCAFs	RNF152
4.15812e-16	-0.668534	0.009	0.412	8.31291e-12	myCAFs	COLEC12
4.95951e-16	-0.835329	0.009	0.408	9.91505e-12	myCAFs	WNT2
6.41196e-16	-0.717332	0.874	0.964	1.28188e-11	myCAFs	CTSB
6.5678e-16	-3.7746	0.162	0.534	1.31304e-11	myCAFs	MMP1
8.4373e-16	-0.863479	0.081	0.485	1.68679e-11	myCAFs	LTBP2
8.81312e-16	-0.657837	0.009	0.403	1.76192e-11	myCAFs	WISP1
8.86181e-16	0.843747	0.82	0.577	1.77165e-11	myCAFs	LAMA4
9.23461e-16	-1.07967	0.036	0.427	1.84618e-11	myCAFs	IL7R
1.08044e-15	-0.78392	0.009	0.403	2.16001e-11	myCAFs	LRRC15
1.10982e-15	0.503255	0.36	0.112	2.21875e-11	myCAFs	DMPK
1.19402e-15	-0.756403	0.126	0.523	2.38709e-11	myCAFs	SULF2
1.25272e-15	0.650269	0.586	0.253	2.50443e-11	myCAFs	SEPP1
1.5561e-15	0.798912	0.495	0.204	3.11096e-11	myCAFs	SLIT3
1.56243e-15	0.613806	0.586	0.273	3.1236e-11	myCAFs	SYTL2
1.63927e-15	0.797824	0.937	0.91	3.27724e-11	myCAFs	PRKCDBP
1.72296e-15	-0.689042	0.919	0.967	3.44455e-11	myCAFs	PKM
1.72818e-15	0.640557	0.306	0.079	3.45498e-11	myCAFs	C10orf10
2.05601e-15	0.566097	0.568	0.266	4.11037e-11	myCAFs	DLC1
2.401e-15	-1.56141	0.054	0.443	4.80007e-11	myCAFs	MFAP5
2.49738e-15	0.793731	0.739	0.493	4.99276e-11	myCAFs	LPP
3.42003e-15	1.08059	0.991	0.969	6.83732e-11	myCAFs	DSTN
3.69319e-15	-1.27562	0.045	0.436	7.38343e-11	myCAFs	COL11A1
4.18748e-15	-0.820231	0.586	0.833	8.3716e-11	myCAFs	PPIC
4.19364e-15	-0.730837	0.045	0.44	8.38393e-11	myCAFs	NKD2
5.4488e-15	-0.782137	0.099	0.5	1.08932e-10	myCAFs	RIN2
7.303e-15	-1.04277	0.658	0.888	1.46002e-10	myCAFs	COL5A1
8.91004e-15	0.506766	0.369	0.121	1.7813e-10	myCAFs	KCNS3
9.67668e-15	-0.665676	0.604	0.862	1.93456e-10	myCAFs	TNFRSF12A
1.06352e-14	0.743721	0.586	0.303	2.12619e-10	myCAFs	FHL1
1.19992e-14	-0.648293	0.748	0.936	2.39887e-10	myCAFs	PHPT1
1.20116e-14	-1.25377	0.658	0.852	2.40135e-10	myCAFs	HTRA1
1.39732e-14	-2.30488	0	0.371	2.79352e-10	myCAFs	CCL11
1.50335e-14	-0.604542	0	0.37	3.00549e-10	myCAFs	LSAMP
1.75227e-14	-0.631723	0.351	0.728	3.50314e-10	myCAFs	C12orf75
1.86624e-14	0.571443	0.775	0.526	3.731e-10	myCAFs	CHURC1
2.13181e-14	-0.585752	0.991	1	4.26192e-10	myCAFs	S100A11
2.21074e-14	-0.631635	0.757	0.926	4.41971e-10	myCAFs	OSTC
2.45874e-14	-0.768539	0.73	0.928	4.91551e-10	myCAFs	EMP3
3.17991e-14	-0.645648	0.162	0.538	6.35728e-10	myCAFs	FSCN1
3.64553e-14	-0.948231	0.243	0.601	7.28814e-10	myCAFs	RGS3
3.79873e-14	0.607054	0.559	0.278	7.59441e-10	myCAFs	ECE1
3.9496e-14	-0.678937	0.613	0.872	7.89603e-10	myCAFs	FKBP10
4.35266e-14	-0.650808	0.162	0.551	8.70184e-10	myCAFs	RAI14
4.54378e-14	-0.773288	0.973	0.999	9.08393e-10	myCAFs	COL6A2
4.73671e-14	-0.613111	0.054	0.432	9.46964e-10	myCAFs	PODNL1
4.7825e-14	-2.84985	0.207	0.532	9.56118e-10	myCAFs	CXCL14
5.59111e-14	0.880653	0.991	0.986	1.11778e-09	myCAFs	HSPB1
5.59996e-14	-0.89763	0.189	0.58	1.11954e-09	myCAFs	MAFB
8.8342e-14	-3.70044	0.279	0.607	1.76613e-09	myCAFs	CXCL1
9.41829e-14	-0.682787	0.297	0.661	1.8829e-09	myCAFs	CKAP4
1.00092e-13	-1.0849	0.495	0.836	2.00104e-09	myCAFs	CCDC80
1.17975e-13	-0.788467	0.477	0.78	2.35856e-09	myCAFs	ANTXR1
1.62034e-13	-0.59872	0.523	0.837	3.23938e-09	myCAFs	HDLBP
1.64434e-13	-0.565136	0.045	0.411	3.28737e-09	myCAFs	FZD1
1.64765e-13	0.694233	0.865	0.747	3.29398e-09	myCAFs	H2AFJ
1.66258e-13	-0.624245	0.027	0.385	3.32382e-09	myCAFs	SPON1
1.67449e-13	-0.542162	0.874	0.983	3.34765e-09	myCAFs	TMEM258
1.97864e-13	0.617967	0.532	0.266	3.9557e-09	myCAFs	ADCY3
1.9892e-13	0.506609	1	0.981	3.97681e-09	myCAFs	CST3
2.41637e-13	-0.705639	0.387	0.727	4.83081e-09	myCAFs	PLAUR
2.77371e-13	-0.587544	0.243	0.594	5.54521e-09	myCAFs	TP53I13
2.89047e-13	-0.598243	0.126	0.509	5.77863e-09	myCAFs	CREB3L1
3.49983e-13	-0.799584	0.135	0.552	6.99686e-09	myCAFs	MFAP4
4.04148e-13	0.544198	0.523	0.238	8.07972e-09	myCAFs	LRRC32
4.55148e-13	-0.589785	0.225	0.598	9.09931e-09	myCAFs	WIPI1
5.07906e-13	-0.669088	0.685	0.871	1.01541e-08	myCAFs	SSR3
5.35073e-13	0.908084	0.604	0.354	1.06972e-08	myCAFs	CYGB
5.99819e-13	0.682005	0.604	0.335	1.19916e-08	myCAFs	ADGRA2
6.48341e-13	0.760036	0.955	0.879	1.29616e-08	myCAFs	SERPING1
7.64944e-13	-0.614202	0.045	0.399	1.52928e-08	myCAFs	RUNX2
8.01646e-13	-0.7537	0.315	0.653	1.60265e-08	myCAFs	CDH11
9.96618e-13	-0.612015	0.405	0.723	1.99244e-08	myCAFs	UQCC2
1.01256e-12	0.584631	0.964	0.886	2.02431e-08	myCAFs	MGST3
1.13332e-12	-0.532446	0.027	0.365	2.26574e-08	myCAFs	PLXDC2
1.14401e-12	-0.670324	0.099	0.453	2.2871e-08	myCAFs	LOX
1.15028e-12	-0.617888	0.613	0.872	2.29965e-08	myCAFs	RRBP1
1.37305e-12	-1.23025	0.541	0.766	2.745e-08	myCAFs	MDK
1.50927e-12	0.824528	0.982	0.949	3.01732e-08	myCAFs	TPM2
1.51044e-12	-3.87583	0.099	0.433	3.01968e-08	myCAFs	MMP3
1.57522e-12	0.558294	1	0.973	3.14918e-08	myCAFs	CALM2
1.76601e-12	0.58581	0.766	0.551	3.53061e-08	myCAFs	RSU1
1.78297e-12	-0.565478	0.468	0.775	3.56452e-08	myCAFs	TMEM208
2.00571e-12	0.991653	0.414	0.172	4.00982e-08	myCAFs	CNN1
2.01745e-12	1.2654	0.595	0.35	4.03329e-08	myCAFs	EGFL6
2.21394e-12	-0.560429	0.261	0.621	4.4261e-08	myCAFs	GPX8
2.229e-12	0.509816	0.559	0.289	4.45621e-08	myCAFs	C1orf54
2.33382e-12	-0.582284	0.703	0.891	4.66578e-08	myCAFs	IER3
2.57597e-12	0.651859	0.874	0.711	5.14987e-08	myCAFs	PKIG
2.73014e-12	0.731299	0.712	0.498	5.4581e-08	myCAFs	ASAH1
2.83043e-12	0.581079	0.559	0.284	5.65859e-08	myCAFs	MRGPRF
3.0415e-12	-0.57572	0.153	0.498	6.08057e-08	myCAFs	PPFIBP1
3.3213e-12	-0.596941	0.27	0.636	6.63995e-08	myCAFs	HSPG2
3.81514e-12	-0.55522	0.757	0.91	7.62723e-08	myCAFs	ARF4
4.11904e-12	-0.553051	0.153	0.504	8.23479e-08	myCAFs	TPST1
4.15071e-12	-0.525717	0.081	0.428	8.2981e-08	myCAFs	SRPX2
4.36873e-12	0.718582	0.973	0.891	8.73397e-08	myCAFs	TPM1
4.4744e-12	-0.712059	0.063	0.405	8.94522e-08	myCAFs	MMP23B
4.62543e-12	-0.549893	0.063	0.399	9.24716e-08	myCAFs	FAM198B
4.88578e-12	-0.617777	0.73	0.934	9.76765e-08	myCAFs	KDELR2
5.64065e-12	-0.907797	0.405	0.72	1.12768e-07	myCAFs	TMEM176B
6.05408e-12	-0.612065	0.18	0.512	1.21033e-07	myCAFs	COPZ2
6.06308e-12	0.579006	0.649	0.407	1.21213e-07	myCAFs	TACC1
6.91914e-12	0.576577	1	0.985	1.38328e-07	myCAFs	CALD1
7.09766e-12	0.678737	0.811	0.691	1.41896e-07	myCAFs	TGFB1I1
7.97254e-12	0.518061	1	0.998	1.59387e-07	myCAFs	IFITM3
8.73377e-12	-0.73243	0.712	0.921	1.74606e-07	myCAFs	COL5A2
8.8603e-12	0.549275	0.964	0.947	1.77135e-07	myCAFs	CALM1
1.01261e-11	0.589991	0.838	0.694	2.0244e-07	myCAFs	SBDS
1.13359e-11	-0.66261	0.477	0.762	2.26628e-07	myCAFs	ADAMTS2
1.22953e-11	0.727101	0.748	0.574	2.45807e-07	myCAFs	ACTN4
1.4214e-11	-0.608504	0.225	0.557	2.84167e-07	myCAFs	IL1R1
1.62131e-11	-0.550588	0.55	0.805	3.24132e-07	myCAFs	C7orf73
1.77005e-11	-0.606094	0.279	0.619	3.53868e-07	myCAFs	PRRX2
1.82274e-11	-0.500972	0.82	0.975	3.64403e-07	myCAFs	PRDX5
1.86557e-11	0.7394	0.55	0.319	3.72965e-07	myCAFs	EPHX1
2.11433e-11	-0.554921	0.117	0.436	4.22696e-07	myCAFs	TSKU
2.57811e-11	0.600663	1	0.999	5.15415e-07	myCAFs	HLA-C
2.68827e-11	0.978997	0.757	0.641	5.37439e-07	myCAFs	SDC2
2.94056e-11	-0.753652	0.279	0.635	5.87878e-07	myCAFs	KCNQ1OT1
3.14092e-11	0.613348	0.514	0.264	6.27933e-07	myCAFs	ECM2
3.80164e-11	0.639152	0.505	0.242	7.60023e-07	myCAFs	MGLL
3.89266e-11	-0.569274	0.144	0.464	7.7822e-07	myCAFs	EVA1A
4.13121e-11	0.582856	0.937	0.843	8.25912e-07	myCAFs	CYB5R3
4.23437e-11	-0.55669	0.369	0.673	8.46535e-07	myCAFs	TMEM98
5.34137e-11	1.03303	0.532	0.278	1.06785e-06	myCAFs	RGS16
5.48223e-11	0.51964	0.396	0.173	1.09601e-06	myCAFs	B3GNT2
5.54522e-11	-0.605259	0.342	0.687	1.1086e-06	myCAFs	FKBP11
5.86986e-11	0.540484	0.432	0.203	1.1735e-06	myCAFs	CAMK2N1
6.44382e-11	-0.562622	0.036	0.348	1.28825e-06	myCAFs	MEGF6
6.74942e-11	-0.561927	0.171	0.491	1.34934e-06	myCAFs	PYCR1
6.85219e-11	-0.58466	0.081	0.395	1.36989e-06	myCAFs	TSHZ2
7.07584e-11	-0.635486	0.523	0.826	1.4146e-06	myCAFs	EMP1
7.69054e-11	-0.543671	0.027	0.334	1.53749e-06	myCAFs	CPXM2
7.84917e-11	-0.520036	0.009	0.304	1.56921e-06	myCAFs	ITGA11
8.08175e-11	0.583892	0.793	0.554	1.6157e-06	myCAFs	HLA-F
9.32161e-11	-0.537142	0.802	0.947	1.86358e-06	myCAFs	NDUFC2
1.39256e-10	-0.914942	0.36	0.633	2.78401e-06	myCAFs	SULF1
1.47066e-10	-0.809074	0.081	0.389	2.94015e-06	myCAFs	SERPINE2
1.74753e-10	-2.18759	0.036	0.331	3.49366e-06	myCAFs	PTGDS
1.82255e-10	-0.582875	0.514	0.807	3.64365e-06	myCAFs	EMILIN1
1.85227e-10	-0.715139	0.297	0.593	3.70305e-06	myCAFs	GRAMD1A
1.99579e-10	0.782136	0.82	0.641	3.98999e-06	myCAFs	IFITM1
2.5048e-10	-0.527571	0.171	0.483	5.00759e-06	myCAFs	KIAA0930
2.70475e-10	-0.53906	0.243	0.541	5.40733e-06	myCAFs	KDELR3
3.1921e-10	-0.714395	0.36	0.672	6.38164e-06	myCAFs	OLFML3
3.89164e-10	-0.500153	0.495	0.797	7.78017e-06	myCAFs	SURF4
4.24636e-10	-0.657596	0.532	0.784	8.48932e-06	myCAFs	CNN2
4.2711e-10	-0.544748	0.631	0.815	8.53878e-06	myCAFs	RCN1
4.74769e-10	-0.643471	0.541	0.794	9.49157e-06	myCAFs	MARCKS
7.14214e-10	-1.9972	0.018	0.291	1.42786e-05	myCAFs	CXCL6
8.13337e-10	0.515171	0.559	0.319	1.62602e-05	myCAFs	ZNF703
8.14874e-10	-1.76103	0.027	0.299	1.6291e-05	myCAFs	IL11
9.63901e-10	-0.538852	0.117	0.422	1.92703e-05	myCAFs	TMEM119
9.8956e-10	-0.500584	0.063	0.341	1.97833e-05	myCAFs	ARL4C
1.11811e-09	0.519591	0.64	0.44	2.23532e-05	myCAFs	ZEB2
1.12707e-09	-0.690406	0.063	0.349	2.25324e-05	myCAFs	FNDC1
1.42232e-09	-0.931523	0.505	0.737	2.84351e-05	myCAFs	ID2
1.50646e-09	-0.668709	0.946	0.977	3.01171e-05	myCAFs	CD99
1.6076e-09	-0.515742	0.117	0.407	3.21391e-05	myCAFs	CAPG
1.88252e-09	-0.540341	0.189	0.514	3.76354e-05	myCAFs	QSOX1
1.94575e-09	-0.782415	0.91	0.962	3.88995e-05	myCAFs	AEBP1
1.98008e-09	0.526983	0.865	0.801	3.95858e-05	myCAFs	SLC25A5
2.40237e-09	0.656408	0.775	0.625	4.80281e-05	myCAFs	CHN1
2.41901e-09	0.565267	0.631	0.388	4.83609e-05	myCAFs	VASN
2.99647e-09	-0.635337	0.027	0.289	5.99054e-05	myCAFs	PTGES
6.03146e-09	0.598702	0.559	0.339	0.000120581	myCAFs	CBX6
8.10093e-09	0.504855	0.82	0.78	0.000161954	myCAFs	NDUFB1
8.99718e-09	0.54037	0.577	0.385	0.000179872	myCAFs	MYO1B
1.20589e-08	0.631191	0.748	0.592	0.000241083	myCAFs	C9orf3
1.30398e-08	0.591286	0.667	0.509	0.000260692	myCAFs	LITAF
1.39716e-08	-0.559728	0.018	0.26	0.00027932	myCAFs	LRRC17
1.79022e-08	-0.648566	0.405	0.698	0.000357901	myCAFs	ANGPTL2
1.85435e-08	0.505527	0.847	0.77	0.000370721	myCAFs	COX7A1
1.88815e-08	0.596597	0.955	0.933	0.00037748	myCAFs	HLA-E
1.9312e-08	-0.601089	0.964	0.995	0.000386086	myCAFs	NEAT1
2.04433e-08	-0.693965	0.027	0.266	0.000408702	myCAFs	MGST1
2.14959e-08	-0.588747	0.351	0.611	0.000429747	myCAFs	PERP
2.61176e-08	0.698953	0.505	0.319	0.000522144	myCAFs	PROCR
2.67256e-08	0.50355	0.667	0.532	0.000534298	myCAFs	SERPINB6
2.67313e-08	-0.534617	0.91	0.971	0.000534412	myCAFs	NNMT
2.83291e-08	0.544419	0.27	0.104	0.000566356	myCAFs	CCL26
3.57483e-08	-1.27263	0.793	0.926	0.00071468	myCAFs	FN1
3.78144e-08	-0.604422	0.351	0.666	0.000755986	myCAFs	TNFAIP6
5.44473e-08	0.500471	0.396	0.209	0.00108851	myCAFs	FADS3
5.80904e-08	-0.644324	0.171	0.419	0.00116134	myCAFs	SMYD3
6.32595e-08	-0.87533	0.324	0.579	0.00126468	myCAFs	RGCC
6.61692e-08	-0.552131	0.324	0.586	0.00132286	myCAFs	COL16A1
8.20356e-08	-0.546965	0.333	0.614	0.00164006	myCAFs	NINJ1
8.8973e-08	-0.597045	0.757	0.924	0.00177875	myCAFs	DUSP1
9.63248e-08	0.531806	0.631	0.457	0.00192572	myCAFs	BBX
1.2797e-07	0.822107	0.82	0.691	0.00255838	myCAFs	CRISPLD2
1.31229e-07	-2.34713	0.117	0.358	0.00262354	myCAFs	APOD
1.56281e-07	-0.859353	0.405	0.654	0.00312437	myCAFs	ID1
1.86049e-07	0.5603	0.477	0.294	0.0037195	myCAFs	DNAJB4
1.96426e-07	-0.654599	0.396	0.653	0.00392695	myCAFs	TMEM176A
2.12203e-07	-0.509551	0.144	0.39	0.00424236	myCAFs	PAPPA
3.2154e-07	-0.553768	0.91	0.937	0.00642823	myCAFs	NPC2
3.97945e-07	-0.503925	0.36	0.615	0.00795572	myCAFs	CMTM3
4.63876e-07	0.592154	0.919	0.824	0.00927382	myCAFs	LGALS3BP
4.84299e-07	-0.837799	0.153	0.395	0.00968211	myCAFs	SUGCT
5.10922e-07	-0.649806	0.045	0.257	0.0102143	myCAFs	ITGBL1
6.24669e-07	-1.98282	0.072	0.287	0.0124884	myCAFs	IL24
6.75408e-07	-0.634039	0.207	0.447	0.0135027	myCAFs	SGK1
7.80983e-07	0.545151	0.559	0.407	0.0156134	myCAFs	ROCK1
7.88236e-07	-1.14809	0.297	0.511	0.0157584	myCAFs	TNC
8.14171e-07	-0.652509	0.18	0.408	0.0162769	myCAFs	SERPINE1
8.53519e-07	-0.528745	0.432	0.642	0.0170635	myCAFs	ITGB5
1.1331e-06	-0.545442	0.441	0.649	0.0226529	myCAFs	PAM
1.14309e-06	-0.529099	0.324	0.55	0.0228526	myCAFs	CREG1
1.63387e-06	0.524355	0.622	0.461	0.0326643	myCAFs	GPM6B
1.63465e-06	0.856716	0.523	0.35	0.0326799	myCAFs	GBP2
1.7771e-06	-2.79378	0.468	0.628	0.0355277	myCAFs	CXCL8
2.98602e-72	-1.21431	0.162	0.612	5.96964e-68	eCAFs	COL14A1
1.93093e-66	-1.36671	0.02	0.294	3.86032e-62	eCAFs	TINAGL1
1.89688e-64	-1.20142	0.031	0.321	3.79225e-60	eCAFs	MCAM
1.96867e-64	-1.35899	0.254	0.652	3.93577e-60	eCAFs	ARHGDIB
6.45538e-62	0.866326	1	1	1.29056e-57	eCAFs	LGALS1
1.03872e-59	-1.95458	0.274	0.709	2.07662e-55	eCAFs	MGP
1.12252e-59	-0.804429	0.015	0.258	2.24415e-55	eCAFs	ESAM
4.46592e-59	-2.90157	0.06	0.37	8.92827e-55	eCAFs	NDUFA4L2
8.2393e-58	-1.9387	0.048	0.342	1.6472e-53	eCAFs	PPP1R14A
1.94989e-56	-1.18846	0.024	0.276	3.89822e-52	eCAFs	COX4I2
1.9533e-54	-0.932624	0.176	0.561	3.90504e-50	eCAFs	FXYD1
5.56243e-54	-2.8779	0.027	0.276	1.11204e-49	eCAFs	RGS5
6.29142e-51	-1.55607	0.202	0.548	1.25778e-46	eCAFs	A2M
2.39882e-49	1.04476	0.984	0.83	4.79571e-45	eCAFs	LUM
1.07253e-48	-1.58922	0.622	0.87	2.14419e-44	eCAFs	SOD3
5.84449e-48	-0.631456	0.042	0.297	1.16843e-43	eCAFs	SYNPO2
1.30309e-46	-2.12168	0.332	0.673	2.60513e-42	eCAFs	SPARCL1
2.84403e-46	-0.754546	0.131	0.458	5.68579e-42	eCAFs	EPS8
1.02309e-45	-1.07415	0.093	0.394	2.04536e-41	eCAFs	SMOC2
1.70565e-45	-0.856293	0.053	0.312	3.40994e-41	eCAFs	KCNJ8
3.79208e-45	1.07913	0.938	0.582	7.58112e-41	eCAFs	CTHRC1
3.80638e-45	-2.31593	0.683	0.848	7.60972e-41	eCAFs	GSN
6.71704e-45	-0.575616	0.036	0.27	1.34287e-40	eCAFs	EFHD1
1.12462e-44	-3.47493	0.035	0.264	2.24833e-40	eCAFs	PLA2G2A
1.39325e-44	-0.695065	0.109	0.421	2.78539e-40	eCAFs	NFIA
6.96939e-44	-0.966776	0.206	0.555	1.39332e-39	eCAFs	SEPP1
5.93955e-43	0.904886	0.833	0.473	1.18743e-38	eCAFs	MFAP2
1.31915e-42	0.800771	0.841	0.506	2.63725e-38	eCAFs	S100A16
1.73536e-42	-1.45091	0.502	0.776	3.46934e-38	eCAFs	PLAC9
2.01418e-42	1.0648	0.997	0.961	4.02675e-38	eCAFs	COL1A1
5.30597e-42	0.983701	0.992	0.952	1.06077e-37	eCAFs	COL3A1
7.91822e-42	-1.89747	0.178	0.485	1.58301e-37	eCAFs	GPX3
1.75874e-41	-0.71303	0.204	0.533	3.51607e-37	eCAFs	EBF1
4.09968e-40	-0.629507	0.063	0.312	8.19608e-36	eCAFs	HSPB6
3.64927e-39	0.762555	0.81	0.458	7.29562e-35	eCAFs	PTK7
3.88409e-39	-1.30824	0.134	0.424	7.76507e-35	eCAFs	TPPP3
1.16608e-37	-0.736803	1	1	2.33123e-33	eCAFs	MALAT1
2.22753e-37	0.854166	0.694	0.327	4.45328e-33	eCAFs	SLC16A3
2.1428e-36	-0.567724	0.047	0.267	4.28389e-32	eCAFs	NTRK2
1.16212e-35	0.659902	0.818	0.458	2.32332e-31	eCAFs	INHBA
1.26901e-35	1.03221	0.601	0.224	2.53701e-31	eCAFs	COL7A1
1.71247e-35	0.86583	0.717	0.327	3.42358e-31	eCAFs	WNT5A
1.72706e-35	0.806791	0.824	0.461	3.45273e-31	eCAFs	PDPN
2.94774e-35	0.921443	0.77	0.361	5.89311e-31	eCAFs	GREM1
3.44572e-35	0.904244	0.999	0.973	6.88869e-31	eCAFs	COL1A2
3.57016e-34	0.809046	0.929	0.718	7.13746e-30	eCAFs	MMP14
8.28767e-34	0.88433	0.992	0.964	1.65687e-29	eCAFs	COL6A1
3.02961e-33	0.614108	0.992	0.936	6.0568e-29	eCAFs	SEC61G
3.44361e-33	0.66924	0.898	0.667	6.88446e-29	eCAFs	RCN3
3.31029e-32	-0.671698	0.128	0.409	6.61794e-28	eCAFs	PRELP
5.99752e-31	-2.45751	0.3	0.552	1.19902e-26	eCAFs	ADIRF
6.32751e-31	0.916556	0.867	0.63	1.265e-26	eCAFs	COL12A1
8.24764e-31	0.742275	0.936	0.791	1.64887e-26	eCAFs	COL5A2
1.03897e-30	1.02483	0.756	0.461	2.07712e-26	eCAFs	CRABP2
1.43312e-30	-0.671061	0.09	0.321	2.86509e-26	eCAFs	ITM2A
2.69739e-30	-1.28553	0.764	0.906	5.39261e-26	eCAFs	ZFP36
7.4096e-30	-0.520518	0.1	0.333	1.48133e-25	eCAFs	ARHGAP29
8.2194e-30	0.64472	0.714	0.373	1.64322e-25	eCAFs	CD82
1.1509e-29	-0.803271	0.809	0.93	2.30089e-25	eCAFs	BTG1
1.71533e-29	0.708449	0.828	0.579	3.42929e-25	eCAFs	SPHK1
1.96549e-29	-0.786874	0.225	0.494	3.9294e-25	eCAFs	NR2F2
4.02169e-29	-0.592274	0.076	0.294	8.04016e-25	eCAFs	ABCA8
4.41093e-29	0.681981	0.764	0.458	8.81832e-25	eCAFs	C12orf75
5.51735e-29	1.32635	0.753	0.439	1.10303e-24	eCAFs	POSTN
1.56627e-28	0.88906	0.906	0.739	3.13129e-24	eCAFs	COL5A1
1.59919e-28	0.701725	0.97	0.848	3.19709e-24	eCAFs	COL6A3
1.94508e-28	-0.650774	0.171	0.433	3.8886e-24	eCAFs	SLIT3
2.57377e-28	0.706686	0.961	0.897	5.14548e-24	eCAFs	SERPINH1
1.46286e-27	-0.934771	0.101	0.318	2.92455e-23	eCAFs	PTP4A3
2.14439e-27	0.567284	0.89	0.712	4.28706e-23	eCAFs	FKBP10
2.1886e-27	-0.757907	0.263	0.515	4.37546e-23	eCAFs	TFPI
4.02357e-27	-0.636518	0.19	0.442	8.04392e-23	eCAFs	NFIB
1.5363e-26	-0.89101	0.369	0.633	3.07138e-22	eCAFs	CRIP1
2.60233e-26	-0.746843	0.979	0.994	5.20257e-22	eCAFs	CST3
3.48158e-26	0.900489	0.741	0.479	6.96036e-22	eCAFs	PDLIM4
3.62436e-26	-0.768338	0.476	0.694	7.24581e-22	eCAFs	STOM
4.77624e-26	0.510918	0.97	0.909	9.54865e-22	eCAFs	CTSB
5.35291e-26	0.534821	0.439	0.127	1.07015e-21	eCAFs	WISP1
2.55913e-25	-0.872039	0.15	0.388	5.11622e-21	eCAFs	ADAMTS1
3.60278e-25	0.514095	0.975	0.736	7.20268e-21	eCAFs	MMP2
5.77088e-25	0.593432	0.881	0.697	1.15371e-20	eCAFs	TNFRSF12A
9.2428e-25	0.611387	0.714	0.458	1.84782e-20	eCAFs	TMEM45A
1.2062e-24	-0.581301	0.137	0.364	2.41143e-20	eCAFs	GMFG
1.48993e-24	0.639933	0.441	0.142	2.97866e-20	eCAFs	WNT2
2.40959e-24	-0.811418	0.106	0.309	4.81725e-20	eCAFs	MEF2C
2.99171e-24	-0.980725	0.524	0.703	5.98103e-20	eCAFs	CREM
8.1498e-24	-0.87177	0.283	0.536	1.62931e-19	eCAFs	BTG2
8.57259e-24	-1.28064	0.477	0.645	1.71383e-19	eCAFs	SRGN
1.0531e-23	0.509524	0.97	0.939	2.10535e-19	eCAFs	PKM
1.93928e-23	-0.528415	0.226	0.464	3.87701e-19	eCAFs	CHD1
1.98311e-23	-0.867875	0.685	0.833	3.96464e-19	eCAFs	LHFP
2.22854e-23	0.730357	0.85	0.621	4.45529e-19	eCAFs	ISLR
4.0272e-23	0.585919	0.79	0.552	8.05117e-19	eCAFs	ADAMTS2
1.50032e-22	0.763243	0.554	0.264	2.99945e-18	eCAFs	SDC1
2.02793e-22	-0.737477	0.202	0.439	4.05425e-18	eCAFs	LBH
2.90197e-22	0.660293	0.584	0.309	5.80163e-18	eCAFs	BPGM
3.7853e-22	-0.740308	0.255	0.494	7.56757e-18	eCAFs	LSP1
4.93314e-22	0.522073	0.498	0.221	9.86232e-18	eCAFs	EVA1A
5.54998e-22	0.667428	0.637	0.339	1.10955e-17	eCAFs	RGS3
6.63277e-22	0.62335	0.998	0.991	1.32602e-17	eCAFs	COL6A2
1.24238e-21	0.833673	0.761	0.509	2.48376e-17	eCAFs	TWIST2
1.3866e-21	0.609961	0.78	0.518	2.77209e-17	eCAFs	LOXL1
2.53496e-21	-0.616272	0.124	0.327	5.0679e-17	eCAFs	ZNF331
2.627e-21	0.50686	0.94	0.839	5.25191e-17	eCAFs	KDELR2
3.08784e-21	0.635881	0.999	0.997	6.1732e-17	eCAFs	S100A6
3.28539e-21	-0.746325	0.808	0.885	6.56815e-17	eCAFs	PNRC1
3.30464e-21	0.5016	0.578	0.267	6.60664e-17	eCAFs	NTM
3.58362e-21	-0.995716	0.151	0.367	7.16437e-17	eCAFs	HOPX
1.02056e-20	-1.10811	0.193	0.409	2.04029e-16	eCAFs	FRZB
1.31891e-20	0.931236	1	1	2.63677e-16	eCAFs	FTH1
2.37146e-20	-0.695061	0.312	0.542	4.74101e-16	eCAFs	REL
2.49973e-20	-0.518508	0.92	0.961	4.99745e-16	eCAFs	DDX5
2.82688e-20	-1.36429	0.093	0.267	5.6515e-16	eCAFs	IGF1
2.9982e-20	-0.698944	0.872	0.933	5.994e-16	eCAFs	SERPING1
5.73529e-20	0.50341	0.885	0.752	1.1466e-15	eCAFs	SSR3
9.68876e-20	-0.775725	0.534	0.712	1.93698e-15	eCAFs	ZFP36L2
1.47276e-19	0.551201	0.941	0.855	2.94435e-15	eCAFs	CTSK
4.52507e-19	-0.694502	0.274	0.5	9.04652e-15	eCAFs	PGF
6.33638e-19	0.576102	0.823	0.603	1.26677e-14	eCAFs	THBS2
8.60135e-19	0.815107	0.464	0.191	1.71958e-14	eCAFs	COL11A1
8.94836e-19	-1.02778	0.933	0.952	1.78896e-14	eCAFs	JUNB
1.38515e-18	-1.04975	0.658	0.812	2.76919e-14	eCAFs	COL18A1
1.59327e-18	0.779292	0.468	0.194	3.18526e-14	eCAFs	COL10A1
1.61288e-18	-0.504548	0.09	0.261	3.22448e-14	eCAFs	ABI3BP
1.81141e-18	-0.85997	0.619	0.779	3.62137e-14	eCAFs	NR4A1
1.88591e-18	-0.945529	0.247	0.47	3.77032e-14	eCAFs	IGFBP2
2.42382e-18	-0.799575	0.15	0.33	4.84571e-14	eCAFs	CD3D
3.17747e-18	0.508064	0.97	0.891	6.35239e-14	eCAFs	IL32
4.99268e-18	0.552447	0.644	0.373	9.98136e-14	eCAFs	COL8A1
5.42173e-18	-0.552325	0.128	0.309	1.08391e-13	eCAFs	CORO1A
1.36961e-17	0.500953	0.784	0.591	2.73812e-13	eCAFs	CERCAM
2.57367e-17	0.550349	0.796	0.618	5.14528e-13	eCAFs	ANTXR1
2.73041e-17	-1.13939	0.29	0.479	5.45864e-13	eCAFs	MYC
3.11963e-17	-0.564489	0.137	0.315	6.23677e-13	eCAFs	DUSP4
3.68082e-17	-3.72837	0.172	0.345	7.3587e-13	eCAFs	CFD
3.9276e-17	1.10757	0.663	0.461	7.85205e-13	eCAFs	AKR1B1
4.42082e-17	1.4104	0.559	0.309	8.8381e-13	eCAFs	MMP1
4.9567e-17	-1.2094	0.957	0.982	9.90943e-13	eCAFs	IGFBP7
8.43987e-17	-0.544164	0.295	0.491	1.6873e-12	eCAFs	EPHX1
9.63454e-17	-0.720462	0.222	0.418	1.92614e-12	eCAFs	CXCR4
1.94397e-16	-0.643612	0.284	0.473	3.88638e-12	eCAFs	FHL1
2.24432e-16	-0.665139	0.25	0.43	4.48684e-12	eCAFs	RGS1
2.51034e-16	0.559502	0.625	0.373	5.01867e-12	eCAFs	GJA1
3.88062e-16	-0.596896	0.314	0.497	7.75814e-12	eCAFs	OAF
7.88476e-16	-1.05808	0.628	0.752	1.57632e-11	eCAFs	CEBPD
7.97704e-16	0.52405	0.992	0.973	1.59477e-11	eCAFs	SPARC
8.61529e-16	2.00977	0.315	0.103	1.72237e-11	eCAFs	IL24
1.00047e-15	0.557762	0.912	0.794	2.00014e-11	eCAFs	NBL1
1.00288e-15	1.3238	0.324	0.106	2.00496e-11	eCAFs	IL11
1.49168e-15	-0.642269	0.253	0.464	2.98217e-11	eCAFs	RGS16
1.51422e-15	0.571502	0.448	0.212	3.02722e-11	eCAFs	IL7R
2.04592e-15	-0.534247	0.964	0.994	4.09019e-11	eCAFs	LMNA
2.05615e-15	-1.5987	0.348	0.521	4.11065e-11	eCAFs	CXCL12
3.11236e-15	-0.529579	0.149	0.33	6.22223e-11	eCAFs	TXNIP
3.31343e-15	-0.603736	0.932	0.936	6.62421e-11	eCAFs	IFITM2
3.62018e-15	0.527384	0.794	0.658	7.23747e-11	eCAFs	CNN2
4.05103e-15	-1.00924	0.283	0.452	8.09882e-11	eCAFs	NOTCH3
8.81238e-15	-0.683814	0.462	0.621	1.76177e-10	eCAFs	MAP1B
1.24461e-14	0.561822	0.951	0.867	2.48822e-10	eCAFs	RARRES2
1.61594e-14	-0.625821	0.477	0.652	3.23059e-10	eCAFs	GAS6
1.8967e-14	-0.65456	0.264	0.442	3.79189e-10	eCAFs	AKAP12
2.27515e-14	0.878833	0.933	0.852	4.54847e-10	eCAFs	FN1
2.76126e-14	-0.530379	0.693	0.806	5.52031e-10	eCAFs	CCNL1
3.73902e-14	-0.749648	0.492	0.667	7.47505e-10	eCAFs	GEM
8.31257e-14	-0.539305	0.313	0.494	1.66185e-09	eCAFs	KDM6B
1.13853e-13	-0.636702	0.172	0.333	2.27614e-09	eCAFs	TRBC2
1.93262e-13	-0.611741	0.429	0.582	3.86369e-09	eCAFs	EPAS1
2.08363e-13	-0.601774	0.245	0.421	4.1656e-09	eCAFs	CLU
3.03123e-13	1.65597	0.453	0.242	6.06004e-09	eCAFs	MMP3
7.356e-13	-0.923681	0.806	0.827	1.47061e-08	eCAFs	MFGE8
8.14976e-13	-0.621373	0.134	0.282	1.6293e-08	eCAFs	MEDAG
1.53248e-12	-2.02333	0.129	0.279	3.06373e-08	eCAFs	THBS4
1.79699e-12	1.67376	0.309	0.124	3.59253e-08	eCAFs	CXCL6
3.74787e-12	-0.656178	0.574	0.679	7.49274e-08	eCAFs	PDLIM1
6.96319e-12	-0.652068	0.22	0.364	1.39208e-07	eCAFs	2023-09-04
9.89302e-12	-0.647711	0.403	0.552	1.97781e-07	eCAFs	CRYAB
1.69958e-11	-0.571508	0.464	0.591	3.3978e-07	eCAFs	CYBRD1
1.90227e-11	-0.661272	0.515	0.658	3.80301e-07	eCAFs	CPE
2.10173e-11	0.845221	0.61	0.421	4.20178e-07	eCAFs	IGF2
2.32351e-11	-0.68227	0.341	0.512	4.64516e-07	eCAFs	ID4
3.17608e-11	-0.539808	0.684	0.77	6.34961e-07	eCAFs	2023-09-07
4.10883e-11	-0.780066	0.367	0.527	8.21437e-07	eCAFs	KLF4
4.37463e-11	-0.719271	0.304	0.448	8.74576e-07	eCAFs	SRPX
5.25641e-11	-0.61816	0.369	0.518	1.05086e-06	eCAFs	NR4A2
6.53709e-11	-0.518694	0.412	0.567	1.3069e-06	eCAFs	PLXDC1
6.61066e-11	-0.518859	0.248	0.385	1.3216e-06	eCAFs	PTK2
8.43325e-11	0.713246	0.586	0.388	1.68597e-06	eCAFs	ADM
9.74918e-11	-0.689891	0.403	0.533	1.94906e-06	eCAFs	HLA-DRB1
9.76294e-11	-0.64956	0.91	0.945	1.95181e-06	eCAFs	SERPINF1
1.26822e-10	0.708125	0.417	0.227	2.53543e-06	eCAFs	SUGCT
1.325e-10	1.32171	0.572	0.439	2.64895e-06	eCAFs	MMP11
1.66393e-10	-0.539062	0.187	0.327	3.32653e-06	eCAFs	ADAMTS4
2.55869e-10	0.567679	0.987	0.933	5.11534e-06	eCAFs	SAT1
2.7618e-10	-0.575278	0.855	0.873	5.5214e-06	eCAFs	CD74
3.04915e-10	-2.01518	0.315	0.452	6.09585e-06	eCAFs	APOD
3.87624e-10	-0.742003	0.216	0.352	7.74937e-06	eCAFs	CD52
5.97358e-10	-0.642993	0.833	0.858	1.19424e-05	eCAFs	PPP1R15A
7.22619e-10	-0.74891	0.167	0.294	1.44466e-05	eCAFs	CD7
7.44157e-10	-1.30551	0.405	0.548	1.48772e-05	eCAFs	IGFBP5
9.94433e-10	-0.752647	0.652	0.736	1.98807e-05	eCAFs	SOCS3
1.99629e-09	-0.722361	0.266	0.397	3.99098e-05	eCAFs	MYLK
2.15393e-09	-0.546473	0.537	0.655	4.30613e-05	eCAFs	CDKN1A
3.6117e-09	-0.729998	0.304	0.442	7.22051e-05	eCAFs	FGF7
4.81658e-09	-0.691349	0.783	0.83	9.6293e-05	eCAFs	FOSB
6.73513e-09	-0.509713	0.973	0.979	0.000134649	eCAFs	IGFBP4
6.78758e-09	-1.58229	0.487	0.618	0.000135697	eCAFs	ACTA2
9.21533e-09	0.5851	0.381	0.218	0.000184233	eCAFs	TDO2
3.40944e-08	-0.549943	0.144	0.255	0.000681616	eCAFs	NKG7
3.95526e-08	1.78227	0.644	0.509	0.000790735	eCAFs	CXCL8
6.72415e-08	0.515108	0.638	0.524	0.00134429	eCAFs	SULF1
1.85752e-07	-0.720266	0.711	0.767	0.00371356	eCAFs	C11orf96
1.87835e-07	-0.779906	0.828	0.824	0.00375519	eCAFs	GADD45B
2.08119e-07	-0.606002	0.746	0.815	0.00416072	eCAFs	DNAJB1
2.25924e-07	-0.827414	0.204	0.315	0.00451667	eCAFs	GZMB
4.30075e-07	-1.17684	0.179	0.282	0.00859806	eCAFs	RARRES1
5.17609e-07	0.762259	0.522	0.397	0.010348	eCAFs	TNC
9.42072e-07	-0.705256	0.287	0.421	0.0188339	eCAFs	IL6
1.0293e-06	0.783001	0.375	0.227	0.0205777	eCAFs	CCL11
1.13308e-06	-0.575963	0.345	0.442	0.0226526	eCAFs	C20orf27
2.07436e-06	-0.799105	0.233	0.321	0.0414706	eCAFs	MGST1
2.2627e-122	4.40068	0.602	0.035	4.52359e-118	iCAFs	PLA2G2A
4.38946e-83	1.77538	0.429	0.026	8.7754e-79	iCAFs	TNXB
9.59998e-83	0.957269	0.421	0.024	1.91923e-78	iCAFs	CHRDL1
1.79003e-80	2.29118	0.624	0.084	3.57863e-76	iCAFs	IGF1
4.97476e-78	1.17179	0.609	0.077	9.94554e-74	iCAFs	ABCA8
4.77057e-76	2.16579	0.489	0.046	9.53732e-72	iCAFs	SFRP1
7.64608e-71	4.87872	0.729	0.161	1.5286e-66	iCAFs	CFD
3.09581e-68	2.05625	0.278	0.009	6.18914e-64	iCAFs	PI16
9.31631e-67	2.27125	0.534	0.069	1.86252e-62	iCAFs	WISP2
1.64713e-62	1.80272	0.256	0.008	3.29295e-58	iCAFs	PRG4
8.62039e-61	0.805255	0.481	0.057	1.72339e-56	iCAFs	NTRK2
1.58125e-60	1.09648	0.406	0.038	3.16123e-56	iCAFs	GPC3
1.34641e-58	1.04094	0.376	0.033	2.69174e-54	iCAFs	PTGIS
1.47318e-58	2.69198	0.88	0.339	2.94518e-54	iCAFs	CXCL12
2.23116e-58	0.780263	0.361	0.03	4.46054e-54	iCAFs	CD34
2.27591e-58	1.09973	0.549	0.087	4.54999e-54	iCAFs	ABI3BP
9.37214e-55	1.12632	0.737	0.197	1.87368e-50	iCAFs	NFIB
2.23833e-52	1.11356	0.617	0.132	4.47487e-48	iCAFs	NFIA
3.5466e-52	0.760408	0.398	0.044	7.09035e-48	iCAFs	OGN
4.74965e-50	1.96783	0.985	0.777	9.49551e-46	iCAFs	FBLN1
2.67041e-49	3.12501	0.812	0.301	5.33869e-45	iCAFs	APOD
9.27759e-49	1.32838	0.752	0.208	1.85478e-44	iCAFs	COL14A1
1.2571e-48	1.29404	0.639	0.144	2.5132e-44	iCAFs	PRELP
1.04777e-45	1.69494	0.684	0.212	2.09471e-41	iCAFs	MGST1
5.2035e-44	1.54122	0.805	0.29	1.04028e-39	iCAFs	FGF7
1.52638e-43	0.745538	0.331	0.037	3.05155e-39	iCAFs	ANGPTL1
2.09207e-42	0.804544	0.383	0.055	4.18246e-38	iCAFs	LEPR
7.9609e-42	1.35358	0.714	0.237	1.59154e-37	iCAFs	SEPP1
9.65825e-42	0.99612	0.707	0.213	1.93088e-37	iCAFs	FXYD1
3.32721e-41	0.588462	0.376	0.054	6.65175e-37	iCAFs	AKR1C3
1.42237e-40	1.90193	0.842	0.473	2.8436e-36	iCAFs	EFEMP1
2.81072e-40	2.25837	0.827	0.321	5.61918e-36	iCAFs	MGP
1.93561e-39	0.87842	0.474	0.098	3.86967e-35	iCAFs	DHRS3
3.72629e-39	1.8842	0.887	0.528	7.4496e-35	iCAFs	PLAC9
6.91057e-39	1.53237	0.835	0.361	1.38156e-34	iCAFs	KLF4
7.8844e-39	1.42745	0.714	0.242	1.57625e-34	iCAFs	CLU
5.10009e-38	2.16254	0.579	0.166	1.01961e-33	iCAFs	RARRES1
9.59703e-38	0.621557	0.353	0.052	1.91864e-33	iCAFs	AKR1C1
1.00227e-37	-1.11282	1	1	2.00374e-33	iCAFs	LGALS1
1.51055e-37	1.06272	0.654	0.206	3.0199e-33	iCAFs	PODN
1.20148e-36	3.06744	0.925	0.698	2.402e-32	iCAFs	GSN
4.0964e-36	0.872201	0.429	0.085	8.18953e-32	iCAFs	HSPB6
4.14775e-35	1.66811	0.887	0.492	8.29218e-31	iCAFs	MFAP4
1.73997e-34	-1.67875	0.985	0.989	3.47855e-30	iCAFs	SPARC
2.57416e-34	3.08359	0.504	0.129	5.14626e-30	iCAFs	THBS4
4.17934e-34	1.27692	0.902	0.541	8.35534e-30	iCAFs	ZFP36L2
1.2937e-33	1.00678	0.459	0.108	2.58636e-29	iCAFs	ITM2A
1.69304e-33	1.05541	1	0.968	3.38472e-29	iCAFs	C1S
3.38988e-33	1.37929	0.707	0.3	6.77704e-29	iCAFs	SRPX
5.91983e-33	1.29636	0.992	0.911	1.18349e-28	iCAFs	SERPINF1
7.31229e-33	0.765097	0.602	0.192	1.46187e-28	iCAFs	NFIX
9.99112e-33	0.526072	0.301	0.042	1.99742e-28	iCAFs	PDGFD
3.37294e-32	1.08599	0.827	0.459	6.74318e-28	iCAFs	CYBRD1
6.73254e-32	1.08847	0.496	0.134	1.34597e-27	iCAFs	MEDAG
9.16323e-32	1.7737	0.962	0.777	1.83191e-27	iCAFs	ZFP36
1.76516e-31	1.19243	1	0.981	3.5289e-27	iCAFs	CST3
9.36507e-31	1.05694	0.602	0.174	1.87227e-26	iCAFs	ELN
1.41711e-30	-0.789237	1	1	2.83308e-26	iCAFs	PFN1
2.56949e-30	0.687536	0.391	0.083	5.13692e-26	iCAFs	ANK2
2.72847e-30	-1.39901	0.797	0.965	5.45475e-26	iCAFs	TPM2
1.31209e-29	2.18836	0.797	0.402	2.62313e-25	iCAFs	IGFBP5
1.64585e-29	1.17766	0.707	0.301	3.29037e-25	iCAFs	BTG2
2.65854e-29	0.512158	0.323	0.058	5.31495e-25	iCAFs	DCLK1
4.12997e-29	1.46992	0.985	0.933	8.25664e-25	iCAFs	JUNB
7.05244e-29	1.29989	0.91	0.628	1.40992e-24	iCAFs	NR4A1
1.34699e-28	-1.21189	0.767	0.919	2.6929e-24	iCAFs	COL5A2
1.80415e-28	0.500968	0.398	0.091	3.60685e-24	iCAFs	PROS1
3.32134e-28	0.520495	0.263	0.038	6.64002e-24	iCAFs	ITIH5
5.01601e-28	1.11197	0.654	0.269	1.0028e-23	iCAFs	AKAP12
7.94474e-28	1.10925	1	0.956	1.58831e-23	iCAFs	C1R
1.14008e-27	-0.704168	0.992	0.999	2.27925e-23	iCAFs	CFL1
1.99831e-27	0.609239	0.376	0.083	3.99502e-23	iCAFs	LRRN4CL
3.16259e-27	1.29349	0.977	0.791	6.32264e-23	iCAFs	EGR1
3.89176e-27	1.17724	1	0.972	7.7804e-23	iCAFs	IGFBP4
7.04444e-27	-1.3669	0.677	0.915	1.40832e-22	iCAFs	TPM1
8.30068e-27	-1.24823	0.286	0.74	1.65947e-22	iCAFs	C12orf75
9.60096e-27	0.505009	0.361	0.079	1.91942e-22	iCAFs	ABCA6
1.21267e-26	1.0181	0.947	0.729	2.42437e-22	iCAFs	LRP1
3.01377e-26	-1.0248	0.18	0.672	6.02513e-22	iCAFs	LOXL2
6.57204e-26	2.22739	0.541	0.213	1.31388e-21	iCAFs	GPX3
1.41782e-25	-1.12808	0.872	0.955	2.83451e-21	iCAFs	SERPINH1
1.84449e-25	0.710023	0.331	0.072	3.68751e-21	iCAFs	RAMP2
2.7299e-25	0.667247	0.256	0.04	5.45761e-21	iCAFs	CILP
2.9689e-25	1.75598	0.932	0.803	5.93542e-21	iCAFs	CCDC80
5.58319e-25	-1.23217	0.977	0.985	1.11619e-20	iCAFs	COL3A1
7.07606e-25	1.48261	0.88	0.633	1.41465e-20	iCAFs	CEBPD
7.32831e-25	1.33983	0.932	0.78	1.46508e-20	iCAFs	FOSB
1.58673e-24	-0.977641	0.353	0.773	3.17219e-20	iCAFs	PTK7
2.72319e-24	1.04162	0.94	0.648	5.44421e-20	iCAFs	SOD3
3.35175e-24	0.820115	0.692	0.346	6.70083e-20	iCAFs	TSHZ2
5.15636e-24	-1.32697	0.09	0.564	1.03086e-19	iCAFs	COL7A1
7.94231e-24	0.686793	0.556	0.194	1.58783e-19	iCAFs	SLIT3
8.60641e-24	-1.32282	0.992	0.989	1.72059e-19	iCAFs	COL1A1
1.26224e-23	0.629275	0.564	0.209	2.52347e-19	iCAFs	NPDC1
2.12129e-23	0.850631	0.669	0.286	4.24088e-19	iCAFs	TNFAIP2
2.8566e-23	-0.916296	0.203	0.673	5.71092e-19	iCAFs	CHN1
3.19007e-23	2.3442	0.617	0.284	6.37759e-19	iCAFs	PTGDS
4.46152e-23	-0.835925	0.992	0.999	8.91947e-19	iCAFs	GAPDH
4.5559e-23	0.945579	0.977	0.876	9.10816e-19	iCAFs	SERPING1
7.12438e-23	0.55135	0.564	0.216	1.42431e-18	iCAFs	C1orf21
1.07272e-22	1.01744	0.421	0.118	2.14457e-18	iCAFs	CYP1B1
1.22699e-22	1.25661	0.902	0.82	2.45299e-18	iCAFs	GADD45B
1.60192e-22	1.98573	0.767	0.508	3.20255e-18	iCAFs	C3
2.17574e-22	-1.9801	0.293	0.725	4.34975e-18	iCAFs	POSTN
2.57413e-22	-1.21135	1	0.985	5.1462e-18	iCAFs	CALD1
3.59557e-22	2.38176	0.782	0.486	7.18825e-18	iCAFs	CXCL14
5.4903e-22	1.26822	0.835	0.5	1.09762e-17	iCAFs	GEM
1.30651e-21	1.40041	0.752	0.435	2.61197e-17	iCAFs	DPT
1.84402e-21	0.726016	0.586	0.242	3.68656e-17	iCAFs	EBF1
2.05827e-21	-0.555877	0.977	0.999	4.11489e-17	iCAFs	ATP5E
2.29678e-21	-1.03829	0.226	0.655	4.59172e-17	iCAFs	SLC16A3
2.83667e-21	-1.22907	0.699	0.888	5.67106e-17	iCAFs	COL5A1
2.9625e-21	0.795257	0.421	0.134	5.92262e-17	iCAFs	GPRC5A
4.23816e-21	0.672885	0.504	0.186	8.47294e-17	iCAFs	NOVA1
1.03592e-20	1.05168	0.805	0.486	2.07101e-16	iCAFs	GAS6
1.72511e-20	-0.634802	0.962	0.981	3.44883e-16	iCAFs	RABAC1
2.58942e-20	-0.81101	0.489	0.831	5.17676e-16	iCAFs	ACTN1
4.39244e-20	1.04238	0.97	0.907	8.78137e-16	iCAFs	JUN
7.21848e-20	-0.659776	1	0.999	1.44312e-15	iCAFs	MYL6
7.3983e-20	1.45521	0.609	0.303	1.47907e-15	iCAFs	MYC
7.50689e-20	1.87026	0.511	0.196	1.50078e-15	iCAFs	SFRP4
8.92713e-20	-0.782184	0.842	0.925	1.78471e-15	iCAFs	AP2S1
9.316e-20	-1.15261	0.977	0.987	1.86246e-15	iCAFs	COL6A1
2.30878e-19	0.913367	0.895	0.7	4.61572e-15	iCAFs	CCNL1
2.41267e-19	1.18152	0.865	0.652	4.82342e-15	iCAFs	SOCS3
2.51865e-19	0.702371	0.744	0.428	5.03528e-15	iCAFs	SCPEP1
4.25331e-19	0.991006	0.962	0.823	8.50321e-15	iCAFs	IER2
5.27244e-19	0.550498	0.383	0.117	1.05407e-14	iCAFs	SVEP1
9.23618e-19	0.729569	0.887	0.7	1.8465e-14	iCAFs	FCGRT
1.02572e-18	-1.22439	0.91	0.975	2.05063e-14	iCAFs	MYL9
1.0539e-18	0.830308	0.91	0.68	2.10697e-14	iCAFs	TMEM176B
1.20145e-18	-1.00683	0.278	0.671	2.40194e-14	iCAFs	WNT5A
1.58348e-18	0.850058	0.88	0.614	3.16569e-14	iCAFs	TMEM176A
1.67499e-18	0.62475	0.677	0.327	3.34863e-14	iCAFs	RARRES3
2.80246e-18	1.04183	0.91	0.816	5.60269e-14	iCAFs	PNRC1
2.95862e-18	1.3036	0.617	0.288	5.91488e-14	iCAFs	IL6
3.31969e-18	0.828256	0.624	0.327	6.63671e-14	iCAFs	OAF
4.83903e-18	0.868546	0.992	0.983	9.67419e-14	iCAFs	TIMP1
5.53209e-18	-0.88747	0.752	0.898	1.10597e-13	iCAFs	MMP14
5.93681e-18	0.594882	0.376	0.121	1.18689e-13	iCAFs	SLC25A44
9.12705e-18	1.06251	0.985	0.87	1.82468e-13	iCAFs	NFKBIA
9.41981e-18	-0.872953	0.293	0.691	1.88321e-13	iCAFs	NREP
9.45268e-18	0.916356	1	0.968	1.88978e-13	iCAFs	LMNA
1.02761e-17	-0.839129	0.308	0.675	2.05439e-13	iCAFs	CD82
1.29662e-17	0.694975	0.82	0.582	2.5922e-13	iCAFs	ARL6IP5
1.74781e-17	-0.845591	0.241	0.627	3.49423e-13	iCAFs	ADAM12
2.00399e-17	-0.648476	0.789	0.913	4.00637e-13	iCAFs	PRELID1
2.47427e-17	0.914184	0.699	0.395	4.94657e-13	iCAFs	PLTP
5.82743e-17	-0.766924	0.571	0.859	1.16502e-12	iCAFs	MYH9
1.27076e-16	0.575772	0.353	0.105	2.5405e-12	iCAFs	SCARA5
1.70471e-16	0.934239	0.549	0.268	3.40805e-12	iCAFs	PDGFRL
1.71098e-16	-0.611699	0.842	0.941	3.42059e-12	iCAFs	ATOX1
2.88373e-16	0.626735	0.481	0.21	5.76516e-12	iCAFs	BOC
2.95767e-16	-0.853178	0.316	0.72	5.91296e-12	iCAFs	GREM1
4.2995e-16	-0.8593	0.526	0.781	8.59556e-12	iCAFs	MFAP2
4.38925e-16	1.16072	0.977	0.9	8.77499e-12	iCAFs	FOS
7.39356e-16	1.09369	0.549	0.281	1.47812e-11	iCAFs	LSP1
7.74067e-16	-0.627332	0.902	0.982	1.54752e-11	iCAFs	TPM4
1.01396e-15	-0.738572	0.489	0.765	2.02711e-11	iCAFs	ADAMTS2
1.12078e-15	0.910202	0.797	0.55	2.24067e-11	iCAFs	GPNMB
1.17996e-15	-0.880387	0.902	0.958	2.35897e-11	iCAFs	IL32
1.27165e-15	-0.634706	0.917	0.986	2.54228e-11	iCAFs	SEC61G
2.2321e-15	-0.683568	0.684	0.866	4.46242e-11	iCAFs	RCN3
2.32196e-15	0.619017	0.782	0.525	4.64207e-11	iCAFs	LIMA1
2.55027e-15	0.870863	0.594	0.328	5.0985e-11	iCAFs	KDM6B
2.99074e-15	-0.713823	0.782	0.934	5.9791e-11	iCAFs	LINC00152
3.10083e-15	0.65551	0.451	0.175	6.19918e-11	iCAFs	ADAMTS1
3.57665e-15	-0.927858	1	0.993	7.15044e-11	iCAFs	COL1A2
4.63985e-15	-1.03412	0.707	0.881	9.276e-11	iCAFs	CTHRC1
7.65097e-15	0.712363	0.947	0.927	1.52958e-10	iCAFs	DDX5
8.99095e-15	0.968845	0.632	0.378	1.79747e-10	iCAFs	NR4A2
9.83626e-15	-0.609213	0.06	0.419	1.96647e-10	iCAFs	PLPP4
9.95929e-15	0.599428	0.714	0.437	1.99106e-10	iCAFs	CSRNP1
1.19511e-14	-0.549191	0.902	0.95	2.38927e-10	iCAFs	CAPZB
1.27333e-14	-2.04742	0.263	0.57	2.54565e-10	iCAFs	MMP11
1.47982e-14	-1.07169	0.09	0.438	2.95846e-10	iCAFs	COL11A1
1.68436e-14	-0.71937	0.248	0.615	3.36737e-10	iCAFs	CHCHD10
1.91783e-14	1.97139	0.789	0.589	3.83413e-10	iCAFs	CXCL2
1.95691e-14	0.942655	0.91	0.831	3.91225e-10	iCAFs	PPP1R15A
2.1111e-14	0.782327	0.489	0.228	4.22051e-10	iCAFs	EGR3
2.24277e-14	0.810308	0.729	0.49	4.48375e-10	iCAFs	PLPP3
2.50733e-14	-0.664177	0.353	0.665	5.01266e-10	iCAFs	EIF4EBP1
2.59653e-14	-0.87886	0.15	0.494	5.19098e-10	iCAFs	COL5A3
2.8445e-14	-0.720348	0.556	0.798	5.68673e-10	iCAFs	SPHK1
3.05659e-14	-0.927326	0.09	0.428	6.11073e-10	iCAFs	IL7R
3.35913e-14	0.625257	1	0.962	6.71557e-10	iCAFs	ITM2B
3.62009e-14	0.509644	0.624	0.337	7.23729e-10	iCAFs	ZBTB20
3.62858e-14	0.680774	0.489	0.233	7.25425e-10	iCAFs	CTSH
3.72936e-14	0.528557	0.564	0.291	7.45574e-10	iCAFs	TFPI
3.94449e-14	-0.587475	0.85	0.931	7.88583e-10	iCAFs	ITGB1
3.98173e-14	0.781489	0.699	0.466	7.96026e-10	iCAFs	EIF4A3
4.67563e-14	-0.529453	0.451	0.772	9.34753e-10	iCAFs	INHBA
5.09226e-14	-0.604388	0.338	0.638	1.01804e-09	iCAFs	CDC42EP1
6.00491e-14	-0.596742	0.135	0.47	1.2005e-09	iCAFs	EVA1A
6.78444e-14	-0.715495	0.12	0.451	1.35635e-09	iCAFs	ITGA1
8.34386e-14	0.957324	0.887	0.749	1.66811e-09	iCAFs	DNAJB1
9.73866e-14	0.963374	0.632	0.354	1.94695e-09	iCAFs	RASD1
1.05853e-13	0.9087	0.917	0.759	2.11622e-09	iCAFs	CYR61
1.06094e-13	0.710448	0.414	0.165	2.12104e-09	iCAFs	TXNIP
1.08526e-13	0.632061	0.857	0.692	2.16965e-09	iCAFs	GYPC
1.08672e-13	-1.41571	0.842	0.923	2.17257e-09	iCAFs	FN1
1.3247e-13	-0.827645	0.383	0.674	2.64833e-09	iCAFs	COTL1
1.46361e-13	-0.889435	0.639	0.835	2.92605e-09	iCAFs	COL12A1
1.73385e-13	0.647147	0.917	0.845	3.46631e-09	iCAFs	MCL1
2.49223e-13	-0.557461	0.586	0.82	4.98246e-09	iCAFs	TRAPPC1
2.56831e-13	0.778662	0.556	0.301	5.13456e-09	iCAFs	FHL1
3.10859e-13	-0.54825	0.699	0.868	6.2147e-09	iCAFs	FKBP10
3.56585e-13	0.635857	0.451	0.198	7.12886e-09	iCAFs	EGR2
3.636e-13	-0.573691	0.805	0.89	7.2691e-09	iCAFs	PGAM1
3.93306e-13	0.517014	1	1	7.86297e-09	iCAFs	MALAT1
4.6778e-13	-0.715126	0.992	0.998	9.35186e-09	iCAFs	HLA-B
5.20742e-13	0.703513	0.91	0.705	1.04107e-08	iCAFs	ID2
7.18291e-13	0.535119	0.504	0.253	1.43601e-08	iCAFs	CHD1
8.14946e-13	-0.603263	0.767	0.921	1.62924e-08	iCAFs	RAB13
1.08609e-12	-0.507897	0.857	0.919	2.17131e-08	iCAFs	ARPC3
1.68775e-12	-0.565746	0.925	0.968	3.37415e-08	iCAFs	PKM
1.76697e-12	0.673482	0.947	0.896	3.53254e-08	iCAFs	SQSTM1
1.92457e-12	0.722672	0.662	0.44	3.84761e-08	iCAFs	LTBP2
2.65168e-12	-0.664102	0.414	0.738	5.30123e-08	iCAFs	PMEPA1
3.9574e-12	-0.587762	0.737	0.869	7.91163e-08	iCAFs	SSR3
4.49567e-12	0.501072	0.406	0.176	8.98774e-08	iCAFs	SLC43A3
5.49288e-12	0.89313	0.571	0.341	1.09814e-07	iCAFs	LTBP4
5.86622e-12	-0.562649	0.857	0.925	1.17278e-07	iCAFs	KDELR2
6.42619e-12	-0.507115	0.098	0.401	1.28472e-07	iCAFs	WISP1
8.25718e-12	0.61663	0.835	0.668	1.65078e-07	iCAFs	MYADM
8.63689e-12	0.536422	0.669	0.445	1.72669e-07	iCAFs	SSPN
8.87831e-12	0.868683	0.293	0.099	1.77495e-07	iCAFs	COMP
9.65687e-12	0.650306	0.962	0.857	1.9306e-07	iCAFs	ZFP36L1
9.85434e-12	0.565775	0.549	0.29	1.97008e-07	iCAFs	SPSB1
1.11864e-11	1.75532	0.752	0.596	2.23638e-07	iCAFs	IGFBP6
1.30089e-11	0.530391	0.571	0.319	2.60075e-07	iCAFs	ADD3
1.35331e-11	0.622719	0.714	0.554	2.70553e-07	iCAFs	FBLN5
1.45878e-11	-0.798835	0.218	0.52	2.91639e-07	iCAFs	SDC1
1.5045e-11	-0.52514	0.632	0.851	3.00779e-07	iCAFs	C4orf48
1.6015e-11	0.539347	0.564	0.337	3.20173e-07	iCAFs	SGCE
1.65637e-11	0.774713	0.985	0.906	3.31142e-07	iCAFs	DUSP1
1.75878e-11	0.544811	0.767	0.564	3.51615e-07	iCAFs	DDAH2
2.03732e-11	-0.53388	0.534	0.769	4.07302e-07	iCAFs	FXYD5
2.14139e-11	0.528985	0.549	0.315	4.28108e-07	iCAFs	EPHX1
2.70948e-11	-0.550148	0.692	0.827	5.4168e-07	iCAFs	NME4
2.93818e-11	0.645315	0.977	0.966	5.87401e-07	iCAFs	NNMT
3.37803e-11	0.538981	0.677	0.456	6.75336e-07	iCAFs	KLF10
3.86269e-11	0.736511	0.857	0.633	7.7223e-07	iCAFs	OLFML3
5.3406e-11	0.702415	0.346	0.137	1.06769e-06	iCAFs	SMOC2
6.94485e-11	0.561341	0.609	0.369	1.38841e-06	iCAFs	NFKB1
6.95961e-11	0.71551	0.519	0.303	1.39137e-06	iCAFs	KLF2
7.88354e-11	-0.889573	0.09	0.371	1.57608e-06	iCAFs	TDO2
9.19218e-11	0.541765	0.925	0.818	1.8377e-06	iCAFs	DNAJA1
1.00755e-10	0.98213	0.88	0.74	2.0143e-06	iCAFs	SFRP2
1.21047e-10	-0.686396	1	0.997	2.41997e-06	iCAFs	COL6A2
1.317e-10	0.576522	0.947	0.934	2.63294e-06	iCAFs	NPC2
1.3808e-10	-0.661451	0.278	0.551	2.7605e-06	iCAFs	BPGM
1.42085e-10	0.641207	0.586	0.378	2.84057e-06	iCAFs	GADD45A
1.53124e-10	-0.894207	0.271	0.54	3.06126e-06	iCAFs	APCDD1
2.05393e-10	1.03339	0.737	0.599	4.10623e-06	iCAFs	IRF1
2.81422e-10	-1.01139	0.534	0.704	5.62619e-06	iCAFs	COL4A2
2.81847e-10	0.531709	0.632	0.401	5.63469e-06	iCAFs	BAG3
3.1831e-10	0.658415	0.564	0.34	6.36364e-06	iCAFs	REL
3.28334e-10	-0.569093	0.316	0.596	6.56406e-06	iCAFs	GRAMD1A
3.37056e-10	0.526464	0.504	0.278	6.73842e-06	iCAFs	NFATC1
3.41822e-10	-0.544091	0.82	0.92	6.8337e-06	iCAFs	PRKCDBP
3.91224e-10	0.706623	0.812	0.603	7.82134e-06	iCAFs	ATF3
4.16172e-10	-0.524331	0.639	0.786	8.32012e-06	iCAFs	S100A16
5.8189e-10	0.7295	0.887	0.796	1.16331e-05	iCAFs	ANXA1
5.83568e-10	0.517154	0.737	0.541	1.16667e-05	iCAFs	PRNP
6.41467e-10	-1.15398	0.143	0.4	1.28242e-05	iCAFs	SUGCT
7.01524e-10	0.671493	0.722	0.494	1.40249e-05	iCAFs	TIMP3
7.09879e-10	-0.529287	0.654	0.847	1.41919e-05	iCAFs	DYNLT1
7.63655e-10	-0.793067	0.113	0.389	1.5267e-05	iCAFs	EGFL6
8.58164e-10	0.672178	0.744	0.588	1.71564e-05	iCAFs	NFKBIZ
9.46934e-10	-0.607918	0.218	0.494	1.89311e-05	iCAFs	GPM6B
1.12912e-09	1.01628	0.707	0.592	2.25733e-05	iCAFs	CFH
1.16757e-09	0.862817	0.263	0.095	2.33421e-05	iCAFs	CCL19
1.66764e-09	0.51422	0.767	0.582	3.33394e-05	iCAFs	SNHG8
1.81419e-09	-0.544538	0.143	0.402	3.62693e-05	iCAFs	WNT2
2.09151e-09	-0.503404	0.459	0.684	4.18135e-05	iCAFs	UQCRC1
2.2485e-09	0.508907	0.602	0.387	4.49521e-05	iCAFs	VASN
2.38753e-09	-1.99812	0.271	0.529	4.77316e-05	iCAFs	MMP1
2.44816e-09	0.857884	0.466	0.254	4.89436e-05	iCAFs	A2M
2.57541e-09	-0.571994	1	1	5.14876e-05	iCAFs	ACTB
2.61057e-09	0.994468	0.361	0.18	5.21905e-05	iCAFs	SLPI
3.38576e-09	0.674993	0.782	0.659	6.76881e-05	iCAFs	SERTAD1
4.29733e-09	0.500612	0.504	0.296	8.59122e-05	iCAFs	CPXM2
4.90642e-09	-0.723671	0.707	0.829	9.80892e-05	iCAFs	CLEC11A
5.76629e-09	-2.2254	0.06	0.291	0.00011528	iCAFs	IL24
6.31564e-09	-0.581532	0.917	0.948	0.000126262	iCAFs	COL6A3
6.39137e-09	0.541238	0.82	0.64	0.000127776	iCAFs	FGFR1
7.01311e-09	-0.546984	0.789	0.904	0.000140206	iCAFs	FLNA
7.18817e-09	0.570944	0.504	0.277	0.000143706	iCAFs	RGS16
7.2898e-09	-0.567333	1	0.998	0.000145738	iCAFs	HLA-A
7.60874e-09	0.582788	0.774	0.596	0.000152114	iCAFs	KCNQ1OT1
7.87803e-09	0.875744	0.947	0.888	0.000157497	iCAFs	SOD2
9.51361e-09	0.534327	0.985	0.959	0.000190196	iCAFs	HSP90AB1
1.07765e-08	-0.836411	0.511	0.701	0.000215443	iCAFs	FABP5
1.28711e-08	-0.540124	0.511	0.675	0.00025732	iCAFs	TMEM45A
1.29467e-08	0.569556	0.526	0.332	0.000258831	iCAFs	TRIB1
1.42475e-08	0.678898	0.947	0.881	0.000284837	iCAFs	CEBPB
1.50082e-08	-0.552151	0.669	0.775	0.000300044	iCAFs	CNN2
1.65038e-08	-1.02288	0.398	0.604	0.000329945	iCAFs	TGFBI
2.02058e-08	0.577202	0.714	0.519	0.000403954	iCAFs	HSPH1
2.26551e-08	-0.565234	0.241	0.486	0.000452921	iCAFs	GUCY1A3
2.40226e-08	0.643543	0.617	0.457	0.00048026	iCAFs	PIM1
2.51044e-08	-0.699708	0.105	0.336	0.000501888	iCAFs	NOTCH3
2.7834e-08	1.39408	0.586	0.402	0.000556457	iCAFs	MFAP5
3.0742e-08	-0.518493	0.18	0.436	0.000614593	iCAFs	PRDM1
3.09694e-08	0.991641	0.481	0.275	0.000619141	iCAFs	IGFBP2
3.804e-08	-0.507922	0.158	0.408	0.000760496	iCAFs	MT1F
3.92793e-08	-1.0895	0.414	0.619	0.000785273	iCAFs	COL4A1
5.8145e-08	-1.68733	0.09	0.297	0.00116244	iCAFs	IL11
5.9095e-08	-0.521149	0.624	0.756	0.00118143	iCAFs	CERCAM
6.2555e-08	0.533091	0.534	0.346	0.0012506	iCAFs	SPON1
6.65838e-08	0.558162	0.481	0.319	0.00133114	iCAFs	UAP1
6.87827e-08	0.819918	0.842	0.686	0.0013751	iCAFs	CCL2
7.6019e-08	-0.638477	0.526	0.74	0.00151977	iCAFs	CAV1
8.96814e-08	-0.563046	0.188	0.421	0.00179291	iCAFs	SMYD3
1.11624e-07	-0.6261	0.188	0.433	0.00223159	iCAFs	COL10A1
1.22925e-07	0.501633	0.511	0.346	0.00245751	iCAFs	TGFBR2
1.40355e-07	0.652322	0.917	0.853	0.00280597	iCAFs	CD74
1.42973e-07	0.508534	0.805	0.689	0.00285832	iCAFs	ZFAND5
1.488e-07	-0.571869	0.571	0.755	0.00297482	iCAFs	PDLIM7
2.00572e-07	-1.07613	0.812	0.855	0.00400984	iCAFs	ISG15
2.03588e-07	0.582892	0.82	0.7	0.00407014	iCAFs	MEG3
2.92327e-07	-0.542525	0.391	0.609	0.00584421	iCAFs	DKK3
3.74347e-07	-0.51698	0.94	0.954	0.00748395	iCAFs	LUM
4.30957e-07	0.562098	0.714	0.549	0.00861569	iCAFs	MTRNR2L12
6.91005e-07	0.720511	0.571	0.416	0.0138146	iCAFs	HLA-DRB1
6.92116e-07	0.532486	0.85	0.758	0.0138368	iCAFs	CD44
6.98818e-07	-0.529012	0.699	0.784	0.0139708	iCAFs	MARCKS
9.651e-07	-2.93892	0.226	0.427	0.0192943	iCAFs	MMP3
1.00678e-06	0.685714	0.496	0.335	0.0201276	iCAFs	ERRFI1
1.17064e-06	0.619721	0.684	0.55	0.0234035	iCAFs	CDKN1A
1.36346e-06	-1.57553	0.639	0.737	0.0272583	iCAFs	TAGLN
2.1425e-06	-0.560815	0.556	0.726	0.0428329	iCAFs	RAB31

## Sheet: OV CAFs
p_val	avg_log2FC	pct.1	pct.2	p_val_adj	cluster	gene
5.50123e-290	1.83796	0.756	0.031	1.80699e-285	apCAFs	LAPTM5
2.07268e-189	0.909822	0.386	0.009	6.80814e-185	apCAFs	SAMSN1
3.19659e-180	0.635161	0.299	0.004	1.04998e-175	apCAFs	HCST
4.66374e-167	1.89983	0.496	0.024	1.5319e-162	apCAFs	TYROBP
1.41491e-149	0.811511	0.323	0.009	4.64756e-145	apCAFs	CD2
6.83796e-148	0.592298	0.331	0.009	2.24606e-143	apCAFs	CD37
1.25164e-129	0.510156	0.291	0.008	4.11126e-125	apCAFs	CD53
3.88733e-113	0.812024	0.299	0.012	1.27687e-108	apCAFs	CD52
5.907e-112	1.15792	0.402	0.025	1.94027e-107	apCAFs	HLA-DQB1
9.9883e-112	0.91641	0.457	0.033	3.28086e-107	apCAFs	GPR183
7.0421e-106	1.29613	0.346	0.019	2.31312e-101	apCAFs	HLA-DQA1
6.06294e-100	1.12375	0.465	0.041	1.99149e-95	apCAFs	CXCR4
2.33258e-97	0.852137	0.378	0.026	7.66184e-93	apCAFs	ALOX5AP
9.66896e-96	0.57592	0.323	0.018	3.17596e-91	apCAFs	GPSM3
1.21858e-89	1.18317	0.299	0.017	4.00268e-85	apCAFs	C1QB
4.09238e-85	2.10639	0.89	0.22	1.34422e-80	apCAFs	SRGN
2.02075e-83	1.02435	0.331	0.023	6.63755e-79	apCAFs	RGS1
2.01324e-79	0.837701	0.299	0.02	6.61291e-75	apCAFs	CD3D
3.28431e-74	1.1601	0.315	0.025	1.0788e-69	apCAFs	CD7
6.51195e-72	1.56171	0.48	0.065	2.13898e-67	apCAFs	FCER1G
8.74786e-71	0.979776	0.488	0.065	2.87341e-66	apCAFs	ARHGDIB
3.08491e-69	0.705928	0.354	0.034	1.0133e-64	apCAFs	HLA-DMA
3.60682e-67	0.608017	0.252	0.016	1.18473e-62	apCAFs	TRBC2
6.90861e-67	0.558191	0.283	0.021	2.26927e-62	apCAFs	GMFG
1.40041e-66	1.48979	0.283	0.022	4.59993e-62	apCAFs	C1QA
9.58105e-64	2.59056	0.559	0.104	3.14709e-59	apCAFs	HLA-DRA
3.15302e-55	2.0618	0.543	0.109	1.03567e-50	apCAFs	HLA-DRB1
1.43536e-52	0.944592	0.252	0.022	4.71471e-48	apCAFs	HLA-DRB5
4.38812e-46	2.36465	0.386	0.063	1.44137e-41	apCAFs	APOC1
2.70429e-45	1.91036	0.583	0.155	8.88279e-41	apCAFs	HLA-DPB1
4.85632e-44	1.78442	0.551	0.14	1.59516e-39	apCAFs	HLA-DPA1
9.96827e-42	0.687322	0.252	0.028	3.27428e-37	apCAFs	BCL2A1
9.00868e-38	0.97147	0.37	0.067	2.95908e-33	apCAFs	CCL5
5.55972e-37	1.22792	0.252	0.033	1.8262e-32	apCAFs	CCL4
2.3367e-30	2.74669	0.756	0.395	7.67537e-26	apCAFs	CD74
2.23317e-29	0.757239	0.512	0.153	7.3353e-25	apCAFs	SMAP2
5.39751e-29	1.90588	0.252	0.042	1.77292e-24	apCAFs	SPP1
4.78865e-27	0.500935	0.268	0.048	1.57293e-22	apCAFs	TUBA4A
9.5432e-26	1.11667	0.299	0.065	3.13466e-21	apCAFs	C15orf48
1.73313e-24	0.862568	0.252	0.047	5.69281e-20	apCAFs	EREG
1.07797e-23	0.864593	0.606	0.246	3.5408e-19	apCAFs	EZR
2.55218e-18	1.86651	0.693	0.38	8.38313e-14	apCAFs	APOE
4.63954e-18	0.660444	0.457	0.169	1.52395e-13	apCAFs	CD83
5.08906e-18	1.13744	0.268	0.068	1.6716e-13	apCAFs	AREG
2.78263e-17	0.661184	0.669	0.349	9.14012e-13	apCAFs	CFLAR
5.30537e-17	0.953889	0.52	0.211	1.74265e-12	apCAFs	KRT8
1.91963e-15	0.809387	0.984	0.889	6.3054e-11	apCAFs	BTG1
1.40843e-14	0.950981	0.433	0.181	4.62626e-10	apCAFs	CCL3
4.93876e-13	0.555667	0.622	0.337	1.62224e-08	apCAFs	COTL1
1.72172e-12	0.646779	0.535	0.262	5.65533e-08	apCAFs	HMGB2
2.48707e-12	0.556296	0.504	0.259	8.16929e-08	apCAFs	TGFB1
3.26716e-12	0.64927	0.52	0.262	1.07316e-07	apCAFs	TXNIP
3.64261e-12	0.553893	0.835	0.606	1.19649e-07	apCAFs	FXYD5
6.48908e-12	-0.738516	0.961	0.975	2.13147e-07	apCAFs	COL6A2
7.17634e-11	-0.876044	0.772	0.859	2.35721e-06	apCAFs	PDPN
3.1021e-10	-0.659495	0.803	0.857	1.01895e-05	apCAFs	FGFR1
4.92052e-10	0.543789	1	0.984	1.61624e-05	apCAFs	RPS29
7.72321e-10	0.599095	0.992	0.99	2.53684e-05	apCAFs	TMSB4X
1.03313e-09	-0.65808	0.654	0.831	3.39352e-05	apCAFs	CTSK
1.32545e-09	0.506352	0.402	0.195	4.35369e-05	apCAFs	PPP2R5C
5.49906e-09	-0.615278	0.315	0.543	0.000180628	apCAFs	CREB3L1
7.99786e-09	-0.714459	0.85	0.889	0.000262706	apCAFs	COL6A1
1.13876e-08	-0.605	0.669	0.795	0.000374048	apCAFs	PRRX1
3.77905e-08	-1.35443	0.339	0.564	0.0012413	apCAFs	MMP11
5.27482e-08	-0.774219	0.591	0.752	0.00173262	apCAFs	PDLIM4
7.23834e-08	-0.633455	0.567	0.701	0.00237758	apCAFs	CLMP
9.96936e-08	-0.628292	0.283	0.513	0.00327464	apCAFs	ADAMTS12
1.16253e-07	-0.664178	0.843	0.948	0.00381857	apCAFs	LUM
1.43415e-07	0.565012	0.346	0.175	0.00471074	apCAFs	DUSP2
1.5278e-07	-0.65821	0.717	0.842	0.00501837	apCAFs	PCOLCE
1.62874e-07	-0.648399	0.559	0.734	0.00534993	apCAFs	SDC2
1.64895e-07	-0.508559	0.606	0.745	0.00541632	apCAFs	RCN1
2.02993e-07	-0.506354	0.78	0.853	0.00666773	apCAFs	PFDN2
2.13828e-07	0.510432	0.402	0.214	0.00702362	apCAFs	DUSP4
2.23012e-07	-0.64059	0.362	0.587	0.00732529	apCAFs	PLPP3
2.84406e-07	-0.750074	0.583	0.711	0.00934187	apCAFs	OAF
3.50801e-07	-0.809248	0.756	0.815	0.0115228	apCAFs	PMP22
4.36378e-07	-0.524027	0.449	0.647	0.0143337	apCAFs	ECM1
4.78012e-07	0.560824	0.819	0.66	0.0157012	apCAFs	CYBA
7.26679e-07	-0.745066	0.575	0.735	0.0238692	apCAFs	THY1
1.11607e-06	-0.724488	0.189	0.393	0.0366597	apCAFs	RGS3
6.61706e-240	2.57494	0.385	0.007	2.17351e-235	myCAFs	RGS5
2.33824e-153	0.620255	0.259	0.005	7.68043e-149	myCAFs	ESAM
3.69104e-144	0.875271	0.253	0.006	1.2124e-139	myCAFs	TINAGL1
2.05027e-119	1.36556	0.305	0.015	6.73452e-115	myCAFs	PPP1R14A
8.17534e-94	1.14563	0.299	0.021	2.68535e-89	myCAFs	KIAA0101
2.53142e-91	2.26372	0.356	0.033	8.31497e-87	myCAFs	NDUFA4L2
1.70235e-60	2.14631	0.695	0.232	5.59171e-56	myCAFs	COL4A1
1.49695e-56	-1.78991	0.506	0.938	4.91704e-52	myCAFs	MMP2
3.06387e-40	1.28802	0.414	0.103	1.00639e-35	myCAFs	A2M
6.06539e-39	-1.45611	0.443	0.874	1.9923e-34	myCAFs	PDPN
8.50833e-38	-1.82154	0.759	0.953	2.79473e-33	myCAFs	DCN
1.06032e-37	1.72044	0.598	0.251	3.48283e-33	myCAFs	COL4A2
2.31576e-37	-1.69633	0.477	0.841	7.60658e-33	myCAFs	CTSK
1.4066e-34	1.19027	0.287	0.057	4.62026e-30	myCAFs	ANGPT2
4.93262e-34	-1.66743	0.437	0.82	1.62022e-29	myCAFs	FBLN1
7.86955e-34	-1.50148	0.69	0.956	2.58491e-29	myCAFs	LUM
1.13607e-33	-1.36181	0.259	0.717	3.73166e-29	myCAFs	CLMP
2.54606e-33	1.92598	0.621	0.257	8.36305e-29	myCAFs	ADIRF
2.8883e-31	0.603096	0.287	0.061	9.4872e-27	myCAFs	NOTCH3
9.36899e-29	-1.19925	0.563	0.892	3.07743e-24	myCAFs	MEG3
1.45835e-27	-1.57744	0.443	0.791	4.79023e-23	myCAFs	MAFB
5.66621e-27	1.52817	0.983	0.932	1.86118e-22	myCAFs	IGFBP7
1.50641e-25	1.02648	0.31	0.084	4.94812e-21	myCAFs	EDNRB
1.69296e-25	1.74273	0.592	0.281	5.56088e-21	myCAFs	ACTA2
1.06776e-24	-2.15788	0.218	0.605	3.50728e-20	myCAFs	SFRP4
1.25128e-23	0.771547	0.989	0.977	4.11009e-19	myCAFs	MYL6
1.64984e-23	2.43476	0.276	0.073	5.41923e-19	myCAFs	IL24
2.12005e-23	1.48174	0.632	0.333	6.96372e-19	myCAFs	SOD3
4.83602e-23	0.605852	0.276	0.073	1.58849e-18	myCAFs	CNN1
9.50169e-23	-1.73347	0.345	0.731	3.12102e-18	myCAFs	SFRP2
1.8227e-22	1.21896	0.902	0.777	5.98701e-18	myCAFs	TPM2
4.75294e-22	0.615109	0.305	0.09	1.5612e-17	myCAFs	SLC7A2
1.35695e-21	0.535582	0.305	0.091	4.45717e-17	myCAFs	GGH
2.42441e-21	-1.59233	0.144	0.509	7.96347e-17	myCAFs	DPT
3.46393e-21	0.518233	0.282	0.08	1.1378e-16	myCAFs	RNF152
3.56831e-21	-0.956137	0.575	0.84	1.17208e-16	myCAFs	BASP1
3.60425e-21	-1.08118	0.374	0.683	1.18389e-16	myCAFs	TWIST2
4.58783e-21	-1.73877	0.333	0.679	1.50696e-16	myCAFs	PTGDS
7.55025e-21	-1.06819	0.546	0.87	2.48003e-16	myCAFs	RGCC
2.01965e-20	0.656914	0.96	0.892	6.63393e-16	myCAFs	HMGB1
6.53245e-20	-0.857472	0.345	0.68	2.14571e-15	myCAFs	TMEM176B
1.03466e-19	0.737667	0.454	0.196	3.39854e-15	myCAFs	ZFHX3
2.16409e-19	0.63064	1	0.997	7.1084e-15	myCAFs	GAPDH
2.17169e-19	0.748333	0.58	0.302	7.13336e-15	myCAFs	PDLIM1
2.1815e-19	0.654558	0.253	0.072	7.16557e-15	myCAFs	ADAMTS9
2.47204e-19	1.09162	0.764	0.524	8.11989e-15	myCAFs	CAV1
3.27325e-19	0.60256	0.471	0.206	1.07516e-14	myCAFs	CRIP2
3.82122e-19	-0.838442	0.661	0.877	1.25516e-14	myCAFs	C1S
5.33691e-19	0.525049	0.322	0.109	1.75302e-14	myCAFs	CENPW
1.25566e-18	-0.941774	0.695	0.894	4.12446e-14	myCAFs	PLAUR
2.19708e-18	-1.66312	0.172	0.519	7.21673e-14	myCAFs	CXCL14
3.00337e-18	2.04382	0.305	0.106	9.86518e-14	myCAFs	PDK4
3.27788e-18	1.15599	0.621	0.335	1.07668e-13	myCAFs	CRYAB
1.04213e-17	-1.0738	0.506	0.757	3.4231e-13	myCAFs	PDLIM4
1.07844e-17	0.737887	0.466	0.215	3.54235e-13	myCAFs	EPS8
1.3815e-17	-1.22185	0.471	0.717	4.5378e-13	myCAFs	OAF
1.62713e-17	1.62472	0.741	0.499	5.34462e-13	myCAFs	TAGLN
3.36382e-17	1.07772	0.833	0.742	1.10491e-12	myCAFs	H2AFZ
4.3546e-17	-1.04148	0.184	0.515	1.43036e-12	myCAFs	C3
4.48323e-17	-0.749987	0.506	0.837	1.47261e-12	myCAFs	S100A16
4.91332e-17	0.54432	0.368	0.147	1.61388e-12	myCAFs	PDGFA
5.25819e-17	-1.035	0.678	0.819	1.72716e-12	myCAFs	PMP22
8.75326e-17	1.43579	0.799	0.622	2.87518e-12	myCAFs	MYL9
1.01606e-16	-1.20081	0.379	0.647	3.33746e-12	myCAFs	INSIG1
1.16649e-16	-0.979664	0.58	0.757	3.83157e-12	myCAFs	NINJ1
1.2944e-16	0.540249	0.385	0.161	4.25171e-12	myCAFs	TBC1D1
1.38235e-16	1.14879	0.649	0.375	4.54061e-12	myCAFs	ID4
2.05712e-16	-1.14272	0.529	0.766	6.75703e-12	myCAFs	HTRA1
2.68543e-16	-0.915609	0.741	0.889	8.82084e-12	myCAFs	ID2
2.72412e-16	-0.736431	0.741	0.927	8.94792e-12	myCAFs	NBL1
4.01424e-16	0.796112	0.977	0.896	1.31856e-11	myCAFs	CALD1
8.24014e-16	-1.46944	0.259	0.547	2.70664e-11	myCAFs	HMOX1
8.63674e-16	-0.590308	1	0.999	2.83691e-11	myCAFs	FTL
9.69436e-16	-2.20528	0.109	0.41	3.18431e-11	myCAFs	APOD
1.01622e-15	-0.771126	0.5	0.816	3.33796e-11	myCAFs	CTHRC1
1.3513e-15	0.830583	0.701	0.446	4.43862e-11	myCAFs	ATF3
1.52953e-15	0.771713	0.563	0.317	5.02406e-11	myCAFs	CSRP1
1.71738e-15	0.574404	0.345	0.144	5.64109e-11	myCAFs	ARHGEF7
1.89573e-15	1.01585	0.672	0.422	6.22691e-11	myCAFs	AKAP12
2.05248e-15	-0.764859	0.351	0.659	6.7418e-11	myCAFs	MFAP4
2.25923e-15	-0.750738	0.379	0.666	7.4209e-11	myCAFs	RYBP
3.26343e-15	0.627996	0.874	0.752	1.07194e-10	myCAFs	MYL12A
3.50001e-15	1.1611	0.58	0.372	1.14965e-10	myCAFs	COL18A1
4.02007e-15	-0.71817	0.69	0.917	1.32047e-10	myCAFs	SERPINF1
4.92877e-15	0.540482	0.885	0.766	1.61895e-10	myCAFs	COX8A
5.71026e-15	0.517652	0.851	0.618	1.87565e-10	myCAFs	CEBPD
6.64479e-15	-0.640935	0.23	0.533	2.18262e-10	myCAFs	GJA1
1.50199e-14	-0.749373	0.282	0.563	4.93359e-10	myCAFs	TMEM176A
2.01626e-14	-1.01369	0.27	0.568	6.62281e-10	myCAFs	CXCL12
5.28816e-14	-0.733392	0.437	0.686	1.737e-09	myCAFs	MXRA8
7.62297e-14	0.625466	0.316	0.131	2.50392e-09	myCAFs	ARHGAP29
1.9397e-13	-0.801808	0.201	0.481	6.37134e-09	myCAFs	HAS2
2.28358e-13	0.876703	0.96	0.901	7.50088e-09	myCAFs	TUBA1B
2.58922e-13	-0.730994	0.23	0.482	8.5048e-09	myCAFs	ARL4C
2.60342e-13	0.57042	0.477	0.262	8.55144e-09	myCAFs	HMGB2
2.84259e-13	0.714952	0.534	0.31	9.33707e-09	myCAFs	LAMA4
3.16141e-13	0.631881	0.333	0.15	1.03843e-08	myCAFs	ITGA1
4.12963e-13	1.00386	0.437	0.226	1.35646e-08	myCAFs	KRT18
7.05449e-13	-0.518258	0.764	0.887	2.31719e-08	myCAFs	RAB7A
8.1356e-13	-0.987314	0.575	0.834	2.6723e-08	myCAFs	CCDC80
9.96652e-13	-0.732597	0.23	0.494	3.2737e-08	myCAFs	PDGFRL
1.0857e-12	-0.845295	0.672	0.824	3.56619e-08	myCAFs	RND3
1.25157e-12	0.593093	0.431	0.221	4.11103e-08	myCAFs	MYLK
1.36097e-12	0.802025	0.362	0.185	4.47037e-08	myCAFs	PTTG1
1.54728e-12	-0.58851	0.764	0.86	5.08235e-08	myCAFs	FGFR1
1.96282e-12	-0.634036	0.649	0.822	6.44728e-08	myCAFs	SPHK1
2.46944e-12	-0.632405	0.569	0.889	8.11138e-08	myCAFs	RARRES2
2.75245e-12	0.558346	0.902	0.842	9.04097e-08	myCAFs	CALM1
3.29974e-12	-0.637975	0.466	0.664	1.08386e-07	myCAFs	MPZL1
3.31385e-12	-0.816885	0.466	0.653	1.0885e-07	myCAFs	TBX3
3.37563e-12	0.588833	0.339	0.16	1.10879e-07	myCAFs	FADS3
3.95685e-12	0.581124	0.73	0.574	1.29971e-07	myCAFs	PLP2
4.25309e-12	0.656937	0.379	0.191	1.39701e-07	myCAFs	CKS1B
4.47712e-12	-0.925062	0.42	0.629	1.4706e-07	myCAFs	IGFBP6
4.57165e-12	-2.11463	0.213	0.439	1.50165e-07	myCAFs	RSAD2
6.93461e-12	-0.565164	0.615	0.824	2.27781e-07	myCAFs	S100A13
8.75456e-12	-0.57461	0.351	0.586	2.87561e-07	myCAFs	GFPT2
1.24031e-11	-0.503507	0.914	0.964	4.07405e-07	myCAFs	ZFAS1
1.48447e-11	0.799355	0.46	0.251	4.87603e-07	myCAFs	ADAMTS1
1.50051e-11	0.514582	0.483	0.275	4.92873e-07	myCAFs	CAV2
2.05845e-11	-0.52885	0.287	0.547	6.7614e-07	myCAFs	CREB3L1
2.47931e-11	0.526317	0.437	0.252	8.14379e-07	myCAFs	LSM4
2.58693e-11	0.662138	0.96	0.912	8.49728e-07	myCAFs	DSTN
3.1686e-11	0.862555	0.471	0.285	1.04079e-06	myCAFs	TFPI
3.89063e-11	0.824501	0.546	0.355	1.27796e-06	myCAFs	EPAS1
4.7202e-11	0.598297	0.948	0.811	1.55044e-06	myCAFs	JUN
5.19982e-11	-0.582665	0.075	0.302	1.70798e-06	myCAFs	FAM134B
5.33729e-11	0.523318	0.856	0.745	1.75314e-06	myCAFs	2023-09-07
5.45875e-11	-0.689455	0.379	0.612	1.79303e-06	myCAFs	GPNMB
6.5192e-11	-0.536335	0.103	0.336	2.14136e-06	myCAFs	SLC38A5
6.85048e-11	-1.79347	0.368	0.565	2.25018e-06	myCAFs	MMP11
8.4827e-11	-1.2531	0.316	0.549	2.78631e-06	myCAFs	ARC
1.10415e-10	0.733121	0.977	0.961	3.6268e-06	myCAFs	ACTB
1.59764e-10	-0.659719	0.172	0.401	5.24776e-06	myCAFs	FBLN2
2.13803e-10	-0.760972	0.925	0.972	7.02279e-06	myCAFs	TXN
2.80545e-10	-0.55801	0.46	0.651	9.21507e-06	myCAFs	TPBG
2.86837e-10	-0.675535	0.328	0.549	9.42172e-06	myCAFs	CDC42EP3
2.93984e-10	-0.656059	0.816	0.926	9.65648e-06	myCAFs	ANXA1
3.32364e-10	0.635089	0.569	0.392	1.09171e-05	myCAFs	GNG11
4.78288e-10	0.770629	0.374	0.201	1.57103e-05	myCAFs	THBD
5.411e-10	-0.521652	0.391	0.612	1.77735e-05	myCAFs	SPSB1
6.73024e-10	-0.553418	0.31	0.526	2.21068e-05	myCAFs	CREG1
6.86905e-10	0.531685	0.437	0.248	2.25628e-05	myCAFs	LPP
7.19665e-10	-1.93576	0.207	0.434	2.36389e-05	myCAFs	GAL
8.26448e-10	0.636548	0.833	0.778	2.71463e-05	myCAFs	NUCKS1
8.48322e-10	-0.616857	0.155	0.369	2.78648e-05	myCAFs	FAM101B
8.90637e-10	-0.543781	0.247	0.462	2.92548e-05	myCAFs	KIAA1217
9.00745e-10	-0.579282	0.149	0.368	2.95868e-05	myCAFs	FBLN5
1.05145e-09	0.689363	0.695	0.577	3.45371e-05	myCAFs	PRKCDBP
1.06022e-09	0.545685	0.626	0.46	3.4825e-05	myCAFs	SEPW1
1.20087e-09	-0.552145	0.322	0.549	3.9445e-05	myCAFs	ABCA1
1.59854e-09	0.65892	0.793	0.657	5.25072e-05	myCAFs	MFGE8
1.61148e-09	-0.661321	0.08	0.29	5.29324e-05	myCAFs	IGF1
1.6613e-09	0.505876	0.891	0.818	5.45687e-05	myCAFs	BGN
2.05745e-09	-0.514412	0.155	0.371	6.75811e-05	myCAFs	TSHZ2
3.14227e-09	0.510783	0.707	0.523	0.000103214	myCAFs	FOS
3.41097e-09	-0.527812	0.397	0.605	0.00011204	myCAFs	NRIP1
3.51251e-09	-1.07667	0.529	0.64	0.000115375	myCAFs	HMGA1
4.09052e-09	-0.564404	0.149	0.356	0.000134361	myCAFs	MFSD2A
4.57622e-09	-0.500884	0.207	0.462	0.000150315	myCAFs	MFAP5
5.20235e-09	0.981654	0.494	0.321	0.000170881	myCAFs	ADAMTS4
5.55205e-09	-0.510358	0.937	0.942	0.000182368	myCAFs	LGALS3
5.8959e-09	0.883014	0.753	0.716	0.000193663	myCAFs	HMGN2
6.24663e-09	0.579048	0.707	0.573	0.000205183	myCAFs	CD151
6.9708e-09	1.09055	0.937	0.966	0.00022897	myCAFs	TIMP1
7.12222e-09	-0.517412	0.167	0.378	0.000233944	myCAFs	DSEL
1.05298e-08	0.619395	0.695	0.538	0.000345872	myCAFs	TPM1
1.08362e-08	-0.628893	0.494	0.655	0.000355936	myCAFs	MMP14
1.24021e-08	0.624493	0.569	0.447	0.000407372	myCAFs	H2AFV
1.36853e-08	-0.638758	0.713	0.829	0.000449521	myCAFs	AEBP1
1.54813e-08	-0.510927	0.448	0.624	0.000508513	myCAFs	SRGAP1
1.68727e-08	-0.576479	0.213	0.416	0.000554217	myCAFs	BMP2
1.74898e-08	-0.517084	0.316	0.512	0.000574488	myCAFs	MYO10
1.84264e-08	-0.595417	0.506	0.661	0.000605252	myCAFs	NRP2
2.04917e-08	0.842714	0.747	0.62	0.000673091	myCAFs	RHOB
2.55201e-08	0.574996	0.851	0.768	0.000838258	myCAFs	HSPB1
2.96588e-08	0.593771	0.782	0.729	0.000974202	myCAFs	PTMS
3.63029e-08	1.13377	0.477	0.322	0.00119244	myCAFs	EGFL6
4.4235e-08	0.899461	0.695	0.55	0.00145299	myCAFs	CPE
4.75515e-08	-0.644495	0.241	0.439	0.00156192	myCAFs	CYP1B1
5.62501e-08	-0.524393	0.178	0.372	0.00184765	myCAFs	IGF2
7.8942e-08	-0.548152	0.328	0.507	0.00259301	myCAFs	CYB5A
8.14157e-08	-0.686661	0.506	0.659	0.00267426	myCAFs	LMO4
1.04271e-07	-0.619206	0.661	0.781	0.00342499	myCAFs	CSTB
1.65643e-07	0.507324	0.592	0.442	0.00544088	myCAFs	PMAIP1
2.09532e-07	0.587267	0.454	0.304	0.00688248	myCAFs	CKS2
2.57249e-07	0.50267	0.701	0.569	0.00844986	myCAFs	KLF9
2.72025e-07	-1.03024	0.086	0.258	0.0089352	myCAFs	C7
3.69656e-07	-0.520168	0.115	0.288	0.0121421	myCAFs	CAMTA2
4.86696e-07	0.723127	0.856	0.84	0.0159865	myCAFs	TUBB
6.33459e-07	-0.5566	0.23	0.419	0.0208072	myCAFs	IGFBP3
6.45221e-07	-0.500847	0.563	0.737	0.0211936	myCAFs	MARCKSL1
7.24396e-07	-0.721185	0.276	0.436	0.0237942	myCAFs	CADM1
7.75179e-07	-0.537576	0.799	0.882	0.0254623	myCAFs	ZFAND5
8.51493e-07	0.874724	0.379	0.234	0.027969	myCAFs	SRGN
9.47444e-07	-0.92408	0.155	0.315	0.0311207	myCAFs	NMB
9.49937e-07	-0.506088	0.149	0.315	0.0312026	myCAFs	RP3-428L16.2
9.97675e-07	-0.845728	0.339	0.484	0.0327706	myCAFs	SEPP1
1.17236e-06	-1.73922	0.161	0.324	0.0385086	myCAFs	MMP1
1.2467e-06	-0.553644	0.667	0.769	0.0409502	myCAFs	GEM
1.29941e-06	-0.633284	0.276	0.439	0.0426817	myCAFs	SMOX
0	3.1406	0.812	0.138	0	eCAFs	MMP11
0	1.75595	0.962	0.541	0	eCAFs	CTHRC1
0	1.33403	0.998	0.967	0	eCAFs	HLA-B
0	-2.47873	0.026	0.621	0	eCAFs	C7
0	-3.99024	0.285	0.891	0	eCAFs	MGP
4.78247e-301	-4.43682	0.025	0.501	1.5709e-296	eCAFs	CFD
8.76604e-289	1.19217	0.993	0.94	2.87938e-284	eCAFs	HLA-C
4.95431e-282	1.21349	1	0.99	1.62734e-277	eCAFs	LGALS1
2.92943e-269	-1.63019	0.105	0.582	9.6223e-265	eCAFs	MGST1
1.06783e-265	-2.87236	0.401	0.786	3.50749e-261	eCAFs	GSN
2.51249e-256	-2.57274	0.049	0.49	8.25279e-252	eCAFs	MT1A
2.30301e-252	-1.65468	0.031	0.455	7.5647e-248	eCAFs	GPX3
2.68222e-247	0.872418	1	1	8.8103e-243	eCAFs	B2M
1.01311e-241	-1.83872	0.228	0.695	3.32775e-237	eCAFs	MEDAG
1.48638e-235	1.72692	0.766	0.224	4.8823e-231	eCAFs	POSTN
3.37989e-229	1.90746	0.98	0.751	1.11019e-224	eCAFs	COL1A1
8.46342e-225	1.18546	0.877	0.464	2.77998e-220	eCAFs	CTSB
4.85912e-218	1.34032	0.622	0.112	1.59608e-213	eCAFs	CADM1
6.20947e-215	-3.14295	0.243	0.65	2.03962e-210	eCAFs	APOD
1.33633e-204	-1.28582	0.139	0.56	4.38945e-200	eCAFs	EFEMP1
8.35791e-203	-1.49512	0.901	0.953	2.74532e-198	eCAFs	CST3
6.69942e-202	1.18526	0.804	0.392	2.20056e-197	eCAFs	MMP14
4.87433e-200	1.78873	0.919	0.567	1.60107e-195	eCAFs	COL3A1
8.06403e-197	-1.49064	0.334	0.715	2.64879e-192	eCAFs	VEGFA
8.26897e-197	-2.65212	0.216	0.635	2.71611e-192	eCAFs	IL6
3.15122e-195	-1.52104	0.277	0.688	1.03508e-190	eCAFs	AKAP12
2.31923e-194	-1.72149	0.954	0.986	7.61797e-190	eCAFs	MT2A
1.06238e-191	-1.0331	0.142	0.542	3.48961e-187	eCAFs	TFPI
1.69599e-190	1.75473	0.844	0.479	5.57081e-186	eCAFs	FN1
6.98783e-188	1.19576	0.535	0.082	2.29529e-183	eCAFs	EVA1A
7.69319e-188	-1.34767	0.341	0.714	2.52698e-183	eCAFs	GPRC5A
8.22008e-174	-0.740708	0.004	0.289	2.70005e-169	eCAFs	CHRDL1
1.13266e-171	-1.45657	0.856	0.938	3.72044e-167	eCAFs	LDHA
1.29744e-169	1.24766	0.921	0.668	4.2617e-165	eCAFs	MDK
1.67153e-169	1.32278	0.949	0.789	5.49046e-165	eCAFs	COL6A1
4.72156e-168	-1.30687	0.205	0.577	1.55089e-163	eCAFs	SOD3
1.34967e-167	2.36829	0.587	0.17	4.43325e-163	eCAFs	RSAD2
6.14331e-166	1.07402	0.551	0.118	2.01789e-161	eCAFs	GJB2
9.20643e-166	1.36526	0.846	0.539	3.02404e-161	eCAFs	IFI6
6.61972e-163	-1.3191	0.51	0.839	2.17438e-158	eCAFs	SPARCL1
5.46113e-161	0.959922	0.668	0.238	1.79382e-156	eCAFs	ADAMTS12
2.16865e-160	-1.51695	0.777	0.9	7.12335e-156	eCAFs	CCDC80
1.4076e-159	-0.896861	0.901	0.97	4.62354e-155	eCAFs	YBX3
6.24729e-159	1.32815	0.984	0.875	2.05205e-154	eCAFs	SPARC
4.26537e-158	-1.40148	0.118	0.471	1.40104e-153	eCAFs	PTGS2
6.62417e-158	-1.55389	0.433	0.783	2.17584e-153	eCAFs	KLF4
2.84363e-156	-1.00151	0.098	0.434	9.34049e-152	eCAFs	2023-03-03
3.81244e-156	-2.64077	0.184	0.546	1.25227e-151	eCAFs	CCL2
7.25826e-155	-1.44151	0.245	0.618	2.38412e-150	eCAFs	ID4
1.49705e-154	-1.52401	0.601	0.836	4.91735e-150	eCAFs	MYC
2.76113e-154	1.26585	0.904	0.698	9.06949e-150	eCAFs	CTSK
1.36818e-153	1.15632	0.75	0.365	4.49406e-149	eCAFs	COL5A2
1.37461e-153	-1.44384	0.379	0.703	4.51517e-149	eCAFs	C3
8.03538e-152	-1.16433	0.108	0.453	2.63938e-147	eCAFs	FGF7
3.45277e-151	0.763359	0.993	0.982	1.13413e-146	eCAFs	HLA-A
3.40093e-150	-2.2493	0.35	0.663	1.1171e-145	eCAFs	MT1X
8.81281e-148	0.718014	0.489	0.089	2.89474e-143	eCAFs	PLPP4
3.06427e-146	0.935835	0.669	0.262	1.00652e-141	eCAFs	MFAP2
6.3305e-145	1.11038	0.436	0.058	2.07938e-140	eCAFs	SOX11
2.33547e-141	0.731319	0.423	0.056	7.67132e-137	eCAFs	MME
4.94478e-140	-1.30949	0.36	0.671	1.62421e-135	eCAFs	SEPP1
5.75874e-140	-1.47891	0.348	0.708	1.89157e-135	eCAFs	CYR61
6.97366e-140	-1.33476	0.632	0.843	2.29064e-135	eCAFs	EIF4A3
1.28621e-139	-1.52181	0.446	0.732	4.22481e-135	eCAFs	ZFP36L2
2.18172e-139	-1.29322	0.268	0.62	7.1663e-135	eCAFs	NR4A1
1.33235e-138	0.939166	0.692	0.289	4.37638e-134	eCAFs	CDC42EP3
2.42511e-138	-1.27161	0.018	0.273	7.96575e-134	eCAFs	PDK4
2.81938e-138	-1.31665	0.082	0.402	9.26081e-134	eCAFs	WISP2
2.60176e-137	0.851154	0.527	0.139	8.54599e-133	eCAFs	NEDD4L
7.99881e-137	1.12843	0.455	0.09	2.62737e-132	eCAFs	CDKN2A
8.63401e-137	-0.74032	0.083	0.393	2.83601e-132	eCAFs	ABI3BP
8.27761e-136	1.61967	0.932	0.754	2.71895e-131	eCAFs	COL1A2
1.08254e-135	-1.64189	0.437	0.753	3.55581e-131	eCAFs	EGR1
3.30039e-134	-1.56144	0.623	0.869	1.08408e-129	eCAFs	GADD45B
1.53686e-133	-1.48257	0.562	0.826	5.04811e-129	eCAFs	FOSB
2.57345e-132	-1.42229	0.301	0.629	8.45302e-128	eCAFs	THBS1
4.88406e-132	0.866579	0.574	0.166	1.60427e-127	eCAFs	TGFBI
7.73804e-132	-0.657946	0.03	0.289	2.54171e-127	eCAFs	HSPB6
1.49429e-131	-1.02269	0.339	0.64	4.9083e-127	eCAFs	ELL2
2.57984e-131	0.724698	0.904	0.679	8.474e-127	eCAFs	OSTC
3.94699e-131	3.18665	0.451	0.099	1.29647e-126	eCAFs	MMP1
9.97224e-130	-1.42164	0.111	0.42	3.27558e-125	eCAFs	HAS1
1.35739e-129	0.771789	0.911	0.747	4.45863e-125	eCAFs	ATP6V1G1
1.56019e-128	-1.93515	0.267	0.592	5.12475e-124	eCAFs	APOE
2.42208e-127	1.21027	0.389	0.051	7.9558e-123	eCAFs	TDO2
3.62671e-127	1.09309	0.449	0.092	1.19127e-122	eCAFs	COL11A1
4.17111e-127	0.690357	0.933	0.743	1.37008e-122	eCAFs	MYDGF
6.3543e-127	0.751837	0.58	0.204	2.0872e-122	eCAFs	C9orf3
4.14126e-126	1.07803	0.524	0.16	1.36028e-121	eCAFs	RGS3
2.87339e-124	-1.52928	0.177	0.498	9.43823e-120	eCAFs	ANGPTL4
2.56603e-123	-1.28177	0.773	0.891	8.42862e-119	eCAFs	PNRC1
8.95878e-123	-1.18938	0.525	0.779	2.94269e-118	eCAFs	MAP1B
5.45859e-121	1.27308	0.778	0.478	1.79298e-116	eCAFs	ISG15
1.29015e-120	0.831492	0.578	0.215	4.23774e-116	eCAFs	DUSP10
1.3189e-120	-1.68253	0.535	0.78	4.3322e-116	eCAFs	CEBPD
7.71909e-119	-1.83268	0.183	0.48	2.53549e-114	eCAFs	MT1M
1.21041e-118	1.07991	0.883	0.699	3.97583e-114	eCAFs	PMP22
1.28352e-118	0.610034	0.454	0.11	4.21597e-114	eCAFs	TPST2
2.60169e-118	0.601307	0.326	0.022	8.54576e-114	eCAFs	NETO1
3.0613e-118	-1.04363	0.503	0.726	1.00554e-113	eCAFs	KDM6B
8.00554e-117	1.32332	0.852	0.711	2.62958e-112	eCAFs	IFI27
1.38751e-114	0.586546	0.425	0.091	4.55755e-110	eCAFs	MICAL2
3.8576e-112	-1.16741	0.573	0.765	1.2671e-107	eCAFs	MFAP4
4.62973e-112	-0.582498	0.032	0.264	1.52073e-107	eCAFs	ZBTB16
4.68788e-112	-1.16357	0.16	0.459	1.53983e-107	eCAFs	ADIRF
4.93481e-112	-1.53225	0.395	0.655	1.62094e-107	eCAFs	DPT
2.15254e-111	-0.989435	0.725	0.899	7.07046e-107	eCAFs	NNMT
4.78177e-111	-0.844832	0.037	0.27	1.57067e-106	eCAFs	SFRP1
1.61487e-110	0.741589	0.966	0.842	5.30436e-106	eCAFs	NBL1
2.92838e-110	-0.880014	0.11	0.389	9.61883e-106	eCAFs	PLAC9
3.04556e-109	0.753158	0.591	0.237	1.00037e-104	eCAFs	ANTXR1
7.15022e-109	0.660582	0.918	0.667	2.34863e-104	eCAFs	S100A16
2.01496e-108	0.68482	0.847	0.605	6.61855e-104	eCAFs	DRAP1
2.63965e-108	0.600994	0.475	0.128	8.67047e-104	eCAFs	LOXL2
4.78464e-108	1.69212	0.305	0.022	1.57161e-103	eCAFs	MMP13
6.34234e-108	0.692799	0.724	0.386	2.08327e-103	eCAFs	FAP
5.52186e-107	1.12578	0.58	0.248	1.81377e-102	eCAFs	LBH
6.94742e-107	0.64737	0.824	0.563	2.28202e-102	eCAFs	ATP6V0B
3.65235e-106	-1.3256	0.435	0.678	1.19969e-101	eCAFs	CREB5
5.09209e-106	-0.513483	0.046	0.282	1.6726e-101	eCAFs	NFIA
8.52284e-106	-1.19219	0.067	0.316	2.7995e-101	eCAFs	IL1RL1
3.75327e-105	-1.54866	0.584	0.81	1.23284e-100	eCAFs	CXCL2
5.33578e-105	-0.695106	0.04	0.267	1.75264e-100	eCAFs	FGF2
7.8367e-105	-1.03754	0.183	0.47	2.57412e-100	eCAFs	LIF
1.35481e-104	0.678184	0.362	0.058	4.45014e-100	eCAFs	SDC1
1.95638e-104	0.608327	0.918	0.728	6.42614e-100	eCAFs	RABAC1
2.9498e-104	0.63065	0.304	0.026	9.68921e-100	eCAFs	RP11-25L3.3
1.28404e-103	-0.915766	0.132	0.405	4.2177e-99	eCAFs	FHL1
1.74782e-103	0.858488	0.921	0.749	5.74108e-99	eCAFs	PDPN
3.08007e-103	0.9427	0.556	0.227	1.01171e-98	eCAFs	SMOX
6.59773e-103	-1.00719	0.453	0.676	2.16716e-98	eCAFs	UAP1
1.63647e-102	0.707734	0.411	0.098	5.37532e-98	eCAFs	FAM134B
2.74291e-102	0.848528	0.858	0.565	9.00962e-98	eCAFs	SERPINH1
8.68899e-102	-1.28994	0.383	0.615	2.85407e-97	eCAFs	THAP2
1.37805e-101	1.15375	0.649	0.303	4.52647e-97	eCAFs	IGFBP2
3.81189e-101	0.842799	0.344	0.055	1.25209e-96	eCAFs	POU2F2
3.98333e-101	-1.11333	0.912	0.97	1.3084e-96	eCAFs	IGFBP7
1.85454e-100	0.590601	0.554	0.215	6.09162e-96	eCAFs	ITGB5
2.75193e-100	0.717764	0.519	0.191	9.03927e-96	eCAFs	TMEM158
8.29736e-100	-0.976906	0.054	0.285	2.72543e-95	eCAFs	TMEM100
9.15324e-100	0.635943	0.727	0.414	3.00657e-95	eCAFs	ATOX1
6.16051e-99	-0.911855	0.112	0.372	2.02354e-94	eCAFs	KCNE4
2.39833e-98	-0.764006	0.103	0.354	7.87778e-94	eCAFs	ITM2A
3.0738e-98	-1.90567	0.552	0.74	1.00965e-93	eCAFs	ZFP36
6.5099e-98	0.821357	0.928	0.775	2.13831e-93	eCAFs	LY6E
6.69507e-98	0.622164	0.919	0.75	2.19913e-93	eCAFs	ATP6V0E1
8.4886e-98	-0.729661	0.87	0.953	2.78825e-93	eCAFs	DDX5
1.81769e-97	0.784787	0.517	0.191	5.97058e-93	eCAFs	PTHLH
6.49487e-97	-1.86135	0.494	0.709	2.13337e-92	eCAFs	PLIN2
1.11485e-96	0.558167	0.882	0.598	3.66193e-92	eCAFs	TMED9
1.72632e-96	0.910499	0.602	0.28	5.67046e-92	eCAFs	ISLR
2.70834e-96	-1.75847	0.459	0.67	8.89608e-92	eCAFs	ARC
3.89611e-96	-1.11474	0.534	0.74	1.27975e-91	eCAFs	GLUL
1.04746e-95	-1.1212	0.879	0.937	3.4406e-91	eCAFs	CEBPB
2.77258e-95	0.747397	0.756	0.452	9.10709e-91	eCAFs	ECM1
3.53439e-95	-0.909736	0.279	0.564	1.16094e-90	eCAFs	SGK1
7.87628e-95	0.588952	0.521	0.191	2.58712e-90	eCAFs	CD82
3.80325e-94	0.596625	0.904	0.668	1.24925e-89	eCAFs	P4HB
1.50036e-93	0.573956	0.358	0.074	4.92824e-89	eCAFs	H2AFY2
2.06408e-93	-0.76533	0.213	0.48	6.77989e-89	eCAFs	PDLIM1
3.45881e-93	1.04562	0.847	0.607	1.13612e-88	eCAFs	HTRA1
4.96496e-93	0.521242	0.353	0.069	1.63084e-88	eCAFs	LINC00511
6.50125e-93	0.93768	0.319	0.049	2.13547e-88	eCAFs	DERL3
1.48297e-92	0.710893	0.579	0.251	4.87111e-88	eCAFs	SULF1
1.07604e-91	-1.16019	0.121	0.374	3.53446e-87	eCAFs	RASD1
1.61246e-91	0.592391	0.996	0.994	5.29643e-87	eCAFs	S100A6
5.09031e-91	-1.56227	0.378	0.614	1.67201e-86	eCAFs	CTSC
2.30317e-90	0.599606	0.609	0.285	7.56524e-86	eCAFs	ENAH
4.344e-90	0.638719	0.779	0.469	1.42687e-85	eCAFs	RCN3
4.59603e-90	0.658196	0.639	0.324	1.50966e-85	eCAFs	GJA1
1.3787e-89	0.642864	0.579	0.259	4.52861e-85	eCAFs	CERCAM
1.79064e-89	-0.797936	0.739	0.864	5.88171e-85	eCAFs	TUBB4B
2.91052e-89	0.653166	0.884	0.724	9.56018e-85	eCAFs	PGAM1
3.61682e-88	0.78209	0.935	0.82	1.18802e-83	eCAFs	CD99
7.10044e-88	1.12511	0.721	0.495	2.33228e-83	eCAFs	HMGA1
7.70442e-87	-0.612768	0.919	0.956	2.53067e-82	eCAFs	HNRNPA0
1.1642e-86	0.621199	0.592	0.271	3.82404e-82	eCAFs	RAI14
1.68343e-86	-1.71274	0.147	0.395	5.52958e-82	eCAFs	PTX3
1.71669e-86	0.858235	0.612	0.312	5.63881e-82	eCAFs	COL5A1
2.16693e-86	0.939591	0.825	0.575	7.11771e-82	eCAFs	THY1
3.01262e-86	-0.733724	0.564	0.754	9.89556e-82	eCAFs	BAG3
4.55412e-86	0.845227	0.546	0.254	1.49589e-81	eCAFs	MX1
5.08442e-86	0.619278	0.29	0.04	1.67008e-81	eCAFs	RPSAP52
1.38369e-85	0.620461	0.5	0.2	4.54501e-81	eCAFs	PARP14
1.68675e-85	0.658219	0.424	0.125	5.54048e-81	eCAFs	COL10A1
1.76395e-85	0.703411	0.462	0.171	5.79405e-81	eCAFs	BPGM
1.97946e-85	0.581677	0.387	0.105	6.50192e-81	eCAFs	BCAT1
5.15889e-85	0.997062	0.757	0.459	1.69454e-80	eCAFs	TM4SF1
3.80782e-84	-0.784962	0.154	0.402	1.25075e-79	eCAFs	COL14A1
7.42892e-84	0.620135	0.806	0.535	2.44018e-79	eCAFs	RAB13
8.06969e-84	-0.75644	0.808	0.905	2.65065e-79	eCAFs	CCNL1
1.52481e-83	0.739441	0.409	0.127	5.00853e-79	eCAFs	PRDM1
1.56679e-83	-0.50971	0.063	0.276	5.14645e-79	eCAFs	METTL7A
1.68155e-82	-0.787354	0.131	0.377	5.52338e-78	eCAFs	BTG2
1.94686e-82	0.501092	0.924	0.779	6.39484e-78	eCAFs	ARPC2
3.5338e-82	-0.879718	0.299	0.528	1.16075e-77	eCAFs	SRPX
7.41835e-82	-0.821296	0.473	0.671	2.43671e-77	eCAFs	H2AFJ
7.52668e-82	0.888794	0.875	0.74	2.47229e-77	eCAFs	AEBP1
1.36859e-81	0.574666	0.889	0.72	4.4954e-77	eCAFs	PRRC2C
2.11062e-81	0.613278	0.87	0.671	6.93276e-77	eCAFs	RHOC
2.08558e-80	0.614902	0.833	0.582	6.85049e-76	eCAFs	CALU
4.69161e-80	-0.598939	0.983	0.993	1.54105e-75	eCAFs	HSP90AB1
9.54434e-80	-1.64629	0.425	0.631	3.13503e-75	eCAFs	TFPI2
5.58529e-79	0.567824	0.538	0.241	1.8346e-74	eCAFs	TAP1
8.39963e-79	0.508103	0.847	0.624	2.75903e-74	eCAFs	RAB2A
2.01896e-78	-0.819839	0.434	0.662	6.63167e-74	eCAFs	ERRFI1
7.56025e-78	-0.664278	0.254	0.497	2.48331e-73	eCAFs	COTL1
7.62893e-78	0.52096	0.624	0.318	2.50587e-73	eCAFs	OPTN
1.10883e-77	0.618359	0.586	0.282	3.64216e-73	eCAFs	ARL4C
1.30812e-77	-0.730562	0.163	0.409	4.29677e-73	eCAFs	OGN
1.42289e-77	0.596279	0.67	0.379	4.67377e-73	eCAFs	PPP1R14B
1.92072e-77	0.557936	0.341	0.083	6.30899e-73	eCAFs	CHN1
3.08799e-77	0.58903	0.708	0.432	1.01431e-72	eCAFs	DYNLT1
7.39853e-77	-0.722026	0.791	0.859	2.4302e-72	eCAFs	SFPQ
8.02038e-77	0.516143	0.349	0.091	2.63445e-72	eCAFs	PODNL1
1.74947e-76	-1.07339	0.774	0.852	5.74649e-72	eCAFs	FBLN1
2.83426e-76	-0.636187	0.077	0.285	9.30969e-72	eCAFs	MSX1
3.34349e-76	0.513299	0.322	0.075	1.09824e-71	eCAFs	DPP4
6.19454e-76	-1.11206	0.472	0.662	2.03472e-71	eCAFs	VASN
1.02032e-75	-0.688073	0.485	0.683	3.35146e-71	eCAFs	FOXO3
1.35043e-75	-0.647853	0.211	0.445	4.43576e-71	eCAFs	SCPEP1
5.88552e-75	0.558404	0.891	0.684	1.93322e-70	eCAFs	SH3BGRL3
6.23143e-75	0.790666	0.868	0.689	2.04684e-70	eCAFs	COL6A3
6.78187e-75	0.550113	0.664	0.359	2.22764e-70	eCAFs	CMTM3
9.84337e-75	0.897611	0.643	0.351	3.23325e-70	eCAFs	PLAU
2.22287e-74	0.520461	0.418	0.145	7.30147e-70	eCAFs	EPSTI1
5.10901e-74	0.806461	0.978	0.947	1.67816e-69	eCAFs	NEAT1
1.15059e-73	0.50001	0.543	0.247	3.77936e-69	eCAFs	PPFIBP1
1.53447e-73	0.501472	0.957	0.88	5.04029e-69	eCAFs	ATP5E
2.10108e-73	0.576673	0.564	0.271	6.9014e-69	eCAFs	KIAA1217
2.64225e-72	0.503363	0.55	0.257	8.67901e-68	eCAFs	C12orf75
2.82368e-72	0.565159	0.579	0.299	9.27495e-68	eCAFs	P4HA2
2.17747e-71	0.509534	0.899	0.726	7.15233e-67	eCAFs	ATP5G2
3.36898e-71	0.609713	0.707	0.441	1.10661e-66	eCAFs	FKBP10
4.45279e-71	0.634406	0.952	0.813	1.46261e-66	eCAFs	CALD1
4.25692e-70	-0.745775	0.427	0.635	1.39827e-65	eCAFs	CSRNP1
1.26389e-69	-0.521352	0.094	0.301	4.15152e-65	eCAFs	CYGB
3.39779e-69	-0.806175	0.782	0.852	1.11607e-64	eCAFs	CYCS
5.4603e-69	-0.857876	0.299	0.538	1.79355e-64	eCAFs	RGS2
5.67615e-69	-1.47146	0.812	0.887	1.86444e-64	eCAFs	JUNB
9.89342e-69	-1.16461	0.301	0.56	3.24969e-64	eCAFs	ID3
1.20574e-68	0.50442	0.603	0.324	3.96049e-64	eCAFs	PSMB8
8.82246e-68	0.594591	0.645	0.374	2.89791e-63	eCAFs	RALA
2.46724e-67	-1.00655	0.138	0.354	8.10413e-63	eCAFs	BDKRB1
7.58261e-67	0.543321	0.713	0.456	2.49066e-62	eCAFs	RNF145
1.01072e-66	-0.5085	0.179	0.399	3.31991e-62	eCAFs	SGCE
1.07288e-66	0.694644	0.372	0.125	3.5241e-62	eCAFs	RP11-400N13.3
1.7079e-66	-0.766349	0.366	0.571	5.60993e-62	eCAFs	TRIB1
1.74523e-66	-0.645457	0.353	0.563	5.73257e-62	eCAFs	LITAF
2.77786e-66	0.539491	0.759	0.483	9.12444e-62	eCAFs	NRP2
3.30205e-66	0.583773	0.658	0.399	1.08462e-61	eCAFs	RAB31
3.79691e-66	-1.22351	0.214	0.431	1.24717e-61	eCAFs	AKR1C1
4.28048e-66	0.619413	1	1	1.40601e-61	eCAFs	FTH1
5.25144e-66	-1.03269	0.702	0.788	1.72494e-61	eCAFs	EIF1B
1.4415e-65	0.793703	0.348	0.116	4.7349e-61	eCAFs	MGLL
1.44327e-65	-0.671375	0.174	0.383	4.74072e-61	eCAFs	C4orf32
1.92803e-65	0.53272	0.424	0.167	6.333e-61	eCAFs	SLC38A5
5.27294e-65	-0.537911	0.912	0.946	1.732e-60	eCAFs	GLTSCR2
1.40606e-64	-0.848745	0.777	0.844	4.6185e-60	eCAFs	IGFBP4
1.50291e-64	0.542262	0.673	0.422	4.93659e-60	eCAFs	TMEM123
2.82195e-64	-0.645231	0.109	0.31	9.26926e-60	eCAFs	ALDH1A1
4.67674e-64	-0.626454	0.28	0.496	1.53617e-59	eCAFs	TSHZ2
5.47736e-64	0.562309	0.884	0.691	1.79915e-59	eCAFs	OST4
5.48383e-64	-0.690294	0.793	0.887	1.80127e-59	eCAFs	EIF1AX
8.57965e-64	0.508771	0.479	0.224	2.81816e-59	eCAFs	GRAMD1A
2.99961e-63	-0.72097	0.381	0.579	9.85282e-59	eCAFs	SLC2A3
2.43788e-62	-0.710876	0.43	0.629	8.00771e-58	eCAFs	TIPARP
6.02045e-62	0.705812	0.466	0.223	1.97754e-57	eCAFs	COL12A1
6.34499e-62	-0.787061	0.179	0.393	2.08414e-57	eCAFs	ADAMTS1
1.62958e-61	-0.925025	0.397	0.588	5.35269e-57	eCAFs	ZNF703
3.57744e-61	-0.693035	0.139	0.34	1.17508e-56	eCAFs	HSPB8
4.33509e-61	0.749375	0.439	0.192	1.42395e-56	eCAFs	BIRC3
8.05595e-60	0.540202	0.867	0.731	2.64614e-55	eCAFs	SEC62
1.09052e-59	-0.834059	0.948	0.939	3.58204e-55	eCAFs	DCN
3.06278e-59	0.535416	0.82	0.596	1.00603e-54	eCAFs	MARCKS
4.84808e-59	-0.839486	0.731	0.819	1.59245e-54	eCAFs	GEM
5.90854e-59	-0.663854	0.781	0.85	1.94078e-54	eCAFs	MAFF
6.22521e-59	-0.704451	0.707	0.795	2.04479e-54	eCAFs	JMJD1C
2.63765e-58	-0.784354	0.799	0.845	8.6639e-54	eCAFs	TCEB1
3.69435e-58	-0.516391	0.186	0.398	1.21348e-53	eCAFs	ALDH2
5.38992e-58	-0.619827	0.195	0.409	1.77043e-53	eCAFs	NR4A2
1.73446e-57	0.527171	0.596	0.353	5.69717e-53	eCAFs	MYO10
2.22598e-57	-0.836858	0.256	0.452	7.31167e-53	eCAFs	PTN
3.06923e-57	0.794914	0.726	0.534	1.00815e-52	eCAFs	LMO4
7.33003e-57	0.621393	0.98	0.966	2.40769e-52	eCAFs	COL6A2
3.62672e-56	0.571128	0.5	0.256	1.19127e-51	eCAFs	BMP2
3.77332e-56	-0.745225	0.379	0.567	1.23942e-51	eCAFs	ZNF503
1.31724e-55	-0.731338	0.29	0.471	4.32674e-51	eCAFs	FBLN5
1.43138e-55	-0.548266	0.851	0.903	4.70164e-51	eCAFs	SERPING1
2.13126e-55	-0.764413	0.17	0.362	7.00054e-51	eCAFs	F3
7.9543e-55	-0.67617	0.388	0.562	2.61275e-50	eCAFs	LHFP
8.34289e-55	-0.644795	0.654	0.754	2.74039e-50	eCAFs	RUNX1
9.40182e-55	-0.536075	0.224	0.418	3.08822e-50	eCAFs	C1orf21
1.7275e-54	-1.33946	0.453	0.658	5.67431e-50	eCAFs	FOS
1.72795e-54	0.594924	0.592	0.346	5.67578e-50	eCAFs	CYB5A
2.19519e-54	0.611077	0.55	0.28	7.21054e-50	eCAFs	PMAIP1
2.46232e-54	-0.852681	0.264	0.459	8.08797e-50	eCAFs	HBEGF
6.29438e-54	0.508418	0.366	0.147	2.06752e-49	eCAFs	BRE
1.25931e-53	1.76317	0.292	0.092	4.13646e-49	eCAFs	SERPINB2
1.31529e-53	-0.585825	0.281	0.465	4.32033e-49	eCAFs	TXLNG
2.73267e-53	-0.530451	0.215	0.407	8.97601e-49	eCAFs	CCNH
1.67691e-52	0.503345	0.652	0.413	5.50816e-48	eCAFs	TNIP1
1.81462e-52	0.567756	0.979	0.921	5.96049e-48	eCAFs	SERF2
2.9527e-52	0.568815	0.575	0.326	9.69872e-48	eCAFs	FBXO32
3.52945e-52	-0.645857	0.203	0.41	1.15932e-47	eCAFs	IGF1
3.54381e-52	-0.533646	0.204	0.39	1.16403e-47	eCAFs	SPTBN1
4.57856e-52	-0.633954	0.33	0.506	1.50392e-47	eCAFs	TSC22D2
5.8224e-52	-0.610427	0.217	0.407	1.91248e-47	eCAFs	NAF1
1.17385e-51	-0.633033	0.879	0.913	3.85576e-47	eCAFs	BTG1
1.6153e-50	-0.937368	0.794	0.874	5.30578e-46	eCAFs	IER2
1.94864e-50	-0.633343	0.9	0.925	6.40071e-46	eCAFs	C1R
3.35544e-50	0.610043	0.404	0.184	1.10216e-45	eCAFs	ISG20
6.58937e-50	-1.54955	0.575	0.681	2.16441e-45	eCAFs	SOCS3
1.19597e-49	0.502397	0.768	0.56	3.92839e-45	eCAFs	SPATS2L
1.68336e-49	-0.530417	0.852	0.892	5.52933e-45	eCAFs	PRDX6
4.82784e-49	0.528939	0.442	0.214	1.5858e-44	eCAFs	RBP1
9.34106e-49	-0.871145	0.408	0.579	3.06826e-44	eCAFs	CLU
1.23097e-48	-0.744621	0.482	0.635	4.04337e-44	eCAFs	CRISPLD2
1.52551e-48	-0.603757	0.207	0.4	5.01083e-44	eCAFs	PRELP
4.77632e-48	-0.576184	0.292	0.479	1.56888e-43	eCAFs	EPAS1
8.63774e-48	-0.565434	0.89	0.926	2.83724e-43	eCAFs	TUBA1B
3.57358e-47	0.501021	0.516	0.295	1.17381e-42	eCAFs	ZNF267
6.5853e-47	-0.530871	0.341	0.525	2.16307e-42	eCAFs	IRF2BP2
7.65794e-47	-0.573764	0.848	0.878	2.5154e-42	eCAFs	XBP1
1.20063e-46	-0.513771	0.63	0.743	3.94372e-42	eCAFs	ARF6
2.54322e-46	-0.50221	0.164	0.344	8.35372e-42	eCAFs	GGT5
5.24907e-46	-1.07831	0.779	0.878	1.72416e-41	eCAFs	JUN
1.27141e-45	-0.570746	0.34	0.532	4.17619e-41	eCAFs	CD9
7.04262e-45	0.582533	0.658	0.437	2.31329e-40	eCAFs	YWHAH
1.15778e-44	0.534377	0.52	0.289	3.80295e-40	eCAFs	GREM1
1.95837e-44	-1.02067	0.714	0.813	6.43267e-40	eCAFs	MT1E
1.67307e-43	-0.54177	0.467	0.6	5.49552e-39	eCAFs	NOLC1
2.57096e-43	-0.629559	0.45	0.582	8.44482e-39	eCAFs	NOP16
4.60179e-43	0.720688	0.79	0.676	1.51155e-38	eCAFs	PDLIM4
5.26549e-43	0.504829	0.334	0.144	1.72955e-38	eCAFs	NR2F1-AS1
7.11223e-43	0.820609	0.909	0.821	2.33615e-38	eCAFs	RARRES2
2.41271e-42	-0.998346	0.421	0.562	7.92502e-38	eCAFs	SERPINE1
7.35801e-42	-0.553985	0.731	0.805	2.41689e-37	eCAFs	MCL1
1.01481e-41	0.508233	0.602	0.374	3.33334e-37	eCAFs	LOXL1
1.05646e-41	-0.529122	0.532	0.649	3.47017e-37	eCAFs	PABPC4
1.20802e-41	-0.58961	0.782	0.856	3.96798e-37	eCAFs	SRSF5
1.2597e-41	0.505536	0.265	0.09	4.13773e-37	eCAFs	IFIT1
1.43781e-41	-0.548561	0.376	0.519	4.72279e-37	eCAFs	KPNA2
6.33553e-41	-0.540701	0.425	0.567	2.08103e-36	eCAFs	TACC1
7.68179e-41	-0.542208	0.881	0.917	2.52324e-36	eCAFs	ARID5B
2.91363e-40	-0.705101	0.675	0.782	9.57041e-36	eCAFs	SOX4
4.87211e-40	-0.685526	0.522	0.619	1.60034e-35	eCAFs	PNP
7.26594e-40	-0.922019	0.403	0.561	2.38664e-35	eCAFs	HES1
1.35699e-39	-0.510414	0.626	0.716	4.45732e-35	eCAFs	TUBB6
2.06586e-39	-0.668628	0.565	0.663	6.78573e-35	eCAFs	GPNMB
2.54838e-38	-0.545496	0.429	0.557	8.37068e-34	eCAFs	GRPEL1
4.56738e-38	0.572148	0.879	0.77	1.50025e-33	eCAFs	PCOLCE
5.75042e-38	0.528468	0.571	0.365	1.88884e-33	eCAFs	ARL4D
6.45082e-38	0.596831	0.673	0.507	2.1189e-33	eCAFs	PKIG
7.43885e-37	-0.537546	0.58	0.678	2.44344e-32	eCAFs	CHD1
1.63674e-36	1.00066	0.373	0.201	5.3762e-32	eCAFs	NMB
2.68862e-36	-1.29044	0.288	0.444	8.83131e-32	eCAFs	CRYAB
5.09831e-35	-0.707111	0.621	0.736	1.67464e-30	eCAFs	DNAJB1
5.49912e-35	-0.515127	0.251	0.393	1.8063e-30	eCAFs	STOM
6.61528e-35	0.574856	0.871	0.761	2.17292e-30	eCAFs	TSC22D1
2.60003e-34	-1.875	0.136	0.274	8.54032e-30	eCAFs	CCL3
2.99573e-34	-0.625311	0.339	0.479	9.84007e-30	eCAFs	FBLN2
6.94516e-34	0.646204	0.302	0.143	2.28128e-29	eCAFs	MEST
1.04328e-33	-0.633058	0.225	0.374	3.42685e-29	eCAFs	RSPO3
1.56704e-33	-0.518968	0.532	0.644	5.14726e-29	eCAFs	KLF9
2.07801e-33	-0.760559	0.914	0.906	6.82562e-29	eCAFs	EMP1
2.27056e-33	-0.512216	0.563	0.683	7.45812e-29	eCAFs	SERTAD1
6.13006e-32	0.566517	0.602	0.42	2.01354e-27	eCAFs	PRSS23
7.53187e-32	-0.626634	0.625	0.704	2.47399e-27	eCAFs	LIMS1
9.79606e-32	0.548429	0.352	0.18	3.21771e-27	eCAFs	IFIT3
3.08952e-31	0.576145	0.803	0.699	1.01481e-26	eCAFs	BST2
1.19177e-30	-0.639402	0.946	0.957	3.9146e-26	eCAFs	C11orf96
1.6938e-30	-0.693444	0.344	0.481	5.56364e-26	eCAFs	CCDC71L
2.22018e-30	-0.519195	0.436	0.543	7.29262e-26	eCAFs	ISCA1
1.17095e-29	-0.559146	0.974	0.979	3.84623e-25	eCAFs	SAT1
1.28116e-29	-0.511767	0.558	0.64	4.20823e-25	eCAFs	ATP1A1
4.71458e-29	-0.678581	0.338	0.464	1.5486e-24	eCAFs	CTA-29F11.1
9.33905e-29	-0.520488	0.417	0.531	3.0676e-24	eCAFs	TWISTNB
9.3499e-29	-0.791466	0.523	0.61	3.07116e-24	eCAFs	CXCL12
1.65483e-27	-0.674263	0.496	0.635	5.43562e-23	eCAFs	CTGF
5.22521e-27	-0.80832	0.895	0.901	1.71633e-22	eCAFs	IER3
1.4278e-26	-0.624902	0.543	0.642	4.6899e-22	eCAFs	PLPP3
2.36762e-26	0.590921	0.514	0.363	7.77693e-22	eCAFs	PPIF
2.45246e-26	-0.724754	0.882	0.873	8.0556e-22	eCAFs	MEG3
2.49677e-25	0.697211	0.461	0.311	8.20113e-21	eCAFs	AKR1B1
3.76476e-25	-0.516563	0.808	0.851	1.23661e-20	eCAFs	KLF6
3.82267e-25	-0.901678	0.968	0.959	1.25563e-20	eCAFs	TIMP1
8.11682e-25	-0.599621	0.203	0.331	2.66613e-20	eCAFs	COL4A1
1.55049e-24	-0.635975	0.315	0.412	5.09289e-20	eCAFs	CREM
3.00806e-24	-0.943684	0.7	0.739	9.88056e-20	eCAFs	SFRP2
5.47517e-24	-0.531154	0.53	0.608	1.79843e-19	eCAFs	GABARAPL1
4.41364e-23	-0.525568	0.437	0.514	1.44975e-18	eCAFs	ALKBH5
2.43833e-22	-0.59292	0.278	0.4	8.0092e-18	eCAFs	DDIT4
2.1388e-21	-0.639253	0.311	0.428	7.0253e-17	eCAFs	GADD45G
6.69667e-21	-0.645049	0.365	0.486	2.19965e-16	eCAFs	IGFBP3
4.68321e-20	-0.735587	0.557	0.642	1.53829e-15	eCAFs	SFRP4
2.30413e-19	-0.619621	0.2	0.307	7.56839e-15	eCAFs	SRGN
3.60108e-19	-0.595408	0.292	0.387	1.18285e-14	eCAFs	ADAMTS4
2.56607e-18	-0.518216	0.253	0.365	8.42877e-14	eCAFs	ELN
3.29501e-18	-0.520428	0.541	0.611	1.08231e-13	eCAFs	FOSL1
3.3573e-18	-0.658853	0.248	0.335	1.10277e-13	eCAFs	CAMTA2
7.82341e-18	-0.688991	0.731	0.752	2.56976e-13	eCAFs	DUSP1
1.02674e-17	-0.87712	0.607	0.642	3.37253e-13	eCAFs	IGFBP6
1.17477e-15	-2.12532	0.332	0.405	3.85877e-11	eCAFs	CXCL1
2.12069e-15	1.65588	0.455	0.374	6.96583e-11	eCAFs	GAL
2.85962e-15	-0.547808	0.422	0.5	9.39301e-11	eCAFs	CITED2
2.98696e-15	-0.796342	0.176	0.26	9.81127e-11	eCAFs	FST
1.43511e-13	-0.521269	0.557	0.618	4.7139e-09	eCAFs	LMCD1
4.14934e-13	-0.645528	0.611	0.648	1.36293e-08	eCAFs	RHOB
2.9434e-11	-0.93048	0.386	0.438	9.66818e-07	eCAFs	CD74
6.08346e-10	-0.618496	0.299	0.365	1.99824e-05	eCAFs	RARRES1
2.01509e-08	-1.21736	0.509	0.498	0.000661895	eCAFs	CXCL14
7.78438e-07	-1.29455	0.652	0.642	0.0255694	eCAFs	CXCL3
0	4.50807	0.589	0.037	0	iCAFs	CFD
0	3.90358	0.944	0.325	0	iCAFs	MGP
0	2.95655	0.848	0.414	0	iCAFs	GSN
0	2.59122	0.732	0.04	0	iCAFs	C7
0	1.77616	0.673	0.116	0	iCAFs	MGST1
0	-1.45786	0.929	0.993	0	iCAFs	HLA-C
0	-1.60123	0.962	0.997	0	iCAFs	HLA-B
0	-3.40852	0.086	0.764	0	iCAFs	MMP11
4.18883e-302	3.3672	0.757	0.239	1.37591e-297	iCAFs	APOD
1.97009e-295	-1.49872	0.99	0.999	6.47116e-291	iCAFs	LGALS1
1.02879e-289	-1.07168	1	1	3.37927e-285	iCAFs	B2M
1.05146e-275	-1.89155	0.526	0.924	3.45372e-271	iCAFs	CTHRC1
1.51995e-260	2.45061	0.54	0.073	4.99257e-256	iCAFs	MT1A
1.16984e-254	1.66069	0.501	0.055	3.84257e-250	iCAFs	GPX3
2.76259e-248	1.8681	0.739	0.257	9.07427e-244	iCAFs	MEDAG
1.30717e-229	1.35907	0.623	0.156	4.29365e-225	iCAFs	EFEMP1
6.17776e-229	-2.01295	0.17	0.733	2.02921e-224	iCAFs	POSTN
1.27455e-227	1.62917	0.772	0.349	4.18652e-223	iCAFs	VEGFA
3.22884e-225	-2.26673	0.732	0.964	1.06058e-220	iCAFs	COL1A1
1.84595e-220	-1.3151	0.42	0.853	6.06338e-216	iCAFs	CTSB
5.00692e-217	0.843835	0.345	0.01	1.64462e-212	iCAFs	CHRDL1
2.43873e-213	1.68108	0.948	0.769	8.01049e-209	iCAFs	CCDC80
1.03973e-209	1.43272	0.766	0.357	3.41519e-205	iCAFs	GPRC5A
1.68787e-207	-2.12778	0.525	0.901	5.54416e-203	iCAFs	COL3A1
1.51666e-205	-2.27791	0.426	0.83	4.98177e-201	iCAFs	FN1
3.37053e-205	1.51015	0.96	0.903	1.10712e-200	iCAFs	CST3
3.35654e-202	1.55895	0.781	0.378	1.10252e-197	iCAFs	C3
9.14267e-195	-1.39649	0.073	0.585	3.00309e-190	iCAFs	CADM1
6.47597e-192	1.66107	0.882	0.606	2.12716e-187	iCAFs	MYC
3.81062e-189	1.79808	0.759	0.376	1.25167e-184	iCAFs	DPT
2.45374e-188	1.11871	0.494	0.107	8.05979e-184	iCAFs	2023-03-03
4.10286e-187	1.50112	0.475	0.083	1.34767e-182	iCAFs	WISP2
8.78773e-183	1.67849	0.985	0.957	2.88651e-178	iCAFs	MT2A
8.62611e-180	2.13864	0.665	0.247	2.83342e-175	iCAFs	IL6
5.01914e-179	0.919388	0.578	0.168	1.64864e-174	iCAFs	TFPI
1.64436e-178	1.35686	0.72	0.306	5.40124e-174	iCAFs	AKAP12
2.42258e-178	1.29803	0.509	0.12	7.95744e-174	iCAFs	FGF7
5.09932e-178	-0.949965	0.979	0.993	1.67497e-173	iCAFs	HLA-A
1.29427e-175	1.3553	0.844	0.559	4.2513e-171	iCAFs	MFAP4
2.94549e-175	1.44626	0.732	0.366	9.67505e-171	iCAFs	SEPP1
2.01849e-174	0.915267	0.975	0.906	6.63014e-170	iCAFs	YBX3
6.49785e-171	1.66625	0.814	0.456	2.13435e-166	iCAFs	KLF4
1.34506e-169	-1.17623	0.364	0.774	4.41811e-165	iCAFs	MMP14
3.43833e-168	1.11597	0.279	0.009	1.12939e-163	iCAFs	ADH1B
6.48019e-166	1.46179	0.945	0.861	2.12855e-161	iCAFs	LDHA
4.34169e-165	-1.36598	0.313	0.733	1.42611e-160	iCAFs	COL5A2
6.24285e-163	-1.55012	0.876	0.972	2.05059e-158	iCAFs	SPARC
1.20575e-162	-1.61368	0.51	0.827	3.96051e-158	iCAFs	IFI6
8.39313e-162	-1.34376	0.095	0.562	2.75689e-157	iCAFs	TGFBI
1.20748e-161	-1.24523	0.055	0.499	3.9662e-157	iCAFs	EVA1A
5.7878e-160	1.45356	0.868	0.643	1.90112e-155	iCAFs	EIF4A3
2.1256e-157	1.18685	0.875	0.528	6.98196e-153	iCAFs	SPARCL1
2.54477e-153	0.800089	0.439	0.095	8.35882e-149	iCAFs	ABI3BP
1.94725e-152	1.41323	0.502	0.142	6.39613e-148	iCAFs	PTGS2
2.48913e-151	-1.41241	0.778	0.937	8.17604e-147	iCAFs	COL6A1
2.34072e-149	-1.00137	0.199	0.64	7.68858e-145	iCAFs	ADAMTS12
1.92992e-148	1.16844	0.773	0.506	6.33922e-144	iCAFs	KDM6B
1.49227e-146	1.54452	0.466	0.123	4.90166e-142	iCAFs	HAS1
1.74191e-145	-1.10681	0.088	0.518	5.72166e-141	iCAFs	GJB2
7.44333e-143	2.07396	0.571	0.211	2.44491e-138	iCAFs	CCL2
2.12831e-141	1.31492	0.914	0.755	6.99084e-137	iCAFs	FBLN1
2.53957e-140	0.987263	0.596	0.236	8.34174e-136	iCAFs	SOD3
3.38529e-140	0.96012	0.317	0.041	1.11197e-135	iCAFs	SFRP1
3.23544e-139	-2.31358	0.144	0.554	1.06275e-134	iCAFs	RSAD2
2.77717e-138	1.97494	0.729	0.455	9.12216e-134	iCAFs	ARC
5.50508e-138	-1.27908	0.668	0.895	1.80825e-133	iCAFs	MDK
6.8783e-138	-1.16767	0.021	0.413	2.25932e-133	iCAFs	SOX11
1.57593e-136	-1.88704	0.74	0.92	5.17644e-132	iCAFs	COL1A2
1.80021e-136	0.705703	0.319	0.043	5.91314e-132	iCAFs	HSPB6
3.19948e-136	1.13822	0.731	0.452	1.05093e-131	iCAFs	UAP1
5.65905e-136	-1.69564	0.418	0.773	1.85883e-131	iCAFs	ISG15
4.94268e-133	1.12529	0.97	0.933	1.62352e-128	iCAFs	DCN
5.52149e-133	1.50989	0.747	0.469	1.81364e-128	iCAFs	ZFP36L2
8.17452e-132	-0.95962	0.228	0.641	2.68509e-127	iCAFs	MFAP2
5.695e-131	1.61224	0.777	0.46	1.87064e-126	iCAFs	EGR1
1.35922e-130	-1.4797	0.229	0.645	4.46464e-126	iCAFs	IGFBP2
3.29046e-129	1.50051	0.835	0.585	1.08082e-124	iCAFs	FOSB
2.37412e-127	-0.965135	0.25	0.667	7.79829e-123	iCAFs	CDC42EP3
5.94565e-127	-0.861317	0.101	0.503	1.95297e-122	iCAFs	NEDD4L
1.5989e-126	1.56786	0.884	0.642	5.25192e-122	iCAFs	GADD45B
1.7884e-126	1.22089	0.805	0.54	5.87436e-122	iCAFs	MAP1B
2.36917e-126	-0.772529	0.654	0.892	7.78202e-122	iCAFs	OSTC
4.60646e-126	1.43292	0.662	0.386	1.51308e-121	iCAFs	THAP2
6.32315e-126	2.02919	0.672	0.379	2.07697e-121	iCAFs	MT1X
1.60763e-123	1.23589	0.637	0.297	5.28057e-119	iCAFs	NR4A1
4.95284e-123	1.19023	0.628	0.28	1.62686e-118	iCAFs	ID4
8.15049e-123	1.07662	0.521	0.191	2.67719e-118	iCAFs	LIF
1.16771e-122	1.42341	0.647	0.327	3.83558e-118	iCAFs	THBS1
1.25703e-122	-1.21142	0.058	0.426	4.12898e-118	iCAFs	COL11A1
1.38607e-122	0.864683	0.403	0.108	4.55281e-118	iCAFs	ITM2A
2.48412e-122	1.48533	0.722	0.379	8.1596e-118	iCAFs	CYR61
1.01248e-121	-0.736422	0.078	0.46	3.32568e-117	iCAFs	LOXL2
1.027e-121	-0.692203	0.071	0.455	3.37339e-117	iCAFs	PLPP4
6.4637e-120	1.0422	0.655	0.364	2.12313e-115	iCAFs	ELL2
7.81114e-120	1.04808	0.326	0.061	2.56572e-115	iCAFs	TMEM100
1.11664e-118	1.03098	0.594	0.294	3.66783e-114	iCAFs	SRPX
1.43328e-118	-0.798226	0.722	0.905	4.70789e-114	iCAFs	ATP6V1G1
1.54646e-118	2.02324	0.749	0.499	5.07964e-114	iCAFs	PLIN2
8.59374e-118	1.44188	0.709	0.447	2.82278e-113	iCAFs	CREB5
1.93212e-117	-0.778252	0.168	0.556	6.34643e-113	iCAFs	C9orf3
2.1826e-117	-1.21362	0.022	0.367	7.16917e-113	iCAFs	TDO2
7.63109e-117	0.764885	0.3	0.049	2.50658e-112	iCAFs	FGF2
2.33479e-116	-1.12005	0.128	0.5	7.6691e-112	iCAFs	RGS3
4.11814e-116	1.27107	0.351	0.078	1.35268e-111	iCAFs	IL1RL1
1.79983e-115	-1.0968	0.07	0.426	5.9119e-111	iCAFs	CDKN2A
5.09305e-115	-1.48256	0.7	0.843	1.67291e-110	iCAFs	IFI27
7.9351e-115	-1.26653	0.195	0.568	2.60644e-110	iCAFs	LBH
1.9534e-114	-0.706345	0.042	0.39	6.41632e-110	iCAFs	MME
3.55361e-114	-0.631951	0.073	0.434	1.16726e-109	iCAFs	TPST2
5.52145e-114	-0.692954	0.695	0.913	1.81363e-109	iCAFs	RABAC1
3.55418e-113	1.21538	0.773	0.541	1.16744e-108	iCAFs	GLUL
7.40478e-113	-1.04397	0.533	0.841	2.43225e-108	iCAFs	SERPINH1
8.06194e-113	0.801314	0.956	0.878	2.64811e-108	iCAFs	DDX5
2.35949e-112	0.922793	0.421	0.125	7.75022e-108	iCAFs	PLAC9
2.83559e-112	1.22315	0.945	0.882	9.31406e-108	iCAFs	CEBPB
6.05048e-112	1.83631	0.502	0.205	1.9874e-107	iCAFs	MT1M
1.19099e-111	-0.737969	0.635	0.894	3.91204e-107	iCAFs	P4HB
4.50358e-111	0.705554	0.282	0.041	1.47929e-106	iCAFs	PDK4
4.95803e-111	-0.615942	0.993	0.999	1.62856e-106	iCAFs	GAPDH
5.29118e-111	-0.732197	0.362	0.717	1.73799e-106	iCAFs	ATOX1
1.66347e-109	0.707637	0.962	0.92	5.46402e-105	iCAFs	HNRNPA0
2.32494e-109	1.39558	0.518	0.202	7.63674e-105	iCAFs	ANGPTL4
3.60175e-109	-0.687075	0.727	0.92	1.18307e-104	iCAFs	MYDGF
5.18165e-109	-0.840511	0.185	0.553	1.70202e-104	iCAFs	DUSP10
1.51068e-108	-3.26871	0.081	0.422	4.96212e-104	iCAFs	MMP1
2.41703e-108	0.537085	0.308	0.059	7.93922e-104	iCAFs	NFIA
7.68245e-108	-0.70246	0.522	0.815	2.52345e-103	iCAFs	ATP6V0B
2.18609e-105	0.864405	0.466	0.164	7.18066e-101	iCAFs	OGN
2.92634e-105	1.68604	0.649	0.387	9.61215e-101	iCAFs	CTSC
1.61536e-102	-0.629399	0.558	0.87	5.30598e-98	iCAFs	TMED9
1.81591e-102	0.953765	0.403	0.125	5.96473e-98	iCAFs	KCNE4
3.8048e-102	-0.575252	0.065	0.402	1.24976e-97	iCAFs	MICAL2
2.69569e-101	1.47084	0.82	0.603	8.85455e-97	iCAFs	CXCL2
6.83611e-101	1.81697	0.673	0.428	2.24546e-96	iCAFs	TFPI2
7.08364e-101	1.21248	0.891	0.785	2.32676e-96	iCAFs	PNRC1
1.02142e-100	0.563194	0.28	0.049	3.35505e-96	iCAFs	ZBTB16
1.15045e-100	0.91777	0.432	0.149	3.7789e-96	iCAFs	FHL1
6.51903e-100	0.743785	0.33	0.079	2.14131e-95	iCAFs	MSX1
1.34177e-98	1.89774	0.752	0.566	4.40733e-94	iCAFs	ZFP36
3.50383e-98	-0.768606	0.21	0.566	1.1509e-93	iCAFs	ANTXR1
7.92659e-98	-0.704934	0.032	0.342	2.60365e-93	iCAFs	SDC1
8.1228e-98	1.43261	0.597	0.299	2.6681e-93	iCAFs	APOE
1.71268e-97	0.855998	0.445	0.161	5.62563e-93	iCAFs	COL14A1
2.16609e-97	-0.694056	0.03	0.337	7.11494e-93	iCAFs	CHN1
9.81862e-97	0.684357	0.994	0.984	3.22512e-92	iCAFs	HSP90AB1
1.03858e-96	-0.692765	0.58	0.832	3.41143e-92	iCAFs	DRAP1
1.95998e-96	-0.649961	0.149	0.505	6.43796e-92	iCAFs	CD82
3.9068e-96	0.755951	0.559	0.275	1.28327e-91	iCAFs	TSHZ2
1.51566e-95	1.76973	0.431	0.157	4.97849e-91	iCAFs	PTX3
3.73384e-95	0.797479	0.783	0.571	1.22645e-90	iCAFs	BAG3
4.955e-95	0.73597	0.492	0.215	1.62757e-90	iCAFs	SCPEP1
6.23105e-95	-0.58516	0.752	0.921	2.04671e-90	iCAFs	ARPC2
7.29638e-95	-0.742023	0.497	0.794	2.39664e-90	iCAFs	RAB13
1.92625e-94	1.23494	0.403	0.135	6.32715e-90	iCAFs	RASD1
2.90417e-94	-0.631213	0.874	0.951	9.53931e-90	iCAFs	ATP5E
3.00412e-94	0.991825	0.897	0.744	9.86765e-90	iCAFs	NNMT
7.25833e-94	1.38435	0.49	0.211	2.38414e-89	iCAFs	AKR1C1
3.76668e-93	-0.644197	0.24	0.594	1.23724e-88	iCAFs	ENAH
4.48602e-93	-1.07953	0.399	0.752	1.47352e-88	iCAFs	TM4SF1
6.34356e-93	-0.945341	0.785	0.95	2.08367e-88	iCAFs	CALD1
4.31693e-92	0.994895	0.855	0.725	1.41798e-87	iCAFs	GEM
7.09997e-92	-0.625989	0.691	0.896	2.33213e-87	iCAFs	ATP5G2
8.36454e-92	-0.703631	0.658	0.88	2.7475e-87	iCAFs	SH3BGRL3
9.39878e-92	-0.563148	0.015	0.297	3.08722e-87	iCAFs	NETO1
4.62973e-91	0.559895	0.305	0.073	1.52073e-86	iCAFs	METTL7A
2.8311e-90	1.60385	0.769	0.565	9.29933e-86	iCAFs	CEBPD
1.56459e-89	-0.632905	0.724	0.913	5.13921e-85	iCAFs	ATP6V0E1
4.23269e-89	-0.846475	0.036	0.322	1.39031e-84	iCAFs	POU2F2
5.16613e-89	-1.11415	0.733	0.867	1.69692e-84	iCAFs	CTSK
8.0352e-89	-0.691598	0.386	0.7	2.63932e-84	iCAFs	DYNLT1
1.50941e-88	0.767366	0.358	0.109	4.95797e-84	iCAFs	ALDH1A1
2.13251e-88	-0.589514	0.19	0.53	7.00467e-84	iCAFs	ITGB5
2.70548e-88	-0.683471	0.326	0.663	8.88669e-84	iCAFs	PPP1R14B
1.78039e-87	-0.74145	0.218	0.559	5.84806e-83	iCAFs	SULF1
9.55328e-87	0.817222	0.899	0.797	3.13797e-82	iCAFs	EIF1AX
1.01387e-86	-0.930939	0.277	0.596	3.33026e-82	iCAFs	COL5A1
2.00709e-86	-0.904613	0.209	0.553	6.59267e-82	iCAFs	PMAIP1
2.45923e-86	-1.62015	0.013	0.279	8.07784e-82	iCAFs	MMP13
4.99187e-86	0.78188	0.865	0.796	1.63968e-81	iCAFs	SFPQ
5.40938e-86	-0.988332	0.027	0.301	1.77682e-81	iCAFs	DERL3
8.00004e-86	-0.631975	0.453	0.757	2.62777e-81	iCAFs	AP2S1
1.95474e-85	-0.906902	0.209	0.53	6.42073e-81	iCAFs	SMOX
2.15656e-85	-0.593544	0.553	0.82	7.08364e-81	iCAFs	ARPC3
2.4941e-85	0.779686	0.871	0.749	8.19236e-81	iCAFs	TUBB4B
4.43727e-85	1.14993	0.689	0.48	1.45751e-80	iCAFs	VASN
6.16927e-85	0.87056	0.53	0.283	2.02642e-80	iCAFs	FBLN5
1.3532e-84	-0.611288	0.68	0.897	4.44484e-80	iCAFs	TCEB2
3.69133e-84	-0.668275	0.229	0.559	1.21249e-79	iCAFs	CERCAM
6.38881e-84	-0.842125	0.771	0.914	2.09853e-79	iCAFs	LY6E
1.38901e-83	-0.564864	0.066	0.358	4.56247e-79	iCAFs	SLC16A3
1.74008e-83	0.900182	0.574	0.305	5.71565e-79	iCAFs	SGK1
1.90884e-83	0.777121	0.948	0.892	6.26996e-79	iCAFs	C1R
2.84508e-83	-0.684755	0.555	0.818	9.34525e-79	iCAFs	CALU
4.20959e-83	-0.937951	0.941	0.977	1.38272e-78	iCAFs	NEAT1
4.79148e-83	-0.609764	0.075	0.37	1.57386e-78	iCAFs	BCAT1
8.77628e-83	-0.642624	0.236	0.573	2.88275e-78	iCAFs	RAI14
1.42423e-82	-0.713615	0.653	0.88	4.67815e-78	iCAFs	OST4
3.92974e-82	-0.583342	0.592	0.837	1.2908e-77	iCAFs	RAB2A
5.55107e-82	-0.577527	0.273	0.612	1.82336e-77	iCAFs	OPTN
1.4199e-81	-0.724891	0.551	0.816	4.66394e-77	iCAFs	MARCKS
1.52027e-81	-0.720637	0.14	0.445	4.99364e-77	iCAFs	BPGM
2.23957e-81	-0.598908	0.273	0.596	7.35632e-77	iCAFs	PSMB8
5.73145e-81	-0.598161	0.198	0.525	1.88261e-76	iCAFs	TAP1
5.78185e-81	0.729926	0.278	0.07	1.89917e-76	iCAFs	GPC3
1.30837e-80	0.591701	0.956	0.911	4.29761e-76	iCAFs	GLTSCR2
1.5666e-80	-0.637786	0.38	0.691	5.1458e-76	iCAFs	FAP
7.48922e-80	-0.58076	0.037	0.306	2.45999e-75	iCAFs	GPM6B
7.56947e-80	1.12603	0.39	0.145	2.48634e-75	iCAFs	BDKRB1
7.59682e-80	-0.676149	0.177	0.491	2.49533e-75	iCAFs	TMEM158
1.15985e-79	-0.546264	0.986	0.991	3.80976e-75	iCAFs	MT-ND1
1.34864e-79	-0.644853	0.387	0.712	4.42987e-75	iCAFs	TSPO
2.22002e-79	-0.740075	0.098	0.393	7.29211e-75	iCAFs	PRDM1
2.65648e-79	-0.904019	0.267	0.574	8.72573e-75	iCAFs	ISLR
3.76027e-79	-0.741916	0.175	0.49	1.23513e-74	iCAFs	PTHLH
5.20209e-79	-0.956704	0.697	0.865	1.70873e-74	iCAFs	PMP22
7.37736e-79	0.766932	0.912	0.815	2.42324e-74	iCAFs	CCNL1
1.17976e-78	-1.05569	0.569	0.801	3.87516e-74	iCAFs	THY1
8.91175e-78	-0.579108	0.023	0.276	2.92724e-73	iCAFs	RP11-25L3.3
1.2049e-77	0.788848	0.968	0.92	3.95773e-73	iCAFs	IGFBP7
2.68361e-77	-0.749033	0.91	0.978	8.81485e-73	iCAFs	SERF2
8.71295e-77	-0.58239	0.295	0.621	2.86194e-72	iCAFs	GRN
1.04914e-76	-0.608516	0.994	0.996	3.44611e-72	iCAFs	S100A6
1.48945e-76	-0.504879	0.057	0.328	4.89239e-72	iCAFs	LINC00511
4.00994e-76	0.653652	0.918	0.85	1.31714e-71	iCAFs	SERPING1
4.51777e-76	0.570865	0.432	0.188	1.48395e-71	iCAFs	SGCE
4.54778e-76	-0.616018	0.647	0.86	1.49381e-71	iCAFs	RHOC
6.76781e-76	-0.734268	0.444	0.728	2.22302e-71	iCAFs	ECM1
1.21095e-75	-0.626584	0.708	0.874	3.9776e-71	iCAFs	PGAM1
1.37779e-75	-0.796271	0.816	0.924	4.52563e-71	iCAFs	CD99
1.4005e-75	-0.590966	0.702	0.879	4.60022e-71	iCAFs	PRRC2C
2.24871e-75	-0.650056	0.855	0.947	7.38634e-71	iCAFs	NBL1
2.99148e-75	-0.647519	0.46	0.75	9.8261e-71	iCAFs	RCN3
7.81073e-75	-0.922094	0.125	0.417	2.56559e-70	iCAFs	EGFL6
1.26103e-74	0.761946	0.456	0.202	4.14209e-70	iCAFs	PRELP
1.50501e-74	-0.882733	0.076	0.341	4.9435e-70	iCAFs	MGLL
1.56064e-74	-0.641194	0.097	0.379	5.12622e-70	iCAFs	FAM134B
1.68929e-74	-0.507215	0.025	0.27	5.54882e-70	iCAFs	WNT5A
1.90333e-74	-0.6101	0.177	0.479	6.25186e-70	iCAFs	PARP14
1.97383e-74	0.841672	0.677	0.451	6.48343e-70	iCAFs	ERRFI1
3.21703e-74	-0.553192	0.114	0.402	1.0567e-69	iCAFs	EPSTI1
1.96932e-73	-0.812964	0.233	0.524	6.46862e-69	iCAFs	MX1
2.23562e-73	-0.527509	0.55	0.818	7.34333e-69	iCAFs	TMED10
3.30125e-73	-0.573588	0.617	0.831	1.08436e-68	iCAFs	CAPZB
6.03562e-73	0.83024	0.597	0.376	1.98252e-68	iCAFs	TRIB1
8.24578e-73	-0.586429	0.226	0.533	2.70849e-68	iCAFs	C12orf75
2.01632e-72	0.518329	0.328	0.104	6.62302e-68	iCAFs	CYGB
6.81228e-72	-0.636303	0.109	0.4	2.23763e-67	iCAFs	COL10A1
8.07872e-72	0.696569	0.695	0.5	2.65362e-67	iCAFs	FOXO3
8.62676e-72	-0.554436	0.685	0.884	2.83363e-67	iCAFs	S100A16
1.00851e-71	-0.539648	0.069	0.33	3.31264e-67	iCAFs	H2AFY2
1.13051e-70	-0.520962	0.216	0.525	3.71338e-66	iCAFs	PPFIBP1
1.80087e-70	-0.50002	0.887	0.974	5.91533e-66	iCAFs	PFN1
1.99224e-70	0.768427	0.655	0.439	6.5439e-66	iCAFs	TIPARP
2.30633e-70	-1.06635	0.327	0.623	7.57559e-66	iCAFs	PLAU
2.98873e-70	-0.606618	0.418	0.702	9.81708e-66	iCAFs	RNF145
3.43418e-70	0.749568	0.456	0.205	1.12802e-65	iCAFs	IGF1
4.79791e-70	-0.62548	0.331	0.635	1.57597e-65	iCAFs	RALA
6.63695e-70	-0.537973	0.448	0.743	2.18004e-65	iCAFs	HMGN1
1.01807e-69	-1.04458	0.474	0.706	3.34406e-65	iCAFs	HMGA1
1.10714e-69	1.03242	0.613	0.406	3.63663e-65	iCAFs	ZNF703
1.11259e-69	-0.541681	0.144	0.428	3.65452e-65	iCAFs	ADAM12
1.28445e-69	-0.857834	0.151	0.432	4.21902e-65	iCAFs	BIRC3
1.71036e-69	0.790293	0.673	0.492	5.61802e-65	iCAFs	H2AFJ
1.97393e-69	-0.606423	0.27	0.562	6.48377e-65	iCAFs	P4HA2
3.06666e-69	0.767194	0.384	0.153	1.00731e-64	iCAFs	BTG2
4.40934e-69	-0.557981	0.334	0.643	1.44834e-64	iCAFs	CMTM3
6.70072e-69	0.847728	0.851	0.79	2.20099e-64	iCAFs	CYCS
1.79553e-68	-0.610312	0.259	0.564	5.89777e-64	iCAFs	ARL4C
1.80676e-68	-0.5914	0.032	0.267	5.93468e-64	iCAFs	RPSAP52
2.12213e-68	0.755774	0.37	0.147	6.97055e-64	iCAFs	HSPB8
2.55752e-68	0.86322	0.56	0.315	8.4007e-64	iCAFs	RGS2
3.93975e-68	0.714734	0.407	0.185	1.29409e-63	iCAFs	C4orf32
1.0076e-67	0.522716	0.297	0.095	3.30965e-63	iCAFs	PID1
1.0158e-67	-0.547157	0.361	0.674	3.3366e-63	iCAFs	CD151
1.36267e-67	-0.523014	0.414	0.696	4.47596e-63	iCAFs	SH3GLB1
3.1664e-67	0.949462	0.917	0.861	1.04007e-62	iCAFs	MEG3
4.94225e-67	0.818822	0.847	0.803	1.62338e-62	iCAFs	TCEB1
8.08833e-67	0.582578	0.429	0.194	2.65677e-62	iCAFs	ALDH2
8.09222e-67	-0.544457	0.186	0.469	2.65805e-62	iCAFs	GRAMD1A
1.33443e-66	-0.505489	0.197	0.492	4.38321e-62	iCAFs	VGLL4
2.96918e-66	0.583665	0.984	0.985	9.75288e-62	iCAFs	NPM1
3.60186e-66	0.587807	0.441	0.199	1.1831e-61	iCAFs	ADIRF
3.9383e-66	-0.504014	0.585	0.818	1.29361e-61	iCAFs	NDUFB11
4.3394e-66	1.25418	0.58	0.32	1.42536e-61	iCAFs	ID3
9.29173e-66	-0.506693	0.436	0.724	3.05205e-61	iCAFs	UQCR11
1.06491e-65	-0.540937	0.445	0.741	3.4979e-61	iCAFs	C9orf16
1.33039e-65	0.767003	0.811	0.709	4.36993e-61	iCAFs	JMJD1C
2.03177e-65	-0.537685	0.629	0.833	6.67376e-61	iCAFs	NDUFC2
2.11754e-65	0.711572	0.543	0.332	6.9555e-61	iCAFs	TSC22D2
2.41909e-65	0.715848	0.777	0.654	7.94599e-61	iCAFs	RUNX1
4.7338e-65	0.799325	0.546	0.324	1.55491e-60	iCAFs	FBLN2
5.07102e-65	1.50038	0.891	0.818	1.66568e-60	iCAFs	JUNB
9.59444e-65	-0.554312	0.751	0.894	3.15148e-60	iCAFs	CLIC1
1.1754e-64	-0.501033	0.218	0.505	3.86085e-60	iCAFs	PLIN3
1.48373e-64	-0.527024	0.395	0.666	4.8736e-60	iCAFs	MLF2
1.54981e-64	1.10434	0.795	0.708	5.09065e-60	iCAFs	EIF1B
9.08102e-64	0.70589	0.443	0.221	2.98284e-59	iCAFs	NAF1
2.05826e-63	0.805574	0.712	0.554	6.76075e-59	iCAFs	GPNMB
2.09816e-62	0.539082	0.35	0.134	6.89183e-58	iCAFs	OMD
2.21592e-62	0.638181	0.472	0.245	7.27864e-58	iCAFs	PDLIM1
7.0806e-62	0.912817	0.478	0.265	2.32577e-57	iCAFs	PTN
7.88096e-62	-0.50167	0.353	0.644	2.58866e-57	iCAFs	UQCR10
9.99564e-62	1.70669	0.701	0.577	3.28327e-57	iCAFs	SOCS3
1.10135e-61	0.66765	0.592	0.394	3.61759e-57	iCAFs	LHFP
1.28428e-61	-0.611698	0.429	0.685	4.21849e-57	iCAFs	FKBP10
2.27131e-61	0.808155	0.391	0.178	7.46058e-57	iCAFs	F3
2.32787e-61	0.676244	0.861	0.783	7.64635e-57	iCAFs	MAFF
3.01641e-61	0.749598	0.642	0.445	9.90801e-57	iCAFs	CSRNP1
4.76565e-61	-0.529302	0.454	0.714	1.56537e-56	iCAFs	DYNLRB1
5.36704e-61	0.643942	0.906	0.851	1.76291e-56	iCAFs	C1S
6.4297e-61	-0.674196	1	1	2.11196e-56	iCAFs	FTH1
7.91466e-61	-0.585222	0.328	0.604	2.59973e-56	iCAFs	GJA1
8.91045e-61	0.916021	0.616	0.41	2.92682e-56	iCAFs	CLU
1.76262e-60	0.650744	0.893	0.845	5.78968e-56	iCAFs	XBP1
2.62213e-60	-0.672551	0.282	0.568	8.61292e-56	iCAFs	FBXO32
2.82379e-60	-0.925561	0.617	0.817	9.2753e-56	iCAFs	HTRA1
2.93634e-60	1.21952	0.812	0.672	9.645e-56	iCAFs	SFRP2
5.67905e-60	-0.841697	0.742	0.86	1.8654e-55	iCAFs	AEBP1
7.34631e-60	-0.555387	0.395	0.658	2.41304e-55	iCAFs	TMEM123
8.3093e-60	-0.78091	0.691	0.848	2.72935e-55	iCAFs	COL6A3
8.93277e-60	0.872172	0.845	0.784	2.93415e-55	iCAFs	IGFBP4
1.42164e-59	0.932161	0.485	0.273	4.66966e-55	iCAFs	HBEGF
2.03937e-59	-0.5909	0.378	0.64	6.69872e-55	iCAFs	RAB31
2.59525e-59	0.722231	0.619	0.447	8.52462e-55	iCAFs	NOP16
5.53292e-59	0.635063	0.634	0.466	1.8174e-54	iCAFs	NOLC1
5.60781e-59	-0.505905	0.418	0.694	1.842e-54	iCAFs	LMAN1
5.1984e-58	-0.661137	0.384	0.658	1.70752e-53	iCAFs	YWHAH
1.47195e-57	-0.510915	0.131	0.383	4.83491e-53	iCAFs	NR1D1
1.49278e-57	-0.558924	0.374	0.644	4.90334e-53	iCAFs	TNIP1
2.89082e-57	-0.719518	0.2	0.451	9.49547e-53	iCAFs	COL12A1
3.30376e-57	0.594628	0.684	0.517	1.08518e-52	iCAFs	SLC25A33
5.50327e-57	-0.500604	0.094	0.333	1.80766e-52	iCAFs	STMN1
5.56546e-57	-0.642895	0.143	0.399	1.82809e-52	iCAFs	ISG20
7.34789e-57	0.763748	0.968	0.934	2.41356e-52	iCAFs	LUM
7.73165e-57	-2.02565	0.065	0.283	2.53962e-52	iCAFs	SERPINB2
1.03544e-56	0.893067	0.923	0.906	3.40112e-52	iCAFs	EMP1
1.67862e-56	0.734962	0.584	0.4	5.51375e-52	iCAFs	SLC2A3
2.52781e-56	0.843076	0.811	0.674	8.30308e-52	iCAFs	SOX4
3.56011e-56	0.623082	0.487	0.291	1.16939e-51	iCAFs	TXLNG
1.95568e-55	0.759338	0.426	0.218	6.42381e-51	iCAFs	RSPO3
2.16259e-55	0.800805	0.578	0.394	7.10346e-51	iCAFs	ZNF503
2.27555e-55	0.567499	0.571	0.371	7.4745e-51	iCAFs	LITAF
2.75558e-55	-0.838975	0.647	0.841	9.05124e-51	iCAFs	TPM2
1.31145e-54	-0.531089	0.116	0.351	4.30772e-50	iCAFs	SMYD3
2.28206e-54	0.55341	0.919	0.874	7.49588e-50	iCAFs	RTN4
6.54332e-54	-0.514816	0.265	0.536	2.14928e-49	iCAFs	KIAA1217
3.07736e-53	-0.505689	0.212	0.473	1.01082e-48	iCAFs	HIPK2
6.20836e-53	0.579422	0.49	0.283	2.03926e-48	iCAFs	COTL1
6.9606e-53	0.558293	0.954	0.887	2.28635e-48	iCAFs	SERPINF1
1.03344e-52	0.601227	0.426	0.226	3.39455e-48	iCAFs	PODN
1.86354e-52	0.550087	0.433	0.238	6.12116e-48	iCAFs	C1orf21
3.01344e-52	-0.610401	0.116	0.349	9.89824e-48	iCAFs	RP11-400N13.3
5.4422e-52	-0.504916	0.562	0.782	1.7876e-47	iCAFs	PRDX4
1.45595e-51	-0.507334	0.124	0.353	4.78236e-47	iCAFs	BRE
1.72813e-51	-0.505561	0.927	0.972	5.67639e-47	iCAFs	S100A11
1.767e-51	0.532395	0.371	0.171	5.80407e-47	iCAFs	GGT5
2.0285e-50	0.545311	0.406	0.217	6.663e-46	iCAFs	SPTBN1
2.35962e-50	0.530539	0.819	0.759	7.75063e-46	iCAFs	HNRNPU
3.39269e-50	0.951342	0.658	0.51	1.1144e-45	iCAFs	CXCL12
4.03525e-50	1.01256	0.712	0.535	1.32546e-45	iCAFs	SFRP4
4.3126e-50	0.548096	0.9	0.879	1.41656e-45	iCAFs	SERBP1
2.22557e-49	0.501403	0.383	0.195	7.31032e-45	iCAFs	EPHX1
2.42886e-48	-0.65333	0.789	0.886	7.97806e-44	iCAFs	PDPN
2.67229e-48	-0.550976	0.542	0.755	8.77768e-44	iCAFs	SPATS2L
2.68578e-48	-0.571593	0.268	0.505	8.82197e-44	iCAFs	ZNF267
5.3154e-47	0.603955	0.814	0.734	1.74595e-42	iCAFs	MCL1
5.60072e-47	0.725556	0.64	0.523	1.83967e-42	iCAFs	PNP
8.69668e-47	-0.527451	0.617	0.795	2.8566e-42	iCAFs	VKORC1
5.97606e-46	-0.564885	0.59	0.793	1.96296e-41	iCAFs	PTMS
7.33082e-46	-0.546546	0.196	0.426	2.40795e-41	iCAFs	RBP1
1.80307e-45	-0.626623	0.963	0.98	5.92254e-41	iCAFs	COL6A2
2.8881e-45	0.601478	0.693	0.584	9.48653e-41	iCAFs	CHD1
9.82608e-45	0.673563	0.39	0.203	3.22757e-40	iCAFs	ADAMTS1
1.07015e-44	0.609422	0.579	0.432	3.51513e-40	iCAFs	GRPEL1
2.09765e-44	0.539132	0.86	0.811	6.89015e-40	iCAFs	DDX21
3.0629e-44	0.545753	0.893	0.855	1.00607e-39	iCAFs	PRDX6
1.89851e-43	0.580175	0.406	0.218	6.23603e-39	iCAFs	NR4A2
2.27725e-43	0.569144	0.658	0.541	7.48008e-39	iCAFs	PABPC4
3.06736e-43	-0.53783	1	0.999	1.00754e-38	iCAFs	FTL
4.9866e-43	0.876784	0.871	0.803	1.63795e-38	iCAFs	IER2
7.01574e-43	0.525235	0.916	0.885	2.30446e-38	iCAFs	NCL
8.45813e-43	-0.52595	0.121	0.324	2.77824e-38	iCAFs	NR2F1-AS1
1.18248e-42	0.538764	0.74	0.643	3.88409e-38	iCAFs	ARF6
3.2765e-42	0.537295	0.733	0.628	1.07623e-37	iCAFs	TUBB6
3.27701e-42	0.740606	0.686	0.533	1.0764e-37	iCAFs	PLPP3
4.31196e-41	0.525938	0.705	0.56	1.41635e-36	iCAFs	IL1R1
5.35208e-41	-0.512131	0.424	0.651	1.758e-36	iCAFs	PRKCDBP
1.00412e-40	0.543705	0.529	0.359	3.29824e-36	iCAFs	IRF2BP2
1.31853e-40	0.801923	0.757	0.624	4.33097e-36	iCAFs	DNAJB1
2.5013e-40	0.505758	0.79	0.741	8.21602e-36	iCAFs	FKBP1A
3.73831e-40	0.502394	0.546	0.38	1.22792e-35	iCAFs	CTNNAL1
5.98997e-40	0.528863	0.54	0.357	1.96752e-35	iCAFs	CD9
6.6799e-40	-0.51893	0.337	0.57	2.19415e-35	iCAFs	CYB5A
8.55122e-40	1.00941	0.815	0.723	2.80882e-35	iCAFs	MT1E
1.92737e-39	0.651915	0.635	0.498	6.33082e-35	iCAFs	CRISPLD2
2.25128e-39	1.02821	0.57	0.432	7.39477e-35	iCAFs	SERPINE1
2.89554e-39	0.524651	0.704	0.599	9.51099e-35	iCAFs	AMD1
6.09444e-39	0.523689	0.574	0.418	2.00184e-34	iCAFs	PLTP
8.5289e-39	-0.701235	0.531	0.707	2.80149e-34	iCAFs	LMO4
9.12717e-39	-0.501477	0.151	0.353	2.998e-34	iCAFs	VCAM1
1.71569e-38	-0.502094	0.26	0.472	5.63552e-34	iCAFs	BMP2
6.15537e-38	0.585778	0.857	0.789	2.02186e-33	iCAFs	SRSF5
3.44662e-37	1.08036	0.677	0.595	1.13211e-32	iCAFs	IGFBP6
4.91867e-37	0.523473	0.915	0.885	1.61563e-32	iCAFs	ARID5B
4.944e-37	0.523877	0.529	0.386	1.62396e-32	iCAFs	KPNA2
6.92869e-37	0.658895	0.96	0.946	2.27587e-32	iCAFs	C11orf96
1.0855e-36	0.959076	0.567	0.417	3.56555e-32	iCAFs	HES1
5.14204e-36	0.67075	0.657	0.529	1.68901e-31	iCAFs	FOSL1
7.33974e-36	1.21644	0.647	0.479	2.41089e-31	iCAFs	FOS
7.86726e-36	0.599513	0.979	0.975	2.58416e-31	iCAFs	SAT1
2.13961e-35	0.728083	0.507	0.347	7.02798e-31	iCAFs	CCDC71L
6.36009e-35	0.58774	0.553	0.419	2.0891e-30	iCAFs	TWISTNB
2.89379e-34	0.510858	0.677	0.553	9.50522e-30	iCAFs	GAS6
3.35949e-34	-0.576557	0.742	0.868	1.10349e-29	iCAFs	TSC22D1
3.70779e-34	0.556899	0.653	0.561	1.2179e-29	iCAFs	ATP1A1
1.00612e-33	0.811956	0.378	0.238	3.30481e-29	iCAFs	CAMTA2
2.66251e-33	0.513844	0.563	0.441	8.74556e-29	iCAFs	TACC1
3.3113e-33	0.550061	0.687	0.574	1.08766e-28	iCAFs	SERTAD1
1.25592e-32	-0.606378	0.398	0.593	4.12534e-28	iCAFs	PRSS23
3.00655e-32	-0.568959	0.489	0.664	9.87562e-28	iCAFs	PKIG
8.69993e-32	-0.567188	0.159	0.343	2.85767e-27	iCAFs	IFIT3
1.27886e-30	0.650632	0.708	0.632	4.20068e-26	iCAFs	LIMS1
1.4469e-30	-0.650507	0.131	0.291	4.75264e-26	iCAFs	MEST
8.03465e-30	0.529202	0.78	0.737	2.63914e-25	iCAFs	BAZ1A
1.83483e-29	-0.566771	0.777	0.864	6.02687e-25	iCAFs	PCOLCE
3.30536e-29	0.965453	0.863	0.796	1.08571e-24	iCAFs	JUN
5.24837e-29	0.729069	0.475	0.346	1.72393e-24	iCAFs	CTA-29F11.1
1.45928e-28	0.545097	0.536	0.384	4.79329e-24	iCAFs	CYP1B1
2.75135e-28	0.668044	0.518	0.363	9.03736e-24	iCAFs	IGFBP3
3.5549e-28	0.541824	0.645	0.552	1.16768e-23	iCAFs	DUSP5
4.77565e-28	-0.901336	0.195	0.358	1.56866e-23	iCAFs	NMB
4.87837e-28	0.540205	0.55	0.445	1.6024e-23	iCAFs	ISCA1
5.24089e-28	-0.780078	0.849	0.888	1.72147e-23	iCAFs	RARRES2
6.57439e-28	0.538189	0.525	0.414	2.15949e-23	iCAFs	PDLIM5
7.13451e-28	1.47025	0.556	0.482	2.34347e-23	iCAFs	CXCL14
9.6347e-28	0.565139	0.405	0.26	3.16471e-23	iCAFs	FIBIN
1.57724e-27	0.517272	0.441	0.306	5.18076e-23	iCAFs	MFSD2A
4.08007e-27	0.643287	0.397	0.251	1.34018e-22	iCAFs	ELN
5.84455e-27	-0.599086	0.693	0.795	1.91976e-22	iCAFs	BST2
6.29541e-27	0.57077	0.529	0.439	2.06785e-22	iCAFs	ALKBH5
6.72003e-26	0.530483	0.669	0.609	2.20733e-21	iCAFs	PTP4A1
8.21045e-25	0.523677	0.518	0.413	2.69689e-20	iCAFs	IMP3
1.58764e-24	0.514335	0.887	0.885	5.21493e-20	iCAFs	ZFP36L1
2.45197e-23	0.918234	0.288	0.172	8.05399e-19	iCAFs	FST
3.13568e-23	0.732437	0.633	0.511	1.02998e-18	iCAFs	CTGF
5.22022e-22	0.670606	0.899	0.897	1.71469e-17	iCAFs	IER3
9.96857e-22	1.62634	0.265	0.154	3.27438e-17	iCAFs	CCL3
1.09029e-20	0.561907	0.738	0.66	3.58127e-16	iCAFs	PLK2
1.86216e-20	-0.655855	0.302	0.449	6.11665e-16	iCAFs	AKR1B1
1.0119e-19	2.30696	0.422	0.333	3.32378e-15	iCAFs	CXCL1
3.25442e-19	-0.53501	0.361	0.499	1.06898e-14	iCAFs	PPIF
4.19367e-19	1.10792	0.422	0.314	1.37749e-14	iCAFs	CRYAB
3.058e-18	-0.549927	0.708	0.764	1.00446e-13	iCAFs	PDLIM4
8.63351e-18	0.57637	0.398	0.292	2.83585e-13	iCAFs	DDIT4
1.36365e-17	0.640464	0.426	0.324	4.47917e-13	iCAFs	GADD45G
1.46927e-17	0.569031	0.406	0.327	4.82611e-13	iCAFs	CREM
3.9063e-17	0.609902	0.63	0.558	1.2831e-12	iCAFs	LMCD1
2.86526e-16	0.514293	0.659	0.618	9.41151e-12	iCAFs	MAP3K8
7.36068e-16	0.709552	0.684	0.614	2.41776e-11	iCAFs	INSIG1
1.70278e-14	0.744283	0.745	0.737	5.59313e-10	iCAFs	DUSP1
3.45607e-14	-0.703352	0.558	0.66	1.13522e-09	iCAFs	MYL9
1.61413e-13	0.72156	0.383	0.298	5.30194e-09	iCAFs	RARRES1
3.79324e-12	0.517353	0.961	0.966	1.24597e-07	iCAFs	TIMP1
2.07832e-11	1.43811	0.655	0.645	6.82665e-07	iCAFs	CXCL3
8.49115e-11	0.513104	0.453	0.396	2.78909e-06	iCAFs	HOTAIRM1
1.16894e-09	-0.695231	0.232	0.321	3.83961e-05	iCAFs	ACTA2
2.30895e-09	0.51865	0.484	0.438	7.5842e-05	iCAFs	CITED2
1.06968e-08	0.557395	0.577	0.556	0.000351357	iCAFs	SNAI2

## Sheet: NPC CAFs
p_val	avg_log2FC	pct.1	pct.2	p_val_adj	cluster	gene
3.6399e-268	2.32713	0.779	0.033	1.05382e-263	apCAFs	PTPRC
1.20429e-206	1.95805	0.687	0.04	3.48665e-202	apCAFs	CD37
5.17694e-198	2.06424	0.79	0.069	1.49883e-193	apCAFs	LAPTM5
3.20287e-190	2.29313	0.81	0.085	9.27296e-186	apCAFs	CORO1A
2.09694e-181	1.57186	0.605	0.034	6.07106e-177	apCAFs	ACAP1
2.16247e-161	1.60517	0.574	0.036	6.26078e-157	apCAFs	RAC2
3.5946e-160	1.46174	0.518	0.026	1.04071e-155	apCAFs	CD53
4.12776e-155	1.49375	0.497	0.025	1.19507e-150	apCAFs	CD3E
4.87181e-146	3.06499	0.795	0.128	1.41049e-141	apCAFs	CXCR4
1.00124e-145	2.07658	0.518	0.033	2.89878e-141	apCAFs	CD2
5.51935e-144	2.7115	0.856	0.162	1.59796e-139	apCAFs	CD52
1.38947e-136	1.26693	0.441	0.022	4.02279e-132	apCAFs	CYTIP
1.39189e-134	1.34378	0.467	0.027	4.02981e-130	apCAFs	IL2RG
1.24043e-131	1.20238	0.431	0.022	3.59129e-127	apCAFs	FYB1
1.12602e-130	2.29384	0.574	0.055	3.26004e-126	apCAFs	CD69
2.14922e-130	1.13776	0.451	0.025	6.22241e-126	apCAFs	LCP1
1.29811e-126	1.08297	0.364	0.013	3.7583e-122	apCAFs	IKZF1
3.56351e-118	0.992886	0.328	0.01	1.03171e-113	apCAFs	BCL11B
1.6677e-116	1.19365	0.431	0.028	4.82834e-112	apCAFs	SAMSN1
3.09245e-116	2.16164	0.554	0.061	8.95326e-112	apCAFs	CD3D
1.86785e-114	1.09437	0.39	0.021	5.4078e-110	apCAFs	EVI2B
1.52528e-112	1.43021	0.364	0.018	4.41598e-108	apCAFs	CD3G
3.78858e-112	2.07245	0.713	0.124	1.09687e-107	apCAFs	SRGN
8.52234e-112	2.19536	0.697	0.123	2.46739e-107	apCAFs	TRAC
1.88998e-111	0.902032	0.364	0.018	5.47187e-107	apCAFs	CD48
1.10046e-110	1.26558	0.395	0.024	3.18605e-106	apCAFs	LCK
3.18316e-110	1.06372	0.308	0.01	9.21588e-106	apCAFs	PTPN7
3.61e-110	0.730264	0.287	0.007	1.04517e-105	apCAFs	INPP5D
8.11079e-110	1.4318	0.497	0.047	2.34824e-105	apCAFs	HCST
2.48596e-109	0.996623	0.349	0.016	7.19736e-105	apCAFs	TRAF3IP3
1.17603e-108	1.16565	0.405	0.027	3.40485e-104	apCAFs	ITGB2
9.35046e-108	2.34881	0.559	0.07	2.70714e-103	apCAFs	LTB
3.39798e-107	0.914166	0.328	0.013	9.83783e-103	apCAFs	ARHGAP30
4.41162e-105	1.7671	0.518	0.057	1.27725e-100	apCAFs	TRBC2
1.95346e-104	1.49085	0.426	0.033	5.65567e-100	apCAFs	ALOX5AP
2.41985e-104	0.846208	0.262	0.005	7.00595e-100	apCAFs	P2RY10
8.19093e-104	2.36917	0.585	0.084	2.37144e-99	apCAFs	HLA-DQB1
8.53283e-103	0.881918	0.344	0.017	2.47043e-98	apCAFs	HCLS1
6.80216e-101	1.48493	0.374	0.024	1.96936e-96	apCAFs	CD27
4.12057e-98	2.5265	0.615	0.103	1.19299e-93	apCAFs	RGS1
2.51886e-96	1.10752	0.262	0.008	7.2926e-92	apCAFs	CD8B
2.63186e-96	1.43701	0.441	0.042	7.61977e-92	apCAFs	GPR183
1.57786e-95	1.12057	0.277	0.01	4.56821e-91	apCAFs	CD8A
1.29352e-92	0.946498	0.359	0.025	3.74499e-88	apCAFs	PTPN6
4.51886e-91	1.17087	0.354	0.025	1.3083e-86	apCAFs	CST7
2.77399e-89	1.49419	0.385	0.033	8.03125e-85	apCAFs	DUSP2
6.39103e-89	1.61106	0.728	0.167	1.85033e-84	apCAFs	EVL
3.63203e-88	1.03994	0.277	0.012	1.05154e-83	apCAFs	GIMAP7
4.69296e-87	0.950249	0.287	0.014	1.35871e-82	apCAFs	SELL
1.06799e-84	0.751903	0.251	0.009	3.09205e-80	apCAFs	BCL11A
3.78304e-84	1.72602	0.641	0.133	1.09527e-79	apCAFs	COTL1
3.79868e-83	0.67494	0.251	0.01	1.09979e-78	apCAFs	PYHIN1
5.26955e-80	0.934628	0.338	0.027	1.52564e-75	apCAFs	RHOH
4.27428e-79	1.53283	0.385	0.04	1.23749e-74	apCAFs	CD7
3.41496e-78	1.35116	0.462	0.061	9.88698e-74	apCAFs	CLEC2D
1.06812e-77	0.673285	0.277	0.016	3.09242e-73	apCAFs	TAGAP
2.24239e-76	0.748969	0.303	0.022	6.49218e-72	apCAFs	TBC1D10C
4.62298e-76	1.5693	0.497	0.078	1.33845e-71	apCAFs	HLA-DQA1
5.00754e-76	0.921032	0.4	0.045	1.44978e-71	apCAFs	OCIAD2
1.99112e-75	0.993388	0.328	0.027	5.76468e-71	apCAFs	LAT
2.02467e-74	0.858569	0.308	0.023	5.86183e-70	apCAFs	UCP2
8.71402e-72	1.62793	0.328	0.031	2.52288e-67	apCAFs	MS4A1
1.68961e-71	1.94861	0.359	0.038	4.89177e-67	apCAFs	TRBC1
1.80032e-70	1.9006	0.287	0.022	5.21228e-66	apCAFs	GZMK
1.09962e-69	1.1913	0.287	0.022	3.18363e-65	apCAFs	GZMH
3.7442e-67	1.05365	0.508	0.089	1.08402e-62	apCAFs	EZR
1.82777e-66	2.02093	0.826	0.313	5.29177e-62	apCAFs	HLA-DPB1
2.35049e-66	0.761822	0.287	0.024	6.80515e-62	apCAFs	NCF1
3.43266e-66	1.48822	0.554	0.113	9.93824e-62	apCAFs	BIRC3
5.9422e-66	2.28658	0.436	0.071	1.72039e-61	apCAFs	NKG7
4.58319e-65	1.52372	0.995	0.934	1.32693e-60	apCAFs	RPS29
3.82892e-64	0.767182	0.318	0.032	1.10855e-59	apCAFs	TUBA4A
6.06237e-64	1.8009	0.687	0.199	1.75518e-59	apCAFs	HLA-DPA1
1.23109e-62	0.822264	0.313	0.032	3.56424e-58	apCAFs	PCED1B-AS1
1.18155e-61	1.62828	0.349	0.045	3.42082e-57	apCAFs	CD79A
1.8799e-61	2.53952	0.831	0.36	5.4427e-57	apCAFs	HLA-DRA
3.94477e-61	0.767404	0.277	0.025	1.14209e-56	apCAFs	RHOF
2.54759e-60	1.12897	0.492	0.096	7.37578e-56	apCAFs	HLA-DMA
2.57285e-59	1.71271	0.959	0.669	7.44893e-55	apCAFs	BTG1
5.01864e-58	0.938831	0.451	0.083	1.453e-53	apCAFs	VAMP8
2.40133e-57	0.866212	0.277	0.027	6.95234e-53	apCAFs	LIME1
1.97708e-56	0.604732	0.287	0.03	5.72405e-52	apCAFs	HLA-DMB
4.49927e-56	1.05514	0.99	0.959	1.30263e-51	apCAFs	RPLP2
1.40671e-54	1.62294	0.333	0.046	4.07271e-50	apCAFs	GZMA
2.45401e-54	1.12419	1	0.988	7.10484e-50	apCAFs	RPS27
7.02796e-54	1.80281	0.979	0.559	2.03473e-49	apCAFs	CD74
2.03163e-52	0.650651	0.328	0.045	5.88198e-48	apCAFs	FMNL1
3.51803e-51	0.937946	0.385	0.068	1.01854e-46	apCAFs	FAM49B
6.01821e-51	0.52851	0.251	0.025	1.74239e-46	apCAFs	RASSF5
4.02075e-50	1.01339	1	0.946	1.16409e-45	apCAFs	RPL28
8.07292e-50	1.03721	0.569	0.151	2.33727e-45	apCAFs	GMFG
9.7893e-50	1.08358	0.523	0.133	2.8342e-45	apCAFs	GPSM3
1.64795e-47	0.991913	1	0.948	4.77114e-43	apCAFs	RPS15A
1.76844e-46	1.02161	0.81	0.312	5.12e-42	apCAFs	ARHGDIB
1.81702e-46	-1.50445	0.785	0.975	5.26063e-42	apCAFs	CALD1
2.13921e-46	-1.17435	0.846	0.98	6.19345e-42	apCAFs	IFITM3
2.77854e-46	1.09812	0.282	0.038	8.04443e-42	apCAFs	CD83
7.71034e-45	1.03696	1	0.939	2.2323e-40	apCAFs	RPS12
1.49796e-44	0.769018	0.99	0.967	4.33688e-40	apCAFs	RPL11
8.7908e-44	0.656026	0.262	0.033	2.54511e-39	apCAFs	TSTD1
1.12111e-43	1.68136	0.744	0.315	3.24583e-39	apCAFs	HLA-DRB1
2.07522e-43	0.844894	0.354	0.064	6.00817e-39	apCAFs	HMGA1
2.77771e-43	0.658675	0.272	0.037	8.04202e-39	apCAFs	EVI2A
3.58889e-43	0.873071	0.995	0.943	1.03905e-38	apCAFs	RPS28
7.86957e-43	0.777967	0.318	0.053	2.2784e-38	apCAFs	REL
2.17211e-41	0.760354	0.333	0.06	6.2887e-37	apCAFs	AC114760.2
6.71459e-41	0.997152	0.528	0.149	1.94401e-36	apCAFs	HLA-DRB5
8.39604e-41	0.663275	0.292	0.046	2.43082e-36	apCAFs	ANKRD44
1.37997e-40	0.548158	0.262	0.035	3.9953e-36	apCAFs	DOCK8
2.2252e-40	1.59667	0.359	0.077	6.4424e-36	apCAFs	CCL4
2.98933e-40	0.57966	0.256	0.035	8.65472e-36	apCAFs	RIPOR2
4.72187e-40	0.752478	0.436	0.107	1.36708e-35	apCAFs	APOBEC3G
3.55229e-39	-1.58307	0.626	0.906	1.02846e-34	apCAFs	SPARC
4.91034e-39	0.750314	1	0.958	1.42164e-34	apCAFs	RPL27A
7.40281e-39	-1.49504	0.631	0.931	2.14326e-34	apCAFs	COL6A2
1.68786e-38	-2.17219	0.549	0.874	4.88671e-34	apCAFs	COL1A1
5.8e-38	0.86502	0.256	0.038	1.67922e-33	apCAFs	DUSP4
1.00375e-37	0.522965	0.251	0.036	2.90607e-33	apCAFs	RUNX3
1.32306e-37	-1.68484	0.662	0.918	3.83053e-33	apCAFs	COL1A2
1.4322e-37	1.11246	0.513	0.164	4.14651e-33	apCAFs	RNASET2
1.47826e-37	-1.139	0.851	0.978	4.27987e-33	apCAFs	LGALS1
3.30935e-37	0.877604	0.99	0.915	9.58124e-33	apCAFs	RPL30
4.68185e-37	0.789223	0.482	0.135	1.35549e-32	apCAFs	STK4
4.97557e-37	0.982815	0.272	0.046	1.44053e-32	apCAFs	CD79B
9.99298e-37	1.07921	0.949	0.816	2.89317e-32	apCAFs	RPS21
2.82559e-36	0.998491	0.497	0.157	8.18066e-32	apCAFs	STK17A
8.20079e-36	0.807784	1	0.974	2.37429e-31	apCAFs	RPS19
1.12866e-35	0.726613	1	0.985	3.2677e-31	apCAFs	TMSB4X
4.06641e-35	0.823809	1	0.931	1.17731e-30	apCAFs	RPL39
4.54065e-35	0.675713	1	0.969	1.31461e-30	apCAFs	RPS27A
1.84661e-34	0.761548	1	0.988	5.3463e-30	apCAFs	RPLP1
1.9809e-34	1.00813	0.662	0.274	5.73511e-30	apCAFs	FXYD5
8.3582e-34	-0.96516	0.841	0.969	2.41987e-29	apCAFs	CD63
1.83854e-33	0.869967	0.99	0.864	5.32293e-29	apCAFs	RPL37
1.84724e-33	0.734356	0.415	0.11	5.34813e-29	apCAFs	SYNGR2
2.28755e-33	0.6698	1	0.96	6.62292e-29	apCAFs	RPL23A
4.43868e-33	-1.81479	0.559	0.859	1.28509e-28	apCAFs	COL3A1
5.48542e-33	-1.63743	0.544	0.84	1.58814e-28	apCAFs	COL6A1
1.72318e-32	0.786664	0.985	0.91	4.98896e-28	apCAFs	RPS20
2.29985e-32	0.594654	1	0.99	6.65854e-28	apCAFs	RPL13A
8.01971e-32	0.7771	0.995	0.944	2.32187e-27	apCAFs	RPS25
8.51539e-32	0.553932	1	0.995	2.46538e-27	apCAFs	RPL41
2.3599e-31	0.677126	0.333	0.079	6.83237e-27	apCAFs	SEPTIN1
2.90304e-31	0.750084	1	0.928	8.40488e-27	apCAFs	RPL31
5.70558e-31	0.743166	0.354	0.09	1.65188e-26	apCAFs	ICAM3
5.73316e-31	2.31454	0.477	0.18	1.65986e-26	apCAFs	CCL5
6.95858e-31	0.70598	0.969	0.925	2.01465e-26	apCAFs	FAU
1.79196e-30	0.566135	0.267	0.051	5.1881e-26	apCAFs	IL16
1.09091e-29	0.880767	0.99	0.828	3.1584e-25	apCAFs	RPSA
1.80639e-29	0.745459	0.985	0.912	5.22986e-25	apCAFs	RPL37A
2.14947e-29	0.64339	0.99	0.892	6.22315e-25	apCAFs	RPL27
2.35575e-29	0.732066	0.979	0.904	6.82037e-25	apCAFs	RPS7
3.64608e-29	0.891862	0.672	0.298	1.05561e-24	apCAFs	LSP1
4.1743e-29	0.751029	1	0.915	1.20854e-24	apCAFs	RPS3A
8.25719e-29	0.720853	0.995	0.902	2.39062e-24	apCAFs	RPL9
9.93591e-29	-1.15173	0.744	0.97	2.87664e-24	apCAFs	IGFBP7
1.11497e-28	0.684647	0.979	0.88	3.22805e-24	apCAFs	UBA52
1.48813e-28	0.955517	0.508	0.184	4.30845e-24	apCAFs	FNBP1
2.13284e-28	1.07825	0.554	0.229	6.17499e-24	apCAFs	LIMD2
2.19505e-28	0.541221	1	0.979	6.3551e-24	apCAFs	RPS15
2.76015e-28	0.868977	0.328	0.083	7.99119e-24	apCAFs	RGCC
3.12284e-28	0.784499	0.969	0.879	9.04124e-24	apCAFs	RPS11
1.15298e-27	0.741575	0.487	0.155	3.3381e-23	apCAFs	ITM2A
1.31007e-27	1.04825	0.892	0.63	3.7929e-23	apCAFs	SH3BGRL3
1.47386e-27	0.691663	0.431	0.136	4.26712e-23	apCAFs	SEPTIN6
2.2406e-27	0.597187	0.985	0.959	6.48699e-23	apCAFs	RPL19
2.53105e-27	0.555895	1	0.988	7.32788e-23	apCAFs	RPS18
3.31834e-27	0.63661	0.995	0.985	9.60726e-23	apCAFs	RPL21
6.70838e-27	-1.21346	0.554	0.814	1.94221e-22	apCAFs	BGN
9.32981e-27	1.46716	0.251	0.055	2.70117e-22	apCAFs	GZMB
1.01248e-26	-1.28759	0.39	0.73	2.93134e-22	apCAFs	THY1
1.08065e-26	0.65287	0.985	0.935	3.1287e-22	apCAFs	RPL36
2.92024e-26	0.633721	0.99	0.932	8.45469e-22	apCAFs	RPS16
4.88754e-26	0.543268	1	0.98	1.41504e-21	apCAFs	RPL18A
7.89654e-26	0.820956	0.913	0.694	2.28621e-21	apCAFs	CYBA
1.29973e-25	0.675441	0.995	0.916	3.76297e-21	apCAFs	RPS17
1.97995e-25	0.579448	0.995	0.966	5.73236e-21	apCAFs	RPL32
2.24444e-25	0.971765	0.374	0.117	6.4981e-21	apCAFs	TNFAIP3
3.58399e-25	0.996251	0.369	0.115	1.03764e-20	apCAFs	KLF2
3.86701e-25	1.14797	0.451	0.175	1.11958e-20	apCAFs	RGS2
4.11744e-25	-1.6352	0.415	0.724	1.19208e-20	apCAFs	COL6A3
4.17245e-25	-0.840022	0.831	0.929	1.20801e-20	apCAFs	LAPTM4A
4.28191e-25	0.525907	0.287	0.069	1.2397e-20	apCAFs	CSK
5.16647e-25	-1.24767	0.61	0.836	1.4958e-20	apCAFs	IFI27
1.13371e-24	-1.24326	0.349	0.69	3.28231e-20	apCAFs	SERPINH1
1.89417e-24	0.600475	0.99	0.96	5.48401e-20	apCAFs	RPS8
3.37145e-24	0.641816	0.297	0.08	9.76104e-20	apCAFs	RESF1
4.17024e-24	-1.71491	0.292	0.627	1.20737e-19	apCAFs	PRSS23
8.87856e-24	0.535786	1	0.981	2.57052e-19	apCAFs	RPL34
1.65626e-23	0.527224	0.995	0.951	4.7952e-19	apCAFs	RPS3
2.20327e-23	-1.19657	0.2	0.56	6.3789e-19	apCAFs	LAMA4
3.04385e-23	0.596398	1	0.937	8.81256e-19	apCAFs	RPL35A
8.68335e-23	0.783378	0.933	0.824	2.514e-18	apCAFs	RPL38
9.16324e-23	0.604684	0.985	0.935	2.65294e-18	apCAFs	RPL18
1.01806e-22	-1.29228	0.554	0.794	2.94749e-18	apCAFs	AEBP1
6.04645e-22	0.634095	0.262	0.067	1.75057e-17	apCAFs	SIAH2
1.10952e-21	-1.134	0.338	0.638	3.21227e-17	apCAFs	PPIC
1.22505e-21	-1.38238	0.564	0.822	3.54676e-17	apCAFs	LUM
1.36751e-21	0.518677	1	0.95	3.95921e-17	apCAFs	RPS23
1.41059e-21	0.764246	0.569	0.263	4.08393e-17	apCAFs	STK17B
1.67594e-21	0.525934	0.995	0.962	4.85217e-17	apCAFs	RPS6
2.20742e-21	0.78047	0.651	0.346	6.39091e-17	apCAFs	TPM3
2.94213e-21	0.585317	0.985	0.948	8.51806e-17	apCAFs	RPL17
3.10042e-21	0.774296	0.436	0.172	8.97633e-17	apCAFs	PPP2R5C
4.8303e-21	-1.15973	0.415	0.695	1.39847e-16	apCAFs	FSTL1
5.47746e-21	0.500523	0.354	0.114	1.58583e-16	apCAFs	ARHGEF1
8.05226e-21	0.709723	0.462	0.193	2.33129e-16	apCAFs	ELF1
9.81003e-21	0.977927	0.692	0.397	2.8402e-16	apCAFs	ZFP36L2
1.4202e-20	-1.31412	0.282	0.607	4.11175e-16	apCAFs	COL5A2
1.67096e-20	0.612409	0.974	0.851	4.83775e-16	apCAFs	RPL23
2.94765e-20	-1.14335	0.482	0.78	8.53403e-16	apCAFs	TPM2
3.02329e-20	-0.979834	0.492	0.752	8.75302e-16	apCAFs	CAVIN3
9.91329e-20	-0.926774	0.513	0.735	2.87009e-15	apCAFs	PRRX1
1.35215e-19	0.584051	0.287	0.087	3.91473e-15	apCAFs	ARL4C
1.51963e-19	0.610755	0.303	0.097	4.39962e-15	apCAFs	SMAP2
2.29544e-19	-1.41048	0.41	0.673	6.64577e-15	apCAFs	FN1
2.38857e-19	-1.06304	0.467	0.732	6.91538e-15	apCAFs	LHFPL6
3.40449e-19	-1.06486	0.687	0.918	9.85667e-15	apCAFs	TIMP1
7.46278e-19	0.56285	0.467	0.192	2.16062e-14	apCAFs	CELF2
8.52363e-19	0.670589	0.477	0.203	2.46776e-14	apCAFs	LINC-PINT
1.15585e-18	1.02032	0.687	0.423	3.34643e-14	apCAFs	TSC22D3
2.10274e-18	-0.894405	0.677	0.87	6.08786e-14	apCAFs	SERPING1
2.70981e-18	-1.00535	0.359	0.641	7.84544e-14	apCAFs	MXRA8
3.50665e-18	0.78556	0.856	0.64	1.01525e-13	apCAFs	EEF1B2
5.96217e-18	0.543095	0.985	0.908	1.72617e-13	apCAFs	RPL36A
6.3782e-18	0.871994	0.528	0.269	1.84662e-13	apCAFs	CKLF
6.53441e-18	0.615352	0.467	0.202	1.89184e-13	apCAFs	PDCD4
7.69515e-18	-0.856745	0.549	0.835	2.2279e-13	apCAFs	SERPINF1
8.00568e-18	-1.04896	0.605	0.756	2.31781e-13	apCAFs	TPM4
1.29866e-17	-1.20085	0.318	0.612	3.75988e-13	apCAFs	VCAN
1.62015e-17	0.560827	0.308	0.107	4.69065e-13	apCAFs	TNFAIP8
1.72694e-17	-0.832238	0.59	0.823	4.99984e-13	apCAFs	PCOLCE
3.03728e-17	-0.858607	0.492	0.696	8.79353e-13	apCAFs	ARF4
3.87078e-17	0.619268	0.944	0.767	1.12067e-12	apCAFs	COX7C
6.55577e-17	0.696382	0.564	0.281	1.89803e-12	apCAFs	LYZ
6.99553e-17	-0.912469	0.492	0.745	2.02534e-12	apCAFs	PDGFRB
1.11359e-16	-0.883355	0.421	0.73	3.22406e-12	apCAFs	CTSK
1.22597e-16	0.762433	0.503	0.232	3.54943e-12	apCAFs	IGLC3
1.42307e-16	-0.758309	0.713	0.847	4.12006e-12	apCAFs	LMNA
1.873e-16	-0.854445	0.708	0.834	5.4227e-12	apCAFs	CD59
2.45698e-16	0.736655	0.769	0.542	7.11345e-12	apCAFs	ZFAS1
3.03164e-16	-0.688055	0.646	0.821	8.77719e-12	apCAFs	CNN3
3.11705e-16	-1.08928	0.467	0.691	9.02449e-12	apCAFs	COL18A1
3.26042e-16	-0.687093	0.774	0.854	9.43956e-12	apCAFs	PPIB
3.54373e-16	0.542233	0.354	0.138	1.02598e-11	apCAFs	ITSN2
4.51199e-16	-0.876315	0.405	0.644	1.30631e-11	apCAFs	CALU
1.676e-15	-0.904751	0.518	0.745	4.85235e-11	apCAFs	MFGE8
1.88346e-15	0.598476	0.969	0.836	5.453e-11	apCAFs	RPL22
2.04772e-15	-1.1726	0.169	0.469	5.92856e-11	apCAFs	COL5A1
2.26686e-15	-0.858173	0.492	0.69	6.563e-11	apCAFs	NUPR1
2.52252e-15	-1.00813	0.318	0.591	7.3032e-11	apCAFs	GUCY1A1
2.90786e-15	-0.579935	0.933	0.963	8.41883e-11	apCAFs	VIM
4.85334e-15	-0.989331	0.405	0.64	1.40514e-10	apCAFs	NNMT
4.91311e-15	-0.76562	0.744	0.862	1.42244e-10	apCAFs	DSTN
5.40239e-15	-0.945539	0.656	0.872	1.5641e-10	apCAFs	DCN
6.93412e-15	-0.966087	0.287	0.551	2.00757e-10	apCAFs	GGT5
8.56174e-15	0.524587	0.969	0.896	2.4788e-10	apCAFs	RPL24
9.27228e-15	-0.934711	0.533	0.708	2.68451e-10	apCAFs	CAVIN1
1.09439e-14	-1.05584	0.6	0.823	3.16848e-10	apCAFs	MYL9
1.18615e-14	0.643512	0.333	0.136	3.43413e-10	apCAFs	CDC42SE2
1.21002e-14	0.509382	0.974	0.865	3.50325e-10	apCAFs	RPL4
2.20435e-14	0.60456	0.441	0.206	6.38203e-10	apCAFs	RNF149
2.76179e-14	-0.578847	0.815	0.848	7.99594e-10	apCAFs	MORF4L1
3.40215e-14	-0.889249	0.328	0.575	9.8499e-10	apCAFs	RAB13
3.61538e-14	-1.04729	0.518	0.724	1.04672e-09	apCAFs	CAV1
3.75036e-14	-1.04809	0.251	0.502	1.0858e-09	apCAFs	CHN1
3.94114e-14	0.698387	0.795	0.607	1.14104e-09	apCAFs	GAS5
4.57378e-14	0.741002	0.549	0.307	1.3242e-09	apCAFs	HIST1H4C
5.30634e-14	-1.33587	0.251	0.498	1.53629e-09	apCAFs	COL4A2
7.18486e-14	-1.4403	0.226	0.475	2.08016e-09	apCAFs	COL4A1
8.01612e-14	0.964877	0.826	0.622	2.32083e-09	apCAFs	IL32
8.03016e-14	-0.882756	0.374	0.603	2.32489e-09	apCAFs	SDC2
8.30214e-14	-0.824026	0.559	0.74	2.40364e-09	apCAFs	TCF4
8.39521e-14	-0.926688	0.292	0.541	2.43058e-09	apCAFs	CLEC11A
1.14133e-13	-1.58425	0.472	0.651	3.30439e-09	apCAFs	ID3
1.14402e-13	-1.31388	0.287	0.548	3.31218e-09	apCAFs	SPON2
1.42109e-13	-0.999539	0.564	0.747	4.11435e-09	apCAFs	TPM1
1.52948e-13	-0.679429	0.677	0.827	4.42814e-09	apCAFs	ANXA2
2.22754e-13	-0.65901	0.651	0.777	6.44917e-09	apCAFs	ANXA5
2.91645e-13	0.836583	0.374	0.173	8.44371e-09	apCAFs	NR4A2
3.56224e-13	-1.74395	0.185	0.443	1.03134e-08	apCAFs	MMP11
6.3984e-13	0.565922	0.79	0.603	1.85246e-08	apCAFs	PNRC1
6.72449e-13	-0.869498	0.687	0.82	1.94687e-08	apCAFs	BST2
1.04503e-12	-0.730244	0.328	0.554	3.02558e-08	apCAFs	TAX1BP3
1.27557e-12	-0.684471	0.554	0.702	3.69303e-08	apCAFs	RAB2A
1.46987e-12	0.734641	0.626	0.418	4.25557e-08	apCAFs	SNHG6
1.836e-12	-0.733136	0.641	0.805	5.31557e-08	apCAFs	LGALS3BP
2.82472e-12	-1.09827	0.308	0.526	8.17813e-08	apCAFs	MMP14
3.12061e-12	-1.16468	0.282	0.523	9.03478e-08	apCAFs	ASPN
4.08211e-12	-0.749856	0.487	0.673	1.18185e-07	apCAFs	BEX3
4.26577e-12	-0.758071	0.164	0.427	1.23503e-07	apCAFs	SNAI2
6.68982e-12	0.545517	0.923	0.845	1.93684e-07	apCAFs	OAZ1
7.72974e-12	-0.701987	0.492	0.667	2.23791e-07	apCAFs	LEPROT
9.07012e-12	-0.861499	0.226	0.481	2.62598e-07	apCAFs	TNFAIP6
9.07837e-12	0.505386	0.462	0.252	2.62837e-07	apCAFs	LEPROTL1
1.01953e-11	-0.660708	0.4	0.592	2.95174e-07	apCAFs	PSMB5
1.321e-11	-0.711918	0.344	0.548	3.82455e-07	apCAFs	EFEMP2
1.55264e-11	-0.603226	0.662	0.82	4.4952e-07	apCAFs	HSPB1
1.557e-11	0.823528	0.323	0.149	4.50782e-07	apCAFs	ZNF331
1.73534e-11	-0.523102	0.8	0.85	5.02416e-07	apCAFs	CD99
2.34491e-11	-0.77983	0.262	0.493	6.78897e-07	apCAFs	TGFB1I1
2.51833e-11	-0.927575	0.333	0.528	7.29108e-07	apCAFs	EMP1
3.03281e-11	-0.790295	0.318	0.531	8.78059e-07	apCAFs	SPTSSA
3.06921e-11	-1.1065	0.205	0.456	8.88597e-07	apCAFs	POSTN
3.15753e-11	-0.586561	0.754	0.849	9.14167e-07	apCAFs	SELENOM
3.3516e-11	-0.926456	0.2	0.434	9.70355e-07	apCAFs	NREP
3.67048e-11	0.534176	0.59	0.372	1.06268e-06	apCAFs	CD44
3.9399e-11	0.543647	0.61	0.4	1.14068e-06	apCAFs	CIB1
4.25838e-11	-0.953049	0.154	0.372	1.23289e-06	apCAFs	MFAP2
5.17752e-11	-0.669433	0.595	0.717	1.49899e-06	apCAFs	AP2M1
6.67409e-11	-0.731652	0.272	0.499	1.93228e-06	apCAFs	FKBP10
7.35417e-11	-0.629694	0.687	0.828	2.12918e-06	apCAFs	ITGB1
7.51104e-11	-1.06245	0.277	0.518	2.1746e-06	apCAFs	CTHRC1
8.40094e-11	-0.926409	0.431	0.617	2.43224e-06	apCAFs	MAP1B
8.61609e-11	-1.01463	0.472	0.631	2.49453e-06	apCAFs	TSC22D1
1.47995e-10	-0.694591	0.385	0.571	4.28474e-06	apCAFs	VKORC1
1.51807e-10	-0.751596	0.308	0.506	4.3951e-06	apCAFs	TSPAN4
2.00392e-10	-1.04653	0.303	0.511	5.80176e-06	apCAFs	PHLDA1
2.41293e-10	-0.804587	0.508	0.649	6.98591e-06	apCAFs	CTSB
3.39391e-10	-0.550314	0.749	0.913	9.82604e-06	apCAFs	CST3
3.44954e-10	-0.7298	0.149	0.37	9.98711e-06	apCAFs	TMEM45A
6.27909e-10	-0.917828	0.221	0.418	1.81792e-05	apCAFs	F2R
6.69951e-10	-1.37005	0.492	0.669	1.93964e-05	apCAFs	TAGLN
7.39895e-10	0.619306	0.882	0.785	2.14215e-05	apCAFs	RPS26
7.83814e-10	-0.804073	0.354	0.52	2.2693e-05	apCAFs	RAB31
8.23523e-10	-0.745921	0.323	0.514	2.38426e-05	apCAFs	RCN3
9.81198e-10	-0.96016	0.349	0.521	2.84076e-05	apCAFs	AXL
1.09307e-09	-0.625544	0.908	0.932	3.16465e-05	apCAFs	S100A6
1.16171e-09	0.643019	0.462	0.258	3.36338e-05	apCAFs	BTG2
1.4464e-09	0.516839	0.292	0.137	4.18763e-05	apCAFs	CAPG
1.51243e-09	-1.13791	0.103	0.302	4.37878e-05	apCAFs	EGFL6
1.56247e-09	-0.903292	0.241	0.44	4.52365e-05	apCAFs	CRISPLD2
1.96157e-09	-0.684679	0.241	0.428	5.67915e-05	apCAFs	ECM1
2.14274e-09	0.965344	0.59	0.367	6.20367e-05	apCAFs	IGHG1
2.28468e-09	-0.752661	0.385	0.554	6.6146e-05	apCAFs	MYH9
2.862e-09	-0.602801	0.815	0.852	8.28607e-05	apCAFs	MT-ND5
3.036e-09	-0.923936	0.2	0.402	8.78983e-05	apCAFs	SEPTIN4
3.34369e-09	0.526524	0.559	0.367	9.68066e-05	apCAFs	YPEL5
3.40947e-09	-0.625018	0.451	0.624	9.87109e-05	apCAFs	MORF4L2
3.49953e-09	1.53829	0.646	0.41	0.000101318	apCAFs	IGHG4
4.08049e-09	-0.870211	0.308	0.469	0.000118138	apCAFs	SEPTIN11
4.15894e-09	-0.690259	0.513	0.647	0.00012041	apCAFs	PMP22
4.66835e-09	-0.792151	0.436	0.588	0.000135158	apCAFs	TIMP2
4.95975e-09	0.710546	0.805	0.741	0.000143595	apCAFs	IGKC
6.26906e-09	-0.909716	0.251	0.429	0.000181502	apCAFs	MYO1B
6.63467e-09	-0.718559	0.303	0.487	0.000192087	apCAFs	GPM6B
7.8458e-09	-0.846335	0.395	0.549	0.000227152	apCAFs	FBLN2
8.08291e-09	-1.03661	0.226	0.4	0.000234017	apCAFs	TGFB3
8.98609e-09	-0.90501	0.205	0.399	0.000260165	apCAFs	UACA
9.87348e-09	-0.795334	0.21	0.402	0.000285857	apCAFs	ARHGAP29
1.00524e-08	-0.746565	0.513	0.636	0.000291036	apCAFs	VAMP5
1.05251e-08	-0.64416	0.195	0.384	0.000304723	apCAFs	CERCAM
1.41139e-08	-0.516301	0.677	0.744	0.000408624	apCAFs	POLR2L
1.43406e-08	0.512529	0.774	0.627	0.00041519	apCAFs	SARAF
1.7579e-08	-0.93786	0.169	0.355	0.000508947	apCAFs	COL12A1
1.90398e-08	-0.766675	0.113	0.29	0.000551239	apCAFs	ADAMTS2
1.92925e-08	-0.640334	0.39	0.54	0.000558556	apCAFs	ARL2
1.98658e-08	-0.653403	0.528	0.637	0.000575154	apCAFs	RHOC
2.28391e-08	-0.573529	0.574	0.66	0.000661237	apCAFs	KDELR2
2.53414e-08	-0.600205	0.087	0.266	0.000733684	apCAFs	C1QTNF6
2.63891e-08	-0.70073	0.087	0.267	0.000764017	apCAFs	GREM1
2.77458e-08	-0.57689	0.2	0.388	0.000803298	apCAFs	VGLL4
2.99276e-08	-0.521667	0.662	0.76	0.000866465	apCAFs	RABAC1
3.21973e-08	-0.785361	0.462	0.607	0.000932175	apCAFs	MDK
3.33788e-08	0.701091	0.477	0.29	0.000966384	apCAFs	ID2
3.53722e-08	-0.69144	0.251	0.423	0.0010241	apCAFs	LAMC1
3.71641e-08	2.1605	0.497	0.296	0.00107597	apCAFs	IGLC1
4.00225e-08	-0.682408	0.405	0.58	0.00115873	apCAFs	FILIP1L
4.06855e-08	-1.00082	0.113	0.278	0.00117793	apCAFs	CCDC102B
4.20001e-08	-0.73342	0.097	0.267	0.00121599	apCAFs	OLFM2
4.4257e-08	-0.718857	0.477	0.616	0.00128133	apCAFs	MARCKS
4.7106e-08	-0.67728	0.503	0.607	0.00136381	apCAFs	DYNLT1
4.8025e-08	-0.645003	0.262	0.441	0.00139042	apCAFs	LPP
5.39605e-08	-0.584183	0.456	0.618	0.00156226	apCAFs	MAGED2
5.63152e-08	-0.561346	0.636	0.729	0.00163044	apCAFs	BSG
7.08368e-08	-0.621015	0.272	0.451	0.00205087	apCAFs	PMEPA1
8.44581e-08	-0.734548	0.323	0.483	0.00244523	apCAFs	OLFML2B
8.86811e-08	-0.57568	0.169	0.345	0.00256749	apCAFs	GOLM1
9.25709e-08	-0.625176	0.482	0.613	0.00268011	apCAFs	GRN
9.4457e-08	-1.08939	0.297	0.471	0.00273472	apCAFs	DIO2
9.59377e-08	0.500725	0.692	0.506	0.00277759	apCAFs	DUSP1
9.99669e-08	-0.677655	0.185	0.356	0.00289424	apCAFs	PTK7
1.03101e-07	-0.592768	0.272	0.441	0.00298498	apCAFs	SCARB2
1.0766e-07	-0.934983	0.292	0.445	0.00311698	apCAFs	MYLK
1.08145e-07	-0.87258	0.297	0.456	0.00313101	apCAFs	ITGA1
1.09732e-07	-0.615677	0.385	0.525	0.00317697	apCAFs	PRDX4
1.18797e-07	0.571938	0.41	0.248	0.00343942	apCAFs	CREM
1.26854e-07	-0.646629	0.169	0.331	0.00367268	apCAFs	ECM2
1.33716e-07	-0.784536	0.267	0.444	0.00387135	apCAFs	CRIP2
1.42958e-07	0.504991	0.405	0.24	0.00413891	apCAFs	ISG20
1.47461e-07	-0.500597	0.128	0.3	0.0042693	apCAFs	CDC42EP1
1.64064e-07	0.59748	0.308	0.16	0.00474999	apCAFs	CMC1
1.65781e-07	-0.631654	0.318	0.491	0.0047997	apCAFs	DKK3
1.71757e-07	-0.686222	0.262	0.439	0.00497271	apCAFs	CDH11
1.91145e-07	-0.690197	0.164	0.333	0.00553404	apCAFs	MIR4435-2HG
2.03018e-07	-0.523141	0.621	0.704	0.00587777	apCAFs	APP
2.11437e-07	-0.678084	0.195	0.353	0.00612152	apCAFs	PRKG1
2.2351e-07	-0.7875	0.169	0.333	0.00647106	apCAFs	TNFRSF21
2.23595e-07	-0.789083	0.569	0.689	0.00647353	apCAFs	RARRES2
2.32346e-07	-0.519079	0.328	0.494	0.00672687	apCAFs	REXO2
2.4421e-07	-0.644204	0.626	0.732	0.00707036	apCAFs	ZFP36L1
2.46572e-07	-0.664526	0.164	0.342	0.00713875	apCAFs	RIN2
2.49041e-07	-0.508997	0.477	0.6	0.00721024	apCAFs	TCEAL9
2.75776e-07	-0.518556	0.651	0.771	0.00798426	apCAFs	FOS
3.01516e-07	-0.740205	0.174	0.332	0.00872948	apCAFs	INAFM1
3.01553e-07	-0.63651	0.374	0.514	0.00873056	apCAFs	GLUL
3.02824e-07	-0.54081	0.969	0.934	0.00876736	apCAFs	MYL6
3.88064e-07	-0.570988	0.205	0.366	0.0112352	apCAFs	SVIL
4.27512e-07	-0.767153	0.451	0.565	0.0123773	apCAFs	MT-ND4L
4.50673e-07	-0.605201	0.446	0.565	0.0130479	apCAFs	AP2S1
5.24225e-07	-0.780406	0.174	0.347	0.0151774	apCAFs	SULF1
5.44231e-07	-0.739038	0.477	0.585	0.0157566	apCAFs	OAZ2
6.9534e-07	-0.518441	0.682	0.83	0.0201315	apCAFs	C1R
7.06138e-07	-0.620649	0.2	0.347	0.0204441	apCAFs	FKBP9
7.07908e-07	-0.717712	0.338	0.499	0.0204953	apCAFs	ISLR
7.41447e-07	-0.529007	0.231	0.389	0.0214664	apCAFs	SGCB
7.57428e-07	-0.584236	0.2	0.364	0.021929	apCAFs	KLF10
9.5112e-07	-0.577125	0.297	0.441	0.0275368	apCAFs	RHOBTB3
9.91739e-07	-0.587508	0.4	0.533	0.0287128	apCAFs	COX7A1
1.08347e-06	-0.734247	0.318	0.459	0.0313686	apCAFs	FBN1
1.0916e-06	-0.541105	0.2	0.36	0.0316041	apCAFs	REEP3
1.13404e-06	-0.615773	0.195	0.356	0.0328327	apCAFs	MXRA5
1.20599e-06	-0.545134	0.272	0.425	0.0349158	apCAFs	PTTG1IP
1.33762e-06	-0.593019	0.128	0.277	0.0387267	apCAFs	NTM
1.33905e-06	-0.653861	0.333	0.463	0.0387683	apCAFs	ANTXR1
1.50514e-06	-0.560682	0.133	0.278	0.0435769	apCAFs	CDC42BPA
1.53958e-06	-0.627511	0.179	0.333	0.0445739	apCAFs	C2
1.56806e-06	-0.574864	0.487	0.601	0.0453986	apCAFs	CD151
1.60017e-06	-0.627069	0.226	0.37	0.0463281	apCAFs	AOPEP
0	4.48267	0.862	0.096	0	myCAFs	RGS5
0	3.77435	0.804	0.063	0	myCAFs	NDUFA4L2
0	2.8925	0.8	0.052	0	myCAFs	PPP1R14A
3.12187e-284	2.6195	0.698	0.032	9.03843e-280	myCAFs	TINAGL1
1.38704e-243	2.64908	0.594	0.018	4.01576e-239	myCAFs	HIGD1B
7.26576e-225	2.26302	0.639	0.054	2.10358e-220	myCAFs	COX4I2
2.64947e-221	1.76272	0.564	0.023	7.67073e-217	myCAFs	ESAM
1.12335e-220	3.23977	0.877	0.304	3.25233e-216	myCAFs	ADIRF
1.91211e-213	-2.66991	0.654	0.94	5.53594e-209	myCAFs	DCN
1.14908e-207	2.70061	0.915	0.548	3.32683e-203	myCAFs	CRIP1
3.7749e-203	-2.78989	0.494	0.932	1.09291e-198	myCAFs	LUM
7.12261e-199	2.44641	0.953	0.742	2.06214e-194	myCAFs	MYL9
6.5385e-197	1.91156	0.566	0.047	1.89303e-192	myCAFs	MCAM
2.33351e-195	1.44562	1	0.932	6.75598e-191	myCAFs	IGFBP7
6.1214e-191	3.31327	0.841	0.354	1.77227e-186	myCAFs	ACTA2
1.37777e-188	1.84849	0.506	0.027	3.98893e-184	myCAFs	CDH6
6.57193e-184	2.0638	0.735	0.199	1.90271e-179	myCAFs	MEF2C
7.66692e-184	1.79132	0.505	0.029	2.21973e-179	myCAFs	GJA4
5.90253e-179	-2.79611	0.092	0.744	1.7089e-174	myCAFs	MMP2
3.21631e-171	-3.66068	0.023	0.673	9.31185e-167	myCAFs	SFRP2
6.71237e-169	1.72383	0.926	0.614	1.94337e-164	myCAFs	CAV1
3.71827e-166	2.05044	0.938	0.61	1.07651e-161	myCAFs	SPARCL1
1.79858e-164	-3.24321	0.067	0.682	5.20726e-160	myCAFs	CTHRC1
2.20934e-158	2.02229	0.729	0.217	6.39648e-154	myCAFs	TPPP3
1.46515e-156	-3.02398	0.027	0.64	4.24189e-152	myCAFs	DIO2
1.67119e-153	2.30551	0.91	0.547	4.83842e-149	myCAFs	TAGLN
4.32782e-145	1.87125	0.549	0.094	1.25299e-140	myCAFs	PTP4A3
4.32068e-143	-1.80263	0.116	0.715	1.25092e-138	myCAFs	FBLN2
4.76472e-143	-1.89222	0.383	0.842	1.37948e-138	myCAFs	CTSK
5.69782e-142	1.50476	0.447	0.042	1.64963e-137	myCAFs	LGI4
4.02161e-138	1.06358	0.996	0.945	1.16434e-133	myCAFs	CALD1
2.62526e-136	1.78106	0.691	0.257	7.60065e-132	myCAFs	SEPTIN4
3.64056e-130	1.80922	0.603	0.158	1.05402e-125	myCAFs	PGF
1.84203e-129	1.59866	0.83	0.506	5.33305e-125	myCAFs	MAP1B
7.38031e-126	1.7662	0.501	0.093	2.13675e-121	myCAFs	ANGPT2
4.66957e-125	1.25865	0.337	0.011	1.35193e-120	myCAFs	ADAP2
2.09345e-123	2.73744	0.352	0.018	6.06096e-119	myCAFs	MUSTN1
1.9508e-122	-1.70739	0.617	0.917	5.64795e-118	myCAFs	C1S
3.12666e-122	1.16169	0.952	0.894	9.0523e-118	myCAFs	CALM2
4.68956e-121	1.53885	0.621	0.208	1.35772e-116	myCAFs	EPS8
3.31193e-120	1.50701	0.724	0.3	9.58869e-116	myCAFs	NOTCH3
3.3373e-120	1.38357	0.404	0.043	9.66215e-116	myCAFs	GJC1
3.07358e-117	-2.00991	0.368	0.812	8.89863e-113	myCAFs	RARRES2
2.24765e-116	1.53709	0.46	0.079	6.5074e-112	myCAFs	FAM13C
4.12621e-116	1.4313	0.859	0.671	1.19462e-111	myCAFs	MFGE8
7.79233e-116	1.57151	0.703	0.315	2.25604e-111	myCAFs	CRIP2
3.07312e-115	1.6025	0.769	0.495	8.89729e-111	myCAFs	OAZ2
1.19521e-114	2.48246	0.369	0.032	3.46038e-110	myCAFs	MYH11
1.18044e-113	1.85563	0.372	0.036	3.41761e-109	myCAFs	BCAM
4.4171e-113	1.38572	0.636	0.223	1.27884e-108	myCAFs	DBNDD2
1.21156e-112	1.75634	0.642	0.237	3.5077e-108	myCAFs	LBH
2.68785e-109	1.94413	0.566	0.168	7.78188e-105	myCAFs	EGFL6
1.07462e-108	1.35403	0.349	0.03	3.11123e-104	myCAFs	WFDC1
1.32428e-106	1.29187	0.428	0.07	3.83406e-102	myCAFs	FOXS1
1.08589e-105	1.60801	0.395	0.054	3.14385e-101	myCAFs	PDGFA
1.005e-104	-1.48009	0.007	0.47	2.90968e-100	myCAFs	FBLN5
2.02353e-104	1.1362	0.906	0.816	5.85851e-100	myCAFs	SEPTIN7
2.79964e-104	1.09587	0.389	0.05	8.10551e-100	myCAFs	EFHD1
8.10809e-104	1.63505	0.765	0.398	2.34745e-99	myCAFs	FRZB
2.42366e-103	1.68935	0.528	0.163	7.01697e-99	myCAFs	C20orf27
3.69113e-102	-1.44818	0.073	0.544	1.06866e-97	myCAFs	FAP
1.33039e-101	1.00252	0.963	0.925	3.85175e-97	myCAFs	MYL6
2.0929e-101	-1.69409	0.439	0.824	6.05938e-97	myCAFs	SAT1
2.88573e-101	-1.55647	0.551	0.87	8.35476e-97	myCAFs	AEBP1
6.01229e-100	-2.54631	0.03	0.483	1.74068e-95	myCAFs	DPT
2.17857e-99	-1.47214	0.171	0.639	6.30739e-95	myCAFs	S100A13
1.18465e-98	-1.47021	0.285	0.742	3.4298e-94	myCAFs	S100A10
4.15282e-97	-2.20203	0.023	0.466	1.20232e-92	myCAFs	EFEMP1
5.89125e-97	1.37676	0.802	0.636	1.70564e-92	myCAFs	ARPC5
1.90003e-96	-1.50415	0.765	0.954	5.50096e-92	myCAFs	COL1A2
9.05273e-96	-2.06238	0.328	0.724	2.62095e-91	myCAFs	CCDC80
2.93338e-95	1.27079	0.517	0.14	8.49273e-91	myCAFs	SMOC2
1.02679e-92	1.32881	0.48	0.128	2.97276e-88	myCAFs	ISYNA1
4.90246e-92	-1.25006	0.005	0.426	1.41936e-87	myCAFs	PDGFRA
1.03436e-91	-3.93828	0.057	0.498	2.99467e-87	myCAFs	APOD
1.17704e-91	1.22302	0.869	0.674	3.40776e-87	myCAFs	TPM1
1.00916e-90	1.96643	0.263	0.013	2.92173e-86	myCAFs	PLN
2.93948e-90	-1.61406	0.436	0.812	8.51038e-86	myCAFs	COL6A3
4.98473e-89	1.41063	0.36	0.057	1.44318e-84	myCAFs	SERPINI1
8.24321e-89	-2.49161	0.327	0.704	2.38657e-84	myCAFs	CD74
7.24368e-88	-1.29098	0.06	0.497	2.09719e-83	myCAFs	S100A16
2.71052e-87	-1.50253	0.171	0.62	7.84751e-83	myCAFs	ISLR
4.99594e-87	0.975468	0.289	0.026	1.44642e-82	myCAFs	LINC01197
6.16137e-87	1.30027	0.579	0.21	1.78384e-82	myCAFs	CARMN
1.57074e-86	-2.78125	0.007	0.407	4.5476e-82	myCAFs	C3
2.16252e-86	1.21998	0.495	0.151	6.26093e-82	myCAFs	PTK2
2.66142e-85	-1.72808	0.666	0.907	7.70534e-81	myCAFs	COL3A1
5.44014e-85	1.38998	0.343	0.052	1.57503e-80	myCAFs	FAM162B
9.16657e-85	1.62709	0.64	0.345	2.65391e-80	myCAFs	MYLK
4.28434e-84	1.26189	0.449	0.123	1.2404e-79	myCAFs	C1QTNF1
1.26632e-83	1.27394	0.379	0.073	3.66625e-79	myCAFs	LMOD1
1.51694e-83	-1.23698	0.056	0.473	4.39183e-79	myCAFs	FGFR1
1.06854e-82	1.011	0.265	0.02	3.09364e-78	myCAFs	SLC38A11
1.48417e-82	-1.61337	0.315	0.705	4.29697e-78	myCAFs	VCAN
8.39588e-82	1.28185	0.367	0.071	2.43077e-77	myCAFs	KCNJ8
1.14814e-81	1.56428	0.305	0.039	3.32409e-77	myCAFs	STEAP4
2.87648e-81	1.39406	0.643	0.279	8.32798e-77	myCAFs	GPX3
2.9893e-81	-1.41008	0.001	0.38	8.65461e-77	myCAFs	PDPN
9.2099e-81	-2.40891	0.096	0.503	2.66645e-76	myCAFs	FBLN1
1.22116e-80	0.639607	0.99	0.978	3.53551e-76	myCAFs	PTMA
1.84899e-80	-1.22455	0.119	0.547	5.35319e-76	myCAFs	LRP1
2.07945e-80	-1.34668	0.071	0.474	6.02043e-76	myCAFs	MFAP2
6.09467e-80	-1.1955	0.503	0.791	1.76453e-75	myCAFs	NPC2
4.66353e-79	1.5112	0.491	0.169	1.35018e-74	myCAFs	CCDC102B
5.00365e-79	0.985321	0.301	0.038	1.44866e-74	myCAFs	NEURL1B
2.02638e-78	-1.31123	0.049	0.449	5.86678e-74	myCAFs	MEG3
2.11107e-77	-1.06604	0.007	0.377	6.11198e-73	myCAFs	COLEC12
7.11912e-77	1.27248	0.643	0.339	2.06113e-72	myCAFs	EPAS1
8.16683e-77	1.66932	0.843	0.719	2.36446e-72	myCAFs	TPM2
1.30385e-76	-3.46492	0.167	0.531	3.7749e-72	myCAFs	MMP11
1.5583e-76	1.01743	0.389	0.089	4.51158e-72	myCAFs	ARHGAP15
2.86527e-76	1.05362	0.389	0.089	8.29554e-72	myCAFs	PPP1R12B
3.40475e-76	-0.794554	0.988	0.987	9.85742e-72	myCAFs	FTL
1.19882e-75	1.04122	0.328	0.054	3.47083e-71	myCAFs	KLHL23
5.45155e-75	-1.16205	0.055	0.443	1.57833e-70	myCAFs	LSP1
1.63977e-74	1.07435	0.315	0.052	4.74747e-70	myCAFs	PLCE1
4.27683e-74	1.26335	0.581	0.282	1.23823e-69	myCAFs	CAV2
7.06259e-74	0.959609	0.253	0.023	2.04476e-69	myCAFs	LYPD1
8.52785e-74	-1.36929	0.014	0.372	2.46898e-69	myCAFs	CRABP2
1.81532e-73	-1.9144	0.145	0.546	5.25572e-69	myCAFs	MFAP4
3.0309e-73	-1.61164	0.034	0.403	8.77506e-69	myCAFs	FMO1
6.50442e-73	1.26084	0.635	0.312	1.88316e-68	myCAFs	NR2F2
6.72709e-73	-1.26287	0.663	0.883	1.94763e-68	myCAFs	C1R
6.75599e-73	1.78823	0.648	0.373	1.956e-68	myCAFs	COL4A1
3.12068e-72	0.933825	0.347	0.07	9.03499e-68	myCAFs	KIAA0040
3.82118e-72	1.1247	0.8	0.62	1.10631e-67	myCAFs	COL18A1
5.7127e-72	-1.10365	0.015	0.366	1.65394e-67	myCAFs	STEAP1
1.56424e-70	0.755836	0.252	0.026	4.52879e-66	myCAFs	TRPC6
2.16277e-69	1.5282	0.658	0.402	6.26165e-65	myCAFs	COL4A2
3.63306e-68	-0.854906	0.672	0.893	1.05184e-63	myCAFs	LY6E
3.83317e-68	1.17425	0.807	0.67	1.10978e-63	myCAFs	LHFPL6
9.47971e-67	-1.62027	0.7	0.91	2.74457e-62	myCAFs	COL1A1
1.00309e-66	1.02631	0.87	0.599	2.90415e-62	myCAFs	SOD3
1.28413e-65	-0.89951	0.851	0.964	3.7178e-61	myCAFs	S100A6
6.31736e-65	-0.86142	0.137	0.528	1.829e-60	myCAFs	GLT8D2
7.77007e-65	-1.15631	0.219	0.596	2.24959e-60	myCAFs	GPNMB
9.59765e-65	-1.06842	0.012	0.336	2.77871e-60	myCAFs	LTBP2
1.98261e-64	1.35042	0.562	0.262	5.74006e-60	myCAFs	ARHGDIB
2.80481e-64	-4.23122	0.048	0.378	8.12048e-60	myCAFs	PTGDS
1.59057e-63	1.17344	0.395	0.124	4.60502e-59	myCAFs	MGLL
6.3436e-63	-0.913082	0.01	0.325	1.8366e-58	myCAFs	PLXDC2
1.15476e-62	-1.05869	0.315	0.686	3.34327e-58	myCAFs	TIMP2
1.46404e-62	-1.1358	0.074	0.42	4.2387e-58	myCAFs	LOXL1
3.01485e-61	1.23292	0.445	0.161	8.7286e-57	myCAFs	SYNPO2
6.84982e-61	-0.827117	0	0.299	1.98316e-56	myCAFs	CLMP
8.15796e-61	0.995288	0.387	0.115	2.36189e-56	myCAFs	FILIP1
1.34791e-60	-1.32203	0.265	0.612	3.90247e-56	myCAFs	MMP14
7.04744e-60	0.973049	0.252	0.038	2.04037e-55	myCAFs	MAP3K7CL
8.10823e-60	-1.09109	0.373	0.723	2.34749e-55	myCAFs	MXRA8
1.58618e-59	-1.06783	0.074	0.413	4.59232e-55	myCAFs	CD82
2.00758e-59	1.11554	0.409	0.143	5.81235e-55	myCAFs	LURAP1L
5.48442e-59	-1.29211	0.088	0.426	1.58785e-54	myCAFs	THBS2
1.30064e-58	-1.19265	0.231	0.588	3.7656e-54	myCAFs	TMEM176B
4.08408e-58	0.928515	0.863	0.807	1.18242e-53	myCAFs	CD59
4.39632e-58	1.09917	0.628	0.41	1.27282e-53	myCAFs	PDLIM1
2.01149e-57	1.04381	0.654	0.356	5.82368e-53	myCAFs	A2M
2.33467e-57	-1.32853	0.036	0.344	6.75933e-53	myCAFs	GREM1
2.88697e-57	-0.942571	0.646	0.883	8.35837e-53	myCAFs	SERPINF1
3.35278e-57	-1.17978	0.829	0.941	9.70698e-53	myCAFs	COL6A2
1.14048e-56	-0.946059	0.114	0.453	3.30193e-52	myCAFs	BICC1
2.2702e-56	-0.920932	0.112	0.46	6.5727e-52	myCAFs	PRNP
3.25951e-56	-0.872342	0.049	0.365	9.43693e-52	myCAFs	FRMD6
6.04547e-56	0.693776	0.984	0.968	1.75028e-51	myCAFs	ACTB
6.07737e-56	0.833665	0.855	0.801	1.75952e-51	myCAFs	ITGB1
8.53754e-56	-1.04151	0.105	0.445	2.47179e-51	myCAFs	TMEM176A
1.01555e-55	0.923877	0.658	0.372	2.94023e-51	myCAFs	EBF1
4.12711e-55	-1.03056	0.135	0.483	1.19488e-50	myCAFs	TNFSF10
9.92509e-55	1.00702	0.579	0.305	2.87351e-50	myCAFs	ARHGAP29
3.07739e-54	-1.12922	0.019	0.301	8.90967e-50	myCAFs	HTRA3
4.16938e-54	-0.995477	0.2	0.548	1.20712e-49	myCAFs	EMILIN1
4.22346e-54	-1.16957	0.005	0.279	1.22277e-49	myCAFs	TNFRSF6B
4.52689e-54	0.877064	0.263	0.052	1.31063e-49	myCAFs	TBX2-AS1
4.70132e-54	0.945359	0.447	0.177	1.36113e-49	myCAFs	JAG1
4.9861e-54	-0.936172	0.075	0.391	1.44358e-49	myCAFs	SPHK1
5.17892e-54	-0.950359	0.015	0.297	1.4994e-49	myCAFs	TSHZ2
1.00317e-53	-0.974825	0.276	0.627	2.90437e-49	myCAFs	NBL1
1.24692e-53	-1.32931	0.685	0.872	3.61007e-49	myCAFs	COL6A1
2.39943e-53	0.884901	0.28	0.062	6.94682e-49	myCAFs	GUCY1A2
3.7432e-53	0.791201	0.272	0.058	1.08373e-48	myCAFs	PARM1
4.07092e-53	0.663256	0.264	0.052	1.17861e-48	myCAFs	RCSD1
5.45734e-53	-0.964278	0.107	0.426	1.58001e-48	myCAFs	GOLM1
1.35094e-52	1.23789	0.529	0.294	3.91125e-48	myCAFs	MAP3K20
2.44105e-52	-1.68521	0.168	0.492	7.06733e-48	myCAFs	SOD2
9.08658e-52	0.910132	0.305	0.079	2.63075e-47	myCAFs	MRVI1
1.56288e-51	0.985352	0.839	0.69	4.52485e-47	myCAFs	CPE
3.27688e-51	-0.989771	0.224	0.549	9.48723e-47	myCAFs	ANTXR1
4.81636e-51	0.860996	0.298	0.075	1.39443e-46	myCAFs	TBX2
5.78734e-51	-0.890972	0.059	0.353	1.67555e-46	myCAFs	NTM
1.13151e-50	0.786053	0.326	0.095	3.27593e-46	myCAFs	GRK5
1.96321e-50	-1.31256	0.016	0.283	5.68389e-46	myCAFs	RARRES1
3.08906e-50	1.48587	0.529	0.298	8.94344e-46	myCAFs	CSRP2
3.23317e-50	-0.980371	0.224	0.557	9.36068e-46	myCAFs	OLFML3
4.0515e-50	0.799168	0.817	0.695	1.17299e-45	myCAFs	CAVIN3
8.89215e-50	-0.968354	0.439	0.722	2.57446e-45	myCAFs	CTSB
9.77511e-50	1.16355	0.451	0.185	2.83009e-45	myCAFs	RGS16
1.29944e-49	-0.702192	0.01	0.27	3.76213e-45	myCAFs	SH3BP5
1.8616e-49	-0.958964	0.226	0.542	5.38971e-45	myCAFs	FBN1
5.19005e-49	-0.917848	0.055	0.34	1.50262e-44	myCAFs	TWIST2
7.95178e-49	1.11303	0.614	0.432	2.3022e-44	myCAFs	ASAH1
8.16845e-49	-0.840038	0.047	0.334	2.36493e-44	myCAFs	HSPG2
2.50986e-48	1.01894	0.569	0.356	7.26655e-44	myCAFs	EHD2
4.09615e-48	-0.915629	0.684	0.908	1.18592e-43	myCAFs	NEAT1
6.48571e-48	-0.999899	0.022	0.281	1.87774e-43	myCAFs	ABI3BP
8.47608e-48	-0.853003	0.018	0.274	2.45399e-43	myCAFs	NKD2
1.83165e-47	0.825878	0.308	0.089	5.30301e-43	myCAFs	ENPEP
2.69531e-47	-0.72703	0.057	0.35	7.80345e-43	myCAFs	SULF2
3.01233e-47	-0.911374	0.133	0.433	8.7213e-43	myCAFs	MXRA5
3.47283e-47	-1.02298	0.031	0.293	1.00545e-42	myCAFs	COL15A1
5.6605e-47	-0.900094	0.416	0.699	1.63883e-42	myCAFs	PPIC
1.03131e-46	-0.83487	0.041	0.306	2.98585e-42	myCAFs	SLC16A3
1.61121e-46	-0.719231	0.063	0.346	4.66478e-42	myCAFs	BASP1
4.94269e-46	-1.48038	0.446	0.723	1.43101e-41	myCAFs	CFH
1.24819e-45	-0.953336	0.097	0.387	3.61377e-41	myCAFs	RND3
2.18638e-45	0.872687	0.762	0.659	6.33001e-41	myCAFs	SH3BGRL
2.635e-45	-0.707296	0.226	0.559	7.62886e-41	myCAFs	PGRMC1
2.86684e-45	-1.79914	0.152	0.433	8.30007e-41	myCAFs	HLA-DRB1
3.12057e-45	-1.64464	0.233	0.522	9.03468e-41	myCAFs	POSTN
4.29406e-45	-0.864212	0.421	0.709	1.24322e-40	myCAFs	LGALS3
6.96853e-45	-0.652117	0.031	0.292	2.01753e-40	myCAFs	CELF2
7.33417e-45	0.820961	0.308	0.093	2.12339e-40	myCAFs	RERG
1.01991e-44	-0.878399	0.078	0.36	2.95285e-40	myCAFs	ADAMTS2
1.84443e-44	-1.18325	0.144	0.424	5.34e-40	myCAFs	COL12A1
1.95312e-44	-0.748385	0.237	0.551	5.65468e-40	myCAFs	HEXB
3.46628e-44	0.932382	0.624	0.439	1.00356e-39	myCAFs	PPP1R12A
3.87836e-44	-0.745055	0.018	0.261	1.12286e-39	myCAFs	GAS1
3.93067e-44	-1.30716	0.015	0.252	1.13801e-39	myCAFs	ITM2A
4.63613e-44	-0.813853	0.208	0.519	1.34225e-39	myCAFs	PAM
7.63816e-44	-0.836844	0.17	0.478	2.2114e-39	myCAFs	TGFB3
1.04396e-43	-0.686167	0.022	0.266	3.02248e-39	myCAFs	MIR100HG
2.50173e-43	0.817463	0.337	0.119	7.24301e-39	myCAFs	MTHFD2
3.73714e-43	1.08609	0.438	0.201	1.08198e-38	myCAFs	HOPX
1.41175e-42	-0.853639	0.295	0.605	4.0873e-38	myCAFs	EMP1
1.43872e-42	-0.994966	0.127	0.413	4.16539e-38	myCAFs	RIN2
2.20049e-42	-0.957919	0.066	0.329	6.37085e-38	myCAFs	CTSH
2.26013e-42	0.853975	0.416	0.187	6.54354e-38	myCAFs	B3GNT2
4.64172e-42	-0.757352	0.09	0.374	1.34387e-37	myCAFs	ANGPTL2
5.12785e-42	0.94724	0.483	0.25	1.48462e-37	myCAFs	INAFM1
9.97171e-42	-0.756734	0.118	0.394	2.88701e-37	myCAFs	CMTM3
1.65956e-41	-0.871374	0.181	0.483	4.80475e-37	myCAFs	KCNQ1OT1
1.94629e-41	-0.822613	0.16	0.466	5.63489e-37	myCAFs	CLEC2B
2.94179e-41	-2.98701	0.051	0.29	8.51707e-37	myCAFs	CXCL14
3.12401e-41	-0.950245	0.213	0.508	9.04464e-37	myCAFs	ZFP36L2
4.11544e-41	-1.10858	0.14	0.415	1.1915e-36	myCAFs	SULF1
4.39421e-41	-0.674575	0.088	0.368	1.27221e-36	myCAFs	SLC44A1
5.66005e-41	-0.933554	0.036	0.272	1.6387e-36	myCAFs	WNT5A
6.64957e-41	-0.736269	0.297	0.613	1.92518e-36	myCAFs	PPP1CC
9.63315e-41	1.11336	0.543	0.361	2.78899e-36	myCAFs	MYO1B
1.30362e-40	-0.631584	0.129	0.417	3.77423e-36	myCAFs	TPBG
1.40611e-40	0.871998	0.644	0.464	4.07098e-36	myCAFs	STOM
1.54984e-40	0.742465	0.28	0.086	4.48709e-36	myCAFs	KLHDC8B
1.589e-40	-0.697917	0.176	0.479	4.60048e-36	myCAFs	DAB2
1.59356e-40	-0.619704	0.755	0.891	4.61369e-36	myCAFs	PSAP
1.83316e-40	-0.837108	0.096	0.363	5.30735e-36	myCAFs	MRC2
2.5863e-40	-0.766579	0.234	0.533	7.48785e-36	myCAFs	SSPN
3.24563e-40	-0.674857	0.036	0.271	9.39676e-36	myCAFs	PDLIM4
4.37456e-40	-0.675803	0.029	0.258	1.26652e-35	myCAFs	CREB3L1
5.69069e-40	-0.612997	0.031	0.266	1.64757e-35	myCAFs	DPYSL3
5.94474e-40	0.671031	0.267	0.074	1.72112e-35	myCAFs	EGFLAM
6.76749e-40	-1.14954	0.108	0.376	1.95932e-35	myCAFs	INHBA
6.76828e-40	0.864934	0.32	0.12	1.95955e-35	myCAFs	RASL12
1.50476e-39	0.71554	0.807	0.765	4.35659e-35	myCAFs	COX7A2
2.23463e-39	-0.805141	0.16	0.434	6.4697e-35	myCAFs	TMEM45A
2.8274e-39	1.0632	0.345	0.136	8.18587e-35	myCAFs	ADAMTS1
3.03383e-39	0.84587	0.479	0.248	8.78354e-35	myCAFs	GUCY1B1
7.81172e-39	-0.58603	0.929	0.951	2.26165e-34	myCAFs	RPS12
2.95045e-38	-0.693364	0.358	0.671	8.54213e-34	myCAFs	RRBP1
4.01111e-38	-0.877826	0.067	0.312	1.1613e-33	myCAFs	SERPINE2
5.79269e-38	-0.689581	0.286	0.589	1.6771e-33	myCAFs	RCN3
6.54358e-38	-1.32679	0.09	0.342	1.8945e-33	myCAFs	SRPX
7.47799e-38	-0.763114	0.037	0.266	2.16503e-33	myCAFs	PODN
1.27132e-37	0.873189	0.752	0.672	3.68072e-33	myCAFs	MGST3
1.61322e-37	-0.714568	0.698	0.865	4.6706e-33	myCAFs	ANXA2
3.71519e-37	-0.715481	0.394	0.694	1.07562e-32	myCAFs	MARCKS
3.97098e-37	-0.531299	0.936	0.957	1.14968e-32	myCAFs	RPL28
4.7228e-37	-0.872005	0.436	0.7	1.36734e-32	myCAFs	NNMT
5.2844e-37	0.789123	0.306	0.107	1.52994e-32	myCAFs	ADAMTS4
8.20205e-37	-0.684398	0.189	0.458	2.37466e-32	myCAFs	GPX8
9.55296e-37	-0.648323	0.104	0.365	2.76577e-32	myCAFs	STK17B
1.45466e-36	-0.786685	0.062	0.296	4.21154e-32	myCAFs	OSR2
1.73095e-36	-0.585955	0.051	0.283	5.01144e-32	myCAFs	IL1R1
3.23371e-36	-0.52276	0.15	0.443	9.36224e-32	myCAFs	MPZL1
4.74476e-36	0.771014	0.601	0.398	1.3737e-31	myCAFs	CHCHD10
5.36496e-36	-4.41234	0.044	0.256	1.55326e-31	myCAFs	CFD
5.40655e-36	-0.855291	0.101	0.347	1.5653e-31	myCAFs	BPGM
7.12063e-36	-0.716812	0.181	0.449	2.06157e-31	myCAFs	CERCAM
7.97805e-36	0.861265	0.599	0.421	2.3098e-31	myCAFs	TGFB1I1
1.03563e-35	-0.764699	0.227	0.508	2.99836e-31	myCAFs	CDH11
1.0874e-35	-0.586564	0.074	0.316	3.14825e-31	myCAFs	ABRACL
2.23548e-35	-1.40608	0.278	0.543	6.47216e-31	myCAFs	CXCL12
3.16824e-35	-0.945136	0.218	0.479	9.17269e-31	myCAFs	HTRA1
3.31411e-35	0.694795	0.815	0.686	9.595e-31	myCAFs	PDGFRB
3.89981e-35	0.885168	0.462	0.263	1.12907e-30	myCAFs	UBA2
4.2731e-35	0.925869	0.663	0.53	1.23715e-30	myCAFs	SELENOW
4.71439e-35	-0.916797	0.257	0.525	1.36491e-30	myCAFs	COL5A1
5.64844e-35	1.03786	0.304	0.117	1.63534e-30	myCAFs	HES4
7.49677e-35	-2.0094	0.038	0.251	2.17047e-30	myCAFs	IGFBP3
8.05033e-35	1.10856	0.43	0.232	2.33073e-30	myCAFs	CCND1
8.25796e-35	-0.575248	0.235	0.523	2.39085e-30	myCAFs	TMEM98
9.03284e-35	1.19232	0.38	0.174	2.61519e-30	myCAFs	ID4
9.82226e-35	-0.504289	0.059	0.286	2.84374e-30	myCAFs	CHIC2
1.44893e-34	-0.656027	0.16	0.431	4.19495e-30	myCAFs	CTSF
3.96767e-34	-0.684223	0.04	0.253	1.14872e-29	myCAFs	UNC5B
4.6888e-34	-0.571693	0.573	0.784	1.3575e-29	myCAFs	GPX4
8.61046e-34	-0.758392	0.093	0.328	2.4929e-29	myCAFs	PERP
1.15792e-33	-0.902585	0.089	0.32	3.35242e-29	myCAFs	TNFSF13B
1.47925e-33	-0.886843	0.398	0.659	4.28273e-29	myCAFs	COL5A2
2.77321e-33	-0.646105	0.337	0.598	8.029e-29	myCAFs	DUSP1
3.52327e-33	-0.566065	0.15	0.408	1.02006e-28	myCAFs	ADD3
3.95954e-33	-0.57582	0.103	0.342	1.14637e-28	myCAFs	TPST1
1.03296e-32	1.16884	0.499	0.335	2.99064e-28	myCAFs	UACA
1.14664e-32	-0.543301	0.12	0.366	3.31974e-28	myCAFs	SMARCA2
1.16499e-32	-0.600364	0.356	0.629	3.37289e-28	myCAFs	RCN1
3.29033e-32	-0.668531	0.287	0.561	9.52617e-28	myCAFs	CTSL
3.42726e-32	-0.642593	0.596	0.8	9.92261e-28	myCAFs	PKM
6.34713e-32	-0.601581	0.345	0.611	1.83762e-27	myCAFs	EFEMP2
6.60085e-32	-1.02976	0.105	0.336	1.91108e-27	myCAFs	MAFB
6.97731e-32	-0.786091	0.156	0.398	2.02007e-27	myCAFs	MIR99AHG
7.54324e-32	0.894789	0.521	0.347	2.18392e-27	myCAFs	PLS3
7.93526e-32	-0.918625	0.079	0.304	2.29742e-27	myCAFs	FGF7
9.25689e-32	0.93974	0.621	0.459	2.68006e-27	myCAFs	AXL
1.27386e-31	-1.02682	0.464	0.712	3.68809e-27	myCAFs	IL32
4.21982e-31	-0.594688	0.123	0.361	1.22172e-26	myCAFs	KDELR3
5.39673e-31	-0.631389	0.112	0.346	1.56246e-26	myCAFs	PLAUR
6.08676e-31	-0.845806	0.171	0.41	1.76224e-26	myCAFs	NR2F1
6.0947e-31	0.715928	0.679	0.618	1.76454e-26	myCAFs	COX8A
6.26541e-31	-0.844317	0.145	0.386	1.81396e-26	myCAFs	B4GALT1
7.37174e-31	-0.612138	0.185	0.444	2.13427e-26	myCAFs	CYBRD1
8.80086e-31	-0.684989	0.141	0.385	2.54803e-26	myCAFs	IFI30
1.18348e-30	0.599539	0.29	0.111	3.4264e-26	myCAFs	HEY2
2.04234e-30	-0.566954	0.096	0.323	5.913e-26	myCAFs	ITGB5
2.64072e-30	0.71833	0.747	0.672	7.64541e-26	myCAFs	CAVIN1
2.64869e-30	-0.54146	0.096	0.324	7.66849e-26	myCAFs	CXXC5
1.03552e-29	-0.628208	0.413	0.673	2.99804e-25	myCAFs	MDK
1.19156e-29	0.67047	0.259	0.092	3.44981e-25	myCAFs	COBLL1
1.55918e-29	-0.560337	0.328	0.595	4.51413e-25	myCAFs	PLD3
2.39731e-29	0.648759	0.285	0.111	6.94068e-25	myCAFs	OLFML2A
3.44724e-29	-0.513695	0.067	0.272	9.98044e-25	myCAFs	LGALS9
4.61786e-29	-0.564687	0.063	0.268	1.33696e-24	myCAFs	TP53I13
5.14425e-29	-0.536617	0.268	0.534	1.48936e-24	myCAFs	FAM3C
6.46773e-29	-0.585657	0.171	0.414	1.87254e-24	myCAFs	PTK7
6.76521e-29	-0.613811	0.107	0.329	1.95866e-24	myCAFs	IL15RA
1.50829e-28	0.892786	0.609	0.522	4.36681e-24	myCAFs	CYCS
1.81049e-28	-0.639639	0.09	0.302	5.24172e-24	myCAFs	P4HA2
2.59201e-28	0.844417	0.614	0.444	7.50439e-24	myCAFs	PHLDA1
3.76868e-28	-0.60399	0.484	0.722	1.09111e-23	myCAFs	SH3BGRL3
4.61656e-28	-1.8262	0.109	0.312	1.33659e-23	myCAFs	CLU
6.97444e-28	-0.702471	0.161	0.391	2.01924e-23	myCAFs	ARRDC3
1.36188e-27	-0.805528	0.189	0.416	3.94291e-23	myCAFs	CTSS
3.17798e-27	0.629717	0.761	0.734	9.20088e-23	myCAFs	COX6A1
3.72353e-27	0.682586	0.356	0.176	1.07804e-22	myCAFs	DLC1
4.391e-27	-0.520153	0.332	0.591	1.27128e-22	myCAFs	PRDX4
5.2338e-27	1.2965	0.855	0.851	1.51529e-22	myCAFs	DSTN
6.02693e-27	0.803966	0.46	0.275	1.74492e-22	myCAFs	TGFBI
8.72301e-27	0.675919	0.354	0.181	2.52549e-22	myCAFs	TNS1
8.76226e-27	0.743436	0.536	0.377	2.53685e-22	myCAFs	ZEB2
1.00818e-26	-1.41812	0.245	0.461	2.91887e-22	myCAFs	HLA-DRA
1.22349e-26	0.687833	0.408	0.228	3.54226e-22	myCAFs	ARID5A
1.99401e-26	0.616031	0.791	0.745	5.77305e-22	myCAFs	COX5B
2.1616e-26	0.84066	0.497	0.338	6.25826e-22	myCAFs	ACTN4
5.54031e-26	-0.50611	0.171	0.407	1.60403e-21	myCAFs	PHLDA3
7.90069e-26	-0.59004	0.081	0.275	2.28741e-21	myCAFs	CD55
8.56357e-26	-0.915741	0.164	0.373	2.47932e-21	myCAFs	PLAU
1.04425e-25	-0.539337	0.354	0.598	3.02332e-21	myCAFs	TTC3
1.47549e-25	-0.562546	0.306	0.555	4.27184e-21	myCAFs	FKBP10
1.55917e-25	-0.942484	0.2	0.419	4.5141e-21	myCAFs	HLA-DPB1
2.2453e-25	0.662055	0.301	0.137	6.50058e-21	myCAFs	LRRC32
2.45152e-25	0.934248	0.539	0.403	7.09763e-21	myCAFs	ITGA1
7.41812e-25	-0.780561	0.101	0.296	2.1477e-20	myCAFs	HLA-DPA1
1.00863e-24	-0.528439	0.491	0.717	2.9202e-20	myCAFs	OSTC
1.20515e-24	-0.577035	0.447	0.672	3.48914e-20	myCAFs	ARL6IP5
1.21362e-24	0.82563	0.289	0.134	3.51368e-20	myCAFs	NR2F2-AS1
1.44914e-24	0.833363	0.512	0.384	4.19556e-20	myCAFs	ARPC1A
1.7134e-24	-0.501275	0.438	0.696	4.96065e-20	myCAFs	MYDGF
1.9724e-24	0.848794	0.572	0.444	5.71048e-20	myCAFs	CHN1
2.03356e-24	-0.525633	0.442	0.671	5.88756e-20	myCAFs	SQSTM1
4.62913e-24	0.509201	0.874	0.815	1.34023e-19	myCAFs	SKP1
4.83787e-24	-0.556767	0.287	0.522	1.40066e-19	myCAFs	HDLBP
5.92273e-24	0.888977	0.285	0.135	1.71475e-19	myCAFs	PROCR
6.70178e-24	0.567678	0.858	0.799	1.9403e-19	myCAFs	IFITM2
6.94118e-24	-0.57948	0.317	0.56	2.00961e-19	myCAFs	LIMA1
8.69847e-24	-1.52902	0.285	0.492	2.51838e-19	myCAFs	IGFBP6
1.28722e-23	-0.586244	0.155	0.369	3.72677e-19	myCAFs	ID2
1.39208e-23	-0.565449	0.137	0.336	4.03036e-19	myCAFs	CHPF
1.99719e-23	-0.560127	0.215	0.441	5.78226e-19	myCAFs	PLPP1
2.27667e-23	-0.550635	0.39	0.62	6.59142e-19	myCAFs	FCGRT
2.63136e-23	0.667774	0.356	0.199	7.6183e-19	myCAFs	PALM2-AKAP2
4.29277e-23	0.609864	0.677	0.631	1.24284e-18	myCAFs	COX7B
4.33013e-23	0.542637	0.844	0.791	1.25366e-18	myCAFs	CNN3
5.13742e-23	0.54387	0.466	0.286	1.48738e-18	myCAFs	COL14A1
6.65864e-23	-0.757075	0.164	0.37	1.92781e-18	myCAFs	LTBP4
7.11088e-23	-0.504409	0.161	0.366	2.05874e-18	myCAFs	P3H1
7.48844e-23	-0.532926	0.077	0.256	2.16805e-18	myCAFs	GRAMD1A
1.39323e-22	-0.520589	0.205	0.424	4.03368e-18	myCAFs	CNN2
1.90115e-22	0.810711	0.45	0.311	5.50421e-18	myCAFs	CRYAB
7.72618e-22	0.728631	0.29	0.144	2.23688e-17	myCAFs	MAP7D3
1.81422e-21	-0.741778	0.261	0.462	5.25252e-17	myCAFs	F2R
2.6125e-21	0.615092	0.297	0.143	7.56371e-17	myCAFs	RNF152
3.5971e-21	-1.34444	0.291	0.492	1.04143e-16	myCAFs	APOE
4.12313e-21	0.529665	0.259	0.118	1.19373e-16	myCAFs	ARHGAP10
5.20688e-21	-0.663212	0.226	0.435	1.5075e-16	myCAFs	RNASE4
5.23596e-21	1.20497	0.406	0.288	1.51592e-16	myCAFs	CSRP1
6.14202e-21	-0.746919	0.984	0.991	1.77824e-16	myCAFs	FTH1
9.92638e-21	0.719606	0.302	0.161	2.87389e-16	myCAFs	ZFHX3
1.24202e-20	0.696364	0.538	0.452	3.5959e-16	myCAFs	CYC1
1.96877e-20	-0.535078	0.175	0.372	5.69997e-16	myCAFs	PPFIBP1
2.43022e-20	0.633914	0.613	0.51	7.03596e-16	myCAFs	TLN1
2.52825e-20	0.638558	0.283	0.141	7.31978e-16	myCAFs	PTGIR
2.55228e-20	0.601992	0.29	0.152	7.38936e-16	myCAFs	HSPB2
3.26452e-20	0.642107	0.33	0.187	9.45144e-16	myCAFs	VASP
4.90569e-20	-0.551762	0.166	0.359	1.4203e-15	myCAFs	PLTP
8.20224e-20	0.655833	0.513	0.39	2.37471e-15	myCAFs	LPP
1.01557e-19	-0.806294	0.127	0.294	2.94029e-15	myCAFs	ID1
2.4413e-19	0.623539	0.406	0.25	7.06805e-15	myCAFs	NDRG2
4.92412e-19	-0.524012	0.205	0.402	1.42563e-14	myCAFs	PLPP3
8.97097e-19	-0.51229	0.607	0.791	2.59728e-14	myCAFs	TYMP
9.41225e-19	0.689604	0.591	0.464	2.72503e-14	myCAFs	CYTOR
1.03758e-18	-0.516995	0.265	0.466	3.00399e-14	myCAFs	PLAAT4
2.55153e-18	-0.922261	0.534	0.681	7.38718e-14	myCAFs	IGFBP4
2.77236e-18	0.795656	0.531	0.446	8.02652e-14	myCAFs	HCFC1R1
3.94206e-18	0.643233	0.298	0.166	1.14131e-13	myCAFs	SMTN
5.22481e-18	-0.590543	0.226	0.413	1.51269e-13	myCAFs	MRPS6
5.72777e-18	0.606363	0.295	0.163	1.6583e-13	myCAFs	SPECC1
9.50809e-18	0.976497	0.28	0.152	2.75278e-13	myCAFs	C11orf96
1.15629e-17	0.932056	0.295	0.173	3.34769e-13	myCAFs	NET1
1.25047e-17	0.692322	0.503	0.402	3.62037e-13	myCAFs	PLXDC1
1.47983e-17	0.572023	0.259	0.134	4.28441e-13	myCAFs	CRTC3
2.59652e-17	0.553364	0.674	0.601	7.51746e-13	myCAFs	YWHAQ
3.32084e-17	-0.776185	0.384	0.588	9.6145e-13	myCAFs	SPON2
3.69612e-17	0.505365	0.659	0.648	1.0701e-12	myCAFs	NDUFB7
3.8719e-17	0.628923	0.575	0.5	1.12099e-12	myCAFs	COX7A1
1.00843e-16	0.635454	0.375	0.252	2.91961e-12	myCAFs	RBPMS
4.25213e-16	0.514429	0.852	0.803	1.23108e-11	myCAFs	IFI27
5.34226e-16	0.677936	0.498	0.421	1.54669e-11	myCAFs	RSU1
6.75724e-16	0.994252	0.651	0.551	1.95636e-11	myCAFs	ZFP36
8.09515e-16	0.547966	0.383	0.26	2.34371e-11	myCAFs	KANK2
8.53734e-16	0.605191	0.614	0.546	2.47173e-11	myCAFs	FILIP1L
9.69642e-16	0.622943	0.315	0.191	2.80731e-11	myCAFs	NBEAL1
1.40132e-15	0.61718	0.311	0.19	4.0571e-11	myCAFs	PRXL2A
1.83794e-15	-0.519355	0.146	0.307	5.3212e-11	myCAFs	PLAGL1
1.84986e-15	0.549565	0.651	0.636	5.35572e-11	myCAFs	ATP5F1B
2.31568e-15	-0.558619	0.149	0.298	6.70437e-11	myCAFs	OLFM2
3.11674e-15	0.676138	0.587	0.529	9.0236e-11	myCAFs	JAK1
4.71781e-15	0.514657	0.427	0.293	1.3659e-10	myCAFs	EDNRA
6.12796e-15	-0.677428	0.2	0.376	1.77417e-10	myCAFs	WARS
1.11641e-14	0.521505	0.804	0.809	3.23224e-10	myCAFs	HSPB1
1.20379e-14	0.558214	0.3	0.186	3.48521e-10	myCAFs	MPRIP
1.44689e-14	0.892133	0.497	0.394	4.18904e-10	myCAFs	CRISPLD2
3.86355e-14	-0.562803	0.192	0.344	1.11858e-09	myCAFs	PRDM1
5.90615e-14	0.673576	0.655	0.602	1.70995e-09	myCAFs	TSC22D1
9.26138e-14	0.560887	0.41	0.317	2.68135e-09	myCAFs	ROCK1
1.67628e-13	0.589222	0.306	0.195	4.85316e-09	myCAFs	SYNE2
2.18373e-13	0.582396	0.289	0.18	6.32233e-09	myCAFs	PEAK1
4.276e-13	0.5208	0.256	0.152	1.23799e-08	myCAFs	PELO
6.14502e-13	0.810425	0.349	0.242	1.77911e-08	myCAFs	PHLDA2
6.53274e-13	0.532379	0.513	0.426	1.89136e-08	myCAFs	CYSTM1
8.26083e-13	0.559296	0.313	0.205	2.39167e-08	myCAFs	RELL1
1.02883e-12	0.575942	0.613	0.583	2.97867e-08	myCAFs	CD151
3.08583e-12	0.640194	0.371	0.276	8.9341e-08	myCAFs	DYNLT3
3.89282e-12	0.528719	0.61	0.584	1.12705e-07	myCAFs	SLC25A5
1.18859e-11	0.583451	0.617	0.537	3.44121e-07	myCAFs	PPP1R15A
1.66896e-11	-0.602105	0.241	0.388	4.83197e-07	myCAFs	VCAM1
1.7563e-11	0.873646	0.439	0.348	5.08484e-07	myCAFs	CD9
7.52723e-11	0.518313	0.614	0.573	2.17928e-06	myCAFs	SDC2
1.20288e-10	0.638621	0.338	0.242	3.48257e-06	myCAFs	TCIM
1.77675e-10	0.541768	0.715	0.728	5.14404e-06	myCAFs	HMGN2
1.99048e-10	0.502336	0.324	0.229	5.76285e-06	myCAFs	UTRN
2.39617e-10	-0.607586	0.133	0.253	6.93739e-06	myCAFs	CD52
2.99413e-10	0.511997	0.268	0.176	8.66862e-06	myCAFs	ROCK2
3.47946e-10	-0.535415	0.171	0.29	1.00737e-05	myCAFs	PRELP
4.25228e-10	0.525813	0.616	0.591	1.23112e-05	myCAFs	H2AFZ
4.38295e-10	0.589088	0.269	0.183	1.26895e-05	myCAFs	NUDT4
1.06517e-09	0.517087	0.553	0.497	3.08387e-05	myCAFs	SPTSSA
1.40055e-09	0.639943	0.651	0.725	4.05486e-05	myCAFs	THY1
2.08938e-09	0.502025	0.536	0.496	6.04916e-05	myCAFs	DEK
4.19782e-09	0.688987	0.393	0.295	0.000121535	myCAFs	FHL1
6.05286e-09	0.515945	0.256	0.172	0.000175242	myCAFs	PHLDB2
9.23038e-09	0.530219	0.546	0.508	0.000267238	myCAFs	FLNA
1.02287e-08	0.530665	0.471	0.42	0.000296141	myCAFs	CBX6
1.19071e-08	-0.608318	0.175	0.286	0.000344733	myCAFs	CFB
1.76431e-08	0.501385	0.364	0.271	0.000510804	myCAFs	FXYD1
2.25557e-08	0.681982	0.497	0.426	0.000653031	myCAFs	GBP2
2.89206e-08	0.521249	0.486	0.442	0.000837308	myCAFs	PKIG
3.15557e-08	0.601834	0.501	0.467	0.000913601	myCAFs	TFPI
8.31515e-08	0.51516	0.424	0.358	0.0024074	myCAFs	TACC1
9.1578e-08	-0.506816	0.529	0.704	0.00265137	myCAFs	FN1
1.99043e-07	0.558352	0.316	0.253	0.00576269	myCAFs	MRGPRF
2.42079e-07	0.561882	0.302	0.223	0.00700868	myCAFs	NR4A1
4.32223e-07	-1.75901	0.804	0.731	0.0125137	myCAFs	GSN
1.29765e-06	-0.906327	0.252	0.359	0.0375695	myCAFs	CCN2
3.16665e-296	3.00999	0.868	0.145	9.16808e-292	eCAFs	CTHRC1
9.25487e-231	2.11021	0.946	0.464	2.67947e-226	eCAFs	COL6A3
1.37398e-226	1.98773	0.979	0.631	3.97794e-222	eCAFs	LUM
1.8673e-223	2.22642	0.978	0.699	5.40621e-219	eCAFs	COL3A1
3.16682e-219	-3.69991	0.174	0.762	9.16858e-215	eCAFs	ADIRF
1.77295e-215	-2.86869	0.429	0.876	5.13304e-211	eCAFs	CRIP1
7.54034e-212	3.75802	0.722	0.136	2.18308e-207	eCAFs	MMP11
4.22128e-209	2.35835	0.972	0.729	1.22214e-204	eCAFs	COL1A1
2.44379e-196	1.8225	0.992	0.807	7.07525e-192	eCAFs	COL1A2
1.28182e-187	2.3096	0.756	0.171	3.71113e-183	eCAFs	DIO2
5.15867e-167	-2.1684	0.527	0.882	1.49354e-162	eCAFs	SPARCL1
1.67911e-166	1.60712	0.936	0.62	4.86135e-162	eCAFs	AEBP1
4.80138e-165	1.83451	0.943	0.695	1.3901e-160	eCAFs	COL6A1
1.03073e-162	2.26418	0.71	0.172	2.98417e-158	eCAFs	POSTN
5.76531e-162	1.43099	0.677	0.142	1.66917e-157	eCAFs	FAP
5.72742e-160	-3.41952	0.035	0.522	1.6582e-155	eCAFs	NDUFA4L2
7.57591e-160	1.52696	0.919	0.5	2.19338e-155	eCAFs	CTSK
3.44836e-157	1.76449	0.829	0.358	9.9837e-153	eCAFs	VCAN
1.69352e-155	-1.85888	0.505	0.848	4.90309e-151	eCAFs	SOD3
1.97081e-148	-4.12133	0.086	0.553	5.70589e-144	eCAFs	RGS5
6.43244e-147	-2.20076	0.004	0.447	1.86232e-142	eCAFs	TINAGL1
2.49902e-143	1.67881	0.885	0.541	7.23516e-139	eCAFs	SAT1
1.9945e-142	1.51808	0.825	0.348	5.77447e-138	eCAFs	COL5A2
3.51044e-141	1.50464	0.597	0.122	1.01634e-136	eCAFs	MFAP2
1.83569e-137	1.61689	0.478	0.037	5.3147e-133	eCAFs	GREM1
6.02205e-137	-2.23685	0.047	0.493	1.7435e-132	eCAFs	PPP1R14A
8.23933e-131	1.48204	0.983	0.835	2.38545e-126	eCAFs	COL6A2
5.08131e-127	1.60051	0.732	0.294	1.47114e-122	eCAFs	MMP14
1.36496e-124	-1.92492	0.144	0.585	3.95182e-120	eCAFs	TPPP3
4.63301e-120	1.46936	0.477	0.066	1.34135e-115	eCAFs	PDPN
5.20809e-120	1.29006	0.676	0.238	1.50785e-115	eCAFs	ANTXR1
9.9208e-120	1.20156	0.515	0.089	2.87227e-115	eCAFs	SPHK1
2.0246e-119	1.32276	0.591	0.153	5.86161e-115	eCAFs	S100A16
2.33409e-116	1.26977	0.818	0.466	6.75767e-112	eCAFs	CTSB
4.58824e-113	-2.86044	0.666	0.837	1.32839e-108	eCAFs	GSN
8.50184e-113	1.18385	0.545	0.125	2.46145e-108	eCAFs	GOLM1
3.55701e-111	-1.72693	0.407	0.726	1.02983e-106	eCAFs	PLAC9
4.34269e-111	1.42684	0.666	0.234	1.2573e-106	eCAFs	COL5A1
8.78723e-111	0.842544	0.99	0.947	2.54408e-106	eCAFs	LGALS1
2.30489e-108	-2.1175	0.011	0.36	6.67312e-104	eCAFs	HIGD1B
3.41541e-108	1.26307	0.807	0.444	9.88828e-104	eCAFs	NNMT
6.6582e-103	-1.32827	0.012	0.348	1.92768e-98	eCAFs	ESAM
1.24558e-102	-1.62424	0.159	0.536	3.60619e-98	eCAFs	ARHGDIB
1.48471e-101	1.15905	0.473	0.087	4.29852e-97	eCAFs	ADAMTS2
2.85327e-101	1.06358	0.459	0.08	8.26077e-97	eCAFs	NTM
9.36632e-100	1.25938	0.339	0.014	2.71174e-95	eCAFs	COL11A1
9.87451e-100	-1.75547	0.047	0.401	2.85887e-95	eCAFs	COX4I2
6.27623e-97	1.31551	0.527	0.132	1.81709e-92	eCAFs	THBS2
7.51557e-97	1.05339	0.369	0.034	2.17591e-92	eCAFs	NKD2
1.01472e-93	1.31379	0.365	0.037	2.93783e-89	eCAFs	TNFRSF6B
7.96552e-93	1.08878	0.547	0.165	2.30618e-88	eCAFs	TMEM45A
9.70213e-93	-1.47181	0.036	0.36	2.80896e-88	eCAFs	MCAM
2.06504e-92	-1.68434	0.184	0.526	5.97871e-88	eCAFs	MEF2C
1.63915e-90	1.50635	0.32	0.018	4.74567e-86	eCAFs	COL10A1
3.64511e-89	1.17029	0.7	0.269	1.05533e-84	eCAFs	SFRP2
9.62601e-88	1.38011	0.518	0.156	2.78692e-83	eCAFs	SULF1
1.98563e-87	1.22836	0.518	0.146	5.74881e-83	eCAFs	RIN2
1.29762e-86	1.18128	0.577	0.203	3.75688e-82	eCAFs	TGFB3
4.72326e-86	-1.35812	0.019	0.316	1.36748e-81	eCAFs	GJA4
5.62076e-86	1.09146	0.944	0.742	1.62732e-81	eCAFs	NEAT1
6.40542e-86	1.34386	0.525	0.163	1.8545e-81	eCAFs	COL12A1
2.62609e-85	-1.50497	0.117	0.457	7.60306e-81	eCAFs	PGF
7.11387e-85	-1.66562	0.35	0.658	2.05961e-80	eCAFs	FRZB
1.33512e-84	1.0173	0.99	0.988	3.86543e-80	eCAFs	FTH1
8.7283e-84	0.923714	0.394	0.067	2.52702e-79	eCAFs	SLC16A3
4.25941e-82	1.01276	0.795	0.45	1.23318e-77	eCAFs	MXRA8
4.57998e-82	-1.35233	0.022	0.31	1.326e-77	eCAFs	CDH6
4.65138e-82	-1.64051	0.215	0.553	1.34667e-77	eCAFs	GPX3
1.03103e-81	-1.96754	0.111	0.452	2.98503e-77	eCAFs	PRR4
1.54556e-81	1.07078	0.359	0.051	4.47472e-77	eCAFs	WNT5A
4.31777e-81	1.02612	0.758	0.35	1.25008e-76	eCAFs	MMP2
3.05693e-80	1.0611	0.444	0.11	8.85043e-76	eCAFs	BPGM
7.41018e-80	-1.16612	0.02	0.3	2.1454e-75	eCAFs	LGI4
1.47273e-79	0.980656	0.431	0.099	4.26385e-75	eCAFs	STEAP1
3.83081e-79	0.946997	0.306	0.026	1.1091e-74	eCAFs	SDC1
6.59451e-79	1.38881	0.47	0.129	1.90924e-74	eCAFs	INHBA
1.0719e-78	0.880382	0.858	0.626	3.10336e-74	eCAFs	PKM
1.11891e-78	0.604923	0.985	0.951	3.23946e-74	eCAFs	TMSB10
1.31596e-77	0.841184	0.917	0.741	3.80998e-73	eCAFs	LY6E
1.68664e-77	0.938343	0.339	0.045	4.88316e-73	eCAFs	UNC5B
7.3484e-77	-1.46603	0.09	0.407	2.12751e-72	eCAFs	SMOC2
7.45107e-76	1.20384	0.672	0.308	2.15723e-71	eCAFs	ISLR
1.37403e-74	1.04472	0.487	0.144	3.9781e-70	eCAFs	CD82
4.08468e-74	-0.927624	0.805	0.879	1.1826e-69	eCAFs	SEPTIN7
4.36579e-74	0.895789	0.519	0.172	1.26398e-69	eCAFs	PTK7
1.69069e-72	1.23848	0.834	0.532	4.89489e-68	eCAFs	RARRES2
4.52435e-71	0.68099	0.747	0.336	1.30989e-66	eCAFs	FBLN2
1.38599e-70	0.900909	0.828	0.506	4.01271e-66	eCAFs	SERPINH1
6.48359e-70	-2.47739	0.361	0.632	1.87713e-65	eCAFs	ACTA2
8.58521e-70	0.830683	0.424	0.108	2.48559e-65	eCAFs	SULF2
9.68125e-69	-0.850908	0.022	0.275	2.80292e-64	eCAFs	EFHD1
9.75772e-69	0.847305	0.773	0.463	2.82505e-64	eCAFs	PPIC
4.88634e-68	-1.39487	0.083	0.369	1.41469e-63	eCAFs	PTP4A3
1.94965e-66	-1.32686	0.27	0.549	5.64464e-62	eCAFs	EPHX1
2.17687e-66	1.05935	0.46	0.144	6.30247e-62	eCAFs	PRDM1
3.95525e-66	0.925985	0.45	0.136	1.14512e-61	eCAFs	ANGPTL2
8.60599e-66	0.943163	0.598	0.258	2.49161e-61	eCAFs	CDH11
1.02037e-65	-1.56364	0.525	0.856	2.95418e-61	eCAFs	MGP
2.43188e-65	-1.25878	0.155	0.437	7.04077e-61	eCAFs	FXYD1
7.92307e-65	0.773401	0.325	0.06	2.29389e-60	eCAFs	CREB3L1
3.41735e-64	0.760167	0.863	0.594	9.89392e-60	eCAFs	TCF4
1.38189e-63	0.975044	0.402	0.112	4.00084e-59	eCAFs	OLFM2
4.39873e-63	1.17583	0.286	0.04	1.27352e-58	eCAFs	LAMP5
4.95952e-63	-1.50219	0.156	0.445	1.43588e-58	eCAFs	LYZ
6.10928e-63	0.920612	0.669	0.352	1.76876e-58	eCAFs	RAB31
1.0292e-62	0.796515	0.488	0.159	2.97975e-58	eCAFs	C12orf75
7.62469e-61	-0.791867	0.888	0.935	2.2075e-56	eCAFs	CALM2
4.50702e-60	0.856621	0.74	0.418	1.30487e-55	eCAFs	TIMP2
5.19519e-60	-0.96992	0.968	0.936	1.50411e-55	eCAFs	IGFBP7
5.50052e-60	-0.853277	0.052	0.3	1.59251e-55	eCAFs	ARHGAP15
6.95583e-60	1.22498	0.271	0.036	2.01385e-55	eCAFs	DERL3
5.62272e-59	0.602288	0.988	0.986	1.62789e-54	eCAFs	FTL
6.40997e-59	-1.41087	0.22	0.489	1.85582e-54	eCAFs	LBH
1.51416e-58	-1.14895	0.344	0.631	4.3838e-54	eCAFs	SELENOP
2.56652e-58	0.616134	0.928	0.792	7.43059e-54	eCAFs	S100A11
3.7627e-58	0.838808	0.497	0.197	1.08938e-53	eCAFs	MXRA5
7.1737e-58	1.17025	0.457	0.171	2.07693e-53	eCAFs	PLAU
9.24654e-58	-0.944432	0.255	0.553	2.67706e-53	eCAFs	TIMP3
4.21552e-57	0.711259	0.357	0.089	1.22048e-52	eCAFs	CPXM1
5.63915e-57	0.740501	0.782	0.523	1.63265e-52	eCAFs	OSTC
6.09635e-57	-0.879726	0.315	0.593	1.76501e-52	eCAFs	EBF1
1.35106e-56	0.725099	0.361	0.093	3.91158e-52	eCAFs	RUNX1
3.30359e-56	0.518086	0.978	0.939	9.56455e-52	eCAFs	CD63
8.63084e-56	0.751915	0.605	0.297	2.4988e-51	eCAFs	FBN1
8.73573e-56	-4.46077	0.072	0.309	2.52917e-51	eCAFs	CFD
4.5809e-55	1.13967	0.801	0.51	1.32626e-50	eCAFs	FN1
5.79308e-55	-1.07488	0.272	0.539	1.67721e-50	eCAFs	NR2F2
9.25252e-54	0.803007	0.715	0.42	2.67879e-49	eCAFs	VMP1
1.56541e-53	0.628989	0.27	0.044	4.53217e-49	eCAFs	COL27A1
2.533e-53	0.741929	0.641	0.328	7.33355e-49	eCAFs	FKBP10
2.82685e-53	0.711726	0.418	0.14	8.1843e-49	eCAFs	PLAUR
3.23885e-53	0.780506	0.653	0.351	9.37711e-49	eCAFs	RCN3
3.39708e-53	0.957515	0.403	0.134	9.83524e-49	eCAFs	CRABP2
1.31618e-52	0.626189	0.379	0.107	3.8106e-48	eCAFs	LTBP2
1.31943e-52	0.632979	0.319	0.074	3.82001e-48	eCAFs	TSPAN9
1.38229e-52	1.15233	0.375	0.12	4.002e-48	eCAFs	ID1
2.50466e-52	0.860872	0.601	0.294	7.25148e-48	eCAFs	EMILIN1
2.6013e-52	-0.998609	0.216	0.47	7.53129e-48	eCAFs	DBNDD2
2.70185e-52	0.645179	0.343	0.09	7.82238e-48	eCAFs	IL1R1
5.0283e-52	-1.00722	0.207	0.467	1.45579e-47	eCAFs	COL14A1
2.27233e-51	1.07101	0.735	0.471	6.57886e-47	eCAFs	PRSS23
2.46318e-51	0.747117	0.519	0.226	7.1314e-47	eCAFs	CERCAM
6.21833e-51	0.610493	0.572	0.258	1.80033e-46	eCAFs	GLT8D2
7.88467e-51	0.69865	0.445	0.171	2.28277e-46	eCAFs	P3H1
1.62573e-50	0.643451	0.507	0.211	4.70682e-46	eCAFs	PLIN3
1.80727e-50	0.565736	0.296	0.065	5.2324e-46	eCAFs	FSCN1
4.54183e-50	-0.849708	0.065	0.287	1.31495e-45	eCAFs	PPP1R12B
5.69625e-50	0.906594	0.44	0.167	1.64918e-45	eCAFs	RND3
9.58938e-50	0.683997	0.731	0.431	2.77632e-45	eCAFs	RRBP1
1.57559e-49	0.885818	0.616	0.311	4.56166e-45	eCAFs	TNFAIP6
2.53487e-49	-1.11995	0.519	0.683	7.33895e-45	eCAFs	MAP1B
3.36192e-49	0.73593	0.406	0.135	9.73344e-45	eCAFs	SGIP1
4.28704e-49	0.674397	0.78	0.522	1.24118e-44	eCAFs	TMED9
5.32831e-49	0.594799	0.41	0.137	1.54265e-44	eCAFs	FRMD6
1.08998e-48	0.706866	0.527	0.242	3.15572e-44	eCAFs	CISD1
1.17024e-48	-1.04442	0.21	0.447	3.38809e-44	eCAFs	EPS8
1.2088e-48	0.829946	0.66	0.372	3.49973e-44	eCAFs	EMP1
1.23737e-48	0.673335	0.544	0.254	3.58242e-44	eCAFs	C17orf49
2.13782e-48	0.657938	0.691	0.411	6.18941e-44	eCAFs	RCN1
2.40852e-48	-0.948762	0.045	0.251	6.97314e-44	eCAFs	GJC1
3.5531e-48	0.673291	0.794	0.571	1.02869e-43	eCAFs	ARF4
5.02396e-48	-0.93684	0.09	0.315	1.45454e-43	eCAFs	MGLL
5.44115e-48	0.775891	0.894	0.73	1.57532e-43	eCAFs	BST2
1.38622e-47	0.8664	0.544	0.266	4.01338e-43	eCAFs	F2R
1.6668e-47	0.65899	0.449	0.18	4.82571e-43	eCAFs	CMTM3
2.27104e-47	-0.960099	0.173	0.415	6.57513e-43	eCAFs	NDRG2
3.85059e-47	0.787287	0.844	0.633	1.11482e-42	eCAFs	TYMP
4.59471e-47	0.688143	0.382	0.128	1.33026e-42	eCAFs	C1QTNF6
5.06278e-47	0.550085	0.374	0.119	1.46578e-42	eCAFs	ABRACL
6.93057e-47	2.11538	0.302	0.078	2.00654e-42	eCAFs	IGFBP3
7.73637e-47	0.640624	0.523	0.229	2.23983e-42	eCAFs	VGLL4
1.48851e-46	0.682752	0.387	0.13	4.30953e-42	eCAFs	ITGB5
1.82563e-46	-1.05479	0.081	0.299	5.28558e-42	eCAFs	FAM13C
1.96228e-46	1.19162	0.423	0.17	5.68119e-42	eCAFs	FMO1
2.69522e-46	-0.900173	0.067	0.281	7.80319e-42	eCAFs	FOXS1
4.80406e-46	0.708571	0.649	0.356	1.39087e-41	eCAFs	S100A13
5.62567e-46	-1.21256	0.101	0.322	1.62874e-41	eCAFs	ANGPT2
6.01709e-46	0.595492	0.329	0.095	1.74207e-41	eCAFs	CLMP
1.03795e-45	1.42294	0.529	0.267	3.00507e-41	eCAFs	SOD2
1.16953e-45	0.654078	0.428	0.161	3.38602e-41	eCAFs	FOSL2
1.71562e-45	0.592414	0.33	0.096	4.96707e-41	eCAFs	LGALS9
4.29988e-45	-1.69259	0.789	0.821	1.2449e-40	eCAFs	MYL9
5.43092e-45	0.697137	0.797	0.617	1.57236e-40	eCAFs	NPC2
1.50601e-44	-0.83843	0.166	0.4	4.3602e-40	eCAFs	NFIB
2.37194e-44	0.57128	0.292	0.074	6.86725e-40	eCAFs	SRPX2
2.79058e-44	0.744721	0.656	0.388	8.07929e-40	eCAFs	PPP1CC
3.9257e-44	0.769037	0.445	0.187	1.13657e-39	eCAFs	HAPLN3
4.22629e-44	0.674612	0.497	0.227	1.2236e-39	eCAFs	CNN2
6.62971e-44	-1.10516	0.07	0.278	1.91943e-39	eCAFs	BPIFB1
7.75444e-44	0.621685	0.305	0.085	2.24506e-39	eCAFs	RGS3
9.39353e-44	0.715002	0.667	0.382	2.71961e-39	eCAFs	CLEC11A
1.20487e-43	0.693127	0.744	0.471	3.48834e-39	eCAFs	MARCKS
4.33993e-43	-1.22973	0.166	0.373	1.2565e-38	eCAFs	C20orf27
6.25771e-43	0.545138	0.291	0.075	1.81173e-38	eCAFs	KIAA1217
7.84248e-43	0.714202	0.485	0.224	2.27056e-38	eCAFs	BICC1
1.09498e-42	-0.941692	0.897	0.904	3.1702e-38	eCAFs	CST3
1.2075e-42	0.588874	0.389	0.147	3.49597e-38	eCAFs	TGIF1
1.50932e-42	0.748245	0.728	0.469	4.36979e-38	eCAFs	MDK
2.04221e-42	-1.01102	0.168	0.386	5.91261e-38	eCAFs	AKAP12
2.61401e-42	0.836639	0.555	0.274	7.56809e-38	eCAFs	PARP14
6.44389e-42	-0.943724	0.124	0.337	1.86563e-37	eCAFs	ISYNA1
6.7169e-42	0.637076	0.656	0.39	1.94468e-37	eCAFs	DUSP1
1.18813e-41	0.602314	0.416	0.169	3.43988e-37	eCAFs	KDELR3
1.30118e-41	-1.04347	0.242	0.469	3.76718e-37	eCAFs	NFIA
1.85809e-41	0.736927	0.438	0.193	5.37953e-37	eCAFs	PPFIBP1
2.63357e-41	0.585673	0.942	0.828	7.62472e-37	eCAFs	SPARC
2.67257e-41	0.607215	0.384	0.144	7.73762e-37	eCAFs	BASP1
4.87632e-41	0.520569	0.921	0.777	1.41179e-36	eCAFs	PPIB
1.32533e-40	0.596096	0.648	0.385	3.8371e-36	eCAFs	PRDX4
2.4993e-40	0.60814	0.753	0.491	7.23597e-36	eCAFs	MYDGF
3.49112e-40	-0.833376	0.684	0.783	1.01075e-35	eCAFs	CPE
4.05229e-40	0.60961	0.766	0.545	1.17322e-35	eCAFs	KDELR2
5.00863e-40	0.627344	0.797	0.578	1.4501e-35	eCAFs	SNHG5
5.14153e-40	0.936495	0.434	0.199	1.48858e-35	eCAFs	B4GALT1
5.45975e-40	0.569629	0.402	0.161	1.58071e-35	eCAFs	TCF12
5.57459e-40	-0.922474	0.063	0.251	1.61395e-35	eCAFs	KCNJ8
6.697e-40	1.14698	0.65	0.41	1.93892e-35	eCAFs	SPON2
7.33992e-40	-0.979058	0.136	0.35	2.12505e-35	eCAFs	SYNPO2
7.64688e-40	0.800326	0.443	0.202	2.21393e-35	eCAFs	TNFRSF21
1.52424e-39	0.527918	0.256	0.06	4.41298e-35	eCAFs	SECTM1
1.80979e-39	0.625155	0.254	0.062	5.2397e-35	eCAFs	COL8A1
1.89443e-39	0.600512	0.592	0.328	5.48475e-35	eCAFs	HEXB
2.52999e-39	-0.892318	0.067	0.258	7.32483e-35	eCAFs	LMOD1
4.21592e-39	0.569698	0.662	0.407	1.22059e-34	eCAFs	EFEMP2
4.49208e-39	0.628741	0.39	0.149	1.30055e-34	eCAFs	COLEC12
5.40884e-39	0.688366	0.403	0.167	1.56597e-34	eCAFs	ADAM12
9.30565e-39	-1.05563	0.221	0.435	2.69417e-34	eCAFs	TXNIP
1.56195e-38	-1.17752	0.076	0.268	4.52216e-34	eCAFs	ABCA8
2.1392e-38	0.511078	0.25	0.061	6.1934e-34	eCAFs	BNC2
2.33908e-38	0.672149	0.527	0.266	6.77209e-34	eCAFs	KCNQ1OT1
2.43729e-38	-0.710038	0.07	0.259	7.05645e-34	eCAFs	SLIT3
4.51078e-38	0.553672	0.827	0.612	1.30596e-33	eCAFs	PRRX1
5.42579e-38	0.546202	0.72	0.482	1.57088e-33	eCAFs	DYNLT1
6.9611e-38	0.534654	0.554	0.278	2.01538e-33	eCAFs	ECM1
7.21946e-38	0.61379	0.651	0.404	2.09018e-33	eCAFs	TTC3
1.30215e-37	0.597035	0.463	0.214	3.77e-33	eCAFs	FKBP9
1.31385e-37	0.995201	0.449	0.203	3.80387e-33	eCAFs	WARS
1.3622e-37	0.537425	0.477	0.218	3.94385e-33	eCAFs	C4orf48
1.65053e-37	0.50576	0.373	0.142	4.77863e-33	eCAFs	SMIM3
2.02626e-37	0.577279	0.526	0.258	5.86643e-33	eCAFs	DAB2
4.18479e-37	0.617302	0.498	0.263	1.21158e-32	eCAFs	GPX8
7.99886e-37	-1.13808	0.086	0.274	2.31583e-32	eCAFs	ITM2A
9.22009e-37	0.534726	0.46	0.207	2.6694e-32	eCAFs	TPBG
1.51931e-36	0.687398	0.508	0.246	4.39871e-32	eCAFs	CLEC2B
1.71156e-36	0.573456	0.578	0.332	4.95532e-32	eCAFs	HDLBP
1.89415e-36	0.645059	0.502	0.254	5.48394e-32	eCAFs	FMOD
1.9022e-36	0.553046	0.342	0.124	5.50724e-32	eCAFs	PLXDC2
1.90364e-36	0.66052	0.537	0.28	5.51142e-32	eCAFs	SNAI2
2.22753e-36	1.05875	0.378	0.162	6.44914e-32	eCAFs	MAFB
2.46048e-36	-1.34479	0.73	0.761	7.12359e-32	eCAFs	IGKC
6.05025e-36	-1.09678	0.218	0.426	1.75167e-31	eCAFs	FHL1
6.92961e-36	-1.43518	0.592	0.715	2.00626e-31	eCAFs	TAGLN
9.29645e-36	0.647752	0.433	0.197	2.69151e-31	eCAFs	IFI30
1.0098e-35	-0.860745	0.123	0.313	2.92358e-31	eCAFs	C1QTNF1
1.04727e-35	0.659726	0.391	0.167	3.03206e-31	eCAFs	CHPF
3.00987e-35	0.547611	0.379	0.157	8.71418e-31	eCAFs	WIPI1
3.5135e-35	0.703385	0.589	0.336	1.01723e-30	eCAFs	CTNNB1
3.81544e-35	0.608498	0.725	0.486	1.10465e-30	eCAFs	GRN
4.60265e-35	0.655433	0.444	0.207	1.33256e-30	eCAFs	STAT2
6.55823e-35	0.86521	0.417	0.198	1.89874e-30	eCAFs	TNFRSF12A
1.87325e-34	0.652755	0.548	0.289	5.42344e-30	eCAFs	NREP
3.42251e-34	-1.05157	0.522	0.628	9.90885e-30	eCAFs	OAZ2
3.79937e-34	0.550724	0.593	0.332	1.09999e-29	eCAFs	PGRMC1
4.18265e-34	-1.01977	0.349	0.509	1.21096e-29	eCAFs	CRIP2
7.6247e-34	-0.991138	0.673	0.74	2.2075e-29	eCAFs	CAV1
8.30194e-34	0.631549	0.333	0.13	2.40358e-29	eCAFs	APCDD1
1.31832e-33	-0.774841	0.438	0.593	3.81679e-29	eCAFs	STOM
1.48299e-33	-1.12426	0.302	0.467	4.29354e-29	eCAFs	SEPTIN4
1.55719e-33	0.556459	0.556	0.308	4.50838e-29	eCAFs	RHOBTB3
1.81359e-33	-1.11787	0.279	0.467	5.2507e-29	eCAFs	CD9
2.57912e-33	-0.833627	0.674	0.746	7.46706e-29	eCAFs	LHFPL6
2.69477e-33	-0.788212	0.394	0.553	7.80189e-29	eCAFs	PDLIM1
3.03382e-33	-0.921264	0.667	0.703	8.78351e-29	eCAFs	ARPC5
3.52816e-33	0.696879	0.437	0.214	1.02147e-28	eCAFs	ARRDC3
4.01841e-33	0.545607	0.359	0.141	1.16341e-28	eCAFs	ANKRD28
5.09698e-33	0.661027	0.681	0.476	1.47568e-28	eCAFs	STAT1
7.72468e-33	0.765725	0.43	0.206	2.23645e-28	eCAFs	IER3
1.7883e-32	0.512271	0.406	0.183	5.17749e-28	eCAFs	WWTR1
1.95011e-32	0.57752	0.752	0.54	5.64597e-28	eCAFs	PDIA6
2.09104e-32	0.506933	0.375	0.159	6.05398e-28	eCAFs	MAP4K4
2.99134e-32	-0.568641	0.156	0.346	8.66052e-28	eCAFs	IGLC3
1.08036e-31	0.632739	0.788	0.616	3.12785e-27	eCAFs	HSPA5
1.57904e-31	0.513959	0.874	0.716	4.57164e-27	eCAFs	BGN
1.7416e-31	-0.736138	0.338	0.547	5.04227e-27	eCAFs	A2M
2.82812e-31	0.560349	0.67	0.446	8.18798e-27	eCAFs	AP2S1
4.26045e-31	0.524586	0.362	0.155	1.23349e-26	eCAFs	CXXC5
8.26735e-31	0.548645	0.255	0.081	2.39356e-26	eCAFs	STEAP2
1.41691e-30	0.558903	0.797	0.595	4.10223e-26	eCAFs	P4HB
2.6058e-30	0.503546	0.893	0.741	7.5443e-26	eCAFs	ANXA2
2.63999e-30	-0.803507	0.517	0.621	7.6433e-26	eCAFs	SELENOW
3.13879e-30	-0.869951	0.288	0.451	9.08741e-26	eCAFs	CAV2
6.19413e-30	-1.11659	0.464	0.632	1.79333e-25	eCAFs	IGFBP5
1.80311e-29	0.547793	0.672	0.443	5.22036e-25	eCAFs	RAB13
1.92681e-29	0.537288	0.404	0.191	5.57849e-25	eCAFs	APOL2
3.38684e-29	0.516289	0.595	0.357	9.80558e-25	eCAFs	EPSTI1
3.46588e-29	0.51169	0.622	0.405	1.00344e-24	eCAFs	SSR3
3.62442e-29	0.593948	0.592	0.371	1.04934e-24	eCAFs	CTSL
4.84258e-29	0.521042	0.526	0.305	1.40202e-24	eCAFs	PTTG1IP
5.59558e-29	0.536126	0.392	0.177	1.62003e-24	eCAFs	LOXL2
7.9801e-29	0.511671	0.553	0.321	2.3104e-24	eCAFs	PALLD
1.65457e-28	-0.747828	0.166	0.337	4.79031e-24	eCAFs	PTK2
3.56972e-28	0.642268	0.312	0.127	1.0335e-23	eCAFs	HTRA3
9.11922e-28	-0.869719	0.72	0.734	2.6402e-23	eCAFs	MFGE8
1.29186e-27	0.585767	0.682	0.454	3.7402e-23	eCAFs	SOX4
1.31434e-27	-0.770464	0.138	0.302	3.80526e-23	eCAFs	LURAP1L
3.50977e-27	-0.905735	0.665	0.719	1.01615e-22	eCAFs	BTG1
3.95564e-27	0.601389	0.354	0.166	1.14524e-22	eCAFs	PERP
5.45779e-27	0.688515	0.592	0.376	1.58014e-22	eCAFs	TMEM176B
9.91959e-27	-1.26964	0.255	0.459	2.87192e-22	eCAFs	IGHA1
1.14136e-26	-0.60078	0.104	0.262	3.30446e-22	eCAFs	GMFG
1.32992e-26	-0.831138	0.413	0.538	3.85037e-22	eCAFs	TFPI
1.34356e-26	0.500197	0.555	0.323	3.88988e-22	eCAFs	ODF2L
4.42195e-26	-0.824704	0.133	0.289	1.28024e-21	eCAFs	GAS6
1.97186e-25	0.574466	0.581	0.36	5.70894e-21	eCAFs	CTSC
2.22313e-25	-0.62652	0.941	0.936	6.43641e-21	eCAFs	RPS29
2.25933e-25	-0.867464	0.433	0.538	6.5412e-21	eCAFs	ASAH1
4.45779e-25	0.664651	0.73	0.55	1.29062e-20	eCAFs	IL32
7.53427e-25	0.535977	0.422	0.217	2.18132e-20	eCAFs	LOXL1
8.23424e-25	-1.32304	0.323	0.468	2.38398e-20	eCAFs	HLA-DRA
1.14558e-24	-0.515032	0.843	0.896	3.31667e-20	eCAFs	S100A4
1.08763e-23	0.522005	0.355	0.174	3.1489e-19	eCAFs	IL15RA
1.82075e-23	-0.892075	0.298	0.428	5.27145e-19	eCAFs	MAP3K20
8.56766e-23	0.51538	0.633	0.417	2.48051e-18	eCAFs	NBL1
1.04953e-22	-0.676665	0.334	0.521	3.03861e-18	eCAFs	IGHG4
1.82472e-22	0.575305	0.342	0.171	5.28292e-18	eCAFs	TWIST2
3.59638e-22	-0.652186	0.123	0.266	1.04122e-17	eCAFs	FILIP1
4.37019e-22	-0.929069	0.191	0.336	1.26526e-17	eCAFs	CCDC102B
4.99174e-22	-1.06371	0.299	0.432	1.44521e-17	eCAFs	CSRP2
5.55313e-22	0.503229	0.666	0.45	1.60774e-17	eCAFs	MT-ND4L
6.97731e-22	0.57695	0.439	0.253	2.02007e-17	eCAFs	TMEM176A
2.46074e-21	0.500371	0.402	0.214	7.12434e-17	eCAFs	COL5A3
2.57448e-21	-0.755904	0.176	0.33	7.45363e-17	eCAFs	PRELP
5.34328e-21	-0.672432	0.669	0.722	1.54699e-16	eCAFs	MGST3
6.35703e-21	-0.962382	0.567	0.669	1.84049e-16	eCAFs	IGLC2
2.42468e-20	-1.09634	0.151	0.28	7.01994e-16	eCAFs	CD52
3.62459e-20	-0.973464	0.29	0.415	1.04939e-15	eCAFs	HLA-DPB1
5.17602e-20	-0.840195	0.37	0.479	1.49856e-15	eCAFs	NOTCH3
6.53789e-20	-0.617486	0.185	0.328	1.89285e-15	eCAFs	JAG1
1.94274e-19	-0.780447	0.25	0.387	5.62463e-15	eCAFs	CARMN
5.22069e-19	-0.74298	0.29	0.412	1.51149e-14	eCAFs	CRYAB
6.0699e-19	-1.15386	0.223	0.347	1.75736e-14	eCAFs	EGFL6
7.14101e-19	-0.512805	0.557	0.647	2.06747e-14	eCAFs	SRSF5
7.57255e-19	-0.838303	0.306	0.46	2.1924e-14	eCAFs	IGHG1
9.27988e-19	-0.653682	0.257	0.385	2.68671e-14	eCAFs	UBA2
2.74055e-18	0.515337	0.47	0.293	7.93443e-14	eCAFs	TNFSF10
3.05954e-18	-0.888278	0.174	0.3	8.85797e-14	eCAFs	HLA-DPA1
4.40407e-18	0.543401	0.783	0.667	1.27507e-13	eCAFs	ZFP36L1
1.88959e-17	-0.71586	0.135	0.258	5.47075e-13	eCAFs	ADAMTS1
3.44022e-17	-0.545753	0.127	0.25	9.96012e-13	eCAFs	F10
4.91157e-17	-0.641864	0.274	0.39	1.422e-12	eCAFs	APLP2
3.37975e-16	0.567843	0.307	0.165	9.78505e-12	eCAFs	TDO2
6.76753e-16	-0.566835	0.15	0.265	1.95934e-11	eCAFs	NUDT4
1.7769e-15	-0.951923	0.256	0.36	5.14448e-11	eCAFs	LTBP4
5.11359e-15	-1.04582	0.291	0.405	1.48049e-10	eCAFs	HLA-DRB1
9.17474e-15	-0.52976	0.676	0.703	2.65627e-10	eCAFs	SH3BGRL
1.16334e-14	-1.41726	0.243	0.379	3.36811e-10	eCAFs	IGLC1
2.6756e-14	-0.557599	0.453	0.533	7.74638e-10	eCAFs	PPP1R12A
9.12862e-14	0.799566	0.517	0.352	2.64292e-09	eCAFs	APOE
1.1052e-13	0.687507	0.298	0.174	3.19978e-09	eCAFs	RASD1
1.31867e-13	-0.515118	0.329	0.441	3.8178e-09	eCAFs	ARHGAP29
1.33609e-13	-0.846934	0.181	0.289	3.86826e-09	eCAFs	ID4
2.29217e-13	-0.655224	0.234	0.334	6.63628e-09	eCAFs	FXYD6
3.89328e-13	0.515663	0.306	0.175	1.12718e-08	eCAFs	DDIT4
4.28835e-13	-0.598402	0.329	0.436	1.24156e-08	eCAFs	PTN
1.04646e-12	-0.758153	0.4	0.457	3.0297e-08	eCAFs	EPAS1
3.03241e-12	1.18356	0.393	0.264	8.77944e-08	eCAFs	CCN2
3.51626e-12	-0.615237	0.209	0.317	1.01803e-07	eCAFs	RGS16
8.89203e-12	-0.579495	0.358	0.438	2.57442e-07	eCAFs	PLS3
1.17874e-11	-0.50161	0.205	0.302	3.41268e-07	eCAFs	B3GNT2
1.79646e-11	-0.719857	0.186	0.287	5.20111e-07	eCAFs	FGF7
3.24339e-11	-0.538103	0.269	0.368	9.39027e-07	eCAFs	INAFM1
5.05714e-10	-0.7533	0.359	0.446	1.46414e-05	eCAFs	IGHG3
1.02526e-09	-0.86329	0.29	0.354	2.96833e-05	eCAFs	CSRP1
1.1911e-09	-1.07254	0.231	0.301	3.44846e-05	eCAFs	SRPX
4.66985e-09	-0.536679	0.288	0.371	0.000135202	eCAFs	TGFBI
4.99178e-09	-1.05768	0.443	0.485	0.000144522	eCAFs	CXCL12
6.54579e-09	-0.510357	0.394	0.443	0.000189514	eCAFs	EHD2
9.49141e-09	-0.902699	0.424	0.441	0.000274795	eCAFs	MYLK
2.01277e-08	-0.662917	0.35	0.394	0.000582736	eCAFs	RNASE4
2.49605e-08	-0.646167	0.255	0.325	0.000722657	eCAFs	CCND1
2.81941e-08	0.57361	0.398	0.293	0.000816276	eCAFs	VCAM1
4.06825e-08	-0.972775	0.439	0.47	0.00117784	eCAFs	COL4A1
0	5.35613	0.927	0.08	0	iCAFs	CFD
1.20724e-297	3.1413	0.738	0.027	3.4952e-293	iCAFs	PI16
2.65268e-252	2.57695	0.814	0.075	7.68004e-248	iCAFs	ABCA8
8.93862e-233	2.38793	0.68	0.043	2.58791e-228	iCAFs	OGN
2.98937e-208	4.40218	0.985	0.272	8.65482e-204	iCAFs	APOD
6.11641e-207	2.19686	0.598	0.037	1.77082e-202	iCAFs	MGST1
4.5333e-181	2.25791	0.723	0.098	1.31248e-176	iCAFs	ITM2A
1.26929e-176	1.86194	0.71	0.096	3.67486e-172	iCAFs	ALDH1A1
1.29417e-175	3.20995	0.918	0.299	3.74687e-171	iCAFs	FBLN1
1.18041e-174	1.47196	0.463	0.018	3.41752e-170	iCAFs	VIT
1.37235e-171	1.9773	0.561	0.043	3.97324e-167	iCAFs	IGF1
3.48432e-168	2.02366	0.564	0.049	1.00878e-163	iCAFs	CHRDL1
1.4907e-162	2.29195	0.89	0.195	4.31589e-158	iCAFs	C3
1.80129e-161	3.91159	0.991	0.716	5.21508e-157	iCAFs	GSN
5.99856e-160	2.7985	0.951	0.346	1.7367e-155	iCAFs	MFAP4
4.99839e-156	2.55607	0.899	0.264	1.44713e-151	iCAFs	DPT
1.42483e-153	2.58784	0.79	0.187	4.12518e-149	iCAFs	SRPX
7.58668e-147	2.65135	0.954	0.389	2.1965e-142	iCAFs	CXCL12
1.00516e-143	1.34906	0.384	0.015	2.91013e-139	iCAFs	GDF10
2.07824e-142	2.11412	0.835	0.228	6.01693e-138	iCAFs	LTBP4
3.13846e-142	2.01551	0.567	0.067	9.08647e-138	iCAFs	GPC3
1.09773e-141	1.16286	0.396	0.018	3.17816e-137	iCAFs	CD34
3.00246e-139	1.9457	0.988	0.887	8.69273e-135	iCAFs	CST3
6.98087e-135	1.80868	0.454	0.036	2.0211e-130	iCAFs	TNXB
6.82512e-134	2.83952	0.948	0.594	1.97601e-129	iCAFs	CFH
1.31184e-133	2.26098	0.729	0.141	3.79804e-129	iCAFs	CXCL14
3.58546e-133	2.90954	0.988	0.648	1.03806e-128	iCAFs	MGP
9.88934e-133	2.29034	0.308	0.005	2.86316e-128	iCAFs	MYOC
3.2037e-130	1.95224	0.851	0.282	9.27535e-126	iCAFs	NFIA
1.20993e-126	1.90741	0.735	0.161	3.50299e-122	iCAFs	FGF7
5.54543e-125	-1.52398	0.948	0.987	1.60551e-120	iCAFs	PTMA
3.48216e-121	2.37056	0.933	0.556	1.00816e-116	iCAFs	CCDC80
3.20752e-120	3.47377	0.375	0.023	9.28642e-116	iCAFs	PLA2G2A
1.04283e-117	2.09884	0.814	0.204	3.01921e-113	iCAFs	PRR4
2.78877e-116	1.92604	0.912	0.426	8.07405e-112	iCAFs	SELENOP
3.55384e-115	2.28118	0.418	0.038	1.02891e-110	iCAFs	ADH1B
1.27079e-113	1.61686	0.994	0.802	3.67919e-109	iCAFs	C1S
1.37952e-113	2.32466	0.43	0.043	3.99399e-109	iCAFs	C7
5.41145e-113	1.3683	0.442	0.048	1.56672e-108	iCAFs	RAMP2
1.00468e-112	1.99038	0.939	0.513	2.90874e-108	iCAFs	PLAC9
3.07663e-109	1.61562	0.991	0.834	8.90746e-105	iCAFs	DCN
9.79296e-108	2.26408	0.78	0.265	2.83526e-103	iCAFs	EFEMP1
3.47844e-106	1.7641	0.802	0.306	1.00708e-101	iCAFs	RNASE4
8.4154e-106	1.67114	0.985	0.792	2.43643e-101	iCAFs	C1R
8.16235e-105	2.40438	0.521	0.087	2.36316e-100	iCAFs	SLPI
4.24289e-104	1.753	0.558	0.108	1.2284e-99	iCAFs	PDGFRL
1.04062e-103	2.8047	0.835	0.368	3.01281e-99	iCAFs	IGFBP6
3.37168e-103	1.70322	0.701	0.186	9.76168e-99	iCAFs	PRELP
1.15834e-102	1.399	0.463	0.062	3.35362e-98	iCAFs	ANGPTL1
1.67978e-99	1.36018	0.595	0.128	4.86331e-95	iCAFs	F10
4.58397e-98	1.34437	0.436	0.06	1.32715e-93	iCAFs	FGL2
1.18094e-96	1.55577	0.494	0.082	3.41906e-92	iCAFs	NOVA1
5.27596e-94	1.08133	0.268	0.012	1.5275e-89	iCAFs	TMEM100
3.48425e-93	1.63925	0.686	0.185	1.00876e-88	iCAFs	CLU
5.37963e-92	1.29362	0.537	0.106	1.55751e-87	iCAFs	AKR1C3
6.55616e-91	1.03177	0.296	0.02	1.89814e-86	iCAFs	SERPINA3
3.17658e-88	1.36696	0.527	0.106	9.19684e-84	iCAFs	OMD
3.62251e-88	1.10095	0.96	0.93	1.04879e-83	iCAFs	ITM2B
2.46608e-87	1.6517	0.762	0.233	7.1398e-83	iCAFs	LYZ
1.15789e-85	1.54224	0.732	0.271	3.35233e-81	iCAFs	FBLN5
1.76665e-85	2.17699	0.466	0.084	5.11481e-81	iCAFs	TSPAN8
2.33883e-84	1.85323	0.768	0.285	6.77137e-80	iCAFs	HLA-DRB1
3.08509e-82	1.60054	0.549	0.119	8.93195e-78	iCAFs	BPIFB1
7.50991e-80	1.07659	0.473	0.094	2.17427e-75	iCAFs	SULT1A1
2.30403e-77	1.40492	0.726	0.265	6.67062e-73	iCAFs	MIR99AHG
1.54322e-76	1.29836	0.695	0.238	4.46793e-72	iCAFs	FXYD1
1.95256e-76	1.35845	0.966	0.712	5.65306e-72	iCAFs	IGKC
9.69058e-76	0.8725	0.259	0.02	2.80562e-71	iCAFs	DIO3OS
2.13692e-75	1.64506	0.716	0.286	6.18681e-71	iCAFs	PLPP3
3.33127e-75	1.43427	0.787	0.355	9.64469e-71	iCAFs	EPHX1
3.74033e-74	0.83795	0.293	0.03	1.0829e-69	iCAFs	C16orf89
5.45468e-73	-1.48295	0.93	0.965	1.57924e-68	iCAFs	CALD1
7.66678e-73	0.919385	0.253	0.02	2.21969e-68	iCAFs	ABCA10
1.37321e-72	1.60638	0.918	0.493	3.97571e-68	iCAFs	IGFBP5
3.57044e-72	-2.14978	0.732	0.907	1.03371e-67	iCAFs	SPARC
1.70535e-71	1.49486	0.912	0.543	4.93734e-67	iCAFs	CD74
1.21878e-70	0.760316	0.317	0.039	3.5286e-66	iCAFs	CDO1
2.58592e-70	0.770934	0.314	0.038	7.48676e-66	iCAFs	C1QTNF7
3.0135e-69	1.2268	0.939	0.64	8.72469e-65	iCAFs	SOD3
4.8864e-69	0.760689	0.262	0.024	1.41471e-64	iCAFs	MAMDC2
8.66155e-69	1.36561	0.796	0.406	2.50769e-64	iCAFs	OLFML3
2.86612e-68	1.22084	0.552	0.15	8.29799e-64	iCAFs	ABI3BP
1.18735e-67	1.35902	0.869	0.586	3.43761e-63	iCAFs	LGALS3
1.36404e-67	1.34301	0.439	0.095	3.94917e-63	iCAFs	FIBIN
2.80178e-65	1.2714	0.713	0.313	8.11171e-61	iCAFs	CYBRD1
4.22107e-65	-1.72392	0.439	0.791	1.22208e-60	iCAFs	TPM4
6.99785e-65	1.23854	0.796	0.347	2.02602e-60	iCAFs	TIMP3
2.97898e-64	1.36758	0.375	0.07	8.62474e-60	iCAFs	LEPR
1.00848e-63	1.27044	0.765	0.394	2.91975e-59	iCAFs	SSPN
3.39072e-63	1.27642	0.652	0.248	9.81681e-59	iCAFs	PLTP
5.19427e-63	-1.17011	0.78	0.926	1.50385e-58	iCAFs	PFN1
5.7099e-63	0.811447	0.268	0.031	1.65313e-58	iCAFs	SCARA5
2.91141e-62	1.33784	0.765	0.406	8.42911e-58	iCAFs	CD81
8.48454e-62	1.25839	0.622	0.227	2.45644e-57	iCAFs	AKAP12
1.51324e-61	1.20529	0.698	0.304	4.38114e-57	iCAFs	PRNP
2.41766e-61	1.08401	0.646	0.23	6.99962e-57	iCAFs	NFIB
1.27332e-60	-1.8787	0.357	0.757	3.68652e-56	iCAFs	THY1
1.308e-60	0.839375	0.262	0.031	3.78693e-56	iCAFs	KAZALD1
1.40707e-60	0.961159	0.396	0.081	4.07376e-56	iCAFs	HSPB6
2.8597e-60	1.32208	0.848	0.562	8.2794e-56	iCAFs	ANXA1
4.26051e-60	1.12941	0.75	0.343	1.2335e-55	iCAFs	HLA-DRA
9.32589e-60	1.29148	0.369	0.074	2.70003e-55	iCAFs	DHRS3
4.05202e-58	1.48054	0.582	0.21	1.17314e-53	iCAFs	PLAGL1
6.73042e-58	1.08301	0.973	0.788	1.94859e-53	iCAFs	SERPINF1
7.17893e-57	0.922719	0.973	0.836	2.07844e-52	iCAFs	SERPING1
1.56029e-56	1.08345	0.521	0.164	4.51735e-52	iCAFs	ALDH2
4.2956e-56	1.05001	0.421	0.097	1.24366e-51	iCAFs	AC020656.1
5.18852e-56	1.15037	0.5	0.151	1.50218e-51	iCAFs	PODN
6.85644e-56	-1.84055	0.088	0.565	1.98508e-51	iCAFs	CYTOR
1.61254e-55	-2.87647	0.018	0.5	4.66864e-51	iCAFs	POSTN
6.21435e-55	1.11689	0.396	0.087	1.79918e-50	iCAFs	ITIH5
6.9659e-55	1.08048	0.265	0.036	2.01677e-50	iCAFs	SFRP1
1.41357e-54	1.02164	0.259	0.036	4.09255e-50	iCAFs	CES1
1.64152e-54	1.22685	0.881	0.563	4.75251e-50	iCAFs	S100A10
3.66313e-54	1.92478	0.927	0.572	1.06055e-49	iCAFs	IGLC2
4.43367e-54	1.11372	0.424	0.106	1.28364e-49	iCAFs	ABCA6
6.36833e-54	-1.67948	0.326	0.727	1.84376e-49	iCAFs	COL18A1
1.4855e-53	0.833643	0.363	0.078	4.30082e-49	iCAFs	GFRA1
6.57183e-53	-2.07592	0.354	0.725	1.90268e-48	iCAFs	IER2
5.14758e-52	1.35917	0.454	0.136	1.49033e-47	iCAFs	HLA-DRB5
1.04413e-51	-1.62902	0.091	0.542	3.02296e-47	iCAFs	CHN1
2.55626e-51	-1.13476	0.89	0.944	7.40088e-47	iCAFs	MYL6
3.34337e-51	1.12027	0.832	0.57	9.67973e-47	iCAFs	ARL6IP5
4.22989e-51	1.12381	0.39	0.089	1.22464e-46	iCAFs	BPIFA1
4.8444e-51	0.798601	0.32	0.064	1.40255e-46	iCAFs	GSTM5
5.6627e-51	0.815388	0.985	0.922	1.63946e-46	iCAFs	S100A6
9.22253e-51	0.706277	0.351	0.072	2.67011e-46	iCAFs	IL33
9.63023e-51	-0.985793	0.851	0.938	2.78814e-46	iCAFs	GAPDH
1.07667e-50	-1.37936	0.598	0.895	3.11718e-46	iCAFs	JUNB
1.14805e-50	-4.00196	0.037	0.482	3.32384e-46	iCAFs	MMP11
2.30407e-50	0.933902	0.384	0.095	6.67074e-46	iCAFs	PHGDH
3.45911e-50	1.81983	0.744	0.3	1.00148e-45	iCAFs	IGHA1
4.62406e-50	0.879262	0.384	0.09	1.33876e-45	iCAFs	ELN
1.08128e-49	0.59527	0.814	0.37	3.13051e-45	iCAFs	IGHG4
1.29737e-49	1.32102	0.838	0.606	3.75614e-45	iCAFs	IGFBP4
2.77501e-49	0.905156	0.5	0.164	8.03421e-45	iCAFs	PROS1
5.67152e-49	0.667782	0.277	0.046	1.64202e-44	iCAFs	TGFBR3
8.78468e-49	-1.50092	0.204	0.625	2.54334e-44	iCAFs	GUCY1A1
1.07172e-48	-1.68971	0.47	0.773	3.10283e-44	iCAFs	TPM1
2.99756e-48	0.798339	0.573	0.204	8.67855e-44	iCAFs	IGLC3
3.14013e-48	1.01396	0.476	0.139	9.09131e-44	iCAFs	CP
8.50622e-48	0.928279	0.256	0.041	2.46272e-43	iCAFs	SVEP1
9.97238e-48	-1.95898	0.14	0.549	2.8872e-43	iCAFs	PHLDA1
1.04252e-47	1.36953	0.659	0.28	3.01829e-43	iCAFs	MEG3
1.35044e-47	1.20877	0.716	0.374	3.90981e-43	iCAFs	LRP1
1.78194e-47	-0.678098	0.957	0.984	5.15908e-43	iCAFs	RPS2
8.57923e-46	-1.56311	0.061	0.482	2.48386e-41	iCAFs	NOTCH3
1.2277e-45	1.04474	0.643	0.305	3.55445e-41	iCAFs	CTSF
1.44993e-45	-0.913951	0.777	0.901	4.19784e-41	iCAFs	CFL1
2.98187e-45	0.917809	0.405	0.111	8.6331e-41	iCAFs	NTRK2
3.06574e-45	1.14969	0.643	0.292	8.87592e-41	iCAFs	NR2F1
3.31166e-45	1.06753	0.71	0.376	9.58793e-41	iCAFs	ZFP36L2
1.29543e-44	0.993759	0.875	0.5	3.75054e-40	iCAFs	MMP2
1.64455e-44	-1.32819	0.18	0.596	4.76131e-40	iCAFs	MYH9
3.85875e-44	1.99628	0.393	0.116	1.11719e-39	iCAFs	MFAP5
7.42157e-44	1.20707	0.738	0.445	2.14869e-39	iCAFs	GPNMB
9.86644e-44	0.971021	0.652	0.308	2.85653e-39	iCAFs	HLA-DPB1
1.46507e-43	0.75434	0.405	0.115	4.24166e-39	iCAFs	NPDC1
1.81297e-43	1.3537	0.482	0.174	5.2489e-39	iCAFs	COL15A1
2.00009e-43	0.959816	0.726	0.408	5.79065e-39	iCAFs	NENF
7.42663e-43	-1.64298	0.274	0.629	2.15016e-38	iCAFs	COL5A2
1.22695e-42	0.917152	0.396	0.106	3.55225e-38	iCAFs	PRH2
4.10435e-42	0.700399	0.314	0.073	1.18829e-37	iCAFs	PID1
4.54696e-42	-2.14906	0.655	0.828	1.31644e-37	iCAFs	MYL9
6.47272e-42	-1.5202	0.085	0.486	1.87398e-37	iCAFs	MYLK
1.7964e-41	0.768609	0.939	0.837	5.20094e-37	iCAFs	PSAP
6.64426e-41	-1.51083	0.457	0.746	1.92365e-36	iCAFs	CAV1
9.09426e-41	1.0417	0.655	0.365	2.63297e-36	iCAFs	CPQ
2.50193e-40	-0.560196	0.997	1	7.24359e-36	iCAFs	B2M
4.49201e-40	0.92396	0.527	0.216	1.30053e-35	iCAFs	CD302
4.6874e-40	0.597219	0.308	0.071	1.3571e-35	iCAFs	USP53
6.88259e-40	0.953494	0.512	0.196	1.99265e-35	iCAFs	HLA-DPA1
6.96817e-40	0.976341	0.625	0.285	2.01742e-35	iCAFs	TXNIP
7.03862e-40	0.967052	0.674	0.359	2.03782e-35	iCAFs	HTRA1
7.42809e-40	1.1221	0.399	0.133	2.15058e-35	iCAFs	IL11RA
1.21285e-39	-1.74286	0.576	0.784	3.51144e-35	iCAFs	TPM2
1.27996e-39	0.534503	0.262	0.053	3.70574e-35	iCAFs	RAI2
1.77936e-39	-1.04502	0.652	0.82	5.15161e-35	iCAFs	ARPC2
2.18942e-39	0.861028	0.479	0.172	6.33882e-35	iCAFs	GAS6
2.27075e-39	-0.717708	0.905	0.97	6.57428e-35	iCAFs	H3F3B
2.39169e-39	-1.37244	0.201	0.554	6.92441e-35	iCAFs	RAB31
2.50984e-39	0.612224	0.268	0.056	7.2665e-35	iCAFs	BST1
8.11217e-39	-1.91852	0.28	0.632	2.34864e-34	iCAFs	ISG15
1.15833e-38	0.7579	0.335	0.089	3.3536e-34	iCAFs	ANG
8.05126e-38	1.11797	0.494	0.2	2.331e-33	iCAFs	SERPINE2
2.11471e-37	-1.84984	0.351	0.639	6.1225e-33	iCAFs	PRSS23
2.16569e-37	0.875798	0.777	0.516	6.27012e-33	iCAFs	FCGRT
5.31553e-37	2.04282	0.549	0.238	1.53895e-32	iCAFs	PTGDS
1.51643e-36	1.03567	0.79	0.498	4.39038e-32	iCAFs	FBLN2
1.76051e-36	0.860616	0.619	0.307	5.09704e-32	iCAFs	FGFR1
2.26437e-36	0.699061	0.369	0.116	6.55581e-32	iCAFs	ANKRD35
2.57546e-36	0.927261	0.646	0.336	7.45647e-32	iCAFs	SNHG8
4.12805e-36	-1.491	0.604	0.832	1.19515e-31	iCAFs	JUN
1.18116e-35	-1.22376	0.491	0.804	3.41969e-31	iCAFs	FOS
2.67014e-35	0.636915	0.366	0.113	7.73059e-31	iCAFs	CHPT1
3.51825e-35	0.611384	0.363	0.109	1.0186e-30	iCAFs	TNFAIP2
3.86785e-35	0.921982	0.515	0.23	1.11982e-30	iCAFs	PRCP
4.46191e-35	-1.67678	0.555	0.722	1.29181e-30	iCAFs	COL6A3
5.86458e-35	0.729159	0.686	0.338	1.69791e-30	iCAFs	IGHG1
2.85292e-34	-1.32751	0.174	0.518	8.25976e-30	iCAFs	GPM6B
3.51496e-34	-2.36116	0.415	0.692	1.01765e-29	iCAFs	TAGLN
5.95075e-34	-2.21349	0.241	0.539	1.72286e-29	iCAFs	CTHRC1
9.63607e-34	-0.987374	0.957	0.975	2.78983e-29	iCAFs	ACTB
4.22904e-33	-1.83793	0.003	0.33	1.22439e-28	iCAFs	EGFL6
6.45867e-33	0.974248	0.329	0.099	1.86991e-28	iCAFs	METTL7A
1.10388e-32	0.822716	0.387	0.133	3.19597e-28	iCAFs	SLIT3
2.50383e-32	-2.36059	0.899	0.84	7.24909e-28	iCAFs	COL1A1
3.13317e-32	-1.32268	0.152	0.488	9.07116e-28	iCAFs	ITGA1
3.21791e-32	0.744658	0.732	0.438	9.31648e-28	iCAFs	TFPI
4.74355e-32	0.702149	0.509	0.214	1.37335e-27	iCAFs	CFB
4.97235e-32	0.548824	0.302	0.08	1.4396e-27	iCAFs	STATH
5.28741e-32	-1.00506	0.128	0.476	1.53081e-27	iCAFs	EPAS1
5.64283e-32	-1.08385	0.284	0.597	1.63371e-27	iCAFs	RAB13
5.85618e-32	-0.729977	0.957	0.969	1.69548e-27	iCAFs	TMSB10
7.72214e-32	-1.15131	0.04	0.362	2.23571e-27	iCAFs	MIR4435-2HG
8.49113e-32	-1.0376	0.335	0.64	2.45835e-27	iCAFs	DYNLT1
1.66457e-31	-0.73357	0.793	0.871	4.81927e-27	iCAFs	YBX1
1.9049e-31	-2.02997	0.003	0.316	5.51507e-27	iCAFs	PPP1R14A
2.24487e-31	-1.54289	0.204	0.52	6.49936e-27	iCAFs	COL4A2
2.38289e-31	0.774517	0.274	0.071	6.89895e-27	iCAFs	PTHLH
2.39951e-31	-1.1997	0.125	0.46	6.94705e-27	iCAFs	MYO1B
2.64254e-31	-0.929449	0.704	0.838	7.65068e-27	iCAFs	MYL12A
3.77276e-31	0.703917	0.476	0.198	1.09229e-26	iCAFs	OAF
3.91498e-31	-0.745933	0.805	0.883	1.13347e-26	iCAFs	MIF
4.01809e-31	-3.84878	0.049	0.367	1.16332e-26	iCAFs	RGS5
4.38204e-31	-1.26255	0.043	0.362	1.26869e-26	iCAFs	TNFRSF21
5.34197e-31	-0.706626	0.747	0.886	1.54661e-26	iCAFs	SLC25A6
6.058e-31	-1.34462	0.32	0.604	1.75391e-26	iCAFs	FILIP1L
1.47178e-30	-1.14805	0.177	0.516	4.26109e-26	iCAFs	AC020916.1
1.53378e-30	0.602083	0.265	0.07	4.4406e-26	iCAFs	PTGFR
2.01877e-30	0.610141	0.326	0.105	5.84474e-26	iCAFs	CYP27A1
3.45667e-30	-1.19038	0.473	0.693	1.00077e-25	iCAFs	SERPINH1
4.13425e-30	0.554403	0.96	0.915	1.19695e-25	iCAFs	LAPTM4A
4.17611e-30	-0.86095	0.994	0.988	1.20907e-25	iCAFs	FTH1
4.85145e-30	0.912221	0.567	0.287	1.40459e-25	iCAFs	FHL1
5.25137e-30	-1.18379	0.027	0.341	1.52038e-25	iCAFs	PRDM1
5.43937e-30	-0.772088	0.963	0.969	1.57481e-25	iCAFs	LGALS1
6.59972e-30	-1.09977	0.177	0.501	1.91075e-25	iCAFs	CHCHD10
1.79381e-29	-0.619368	0.921	0.959	5.19344e-25	iCAFs	SERF2
2.76282e-29	0.721875	0.387	0.143	7.99892e-25	iCAFs	CDKN1C
2.78221e-29	0.979544	0.762	0.436	8.05505e-25	iCAFs	SFRP2
5.08436e-29	0.977399	0.332	0.112	1.47202e-24	iCAFs	BOC
6.412e-29	-1.07929	0.168	0.478	1.8564e-24	iCAFs	PMEPA1
1.47381e-28	0.794609	0.61	0.352	4.26697e-24	iCAFs	SGCE
1.73218e-28	0.722092	0.454	0.191	5.01501e-24	iCAFs	OSR2
1.86355e-28	-1.71123	0.854	0.832	5.39535e-24	iCAFs	COL3A1
2.49078e-28	0.748903	0.646	0.378	7.21131e-24	iCAFs	LAMP1
4.26664e-28	0.989579	0.582	0.303	1.23528e-23	iCAFs	COL14A1
4.83077e-28	-1.19698	0.14	0.458	1.3986e-23	iCAFs	NREP
5.66706e-28	0.763384	0.534	0.275	1.64073e-23	iCAFs	BDH2
6.28395e-28	-1.14163	0.244	0.562	1.81933e-23	iCAFs	FOSB
6.88014e-28	-1.31857	0.125	0.426	1.99194e-23	iCAFs	SEPTIN4
7.5943e-28	0.655352	0.927	0.785	2.1987e-23	iCAFs	PCOLCE
8.70491e-28	-1.03148	0.332	0.614	2.52025e-23	iCAFs	IFITM1
9.08876e-28	-1.43612	0.195	0.501	2.63138e-23	iCAFs	TNFAIP6
1.26584e-27	-1.13475	0.14	0.453	3.66485e-23	iCAFs	PARP14
2.86351e-27	0.741056	0.317	0.108	8.29044e-23	iCAFs	MMP23B
2.95419e-27	-3.48939	0.284	0.532	8.55296e-23	iCAFs	ACTA2
3.57658e-27	-1.2964	0.009	0.29	1.03549e-22	iCAFs	GREM1
4.57507e-27	-1.37586	0.024	0.31	1.32457e-22	iCAFs	HOPX
6.01827e-27	0.916542	0.552	0.293	1.74241e-22	iCAFs	LSP1
9.68147e-27	0.860564	0.524	0.266	2.80298e-22	iCAFs	PDGFRA
1.1883e-26	-0.910428	0.052	0.343	3.44036e-22	iCAFs	FBLIM1
1.54966e-26	0.971483	0.613	0.349	4.48658e-22	iCAFs	PTN
2.20075e-26	0.822177	0.701	0.487	6.37161e-22	iCAFs	PLD3
4.32141e-26	-0.970275	0.061	0.359	1.25114e-21	iCAFs	CARMN
4.43309e-26	-0.921844	0.037	0.32	1.28347e-21	iCAFs	LOXL2
5.70942e-26	0.622609	0.421	0.18	1.65299e-21	iCAFs	CKS1B
6.66607e-26	-1.35695	0.003	0.27	1.92996e-21	iCAFs	TDO2
6.90075e-26	-1.3743	0.107	0.398	1.99791e-21	iCAFs	MEF2C
2.49445e-25	-1.02238	0.046	0.319	7.22194e-21	iCAFs	ADAM12
3.0091e-25	-0.939793	0.28	0.553	8.71196e-21	iCAFs	MCL1
3.03305e-25	-1.00066	0.463	0.719	8.78128e-21	iCAFs	ARPC5
3.45768e-25	-1.45273	0.052	0.327	1.00107e-20	iCAFs	CCN1
3.46176e-25	0.858538	0.564	0.312	1.00225e-20	iCAFs	IL6ST
3.59349e-25	-0.800108	0.683	0.823	1.04039e-20	iCAFs	TPI1
3.65517e-25	-1.10297	0.189	0.48	1.05824e-20	iCAFs	MARCKSL1
3.7083e-25	0.869679	0.784	0.614	1.07363e-20	iCAFs	PMP22
4.78069e-25	-1.0507	0.268	0.537	1.3841e-20	iCAFs	ACTN1
4.99432e-25	-0.934549	0.052	0.335	1.44596e-20	iCAFs	SPHK1
8.55436e-25	0.677318	0.314	0.113	2.47666e-20	iCAFs	JAM2
1.07456e-24	-1.64522	0.216	0.492	3.11106e-20	iCAFs	COL4A1
1.80073e-24	0.636446	0.354	0.137	5.21347e-20	iCAFs	ECHDC2
1.86284e-24	0.685193	0.549	0.298	5.39329e-20	iCAFs	ADD3
1.9522e-24	0.862885	0.521	0.286	5.652e-20	iCAFs	GSTM3
3.15894e-24	-1.00737	0.21	0.49	9.14576e-20	iCAFs	ANTXR1
3.17926e-24	-0.874531	0.311	0.576	9.20459e-20	iCAFs	TLN1
3.71088e-24	-0.942457	0.723	0.833	1.07437e-19	iCAFs	IFI27
4.23845e-24	-0.907253	0.433	0.682	1.22712e-19	iCAFs	SET
4.55498e-24	-0.633493	0.723	0.843	1.31876e-19	iCAFs	EIF4A1
4.9e-24	-2.79547	0.058	0.319	1.41865e-19	iCAFs	NDUFA4L2
5.3545e-24	-1.03227	0.277	0.556	1.55023e-19	iCAFs	FLNA
5.88552e-24	0.644182	0.552	0.299	1.70398e-19	iCAFs	APLP2
6.73122e-24	0.720331	0.363	0.15	1.94882e-19	iCAFs	PLSCR4
9.01879e-24	-0.93584	0.323	0.598	2.61112e-19	iCAFs	PPP1R15A
1.2293e-23	0.517603	0.375	0.153	3.55908e-19	iCAFs	RNF187
1.2959e-23	-1.06248	0.332	0.602	3.7519e-19	iCAFs	SOX4
1.37149e-23	0.635187	0.854	0.703	3.97073e-19	iCAFs	SEC62
1.46376e-23	0.974043	0.631	0.368	4.23789e-19	iCAFs	IGHG3
1.46964e-23	-1.40408	0.808	0.818	4.2549e-19	iCAFs	COL6A1
1.54683e-23	-1.28754	0.223	0.48	4.47838e-19	iCAFs	COL5A1
1.8863e-23	-0.936911	0.079	0.353	5.46122e-19	iCAFs	GUCY1B1
2.11322e-23	-0.932371	0.07	0.342	6.11821e-19	iCAFs	COL5A3
2.75897e-23	-1.61024	0.015	0.263	7.98776e-19	iCAFs	TINAGL1
4.03639e-23	0.646607	0.36	0.15	1.16862e-18	iCAFs	NFIX
4.93282e-23	-1.00524	0.366	0.595	1.42815e-18	iCAFs	VMP1
5.53463e-23	0.549959	0.384	0.163	1.60239e-18	iCAFs	SH3BP5
6.53713e-23	0.746322	0.674	0.447	1.89263e-18	iCAFs	SCPEP1
1.10486e-22	0.610247	0.271	0.094	3.19879e-18	iCAFs	PLBD1
1.69358e-22	-0.824284	0.299	0.554	4.90326e-18	iCAFs	ACTR3
1.7804e-22	-0.741294	0.616	0.764	5.15462e-18	iCAFs	PABPC1
2.2265e-22	-0.94833	0.037	0.287	6.44616e-18	iCAFs	OLFM2
2.45838e-22	-1.11483	0.079	0.34	7.1175e-18	iCAFs	TNFRSF12A
3.15247e-22	0.692361	0.686	0.489	9.12704e-18	iCAFs	NFE2L2
3.38107e-22	-0.783306	0.034	0.286	9.78889e-18	iCAFs	C1QTNF6
4.03912e-22	0.924027	0.396	0.174	1.16941e-17	iCAFs	RARRES1
6.47648e-22	-1.43284	0.021	0.26	1.87507e-17	iCAFs	COX4I2
1.00199e-21	-0.916869	0.238	0.51	2.90097e-17	iCAFs	EPSTI1
1.6574e-21	-0.995678	0.058	0.307	4.7985e-17	iCAFs	PHLDA2
1.84087e-21	0.517054	0.274	0.095	5.3297e-17	iCAFs	ALDH3A2
2.29723e-21	-0.8361	0.326	0.582	6.65095e-17	iCAFs	CYCS
2.47384e-21	0.772273	0.811	0.68	7.16226e-17	iCAFs	APP
2.5811e-21	-0.806178	0.445	0.656	7.4728e-17	iCAFs	RHOC
3.59372e-21	-0.77575	0.079	0.33	1.04045e-16	iCAFs	BMP1
5.00337e-21	-1.37903	0.055	0.297	1.44858e-16	iCAFs	RGS16
5.02548e-21	0.500021	0.924	0.867	1.45498e-16	iCAFs	RPL37
5.05282e-21	-0.796707	0.683	0.81	1.46289e-16	iCAFs	BGN
5.40342e-21	0.637325	0.473	0.253	1.5644e-16	iCAFs	BLVRB
5.74563e-21	0.696373	0.579	0.362	1.66348e-16	iCAFs	CYB5A
6.16148e-21	0.846117	0.36	0.155	1.78387e-16	iCAFs	FMO2
6.31471e-21	-0.559516	0.655	0.816	1.82823e-16	iCAFs	ATP5MC2
9.83228e-21	-0.74165	0.54	0.753	2.84664e-16	iCAFs	PDGFRB
1.80799e-20	0.644561	0.466	0.249	5.23448e-16	iCAFs	HSD17B11
2.89183e-20	0.68903	0.646	0.44	8.37243e-16	iCAFs	AHNAK
2.9483e-20	-0.754305	0.024	0.252	8.53591e-16	iCAFs	PAG1
3.24338e-20	-0.872984	0.058	0.3	9.39024e-16	iCAFs	SGIP1
3.51993e-20	-0.902576	0.71	0.825	1.01909e-15	iCAFs	BST2
3.91121e-20	0.710007	0.607	0.399	1.13237e-15	iCAFs	PAM
5.26755e-20	-1.27616	0.149	0.39	1.52506e-15	iCAFs	LBH
5.48139e-20	-0.961694	0.485	0.643	1.58697e-15	iCAFs	NNMT
7.05365e-20	-0.816693	0.332	0.579	2.04217e-15	iCAFs	JAK1
9.8728e-20	-0.638834	0.558	0.722	2.85837e-15	iCAFs	POMP
1.29754e-19	-0.876345	0.323	0.602	3.75665e-15	iCAFs	SOCS3
2.88382e-19	-0.734065	0.055	0.286	8.34922e-15	iCAFs	B3GNT2
2.91599e-19	-0.732435	0.634	0.756	8.44238e-15	iCAFs	PKM
3.19743e-19	-0.771653	0.405	0.62	9.2572e-15	iCAFs	SLC25A5
3.56186e-19	0.715561	0.491	0.266	1.03123e-14	iCAFs	NDRG2
4.25616e-19	0.529153	0.271	0.104	1.23224e-14	iCAFs	SLC16A4
4.36812e-19	0.504601	0.366	0.164	1.26466e-14	iCAFs	RNASET2
4.61709e-19	-1.24981	0.04	0.258	1.33674e-14	iCAFs	PTP4A3
5.08779e-19	0.646741	0.774	0.658	1.47302e-14	iCAFs	RTN4
5.65652e-19	-0.728889	0.216	0.464	1.63768e-14	iCAFs	SH3GLB1
5.90638e-19	-0.688849	0.034	0.257	1.71001e-14	iCAFs	SLC16A3
5.99968e-19	0.700281	0.488	0.28	1.73703e-14	iCAFs	FHL2
8.82777e-19	-0.792152	0.152	0.391	2.55582e-14	iCAFs	CNN2
9.68606e-19	-0.684404	0.405	0.627	2.80431e-14	iCAFs	PRELID1
1.5177e-18	-0.628434	0.043	0.271	4.39405e-14	iCAFs	PXDN
1.61803e-18	0.681346	0.405	0.204	4.68453e-14	iCAFs	TMEM9
1.62827e-18	-0.951048	0.113	0.352	4.71416e-14	iCAFs	C12orf75
1.632e-18	-0.781181	0.104	0.346	4.72497e-14	iCAFs	HAPLN3
1.78233e-18	-0.991661	0.405	0.603	5.1602e-14	iCAFs	OAZ2
1.92089e-18	0.613422	0.36	0.168	5.56136e-14	iCAFs	MIR100HG
1.94537e-18	0.697535	0.29	0.115	5.63224e-14	iCAFs	INMT
1.97441e-18	-0.637215	0.046	0.268	5.7163e-14	iCAFs	ETS1
2.63166e-18	-0.895265	0.055	0.276	7.61917e-14	iCAFs	NR4A1
2.64749e-18	-0.887251	0.5	0.659	7.66502e-14	iCAFs	CTSB
3.06461e-18	-0.781731	0.076	0.304	8.87266e-14	iCAFs	BPGM
3.16492e-18	-0.795745	0.128	0.364	9.16307e-14	iCAFs	EDNRA
3.1887e-18	-1.06919	0.116	0.346	9.23194e-14	iCAFs	IER3
3.24344e-18	-0.65943	0.723	0.831	9.3904e-14	iCAFs	IFITM2
3.51821e-18	-0.7707	0.457	0.643	1.01859e-13	iCAFs	CAP1
3.6147e-18	0.563433	0.332	0.148	1.04653e-13	iCAFs	HIC1
3.83187e-18	-0.726981	0.354	0.622	1.1094e-13	iCAFs	EGR1
4.37014e-18	-0.503981	0.948	0.984	1.26524e-13	iCAFs	HLA-C
4.50241e-18	-0.949827	0.22	0.463	1.30354e-13	iCAFs	CRIP2
4.60266e-18	-0.800384	0.207	0.44	1.33256e-13	iCAFs	HIF1A
4.76818e-18	-0.987663	0.043	0.257	1.38048e-13	iCAFs	MEST
5.56302e-18	0.541416	0.39	0.186	1.6106e-13	iCAFs	TSHZ2
5.64349e-18	0.636328	0.607	0.396	1.6339e-13	iCAFs	DDAH2
5.83371e-18	-0.82365	0.177	0.417	1.68898e-13	iCAFs	ACTN4
5.85345e-18	-1.26696	0.524	0.672	1.69469e-13	iCAFs	FN1
7.66188e-18	0.561653	0.701	0.469	2.21827e-13	iCAFs	S100A13
7.66792e-18	0.519883	0.293	0.119	2.22002e-13	iCAFs	MTUS1
1.23657e-17	0.617164	0.497	0.289	3.5801e-13	iCAFs	LOXL1
1.35961e-17	-0.631999	0.662	0.795	3.93633e-13	iCAFs	COX7A2
1.5712e-17	0.581502	0.579	0.349	4.54892e-13	iCAFs	TNFSF10
1.67867e-17	0.665583	0.329	0.153	4.86008e-13	iCAFs	ABHD14A
1.73423e-17	-1.05168	0.22	0.46	5.02093e-13	iCAFs	GBP1
2.00512e-17	-0.90014	0.116	0.342	5.80521e-13	iCAFs	CD82
2.08107e-17	0.547592	0.457	0.253	6.0251e-13	iCAFs	CREG1
2.44626e-17	-0.714736	0.122	0.349	7.08241e-13	iCAFs	VCL
2.64685e-17	-0.500877	0.954	0.972	7.66316e-13	iCAFs	IFITM3
2.66684e-17	0.637303	0.555	0.354	7.72104e-13	iCAFs	SPTBN1
3.52109e-17	-1.39416	0.488	0.659	1.01943e-12	iCAFs	ID3
4.15155e-17	-0.854368	0.582	0.75	1.20196e-12	iCAFs	MFGE8
4.65491e-17	-0.667598	0.314	0.539	1.34769e-12	iCAFs	KIF5B
4.77884e-17	0.538305	0.28	0.115	1.38357e-12	iCAFs	AR
6.29821e-17	-0.813166	0.104	0.321	1.82346e-12	iCAFs	FOSL2
7.67954e-17	-0.794314	0.226	0.455	2.22338e-12	iCAFs	TAP1
8.48367e-17	-0.658812	0.213	0.451	2.45619e-12	iCAFs	WDR1
8.61409e-17	-0.795526	0.14	0.36	2.49395e-12	iCAFs	GOLM1
9.22038e-17	0.55714	0.497	0.288	2.66949e-12	iCAFs	SMIM14
1.07716e-16	-0.63463	0.665	0.781	3.1186e-12	iCAFs	CLIC1
1.43347e-16	-0.721875	0.427	0.625	4.15017e-12	iCAFs	H2AFZ
1.46472e-16	0.595649	0.515	0.302	4.24067e-12	iCAFs	EMP2
1.50323e-16	-1.01146	0.064	0.273	4.35215e-12	iCAFs	ID1
1.58184e-16	0.573332	0.46	0.258	4.57974e-12	iCAFs	FXYD6
1.68513e-16	-0.624127	0.466	0.672	4.87878e-12	iCAFs	COX7B
1.69868e-16	-0.668502	0.195	0.427	4.91802e-12	iCAFs	C17orf49
1.94633e-16	0.655414	0.308	0.137	5.63502e-12	iCAFs	PLEKHH2
2.13503e-16	-0.79265	0.604	0.742	6.18134e-12	iCAFs	ZFP36L1
2.24795e-16	0.605704	0.787	0.649	6.50825e-12	iCAFs	PNISR
2.34725e-16	-0.617145	0.537	0.729	6.79575e-12	iCAFs	CDC42
4.13182e-16	-0.706544	0.616	0.749	1.19624e-11	iCAFs	CAVIN3
4.17278e-16	0.57182	0.497	0.294	1.2081e-11	iCAFs	LAMB2
4.54112e-16	-0.546874	0.381	0.604	1.31475e-11	iCAFs	YWHAZ
4.82903e-16	-0.771055	0.091	0.305	1.3981e-11	iCAFs	ADAMTS2
5.20699e-16	0.534386	0.378	0.194	1.50753e-11	iCAFs	VSIR
5.67774e-16	-0.700089	0.22	0.433	1.64382e-11	iCAFs	UBE2E1
5.78374e-16	0.599449	0.457	0.267	1.67451e-11	iCAFs	SMARCA2
7.10453e-16	-0.646177	0.54	0.708	2.0569e-11	iCAFs	SNHG5
7.41817e-16	-0.589557	0.546	0.71	2.14771e-11	iCAFs	EIF4G2
7.895e-16	-0.62374	0.082	0.293	2.28576e-11	iCAFs	MAP4K4
9.37175e-16	-0.60899	0.341	0.566	2.71331e-11	iCAFs	TAX1BP3
9.44666e-16	-0.680999	0.098	0.31	2.735e-11	iCAFs	ARID5A
1.10956e-15	-1.499	0.338	0.53	3.21239e-11	iCAFs	ASPN
1.12156e-15	-0.832703	0.329	0.55	3.24713e-11	iCAFs	DUSP1
1.68537e-15	-0.757899	0.119	0.333	4.87948e-11	iCAFs	PDLIM3
2.44414e-15	-1.0965	0.21	0.411	7.07628e-11	iCAFs	UACA
2.64524e-15	-0.670894	0.168	0.388	7.6585e-11	iCAFs	AOPEP
4.20117e-15	-0.577525	0.07	0.275	1.21632e-10	iCAFs	ANKRD28
4.53968e-15	0.535005	0.68	0.499	1.31433e-10	iCAFs	NBL1
5.96482e-15	0.566877	0.646	0.463	1.72694e-10	iCAFs	LIMA1
6.97613e-15	-0.610109	0.058	0.25	2.01973e-10	iCAFs	RUNX1
7.24914e-15	-0.710007	0.357	0.559	2.09877e-10	iCAFs	LAMA4
8.92016e-15	0.561308	0.256	0.107	2.58257e-10	iCAFs	HLA-DMA
1.03247e-14	-0.749197	0.28	0.482	2.9892e-10	iCAFs	PKIG
1.26401e-14	-0.531461	0.07	0.271	3.65955e-10	iCAFs	ABRACL
1.34913e-14	-0.56997	0.082	0.28	3.90599e-10	iCAFs	MIDN
1.92838e-14	-0.575286	0.29	0.498	5.58306e-10	iCAFs	NDUFA12
2.05976e-14	-0.555313	0.378	0.575	5.96341e-10	iCAFs	ATOX1
2.79299e-14	-0.983563	0.351	0.533	8.08627e-10	iCAFs	MMP14
3.32914e-14	0.525802	0.28	0.126	9.63852e-10	iCAFs	CDC42EP4
3.89085e-14	-0.565148	0.537	0.686	1.12648e-09	iCAFs	MICOS10
4.2697e-14	-1.2013	0.655	0.718	1.23616e-09	iCAFs	SAT1
4.8093e-14	-0.507165	0.576	0.744	1.39239e-09	iCAFs	BSG
5.21773e-14	-0.677425	0.168	0.369	1.51064e-09	iCAFs	PTK7
6.16194e-14	-0.737831	0.088	0.279	1.78401e-09	iCAFs	PTK2
7.60655e-14	-0.584435	0.165	0.376	2.20225e-09	iCAFs	NUTF2
8.09196e-14	-0.510138	0.628	0.76	2.34279e-09	iCAFs	GUK1
9.66834e-14	-0.581928	0.607	0.723	2.79918e-09	iCAFs	AP2M1
1.27353e-13	-0.934059	0.11	0.297	3.68713e-09	iCAFs	C20orf27
1.40881e-13	-0.740509	0.186	0.378	4.07878e-09	iCAFs	TMEM45A
1.52175e-13	-0.574959	0.082	0.267	4.40576e-09	iCAFs	BCAR1
1.69211e-13	-0.590526	0.098	0.291	4.89901e-09	iCAFs	NTM
1.7139e-13	-0.758439	0.439	0.597	4.96208e-09	iCAFs	STAT1
1.97267e-13	-0.554854	0.07	0.254	5.71128e-09	iCAFs	VASP
2.13076e-13	-0.582414	0.5	0.666	6.16897e-09	iCAFs	ARPC1B
2.31055e-13	0.573054	0.454	0.269	6.68949e-09	iCAFs	CEBPD
2.48476e-13	-0.75565	0.259	0.444	7.19388e-09	iCAFs	EHD2
2.58812e-13	-0.705796	0.311	0.5	7.49312e-09	iCAFs	TGFB1I1
2.72127e-13	-0.778547	0.076	0.257	7.87862e-09	iCAFs	ISYNA1
2.83052e-13	-0.560099	0.223	0.428	8.19492e-09	iCAFs	ACTR2
2.85689e-13	-0.655691	0.143	0.334	8.27128e-09	iCAFs	SERTAD1
2.94753e-13	-0.826444	0.079	0.256	8.5337e-09	iCAFs	CDKN1A
2.99337e-13	0.568038	0.265	0.12	8.66641e-09	iCAFs	MEIS1
3.61988e-13	-0.597859	0.777	0.845	1.04803e-08	iCAFs	LMNA
4.29146e-13	0.600141	0.427	0.261	1.24246e-08	iCAFs	MRC2
4.91061e-13	-0.500352	0.909	0.959	1.42172e-08	iCAFs	IGFBP7
5.31772e-13	-0.642848	0.28	0.477	1.53959e-08	iCAFs	BAX
6.01474e-13	-0.692727	0.341	0.517	1.74139e-08	iCAFs	PPP1R12A
8.00404e-13	-0.568805	0.381	0.563	2.31733e-08	iCAFs	COX7A2L
8.88473e-13	-0.560612	0.857	0.914	2.57231e-08	iCAFs	ACTG1
9.11565e-13	-0.946206	0.18	0.357	2.63916e-08	iCAFs	SULF1
1.03199e-12	-0.576162	0.271	0.462	2.98783e-08	iCAFs	PSMD7
1.21882e-12	-0.580913	0.5	0.657	3.52872e-08	iCAFs	COX8A
1.56636e-12	-0.522666	0.293	0.494	4.53492e-08	iCAFs	PAPOLA
1.75857e-12	-0.507589	0.232	0.435	5.09141e-08	iCAFs	PTEN
1.84034e-12	-0.530071	0.302	0.497	5.32817e-08	iCAFs	VDAC1
2.6015e-12	-0.64127	0.098	0.268	7.53188e-08	iCAFs	PALM2-AKAP2
2.9534e-12	-0.55203	0.18	0.37	8.55067e-08	iCAFs	MACF1
2.97074e-12	-0.552702	0.137	0.328	8.6009e-08	iCAFs	KNOP1
3.46753e-12	-0.696761	0.247	0.428	1.00392e-07	iCAFs	FAP
3.48933e-12	-0.619783	0.082	0.252	1.01023e-07	iCAFs	APCDD1
3.71144e-12	-0.621282	0.174	0.358	1.07454e-07	iCAFs	CHMP1B
3.74117e-12	-0.577547	0.152	0.339	1.08314e-07	iCAFs	CHD4
3.83322e-12	0.659134	0.311	0.164	1.10979e-07	iCAFs	PRH1
3.94337e-12	-0.527607	0.317	0.507	1.14168e-07	iCAFs	NDUFA6
3.94482e-12	-0.653135	0.308	0.493	1.14211e-07	iCAFs	CTSC
4.58488e-12	-0.783447	0.174	0.355	1.32741e-07	iCAFs	EPS8
4.66254e-12	-0.54651	0.369	0.564	1.3499e-07	iCAFs	CSNK1A1
9.4705e-12	0.531895	0.326	0.17	2.7419e-07	iCAFs	IGFBP2
1.11758e-11	-0.730442	0.659	0.748	3.23562e-07	iCAFs	TYMP
1.25078e-11	0.542606	0.351	0.197	3.62126e-07	iCAFs	HTRA3
1.27414e-11	-0.516783	0.573	0.712	3.68889e-07	iCAFs	PSMB9
1.55184e-11	-0.890852	0.122	0.287	4.4929e-07	iCAFs	CCDC102B
1.62551e-11	-0.580988	0.39	0.61	4.70618e-07	iCAFs	ZFP36
1.68945e-11	-0.57705	0.595	0.709	4.89131e-07	iCAFs	P4HB
1.75253e-11	-0.93946	0.302	0.485	5.07391e-07	iCAFs	GADD45B
1.76745e-11	-0.7763	0.143	0.314	5.11713e-07	iCAFs	CCND1
1.81315e-11	-0.519206	0.363	0.526	5.24945e-07	iCAFs	HIGD2A
1.82435e-11	-0.522006	0.399	0.566	5.28185e-07	iCAFs	AURKAIP1
2.12817e-11	0.52817	0.439	0.283	6.16148e-07	iCAFs	PSIP1
3.028e-11	-0.80363	0.177	0.352	8.76666e-07	iCAFs	RIN2
3.0708e-11	-0.65794	0.14	0.31	8.89057e-07	iCAFs	SLC2A3
4.10037e-11	-0.713078	0.832	0.843	1.18714e-06	iCAFs	NEAT1
4.32034e-11	-0.883407	0.479	0.606	1.25083e-06	iCAFs	VCAN
4.94749e-11	-0.575565	0.293	0.467	1.4324e-06	iCAFs	RSU1
5.21233e-11	-0.773077	0.131	0.292	1.50907e-06	iCAFs	TCIM
6.34127e-11	-0.755403	0.576	0.71	1.83592e-06	iCAFs	BTG1
6.57674e-11	-0.521504	0.591	0.698	1.9041e-06	iCAFs	SEC61G
8.52115e-11	-0.546476	0.134	0.311	2.46704e-06	iCAFs	STK17B
8.80496e-11	0.557716	0.405	0.266	2.54921e-06	iCAFs	LINC02802
8.81288e-11	-0.569161	0.125	0.287	2.5515e-06	iCAFs	TGIF1
1.29946e-10	0.532074	0.662	0.523	3.7622e-06	iCAFs	WSB1
1.3777e-10	-0.587304	0.235	0.404	3.98873e-06	iCAFs	CISD1
1.47163e-10	-0.761355	0.216	0.375	4.26066e-06	iCAFs	MFAP2
1.5289e-10	-0.556376	0.369	0.544	4.42646e-06	iCAFs	CTSA
1.85176e-10	-0.777861	0.372	0.528	5.36121e-06	iCAFs	AXL
1.91566e-10	-0.588159	0.338	0.51	5.54623e-06	iCAFs	PPP1CB
2.28457e-10	-0.53912	0.223	0.396	6.61429e-06	iCAFs	VGLL4
4.48028e-10	-0.918893	0.159	0.317	1.29713e-05	iCAFs	INHBA
4.74501e-10	-0.612847	0.247	0.419	1.37377e-05	iCAFs	RNF213
5.10384e-10	-0.872842	0.186	0.344	1.47766e-05	iCAFs	WARS
5.57632e-10	-0.556236	0.442	0.573	1.61446e-05	iCAFs	AP2S1
7.08736e-10	-0.707099	0.171	0.333	2.05193e-05	iCAFs	PLAU
8.5803e-10	-0.572902	0.424	0.586	2.48417e-05	iCAFs	EIF5A
1.41827e-09	-0.704297	0.335	0.503	4.10618e-05	iCAFs	IRF1
1.7983e-09	-0.53026	0.348	0.497	5.20645e-05	iCAFs	CYC1
1.86689e-09	-0.513013	0.195	0.344	5.40502e-05	iCAFs	TNIP1
1.92584e-09	-0.506833	0.707	0.778	5.57569e-05	iCAFs	CALM1
2.26583e-09	-0.652985	0.28	0.446	6.56003e-05	iCAFs	CRISPLD2
2.27556e-09	-0.632738	0.21	0.367	6.58821e-05	iCAFs	DBNDD2
2.87636e-09	-0.615773	0.232	0.392	8.32763e-05	iCAFs	CAV2
3.97562e-09	-0.824394	0.216	0.37	0.000115102	iCAFs	IFIT3
5.72104e-09	-0.50754	0.168	0.326	0.000165635	iCAFs	FXYD5
8.72946e-09	-0.504683	0.643	0.741	0.000252735	iCAFs	ENO1
8.88293e-09	-0.687473	0.345	0.471	0.000257179	iCAFs	LAP3
9.51164e-09	-0.768345	0.265	0.405	0.000275381	iCAFs	TGFB3
9.94833e-09	-0.997362	0.988	0.883	0.000288024	iCAFs	COL1A2
1.10909e-08	-0.500124	0.585	0.66	0.000321104	iCAFs	OSTC
1.17397e-08	-0.611377	0.162	0.301	0.000339888	iCAFs	GADD45A
1.33063e-08	-0.667191	0.503	0.618	0.000385244	iCAFs	MAP1B
1.6771e-08	-0.819186	0.244	0.386	0.000485553	iCAFs	CSRP2
1.86473e-08	-0.639155	0.445	0.585	0.000539878	iCAFs	ARID5B
2.28061e-08	-0.623622	0.204	0.361	0.000660281	iCAFs	COL12A1
2.34455e-08	-0.572414	0.143	0.278	0.000678795	iCAFs	ENTPD1
2.82187e-08	-0.516971	0.125	0.267	0.000816988	iCAFs	CDC42SE1
3.42131e-08	-0.73158	0.155	0.284	0.000990539	iCAFs	PDPN
3.71212e-08	-0.618173	0.271	0.404	0.00107473	iCAFs	ARHGAP29
6.24054e-08	-0.813074	0.579	0.648	0.00180676	iCAFs	IL32
9.61749e-08	-0.503239	0.195	0.331	0.00278446	iCAFs	PPFIBP1
1.18694e-07	-0.567082	0.177	0.312	0.00343642	iCAFs	MX1
1.27785e-07	0.672495	0.351	0.233	0.00369963	iCAFs	HSPG2
2.30838e-07	-0.600082	0.238	0.367	0.00668321	iCAFs	DNAJB1
2.4365e-07	-0.67566	0.128	0.256	0.00705417	iCAFs	DDIT4
2.5324e-07	-0.569362	0.204	0.344	0.0073318	iCAFs	THBS2
4.42407e-07	-0.775709	0.543	0.63	0.0128086	iCAFs	TSC22D1
5.93461e-07	-0.503786	0.646	0.736	0.0171819	iCAFs	HMGN2
6.303e-07	-0.679198	0.131	0.252	0.0182484	iCAFs	ID4
8.21803e-07	0.507836	0.485	0.367	0.0237929	iCAFs	FTX
1.15291e-06	-0.908994	0.689	0.441	0.033379	iCAFs	ADIRF
1.67076e-06	-0.515761	0.899	0.914	0.0483719	iCAFs	CALM2

## Sheet: CC CAFs
p_val	avg_log2FC	pct.1	pct.2	p_val_adj	cluster	gene
1.52361e-14	1.14624	0.53	0.076	2.82036e-10	apCAFs	NRG1
8.47272e-14	1.49056	0.735	0.255	1.56839e-09	apCAFs	TNC
4.59186e-12	1.88895	0.711	0.276	8.5e-08	apCAFs	CD74
7.71237e-12	0.970235	0.928	0.559	1.42764e-07	apCAFs	TYMP
8.34575e-12	0.872368	1	0.903	1.54488e-07	apCAFs	HLA-B
1.14783e-11	0.707558	0.976	0.766	2.12475e-07	apCAFs	C1R
3.16196e-11	0.762215	0.723	0.255	5.8531e-07	apCAFs	CYP7B1
3.62112e-11	1.13118	0.458	0.083	6.70306e-07	apCAFs	COL8A1
8.36999e-11	0.956843	1	0.945	1.54937e-06	apCAFs	HLA-C
3.21539e-10	0.774096	0.964	0.779	5.952e-06	apCAFs	C1S
5.47245e-10	0.521274	0.602	0.179	1.01301e-05	apCAFs	WARS1
5.81863e-10	0.723378	1	0.993	1.07709e-05	apCAFs	B2M
2.23866e-08	0.642442	0.88	0.538	0.000414399	apCAFs	PSME2
2.68074e-08	0.904926	0.952	0.683	0.000496232	apCAFs	DIO2
2.80245e-08	1.41828	0.458	0.124	0.000518762	apCAFs	CCL5
2.95629e-08	0.879661	0.795	0.462	0.000547239	apCAFs	NR2F1
2.97025e-08	0.763057	0.795	0.386	0.000549823	apCAFs	FGFR1
3.43311e-08	0.879723	0.687	0.303	0.000635504	apCAFs	NCOA7
4.42836e-08	0.810119	0.651	0.297	0.000819735	apCAFs	FRMD6
5.33024e-08	-0.51779	0.988	0.972	0.000986681	apCAFs	RPL6
6.24764e-08	0.659637	0.711	0.345	0.0011565	apCAFs	FBLN2
6.56991e-08	0.577129	0.735	0.331	0.00121616	apCAFs	MPZL1
7.61401e-08	0.695889	0.88	0.6	0.00140943	apCAFs	CYBA
9.97801e-08	0.881877	0.699	0.324	0.00184703	apCAFs	TGM2
1.09078e-07	0.678526	1	0.917	0.00201915	apCAFs	HLA-A
1.14889e-07	0.722483	0.337	0.062	0.00212671	apCAFs	CYP26B1
1.17682e-07	1.52673	0.602	0.276	0.00217841	apCAFs	C3
1.22837e-07	1.0818	0.711	0.366	0.00227383	apCAFs	EMP1
1.59993e-07	0.512863	0.53	0.179	0.00296164	apCAFs	WDFY1
2.87458e-07	0.858976	0.627	0.262	0.00532113	apCAFs	GBP4
3.75632e-07	0.635916	0.687	0.31	0.00695332	apCAFs	VCAM1
4.38233e-07	0.527682	0.41	0.117	0.00811214	apCAFs	TUBB2A
5.66677e-07	0.853673	0.711	0.428	0.0104898	apCAFs	MFAP4
6.49028e-07	0.529028	0.458	0.145	0.0120142	apCAFs	NRP2
6.85537e-07	0.501076	0.578	0.207	0.01269	apCAFs	ITGAV
1.09669e-06	0.663748	0.723	0.4	0.0203009	apCAFs	XAF1
1.12452e-06	0.673089	0.651	0.324	0.020816	apCAFs	ITGA8
1.22138e-06	0.669391	0.952	0.759	0.0226089	apCAFs	CCDC80
1.33172e-06	0.622532	0.819	0.497	0.0246515	apCAFs	IL32
1.40611e-06	0.531284	0.434	0.138	0.0260285	apCAFs	SNAI2
1.59245e-06	0.849815	0.952	0.8	0.0294778	apCAFs	COL6A1
2.60733e-06	0.71428	0.819	0.497	0.0482643	apCAFs	KLF6
4.58194e-34	2.21382	0.714	0.005	8.48164e-30	myCAFs	MCAM
1.16996e-33	1.82631	0.786	0.02	2.16572e-29	myCAFs	TINAGL1
7.95189e-30	1.92761	0.643	0.005	1.47197e-25	myCAFs	CDH6
2.30781e-28	3.36685	0.714	0.025	4.27198e-24	myCAFs	NDUFA4L2
8.31609e-28	2.23546	0.75	0.035	1.53939e-23	myCAFs	GJC1
4.37105e-27	1.95477	0.643	0.015	8.09125e-23	myCAFs	LGI4
9.19882e-25	2.04997	0.571	0.01	1.70279e-20	myCAFs	COX4I2
1.12001e-23	2.70404	0.857	0.11	2.07326e-19	myCAFs	NOTCH3
1.91169e-23	2.5384	0.536	0.01	3.53872e-19	myCAFs	HIGD1B
4.50696e-23	0.961011	0.464	0	8.34284e-19	myCAFs	ITGA7
1.04685e-21	1.48696	0.679	0.045	1.93782e-17	myCAFs	PDGFA
1.19089e-19	1.74653	0.429	0.005	2.20446e-15	myCAFs	SERPINI1
1.19089e-19	0.962193	0.429	0.005	2.20446e-15	myCAFs	ESAM
1.32607e-19	1.07813	0.393	0	2.45469e-15	myCAFs	ADGRF5
2.27233e-19	2.63524	0.571	0.035	4.20632e-15	myCAFs	STEAP4
8.39142e-19	1.31771	0.5	0.02	1.55334e-14	myCAFs	TESC
1.16207e-18	1.67479	0.571	0.04	2.1511e-14	myCAFs	CCDC102B
1.57726e-18	2.02534	0.536	0.03	2.91966e-14	myCAFs	EGFL6
1.78529e-17	1.87487	0.643	0.07	3.30474e-13	myCAFs	EBF1
9.78816e-17	1.10825	0.5	0.03	1.81189e-12	myCAFs	LURAP1L
3.45571e-16	0.801448	0.321	0	6.39686e-12	myCAFs	SLC38A11
1.32296e-15	1.41608	0.5	0.04	2.44894e-11	myCAFs	NEURL1B
3.30051e-15	1.60424	0.5	0.04	6.10957e-11	myCAFs	FLT1
7.66252e-15	1.57628	0.714	0.145	1.41841e-10	myCAFs	GUCY1B1
1.24179e-14	0.964113	0.357	0.01	2.29867e-10	myCAFs	TSPAN12
1.69066e-14	0.718756	0.286	0	3.12957e-10	myCAFs	LZTS1
1.8574e-14	1.28779	0.536	0.055	3.43823e-10	myCAFs	NRARP
1.91313e-14	0.778187	0.357	0.01	3.5414e-10	myCAFs	IL1RAP
2.81478e-14	0.794617	0.429	0.025	5.21044e-10	myCAFs	CPM
3.18206e-14	1.6489	0.607	0.09	5.89031e-10	myCAFs	RASL11A
8.45957e-14	0.899587	0.5	0.05	1.56595e-09	myCAFs	PARM1
1.37094e-13	1.19	0.536	0.065	2.53775e-09	myCAFs	B3GNT2
3.49232e-13	1.26747	0.393	0.025	6.46464e-09	myCAFs	FRMD3
5.16084e-13	1.22212	0.536	0.07	9.55323e-09	myCAFs	PDE1A
8.05848e-13	0.641792	0.25	0	1.49171e-08	myCAFs	CAVIN2
8.1371e-13	1.0367	0.286	0.005	1.50626e-08	myCAFs	CDH8
9.69067e-13	1.88345	1	0.895	1.79384e-08	myCAFs	CALD1
1.47722e-12	3.18055	0.786	0.265	2.73449e-08	myCAFs	RGS5
2.6075e-12	1.91338	0.679	0.165	4.82674e-08	myCAFs	MEF2C
8.34353e-12	1.34521	0.821	0.275	1.54447e-07	myCAFs	PTK2
1.21988e-11	2.01126	0.607	0.125	2.25812e-07	myCAFs	PPP1R14A
1.28357e-11	1.14257	0.464	0.06	2.37602e-07	myCAFs	PTP4A3
1.32392e-11	2.079	0.357	0.025	2.4507e-07	myCAFs	MYH11
1.56898e-11	1.64451	0.929	0.57	2.90434e-07	myCAFs	MFGE8
1.69451e-11	-3.48141	0.214	0.86	3.1367e-07	myCAFs	DIO2
1.85711e-11	1.48239	0.429	0.045	3.4377e-07	myCAFs	ABCC9
1.92316e-11	0.762561	0.286	0.01	3.55997e-07	myCAFs	PDE3A
1.92808e-11	1.15098	0.536	0.085	3.56906e-07	myCAFs	PPP1R12B
2.57495e-11	2.75659	0.821	0.44	4.76649e-07	myCAFs	LHFPL6
2.58196e-11	1.15491	0.286	0.01	4.77946e-07	myCAFs	GJA4
3.44002e-11	1.73743	0.5	0.08	6.36782e-07	myCAFs	RRAD
4.0504e-11	0.718523	0.25	0.005	7.4977e-07	myCAFs	HTR1F
5.40421e-11	1.28275	0.429	0.05	1.00037e-06	myCAFs	DOCK8
5.42155e-11	2.24391	0.821	0.32	1.00358e-06	myCAFs	ID4
7.79681e-11	1.84135	0.929	0.59	1.44327e-06	myCAFs	PPP1R12A
1.09424e-10	-2.56572	0.286	0.875	2.02554e-06	myCAFs	FBLN1
1.18283e-10	1.09123	0.357	0.03	2.18955e-06	myCAFs	SPECC1
1.49744e-10	1.20149	0.536	0.1	2.77192e-06	myCAFs	SMOC2
1.56058e-10	1.76719	0.964	0.585	2.88878e-06	myCAFs	MYL9
2.62687e-10	1.26164	0.821	0.295	4.86261e-06	myCAFs	GUCY1A1
2.78013e-10	1.53731	1	0.79	5.1463e-06	myCAFs	SPARC
3.71951e-10	0.813017	0.286	0.015	6.88519e-06	myCAFs	PI15
3.71951e-10	0.664313	0.286	0.015	6.88519e-06	myCAFs	ECRG4
3.92133e-10	0.69752	0.286	0.015	7.25878e-06	myCAFs	HEY2
4.48812e-10	1.26372	0.607	0.145	8.30795e-06	myCAFs	CRIP2
5.39575e-10	2.16408	0.821	0.345	9.98807e-06	myCAFs	FILIP1L
5.96763e-10	2.34794	0.786	0.325	1.10467e-05	myCAFs	HOPX
6.91187e-10	0.7139	0.321	0.025	1.27946e-05	myCAFs	APOLD1
8.19463e-10	2.05953	0.786	0.345	1.51691e-05	myCAFs	FRZB
9.59183e-10	0.574031	0.25	0.01	1.77554e-05	myCAFs	SORT1
1.08139e-09	0.846528	0.536	0.11	2.00177e-05	myCAFs	ISYNA1
1.23654e-09	1.43411	0.786	0.345	2.28896e-05	myCAFs	HES4
1.27544e-09	1.66917	0.393	0.05	2.36098e-05	myCAFs	ANGPT2
1.7922e-09	-1.02728	0.929	0.975	3.31753e-05	myCAFs	RPL24
2.07486e-09	1.54489	0.857	0.5	3.84078e-05	myCAFs	STOM
2.32906e-09	1.19643	0.536	0.11	4.31132e-05	myCAFs	COBLL1
2.51506e-09	1.89529	0.893	0.545	4.65562e-05	myCAFs	TPM1
2.67157e-09	-4.066	0.071	0.72	4.94535e-05	myCAFs	CXCL14
3.55588e-09	-1.34879	0.321	0.94	6.58228e-05	myCAFs	LUM
4.15125e-09	0.629472	0.357	0.04	7.68438e-05	myCAFs	FAM13C
6.00595e-09	1.24255	0.679	0.21	0.000111176	myCAFs	PAWR
6.27414e-09	0.871414	0.393	0.06	0.000116141	myCAFs	RASL12
6.79575e-09	-3.09321	0.071	0.685	0.000125796	myCAFs	SFRP1
7.4898e-09	1.29786	0.964	0.84	0.000138644	myCAFs	ITGB1
7.58088e-09	2.55321	0.786	0.48	0.00014033	myCAFs	ADIRF
7.84386e-09	1.89036	0.821	0.375	0.000145198	myCAFs	CPE
8.77972e-09	1.02623	0.536	0.14	0.000162521	myCAFs	SEPTIN4
9.81676e-09	-1.92779	0.071	0.73	0.000181718	myCAFs	GJA1
1.11611e-08	0.949083	0.464	0.09	0.000206603	myCAFs	KCNJ8
1.26824e-08	-4.13494	0	0.635	0.000234765	myCAFs	SFRP4
1.27951e-08	1.03674	0.679	0.22	0.00023685	myCAFs	ARHGAP42
1.29905e-08	1.35842	0.714	0.26	0.000240467	myCAFs	LAMA4
1.91346e-08	0.853903	0.464	0.09	0.000354201	myCAFs	ANKRD29
2.04872e-08	1.26413	0.357	0.05	0.000379239	myCAFs	PLCE1
2.29896e-08	1.3844	0.643	0.225	0.00042556	myCAFs	CHN1
2.61587e-08	-1.3551	0.464	0.945	0.000484225	myCAFs	DCN
3.93565e-08	1.56596	0.75	0.355	0.000728527	myCAFs	LBH
3.96342e-08	1.29909	0.75	0.345	0.000733668	myCAFs	MPRIP
4.87602e-08	1.33371	0.786	0.335	0.0009026	myCAFs	MAP1B
5.44878e-08	1.34404	0.75	0.315	0.00100862	myCAFs	ETS1
5.6959e-08	1.74899	0.75	0.33	0.00105437	myCAFs	COL14A1
5.93316e-08	0.685247	0.357	0.05	0.00109829	myCAFs	TRPC6
6.65202e-08	0.515911	0.25	0.02	0.00123136	myCAFs	SPTSSB
9.60113e-08	-1.56998	0.071	0.655	0.00177726	myCAFs	NOVA1
1.07056e-07	0.713732	0.357	0.055	0.00198172	myCAFs	BCAM
1.09096e-07	0.900568	0.536	0.155	0.00201948	myCAFs	RFTN1
1.24282e-07	0.84175	0.464	0.105	0.00230058	myCAFs	ARID5A
1.50281e-07	1.7094	0.857	0.565	0.00278186	myCAFs	COL18A1
1.52845e-07	0.901355	0.929	0.725	0.00282932	myCAFs	ARPC5
1.54535e-07	1.73723	0.714	0.345	0.00286059	myCAFs	UTRN
1.78371e-07	0.70186	0.321	0.045	0.00330182	myCAFs	LAMA3
1.95133e-07	-1.52369	0.071	0.66	0.00361211	myCAFs	PDGFRA
2.2234e-07	1.07866	0.929	0.865	0.00411574	myCAFs	SEPTIN7
2.35364e-07	-3.32753	0.179	0.705	0.00435683	myCAFs	PTGDS
2.36007e-07	1.62954	0.786	0.525	0.00436872	myCAFs	EPS8
2.37676e-07	-1.55268	0.036	0.6	0.00439962	myCAFs	MFAP4
2.5031e-07	-0.762683	0.964	0.995	0.00463348	myCAFs	RPS27A
2.71647e-07	-1.7254	0.036	0.59	0.00502846	myCAFs	COL15A1
2.90492e-07	1.15582	0.607	0.22	0.0053773	myCAFs	RNF152
2.92062e-07	1.06786	0.429	0.1	0.00540637	myCAFs	AFAP1L2
2.93173e-07	1.93958	0.857	0.55	0.00542693	myCAFs	COL4A1
3.07159e-07	-4.1787	0.179	0.69	0.00568582	myCAFs	APOD
3.20646e-07	0.977522	0.75	0.385	0.00593548	myCAFs	UBA2
3.54985e-07	0.971627	0.607	0.21	0.00657113	myCAFs	ZFHX3
3.5609e-07	0.541194	0.25	0.025	0.00659157	myCAFs	ITGA3
3.69768e-07	1.41123	0.571	0.2	0.00684478	myCAFs	CRIP1
4.58045e-07	-1.1712	0.286	0.77	0.00847886	myCAFs	PALLD
6.96555e-07	1.06841	0.75	0.35	0.0128939	myCAFs	EPAS1
7.02879e-07	1.11938	0.893	0.665	0.013011	myCAFs	PDGFRB
7.42361e-07	1.67386	0.857	0.685	0.0137418	myCAFs	COL4A2
7.79476e-07	2.02343	0.714	0.395	0.0144289	myCAFs	GUCY1A2
8.04216e-07	1.00976	0.464	0.125	0.0148868	myCAFs	RASGRP2
8.575e-07	0.914641	0.286	0.04	0.0158732	myCAFs	WNT6
9.78497e-07	-1.33447	0	0.525	0.018113	myCAFs	SPON1
9.8808e-07	0.66882	0.321	0.055	0.0182903	myCAFs	RASAL2
1.01609e-06	0.875954	0.536	0.175	0.0188088	myCAFs	C1QTNF1
1.11235e-06	1.45674	0.536	0.19	0.0205907	myCAFs	JAG1
1.13747e-06	1.08302	0.5	0.155	0.0210556	myCAFs	MGLL
1.19424e-06	0.927574	0.321	0.055	0.0221065	myCAFs	MGAT5
1.40064e-06	0.943156	0.607	0.225	0.0259272	myCAFs	MRTFB
1.40488e-06	1.15693	0.964	0.8	0.0260058	myCAFs	TPM2
1.51277e-06	1.61067	0.571	0.215	0.0280029	myCAFs	FAM162B
1.57109e-06	1.45833	0.75	0.415	0.0290824	myCAFs	IGFBP2
1.65138e-06	-0.700349	0.964	0.97	0.0305688	myCAFs	RPL11
1.74353e-06	1.15126	0.429	0.11	0.0322745	myCAFs	PLXDC1
1.77902e-06	-1.74967	0.036	0.57	0.0329314	myCAFs	ASPN
1.94157e-06	1.21207	0.429	0.12	0.0359404	myCAFs	SLIT3
2.05912e-06	1.29964	0.429	0.115	0.0381163	myCAFs	CLMN
2.19069e-06	1.23804	0.571	0.24	0.0405518	myCAFs	C20orf27
2.20302e-06	-1.40163	0.143	0.645	0.04078	myCAFs	IGFBP6
2.25738e-06	0.75153	0.357	0.075	0.0417863	myCAFs	S100A3
2.27081e-06	1.09426	0.893	0.69	0.042035	myCAFs	ZEB2
2.47532e-06	1.02002	0.536	0.2	0.0458206	myCAFs	ADCY3
2.62166e-06	0.671865	0.321	0.06	0.0485296	myCAFs	HSPB2
1.14096e-17	3.33204	0.56	0.039	2.11204e-13	eCAFs	CCL11
6.81673e-11	1.11108	0.28	0.01	1.26185e-06	eCAFs	GBP6
1.19425e-08	2.58254	0.68	0.227	0.000221068	eCAFs	POSTN
1.26444e-08	0.942186	1	0.99	0.00023406	eCAFs	FTH1
1.34049e-08	1.25397	0.56	0.118	0.000248137	eCAFs	PTPRC
3.7279e-08	1.29974	0.44	0.079	0.000690072	eCAFs	RSAD2
9.45853e-08	2.31741	0.52	0.138	0.00175087	eCAFs	UBD
1.06658e-07	1.3486	0.44	0.084	0.00197434	eCAFs	KIF26B
1.08427e-07	1.36705	0.52	0.123	0.0020071	eCAFs	C15orf48
1.11971e-07	1.29972	0.4	0.064	0.00207269	eCAFs	TYROBP
2.71987e-07	1.54404	0.44	0.094	0.00503475	eCAFs	GBP5
2.84268e-07	0.559936	0.28	0.03	0.00526209	eCAFs	NCF2
6.07245e-07	1.38045	0.88	0.542	0.0112407	eCAFs	PARP14
6.22764e-07	-1.0063	0.92	0.966	0.011528	eCAFs	MT-ND4
8.21588e-07	1.47977	0.56	0.187	0.0152084	eCAFs	IFI44L
1.04069e-06	1.81865	0.8	0.458	0.0192642	eCAFs	SFRP2
1.50513e-06	1.95944	0.4	0.089	0.0278614	eCAFs	IDO1
1.99324e-06	1.20455	0.96	0.808	0.0368969	eCAFs	COL6A3
2.24724e-06	1.22822	0.92	0.576	0.0415986	eCAFs	IL32
2.50079e-06	-1.09455	0.68	0.97	0.0462921	eCAFs	ACTG1
2.65482e-06	1.20022	0.28	0.039	0.0491434	eCAFs	MNDA
3.63436e-22	-1.48121	0.989	1	6.72757e-18	iCAFs	B2M
8.39709e-20	-1.44935	0.859	0.993	1.55439e-15	iCAFs	HLA-B
4.76793e-15	-1.30391	0.652	0.926	8.82592e-11	iCAFs	SPARC
1.96473e-14	1.90152	0.598	0.154	3.63691e-10	iCAFs	PTCH1
8.3256e-14	-1.4605	0.054	0.522	1.54115e-09	iCAFs	WARS1
9.74348e-14	-1.31194	0.326	0.809	1.80361e-09	iCAFs	IL32
1.55457e-13	-1.40034	0.13	0.618	2.87766e-09	iCAFs	EPSTI1
1.03784e-12	-1.83083	0.359	0.772	1.92115e-08	iCAFs	ISG15
1.79506e-12	-1.17966	0.5	0.824	3.32284e-08	iCAFs	TYMP
2.81906e-12	-1.20195	0.337	0.743	5.21837e-08	iCAFs	PARP14
2.95809e-12	-1.12664	0.935	0.985	5.47573e-08	iCAFs	HLA-C
3.86975e-12	-1.12848	0.163	0.603	7.1633e-08	iCAFs	CYP7B1
4.10352e-12	0.652757	0.946	0.993	7.59603e-08	iCAFs	RPS3
6.29775e-12	0.832088	0.913	0.904	1.16578e-07	iCAFs	RPL7
1.02852e-11	-1.16462	0.38	0.772	1.90389e-07	iCAFs	MFGE8
1.2632e-11	-1.3311	0.25	0.676	2.3383e-07	iCAFs	FN1
1.70429e-11	-1.13686	0.902	0.978	3.15481e-07	iCAFs	HLA-A
1.87293e-11	-1.2034	0.37	0.757	3.46698e-07	iCAFs	COL18A1
1.99695e-11	-0.906376	0.717	0.926	3.69655e-07	iCAFs	C1R
2.95088e-11	-1.52822	0.522	0.831	5.46237e-07	iCAFs	COL4A2
3.46223e-11	-1.33311	0.446	0.801	6.40894e-07	iCAFs	THY1
4.0006e-11	-1.14102	0.054	0.456	7.4055e-07	iCAFs	ADAMTS2
4.32404e-11	-1.20368	0.739	0.934	8.00423e-07	iCAFs	ITGB1
4.71963e-11	0.794091	0.946	0.993	8.73651e-07	iCAFs	RPL10A
5.18353e-11	-1.2359	0.152	0.574	9.59524e-07	iCAFs	LBH
5.50725e-11	0.584341	0.935	0.949	1.01945e-06	iCAFs	RPL22
5.78915e-11	-1.18269	0.793	0.941	1.07163e-06	iCAFs	COL1A1
5.95879e-11	0.635027	0.957	0.978	1.10303e-06	iCAFs	RPL24
6.25598e-11	2.26509	0.739	0.434	1.15804e-06	iCAFs	SFRP4
6.35684e-11	-1.19891	0.413	0.772	1.17671e-06	iCAFs	STAT1
7.77663e-11	0.59723	0.946	0.985	1.43953e-06	iCAFs	RPL3
8.76681e-11	0.661706	0.913	0.971	1.62282e-06	iCAFs	RPL9
2.00889e-10	3.17012	0.75	0.544	3.71866e-06	iCAFs	APOD
3.18561e-10	-1.46972	0.424	0.721	5.89689e-06	iCAFs	COL5A2
4.40381e-10	-1.13984	0.772	0.941	8.15189e-06	iCAFs	COL6A2
5.29496e-10	0.539992	0.967	0.985	9.80151e-06	iCAFs	RPS24
5.64531e-10	0.579295	0.946	0.971	1.045e-05	iCAFs	RPL15
7.02283e-10	-1.17795	0.554	0.816	1.3e-05	iCAFs	MYH9
7.51494e-10	0.60581	0.946	1	1.39109e-05	iCAFs	RPS3A
7.66625e-10	-1.31414	0.163	0.566	1.4191e-05	iCAFs	FILIP1L
1.28669e-09	0.625671	0.957	0.963	2.38179e-05	iCAFs	NACA
1.32071e-09	0.562395	0.946	0.985	2.44476e-05	iCAFs	RPL26
1.46581e-09	-1.15694	0.696	0.926	2.71336e-05	iCAFs	AEBP1
1.49024e-09	0.61269	0.946	0.985	2.75858e-05	iCAFs	RPS4X
1.67532e-09	-1.0551	0.109	0.493	3.10118e-05	iCAFs	IFIT3
1.93532e-09	-1.43048	0.054	0.412	3.58247e-05	iCAFs	ITGA1
1.97295e-09	0.895138	0.283	0.015	3.65213e-05	iCAFs	HHIP
2.16064e-09	-1.19421	0.826	0.963	3.99956e-05	iCAFs	CALD1
2.3905e-09	0.637798	0.924	0.985	4.42505e-05	iCAFs	RPL5
2.76024e-09	1.95337	0.663	0.346	5.10949e-05	iCAFs	CFD
3.24202e-09	-1.85449	0.152	0.515	6.00129e-05	iCAFs	SULF1
3.27422e-09	-1.65001	0.207	0.588	6.06091e-05	iCAFs	CD74
6.20971e-09	0.509573	0.989	0.993	0.000114948	iCAFs	RPS27A
6.44108e-09	0.538213	0.957	1	0.000119231	iCAFs	RPS23
7.03833e-09	0.656526	0.25	0.007	0.000130287	iCAFs	KLK1
7.27642e-09	0.513874	0.957	1	0.000134694	iCAFs	RPL13
7.57394e-09	-0.844596	0.326	0.721	0.000140201	iCAFs	PSMB9
8.89318e-09	-1.05827	0.207	0.574	0.000164622	iCAFs	PPFIBP1
8.94053e-09	0.50152	0.957	0.978	0.000165498	iCAFs	RPL14
1.49801e-08	-0.700606	0.728	0.934	0.000277296	iCAFs	CALR
1.55287e-08	-1.31847	0.185	0.544	0.000287451	iCAFs	FRZB
1.72165e-08	-0.815473	0.717	0.904	0.000318695	iCAFs	CCDC80
2.10423e-08	-1.17965	0.402	0.735	0.000389514	iCAFs	IFI27
2.11821e-08	-0.790972	0.12	0.441	0.000392103	iCAFs	SLCO3A1
2.23772e-08	-1.16245	0.239	0.588	0.000414224	iCAFs	VCAM1
2.34418e-08	-0.689403	0.522	0.794	0.000433931	iCAFs	POLR2L
3.06005e-08	-0.720894	0.772	0.934	0.000566447	iCAFs	HLA-E
3.20513e-08	0.595003	0.946	0.963	0.000593302	iCAFs	RACK1
3.24553e-08	0.528359	0.946	0.985	0.00060078	iCAFs	RPL12
3.35461e-08	1.02308	0.5	0.191	0.000620971	iCAFs	CGNL1
4.43923e-08	-1.17153	0.793	0.897	0.000821745	iCAFs	COL6A1
4.55867e-08	1.21772	0.522	0.213	0.000843856	iCAFs	CYP1B1
5.36759e-08	-1.29925	0.196	0.529	0.000993595	iCAFs	GBP4
5.53617e-08	-1.30322	0.261	0.574	0.0010248	iCAFs	LAP3
5.82297e-08	-0.856515	0	0.272	0.00107789	iCAFs	COBLL1
6.145e-08	1.34244	0.804	0.529	0.0011375	iCAFs	CXCL14
6.27894e-08	-1.02769	0.685	0.897	0.0011623	iCAFs	BST2
6.37591e-08	0.538746	0.935	0.993	0.00118024	iCAFs	RPS8
6.68575e-08	-1.348	0.011	0.294	0.0012376	iCAFs	UBD
6.86437e-08	-1.08899	0.283	0.61	0.00127066	iCAFs	CTSC
7.59282e-08	-0.770659	0.402	0.721	0.00140551	iCAFs	RNF213
9.55809e-08	-1.01322	0.87	0.978	0.0017693	iCAFs	COL3A1
1.06269e-07	-0.755995	0.228	0.574	0.00196715	iCAFs	ABHD2
1.12129e-07	-0.889845	0.109	0.456	0.00207562	iCAFs	FOXP1
1.37797e-07	0.612204	0.913	0.919	0.00255076	iCAFs	NPM1
1.38004e-07	0.559945	0.946	0.963	0.0025546	iCAFs	RPS6
1.39781e-07	-0.767677	0.152	0.5	0.00258749	iCAFs	GUCY1A1
1.45869e-07	-0.972797	0.859	0.963	0.00270018	iCAFs	COL1A2
1.53223e-07	-0.779334	0.043	0.331	0.0028363	iCAFs	GUCY1B1
1.59527e-07	-1.01328	0.359	0.625	0.002953	iCAFs	XAF1
1.76502e-07	-0.90638	0.435	0.735	0.00326723	iCAFs	KLF6
1.8616e-07	-0.540264	0.804	0.919	0.00344601	iCAFs	SERPING1
2.01944e-07	0.546605	0.924	0.956	0.00373819	iCAFs	RPL13A
2.18839e-07	-0.652089	0.707	0.89	0.00405094	iCAFs	PMEPA1
2.4584e-07	-0.570877	0.598	0.875	0.00455075	iCAFs	PSME1
2.85987e-07	-0.927406	0.054	0.346	0.0052939	iCAFs	IFI44L
2.93404e-07	-0.703073	0.913	0.993	0.00543121	iCAFs	S100A6
3.08314e-07	0.96513	0.783	0.493	0.00570719	iCAFs	SFRP1
3.24317e-07	-0.689964	0.75	0.949	0.00600342	iCAFs	HSP90B1
4.12787e-07	-0.616251	0.772	0.897	0.00764111	iCAFs	C1S
4.46703e-07	-1.16321	0.402	0.676	0.00826892	iCAFs	IFI6
4.59261e-07	-0.741485	0.38	0.676	0.00850139	iCAFs	MYLK
5.24917e-07	0.504004	0.967	1	0.00971673	iCAFs	RPS18
5.29668e-07	-0.568594	0.467	0.728	0.00980469	iCAFs	TMEM50A
5.55006e-07	-1.48976	0.446	0.684	0.0102737	iCAFs	COL4A1
5.75796e-07	0.94961	0.685	0.449	0.0106586	iCAFs	MZT2A
6.02719e-07	-0.616313	0.337	0.632	0.0111569	iCAFs	HLA-F
6.51723e-07	0.665376	0.924	0.978	0.0120641	iCAFs	ITM2B
6.75375e-07	-0.691399	0.141	0.441	0.0125019	iCAFs	TAP1
7.26667e-07	-1.1218	0.565	0.779	0.0134513	iCAFs	PDGFRB
8.6628e-07	-1.42939	0.315	0.618	0.0160357	iCAFs	SFRP2
8.92253e-07	-0.597186	0.228	0.529	0.0165165	iCAFs	MYO1B
9.2884e-07	-0.722742	0.152	0.471	0.0171938	iCAFs	ITGAV
1.07704e-06	0.545667	0.859	0.853	0.019937	iCAFs	BTF3
1.16301e-06	-0.632793	0.543	0.743	0.0215285	iCAFs	PSME2
1.1663e-06	-1.38523	0.272	0.537	0.0215893	iCAFs	TNC
1.21571e-06	-1.37979	0.772	0.86	0.022504	iCAFs	COL6A3
1.2812e-06	0.897471	0.598	0.294	0.0237162	iCAFs	FGF7
1.33e-06	-0.645902	0.163	0.449	0.0246196	iCAFs	IFI35
1.36419e-06	-1.20641	0.076	0.36	0.0252526	iCAFs	CCL5
1.51547e-06	-0.885529	0.228	0.515	0.0280529	iCAFs	HES4
1.52347e-06	-0.998019	0.728	0.86	0.0282009	iCAFs	S100A4
1.59102e-06	-0.640643	0.13	0.419	0.0294513	iCAFs	SLFN5
1.69755e-06	-0.822952	0.587	0.787	0.0314233	iCAFs	RRBP1
1.92158e-06	-0.966239	0.065	0.324	0.0355704	iCAFs	COL8A1
1.96396e-06	0.563161	0.38	0.132	0.0363548	iCAFs	PPP2R2C
2.08624e-06	-0.611384	0.435	0.669	0.0386184	iCAFs	TAPBP
2.22891e-06	-0.712489	0.13	0.419	0.0412593	iCAFs	SAMHD1
2.43068e-06	1.05377	0.489	0.199	0.0449943	iCAFs	CKB
2.44167e-06	-1.12415	0.489	0.684	0.0451977	iCAFs	PPA1
2.57719e-06	-0.765413	0.185	0.478	0.0477063	iCAFs	TGFBR2
2.60335e-06	-1.12634	0.261	0.559	0.0481907	iCAFs	GBP1
2.67212e-06	-1.32148	0.054	0.301	0.0494635	iCAFs	NOTCH3

## Sheet: CRC CAFs
p_val	avg_log2FC	pct.1	pct.2	p_val_adj	cluster	gene
5.44238e-53	4.23072	0.549	0.005	1.77236e-48	apCAFs	CDH19
4.97154e-47	4.93134	0.538	0.017	1.61903e-42	apCAFs	NRXN1
4.00507e-46	3.00835	0.505	0.01	1.30429e-41	apCAFs	CADM2
7.19402e-46	2.71855	0.484	0.005	2.34281e-41	apCAFs	FRMD5
4.54006e-45	2.39801	0.451	0	1.47852e-40	apCAFs	SHISA9
4.54006e-45	1.50653	0.451	0	1.47852e-40	apCAFs	SOX10
1.40072e-41	3.25586	0.429	0.002	4.5616e-37	apCAFs	XKR4
1.69519e-41	2.33603	0.473	0.01	5.52055e-37	apCAFs	S100B
3.75994e-41	2.74309	0.538	0.032	1.22446e-36	apCAFs	SORCS1
2.62954e-39	1.65468	0.407	0.002	8.56334e-35	apCAFs	PTPRZ1
2.00006e-38	2.74667	0.505	0.032	6.51341e-34	apCAFs	ITGB8
7.96255e-38	1.89288	0.418	0.007	2.59308e-33	apCAFs	KIRREL3
2.24276e-37	1.3052	0.473	0.022	7.30378e-33	apCAFs	RETREG1
2.95328e-37	1.56073	0.429	0.012	9.61765e-33	apCAFs	ITGB4
5.29598e-37	2.87558	0.549	0.052	1.72469e-32	apCAFs	GPM6B
4.00434e-36	1.70815	0.407	0.007	1.30405e-31	apCAFs	PLP1
1.97672e-35	1.1839	0.385	0.005	6.43737e-31	apCAFs	MYOT
5.18799e-35	1.9999	0.582	0.071	1.68952e-30	apCAFs	TENM3
7.38634e-35	1.8781	0.549	0.057	2.40544e-30	apCAFs	MIR99AHG
8.69449e-35	1.18368	0.407	0.01	2.83145e-30	apCAFs	ERBB3
2.74354e-34	3.07217	0.462	0.03	8.9346e-30	apCAFs	PPP2R2B
2.08613e-33	2.66998	0.505	0.049	6.7937e-29	apCAFs	KCNMB4
3.33544e-33	1.56308	0.56	0.064	1.08622e-28	apCAFs	ST6GALNAC5
9.9668e-33	1.40754	0.33	0	3.24579e-28	apCAFs	L1CAM
9.9668e-33	1.12003	0.33	0	3.24579e-28	apCAFs	RASGEF1C
1.56085e-32	2.07544	0.604	0.096	5.08306e-28	apCAFs	SEMA3C
1.67983e-32	2.33969	0.484	0.044	5.47053e-28	apCAFs	SERPINA3
2.6333e-32	1.35503	0.341	0.002	8.5756e-28	apCAFs	SOX2
1.67075e-31	1.61819	0.385	0.015	5.44098e-27	apCAFs	PRIMA1
1.1004e-30	3.16939	0.681	0.163	3.58356e-26	apCAFs	NRXN3
3.51471e-30	2.96341	0.604	0.111	1.1446e-25	apCAFs	NCAM2
1.34669e-29	3.09819	0.571	0.103	4.38562e-25	apCAFs	SCN7A
2.71851e-29	2.25985	0.308	0.002	8.8531e-25	apCAFs	AC016766.1
4.30007e-29	1.16172	0.352	0.012	1.40036e-24	apCAFs	CDH2
3.02246e-28	2.24908	0.495	0.067	9.84296e-24	apCAFs	LGI4
4.17219e-28	1.76307	0.341	0.012	1.35872e-23	apCAFs	GINS3
4.9223e-28	1.46684	0.308	0.005	1.603e-23	apCAFs	LRAT
1.13993e-27	0.832422	0.319	0.007	3.71229e-23	apCAFs	SNCA
1.26849e-27	1.61879	0.473	0.054	4.13097e-23	apCAFs	HMCN1
3.52881e-27	1.86331	0.505	0.076	1.14919e-22	apCAFs	HAND2
4.2881e-27	0.80262	0.286	0.002	1.39646e-22	apCAFs	IGSF11
1.39749e-26	1.52352	0.484	0.064	4.55107e-22	apCAFs	LINC00511
1.50871e-26	1.75877	0.44	0.047	4.91326e-22	apCAFs	PCDH9
1.52701e-26	0.992565	0.308	0.007	4.97287e-22	apCAFs	GFRA3
1.63465e-26	1.46954	0.352	0.02	5.3234e-22	apCAFs	PDGFB
2.54007e-26	1.16211	0.352	0.02	8.27198e-22	apCAFs	LRRC4C
3.28094e-26	0.74745	0.264	0	1.06847e-21	apCAFs	COL9A3
3.28094e-26	0.702863	0.264	0	1.06847e-21	apCAFs	ADGRG6
3.29157e-26	1.83632	0.813	0.288	1.07193e-21	apCAFs	FOXO1
5.5178e-26	1.04275	0.308	0.01	1.79693e-21	apCAFs	LRRC7
5.5493e-26	0.980355	0.275	0.002	1.80718e-21	apCAFs	COL28A1
5.67419e-26	0.808175	0.275	0.002	1.84786e-21	apCAFs	FOXD3
6.86704e-26	0.870641	0.319	0.012	2.23632e-21	apCAFs	AC008056.1
1.06525e-25	0.840316	0.286	0.005	3.4691e-21	apCAFs	NRN1
3.11716e-25	1.84876	0.473	0.067	1.01513e-20	apCAFs	NTM
3.58047e-25	1.80854	0.374	0.03	1.16602e-20	apCAFs	GRIK2
4.61621e-25	1.50543	0.703	0.212	1.50331e-20	apCAFs	GAS7
4.77068e-25	0.977034	0.429	0.047	1.55362e-20	apCAFs	TMOD2
6.50627e-25	1.35883	0.264	0.002	2.11883e-20	apCAFs	MAL
7.21506e-25	1.58446	0.44	0.049	2.34966e-20	apCAFs	NKAIN3
9.38054e-25	2.54284	0.791	0.328	3.05487e-20	apCAFs	EHBP1
9.64902e-25	1.15079	0.286	0.007	3.1423e-20	apCAFs	MIA
1.06684e-24	1.38309	0.308	0.012	3.47427e-20	apCAFs	AK5
1.5954e-24	0.792049	0.33	0.017	5.19556e-20	apCAFs	COBL
1.63851e-24	1.04945	0.275	0.005	5.33596e-20	apCAFs	U91319.1
8.62895e-24	1.00115	0.253	0.002	2.81011e-19	apCAFs	TMEM132B
9.05392e-24	1.04468	0.352	0.03	2.9485e-19	apCAFs	ASPA
9.4774e-24	2.88707	0.56	0.128	3.08641e-19	apCAFs	CLU
1.41089e-23	1.29583	0.736	0.214	4.5947e-19	apCAFs	CELF2
1.49833e-23	0.616713	0.264	0.005	4.87946e-19	apCAFs	PLEKHB1
2.56243e-23	1.20411	0.33	0.022	8.3448e-19	apCAFs	NGFR
2.97623e-23	1.10951	0.549	0.116	9.69241e-19	apCAFs	MIR100HG
3.19069e-23	1.67851	0.429	0.062	1.03908e-18	apCAFs	SEMA3B
4.79341e-23	1.36857	0.484	0.086	1.56102e-18	apCAFs	RPGR
5.31107e-23	1.11971	0.352	0.032	1.7296e-18	apCAFs	HAND2-AS1
9.99898e-23	1.61613	0.44	0.067	3.25627e-18	apCAFs	P3H2
1.34463e-22	1.40554	0.253	0.005	4.37893e-18	apCAFs	LINC00598
2.03797e-22	2.58733	0.484	0.094	6.63686e-18	apCAFs	HLA-DRB1
2.04081e-22	1.03889	0.341	0.03	6.64609e-18	apCAFs	EPB41L3
2.10228e-22	1.74073	0.747	0.283	6.84628e-18	apCAFs	GLIS3
2.21184e-22	0.988468	0.44	0.069	7.20309e-18	apCAFs	GRAMD2B
2.53305e-22	1.76753	0.473	0.089	8.24913e-18	apCAFs	OGFRL1
2.93884e-22	1.80848	0.319	0.022	9.57062e-18	apCAFs	LRRTM4
4.5743e-22	1.3616	0.527	0.118	1.48967e-17	apCAFs	TANC2
4.6981e-22	1.24376	0.813	0.305	1.52998e-17	apCAFs	PRKCA
1.83473e-21	0.941469	0.253	0.007	5.97499e-17	apCAFs	GAP43
2.08449e-21	0.858322	0.341	0.032	6.78836e-17	apCAFs	C2orf88
2.3826e-21	0.809606	0.253	0.007	7.75916e-17	apCAFs	MPZ
3.24922e-21	1.26699	0.593	0.16	1.05814e-16	apCAFs	LPAR1
3.53255e-21	0.651219	0.308	0.022	1.15041e-16	apCAFs	ST3GAL6
9.6179e-21	2.96662	0.637	0.254	3.13217e-16	apCAFs	ANK3
1.18717e-20	1.11317	0.571	0.126	3.86613e-16	apCAFs	COL8A1
2.31056e-20	1.5757	0.505	0.116	7.52456e-16	apCAFs	ZNF536
2.3237e-20	0.968366	0.363	0.044	7.56737e-16	apCAFs	SCN9A
3.96428e-20	2.19097	0.648	0.234	1.29101e-15	apCAFs	ANK2
4.02235e-20	1.49736	0.484	0.111	1.30992e-15	apCAFs	TSPAN11
4.07057e-20	1.08591	0.538	0.133	1.32562e-15	apCAFs	AP1S2
6.57899e-20	0.851621	0.363	0.044	2.14251e-15	apCAFs	NPTX2
6.87931e-20	1.68819	0.615	0.18	2.24032e-15	apCAFs	FRMD4A
7.92415e-20	1.40136	0.549	0.145	2.58058e-15	apCAFs	ASAP2
9.73359e-20	2.12536	0.593	0.202	3.16984e-15	apCAFs	BCL2
1.24736e-19	1.46459	0.714	0.276	4.06216e-15	apCAFs	ABL2
1.52669e-19	1.94526	0.473	0.108	4.97182e-15	apCAFs	ALDH1A1
1.60025e-19	2.46184	0.593	0.19	5.21138e-15	apCAFs	ADGRB3
2.07856e-19	1.54261	0.418	0.081	6.76904e-15	apCAFs	GPR155
2.68818e-19	1.2027	0.484	0.116	8.75432e-15	apCAFs	CAB39L
3.49571e-19	1.88489	0.868	0.515	1.13841e-14	apCAFs	PMP22
4.66681e-19	1.12093	0.462	0.101	1.51979e-14	apCAFs	DAG1
4.71962e-19	1.15662	0.462	0.101	1.53699e-14	apCAFs	MYO5A
9.84582e-19	1.21817	0.516	0.123	3.20639e-14	apCAFs	HLA-DPA1
1.42295e-18	1.17949	0.363	0.054	4.634e-14	apCAFs	PTPRJ
1.97018e-18	1.54145	0.505	0.133	6.4161e-14	apCAFs	CADM1
3.3052e-18	1.99686	0.648	0.246	1.07637e-13	apCAFs	PAPPA
3.52039e-18	1.14242	0.407	0.076	1.14645e-13	apCAFs	ARHGEF26
6.86671e-18	1.15125	0.626	0.222	2.23621e-13	apCAFs	DOCK7
7.40821e-18	1.04665	0.418	0.086	2.41256e-13	apCAFs	ARHGAP31
7.99118e-18	1.17488	0.396	0.071	2.60241e-13	apCAFs	SEMA6D
8.37126e-18	1.07343	0.791	0.362	2.72618e-13	apCAFs	RDX
1.05714e-17	1.23045	0.835	0.448	3.44267e-13	apCAFs	MARCKS
1.1031e-17	1.13474	0.923	0.53	3.59235e-13	apCAFs	QKI
1.73107e-17	1.10246	0.648	0.249	5.6374e-13	apCAFs	PHLDA3
1.86234e-17	1.99446	0.571	0.195	6.06488e-13	apCAFs	CD74
2.38385e-17	1.60414	0.44	0.101	7.76325e-13	apCAFs	IQGAP2
3.02866e-17	0.835341	0.319	0.039	9.86312e-13	apCAFs	TUBB2B
3.36698e-17	-1.92466	0.484	0.865	1.09649e-12	apCAFs	TPM2
3.37979e-17	1.79352	0.604	0.236	1.10066e-12	apCAFs	AHR
3.7448e-17	1.79621	0.758	0.429	1.21953e-12	apCAFs	PMEPA1
3.76995e-17	1.09365	0.385	0.074	1.22772e-12	apCAFs	RASSF4
4.25043e-17	1.08245	0.44	0.091	1.3842e-12	apCAFs	DOCK4
5.01813e-17	1.41004	0.527	0.163	1.6342e-12	apCAFs	USP53
5.55016e-17	2.06024	0.484	0.133	1.80746e-12	apCAFs	CHL1
6.74547e-17	1.01735	0.626	0.236	2.19673e-12	apCAFs	SLC44A1
8.66903e-17	2.0726	0.791	0.436	2.82316e-12	apCAFs	CD9
1.00744e-16	1.6034	0.626	0.227	3.28083e-12	apCAFs	KIAA1217
1.39191e-16	1.03188	0.462	0.111	4.53289e-12	apCAFs	2023-03-03
1.74639e-16	0.929377	0.385	0.069	5.6873e-12	apCAFs	ABLIM1
2.14098e-16	1.7712	0.67	0.303	6.97233e-12	apCAFs	ARHGAP24
2.35213e-16	-1.46387	0.813	0.882	7.65994e-12	apCAFs	CALD1
2.75617e-16	0.706853	0.286	0.032	8.97576e-12	apCAFs	CSMD2
2.97094e-16	0.905592	0.451	0.099	9.67515e-12	apCAFs	ALCAM
2.98255e-16	1.73555	0.538	0.18	9.71298e-12	apCAFs	SORBS2
3.26577e-16	1.73067	0.473	0.143	1.06353e-11	apCAFs	VWA1
3.28722e-16	1.30259	0.473	0.121	1.07051e-11	apCAFs	MATN2
3.87938e-16	0.920489	0.275	0.03	1.26336e-11	apCAFs	TMEM178B
4.37408e-16	1.12409	0.868	0.564	1.42446e-11	apCAFs	PSAP
5.56436e-16	1.07614	0.571	0.19	1.81209e-11	apCAFs	GAB1
5.59671e-16	0.891783	0.462	0.118	1.82263e-11	apCAFs	GPNMB
8.49928e-16	1.44318	0.692	0.293	2.76788e-11	apCAFs	NFATC2
9.96721e-16	1.09608	0.703	0.298	3.24592e-11	apCAFs	DIP2C
1.06523e-15	1.94532	0.44	0.116	3.46902e-11	apCAFs	AL139383.1
2.01725e-15	1.76863	0.418	0.103	6.56936e-11	apCAFs	ADAMTSL1
2.09298e-15	1.90895	0.582	0.224	6.816e-11	apCAFs	HLA-DRA
3.30989e-15	1.12788	0.582	0.219	1.0779e-10	apCAFs	ADK
4.00101e-15	1.1018	0.297	0.044	1.30297e-10	apCAFs	HLA-DMA
5.0234e-15	1.10133	0.626	0.212	1.63592e-10	apCAFs	SLC35F1
5.7709e-15	-2.75952	0.374	0.736	1.87935e-10	apCAFs	TAGLN
6.47756e-15	1.06353	0.604	0.244	2.10948e-10	apCAFs	PTPN13
1.26486e-14	1.15101	0.516	0.153	4.11914e-10	apCAFs	ABCA8
1.97816e-14	0.758158	0.451	0.126	6.44207e-10	apCAFs	CXXC5
2.78502e-14	1.14899	0.253	0.03	9.06968e-10	apCAFs	ALK
3.43591e-14	1.20622	0.429	0.121	1.11894e-09	apCAFs	SIPA1L2
5.38454e-14	1.3049	0.67	0.305	1.75353e-09	apCAFs	GULP1
5.99887e-14	0.552261	0.264	0.034	1.95359e-09	apCAFs	ITGA6
7.9706e-14	1.33151	0.813	0.584	2.59571e-09	apCAFs	S100A10
8.65001e-14	1.72971	0.626	0.298	2.81696e-09	apCAFs	SAMHD1
9.01657e-14	0.741957	0.462	0.143	2.93634e-09	apCAFs	MICALL2
9.22618e-14	1.68062	0.505	0.195	3.0046e-09	apCAFs	FSTL3
9.30177e-14	1.34072	0.44	0.133	3.02921e-09	apCAFs	ELMO1
9.65311e-14	0.77873	0.736	0.35	3.14363e-09	apCAFs	MAP4K5
1.1298e-13	1.21341	0.538	0.204	3.67931e-09	apCAFs	SPATA13
1.1644e-13	0.652932	0.604	0.227	3.79197e-09	apCAFs	SLIT2
1.21321e-13	-0.971491	0.989	0.988	3.95093e-09	apCAFs	TPT1
1.36908e-13	0.531133	0.44	0.128	4.45855e-09	apCAFs	TMBIM1
1.41893e-13	0.676075	0.286	0.044	4.62088e-09	apCAFs	LINC00632
1.50533e-13	0.894365	0.802	0.433	4.90225e-09	apCAFs	ZNF638
1.61838e-13	-0.797436	0.956	0.975	5.27043e-09	apCAFs	RPS27
2.26665e-13	1.7855	0.714	0.411	7.38158e-09	apCAFs	CRYAB
2.32085e-13	0.726681	0.352	0.079	7.55809e-09	apCAFs	ITPK1
2.50864e-13	1.07155	0.593	0.264	8.16963e-09	apCAFs	ADD3
2.95907e-13	0.874121	0.495	0.17	9.63651e-09	apCAFs	DHRS3
3.06663e-13	1.58497	0.593	0.259	9.9868e-09	apCAFs	CREB5
3.22527e-13	1.05554	0.363	0.086	1.05034e-08	apCAFs	COL21A1
3.34405e-13	1.1287	0.407	0.111	1.08902e-08	apCAFs	AKAP6
3.7749e-13	2.13478	0.626	0.335	1.22933e-08	apCAFs	STARD13
3.821e-13	-0.984709	0.912	0.921	1.24435e-08	apCAFs	RPL39
5.36687e-13	1.03847	0.714	0.345	1.74778e-08	apCAFs	PLXDC2
6.2372e-13	1.58331	0.44	0.145	2.03121e-08	apCAFs	RCAN1
6.76087e-13	0.666527	0.396	0.108	2.20175e-08	apCAFs	SLC22A17
7.21886e-13	0.976093	0.67	0.303	2.35089e-08	apCAFs	KIF1B
7.50833e-13	0.904537	0.33	0.067	2.44516e-08	apCAFs	GREM1
8.8825e-13	-0.86625	0.945	0.953	2.89268e-08	apCAFs	RPL21
8.89693e-13	0.602563	0.363	0.089	2.89737e-08	apCAFs	ZC3H12C
1.05551e-12	1.21773	0.571	0.249	3.43736e-08	apCAFs	CTNNAL1
1.21973e-12	1.07358	0.714	0.404	3.97217e-08	apCAFs	PRNP
1.26049e-12	-1.01512	0.956	0.961	4.10491e-08	apCAFs	RPS2
1.37045e-12	0.836551	0.319	0.067	4.463e-08	apCAFs	IL1RAP
1.53728e-12	-0.954917	0.956	0.963	5.00632e-08	apCAFs	RPS12
1.64228e-12	0.966375	0.725	0.379	5.34824e-08	apCAFs	ATP2B4
2.10419e-12	-0.936398	0.945	0.924	6.85252e-08	apCAFs	RPS8
2.1462e-12	0.705691	0.451	0.16	6.98931e-08	apCAFs	ST3GAL4
2.46796e-12	0.775708	0.758	0.399	8.03717e-08	apCAFs	LARGE1
2.49829e-12	1.06563	0.462	0.163	8.13592e-08	apCAFs	KIF13B
2.64123e-12	1.23932	0.868	0.584	8.60143e-08	apCAFs	DST
2.69691e-12	0.711009	0.824	0.525	8.78276e-08	apCAFs	APP
3.19612e-12	1.56809	0.593	0.286	1.04085e-07	apCAFs	FXYD1
3.24481e-12	1.07936	0.791	0.475	1.05671e-07	apCAFs	EPB41L2
3.75701e-12	0.67097	0.813	0.414	1.22351e-07	apCAFs	MT1E
4.05043e-12	0.681481	0.527	0.18	1.31906e-07	apCAFs	PTPRE
5.0616e-12	1.04654	0.813	0.505	1.64836e-07	apCAFs	AKT3
5.34375e-12	-1.5437	0.198	0.579	1.74024e-07	apCAFs	IFITM1
5.67881e-12	1.02581	0.747	0.463	1.84936e-07	apCAFs	FNIP1
5.70838e-12	0.82011	0.857	0.574	1.85899e-07	apCAFs	CNN3
6.49885e-12	0.81127	0.352	0.089	2.11642e-07	apCAFs	HSPA12A
7.41299e-12	-1.40638	0.846	0.916	2.41412e-07	apCAFs	MYL6
8.98458e-12	1.65031	0.297	0.064	2.92592e-07	apCAFs	NAV3
9.7876e-12	1.27328	0.495	0.195	3.18743e-07	apCAFs	RALGPS2
9.79514e-12	-0.834517	0.967	0.956	3.18988e-07	apCAFs	RPS27A
1.03268e-11	-1.57618	0.033	0.416	3.36302e-07	apCAFs	PPP1R14A
1.09653e-11	0.823019	0.33	0.079	3.57094e-07	apCAFs	INPP5F
1.16013e-11	-1.40277	0.846	0.924	3.77808e-07	apCAFs	IGFBP7
1.1891e-11	0.896035	0.495	0.18	3.87242e-07	apCAFs	NRP2
1.20355e-11	0.680039	0.615	0.288	3.91948e-07	apCAFs	SH3PXD2A
1.22675e-11	1.3919	0.484	0.185	3.99503e-07	apCAFs	NCAM1
1.26823e-11	1.26048	0.484	0.192	4.13013e-07	apCAFs	NIBAN1
1.38038e-11	0.648353	0.67	0.3	4.49533e-07	apCAFs	ZBTB38
1.42726e-11	0.882858	0.505	0.187	4.64803e-07	apCAFs	SERPINE2
1.61153e-11	1.41023	0.297	0.064	5.24812e-07	apCAFs	SPP1
1.73126e-11	0.957327	0.473	0.182	5.63803e-07	apCAFs	METRN
2.25683e-11	0.772821	0.879	0.53	7.34958e-07	apCAFs	ZSWIM6
2.57236e-11	0.529059	0.385	0.111	8.37714e-07	apCAFs	GNPTAB
2.89967e-11	0.726936	0.462	0.16	9.44306e-07	apCAFs	PER3
2.97233e-11	0.764796	0.571	0.249	9.6797e-07	apCAFs	WIPF1
2.98714e-11	0.662395	0.275	0.054	9.72794e-07	apCAFs	LRRC1
3.17776e-11	0.945882	0.418	0.143	1.03487e-06	apCAFs	SCCPDH
3.48711e-11	-0.873153	0.956	0.973	1.13561e-06	apCAFs	RPS18
3.90413e-11	-0.839801	0.945	0.926	1.27142e-06	apCAFs	RPS3A
4.0222e-11	0.751896	0.473	0.182	1.30987e-06	apCAFs	S100A16
4.30044e-11	1.05397	0.736	0.414	1.40048e-06	apCAFs	MYO1E
4.30956e-11	-1.76057	0.22	0.586	1.40345e-06	apCAFs	MYLK
4.45981e-11	0.831625	0.758	0.483	1.45238e-06	apCAFs	EMP2
4.83858e-11	-0.848199	0.89	0.948	1.57573e-06	apCAFs	RPL34
5.16948e-11	0.643872	0.363	0.108	1.68349e-06	apCAFs	SREBF1
8.00212e-11	0.54233	0.286	0.062	2.60597e-06	apCAFs	FMNL3
8.0346e-11	0.858024	0.538	0.232	2.61655e-06	apCAFs	FYN
8.05911e-11	-0.842507	0.934	0.938	2.62453e-06	apCAFs	RPL13A
8.23095e-11	-0.777299	1	0.973	2.68049e-06	apCAFs	RPLP1
8.68258e-11	1.0815	0.44	0.158	2.82757e-06	apCAFs	NLGN4X
8.81239e-11	0.603365	0.352	0.096	2.86984e-06	apCAFs	ADARB1
9.01637e-11	-1.84791	0.462	0.727	2.93627e-06	apCAFs	MYL9
9.53391e-11	0.957426	0.418	0.138	3.10481e-06	apCAFs	TSPAN5
1.02833e-10	-0.853869	0.945	0.953	3.34885e-06	apCAFs	RPL7A
1.03508e-10	0.966586	0.714	0.431	3.37084e-06	apCAFs	AKAP9
1.08994e-10	-0.751592	0.978	0.978	3.5495e-06	apCAFs	RPL41
1.14468e-10	0.823923	0.879	0.608	3.72778e-06	apCAFs	AKAP13
1.22916e-10	0.61025	0.363	0.106	4.00289e-06	apCAFs	CPPED1
1.33146e-10	-0.813586	0.934	0.919	4.33604e-06	apCAFs	RPS16
1.35736e-10	-0.77639	0.956	0.938	4.42039e-06	apCAFs	RPL19
1.38003e-10	0.721042	0.33	0.094	4.4942e-06	apCAFs	CHD7
1.52803e-10	-3.63325	0.099	0.443	4.97619e-06	apCAFs	CXCL14
1.63252e-10	0.806568	0.462	0.18	5.31648e-06	apCAFs	DIP2B
1.76577e-10	0.898041	0.473	0.187	5.75042e-06	apCAFs	IRS2
1.77098e-10	-0.907951	0.956	0.948	5.76738e-06	apCAFs	RPS4X
1.82797e-10	1.02098	0.901	0.645	5.95297e-06	apCAFs	ZBTB20
1.92669e-10	0.798659	0.78	0.502	6.27445e-06	apCAFs	MAP4
2.08701e-10	0.808678	0.571	0.256	6.79656e-06	apCAFs	KLHL29
2.12725e-10	0.810675	0.352	0.108	6.9276e-06	apCAFs	ENDOD1
2.16463e-10	1.127	0.495	0.207	7.04933e-06	apCAFs	CRADD
2.40903e-10	0.544221	0.374	0.118	7.84524e-06	apCAFs	SYNGR1
2.43045e-10	-0.77446	0.956	0.961	7.91502e-06	apCAFs	RPL3
2.72921e-10	0.543534	0.308	0.074	8.88796e-06	apCAFs	RARB
2.73177e-10	0.535755	0.297	0.069	8.89627e-06	apCAFs	FAM49A
2.75959e-10	-1.59649	0.56	0.768	8.98687e-06	apCAFs	TPM1
2.78415e-10	0.561278	0.33	0.084	9.06685e-06	apCAFs	ATF7IP2
2.81865e-10	0.738269	0.341	0.101	9.17922e-06	apCAFs	NEK6
3.02231e-10	-1.24149	0.396	0.675	9.84246e-06	apCAFs	A2M
3.11034e-10	0.63631	0.912	0.643	1.01291e-05	apCAFs	LGALS3
3.208e-10	-1.51642	0.176	0.517	1.04472e-05	apCAFs	NEXN
3.21536e-10	-1.19216	0.945	0.946	1.04711e-05	apCAFs	ACTB
3.40655e-10	-0.704662	0.989	0.988	1.10938e-05	apCAFs	EEF1A1
4.10696e-10	0.557275	0.44	0.155	1.33747e-05	apCAFs	RGS3
4.31174e-10	-0.69171	1	0.983	1.40416e-05	apCAFs	RPL10
4.52855e-10	0.645746	0.462	0.172	1.47477e-05	apCAFs	2023-03-02
4.56349e-10	-0.817725	0.978	0.985	1.48614e-05	apCAFs	RPL13
4.56677e-10	0.601503	0.495	0.202	1.48721e-05	apCAFs	CDYL
4.57555e-10	0.883466	0.725	0.461	1.49008e-05	apCAFs	CTSD
4.75826e-10	0.722149	0.637	0.313	1.54958e-05	apCAFs	PDE8A
5.29123e-10	0.516815	0.538	0.229	1.72314e-05	apCAFs	MDK
6.46215e-10	-2.56969	0.396	0.665	2.10446e-05	apCAFs	ACTA2
6.76091e-10	-0.907239	0.934	0.897	2.20176e-05	apCAFs	RPL6
6.98931e-10	-0.878276	0.879	0.909	2.27614e-05	apCAFs	NACA
7.78292e-10	0.661791	0.418	0.148	2.53459e-05	apCAFs	SEMA4B
7.80387e-10	0.594727	0.308	0.084	2.54141e-05	apCAFs	SYT11
7.93507e-10	0.829154	0.527	0.261	2.58414e-05	apCAFs	HSPG2
8.84154e-10	0.636037	0.451	0.182	2.87933e-05	apCAFs	CHPT1
9.20402e-10	0.973796	0.495	0.209	2.99738e-05	apCAFs	PLCB1
9.23301e-10	0.808763	0.308	0.084	3.00682e-05	apCAFs	TRABD2B
1.01913e-09	-0.756066	0.967	0.924	3.31889e-05	apCAFs	RPS28
1.11367e-09	0.540031	0.67	0.342	3.62677e-05	apCAFs	ADNP
1.1609e-09	-0.748697	0.967	0.931	3.7806e-05	apCAFs	RPS29
1.33819e-09	0.818671	0.791	0.461	4.35793e-05	apCAFs	DPYD
1.38699e-09	0.721409	0.659	0.382	4.51688e-05	apCAFs	PTPN12
1.47066e-09	1.0076	0.451	0.177	4.78935e-05	apCAFs	LRMDA
1.47239e-09	0.830841	0.407	0.145	4.79498e-05	apCAFs	BIRC3
1.63193e-09	0.606921	0.286	0.074	5.31454e-05	apCAFs	ZFHX4
1.7053e-09	0.934599	0.868	0.675	5.55348e-05	apCAFs	ANXA2
1.78575e-09	1.20078	0.484	0.227	5.81548e-05	apCAFs	FIGN
1.80841e-09	-0.775978	0.934	0.936	5.88926e-05	apCAFs	RPL8
1.89084e-09	0.711434	0.33	0.101	6.15771e-05	apCAFs	LGR4
1.92193e-09	0.507913	0.912	0.682	6.25895e-05	apCAFs	ANXA5
1.95707e-09	0.708663	0.374	0.135	6.37341e-05	apCAFs	ABCD3
1.96485e-09	0.557856	0.879	0.576	6.39875e-05	apCAFs	AHNAK
1.98237e-09	0.524498	0.418	0.155	6.45578e-05	apCAFs	DCBLD2
2.05008e-09	0.523825	0.451	0.167	6.6763e-05	apCAFs	ABHD2
2.17552e-09	0.685772	0.78	0.473	7.08481e-05	apCAFs	SPTBN1
2.19757e-09	-0.827503	0.912	0.933	7.15662e-05	apCAFs	RPS6
2.44318e-09	-0.856371	0.945	0.924	7.95645e-05	apCAFs	RPL37
2.49323e-09	0.725825	0.538	0.259	8.11947e-05	apCAFs	GALNT2
2.70051e-09	0.590007	0.253	0.059	8.79449e-05	apCAFs	KCTD1
3.04465e-09	-0.796882	0.978	0.953	9.91522e-05	apCAFs	RPL32
3.09088e-09	-0.822964	0.901	0.919	0.000100658	apCAFs	RPL12
3.49375e-09	0.815563	0.308	0.089	0.000113777	apCAFs	ARAP2
3.54386e-09	-0.984628	0	0.298	0.000115409	apCAFs	RCSD1
3.87523e-09	0.632611	0.451	0.192	0.000126201	apCAFs	FAM210B
3.87736e-09	0.617423	0.33	0.106	0.00012627	apCAFs	CYP27A1
4.03021e-09	0.841056	0.374	0.123	0.000131248	apCAFs	ABCA6
5.20051e-09	0.85393	0.692	0.401	0.00016936	apCAFs	ERBIN
5.79905e-09	1.2527	0.418	0.172	0.000188852	apCAFs	HLA-DPB1
5.94502e-09	-0.858872	0.923	0.926	0.000193605	apCAFs	RPL27A
5.97482e-09	0.759686	0.429	0.167	0.000194576	apCAFs	BACH2
6.06288e-09	0.586103	0.429	0.177	0.000197444	apCAFs	SECISBP2L
6.32172e-09	-0.768056	0.945	0.926	0.000205873	apCAFs	RPL18
6.33463e-09	0.847109	0.626	0.342	0.000206293	apCAFs	FER
6.59888e-09	-0.889179	0.912	0.889	0.000214899	apCAFs	RPL10A
6.83423e-09	0.667204	0.341	0.106	0.000222564	apCAFs	SRPX2
6.96714e-09	0.729084	0.571	0.3	0.000226892	apCAFs	PDLIM4
7.31608e-09	-0.7306	0.945	0.953	0.000238256	apCAFs	RPL18A
7.45622e-09	0.653151	0.571	0.32	0.000242819	apCAFs	CD47
7.76542e-09	0.833004	0.495	0.236	0.000252889	apCAFs	FAM126A
7.85341e-09	-1.68876	0.242	0.552	0.000255754	apCAFs	CAV1
7.88664e-09	0.901033	0.319	0.099	0.000256836	apCAFs	MEGF9
8.47319e-09	0.748292	0.615	0.347	0.000275938	apCAFs	VPS13C
8.7122e-09	-0.702101	0.978	0.943	0.000283722	apCAFs	RPL11
1.22995e-08	0.719517	0.538	0.276	0.000400544	apCAFs	KDSR
1.64042e-08	0.79304	0.538	0.268	0.000534218	apCAFs	FMNL2
1.75198e-08	0.527345	0.385	0.14	0.000570548	apCAFs	GAREM1
1.76617e-08	0.507845	0.571	0.303	0.000575172	apCAFs	ITGB1BP1
1.9426e-08	0.5844	0.308	0.101	0.000632627	apCAFs	MBOAT2
2.0113e-08	0.707492	0.407	0.167	0.000655	apCAFs	NDRG2
2.21829e-08	0.662836	0.407	0.167	0.000722408	apCAFs	CDC14B
2.3819e-08	-0.83716	0.912	0.938	0.00077569	apCAFs	RPL17
2.39737e-08	-0.692419	0.956	0.941	0.000780729	apCAFs	RPS23
2.44728e-08	-2.64736	0.022	0.305	0.00079698	apCAFs	RGS5
2.5133e-08	-0.666586	0.934	0.953	0.000818482	apCAFs	RPL30
2.86136e-08	0.785665	0.352	0.135	0.000931831	apCAFs	FGF2
2.91808e-08	-1.52091	0.363	0.606	0.000950302	apCAFs	PDLIM1
2.93754e-08	0.640646	0.747	0.458	0.000956639	apCAFs	GPBP1
2.94181e-08	-0.8355	0.879	0.889	0.000958029	apCAFs	UBB
2.94887e-08	0.635238	0.604	0.362	0.00096033	apCAFs	EVI5
2.97232e-08	0.880041	0.319	0.103	0.000967966	apCAFs	STOX2
3.21509e-08	-0.797133	0.956	0.968	0.00104703	apCAFs	PTMA
3.46428e-08	0.744173	0.44	0.197	0.00112818	apCAFs	PTPRS
3.545e-08	0.662876	0.648	0.419	0.00115447	apCAFs	GPATCH8
3.78659e-08	0.804964	0.308	0.103	0.00123314	apCAFs	DNM3
4.18026e-08	1.01468	0.549	0.32	0.00136134	apCAFs	SH3D19
4.46871e-08	-1.47324	0.484	0.665	0.00145528	apCAFs	PRKG1
4.86324e-08	-0.652734	0.901	0.951	0.00158376	apCAFs	RPL15
4.98028e-08	0.944317	0.714	0.436	0.00162188	apCAFs	IMMP2L
5.72355e-08	0.641798	0.637	0.416	0.00186393	apCAFs	TNFRSF1A
5.93373e-08	0.630703	0.495	0.229	0.00193238	apCAFs	FAM107B
6.59781e-08	-0.697187	0.978	0.953	0.00214864	apCAFs	RPL37A
7.01724e-08	-0.851322	0.879	0.86	0.00228524	apCAFs	RPL22
7.09803e-08	-0.760562	0.945	0.894	0.00231155	apCAFs	RPS7
7.13155e-08	0.682105	0.692	0.411	0.00232246	apCAFs	NRIP1
7.2e-08	0.603678	0.527	0.264	0.00234475	apCAFs	TNRC6C
7.29839e-08	0.710877	0.516	0.281	0.00237679	apCAFs	CLASP2
7.66897e-08	0.67627	0.484	0.232	0.00249748	apCAFs	LYST
7.7998e-08	0.618454	0.648	0.411	0.00254008	apCAFs	LAMP2
7.87885e-08	-1.24838	0.022	0.291	0.00256583	apCAFs	CCDC102B
8.27221e-08	0.800704	0.396	0.153	0.00269393	apCAFs	THBS2
8.58201e-08	0.61725	0.747	0.493	0.00279482	apCAFs	TMBIM4
8.70015e-08	0.585261	0.462	0.212	0.00283329	apCAFs	FNIP2
8.99289e-08	0.540965	0.824	0.596	0.00292863	apCAFs	CD59
9.41439e-08	-0.746402	0.879	0.904	0.00306589	apCAFs	RPL24
9.47353e-08	-0.678491	0.934	0.904	0.00308515	apCAFs	RPL29
9.53056e-08	1.03574	0.429	0.2	0.00310372	apCAFs	SNTB1
9.53187e-08	0.863793	0.462	0.214	0.00310415	apCAFs	ZFPM2
9.96633e-08	-0.650901	0.956	0.926	0.00324564	apCAFs	RPL26
1.01195e-07	0.729647	0.56	0.325	0.00329551	apCAFs	NRDC
1.03477e-07	0.758965	0.626	0.369	0.00336982	apCAFs	CASC15
1.05111e-07	0.693922	0.385	0.158	0.00342304	apCAFs	PPP2R3A
1.06305e-07	-0.665875	0.945	0.946	0.00346192	apCAFs	RPS24
1.07089e-07	0.524199	0.484	0.256	0.00348747	apCAFs	PLAAT3
1.12435e-07	-0.703607	0.934	0.936	0.00366155	apCAFs	RPL23A
1.13191e-07	0.606497	0.604	0.328	0.00368619	apCAFs	SRGAP1
1.1429e-07	0.706611	0.659	0.475	0.00372196	apCAFs	CTNNA1
1.14432e-07	0.609958	0.308	0.106	0.00372659	apCAFs	USP6NL
1.17239e-07	0.694113	0.495	0.264	0.00381799	apCAFs	PLSCR4
1.18898e-07	0.633647	0.308	0.108	0.00387203	apCAFs	TBX3
1.24815e-07	0.671131	0.407	0.155	0.00406474	apCAFs	DTNA
1.2681e-07	0.650879	0.67	0.424	0.00412971	apCAFs	COMT
1.30206e-07	-1.16253	0.967	0.963	0.00424027	apCAFs	TMSB4X
1.34172e-07	0.685393	0.912	0.626	0.00436944	apCAFs	KLF6
1.36599e-07	0.591473	0.418	0.182	0.00444848	apCAFs	TRAF3
1.55828e-07	0.572524	0.593	0.337	0.00507468	apCAFs	PAN3
1.60012e-07	-0.896523	0.846	0.852	0.00521096	apCAFs	RPL23
1.61005e-07	0.954479	0.78	0.537	0.0052433	apCAFs	PTK2
1.66349e-07	0.567521	0.495	0.256	0.00541732	apCAFs	MINDY2
1.8662e-07	-1.38725	0.11	0.384	0.00607748	apCAFs	RCAN2
1.99507e-07	0.926691	0.505	0.249	0.00649715	apCAFs	TMTC2
2.01309e-07	0.774291	0.549	0.313	0.00655584	apCAFs	KHDRBS3
2.31331e-07	0.539019	0.385	0.165	0.00753353	apCAFs	KCNS3
2.35722e-07	-1.98451	0.033	0.288	0.00767652	apCAFs	ACTG2
2.53581e-07	-0.651453	0.978	0.956	0.00825811	apCAFs	RPL9
2.82183e-07	-0.743755	0.868	0.911	0.00918958	apCAFs	RPS13
2.92408e-07	0.739808	0.769	0.488	0.00952256	apCAFs	DLC1
3.04913e-07	0.674887	0.538	0.276	0.0099298	apCAFs	GLI3
3.08173e-07	0.552499	0.648	0.404	0.010036	apCAFs	HIPK3
3.12634e-07	0.596084	0.56	0.276	0.0101812	apCAFs	PDPN
3.15475e-07	0.573875	0.374	0.15	0.0102738	apCAFs	PGM2L1
3.26855e-07	0.643384	0.582	0.33	0.0106444	apCAFs	PPFIBP1
3.35517e-07	0.698227	0.385	0.175	0.0109265	apCAFs	AHCTF1
3.66762e-07	0.500264	0.264	0.081	0.011944	apCAFs	NOD1
3.74932e-07	-1.10788	0.22	0.463	0.01221	apCAFs	FHL2
3.8611e-07	0.529304	0.549	0.291	0.012574	apCAFs	HUWE1
3.91678e-07	0.516238	0.429	0.2	0.0127554	apCAFs	CBFB
4.82047e-07	-0.647944	0.967	0.924	0.0156984	apCAFs	RPS9
4.8927e-07	0.541215	0.582	0.362	0.0159336	apCAFs	SPPL2A
5.01611e-07	0.650277	0.495	0.249	0.0163355	apCAFs	ADAM10
5.0783e-07	-0.783268	0.846	0.869	0.016538	apCAFs	RPS5
5.36859e-07	-0.609482	0.967	0.946	0.0174833	apCAFs	RPS15
5.51447e-07	-0.663098	0.934	0.909	0.0179584	apCAFs	RPL35A
5.52134e-07	0.531444	0.626	0.355	0.0179808	apCAFs	KIF13A
5.6102e-07	0.754111	0.451	0.214	0.0182702	apCAFs	FRS2
5.678e-07	0.762726	0.363	0.16	0.018491	apCAFs	CTTNBP2NL
5.7035e-07	-0.836391	0.934	0.894	0.018574	apCAFs	RPLP2
6.14753e-07	0.531191	0.615	0.367	0.02002	apCAFs	PAK2
6.16062e-07	0.962738	0.56	0.355	0.0200627	apCAFs	FAM20C
6.27564e-07	0.524305	0.505	0.273	0.0204373	apCAFs	CRTC3
6.54184e-07	0.645439	0.714	0.466	0.0213042	apCAFs	TEAD1
7.12885e-07	0.662914	0.33	0.126	0.0232158	apCAFs	PAPSS2
7.27914e-07	0.554655	0.516	0.31	0.0237052	apCAFs	CYBRD1
7.98189e-07	0.626112	0.396	0.192	0.0259938	apCAFs	FEZ1
8.12705e-07	-0.660042	0.945	0.931	0.0264665	apCAFs	RPS3
8.5064e-07	0.525125	0.451	0.197	0.027702	apCAFs	RERG
8.55842e-07	0.709951	0.648	0.421	0.0278713	apCAFs	BRAF
8.60027e-07	0.757961	0.429	0.202	0.0280076	apCAFs	ARHGAP15
8.98573e-07	0.753418	0.264	0.086	0.0292629	apCAFs	AC007364.1
9.38792e-07	1.41847	0.495	0.296	0.0305727	apCAFs	RUNX2
1.0027e-06	0.55594	0.791	0.515	0.0326538	apCAFs	ARID1B
1.02531e-06	0.502825	0.714	0.488	0.0333903	apCAFs	NIPBL
1.0572e-06	0.565916	0.418	0.207	0.0344288	apCAFs	INO80
1.07813e-06	0.731203	0.78	0.569	0.0351104	apCAFs	JMJD1C
1.12511e-06	0.651351	0.593	0.36	0.0366404	apCAFs	MON2
1.18918e-06	0.516965	0.495	0.271	0.0387269	apCAFs	SEPTIN10
1.20285e-06	0.638217	0.604	0.387	0.0391721	apCAFs	MBNL2
1.20479e-06	0.759167	0.516	0.3	0.0392353	apCAFs	PHLDB1
1.22461e-06	0.55878	0.582	0.345	0.0398805	apCAFs	PKN2
1.23581e-06	-0.859962	0.099	0.342	0.0402453	apCAFs	MRVI1
1.27678e-06	-0.951145	0.077	0.34	0.0415797	apCAFs	SLC8A1
1.43862e-06	-0.594292	0.945	0.879	0.04685	apCAFs	RPL5
1.50463e-06	-1.70148	0.121	0.372	0.0489997	apCAFs	ADIRF
2.343e-54	-2.53752	0.119	0.857	7.63022e-50	myCAFs	PDE4D
3.84969e-51	-2.61578	0.069	0.785	1.25369e-46	myCAFs	NEGR1
5.53713e-49	-2.17413	0.046	0.731	1.80322e-44	myCAFs	BNC2
9.59902e-41	-1.52197	0.055	0.692	3.12602e-36	myCAFs	PLXDC2
5.02894e-40	-1.69747	0.073	0.692	1.63772e-35	myCAFs	BICC1
3.17329e-39	-2.10823	0.055	0.649	1.03341e-34	myCAFs	LSAMP
1.76694e-37	-1.55485	0.362	0.95	5.75421e-33	myCAFs	ZBTB20
7.76098e-37	-1.47675	0.261	0.867	2.52744e-32	myCAFs	QKI
1.65084e-36	-1.51304	0.243	0.853	5.37614e-32	myCAFs	FOXO3
3.07499e-36	-1.3067	0.298	0.896	1.0014e-31	myCAFs	WSB1
1.69377e-35	-1.54885	0.055	0.62	5.51592e-31	myCAFs	CLMP
3.51156e-35	-1.44544	0.225	0.814	1.14357e-30	myCAFs	TRIO
4.34295e-35	-1.00453	0.193	0.76	1.41432e-30	myCAFs	TEAD1
4.7851e-35	-1.38422	0.303	0.896	1.55832e-30	myCAFs	DST
5.07305e-35	-1.43435	0.174	0.76	1.65209e-30	myCAFs	PTPRM
6.10468e-35	-1.25033	0.261	0.853	1.98805e-30	myCAFs	ZSWIM6
9.61341e-35	-2.1386	0.119	0.685	3.1307e-30	myCAFs	SDK1
1.59171e-34	-1.56667	0.312	0.853	5.18355e-30	myCAFs	ZFP36L2
8.73464e-34	-1.78959	0.133	0.695	2.84452e-29	myCAFs	PDZRN3
6.10602e-33	-1.72428	0.014	0.516	1.98849e-28	myCAFs	SLIT2
7.64873e-33	-1.44029	0.165	0.71	2.49089e-28	myCAFs	PLEKHA5
8.12527e-33	-1.15694	0.193	0.767	2.64607e-28	myCAFs	FNIP1
2.17889e-32	-1.26178	0.018	0.523	7.09577e-28	myCAFs	GAS7
9.23507e-32	-1.61302	0.096	0.624	3.00749e-27	myCAFs	NAALADL2
2.05355e-31	-1.10465	0.069	0.609	6.68758e-27	myCAFs	GULP1
2.17142e-31	-1.45155	0.023	0.509	7.07145e-27	myCAFs	TMTC2
2.73161e-31	-1.24256	0.041	0.559	8.89578e-27	myCAFs	RUNX2
3.23856e-31	-1.57746	0.055	0.563	1.05467e-26	myCAFs	MAPK10
7.56601e-31	-1.21355	0.225	0.753	2.46395e-26	myCAFs	DPYD
1.73357e-30	-0.886731	0.211	0.789	5.64554e-26	myCAFs	TMEM176B
2.49537e-30	1.50964	0.963	0.964	8.12642e-26	myCAFs	TMSB4X
5.80908e-30	-1.31355	0.119	0.631	1.89179e-25	myCAFs	CRY1
5.91601e-30	-1.28074	0.197	0.713	1.92661e-25	myCAFs	TTC28
6.82623e-30	-1.45832	0.486	0.975	2.22303e-25	myCAFs	NEAT1
8.31487e-30	-1.18164	0.22	0.789	2.70782e-25	myCAFs	RND3
9.73297e-30	-1.85186	0.119	0.642	3.16964e-25	myCAFs	EHBP1
1.36325e-29	-2.09827	0.064	0.563	4.43956e-25	myCAFs	AL078604.4
1.5585e-29	-1.56575	0.055	0.552	5.07543e-25	myCAFs	PDGFRA
3.45041e-29	-0.917927	0.17	0.699	1.12366e-24	myCAFs	LRP1
4.15013e-29	-1.10474	0.303	0.828	1.35153e-24	myCAFs	IL6ST
4.72674e-29	-1.37765	0.128	0.649	1.53931e-24	myCAFs	ROBO1
6.18223e-29	-1.09005	0.17	0.692	2.0133e-24	myCAFs	NRIP1
7.42069e-29	-1.86403	0.092	0.584	2.41662e-24	myCAFs	ITGA5
7.55776e-29	-2.36323	0.032	0.502	2.46126e-24	myCAFs	AC083837.1
8.99381e-29	-1.05793	0.179	0.692	2.92893e-24	myCAFs	TRPS1
1.01826e-28	-1.46248	0.064	0.541	3.31607e-24	myCAFs	SLC24A3
1.33051e-28	-1.01271	0.202	0.749	4.33295e-24	myCAFs	NFAT5
1.71691e-28	-1.28847	0.138	0.634	5.5913e-24	myCAFs	CASC15
2.92649e-28	-1.47349	0.206	0.699	9.53041e-24	myCAFs	SVIL
3.24176e-28	-2.34373	0.06	0.53	1.05571e-23	myCAFs	ANK3
3.81728e-28	-1.8642	0.055	0.523	1.24314e-23	myCAFs	MEG3
5.25627e-28	-1.34385	0.174	0.681	1.71176e-23	myCAFs	PSD3
7.74521e-28	-0.976992	0.261	0.824	2.52231e-23	myCAFs	TRA2A
7.83196e-28	-1.35145	0.234	0.76	2.55056e-23	myCAFs	RORA
8.67975e-28	-1.63235	0.106	0.588	2.82665e-23	myCAFs	PRKD1
8.6951e-28	-0.927905	0.358	0.9	2.83165e-23	myCAFs	FNDC3B
9.07291e-28	-1.05327	0.335	0.896	2.95468e-23	myCAFs	SAT1
9.77422e-28	-1.28305	0.046	0.516	3.18307e-23	myCAFs	CELF2
9.93454e-28	-0.882744	0.183	0.717	3.23528e-23	myCAFs	AKAP9
1.12976e-27	-0.974942	0.05	0.527	3.67918e-23	myCAFs	FMNL2
1.24825e-27	-1.04836	0.303	0.86	4.06505e-23	myCAFs	STAT3
1.27088e-27	-1.32711	0.431	0.939	4.13875e-23	myCAFs	SQSTM1
1.57629e-27	-0.897496	0.22	0.731	5.13335e-23	myCAFs	STK3
2.80171e-27	-1.28251	0.271	0.821	9.12405e-23	myCAFs	PMP22
3.13315e-27	-0.756425	0.17	0.742	1.02034e-22	myCAFs	TMEM176A
3.53307e-27	-1.11302	0.266	0.774	1.15058e-22	myCAFs	CCNL1
4.31248e-27	-0.91622	0.119	0.613	1.4044e-22	myCAFs	WWTR1
4.7557e-27	-1.15767	0.362	0.878	1.54874e-22	myCAFs	CLIC4
5.03528e-27	-0.853351	0.183	0.71	1.63979e-22	myCAFs	KMT2C
6.72776e-27	-0.737855	0.188	0.724	2.19096e-22	myCAFs	PPP3CA
7.30326e-27	-0.890132	0.165	0.685	2.37838e-22	myCAFs	EMILIN1
8.04659e-27	-0.934064	0.257	0.806	2.62045e-22	myCAFs	ARID1B
1.17732e-26	-0.956119	0.041	0.498	3.83405e-22	myCAFs	TOX
1.33836e-26	-0.599505	0.161	0.695	4.35851e-22	myCAFs	PRNP
2.13316e-26	-1.18737	0.349	0.882	6.94684e-22	myCAFs	RAB7A
2.31113e-26	-1.16442	0.229	0.71	7.52642e-22	myCAFs	ELF2
5.58261e-26	-0.957153	0.096	0.57	1.81803e-21	myCAFs	SH3PXD2B
5.8143e-26	-1.0778	0.252	0.738	1.89348e-21	myCAFs	SBF2
6.12219e-26	-0.618956	0.183	0.717	1.99375e-21	myCAFs	RBPJ
8.058e-26	-1.45194	0.023	0.441	2.62417e-21	myCAFs	MCTP2
9.28275e-26	-0.782398	0.165	0.663	3.02302e-21	myCAFs	TNRC6A
9.45565e-26	-0.995863	0.257	0.803	3.07933e-21	myCAFs	FTX
9.9589e-26	-1.22582	0.312	0.839	3.24322e-21	myCAFs	VMP1
1.98233e-25	-0.870831	0.165	0.663	6.45566e-21	myCAFs	BAZ2B
2.29258e-25	-1.3687	0.041	0.466	7.46603e-21	myCAFs	ABI3BP
2.40605e-25	-1.28417	0.028	0.441	7.83554e-21	myCAFs	ABCC4
2.5387e-25	-1.23766	0.009	0.419	8.26752e-21	myCAFs	NCAM1
2.56993e-25	-0.992113	0.394	0.882	8.36923e-21	myCAFs	C1S
2.80412e-25	-1.31628	0.119	0.591	9.1319e-21	myCAFs	FOXO1
3.64661e-25	-1.83601	0.032	0.452	1.18756e-20	myCAFs	PCDH7
3.95234e-25	-0.766017	0.11	0.584	1.28712e-20	myCAFs	ANTXR2
4.3375e-25	-1.13474	0.317	0.842	1.41255e-20	myCAFs	MAML2
5.32977e-25	-1.03134	0.303	0.846	1.73569e-20	myCAFs	JMJD1C
6.47041e-25	-1.3488	0.312	0.821	2.10715e-20	myCAFs	NAMPT
9.50715e-25	-0.848278	0.188	0.706	3.0961e-20	myCAFs	MBD5
9.66444e-25	-1.13803	0.06	0.491	3.14732e-20	myCAFs	SGCD
1.04563e-24	-1.36737	0.431	0.875	3.4052e-20	myCAFs	SOD2
1.20921e-24	-1.18965	0.119	0.563	3.9379e-20	myCAFs	GLIS3
1.22908e-24	-0.985609	0.275	0.771	4.00262e-20	myCAFs	CTNNB1
1.26846e-24	-0.730135	0.193	0.703	4.13087e-20	myCAFs	RHOBTB3
1.71858e-24	-1.26288	0.339	0.867	5.59673e-20	myCAFs	RBMS3
2.12825e-24	-0.766697	0.133	0.609	6.93086e-20	myCAFs	TMEM87A
2.37763e-24	-1.78371	0.142	0.581	7.74299e-20	myCAFs	STARD13
2.47204e-24	-0.850911	0.284	0.817	8.05045e-20	myCAFs	SIK3
3.21763e-24	-1.05216	0.119	0.57	1.04785e-19	myCAFs	PRICKLE2
3.4213e-24	-0.916668	0.106	0.563	1.11418e-19	myCAFs	CHIC2
3.42599e-24	-1.10917	0.844	1	1.11571e-19	myCAFs	MALAT1
5.87214e-24	-0.656672	0.092	0.556	1.91232e-19	myCAFs	MLXIP
6.21071e-24	-0.73729	0.17	0.663	2.02258e-19	myCAFs	TANC1
6.58477e-24	-0.803007	0.009	0.394	2.1444e-19	myCAFs	ALDH1A3
6.77915e-24	-0.63903	0.28	0.806	2.2077e-19	myCAFs	FUS
9.38949e-24	-1.55746	0.05	0.47	3.05778e-19	myCAFs	LAMA2
9.73157e-24	-0.694306	0.317	0.86	3.16918e-19	myCAFs	MED13L
9.77556e-24	-0.781639	0.147	0.642	3.18351e-19	myCAFs	MFAP4
1.04828e-23	3.28313	0.459	0.093	3.41382e-19	myCAFs	RGS5
1.41441e-23	-1.19031	0.142	0.591	4.60616e-19	myCAFs	MAGI2
1.54432e-23	-0.677931	0.275	0.81	5.02922e-19	myCAFs	TCF12
1.60316e-23	-1.15797	0.028	0.43	5.22084e-19	myCAFs	GFPT2
1.61392e-23	-0.802276	0.216	0.72	5.25588e-19	myCAFs	ASH1L
1.71692e-23	-0.570229	0.229	0.731	5.59132e-19	myCAFs	GPBP1
1.79119e-23	-0.877919	0.037	0.444	5.83317e-19	myCAFs	ROR2
2.01653e-23	-1.16629	0.188	0.616	6.56705e-19	myCAFs	LTBP4
2.27058e-23	-0.838157	0.083	0.513	7.39437e-19	myCAFs	GLI3
2.42162e-23	-0.989529	0.05	0.455	7.88625e-19	myCAFs	PLEKHG1
3.88922e-23	-1.46157	0.078	0.509	1.26656e-18	myCAFs	PAPPA
4.01882e-23	-1.12761	0.275	0.735	1.30877e-18	myCAFs	EPB41L2
4.10022e-23	-1.92013	0.271	0.724	1.33528e-18	myCAFs	CCN1
4.24655e-23	-1.29698	0.073	0.491	1.38293e-18	myCAFs	NPAS3
4.31226e-23	-0.856602	0.216	0.681	1.40433e-18	myCAFs	SPIDR
4.42154e-23	-1.20876	0.128	0.577	1.43992e-18	myCAFs	SAMD4A
5.4246e-23	-0.763444	0.179	0.659	1.76657e-18	myCAFs	BIRC6
5.73261e-23	-0.918962	0.22	0.695	1.86688e-18	myCAFs	DDX3X
5.91032e-23	-0.693183	0.202	0.688	1.92476e-18	myCAFs	LUC7L3
6.0525e-23	-0.852489	0.014	0.391	1.97106e-18	myCAFs	UST
7.76984e-23	-0.611017	0.257	0.778	2.53033e-18	myCAFs	PNISR
8.08185e-23	-0.880409	0.211	0.703	2.63194e-18	myCAFs	IMMP2L
9.05902e-23	-1.09292	0.151	0.591	2.95016e-18	myCAFs	PRKCA
9.30271e-23	-0.887555	0.303	0.821	3.02952e-18	myCAFs	TXNIP
9.56434e-23	-0.679965	0.161	0.624	3.11472e-18	myCAFs	MAP4K5
1.08729e-22	-0.892888	0.124	0.566	3.54086e-18	myCAFs	DIP2C
1.10423e-22	-0.867381	0.261	0.76	3.59603e-18	myCAFs	SSBP2
1.12794e-22	-1.0208	0.037	0.43	3.67325e-18	myCAFs	ROR1
1.28925e-22	-0.639973	0.307	0.789	4.19857e-18	myCAFs	SFPQ
1.33307e-22	-0.781022	0.307	0.792	4.34129e-18	myCAFs	TOP1
1.46546e-22	-1.43751	0.284	0.756	4.77242e-18	myCAFs	ZEB1
1.70472e-22	-0.86328	0.041	0.441	5.5516e-18	myCAFs	NOVA1
1.85975e-22	-0.637028	0.128	0.584	6.05647e-18	myCAFs	FGFR1
1.92253e-22	-0.692208	0.206	0.659	6.2609e-18	myCAFs	GPATCH8
2.00004e-22	-0.754923	0.119	0.548	6.51333e-18	myCAFs	RUFY3
2.02632e-22	-0.593836	0.307	0.835	6.59892e-18	myCAFs	DDX17
2.16752e-22	-1.66565	0.142	0.563	7.05875e-18	myCAFs	ADGRL3
2.7554e-22	-0.818238	0.307	0.81	8.97324e-18	myCAFs	RBMS1
2.77927e-22	-1.02892	0.202	0.652	9.05096e-18	myCAFs	AUTS2
3.42603e-22	-1.40716	0.234	0.695	1.11572e-17	myCAFs	DMD
3.45789e-22	-0.518031	0.064	0.487	1.1261e-17	myCAFs	WLS
3.78793e-22	-1.20637	0.174	0.616	1.23358e-17	myCAFs	ID2
3.96766e-22	-0.767497	0.193	0.656	1.29211e-17	myCAFs	CDKAL1
4.35597e-22	-0.972955	0.243	0.746	1.41856e-17	myCAFs	ZBTB16
4.4362e-22	-1.19209	0.193	0.631	1.44469e-17	myCAFs	CACNA2D1
4.63228e-22	-0.830037	0.119	0.552	1.50855e-17	myCAFs	SH3D19
4.74407e-22	-0.720601	0.138	0.591	1.54495e-17	myCAFs	FAM20C
4.8521e-22	-1.13397	0.101	0.527	1.58014e-17	myCAFs	RGS2
5.16909e-22	-0.664235	0.151	0.584	1.68337e-17	myCAFs	DHX36
5.70639e-22	-0.774056	0.33	0.857	1.85834e-17	myCAFs	SLC38A2
5.99799e-22	-0.547842	0.046	0.444	1.95331e-17	myCAFs	FENDRR
6.52432e-22	-0.764076	0.151	0.602	2.12471e-17	myCAFs	PTBP2
8.01446e-22	-0.526745	0.298	0.796	2.60999e-17	myCAFs	NFIC
8.50409e-22	-0.900336	0.206	0.663	2.76944e-17	myCAFs	BRAF
9.08305e-22	-0.84448	0.142	0.577	2.95799e-17	myCAFs	ZNF106
9.6002e-22	-0.585667	0.284	0.778	3.1264e-17	myCAFs	ARID4B
9.91951e-22	-0.658654	0.073	0.491	3.23039e-17	myCAFs	FRMD6
1.04275e-21	-1.35555	0.367	0.835	3.39581e-17	myCAFs	HSPH1
1.47276e-21	-0.672361	0.023	0.398	4.79618e-17	myCAFs	EMID1
1.52053e-21	-0.652506	0.385	0.907	4.95176e-17	myCAFs	RTN4
1.943e-21	-0.835933	0.216	0.656	6.32756e-17	myCAFs	PCM1
2.43189e-21	-0.581843	0.33	0.846	7.9197e-17	myCAFs	PSAP
2.47154e-21	-0.540026	0.17	0.616	8.04881e-17	myCAFs	GTF2I
2.5554e-21	-0.935464	0.289	0.774	8.32191e-17	myCAFs	AKT3
2.56175e-21	-1.31952	0.037	0.409	8.34259e-17	myCAFs	PDE7B
2.61681e-21	-0.947744	0.385	0.91	8.52191e-17	myCAFs	RHOB
2.63274e-21	-0.676326	0.179	0.624	8.57379e-17	myCAFs	MAP4K3
2.64158e-21	-0.688745	0.321	0.828	8.60257e-17	myCAFs	STAG1
2.97536e-21	-1.07854	0.05	0.427	9.68956e-17	myCAFs	PCBP3
3.13003e-21	-0.9459	0.138	0.552	1.01933e-16	myCAFs	KIF1B
3.80543e-21	-0.625264	0.294	0.81	1.23927e-16	myCAFs	AFF4
3.93046e-21	-0.951069	0.046	0.434	1.27999e-16	myCAFs	MMP19
5.49961e-21	2.61389	0.413	0.079	1.791e-16	myCAFs	NDUFA4L2
7.14726e-21	-1.49683	0.128	0.545	2.32758e-16	myCAFs	PLAT
7.30423e-21	-1.00278	0.174	0.591	2.37869e-16	myCAFs	TLE4
8.26992e-21	-0.560087	0.294	0.789	2.69318e-16	myCAFs	ANKRD12
8.42961e-21	-0.576351	0.261	0.749	2.74519e-16	myCAFs	MKLN1
8.51328e-21	-0.60342	0.225	0.688	2.77243e-16	myCAFs	PAFAH1B1
9.00065e-21	-1.24971	0.028	0.387	2.93115e-16	myCAFs	THSD4
9.79948e-21	-0.688511	0.119	0.527	3.1913e-16	myCAFs	CSF1
1.24743e-20	-0.771399	0.142	0.563	4.0624e-16	myCAFs	SRGAP1
1.31137e-20	-0.51251	0.151	0.588	4.27059e-16	myCAFs	PHF14
1.32908e-20	-0.732905	0.151	0.588	4.32829e-16	myCAFs	CCNY
1.33556e-20	-0.505701	0.179	0.638	4.34938e-16	myCAFs	DNAJC3
1.34192e-20	-1.39483	0.312	0.756	4.3701e-16	myCAFs	GEM
1.41005e-20	-0.72743	0.156	0.588	4.59199e-16	myCAFs	RLF
1.4205e-20	-0.619835	0.119	0.534	4.62601e-16	myCAFs	CMIP
1.46643e-20	-0.687685	0.211	0.642	4.77556e-16	myCAFs	VPS13B
1.49575e-20	-1.02298	0.124	0.52	4.87106e-16	myCAFs	ABCA1
1.62645e-20	-0.949079	0.472	0.935	5.29668e-16	myCAFs	CEBPD
1.94599e-20	-0.541235	0.161	0.609	6.33732e-16	myCAFs	RNF145
2.03976e-20	-0.54802	0.211	0.663	6.64268e-16	myCAFs	ARGLU1
2.06509e-20	-1.66209	0.083	0.462	6.72516e-16	myCAFs	IL1RAPL1
2.31254e-20	-0.580569	0.078	0.466	7.53101e-16	myCAFs	GRB10
2.51233e-20	-0.741314	0.202	0.652	8.18164e-16	myCAFs	ERBIN
2.56801e-20	-0.792908	0.096	0.505	8.36298e-16	myCAFs	WARS
2.61023e-20	-0.785091	0.101	0.495	8.50046e-16	myCAFs	CSGALNACT2
2.7326e-20	-0.719882	0.367	0.86	8.89897e-16	myCAFs	SON
2.86724e-20	-0.783653	0.073	0.47	9.33746e-16	myCAFs	DOCK7
3.61678e-20	-0.764304	0.197	0.634	1.17784e-15	myCAFs	FARP1
3.74856e-20	-0.673435	0.211	0.656	1.22076e-15	myCAFs	CHD2
4.00973e-20	-0.919493	0.06	0.427	1.30581e-15	myCAFs	SPATA13
4.02994e-20	-0.732387	0.115	0.527	1.31239e-15	myCAFs	FUT8
4.17329e-20	-0.718349	0.161	0.624	1.35907e-15	myCAFs	MMP2
4.26995e-20	-0.710945	0.151	0.573	1.39055e-15	myCAFs	CNOT4
4.30839e-20	-0.522286	0.229	0.699	1.40307e-15	myCAFs	TBL1XR1
5.01811e-20	-1.18116	0.005	0.33	1.6342e-15	myCAFs	ZNF536
5.43173e-20	-0.753653	0.078	0.459	1.7689e-15	myCAFs	CRYBG3
6.37037e-20	-0.532627	0.271	0.771	2.07457e-15	myCAFs	TNRC6B
6.67249e-20	-0.675219	0.261	0.731	2.17296e-15	myCAFs	EXOC4
6.92403e-20	-0.620116	0.261	0.746	2.25488e-15	myCAFs	EMP2
7.64549e-20	-0.835482	0.147	0.573	2.48983e-15	myCAFs	RIN2
7.70574e-20	-0.827849	0.257	0.706	2.50945e-15	myCAFs	PAM
8.40688e-20	-0.67574	0.193	0.645	2.73779e-15	myCAFs	KHDRBS1
8.65873e-20	-0.542565	0.156	0.581	2.8198e-15	myCAFs	PIK3R1
8.83238e-20	-0.555543	0.266	0.735	2.87635e-15	myCAFs	RERE
8.91726e-20	-0.698066	0.06	0.43	2.90399e-15	myCAFs	GSE1
9.74532e-20	-0.552258	0.358	0.892	3.17366e-15	myCAFs	AKAP13
1.13877e-19	-0.65985	0.344	0.853	3.70853e-15	myCAFs	RBM39
1.14704e-19	-0.69909	0.115	0.509	3.73546e-15	myCAFs	ITPR2
1.18426e-19	-1.01692	0.069	0.441	3.85668e-15	myCAFs	NAV2
1.20876e-19	-0.734983	0.128	0.534	3.93646e-15	myCAFs	MAN1A1
1.22616e-19	-1.04481	0.041	0.394	3.99312e-15	myCAFs	LPAR1
1.31335e-19	-0.81457	0.261	0.695	4.27707e-15	myCAFs	NCOA1
1.3909e-19	-0.66283	0.22	0.659	4.5296e-15	myCAFs	SPAG9
1.42831e-19	-1.01952	0.468	0.932	4.65142e-15	myCAFs	ZFP36L1
1.44998e-19	-1.0504	0.092	0.473	4.72201e-15	myCAFs	SLC9A9
1.51177e-19	-1.14194	0.018	0.348	4.92322e-15	myCAFs	VWA1
1.51908e-19	-0.540736	0.119	0.538	4.94703e-15	myCAFs	ATXN10
1.56329e-19	-0.924391	0.073	0.462	5.09102e-15	myCAFs	HIVEP3
1.80761e-19	-1.62913	0.229	0.624	5.88668e-15	myCAFs	GPC6
2.01163e-19	-0.594226	0.202	0.645	6.55106e-15	myCAFs	RSRP1
2.41731e-19	-1.02528	0.716	0.986	7.87222e-15	myCAFs	JUN
2.64504e-19	-1.18358	0.188	0.588	8.61385e-15	myCAFs	INTS6
2.69683e-19	-1.54721	0.032	0.366	8.78249e-15	myCAFs	ABCA8
2.71062e-19	-0.620417	0.083	0.455	8.8274e-15	myCAFs	SRSF6
3.1893e-19	-0.700935	0.037	0.387	1.03863e-14	myCAFs	RDH10
3.44429e-19	1.52519	0.321	0.032	1.12167e-14	myCAFs	NOTCH3
4.1044e-19	-1.11275	0.06	0.416	1.33664e-14	myCAFs	ZFPM2
4.3325e-19	-0.969334	0.005	0.315	1.41092e-14	myCAFs	TSPAN11
4.69403e-19	-2.09737	0.018	0.344	1.52866e-14	myCAFs	NCAM2
4.86061e-19	-0.699554	0.202	0.624	1.58291e-14	myCAFs	UBR5
5.44333e-19	-0.825939	0.197	0.62	1.77267e-14	myCAFs	HIVEP2
7.54052e-19	-0.855102	0.119	0.502	2.45565e-14	myCAFs	DAAM1
7.82516e-19	-0.83096	0.023	0.355	2.54834e-14	myCAFs	NLGN4X
8.20812e-19	-0.73765	0.271	0.688	2.67306e-14	myCAFs	RUNX1
8.25528e-19	-2.74549	0.115	0.462	2.68842e-14	myCAFs	SOX6
8.68529e-19	-1.00531	0.064	0.423	2.82845e-14	myCAFs	TNFRSF10B
9.9532e-19	-0.611079	0.106	0.495	3.24136e-14	myCAFs	KDSR
1.00195e-18	-0.626902	0.239	0.706	3.26295e-14	myCAFs	ZNF638
1.00199e-18	-0.548129	0.326	0.803	3.26307e-14	myCAFs	ZFAND3
1.04255e-18	-0.576438	0.151	0.552	3.39518e-14	myCAFs	PRDM2
1.04837e-18	-0.563503	0.193	0.624	3.41411e-14	myCAFs	NUFIP2
1.04894e-18	-0.512521	0.142	0.541	3.41598e-14	myCAFs	PHF21A
1.14857e-18	-0.946544	0.032	0.366	3.74044e-14	myCAFs	ADAMTSL3
1.21379e-18	-1.04068	0.514	0.907	3.95283e-14	myCAFs	FOSB
1.2246e-18	1.30177	0.876	0.935	3.98804e-14	myCAFs	IGFBP7
1.52977e-18	-0.557126	0.28	0.746	4.98184e-14	myCAFs	RAB1A
1.58593e-18	-0.573189	0.234	0.67	5.16473e-14	myCAFs	FAM133B
1.6026e-18	-0.71424	0.404	0.885	5.21903e-14	myCAFs	TCF4
1.67675e-18	-0.683587	0.106	0.484	5.4605e-14	myCAFs	STXBP5
1.72819e-18	-0.563932	0.243	0.695	5.62802e-14	myCAFs	FOXN3
1.78004e-18	-0.518838	0.206	0.627	5.79688e-14	myCAFs	CHORDC1
1.82249e-18	-0.621685	0.33	0.799	5.93511e-14	myCAFs	MORF4L2
1.88156e-18	-0.563692	0.147	0.552	6.12749e-14	myCAFs	TNKS
2.03817e-18	-0.626008	0.17	0.577	6.63751e-14	myCAFs	CUL3
2.27816e-18	-0.750362	0.087	0.444	7.41906e-14	myCAFs	C1RL
2.31944e-18	-0.591206	0.202	0.624	7.55347e-14	myCAFs	FBXO11
2.54898e-18	-0.584602	0.28	0.778	8.30099e-14	myCAFs	ARIH1
2.61889e-18	-1.00406	0.142	0.523	8.52869e-14	myCAFs	ABL2
2.66901e-18	-1.04407	0.174	0.57	8.6919e-14	myCAFs	EMP1
2.78707e-18	-0.539425	0.041	0.38	9.07639e-14	myCAFs	CHPT1
3.15105e-18	-0.60578	0.17	0.591	1.02617e-13	myCAFs	FAM172A
3.36321e-18	-0.631281	0.303	0.749	1.09526e-13	myCAFs	TRA2B
3.46766e-18	-2.17705	0.028	0.348	1.12928e-13	myCAFs	CLU
3.55984e-18	-0.641771	0.317	0.76	1.1593e-13	myCAFs	DNAJB6
3.66956e-18	-0.627991	0.142	0.53	1.19503e-13	myCAFs	BACH1
3.67837e-18	-0.895692	0.083	0.427	1.1979e-13	myCAFs	PROS1
3.6813e-18	-0.542091	0.225	0.659	1.19885e-13	myCAFs	GLG1
3.75967e-18	-0.735329	0.161	0.552	1.22437e-13	myCAFs	SCMH1
3.82939e-18	-1.13654	0.206	0.624	1.24708e-13	myCAFs	FBLN1
3.93701e-18	-0.892227	0.018	0.33	1.28213e-13	myCAFs	TANC2
4.42674e-18	-0.976072	0.234	0.649	1.44161e-13	myCAFs	KLF4
4.46849e-18	-0.769563	0.087	0.441	1.45521e-13	myCAFs	NBEA
4.47501e-18	-0.841904	0.055	0.405	1.45733e-13	myCAFs	BMP4
4.66159e-18	-0.622341	0.248	0.699	1.51809e-13	myCAFs	C1orf21
5.40684e-18	-0.663561	0.106	0.455	1.76079e-13	myCAFs	ATP9B
5.63779e-18	-0.573879	0.243	0.695	1.836e-13	myCAFs	IFRD1
5.70103e-18	-0.590298	0.243	0.685	1.8566e-13	myCAFs	CHD9
5.93062e-18	-0.707584	0.367	0.864	1.93137e-13	myCAFs	MBNL1
5.9551e-18	-0.685019	0.138	0.52	1.93934e-13	myCAFs	CPNE8
6.23637e-18	-0.586456	0.11	0.477	2.03094e-13	myCAFs	WWC2
6.63147e-18	-0.948717	0.005	0.297	2.1596e-13	myCAFs	ABCA6
6.86722e-18	-0.719988	0.183	0.566	2.23638e-13	myCAFs	PCNX1
7.1619e-18	-0.587555	0.289	0.749	2.33235e-13	myCAFs	WTAP
7.97585e-18	-0.521288	0.248	0.685	2.59742e-13	myCAFs	AHI1
8.26396e-18	-0.677266	0.124	0.509	2.69124e-13	myCAFs	ATG7
8.37692e-18	1.3988	0.858	0.939	2.72803e-13	myCAFs	MYL6
8.52913e-18	-0.530976	0.11	0.498	2.7776e-13	myCAFs	SESTD1
8.95782e-18	-0.773247	0.009	0.305	2.9172e-13	myCAFs	DANT2
9.56576e-18	-1.39643	0.142	0.513	3.11518e-13	myCAFs	ADAMTSL4-AS1
1.07081e-17	-0.811619	0.321	0.781	3.48721e-13	myCAFs	NFIA
1.08228e-17	-0.706136	0.202	0.631	3.52454e-13	myCAFs	LAMB1
1.12273e-17	-0.86639	0.532	0.918	3.65628e-13	myCAFs	HSPA1B
1.15545e-17	-0.767039	0.239	0.674	3.76285e-13	myCAFs	AKAP12
1.24066e-17	-0.684277	0.151	0.534	4.04032e-13	myCAFs	LRCH3
1.25345e-17	-0.985806	0.404	0.853	4.08198e-13	myCAFs	RBPMS
1.2788e-17	-0.68637	0.156	0.556	4.16453e-13	myCAFs	DLG1
1.41005e-17	-0.582573	0.183	0.602	4.59195e-13	myCAFs	FHL2
1.48357e-17	-1.02554	0.014	0.319	4.83141e-13	myCAFs	MATN2
1.59988e-17	-1.17842	0.041	0.358	5.21018e-13	myCAFs	FOXP2
1.70439e-17	-0.780192	0.106	0.47	5.55052e-13	myCAFs	HSPG2
1.77057e-17	-0.944212	0.248	0.674	5.76605e-13	myCAFs	REV3L
1.89805e-17	-1.08916	0.078	0.423	6.18119e-13	myCAFs	FHIT
2.05224e-17	-0.739005	0.124	0.487	6.68332e-13	myCAFs	CCDC91
2.08027e-17	-0.676449	0.11	0.491	6.77462e-13	myCAFs	ARL15
2.14435e-17	-1.02797	0.037	0.358	6.98329e-13	myCAFs	USP54
2.277e-17	-1.29764	0.165	0.53	7.41527e-13	myCAFs	ARHGAP24
2.39358e-17	-0.840701	0.211	0.627	7.79492e-13	myCAFs	FBXL7
2.39887e-17	-0.566542	0.174	0.581	7.81215e-13	myCAFs	MON2
2.4733e-17	-0.505826	0.225	0.642	8.05456e-13	myCAFs	BCLAF1
2.49787e-17	-0.761356	0.161	0.53	8.13458e-13	myCAFs	NUTM2B-AS1
2.62653e-17	-0.585087	0.17	0.573	8.55355e-13	myCAFs	EEA1
2.68093e-17	-0.624649	0.083	0.427	8.7307e-13	myCAFs	ECHDC2
2.69958e-17	-0.763745	0.147	0.52	8.79144e-13	myCAFs	KHDRBS3
2.96629e-17	-0.657152	0.133	0.513	9.66004e-13	myCAFs	CASK
3.22989e-17	-0.747485	0.257	0.688	1.05185e-12	myCAFs	ANTXR1
3.41184e-17	-1.19755	0.183	0.556	1.1111e-12	myCAFs	ICAM1
3.59114e-17	-0.596151	0.142	0.52	1.16949e-12	myCAFs	BABAM2
3.6456e-17	-0.621831	0.119	0.498	1.18723e-12	myCAFs	ARHGAP5
3.82675e-17	-0.621042	0.257	0.695	1.24622e-12	myCAFs	APLP2
3.86239e-17	-0.627193	0.041	0.369	1.25783e-12	myCAFs	TLN2
3.9468e-17	-0.507579	0.151	0.53	1.28531e-12	myCAFs	USP15
4.3545e-17	-0.989747	0.101	0.441	1.41809e-12	myCAFs	SNED1
4.76538e-17	-1.16466	0.156	0.53	1.5519e-12	myCAFs	NFATC2
4.88846e-17	-1.40789	0.092	0.441	1.59198e-12	myCAFs	TSHZ2
4.89826e-17	-0.743019	0	0.276	1.59517e-12	myCAFs	COLEC12
5.80681e-17	-0.592589	0.055	0.384	1.89105e-12	myCAFs	PXK
6.05748e-17	-0.614327	0.211	0.624	1.97268e-12	myCAFs	TBC1D5
6.70871e-17	0.942996	0.95	0.978	2.18476e-12	myCAFs	PTMA
6.77513e-17	-0.51688	0.248	0.663	2.20639e-12	myCAFs	FHL1
6.81658e-17	-0.684905	0.009	0.294	2.21989e-12	myCAFs	PRICKLE1
7.36063e-17	-0.688878	0.133	0.513	2.39706e-12	myCAFs	LRBA
7.3824e-17	-0.668572	0.225	0.627	2.40415e-12	myCAFs	FNDC3A
7.98096e-17	-0.528483	0.206	0.634	2.59908e-12	myCAFs	ST5
8.53759e-17	-0.614594	0.11	0.477	2.78035e-12	myCAFs	COP1
8.77319e-17	-0.539863	0.202	0.602	2.85708e-12	myCAFs	PPP2R2A
8.91995e-17	-1.22948	0.766	0.964	2.90487e-12	myCAFs	HSPA1A
9.09934e-17	-0.646723	0.271	0.681	2.96329e-12	myCAFs	GLUL
9.72693e-17	-0.640636	0.092	0.427	3.16767e-12	myCAFs	SMIM14
9.99073e-17	-0.648436	0.138	0.516	3.25358e-12	myCAFs	BMPR1A
1.10215e-16	-0.520521	0.234	0.656	3.58926e-12	myCAFs	EPC1
1.14769e-16	-0.525608	0.005	0.28	3.73756e-12	myCAFs	SMPDL3A
1.19963e-16	-0.860392	0.078	0.398	3.90673e-12	myCAFs	ABHD5
1.35763e-16	-0.574653	0.22	0.638	4.42126e-12	myCAFs	ANKRD11
1.36875e-16	-0.878186	0.087	0.423	4.45748e-12	myCAFs	TGFBR3
1.53195e-16	-0.670673	0.087	0.43	4.98895e-12	myCAFs	PROCR
1.55712e-16	-0.61336	0.239	0.627	5.07093e-12	myCAFs	TGFBR2
1.61836e-16	-0.768789	0.078	0.412	5.27034e-12	myCAFs	PCSK5
1.69445e-16	-1.35538	0.115	0.462	5.51814e-12	myCAFs	ANK2
1.90481e-16	-0.761481	0.096	0.441	6.20322e-12	myCAFs	MAPK8
1.90912e-16	-0.627313	0.009	0.29	6.21724e-12	myCAFs	EPHA7
2.02721e-16	-0.648398	0.161	0.559	6.60182e-12	myCAFs	MYOF
2.17119e-16	-0.622679	0.087	0.43	7.07069e-12	myCAFs	SLC25A37
2.70305e-16	-0.546287	0.156	0.534	8.80274e-12	myCAFs	PSME4
3.04887e-16	-0.610985	0.174	0.563	9.92894e-12	myCAFs	NCKAP1
3.16691e-16	-0.546132	0.234	0.645	1.03134e-11	myCAFs	CUX1
3.19495e-16	-0.617966	0.174	0.556	1.04047e-11	myCAFs	PKN2
3.27324e-16	-0.786665	0.119	0.459	1.06596e-11	myCAFs	MLF1
3.46442e-16	-0.578134	0.188	0.577	1.12822e-11	myCAFs	RB1CC1
3.63101e-16	-0.759224	0.05	0.362	1.18247e-11	myCAFs	PDGFC
3.68515e-16	-1.9881	0.028	0.315	1.2001e-11	myCAFs	SCN7A
3.80298e-16	-0.610988	0.023	0.312	1.23848e-11	myCAFs	AKR1B1
3.93971e-16	-1.4101	0.009	0.28	1.28301e-11	myCAFs	ADAMTSL1
3.9619e-16	-0.635663	0.183	0.559	1.29023e-11	myCAFs	TSC22D2
4.15402e-16	-0.626025	0.133	0.495	1.3528e-11	myCAFs	LRCH1
4.55942e-16	-0.757751	0.17	0.552	1.48482e-11	myCAFs	CFH
4.60602e-16	-0.517901	0.037	0.348	1.5e-11	myCAFs	FLNB
4.62231e-16	-1.31951	0.17	0.541	1.5053e-11	myCAFs	SORBS1
4.99038e-16	-0.716819	0.165	0.53	1.62517e-11	myCAFs	RFX3
5.22751e-16	-0.629392	0.119	0.466	1.70239e-11	myCAFs	RAB8B
5.45971e-16	-0.509359	0.147	0.513	1.77801e-11	myCAFs	CDK17
5.47909e-16	-0.537815	0.032	0.333	1.78432e-11	myCAFs	TNFSF10
5.8423e-16	-0.521883	0.225	0.62	1.9026e-11	myCAFs	EIF4G3
6.30588e-16	-0.64887	0.069	0.376	2.05357e-11	myCAFs	PTPRS
6.69445e-16	-0.59209	0.17	0.552	2.18012e-11	myCAFs	CMSS1
7.09399e-16	-0.539436	0.202	0.599	2.31023e-11	myCAFs	MEF2A
7.14489e-16	-0.775982	0.055	0.362	2.32681e-11	myCAFs	PTCH1
7.53943e-16	1.18355	0.303	0.047	2.45529e-11	myCAFs	TINAGL1
7.54988e-16	-0.5907	0.128	0.48	2.45869e-11	myCAFs	TASOR2
7.73025e-16	-0.707239	0.106	0.452	2.51743e-11	myCAFs	PELI2
8.3004e-16	-0.558473	0.078	0.401	2.70311e-11	myCAFs	PITX1
8.36372e-16	-0.714761	0.073	0.398	2.72373e-11	myCAFs	MITF
8.56241e-16	-1.12766	0.05	0.351	2.78843e-11	myCAFs	TNFRSF10D
8.76779e-16	-0.563617	0.344	0.767	2.85532e-11	myCAFs	NFKBIZ
8.88859e-16	-0.51835	0.106	0.452	2.89466e-11	myCAFs	SPSB1
9.12802e-16	-0.666747	0.174	0.545	2.97263e-11	myCAFs	TCF7L2
9.27192e-16	-0.674625	0.335	0.778	3.01949e-11	myCAFs	FOXP1
9.27437e-16	-0.754196	0.028	0.315	3.02029e-11	myCAFs	SEMA3A
9.73734e-16	-0.503459	0.165	0.527	3.17106e-11	myCAFs	NRDC
9.83729e-16	-1.69942	0.271	0.631	3.20361e-11	myCAFs	CCN2
9.99689e-16	-0.577842	0.101	0.448	3.25559e-11	myCAFs	MLLT10
1.06998e-15	-0.690118	0.206	0.581	3.48449e-11	myCAFs	P4HA1
1.11158e-15	-0.619196	0.069	0.387	3.61998e-11	myCAFs	PRKAR2B
1.16854e-15	-0.535114	0.119	0.473	3.80547e-11	myCAFs	AMD1
1.17622e-15	-0.818915	0.179	0.548	3.83049e-11	myCAFs	ETS2
1.21637e-15	-0.530557	0.133	0.491	3.96123e-11	myCAFs	ARID2
1.28259e-15	-0.564251	0.092	0.43	4.17689e-11	myCAFs	RNF169
1.3006e-15	-0.792288	0.05	0.362	4.23554e-11	myCAFs	DACH1
1.43524e-15	-0.517923	0.133	0.487	4.67399e-11	myCAFs	ATP13A3
1.54296e-15	-0.94439	0.028	0.315	5.02481e-11	myCAFs	SEMA3C
1.56719e-15	-0.660062	0.128	0.484	5.10371e-11	myCAFs	EDNRB
1.57151e-15	-1.33892	0.037	0.323	5.11779e-11	myCAFs	CHL1
1.76715e-15	-0.710731	0.124	0.47	5.7549e-11	myCAFs	ZNF407
1.87057e-15	-0.539462	0.151	0.527	6.09169e-11	myCAFs	UBR3
2.1691e-15	-0.736378	0.28	0.692	7.06388e-11	myCAFs	NFKB1
2.18866e-15	-0.685329	0.087	0.416	7.12757e-11	myCAFs	PRKN
2.22979e-15	-0.682797	0.28	0.703	7.26153e-11	myCAFs	IGFBP5
2.35349e-15	-0.761943	0.05	0.344	7.66437e-11	myCAFs	FANCC
2.62487e-15	-0.706014	0.39	0.821	8.54815e-11	myCAFs	SRSF7
2.73059e-15	-0.539786	0.321	0.767	8.89243e-11	myCAFs	N4BP2L2
2.98428e-15	-0.721782	0.234	0.652	9.7186e-11	myCAFs	ADAMTS9-AS2
3.17719e-15	-0.864301	0.014	0.28	1.03468e-10	myCAFs	TRPA1
3.21404e-15	-1.01782	0.014	0.283	1.04668e-10	myCAFs	TENM3
3.4189e-15	-0.595581	0.06	0.362	1.1134e-10	myCAFs	UBE4B
3.55463e-15	-0.836961	0.138	0.466	1.1576e-10	myCAFs	SUPT3H
3.56919e-15	-0.947593	0.766	0.961	1.16234e-10	myCAFs	FOS
4.05181e-15	-0.635126	0.119	0.452	1.31951e-10	myCAFs	PLSCR4
4.13272e-15	-0.977061	0.083	0.398	1.34586e-10	myCAFs	KCNQ1OT1
4.2541e-15	-1.41607	0.06	0.358	1.38539e-10	myCAFs	GADD45G
4.32781e-15	-0.712338	0.005	0.258	1.4094e-10	myCAFs	AC004160.1
4.45226e-15	-1.09568	0.041	0.326	1.44992e-10	myCAFs	MCTP1
4.99704e-15	-0.875988	0.032	0.312	1.62734e-10	myCAFs	ELMO1
5.09354e-15	-1.20265	0.018	0.283	1.65876e-10	myCAFs	NLGN1
5.16746e-15	-0.645429	0.018	0.287	1.68284e-10	myCAFs	PREX2
5.23644e-15	-0.600702	0.064	0.369	1.7053e-10	myCAFs	MRC2
5.25283e-15	-0.748053	0.018	0.283	1.71064e-10	myCAFs	GALNT17
6.24134e-15	-0.719127	0.115	0.444	2.03255e-10	myCAFs	SCAPER
6.36419e-15	-1.55827	0.161	0.502	2.07256e-10	myCAFs	PDK4
6.41335e-15	-0.534949	0.096	0.419	2.08857e-10	myCAFs	MOSMO
6.52287e-15	-1.28707	0.041	0.333	2.12424e-10	myCAFs	C3
6.65016e-15	-2.2535	0.087	0.391	2.16569e-10	myCAFs	NRXN3
6.68533e-15	-0.556745	0.257	0.656	2.17714e-10	myCAFs	PBX1
6.68685e-15	-1.72064	0.087	0.412	2.17764e-10	myCAFs	CFD
7.09872e-15	-0.731689	0.106	0.427	2.31177e-10	myCAFs	ADK
7.27053e-15	-0.618889	0.225	0.606	2.36772e-10	myCAFs	ASXL1
7.46399e-15	-0.554149	0.101	0.427	2.43072e-10	myCAFs	TENT2
7.80551e-15	-0.578361	0.211	0.577	2.54194e-10	myCAFs	KMT2A
7.85025e-15	-0.852716	0.073	0.38	2.55651e-10	myCAFs	SERPINE2
8.44505e-15	-0.550942	0.073	0.391	2.75022e-10	myCAFs	PLTP
8.53215e-15	-0.817265	0.252	0.645	2.77858e-10	myCAFs	MYO1E
8.89779e-15	-0.521531	0.041	0.33	2.89765e-10	myCAFs	OPHN1
9.42054e-15	-0.642297	0.032	0.312	3.06789e-10	myCAFs	BAIAP2
1.02563e-14	-1.04184	0.124	0.448	3.34006e-10	myCAFs	DLG2
1.05224e-14	-0.6556	0.128	0.459	3.42671e-10	myCAFs	EGFR
1.05978e-14	-0.542727	0.11	0.437	3.45128e-10	myCAFs	IFNGR2
1.10978e-14	-0.579094	0.174	0.516	3.6141e-10	myCAFs	EXOC6B
1.18048e-14	-0.854515	0.087	0.394	3.84437e-10	myCAFs	CRADD
1.20787e-14	-0.510628	0.532	0.928	3.93354e-10	myCAFs	NNMT
1.20793e-14	-0.522348	0.156	0.502	3.93375e-10	myCAFs	UBL3
1.21324e-14	1.46266	0.817	0.778	3.95103e-10	myCAFs	TPM2
1.34178e-14	-0.553526	0.183	0.541	4.36963e-10	myCAFs	CTDSPL
1.38005e-14	-0.686808	0.183	0.541	4.49427e-10	myCAFs	POGZ
1.44791e-14	-0.755449	0.193	0.556	4.71528e-10	myCAFs	B4GALT1
1.49669e-14	-0.791904	0.073	0.369	4.87412e-10	myCAFs	DDHD1
1.50752e-14	-0.534316	0.225	0.609	4.9094e-10	myCAFs	CREBRF
1.65705e-14	-0.675068	0.11	0.437	5.39636e-10	myCAFs	PLEKHH2
1.67038e-14	-0.511904	0.156	0.513	5.43975e-10	myCAFs	LUZP1
1.69283e-14	-0.604783	0.284	0.677	5.51287e-10	myCAFs	BRD2
1.79425e-14	-0.819916	0.128	0.448	5.84317e-10	myCAFs	CPED1
2.02946e-14	0.929779	0.936	0.978	6.60915e-10	myCAFs	RPS2
2.07189e-14	0.833119	0.959	0.978	6.7473e-10	myCAFs	RPS18
2.35137e-14	-1.00197	0.046	0.319	7.65748e-10	myCAFs	RCAN1
2.42507e-14	0.737632	0.927	0.982	7.8975e-10	myCAFs	RPS27A
2.69237e-14	-0.83584	0.05	0.33	8.76797e-10	myCAFs	MEG8
2.74801e-14	-0.625521	0.041	0.319	8.94917e-10	myCAFs	CACHD1
3.13947e-14	-0.690832	0.11	0.423	1.0224e-09	myCAFs	NUP153
3.16072e-14	-0.537485	0.271	0.695	1.02932e-09	myCAFs	COL6A3
3.24949e-14	-0.518579	0.124	0.452	1.05823e-09	myCAFs	SLC44A1
3.68624e-14	-0.820458	0.271	0.638	1.20046e-09	myCAFs	PRR16
3.70231e-14	-1.39811	0.119	0.423	1.2057e-09	myCAFs	KAZN
3.73617e-14	-0.66434	0.243	0.634	1.21672e-09	myCAFs	WWOX
4.00266e-14	-0.635913	0.138	0.47	1.30351e-09	myCAFs	ADD3
4.02139e-14	-0.523376	0.216	0.595	1.30961e-09	myCAFs	AC020916.1
4.02864e-14	-0.674098	0.11	0.423	1.31197e-09	myCAFs	DYNC2H1
4.08675e-14	-0.53466	0.119	0.437	1.33089e-09	myCAFs	MAN2A1
4.24127e-14	-0.899695	0.248	0.627	1.38121e-09	myCAFs	THBS1
4.26836e-14	-0.58319	0.468	0.892	1.39003e-09	myCAFs	C1R
4.29706e-14	-0.659512	0.101	0.419	1.39938e-09	myCAFs	MAFB
4.41482e-14	-0.825399	0.156	0.487	1.43773e-09	myCAFs	SPRY1
4.72132e-14	0.788252	0.927	0.971	1.53754e-09	myCAFs	RPL21
5.13646e-14	-1.40845	0.018	0.269	1.67274e-09	myCAFs	AL365295.1
6.23649e-14	-0.79323	0.055	0.337	2.03098e-09	myCAFs	IGFBP3
6.51876e-14	-0.556231	0.046	0.323	2.1229e-09	myCAFs	LIFR
6.81297e-14	-0.678106	0.078	0.366	2.21871e-09	myCAFs	IRS2
6.97429e-14	-1.17522	0.05	0.326	2.27125e-09	myCAFs	LINC00578
7.09149e-14	-0.74284	0.128	0.455	2.30941e-09	myCAFs	CITED2
7.26071e-14	-0.775388	0.147	0.502	2.36452e-09	myCAFs	VCAN
7.73156e-14	-0.570858	0.101	0.409	2.51786e-09	myCAFs	IRAK3
8.55713e-14	-0.504104	0.138	0.462	2.78672e-09	myCAFs	PHACTR4
8.66671e-14	-0.799865	0.023	0.28	2.8224e-09	myCAFs	PDGFD
8.869e-14	-0.559899	0.229	0.588	2.88828e-09	myCAFs	ELF1
9.05303e-14	-0.740748	0.064	0.355	2.94821e-09	myCAFs	LRMDA
9.41869e-14	-0.517404	0.092	0.401	3.06729e-09	myCAFs	OSBPL10
9.57994e-14	-0.602864	0.032	0.287	3.1198e-09	myCAFs	FGF2
1.01837e-13	-0.98142	0.018	0.262	3.31643e-09	myCAFs	ST6GALNAC5
1.04437e-13	-0.54185	0.28	0.685	3.40109e-09	myCAFs	ATP2A2
1.08587e-13	0.838911	0.95	0.968	3.53626e-09	myCAFs	VIM
1.21918e-13	-0.506273	0.115	0.427	3.97037e-09	myCAFs	CUL1
1.23998e-13	-0.945386	0.083	0.358	4.03811e-09	myCAFs	NRP2
1.2678e-13	-0.69679	0.303	0.742	4.1287e-09	myCAFs	PTPRG
1.2865e-13	-0.611611	0.11	0.416	4.18961e-09	myCAFs	KIAA0232
1.30535e-13	-0.548837	0.06	0.341	4.25099e-09	myCAFs	ATP1B1
1.35897e-13	-0.808081	0.023	0.276	4.42562e-09	myCAFs	PID1
1.39475e-13	-0.549544	0.147	0.47	4.54215e-09	myCAFs	UBR2
1.61092e-13	-0.715524	0.046	0.323	5.24613e-09	myCAFs	CADM1
1.75877e-13	-0.61294	0.243	0.599	5.7276e-09	myCAFs	BAG3
1.78095e-13	-0.560786	0.266	0.645	5.79986e-09	myCAFs	PTPRK
1.8015e-13	-0.618167	0.073	0.355	5.86676e-09	myCAFs	DIP2B
1.97653e-13	-1.12142	0.096	0.384	6.43677e-09	myCAFs	FNIP2
2.18704e-13	-0.530329	0.156	0.484	7.12233e-09	myCAFs	PHLDB1
2.22321e-13	-0.504479	0.083	0.369	7.24011e-09	myCAFs	C2
2.35639e-13	-0.581347	0.023	0.272	7.67382e-09	myCAFs	HAS2
2.42434e-13	1.25921	0.761	0.599	7.89512e-09	myCAFs	TAGLN
2.44508e-13	-0.574013	0.023	0.269	7.96266e-09	myCAFs	DLL1
2.55942e-13	-0.574592	0.151	0.466	8.335e-09	myCAFs	RASSF8
2.59912e-13	-0.654876	0.078	0.358	8.46429e-09	myCAFs	TRERF1
2.72979e-13	-0.807152	0.142	0.452	8.88985e-09	myCAFs	PBX3
2.84885e-13	-0.620186	0.11	0.405	9.27757e-09	myCAFs	MLLT3
2.93243e-13	-0.586984	0.018	0.251	9.54976e-09	myCAFs	SRPX2
3.35572e-13	-1.08357	0.032	0.287	1.09282e-08	myCAFs	AL139383.1
3.47593e-13	-0.688633	0.032	0.287	1.13197e-08	myCAFs	2023-03-03
4.26509e-13	-0.795982	0.583	0.91	1.38897e-08	myCAFs	DNAJB1
4.39655e-13	-1.23205	0.101	0.387	1.43178e-08	myCAFs	PLCB1
4.58943e-13	0.659748	0.963	0.978	1.49459e-08	myCAFs	RPS27
4.60362e-13	-0.609192	0.073	0.344	1.49922e-08	myCAFs	CD82
4.67754e-13	1.32658	0.904	0.961	1.52329e-08	myCAFs	LGALS1
5.58699e-13	-0.599654	0.472	0.896	1.81946e-08	myCAFs	CEBPB
5.69161e-13	-0.582753	0.202	0.545	1.85353e-08	myCAFs	FER
5.79473e-13	-0.519862	0.161	0.48	1.88711e-08	myCAFs	NCOA2
5.84918e-13	-1.35197	0.018	0.251	1.90484e-08	myCAFs	ADAM28
5.88642e-13	-0.748606	0.028	0.272	1.91697e-08	myCAFs	RSPO3
5.98128e-13	-0.565894	0.073	0.358	1.94786e-08	myCAFs	UAP1
6.03318e-13	-0.653467	0.064	0.337	1.96477e-08	myCAFs	KIF13B
6.50471e-13	-0.513267	0.151	0.48	2.11832e-08	myCAFs	FBXL17
6.58459e-13	-0.506177	0.229	0.57	2.14434e-08	myCAFs	PER1
6.98366e-13	-0.817735	0.023	0.262	2.2743e-08	myCAFs	SCARA5
7.14388e-13	-0.776291	0.046	0.305	2.32648e-08	myCAFs	MAMDC2
7.52562e-13	-1.14136	0.124	0.419	2.45079e-08	myCAFs	ADGRL2
8.35207e-13	-0.555487	0.05	0.308	2.71994e-08	myCAFs	MIR100HG
8.68967e-13	-0.707233	0.078	0.348	2.82988e-08	myCAFs	SLC16A1
8.70967e-13	-0.541782	0.124	0.43	2.83639e-08	myCAFs	TNPO1
8.94182e-13	-0.555642	0.106	0.391	2.91199e-08	myCAFs	MCC
8.97546e-13	-0.987	0.128	0.434	2.92295e-08	myCAFs	KIAA1217
9.86898e-13	-0.509674	0.193	0.527	3.21393e-08	myCAFs	STX8
1.01279e-12	-0.541237	0.041	0.29	3.29825e-08	myCAFs	SDC4
1.07033e-12	-1.0698	0.197	0.523	3.48562e-08	myCAFs	CXCL14
1.35085e-12	-0.502873	0.183	0.513	4.39916e-08	myCAFs	MSC-AS1
1.41393e-12	0.735357	0.959	0.993	4.60461e-08	myCAFs	RPLP1
1.48712e-12	-0.84034	0.115	0.398	4.84296e-08	myCAFs	FIGN
1.56357e-12	-0.595865	0.073	0.344	5.09191e-08	myCAFs	ADAM19
1.60309e-12	-1.1509	0.023	0.254	5.22063e-08	myCAFs	ADH1B
1.8018e-12	-0.527651	0.142	0.459	5.86775e-08	myCAFs	PCCA
2.12595e-12	-0.502517	0.115	0.401	6.92337e-08	myCAFs	MMP14
2.27491e-12	-0.803156	0.037	0.283	7.40846e-08	myCAFs	ALDH1A1
2.3826e-12	-0.906243	0.17	0.477	7.75917e-08	myCAFs	ZC3HAV1
2.77937e-12	-0.510633	0.128	0.409	9.0513e-08	myCAFs	ARL13B
2.82698e-12	2.32111	0.67	0.573	9.20634e-08	myCAFs	ACTA2
2.89252e-12	-0.687788	0.055	0.305	9.41977e-08	myCAFs	ANGPTL1
2.91313e-12	-0.584756	0.101	0.38	9.48691e-08	myCAFs	FRS2
3.04711e-12	1.3396	0.61	0.38	9.92323e-08	myCAFs	MGP
3.08862e-12	-0.776733	0.546	0.9	1.00584e-07	myCAFs	ZFP36
3.14218e-12	-0.610127	0.055	0.326	1.02328e-07	myCAFs	COL8A1
3.25814e-12	-0.557902	0.078	0.362	1.06105e-07	myCAFs	PDE3B
3.93249e-12	-0.869776	0.096	0.355	1.28065e-07	myCAFs	SNTB1
3.94477e-12	0.781826	0.972	0.993	1.28465e-07	myCAFs	RPL13
4.24948e-12	-0.61623	0.252	0.62	1.38389e-07	myCAFs	GPHN
4.26231e-12	-0.917249	0.197	0.509	1.38807e-07	myCAFs	EDIL3
4.48895e-12	1.4261	0.706	0.656	1.46187e-07	myCAFs	MYL9
4.69722e-12	-0.519887	0.138	0.444	1.5297e-07	myCAFs	ERRFI1
5.30379e-12	-0.51176	0.165	0.47	1.72723e-07	myCAFs	HERC4
6.44484e-12	-0.644215	0.216	0.548	2.09883e-07	myCAFs	IGF1R
6.54168e-12	-0.542249	0.11	0.38	2.13036e-07	myCAFs	ATP10D
6.81752e-12	-0.605122	0.083	0.348	2.22019e-07	myCAFs	PLAGL1
7.48579e-12	-0.578326	0.17	0.473	2.43782e-07	myCAFs	DYM
8.94619e-12	-0.593787	0.138	0.437	2.91342e-07	myCAFs	POU2F1
9.11737e-12	-0.9637	0.119	0.384	2.96916e-07	myCAFs	UNC5C
9.53172e-12	-0.523466	0.087	0.355	3.1041e-07	myCAFs	INO80D
9.73e-12	-0.79757	0.174	0.48	3.16867e-07	myCAFs	SIPA1L1
9.77678e-12	-0.619571	0.028	0.254	3.18391e-07	myCAFs	DOCK4
1.01921e-11	-0.630865	0.06	0.294	3.31917e-07	myCAFs	PGM2L1
1.02557e-11	0.821137	0.982	0.993	3.33988e-07	myCAFs	TPT1
1.10893e-11	-1.15432	0.225	0.527	3.61133e-07	myCAFs	SLC2A3
1.47165e-11	-0.837766	0.106	0.387	4.79257e-07	myCAFs	CD74
1.4885e-11	-0.738703	0.151	0.441	4.84746e-07	myCAFs	KLHL29
1.53364e-11	-0.730979	0.119	0.394	4.99446e-07	myCAFs	LDLR
1.57351e-11	-0.511926	0.096	0.366	5.12428e-07	myCAFs	HDAC8
1.64271e-11	0.892153	0.881	0.961	5.34963e-07	myCAFs	RPL27A
1.64655e-11	-0.810187	0.431	0.925	5.36215e-07	myCAFs	LPP
1.72249e-11	-0.894414	0.106	0.366	5.60946e-07	myCAFs	FSTL3
1.85564e-11	0.608456	0.977	0.993	6.04307e-07	myCAFs	RPL10
1.93268e-11	-0.542496	0.197	0.52	6.29397e-07	myCAFs	ATF6
2.02098e-11	-0.566254	0.06	0.305	6.58152e-07	myCAFs	AC011511.2
2.05234e-11	-0.83269	0.642	0.925	6.68367e-07	myCAFs	JUNB
2.66446e-11	0.727309	0.894	0.968	8.67708e-07	myCAFs	RPL8
3.42194e-11	-0.627323	0.064	0.305	1.11439e-06	myCAFs	SLC2A13
3.53707e-11	-0.530154	0.101	0.373	1.15188e-06	myCAFs	PIBF1
3.68468e-11	-1.16647	0.069	0.315	1.19995e-06	myCAFs	HPSE2
3.87336e-11	-0.751647	0.078	0.33	1.2614e-06	myCAFs	ZFPM2-AS1
4.20093e-11	-0.64056	0.037	0.254	1.36807e-06	myCAFs	SPOCK1
4.26985e-11	-0.53846	0.101	0.369	1.39052e-06	myCAFs	MAST4
4.42226e-11	-0.578031	0.128	0.405	1.44015e-06	myCAFs	DCAF6
4.47201e-11	0.717375	0.881	0.978	1.45636e-06	myCAFs	RPL23A
5.20762e-11	-0.827218	0.243	0.556	1.69591e-06	myCAFs	COL12A1
5.51885e-11	-0.828913	0.193	0.487	1.79727e-06	myCAFs	SAMHD1
5.63055e-11	-0.710312	0.128	0.394	1.83365e-06	myCAFs	TCF21
6.25463e-11	-0.709684	0.101	0.366	2.03688e-06	myCAFs	RALGPS2
6.42541e-11	-0.782006	0.275	0.577	2.0925e-06	myCAFs	DIAPH2
6.87631e-11	-1.62632	0.179	0.455	2.23934e-06	myCAFs	APOE
7.08154e-11	0.765713	0.922	0.986	2.30618e-06	myCAFs	RPL32
7.54645e-11	-0.607335	0.128	0.394	2.45758e-06	myCAFs	ITIH5
8.15647e-11	0.849046	0.913	0.978	2.65624e-06	myCAFs	RPS4X
8.44825e-11	0.741286	0.894	0.971	2.75126e-06	myCAFs	RPL13A
8.66647e-11	-0.514426	0.055	0.283	2.82232e-06	myCAFs	AUH
9.11768e-11	-0.717154	0.161	0.477	2.96926e-06	myCAFs	CCL2
9.30475e-11	-0.575642	0.037	0.251	3.03018e-06	myCAFs	INSIG1
9.96843e-11	-0.6509	0.05	0.276	3.24632e-06	myCAFs	PTGS2
1.0769e-10	0.733291	0.922	0.957	3.50705e-06	myCAFs	RPL15
1.10442e-10	-0.562865	0.11	0.376	3.59667e-06	myCAFs	TEX14
1.15005e-10	-0.559801	0.119	0.384	3.74526e-06	myCAFs	KMT5B
1.18598e-10	-0.509836	0.216	0.502	3.86228e-06	myCAFs	PPFIBP1
1.3385e-10	0.762471	0.927	0.971	4.35896e-06	myCAFs	RPL7A
1.5204e-10	-0.749413	0.078	0.312	4.95134e-06	myCAFs	GHR
1.58208e-10	-0.57578	0.216	0.505	5.15221e-06	myCAFs	BCAS3
1.77748e-10	-1.06684	0.073	0.312	5.78854e-06	myCAFs	LRRC23
1.88759e-10	-0.58509	0.046	0.262	6.14711e-06	myCAFs	MYO5A
1.93931e-10	-0.711952	0.092	0.337	6.31556e-06	myCAFs	USP53
2.44135e-10	-0.528593	0.115	0.373	7.95051e-06	myCAFs	GAB1
2.58939e-10	-1.00142	0.124	0.384	8.4326e-06	myCAFs	F3
2.62425e-10	1.07051	0.261	0.068	8.54612e-06	myCAFs	HEYL
2.94605e-10	-0.512012	0.197	0.487	9.5941e-06	myCAFs	ZNF292
2.97214e-10	-0.528756	0.211	0.513	9.67908e-06	myCAFs	LTBP1
3.38227e-10	0.706171	0.927	0.971	1.10147e-05	myCAFs	RPL18A
3.45422e-10	-1.18373	0.041	0.251	1.1249e-05	myCAFs	CXCL1
3.46747e-10	-0.947191	0.092	0.33	1.12922e-05	myCAFs	SEMA4A
3.50169e-10	0.790278	0.849	0.946	1.14036e-05	myCAFs	NACA
4.17832e-10	-0.525491	0.041	0.251	1.36071e-05	myCAFs	FGD6
4.41883e-10	0.714158	0.927	0.986	1.43904e-05	myCAFs	RPL9
4.70536e-10	-0.637539	0.092	0.333	1.53235e-05	myCAFs	SERINC5
4.71777e-10	0.835099	0.839	0.946	1.53639e-05	myCAFs	RPL35
5.61631e-10	-0.550693	0.5	0.824	1.82901e-05	myCAFs	IER2
6.82885e-10	0.660313	0.972	0.982	2.22388e-05	myCAFs	RPL41
7.3346e-10	-0.541913	0.092	0.326	2.38859e-05	myCAFs	GAB2
8.16943e-10	0.792123	0.899	0.961	2.66046e-05	myCAFs	RPL17
8.82732e-10	0.7017	0.927	0.982	2.87471e-05	myCAFs	RPL37A
1.04808e-09	1.70232	0.555	0.448	3.41316e-05	myCAFs	CAV1
1.06767e-09	-0.58171	0.436	0.817	3.47697e-05	myCAFs	TSC22D1
1.17522e-09	-0.810546	0.156	0.419	3.82722e-05	myCAFs	AHR
1.21242e-09	-0.791399	0.312	0.649	3.94838e-05	myCAFs	CD9
1.22678e-09	-0.50712	0.069	0.283	3.99513e-05	myCAFs	CPEB3
1.31483e-09	-0.507012	0.05	0.262	4.28188e-05	myCAFs	ABTB2
1.36372e-09	0.598398	0.931	0.982	4.44109e-05	myCAFs	RPL3
1.71142e-09	0.638217	0.927	0.968	5.5734e-05	myCAFs	RPL30
1.71307e-09	-0.516112	0.142	0.394	5.57879e-05	myCAFs	FAM126A
1.73356e-09	-0.610947	0.294	0.602	5.64552e-05	myCAFs	TCIM
1.93001e-09	0.780865	0.885	0.964	6.28528e-05	myCAFs	RPS6
2.14312e-09	-0.709888	0.472	0.821	6.97928e-05	myCAFs	ATF3
2.27762e-09	-0.502782	0.073	0.29	7.41728e-05	myCAFs	DOCK5
2.46812e-09	1.70085	0.381	0.194	8.0377e-05	myCAFs	MCAM
2.51239e-09	1.07917	0.761	0.914	8.18185e-05	myCAFs	ATP5F1E
2.82079e-09	-0.570719	0.151	0.412	9.18617e-05	myCAFs	CNTN4
2.92824e-09	0.619557	0.922	0.971	9.5361e-05	myCAFs	RPS15
2.97806e-09	-0.629485	0.138	0.38	9.69834e-05	myCAFs	CAMK1D
3.15602e-09	-0.743026	0.312	0.627	0.000102779	myCAFs	PMEPA1
3.57941e-09	-0.710668	0.67	0.903	0.000116567	myCAFs	DUSP1
3.58209e-09	0.612619	0.89	0.982	0.000116654	myCAFs	RPL19
4.49586e-09	-0.680249	0.56	0.842	0.000146412	myCAFs	EGR1
4.50641e-09	-0.534784	0.17	0.441	0.000146756	myCAFs	UBR1
6.11472e-09	-1.47068	0.326	0.577	0.000199132	myCAFs	CRYAB
6.92009e-09	2.5532	0.477	0.344	0.00022536	myCAFs	CRIP1
7.05972e-09	-0.557911	0.092	0.308	0.000229907	myCAFs	ANKRD33B
8.37647e-09	-1.16607	0.11	0.344	0.000272788	myCAFs	PTGDS
9.21688e-09	0.690232	0.885	0.978	0.000300157	myCAFs	RPS29
9.76906e-09	-0.749692	0.156	0.387	0.000318139	myCAFs	GPX3
1.08912e-08	-1.65419	0.106	0.315	0.000354681	myCAFs	ADAMDEC1
1.42063e-08	-0.619534	0.069	0.262	0.000462641	myCAFs	ANKS1B
1.51538e-08	-0.607799	0.385	0.677	0.000493497	myCAFs	SOCS3
1.58512e-08	-0.6178	0.358	0.634	0.000516212	myCAFs	LUM
1.65117e-08	-0.656146	0.844	0.996	0.00053772	myCAFs	HSP90AA1
1.88306e-08	-1.07199	0.183	0.427	0.000613237	myCAFs	CREB5
2.04621e-08	0.706153	0.945	0.975	0.00066637	myCAFs	RPS12
3.29173e-08	-0.535601	0.092	0.301	0.00107199	myCAFs	ACKR3
3.74141e-08	-0.614346	0.17	0.398	0.00121843	myCAFs	MEIS2
4.68816e-08	0.669985	0.835	0.957	0.00152675	myCAFs	RPL14
5.7864e-08	1.36131	0.688	0.763	0.0018844	myCAFs	TPM1
6.46673e-08	0.8005	0.936	0.978	0.00210595	myCAFs	RPL28
7.02162e-08	1.01376	0.807	0.943	0.00228666	myCAFs	SERF2
8.64222e-08	-0.545114	0.156	0.373	0.00281442	myCAFs	MGAT5
9.39386e-08	-0.549398	0.083	0.28	0.0030592	myCAFs	TYW1
9.63208e-08	1.26561	0.339	0.158	0.00313678	myCAFs	EBF1
1.02036e-07	0.656235	0.876	0.971	0.00332289	myCAFs	RPL18
1.45853e-07	0.627301	0.899	0.982	0.00474984	myCAFs	ACTB
1.65123e-07	-0.845814	0.128	0.337	0.00537739	myCAFs	SORBS2
1.75294e-07	-1.66627	0.179	0.384	0.00570864	myCAFs	TNC
1.91252e-07	-0.548712	0.151	0.355	0.0062283	myCAFs	LDB2
2.6314e-07	0.5166	0.986	0.989	0.00856941	myCAFs	EEF1A1
3.81091e-07	0.628745	0.876	0.971	0.0124106	myCAFs	RPS3A
3.98251e-07	0.711715	0.862	0.964	0.0129694	myCAFs	RPL39
4.58938e-07	-0.53003	0.078	0.254	0.0149458	myCAFs	SIPA1L2
6.73622e-07	0.818846	0.261	0.108	0.0219372	myCAFs	C1QTNF1
7.98074e-07	0.650526	0.917	0.961	0.0259901	myCAFs	RPS19
9.26656e-07	-0.55756	0.101	0.28	0.0301775	myCAFs	NFATC1
1.05247e-06	0.600327	0.904	0.982	0.0342749	myCAFs	RPS14
1.09922e-06	-0.59126	0.445	0.713	0.0357971	myCAFs	IER3
1.47003e-06	0.555008	0.876	0.975	0.0478729	myCAFs	RPL26
1.47866e-06	-0.502099	0.298	0.563	0.0481541	myCAFs	NUDT4
1.48211e-06	-0.575085	0.119	0.294	0.0482663	myCAFs	MAML3
1.50158e-06	0.536398	0.904	0.986	0.0489003	myCAFs	RPL11
8.07096e-74	3.18516	0.867	0.024	2.62839e-69	MYH11+ CAFs	PRUNE2
4.96596e-64	2.10574	0.711	0.013	1.61721e-59	MYH11+ CAFs	ZNF385B
4.10453e-63	1.32289	0.689	0.011	1.33668e-58	MYH11+ CAFs	LMO3
9.05097e-62	1.6936	0.6	0.002	2.94754e-57	MYH11+ CAFs	GPM6A
9.0153e-61	4.19298	0.889	0.053	2.93592e-56	MYH11+ CAFs	DES
2.62794e-58	2.09801	0.689	0.018	8.55817e-54	MYH11+ CAFs	CENPW
4.53706e-52	1.7792	0.489	0	1.47754e-47	MYH11+ CAFs	SPINK6
8.43979e-51	1.5448	0.578	0.011	2.7485e-46	MYH11+ CAFs	FAM83D
1.15882e-49	1.17873	0.489	0.002	3.7738e-45	MYH11+ CAFs	PCA3
6.54463e-48	2.21392	0.889	0.082	2.13132e-43	MYH11+ CAFs	KCNMA1
6.81214e-48	2.06351	0.911	0.095	2.21844e-43	MYH11+ CAFs	RAMP1
4.67355e-47	1.27008	0.756	0.049	1.52199e-42	MYH11+ CAFs	TMOD1
2.7788e-45	1.7246	0.489	0.007	9.04943e-41	MYH11+ CAFs	PCP4
3.89327e-43	1.05786	0.689	0.038	1.26788e-38	MYH11+ CAFs	CCBE1
6.19213e-43	0.933215	0.556	0.018	2.01653e-38	MYH11+ CAFs	CPXM2
6.6404e-43	0.909397	0.489	0.009	2.16251e-38	MYH11+ CAFs	STK33
5.87271e-40	1.48017	0.533	0.02	1.91251e-35	MYH11+ CAFs	CHRM3
1.35001e-39	2.34253	0.667	0.046	4.39644e-35	MYH11+ CAFs	2023-12-01
2.83272e-36	2.38601	0.889	0.153	9.22503e-32	MYH11+ CAFs	FOXP2
5.50986e-35	0.705906	0.444	0.013	1.79434e-30	MYH11+ CAFs	SECTM1
3.55792e-34	1.60309	0.778	0.097	1.15867e-29	MYH11+ CAFs	SPOCK1
3.02072e-33	0.5247	0.311	0	9.83727e-29	MYH11+ CAFs	SPINK13
3.67415e-33	0.800339	0.689	0.066	1.19652e-28	MYH11+ CAFs	KCNMB1
7.55706e-33	1.53253	0.444	0.018	2.46103e-28	MYH11+ CAFs	LINGO2
1.41255e-31	1.22107	0.422	0.015	4.60012e-27	MYH11+ CAFs	DPP6
5.06034e-31	3.37089	0.933	0.23	1.64795e-26	MYH11+ CAFs	TNC
5.53048e-31	0.50384	0.333	0.004	1.80106e-26	MYH11+ CAFs	TCEAL2
2.1078e-30	2.91866	0.978	0.299	6.86428e-26	MYH11+ CAFs	FBXO32
2.25147e-30	0.879929	0.444	0.02	7.33213e-26	MYH11+ CAFs	EPHA6
2.45244e-30	1.37994	0.756	0.106	7.98663e-26	MYH11+ CAFs	HRH1
7.27585e-30	2.02628	0.889	0.166	2.36945e-25	MYH11+ CAFs	CNN1
1.65002e-29	1.75076	0.911	0.201	5.37347e-25	MYH11+ CAFs	ROR2
7.22984e-29	1.85691	0.733	0.108	2.35447e-24	MYH11+ CAFs	RSPO3
1.0576e-28	2.39711	0.8	0.146	3.44418e-24	MYH11+ CAFs	LINC00578
1.41914e-28	0.899557	0.467	0.029	4.62157e-24	MYH11+ CAFs	HSPB7
2.12827e-28	0.817179	0.289	0.002	6.93094e-24	MYH11+ CAFs	CHRM2
1.95957e-27	1.70317	0.6	0.069	6.38152e-23	MYH11+ CAFs	CHRDL2
1.22619e-26	2.85447	0.956	0.321	3.99321e-22	MYH11+ CAFs	SORBS1
1.51859e-26	0.663726	0.489	0.038	4.94543e-22	MYH11+ CAFs	HSD17B6
2.68058e-26	0.808313	0.622	0.075	8.72958e-22	MYH11+ CAFs	SLC38A1
4.12316e-26	1.56205	0.844	0.177	1.34275e-21	MYH11+ CAFs	NRP2
4.50304e-26	1.76733	0.889	0.217	1.46646e-21	MYH11+ CAFs	NAV2
3.35537e-25	2.69151	0.867	0.221	1.09271e-20	MYH11+ CAFs	MYH11
1.16088e-24	0.684906	0.511	0.049	3.78051e-20	MYH11+ CAFs	RBPMS2
1.26989e-24	1.09157	0.822	0.162	4.13553e-20	MYH11+ CAFs	AFDN
1.62154e-24	1.40753	0.733	0.137	5.28072e-20	MYH11+ CAFs	ARHGEF3
1.73437e-24	1.21385	0.644	0.088	5.64816e-20	MYH11+ CAFs	MID1
2.41291e-24	1.82421	0.444	0.038	7.85789e-20	MYH11+ CAFs	AC138305.1
6.27293e-24	1.05389	0.733	0.135	2.04284e-19	MYH11+ CAFs	PERP
7.75896e-23	0.9671	0.578	0.075	2.52678e-18	MYH11+ CAFs	MGST1
7.89964e-23	0.526265	0.556	0.066	2.5726e-18	MYH11+ CAFs	MAB21L2
1.1547e-22	0.838739	0.622	0.091	3.76039e-18	MYH11+ CAFs	PGM5
1.84916e-22	0.737902	0.556	0.069	6.02196e-18	MYH11+ CAFs	SLC25A4
3.5144e-22	0.772788	0.311	0.013	1.1445e-17	MYH11+ CAFs	FRMPD4
1.15973e-21	0.612021	0.422	0.035	3.77678e-17	MYH11+ CAFs	HACD1
1.25299e-21	2.13688	0.933	0.325	4.08048e-17	MYH11+ CAFs	SLMAP
1.28915e-21	2.08041	0.889	0.265	4.19824e-17	MYH11+ CAFs	CACNA1C
1.40523e-21	1.54499	0.933	0.321	4.57627e-17	MYH11+ CAFs	DPYSL3
1.62082e-21	2.31955	1	0.679	5.27835e-17	MYH11+ CAFs	LPP
1.90547e-21	1.11099	0.6	0.088	6.20534e-17	MYH11+ CAFs	GTF2IRD1
2.02604e-21	1.0206	0.778	0.162	6.59801e-17	MYH11+ CAFs	LRIG1
3.64876e-21	1.47597	0.333	0.02	1.18825e-16	MYH11+ CAFs	KCND2
5.19746e-21	1.72336	0.956	0.387	1.69261e-16	MYH11+ CAFs	CACNA2D1
6.48171e-21	0.995419	0.711	0.128	2.11083e-16	MYH11+ CAFs	PLN
6.53128e-21	0.654793	0.533	0.069	2.12698e-16	MYH11+ CAFs	SGMS2
6.85621e-21	2.00801	0.956	0.436	2.23279e-16	MYH11+ CAFs	SVIL
6.91834e-21	1.41903	0.844	0.246	2.25303e-16	MYH11+ CAFs	CISD1
7.26447e-21	0.953277	0.467	0.049	2.36575e-16	MYH11+ CAFs	PDZRN4
8.28073e-21	1.23099	0.867	0.246	2.6967e-16	MYH11+ CAFs	PLEKHO1
9.7707e-21	-2.88721	0.867	0.969	3.18193e-16	MYH11+ CAFs	VIM
1.04717e-20	0.919233	0.267	0.009	3.4102e-16	MYH11+ CAFs	C5orf46
1.23067e-20	0.621198	0.422	0.038	4.00779e-16	MYH11+ CAFs	MTCL1
1.62218e-20	1.67547	0.689	0.139	5.28279e-16	MYH11+ CAFs	SEMA3A
2.31191e-20	1.2694	0.533	0.075	7.52898e-16	MYH11+ CAFs	GAS1
2.5434e-20	-2.82975	0.889	0.971	8.28284e-16	MYH11+ CAFs	TMSB4X
2.64432e-20	0.726847	0.711	0.146	8.6115e-16	MYH11+ CAFs	WBP1L
3.6219e-20	1.02022	0.4	0.035	1.17951e-15	MYH11+ CAFs	FLNC
4.48055e-20	0.779609	0.489	0.062	1.45914e-15	MYH11+ CAFs	PM20D2
4.65465e-20	0.535295	0.422	0.042	1.51583e-15	MYH11+ CAFs	PSD
4.71279e-20	1.16509	0.667	0.122	1.53477e-15	MYH11+ CAFs	SYNM
5.33695e-20	0.671904	0.778	0.15	1.73803e-15	MYH11+ CAFs	CLU
6.95657e-20	2.58987	0.867	0.327	2.26548e-15	MYH11+ CAFs	PRKD1
9.52367e-20	0.5176	0.333	0.022	3.10148e-15	MYH11+ CAFs	DAPK1
1.46296e-19	0.578515	0.4	0.038	4.76427e-15	MYH11+ CAFs	VAV3
1.50274e-19	1.28673	0.956	0.279	4.89382e-15	MYH11+ CAFs	FNBP1
1.72586e-19	1.22982	0.444	0.051	5.62042e-15	MYH11+ CAFs	GRIP1
2.83888e-19	0.936803	0.622	0.113	9.24508e-15	MYH11+ CAFs	CD109
3.11632e-19	1.10102	0.644	0.128	1.01486e-14	MYH11+ CAFs	DANT2
3.28528e-19	0.556753	0.289	0.015	1.06988e-14	MYH11+ CAFs	RIC3
3.94683e-19	1.57685	1	0.374	1.28532e-14	MYH11+ CAFs	BNC2
3.96636e-19	0.638167	0.444	0.051	1.29169e-14	MYH11+ CAFs	HOXD10
4.02292e-19	1.26488	0.889	0.272	1.3101e-14	MYH11+ CAFs	LMOD1
4.24964e-19	1.08871	0.911	0.294	1.38394e-14	MYH11+ CAFs	BMPR1A
4.35473e-19	2.44526	0.889	0.316	1.41816e-14	MYH11+ CAFs	ITGA5
4.37645e-19	1.67127	0.911	0.327	1.42524e-14	MYH11+ CAFs	LTBP1
1.0419e-18	1.60054	0.978	0.544	3.39306e-14	MYH11+ CAFs	FOXP1
1.85251e-18	1.27614	0.867	0.261	6.03288e-14	MYH11+ CAFs	MAGI1
2.11256e-18	0.721756	0.6	0.1	6.87976e-14	MYH11+ CAFs	ABCC9
2.41641e-18	1.66305	0.933	0.427	7.86927e-14	MYH11+ CAFs	CTSB
2.68936e-18	1.2542	0.844	0.243	8.75818e-14	MYH11+ CAFs	MEIS2
3.44547e-18	0.635469	0.4	0.042	1.12205e-13	MYH11+ CAFs	PLA2G2A
4.57317e-18	1.45867	0.844	0.268	1.4893e-13	MYH11+ CAFs	SYNE2
6.96598e-18	0.805194	0.622	0.122	2.26854e-13	MYH11+ CAFs	LBR
8.10729e-18	0.746559	0.711	0.155	2.64022e-13	MYH11+ CAFs	TACC2
8.44065e-18	1.52285	0.667	0.159	2.74878e-13	MYH11+ CAFs	RASGEF1B
1.13286e-17	0.756799	0.778	0.179	3.68926e-13	MYH11+ CAFs	TBC1D1
1.34913e-17	0.595289	0.578	0.1	4.39359e-13	MYH11+ CAFs	SEC11C
2.14579e-17	-3.52102	0.2	0.816	6.98798e-13	MYH11+ CAFs	SPARC
2.24061e-17	1.47567	0.6	0.124	7.29676e-13	MYH11+ CAFs	HSPB8
4.3324e-17	0.808819	0.6	0.122	1.41089e-12	MYH11+ CAFs	GALNT10
4.68639e-17	1.02866	0.289	0.02	1.52617e-12	MYH11+ CAFs	RSPO2
6.72894e-17	0.928397	0.444	0.062	2.19135e-12	MYH11+ CAFs	JPH2
6.87293e-17	1.14756	0.689	0.164	2.23824e-12	MYH11+ CAFs	FLNB
8.22815e-17	0.736501	0.689	0.15	2.67958e-12	MYH11+ CAFs	PPP2R3A
1.17896e-16	0.849526	0.533	0.084	3.8394e-12	MYH11+ CAFs	PPP1R9A
1.18854e-16	0.522737	0.4	0.049	3.87058e-12	MYH11+ CAFs	ZDHHC2
1.64393e-16	0.956487	0.867	0.228	5.35363e-12	MYH11+ CAFs	PDE3A
1.99872e-16	1.18946	0.933	0.418	6.50905e-12	MYH11+ CAFs	CUX1
2.78334e-16	1.80563	0.978	0.489	9.06423e-12	MYH11+ CAFs	PDE4D
4.36376e-16	0.823944	0.511	0.088	1.4211e-11	MYH11+ CAFs	MICAL3
5.70622e-16	1.212	0.533	0.1	1.85829e-11	MYH11+ CAFs	RGS1
5.82271e-16	0.509842	0.356	0.038	1.89622e-11	MYH11+ CAFs	CCDC69
6.354e-16	0.580097	0.489	0.075	2.06924e-11	MYH11+ CAFs	ZFHX4
7.74094e-16	0.966473	0.622	0.148	2.52092e-11	MYH11+ CAFs	PGM2L1
9.57734e-16	0.518202	0.467	0.073	3.11896e-11	MYH11+ CAFs	SERTAD4-AS1
9.60607e-16	1.97343	0.711	0.195	3.12831e-11	MYH11+ CAFs	ACTG2
1.03452e-15	1.25656	0.933	0.369	3.36902e-11	MYH11+ CAFs	ENAH
1.24634e-15	0.855986	0.511	0.091	4.05882e-11	MYH11+ CAFs	NEDD4L
1.33768e-15	1.18019	0.889	0.354	4.35628e-11	MYH11+ CAFs	IGF1R
1.41239e-15	1.07542	0.933	0.378	4.5996e-11	MYH11+ CAFs	RAB31
3.0645e-15	1.50847	1	0.562	9.97983e-11	MYH11+ CAFs	MACF1
3.62403e-15	1.55411	0.911	0.518	1.1802e-10	MYH11+ CAFs	ACTN1
4.86073e-15	1.39422	0.889	0.454	1.58294e-10	MYH11+ CAFs	DDR2
7.00006e-15	1.02944	0.556	0.115	2.27964e-10	MYH11+ CAFs	THRB
7.49499e-15	0.7005	0.267	0.02	2.44082e-10	MYH11+ CAFs	FMN2
1.21249e-14	1.14417	0.667	0.192	3.94861e-10	MYH11+ CAFs	STK38L
1.24214e-14	0.612559	0.689	0.181	4.04516e-10	MYH11+ CAFs	CCDC6
1.30163e-14	1.42202	0.844	0.294	4.23889e-10	MYH11+ CAFs	AL078604.4
1.41649e-14	0.666651	0.378	0.049	4.61294e-10	MYH11+ CAFs	PRDM6
1.52143e-14	0.686228	0.844	0.252	4.95469e-10	MYH11+ CAFs	MICAL2
1.8983e-14	0.515132	0.289	0.027	6.18199e-10	MYH11+ CAFs	STON1-GTF2A1L
2.199e-14	1.46266	1	0.737	7.16125e-10	MYH11+ CAFs	NEAT1
2.71984e-14	0.999538	0.711	0.217	8.85744e-10	MYH11+ CAFs	PCBP3
3.49342e-14	0.92626	0.822	0.283	1.13767e-09	MYH11+ CAFs	TNS1
3.51566e-14	0.985923	0.889	0.358	1.14491e-09	MYH11+ CAFs	RB1CC1
4.19852e-14	0.719156	0.6	0.148	1.36729e-09	MYH11+ CAFs	DLG5
5.94168e-14	1.35462	0.867	0.378	1.93497e-09	MYH11+ CAFs	GBP2
7.01587e-14	0.562461	0.333	0.042	2.28479e-09	MYH11+ CAFs	ALDH1B1
7.31946e-14	1.2066	0.756	0.248	2.38366e-09	MYH11+ CAFs	PHLDB2
7.80985e-14	1.41955	0.978	0.513	2.54336e-09	MYH11+ CAFs	TRIO
1.10264e-13	0.556136	0.556	0.117	3.59086e-09	MYH11+ CAFs	TSPAN2
1.17197e-13	1.15609	0.578	0.148	3.81665e-09	MYH11+ CAFs	XYLT1
1.36439e-13	0.790749	0.8	0.254	4.44328e-09	MYH11+ CAFs	BCL6
1.5204e-13	0.828478	0.778	0.239	4.95132e-09	MYH11+ CAFs	STAT5B
1.60881e-13	0.629306	0.467	0.088	5.23926e-09	MYH11+ CAFs	SNCAIP
1.64908e-13	0.55816	0.444	0.077	5.3704e-09	MYH11+ CAFs	KIAA0586
2.12799e-13	1.39437	0.578	0.146	6.93002e-09	MYH11+ CAFs	HOPX
2.51866e-13	1.08758	0.889	0.35	8.20228e-09	MYH11+ CAFs	PRKCA
5.22544e-13	1.07507	0.956	0.785	1.70172e-08	MYH11+ CAFs	SELENOM
6.03887e-13	0.804848	0.756	0.25	1.96662e-08	MYH11+ CAFs	GRB10
6.32554e-13	0.671427	0.711	0.212	2.05998e-08	MYH11+ CAFs	FXYD6
6.59237e-13	1.2146	0.822	0.343	2.14687e-08	MYH11+ CAFs	MSRB3
6.72571e-13	1.50201	0.622	0.177	2.1903e-08	MYH11+ CAFs	USP54
6.76319e-13	0.867292	0.644	0.184	2.2025e-08	MYH11+ CAFs	CD82
7.08082e-13	0.996595	0.422	0.077	2.30594e-08	MYH11+ CAFs	MYOCD
9.00876e-13	1.81039	0.689	0.219	2.93379e-08	MYH11+ CAFs	PLCB1
1.82191e-12	1.36462	0.911	0.462	5.93324e-08	MYH11+ CAFs	PTPRM
2.10095e-12	0.722084	0.333	0.046	6.84195e-08	MYH11+ CAFs	CHI3L2
2.68031e-12	0.833357	0.8	0.301	8.72871e-08	MYH11+ CAFs	SIPA1L1
3.08247e-12	0.673283	0.667	0.197	1.00384e-07	MYH11+ CAFs	HDAC4
3.33058e-12	0.544951	0.711	0.21	1.08464e-07	MYH11+ CAFs	ELK3
3.45335e-12	1.29617	0.867	0.372	1.12462e-07	MYH11+ CAFs	CASC15
3.65581e-12	0.770304	0.867	0.345	1.19055e-07	MYH11+ CAFs	NCKAP1
3.90588e-12	0.895094	0.644	0.186	1.27199e-07	MYH11+ CAFs	INSR
3.96417e-12	1.784	0.933	0.655	1.29097e-07	MYH11+ CAFs	SOD2
4.48774e-12	0.560496	0.733	0.197	1.46148e-07	MYH11+ CAFs	SORBS2
5.90205e-12	1.31291	0.756	0.281	1.92206e-07	MYH11+ CAFs	CARMN
6.02887e-12	1.10012	0.911	0.465	1.96336e-07	MYH11+ CAFs	PKIG
7.35908e-12	1.25523	0.733	0.274	2.39656e-07	MYH11+ CAFs	PBX3
7.42887e-12	2.06441	0.622	0.221	2.41929e-07	MYH11+ CAFs	FNIP2
7.97858e-12	1.44441	0.889	0.425	2.5983e-07	MYH11+ CAFs	PDLIM5
8.01058e-12	0.928165	0.733	0.221	2.60872e-07	MYH11+ CAFs	PCDH7
8.26254e-12	1.14004	0.578	0.164	2.69078e-07	MYH11+ CAFs	DTNA
8.34464e-12	0.762437	0.489	0.111	2.71751e-07	MYH11+ CAFs	CDC42EP3
8.36098e-12	0.827592	0.8	0.308	2.72284e-07	MYH11+ CAFs	MLXIP
9.13144e-12	1.30986	1	0.925	2.97374e-07	MYH11+ CAFs	MALAT1
1.47193e-11	0.86985	0.578	0.159	4.7935e-07	MYH11+ CAFs	RARRES1
1.4807e-11	0.844114	0.911	0.416	4.82204e-07	MYH11+ CAFs	YAP1
1.52317e-11	0.60296	0.489	0.106	4.96034e-07	MYH11+ CAFs	NT5DC3
2.01758e-11	0.58322	0.667	0.195	6.57047e-07	MYH11+ CAFs	PDE3B
2.07896e-11	0.566012	0.6	0.175	6.77035e-07	MYH11+ CAFs	ARID5A
2.08058e-11	0.855656	0.6	0.192	6.77562e-07	MYH11+ CAFs	UBE4B
2.25756e-11	0.692025	0.533	0.142	7.35196e-07	MYH11+ CAFs	MSRA
2.64539e-11	0.574784	0.4	0.082	8.61497e-07	MYH11+ CAFs	NACC2
2.70776e-11	0.739508	0.733	0.294	8.8181e-07	MYH11+ CAFs	CLIP1
2.97015e-11	0.644117	0.556	0.157	9.67259e-07	MYH11+ CAFs	CCNG1
3.2419e-11	0.625022	0.6	0.17	1.05576e-06	MYH11+ CAFs	ATP9A
3.73477e-11	1.28222	0.822	0.418	1.21627e-06	MYH11+ CAFs	AUTS2
4.16236e-11	1.26202	0.822	0.369	1.35552e-06	MYH11+ CAFs	SYNPO2
4.62787e-11	0.744603	0.844	0.361	1.50711e-06	MYH11+ CAFs	PTTG1IP
4.93277e-11	0.887056	0.622	0.192	1.60641e-06	MYH11+ CAFs	SORT1
5.08833e-11	0.643028	0.911	0.423	1.65706e-06	MYH11+ CAFs	NDUFV2
5.63732e-11	-2.13984	0.089	0.608	1.83585e-06	MYH11+ CAFs	PDLIM1
5.68017e-11	0.556213	0.422	0.084	1.8498e-06	MYH11+ CAFs	NOD1
7.60902e-11	0.557049	0.467	0.108	2.47795e-06	MYH11+ CAFs	KCND3
9.316e-11	0.572044	0.778	0.265	3.03385e-06	MYH11+ CAFs	PACS1
1.14055e-10	1.06311	0.756	0.299	3.71431e-06	MYH11+ CAFs	RGS2
1.60714e-10	0.912332	0.956	0.553	5.23382e-06	MYH11+ CAFs	RBMS1
1.80867e-10	1.25202	0.444	0.111	5.89011e-06	MYH11+ CAFs	ADAMTS6
1.97633e-10	0.854234	0.556	0.164	6.43611e-06	MYH11+ CAFs	TGM2
2.14603e-10	1.54838	0.978	0.617	6.98877e-06	MYH11+ CAFs	TSC22D1
2.1891e-10	1.12939	0.844	0.394	7.12903e-06	MYH11+ CAFs	ETV6
2.30536e-10	0.508346	0.556	0.148	7.50764e-06	MYH11+ CAFs	LIMCH1
2.34845e-10	0.988146	0.822	0.396	7.64796e-06	MYH11+ CAFs	MAP3K20
2.55507e-10	0.845274	0.889	0.54	8.32083e-06	MYH11+ CAFs	CD151
2.6462e-10	0.712236	0.6	0.188	8.61763e-06	MYH11+ CAFs	TES
2.67402e-10	0.535711	0.533	0.148	8.70821e-06	MYH11+ CAFs	RAB23
2.71415e-10	0.740145	0.911	0.533	8.83891e-06	MYH11+ CAFs	NUPR1
2.77358e-10	0.539205	0.378	0.075	9.03246e-06	MYH11+ CAFs	FGFR2
2.79635e-10	0.95075	0.978	0.732	9.10658e-06	MYH11+ CAFs	DSTN
3.00537e-10	1.39998	0.689	0.252	9.78729e-06	MYH11+ CAFs	CACNB2
3.87334e-10	0.579205	0.578	0.179	1.26139e-05	MYH11+ CAFs	STX17
4.37373e-10	0.531759	0.378	0.077	1.42435e-05	MYH11+ CAFs	USP31
4.51355e-10	0.698594	0.844	0.363	1.46988e-05	MYH11+ CAFs	GNAQ
4.52132e-10	0.703065	0.756	0.296	1.47241e-05	MYH11+ CAFs	ACSL3
5.21595e-10	0.554583	0.689	0.212	1.69863e-05	MYH11+ CAFs	FGF7
5.60689e-10	1.52811	0.933	0.644	1.82594e-05	MYH11+ CAFs	TAGLN
5.75879e-10	0.591482	0.622	0.21	1.87541e-05	MYH11+ CAFs	ATN1
6.67675e-10	0.776942	0.711	0.283	2.17435e-05	MYH11+ CAFs	SUPT3H
6.9667e-10	1.24001	0.889	0.482	2.26878e-05	MYH11+ CAFs	MYLK
7.31192e-10	0.882267	0.933	0.615	2.3812e-05	MYH11+ CAFs	COX6C
7.71547e-10	0.797202	0.289	0.049	2.51262e-05	MYH11+ CAFs	AMIGO2
8.68975e-10	0.800873	0.778	0.389	2.8299e-05	MYH11+ CAFs	ARL6IP5
9.60252e-10	0.840941	0.911	0.482	3.12716e-05	MYH11+ CAFs	DPYD
1.10011e-09	0.599542	0.578	0.188	3.58262e-05	MYH11+ CAFs	AGTRAP
1.12212e-09	0.604884	0.778	0.325	3.65429e-05	MYH11+ CAFs	PHF21A
1.13931e-09	0.675443	0.822	0.376	3.71027e-05	MYH11+ CAFs	KANK2
1.2527e-09	0.889994	0.556	0.175	4.07953e-05	MYH11+ CAFs	SMTN
1.29879e-09	0.64237	0.644	0.21	4.22963e-05	MYH11+ CAFs	MTUS1
1.35386e-09	-3.08519	0.178	0.604	4.409e-05	MYH11+ CAFs	S100A4
1.83765e-09	1.07503	0.911	0.562	5.98449e-05	MYH11+ CAFs	TXNIP
1.84064e-09	0.609627	0.489	0.139	5.99421e-05	MYH11+ CAFs	OXCT1
2.0684e-09	0.612123	0.644	0.217	6.73596e-05	MYH11+ CAFs	MITF
2.19958e-09	0.690051	0.711	0.29	7.16314e-05	MYH11+ CAFs	RASSF8
2.25386e-09	0.511623	0.6	0.204	7.33992e-05	MYH11+ CAFs	IL4R
2.44888e-09	-2.1996	0	0.491	7.97501e-05	MYH11+ CAFs	SERPINF1
2.59507e-09	1.17664	0.533	0.186	8.45111e-05	MYH11+ CAFs	MAML3
2.92228e-09	0.742665	0.578	0.192	9.5167e-05	MYH11+ CAFs	ANKS1A
3.05333e-09	0.671187	0.689	0.281	9.94346e-05	MYH11+ CAFs	OGA
3.18352e-09	0.514646	0.578	0.197	0.000103674	MYH11+ CAFs	HDAC7
3.21019e-09	0.54297	0.533	0.173	0.000104543	MYH11+ CAFs	IRF2BPL
3.22074e-09	0.708289	0.556	0.166	0.000104886	MYH11+ CAFs	NFATC1
3.37588e-09	0.521347	0.6	0.197	0.000109939	MYH11+ CAFs	TMX4
4.02561e-09	0.742423	0.444	0.113	0.000131098	MYH11+ CAFs	EFNA5
4.09072e-09	0.655211	0.8	0.354	0.000133218	MYH11+ CAFs	PDLIM7
4.39399e-09	0.723711	0.578	0.21	0.000143095	MYH11+ CAFs	DIXDC1
4.53961e-09	1.29083	0.8	0.385	0.000147837	MYH11+ CAFs	ID2
5.02996e-09	0.708239	0.711	0.303	0.000163806	MYH11+ CAFs	TUBB6
5.11334e-09	0.612562	0.689	0.292	0.000166521	MYH11+ CAFs	LRP10
5.32685e-09	0.707404	0.289	0.053	0.000173474	MYH11+ CAFs	HSD17B7
5.73873e-09	0.649923	0.6	0.204	0.000186888	MYH11+ CAFs	PAWR
5.74985e-09	1.39173	0.867	0.427	0.00018725	MYH11+ CAFs	CRYAB
6.98117e-09	0.599802	0.422	0.111	0.000227349	MYH11+ CAFs	DOCK11
7.61617e-09	0.698156	0.644	0.23	0.000248028	MYH11+ CAFs	GMDS
9.32128e-09	0.675012	0.556	0.184	0.000303557	MYH11+ CAFs	CDK8
9.64852e-09	0.527273	0.4	0.097	0.000314214	MYH11+ CAFs	PTPN4
1.05122e-08	0.937051	0.844	0.429	0.000342341	MYH11+ CAFs	TRPS1
1.06563e-08	0.56903	0.733	0.283	0.000347033	MYH11+ CAFs	KDSR
1.08152e-08	-1.92781	0.044	0.5	0.000352209	MYH11+ CAFs	PCOLCE
1.18741e-08	-1.87927	0.133	0.58	0.000386691	MYH11+ CAFs	DLC1
1.20755e-08	0.812173	0.511	0.159	0.00039325	MYH11+ CAFs	HGF
1.24896e-08	0.774433	0.978	0.602	0.000406737	MYH11+ CAFs	DST
1.47473e-08	0.847101	0.756	0.338	0.00048026	MYH11+ CAFs	ANTXR2
1.49257e-08	0.707088	0.689	0.312	0.00048607	MYH11+ CAFs	RICTOR
1.56365e-08	0.747716	0.511	0.162	0.000509217	MYH11+ CAFs	FILIP1
1.58062e-08	0.994616	0.911	0.529	0.000514746	MYH11+ CAFs	FTX
1.70356e-08	0.902387	0.956	0.697	0.000554781	MYH11+ CAFs	YBX3
1.70557e-08	0.600997	0.6	0.204	0.000555435	MYH11+ CAFs	IRS2
1.92519e-08	-3.23411	0.133	0.551	0.000626956	MYH11+ CAFs	DCN
1.94476e-08	0.638851	0.911	0.507	0.000633332	MYH11+ CAFs	FERMT2
2.03257e-08	0.604952	0.511	0.164	0.000661928	MYH11+ CAFs	RASSF3
2.11803e-08	0.540564	0.689	0.259	0.000689759	MYH11+ CAFs	TOX
2.24128e-08	1.08154	1	0.94	0.000729896	MYH11+ CAFs	ACTB
2.32347e-08	0.807338	0.756	0.343	0.00075666	MYH11+ CAFs	SCMH1
2.38487e-08	0.513764	0.733	0.314	0.000776656	MYH11+ CAFs	CMIP
2.39331e-08	0.595897	0.667	0.272	0.000779405	MYH11+ CAFs	ANO6
2.40691e-08	0.566447	0.911	0.46	0.000783833	MYH11+ CAFs	PARVA
2.82595e-08	1.10534	0.533	0.199	0.000920298	MYH11+ CAFs	NCALD
2.99125e-08	-1.48829	0	0.445	0.000974131	MYH11+ CAFs	PLAC9
3.10325e-08	0.581511	0.911	0.429	0.00101061	MYH11+ CAFs	KIF5B
3.15497e-08	0.517488	0.467	0.144	0.00102745	MYH11+ CAFs	ANKLE2
3.23726e-08	0.548631	0.356	0.082	0.00105424	MYH11+ CAFs	TRAP1
3.56997e-08	0.740685	0.578	0.226	0.0011626	MYH11+ CAFs	ABHD5
3.59851e-08	0.833639	0.711	0.299	0.00117189	MYH11+ CAFs	BTBD9
3.67914e-08	0.868351	0.844	0.434	0.00119815	MYH11+ CAFs	SULF1
4.42847e-08	0.814327	0.467	0.148	0.00144218	MYH11+ CAFs	ANO10
4.75784e-08	1.09414	0.489	0.164	0.00154944	MYH11+ CAFs	PMAIP1
6.06014e-08	0.586783	0.889	0.491	0.00197354	MYH11+ CAFs	PPP1R12A
6.17879e-08	0.883324	0.533	0.208	0.00201218	MYH11+ CAFs	HS2ST1
6.60489e-08	-1.99921	0.156	0.549	0.00215095	MYH11+ CAFs	COL18A1
6.7135e-08	0.699905	0.6	0.232	0.00218632	MYH11+ CAFs	RNF216
6.87905e-08	0.595891	0.733	0.336	0.00224023	MYH11+ CAFs	DIP2C
7.70009e-08	0.573734	0.267	0.051	0.00250761	MYH11+ CAFs	PLXNA4
8.74244e-08	0.614152	0.533	0.195	0.00284706	MYH11+ CAFs	APOL1
8.88189e-08	0.636249	0.733	0.308	0.00289248	MYH11+ CAFs	LRBA
9.03681e-08	-1.99875	0.2	0.562	0.00294293	MYH11+ CAFs	PHLDA1
9.20768e-08	0.652479	0.622	0.254	0.00299857	MYH11+ CAFs	TFDP2
1.00499e-07	0.525829	0.4	0.115	0.00327286	MYH11+ CAFs	DTNBP1
1.14715e-07	-4.6107	0	0.418	0.00373581	MYH11+ CAFs	CXCL14
1.25454e-07	0.790636	0.667	0.279	0.00408555	MYH11+ CAFs	MEIS1
1.59876e-07	-2.45026	0.644	0.777	0.00520651	MYH11+ CAFs	COL1A2
1.89022e-07	0.820866	0.756	0.369	0.00615569	MYH11+ CAFs	PTBP2
1.93675e-07	0.665377	0.733	0.347	0.00630723	MYH11+ CAFs	TCF7L2
1.97351e-07	-1.57541	0	0.407	0.00642694	MYH11+ CAFs	CYGB
2.09245e-07	0.62599	0.467	0.155	0.00681426	MYH11+ CAFs	FOCAD
2.18857e-07	0.503699	0.533	0.184	0.00712729	MYH11+ CAFs	BACH2
2.35635e-07	0.779058	0.844	0.451	0.0076737	MYH11+ CAFs	CSRP1
2.59252e-07	-1.57291	0.022	0.42	0.00844279	MYH11+ CAFs	CFH
3.09872e-07	1.06788	0.978	0.613	0.0100913	MYH11+ CAFs	MBNL1
3.33615e-07	1.11863	0.4	0.126	0.0108645	MYH11+ CAFs	IFIT3
3.47249e-07	0.8617	0.844	0.445	0.0113085	MYH11+ CAFs	PBX1
3.61415e-07	0.65048	0.689	0.301	0.0117698	MYH11+ CAFs	UBE2E2
3.66319e-07	-1.30864	0.022	0.414	0.0119295	MYH11+ CAFs	FBN1
3.78567e-07	-1.30913	0.022	0.414	0.0123284	MYH11+ CAFs	SELENOP
3.90285e-07	0.880368	0.933	0.653	0.01271	MYH11+ CAFs	MYL9
4.06914e-07	0.549593	0.711	0.345	0.0132516	MYH11+ CAFs	PPP2R5E
4.14789e-07	-1.34941	0	0.392	0.013508	MYH11+ CAFs	RBP1
4.4062e-07	0.647138	0.867	0.524	0.0143492	MYH11+ CAFs	PALLD
4.48469e-07	0.560997	0.667	0.31	0.0146048	MYH11+ CAFs	PKD2
4.65059e-07	1.52737	0.844	0.533	0.0151451	MYH11+ CAFs	GEM
4.7684e-07	0.568466	0.622	0.263	0.0155288	MYH11+ CAFs	TRIM44
4.79951e-07	0.697982	0.711	0.365	0.0156301	MYH11+ CAFs	WWTR1
5.82193e-07	1.20252	0.756	0.409	0.0189597	MYH11+ CAFs	PPP1R12B
5.94158e-07	0.604103	0.689	0.292	0.0193494	MYH11+ CAFs	SLC4A7
5.99311e-07	-1.32723	0.089	0.462	0.0195172	MYH11+ CAFs	LTBP4
6.22022e-07	1.04917	0.756	0.431	0.0202568	MYH11+ CAFs	THBS1
6.73687e-07	-1.33891	0.089	0.482	0.0219393	MYH11+ CAFs	TFPI
7.22895e-07	0.57889	0.733	0.365	0.0235418	MYH11+ CAFs	PCNX1
8.47188e-07	0.639801	0.889	0.529	0.0275895	MYH11+ CAFs	AKT3
8.55334e-07	-1.44399	0	0.376	0.0278548	MYH11+ CAFs	FXYD1
8.56961e-07	0.529948	0.644	0.29	0.0279078	MYH11+ CAFs	ZNF609
8.78573e-07	0.541263	0.822	0.376	0.0286116	MYH11+ CAFs	PDLIM3
1.00523e-06	0.80873	0.8	0.427	0.0327362	MYH11+ CAFs	LRRFIP1
1.05775e-06	0.504731	0.644	0.281	0.0344467	MYH11+ CAFs	VTI1A
1.15455e-06	1.16806	0.578	0.281	0.037599	MYH11+ CAFs	NPAS3
1.19628e-06	0.760752	0.889	0.54	0.038958	MYH11+ CAFs	ANKRD12
1.21361e-06	-1.68387	0.044	0.412	0.0395224	MYH11+ CAFs	CTSK
1.22098e-06	0.637624	0.867	0.44	0.0397624	MYH11+ CAFs	PTPRK
1.28268e-06	-1.77337	0	0.367	0.0417719	MYH11+ CAFs	PDGFRA
1.36278e-06	0.668426	0.844	0.56	0.0443803	MYH11+ CAFs	VAPA
1.43718e-06	1.34827	0.822	0.46	0.0468032	MYH11+ CAFs	DMD
1.43787e-06	0.756377	0.667	0.303	0.0468258	MYH11+ CAFs	FBXL17
1.44643e-06	-1.40321	0.044	0.431	0.0471043	MYH11+ CAFs	EMP1
1.51485e-06	0.822033	0.867	0.54	0.0493326	MYH11+ CAFs	SOD3
1.51778e-06	-2.68625	0.067	0.436	0.049428	MYH11+ CAFs	CRIP1
3.76871e-62	2.57813	0.958	0.147	1.22732e-57	iCAFs	CXCL14
5.74098e-62	1.96769	0.762	0.054	1.86961e-57	iCAFs	MCTP2
1.04511e-56	2.0431	0.867	0.119	3.40351e-52	iCAFs	PDGFRA
1.04567e-56	1.20908	0.713	0.04	3.40533e-52	iCAFs	EMID1
8.7861e-54	1.95277	0.713	0.056	2.86128e-49	iCAFs	PDE7B
2.98229e-52	1.1381	0.678	0.042	9.71212e-48	iCAFs	ALDH1A3
8.12325e-52	1.81723	0.881	0.167	2.64542e-47	iCAFs	CLMP
2.02883e-50	1.5442	0.706	0.068	6.6071e-46	iCAFs	BMP4
3.1205e-50	1.73145	0.678	0.048	1.01622e-45	iCAFs	THSD4
8.40345e-50	2.32823	0.79	0.127	2.73667e-45	iCAFs	MEG3
2.96496e-49	1.13659	0.72	0.073	9.6557e-45	iCAFs	PITX1
7.85769e-47	2.86847	0.72	0.088	2.55894e-42	iCAFs	CFD
1.03093e-46	1.68276	0.811	0.15	3.35732e-42	iCAFs	MAPK10
2.19582e-46	1.22246	0.734	0.096	7.15091e-42	iCAFs	PROCR
3.59484e-46	2.1431	0.839	0.192	1.1707e-41	iCAFs	ADGRL3
5.27155e-46	1.89604	0.916	0.26	1.71673e-41	iCAFs	PDZRN3
1.00932e-45	1.65118	0.706	0.09	3.28695e-41	iCAFs	UNC5C
2.67615e-45	1.338	0.65	0.054	8.71515e-41	iCAFs	DACH1
1.01133e-44	1.28941	0.643	0.059	3.29351e-40	iCAFs	PTCH1
3.18716e-43	1.43597	0.692	0.09	1.03793e-38	iCAFs	MMP19
2.29242e-42	0.845076	0.51	0.017	7.46548e-38	iCAFs	SMPDL3A
2.46635e-42	1.55997	0.909	0.277	8.03193e-38	iCAFs	PSD3
7.68374e-42	1.20169	0.86	0.192	2.50229e-37	iCAFs	CFH
1.0354e-41	1.21377	0.734	0.105	3.37188e-37	iCAFs	LAMA2
1.21314e-41	1.43123	0.797	0.158	3.9507e-37	iCAFs	SPRY1
2.10239e-41	1.40223	0.524	0.023	6.84666e-37	iCAFs	PDGFD
2.8951e-41	1.24999	0.783	0.144	9.42819e-37	iCAFs	EDNRB
3.57885e-41	1.54835	0.657	0.099	1.16549e-36	iCAFs	ABCC4
4.48797e-41	1.36611	0.748	0.127	1.46155e-36	iCAFs	SLC9A9
1.24789e-40	1.35948	0.503	0.017	4.06387e-36	iCAFs	SCARA5
1.56412e-40	1.42475	0.51	0.023	5.0937e-36	iCAFs	TRPA1
3.2957e-40	1.94645	0.706	0.121	1.07328e-35	iCAFs	KAZN
4.02431e-40	1.46466	0.888	0.232	1.31056e-35	iCAFs	BICC1
4.45958e-40	1.35566	0.874	0.243	1.45231e-35	iCAFs	MFAP4
9.23167e-40	1.2327	0.909	0.274	3.00639e-35	iCAFs	EMILIN1
1.7357e-39	1.35271	0.867	0.251	5.65248e-35	iCAFs	LTBP4
4.52521e-39	1.41227	0.692	0.11	1.47368e-34	iCAFs	TCF21
1.25941e-38	1.99744	0.832	0.218	4.1014e-34	iCAFs	SLC2A3
2.10635e-38	1.68815	0.797	0.201	6.85955e-34	iCAFs	EDIL3
2.37693e-38	0.79075	0.846	0.178	7.74071e-34	iCAFs	CYGB
6.64235e-38	1.67986	0.923	0.288	2.16315e-33	iCAFs	NEGR1
1.26102e-37	1.01894	0.559	0.051	4.10664e-33	iCAFs	CACHD1
1.27344e-37	0.836258	0.552	0.045	4.14707e-33	iCAFs	LSP1
1.42095e-37	1.61951	0.587	0.071	4.62746e-33	iCAFs	TNFRSF10D
2.88456e-37	1.48706	0.741	0.167	9.39387e-33	iCAFs	SLC24A3
6.34158e-37	1.34819	0.811	0.246	2.0652e-32	iCAFs	TLE4
1.09787e-36	1.22093	0.839	0.249	3.57534e-32	iCAFs	FHL2
1.58478e-36	1.93567	0.469	0.02	5.161e-32	iCAFs	ADAM28
2.9586e-36	1.69746	0.888	0.274	9.63499e-32	iCAFs	GPC6
1.73089e-35	1.38469	0.958	0.362	5.63681e-31	iCAFs	PDE4D
1.98296e-35	0.827001	0.657	0.113	6.45772e-31	iCAFs	FENDRR
6.40791e-35	0.759678	0.455	0.02	2.0868e-30	iCAFs	SAMD11
8.3208e-35	2.09716	0.476	0.031	2.70975e-30	iCAFs	AL365295.1
1.24662e-34	0.875092	0.615	0.093	4.05976e-30	iCAFs	C2
2.38121e-34	1.81027	0.685	0.138	7.75466e-30	iCAFs	AC083837.1
2.55819e-34	2.14918	0.734	0.212	8.33101e-30	iCAFs	PLAT
4.44302e-34	3.00632	0.573	0.082	1.44691e-29	iCAFs	ADAMDEC1
7.82024e-34	0.863488	0.524	0.048	2.54674e-29	iCAFs	LINC01082
1.14077e-33	1.03302	0.965	0.362	3.71505e-29	iCAFs	TMEM176B
1.38724e-33	1.89652	0.664	0.136	4.5177e-29	iCAFs	TSHZ2
2.3858e-33	0.716794	0.476	0.028	7.76961e-29	iCAFs	WNT4
4.21933e-33	1.18808	0.699	0.15	1.37407e-28	iCAFs	CPED1
4.47066e-33	1.02286	0.483	0.042	1.45591e-28	iCAFs	PRICKLE1
4.81383e-33	0.648103	0.476	0.037	1.56767e-28	iCAFs	PTGER2
7.25908e-33	0.815622	0.601	0.093	2.36399e-28	iCAFs	PCDH18
1.30805e-32	0.991105	0.469	0.037	4.25978e-28	iCAFs	DLL1
1.45698e-32	1.1153	0.678	0.138	4.74479e-28	iCAFs	PLEKHH2
2.61809e-32	1.01058	0.93	0.314	8.52606e-28	iCAFs	TMEM176A
4.26368e-32	1.0028	0.874	0.268	1.38851e-27	iCAFs	LAMB1
4.56593e-32	1.29709	0.42	0.02	1.48694e-27	iCAFs	AC120193.1
5.04903e-32	1.96955	0.629	0.124	1.64427e-27	iCAFs	F3
6.92678e-32	1.32435	0.392	0.011	2.25578e-27	iCAFs	SHANK2
1.1046e-31	1.07988	0.846	0.28	3.59723e-27	iCAFs	FARP1
1.54781e-31	1.15614	0.441	0.028	5.04059e-27	iCAFs	PCSK6
2.29416e-31	0.708918	0.713	0.169	7.47116e-27	iCAFs	RGS10
7.07574e-31	0.641224	0.783	0.184	2.30429e-26	iCAFs	RBP1
1.37642e-30	1.05041	0.538	0.073	4.48244e-26	iCAFs	MEG8
1.39858e-30	1.34641	0.853	0.274	4.55462e-26	iCAFs	FBLN1
3.51313e-30	1.23202	0.615	0.124	1.14409e-25	iCAFs	LDB2
4.38809e-30	0.92965	0.594	0.107	1.42902e-25	iCAFs	PRKAR2B
7.53525e-30	1.4481	0.986	0.63	2.45393e-25	iCAFs	CEBPD
7.84834e-30	1.05253	0.664	0.141	2.55589e-25	iCAFs	SNED1
1.28169e-29	1.38197	0.909	0.376	4.17397e-25	iCAFs	RORA
3.32851e-29	0.982436	0.357	0.008	1.08396e-24	iCAFs	ALKAL2
3.84313e-29	0.807918	0.469	0.048	1.25155e-24	iCAFs	PREX2
4.1833e-29	0.948467	0.86	0.308	1.36233e-24	iCAFs	LRP1
4.53166e-29	1.72912	0.552	0.096	1.47578e-24	iCAFs	GADD45G
4.6979e-29	1.22935	0.846	0.342	1.52992e-24	iCAFs	TTC28
5.39712e-29	1.51057	0.441	0.037	1.75763e-24	iCAFs	ADH1B
8.11023e-29	1.01282	0.427	0.034	2.64118e-24	iCAFs	AC004160.1
1.46495e-28	0.9859	0.874	0.251	4.77075e-24	iCAFs	BNC2
1.53061e-28	0.890288	0.664	0.172	4.9846e-24	iCAFs	EGFR
1.74734e-28	1.46619	0.51	0.076	5.69038e-24	iCAFs	MCTP1
2.54544e-28	2.28848	0.811	0.336	8.28949e-24	iCAFs	CCN2
3.30379e-28	1.09607	0.741	0.223	1.07591e-23	iCAFs	PRICKLE2
3.39066e-28	1.32564	0.818	0.294	1.1042e-23	iCAFs	FBXL7
4.40398e-28	1.2618	0.944	0.483	1.4342e-23	iCAFs	ZFP36L2
5.81237e-28	0.995202	0.93	0.438	1.89286e-23	iCAFs	TOP1
8.35117e-28	0.94003	0.706	0.209	2.71964e-23	iCAFs	CPNE8
9.97447e-28	1.1338	0.357	0.014	3.24828e-23	iCAFs	HAPLN1
1.20791e-27	1.15765	0.86	0.314	3.93369e-23	iCAFs	PLEKHA5
1.40772e-27	0.62084	0.441	0.04	4.58438e-23	iCAFs	TSPAN33
1.4158e-27	1.16803	0.972	0.554	4.61068e-23	iCAFs	TCF4
2.34899e-27	0.525516	0.483	0.059	7.64973e-23	iCAFs	LINC02802
2.51542e-27	1.41496	0.832	0.347	8.19171e-23	iCAFs	REV3L
2.79793e-27	0.751746	0.566	0.102	9.11174e-23	iCAFs	MRC2
3.07784e-27	0.571748	0.608	0.119	1.00233e-22	iCAFs	GLT8D2
7.17678e-27	0.624679	0.427	0.04	2.33719e-22	iCAFs	LINC02762
9.28292e-27	0.642898	0.455	0.054	3.02307e-22	iCAFs	SPON1
9.80026e-27	0.996897	0.545	0.11	3.19155e-22	iCAFs	TRERF1
1.08261e-26	1.14605	0.993	0.475	3.52562e-22	iCAFs	A2M
1.45358e-26	1.35765	0.524	0.088	4.73371e-22	iCAFs	IGFBP3
2.01297e-26	0.751247	0.399	0.034	6.55543e-22	iCAFs	RGS17
2.39134e-26	1.78654	0.399	0.034	7.78765e-22	iCAFs	NRG1
2.44632e-26	1.51835	0.734	0.254	7.96669e-22	iCAFs	ICAM1
2.98579e-26	1.13554	0.385	0.028	9.72352e-22	iCAFs	CLIC2
3.14929e-26	0.841336	0.336	0.011	1.0256e-21	iCAFs	HSD17B2
4.08242e-26	1.47805	0.944	0.511	1.32948e-21	iCAFs	RBMS3
4.17617e-26	1.00614	0.951	0.455	1.36001e-21	iCAFs	IL6ST
7.67197e-26	0.873374	0.727	0.209	2.49845e-21	iCAFs	ARHGAP6
9.99889e-26	2.14163	0.378	0.031	3.25624e-21	iCAFs	TFPI2
2.41577e-25	1.86243	0.566	0.11	7.86719e-21	iCAFs	PTGDS
2.77354e-25	0.939104	0.769	0.249	9.03232e-21	iCAFs	GRK5
3.10393e-25	1.19403	0.364	0.025	1.01083e-20	iCAFs	TAFA2
3.57037e-25	0.721577	0.818	0.316	1.16273e-20	iCAFs	RRBP1
4.0162e-25	1.28926	0.923	0.449	1.30792e-20	iCAFs	FOXO3
5.32327e-25	0.855598	0.839	0.333	1.73358e-20	iCAFs	RHOBTB3
8.88892e-25	0.90217	0.685	0.212	2.89477e-20	iCAFs	CSF1
9.62013e-25	0.875367	0.573	0.121	3.13289e-20	iCAFs	PLTP
1.1238e-24	0.965363	0.371	0.031	3.65976e-20	iCAFs	BMPER
1.51442e-24	1.06599	0.895	0.376	4.93187e-20	iCAFs	ZBTB16
1.77268e-24	1.01646	0.601	0.15	5.7729e-20	iCAFs	ABI3BP
1.98795e-24	0.842556	0.741	0.24	6.47395e-20	iCAFs	FGFR1
2.58099e-24	1.13668	0.587	0.147	8.40526e-20	iCAFs	LDLR
4.3313e-24	1.05544	0.741	0.271	1.41053e-19	iCAFs	CRY1
6.17393e-24	1.34998	0.678	0.212	2.0106e-19	iCAFs	VCAN
6.5201e-24	1.80572	0.762	0.305	2.12333e-19	iCAFs	SDK1
8.25764e-24	1.43476	0.762	0.282	2.68918e-19	iCAFs	ROBO1
9.03417e-24	1.24188	0.727	0.257	2.94207e-19	iCAFs	NAALADL2
1.29862e-23	1.12247	0.727	0.249	4.22909e-19	iCAFs	ETS2
1.63554e-23	0.512606	0.503	0.088	5.3263e-19	iCAFs	GJA1
1.65324e-23	1.00156	0.336	0.023	5.38394e-19	iCAFs	BMP5
1.91983e-23	0.937586	0.378	0.037	6.25213e-19	iCAFs	BDKRB2
2.38762e-23	1.12064	0.378	0.042	7.77554e-19	iCAFs	COL4A5
3.57048e-23	0.836525	0.476	0.085	1.16276e-18	iCAFs	AC011511.2
4.06207e-23	0.845816	0.797	0.257	1.32286e-18	iCAFs	PLXDC2
4.19257e-23	1.07924	0.615	0.175	1.36535e-18	iCAFs	SGCD
7.46954e-23	1.08108	0.846	0.395	2.43253e-18	iCAFs	SBF2
7.52469e-23	1.13305	0.776	0.311	2.45049e-18	iCAFs	DIAPH2
8.02943e-23	0.649371	0.587	0.153	2.61486e-18	iCAFs	OLFML3
1.24853e-22	0.750854	0.573	0.141	4.06597e-18	iCAFs	OSBPL10
1.36349e-22	0.64825	0.308	0.014	4.44033e-18	iCAFs	NSG1
1.39829e-22	0.867254	0.497	0.102	4.55368e-18	iCAFs	FANCC
1.69027e-22	1.67181	0.413	0.056	5.50455e-18	iCAFs	CXCL1
2.20366e-22	0.908961	0.378	0.045	7.17643e-18	iCAFs	WNT5B
2.24217e-22	1.14764	0.902	0.407	7.30185e-18	iCAFs	PTPRG
2.27771e-22	1.08263	0.524	0.124	7.41759e-18	iCAFs	DDHD1
3.25699e-22	1.4289	0.902	0.475	1.06067e-17	iCAFs	NAMPT
3.43877e-22	1.8025	0.825	0.404	1.11987e-17	iCAFs	CCN1
4.29859e-22	0.662682	0.923	0.342	1.39988e-17	iCAFs	COL6A3
5.22703e-22	1.0075	0.748	0.282	1.70224e-17	iCAFs	P4HA1
1.01087e-21	0.859228	0.846	0.362	3.29201e-17	iCAFs	C1orf21
1.04615e-21	0.716115	0.378	0.045	3.4069e-17	iCAFs	AC113383.1
1.08104e-21	1.08889	1	0.814	3.5205e-17	iCAFs	JUN
1.17038e-21	0.645323	0.741	0.257	3.81145e-17	iCAFs	PHACTR2
1.43208e-21	0.714751	0.944	0.427	4.66373e-17	iCAFs	LAMA4
2.28326e-21	1.209	0.951	0.661	7.43566e-17	iCAFs	ZFP36
2.49244e-21	0.650676	0.455	0.082	8.11686e-17	iCAFs	ARHGAP18
2.54212e-21	0.881729	0.51	0.119	8.27868e-17	iCAFs	PLAGL1
3.69012e-21	0.703687	0.343	0.034	1.20173e-16	iCAFs	OTULINL
3.85939e-21	0.896457	0.958	0.542	1.25685e-16	iCAFs	FNDC3B
4.44441e-21	2.78643	0.58	0.201	1.44737e-16	iCAFs	SOX6
4.57584e-21	0.709491	0.65	0.195	1.49017e-16	iCAFs	WARS
5.67162e-21	1.34821	0.72	0.288	1.84702e-16	iCAFs	INTS6
6.35898e-21	0.598037	0.448	0.079	2.07086e-16	iCAFs	FAT4
6.58099e-21	0.548818	0.559	0.138	2.14316e-16	iCAFs	CXCL12
7.77781e-21	1.15769	0.413	0.065	2.53292e-16	iCAFs	CCL11
8.90892e-21	0.914984	0.35	0.037	2.90128e-16	iCAFs	ROBO2
1.31073e-20	1.60229	0.86	0.537	4.26852e-16	iCAFs	HSPH1
1.34007e-20	0.687093	0.413	0.065	4.36408e-16	iCAFs	PID1
1.47311e-20	0.841594	0.371	0.045	4.79732e-16	iCAFs	WNT5A
1.6264e-20	1.32563	0.979	0.836	5.29653e-16	iCAFs	HSPA1A
1.75711e-20	1.19853	0.476	0.099	5.7222e-16	iCAFs	HPSE2
1.87249e-20	0.816744	0.699	0.249	6.09795e-16	iCAFs	SELENOP
2.13205e-20	1.10872	0.706	0.26	6.94323e-16	iCAFs	LSAMP
2.35475e-20	0.737625	0.441	0.085	7.66848e-16	iCAFs	MBOAT1
2.93227e-20	0.850552	0.846	0.373	9.54924e-16	iCAFs	NFAT5
2.95663e-20	0.794498	0.573	0.158	9.62855e-16	iCAFs	ITIH5
3.03798e-20	1.4068	0.49	0.119	9.8935e-16	iCAFs	SEMA4A
3.69653e-20	0.601602	0.343	0.037	1.20381e-15	iCAFs	AL109930.1
5.5927e-20	0.672929	0.343	0.04	1.82132e-15	iCAFs	IRF8
5.71941e-20	0.772158	0.888	0.362	1.86258e-15	iCAFs	DCN
5.72908e-20	1.12307	0.937	0.531	1.86573e-15	iCAFs	RAB7A
6.10985e-20	1.15038	0.587	0.172	1.98973e-15	iCAFs	HIVEP3
6.11949e-20	1.48117	0.545	0.155	1.99287e-15	iCAFs	PCDH7
6.58886e-20	0.729254	0.371	0.048	2.14573e-15	iCAFs	GDF15
8.23221e-20	-0.925811	0.357	0.042	2.6809e-15	iCAFs	APOD
8.78739e-20	0.904008	0.965	0.497	2.8617e-15	iCAFs	PRKG1
9.58583e-20	0.553362	0.427	0.076	3.12172e-15	iCAFs	MAN1C1
9.97253e-20	1.22305	0.552	0.158	3.24765e-15	iCAFs	FHIT
1.10464e-19	0.838209	0.797	0.353	3.59737e-15	iCAFs	FHL1
1.30517e-19	0.963579	0.294	0.023	4.2504e-15	iCAFs	LONRF3
1.32225e-19	0.572162	0.552	0.153	4.30606e-15	iCAFs	FOXF1
1.33816e-19	1.1819	0.832	0.39	4.35785e-15	iCAFs	IGFBP5
1.43446e-19	0.943223	0.804	0.345	4.67145e-15	iCAFs	PRR16
1.66761e-19	0.828466	0.867	0.424	5.43075e-15	iCAFs	CCNL1
1.83501e-19	0.508285	0.832	0.339	5.97589e-15	iCAFs	NBL1
1.96388e-19	0.907407	0.657	0.243	6.39557e-15	iCAFs	SH3PXD2B
2.25149e-19	0.875463	0.538	0.155	7.3322e-15	iCAFs	TNFRSF10B
2.29134e-19	1.00171	0.937	0.542	7.46199e-15	iCAFs	RBPMS
2.36993e-19	1.10336	0.476	0.116	7.71793e-15	iCAFs	ADAMTSL3
2.82514e-19	1.61915	0.636	0.226	9.20035e-15	iCAFs	AL078604.4
4.96653e-19	0.682708	0.287	0.023	1.6174e-14	iCAFs	FBN2
6.6712e-19	0.809846	0.895	0.458	2.17254e-14	iCAFs	AFF4
8.48363e-19	0.745366	0.594	0.178	2.76278e-14	iCAFs	TOX
9.74276e-19	0.813661	0.937	0.511	3.17283e-14	iCAFs	WSB1
1.06465e-18	1.11985	0.951	0.692	3.46715e-14	iCAFs	DNAJB1
1.07163e-18	0.775043	0.86	0.463	3.48986e-14	iCAFs	SFPQ
1.10716e-18	1.08416	0.587	0.178	3.60558e-14	iCAFs	IL1RAPL1
1.39256e-18	0.88191	0.86	0.429	4.53501e-14	iCAFs	CTNNB1
1.43563e-18	0.896842	0.587	0.181	4.67526e-14	iCAFs	CNTN4
1.59335e-18	0.927266	0.678	0.268	5.1889e-14	iCAFs	ZNF106
1.76575e-18	0.883344	0.874	0.404	5.75033e-14	iCAFs	RND3
1.9266e-18	0.708292	0.699	0.274	6.27417e-14	iCAFs	B4GALT1
2.06446e-18	0.67222	0.545	0.167	6.72313e-14	iCAFs	ECHDC2
2.17559e-18	1.10908	0.958	0.737	7.08504e-14	iCAFs	JUNB
2.32275e-18	0.691054	0.371	0.062	7.56427e-14	iCAFs	GFOD1
2.42238e-18	0.557278	0.685	0.263	7.88871e-14	iCAFs	PPP1CC
2.55776e-18	0.981395	0.979	0.613	8.3296e-14	iCAFs	EGR1
2.56353e-18	0.61079	0.357	0.054	8.34839e-14	iCAFs	SVEP1
2.62223e-18	0.651536	0.566	0.161	8.53956e-14	iCAFs	PLEKHG1
2.76279e-18	0.586503	0.308	0.031	8.99732e-14	iCAFs	MME
2.81613e-18	0.852004	0.65	0.246	9.17102e-14	iCAFs	CHIC2
2.94625e-18	0.58136	0.455	0.099	9.59475e-14	iCAFs	TNFSF10
2.9669e-18	0.64086	0.755	0.328	9.66201e-14	iCAFs	RSRP1
3.00781e-18	0.511423	0.252	0.014	9.79523e-14	iCAFs	AC087564.1
4.38387e-18	0.992158	0.783	0.37	1.42765e-13	iCAFs	IRF1
5.19331e-18	0.763396	0.825	0.373	1.69125e-13	iCAFs	PTPRM
5.32919e-18	0.956304	0.266	0.02	1.7355e-13	iCAFs	TAFA1
5.73651e-18	0.749979	0.259	0.017	1.86815e-13	iCAFs	TARID
5.93371e-18	0.820651	0.476	0.124	1.93237e-13	iCAFs	PDGFC
6.17649e-18	0.654957	0.273	0.023	2.01144e-13	iCAFs	NOS1AP
6.58695e-18	0.826776	0.392	0.076	2.1451e-13	iCAFs	EPHA7
6.83577e-18	0.736408	0.538	0.155	2.22614e-13	iCAFs	NOVA1
7.05932e-18	0.882308	0.531	0.141	2.29894e-13	iCAFs	GFPT2
8.00191e-18	1.16517	0.392	0.076	2.6059e-13	iCAFs	NLGN1
9.59555e-18	0.582288	0.469	0.119	3.12489e-13	iCAFs	CD302
1.04247e-17	1.41085	0.622	0.237	3.39491e-13	iCAFs	POSTN
1.11232e-17	0.725497	0.608	0.186	3.62238e-13	iCAFs	NPAS3
1.11527e-17	0.594579	0.294	0.031	3.63198e-13	iCAFs	TSLP
1.13144e-17	0.973628	0.455	0.11	3.68466e-13	iCAFs	GHR
1.21328e-17	0.784642	0.818	0.384	3.95117e-13	iCAFs	PAM
1.49124e-17	0.612163	0.888	0.421	4.85636e-13	iCAFs	CRISPLD2
1.52924e-17	0.612396	0.252	0.017	4.98011e-13	iCAFs	LINC01515
1.54839e-17	0.59731	0.804	0.342	5.0425e-13	iCAFs	LUC7L3
1.70652e-17	0.870752	0.923	0.492	5.55746e-13	iCAFs	STAT3
1.77033e-17	0.58303	0.762	0.299	5.76525e-13	iCAFs	SETBP1
1.86429e-17	0.882126	0.769	0.373	6.07126e-13	iCAFs	DDX3X
2.0513e-17	0.779639	0.385	0.073	6.68027e-13	iCAFs	HAS2
2.77263e-17	1.01034	0.972	0.63	9.02934e-13	iCAFs	ZFP36L1
2.86904e-17	1.01108	0.706	0.271	9.34333e-13	iCAFs	EMP1
2.97481e-17	0.877803	0.867	0.438	9.68776e-13	iCAFs	GEM
3.0573e-17	1.03643	0.986	0.831	9.9564e-13	iCAFs	FOS
3.20819e-17	1.07276	0.825	0.472	1.04478e-12	iCAFs	CTSC
3.70112e-17	0.96114	0.965	0.661	1.20531e-12	iCAFs	HSPA1B
3.99905e-17	0.669195	0.643	0.226	1.30233e-12	iCAFs	FUT8
4.52023e-17	1.30325	0.601	0.237	1.47206e-12	iCAFs	ZC3HAV1
4.80631e-17	0.608784	0.413	0.085	1.56522e-12	iCAFs	AC007319.1
4.95474e-17	1.44352	0.79	0.452	1.61356e-12	iCAFs	ZEB1
5.59609e-17	0.544745	0.727	0.297	1.82242e-12	iCAFs	IL1R1
5.84579e-17	0.897605	0.51	0.158	1.90374e-12	iCAFs	TEX14
5.95798e-17	0.684026	0.79	0.347	1.94028e-12	iCAFs	COL5A1
6.15852e-17	0.731606	0.364	0.062	2.00559e-12	iCAFs	CH25H
6.65507e-17	0.520646	0.853	0.435	2.16729e-12	iCAFs	S100A13
7.44535e-17	0.926905	0.965	0.641	2.42465e-12	iCAFs	FOSB
7.90668e-17	0.977939	0.902	0.494	2.57489e-12	iCAFs	MAML2
9.76965e-17	0.698448	0.713	0.294	3.18159e-12	iCAFs	NID1
1.09096e-16	0.689456	0.608	0.226	3.55282e-12	iCAFs	ITPR2
1.1619e-16	1.01847	0.811	0.39	3.78385e-12	iCAFs	NFKB1
1.31644e-16	0.538251	0.552	0.178	4.28712e-12	iCAFs	CASP4
1.32976e-16	0.924424	0.455	0.113	4.33051e-12	iCAFs	ADM
1.42143e-16	0.626191	0.916	0.525	4.62903e-12	iCAFs	HNRNPC
2.19171e-16	0.713298	0.727	0.333	7.13753e-12	iCAFs	ST5
2.39742e-16	0.913116	0.923	0.506	7.80743e-12	iCAFs	SLC38A2
3.38426e-16	0.643978	0.427	0.11	1.10212e-11	iCAFs	IL7
4.44929e-16	0.68853	0.671	0.277	1.44896e-11	iCAFs	DENND4A
7.35809e-16	0.63604	0.545	0.172	2.39624e-11	iCAFs	SLC25A37
8.14329e-16	0.753674	0.259	0.025	2.65194e-11	iCAFs	CP
8.59105e-16	0.66403	0.608	0.223	2.79776e-11	iCAFs	PXDN
9.47401e-16	0.56172	0.266	0.028	3.08531e-11	iCAFs	KCNH1
9.8232e-16	0.707864	0.615	0.223	3.19902e-11	iCAFs	LDLRAD4
1.1145e-15	0.705077	0.706	0.271	3.62947e-11	iCAFs	COL14A1
1.16685e-15	0.94174	0.573	0.206	3.79998e-11	iCAFs	CITED2
1.3685e-15	0.750948	0.678	0.285	4.45665e-11	iCAFs	RBBP6
1.5584e-15	0.545017	0.573	0.201	5.07509e-11	iCAFs	FRMD6
1.59221e-15	0.573813	0.881	0.452	5.18518e-11	iCAFs	FUS
1.91008e-15	0.629317	0.545	0.192	6.22038e-11	iCAFs	IFNGR2
2.06667e-15	0.547102	0.79	0.359	6.73031e-11	iCAFs	RBPJ
2.10458e-15	0.588611	0.357	0.071	6.85378e-11	iCAFs	WNT2B
2.22913e-15	0.992451	0.51	0.158	7.2594e-11	iCAFs	KCNQ1OT1
2.51318e-15	0.891434	0.958	0.619	8.18441e-11	iCAFs	SQSTM1
3.08344e-15	0.584324	0.804	0.353	1.00415e-10	iCAFs	SVIL
3.34117e-15	0.641181	0.385	0.09	1.08809e-10	iCAFs	MSC
3.8045e-15	0.74674	0.755	0.404	1.23897e-10	iCAFs	RUNX1
3.85862e-15	0.518959	0.469	0.13	1.2566e-10	iCAFs	FBLN5
4.22621e-15	0.90803	0.741	0.356	1.37631e-10	iCAFs	KLF4
4.26432e-15	0.579566	0.797	0.39	1.38872e-10	iCAFs	STK3
4.72542e-15	1.16158	0.79	0.452	1.53888e-10	iCAFs	SOCS3
5.79365e-15	0.69278	0.72	0.336	1.88676e-10	iCAFs	TANC1
7.02892e-15	0.807339	0.343	0.068	2.28904e-10	iCAFs	BMP2
7.92201e-15	0.839771	0.881	0.458	2.57988e-10	iCAFs	NFIA
8.07208e-15	0.702592	0.804	0.452	2.62875e-10	iCAFs	TRA2B
8.22642e-15	0.646893	0.748	0.322	2.67902e-10	iCAFs	BAZ2B
9.04071e-15	0.71082	0.944	0.556	2.9442e-10	iCAFs	C1S
1.02113e-14	0.656431	0.79	0.393	3.3254e-10	iCAFs	ATP2A2
1.05063e-14	0.882682	0.336	0.071	3.42148e-10	iCAFs	NFE2L3
1.05919e-14	1.03259	0.615	0.226	3.44936e-10	iCAFs	CCL2
1.09922e-14	0.685342	0.42	0.113	3.57973e-10	iCAFs	LIFR
1.28492e-14	0.586366	0.937	0.506	4.18447e-10	iCAFs	RBM39
1.31836e-14	0.58627	0.909	0.466	4.29336e-10	iCAFs	TXNIP
1.41484e-14	0.51701	0.692	0.316	4.60756e-10	iCAFs	MAFF
1.69255e-14	1.89046	0.294	0.051	5.51195e-10	iCAFs	FABP4
1.77202e-14	0.561753	0.455	0.133	5.77075e-10	iCAFs	TLN2
1.85306e-14	0.507203	0.524	0.184	6.03467e-10	iCAFs	ALDH2
1.90061e-14	0.553271	0.287	0.045	6.18952e-10	iCAFs	HS3ST3A1
2.1365e-14	0.83632	0.776	0.379	6.95771e-10	iCAFs	DMD
2.46572e-14	0.835612	0.762	0.398	8.02985e-10	iCAFs	APLP2
2.51046e-14	0.676054	0.441	0.136	8.17557e-10	iCAFs	SMARCA1
2.5629e-14	0.821947	0.559	0.209	8.34633e-10	iCAFs	ERRFI1
2.75207e-14	0.670209	0.545	0.189	8.96239e-10	iCAFs	CRYBG3
3.47619e-14	1.0157	0.259	0.034	1.13206e-09	iCAFs	AC092691.1
3.72093e-14	0.775612	0.671	0.271	1.21176e-09	iCAFs	RIN2
3.72663e-14	0.659068	0.706	0.308	1.21361e-09	iCAFs	ID2
4.02507e-14	0.63427	0.783	0.393	1.3108e-09	iCAFs	NCOA1
4.71773e-14	0.512574	0.273	0.04	1.53638e-09	iCAFs	DMKN
5.90934e-14	0.766342	0.762	0.339	1.92444e-09	iCAFs	THBS1
6.14722e-14	1.57609	0.594	0.254	2.00191e-09	iCAFs	PDK4
6.65911e-14	0.768329	0.72	0.325	2.1686e-09	iCAFs	ASXL1
6.9511e-14	0.693634	0.741	0.35	2.26369e-09	iCAFs	NRIP1
9.05718e-14	0.639803	0.448	0.136	2.94956e-09	iCAFs	UST
9.97332e-14	0.699586	0.846	0.508	3.24791e-09	iCAFs	MCL1
1.04876e-13	1.29759	0.594	0.251	3.4154e-09	iCAFs	ADAMTSL4-AS1
1.11071e-13	0.892848	0.503	0.186	3.61712e-09	iCAFs	MGAT5
1.18543e-13	0.53557	0.273	0.042	3.86049e-09	iCAFs	ABCA10
1.26259e-13	0.555247	0.392	0.102	4.11176e-09	iCAFs	AKR1B1
1.3133e-13	1.37353	0.51	0.201	4.27688e-09	iCAFs	ADGRL2
1.3253e-13	0.60527	0.427	0.127	4.31597e-09	iCAFs	AC022217.3
1.38937e-13	0.640239	0.86	0.463	4.52463e-09	iCAFs	TRA2A
1.4821e-13	0.898532	0.587	0.232	4.82662e-09	iCAFs	PLPP3
1.4822e-13	0.534903	0.343	0.079	4.82694e-09	iCAFs	COLEC12
1.68067e-13	1.42231	0.294	0.056	5.47327e-09	iCAFs	SFRP1
1.77836e-13	0.589242	0.476	0.164	5.79141e-09	iCAFs	KDM6B
2.22277e-13	0.588093	0.462	0.141	7.23867e-09	iCAFs	RDH10
2.26636e-13	0.534261	0.497	0.172	7.38063e-09	iCAFs	MCC
2.75192e-13	0.809962	0.944	0.633	8.96191e-09	iCAFs	PPP1R15A
3.49707e-13	0.802917	0.685	0.333	1.13886e-08	iCAFs	HIVEP2
3.81325e-13	0.626211	0.755	0.367	1.24182e-08	iCAFs	MBD5
4.964e-13	0.800881	0.448	0.141	1.61658e-08	iCAFs	EPHA3
5.20746e-13	0.635653	0.252	0.037	1.69586e-08	iCAFs	SAMD5
6.22071e-13	0.591707	0.497	0.175	2.02584e-08	iCAFs	TNFAIP2
8.2322e-13	0.890371	1	0.901	2.6809e-08	iCAFs	HSP90AA1
8.34234e-13	0.566412	0.476	0.161	2.71677e-08	iCAFs	MAST4
8.7068e-13	0.588616	0.797	0.421	2.83546e-08	iCAFs	BTG2
9.83417e-13	0.610628	0.545	0.22	3.2026e-08	iCAFs	RAB8B
1.02466e-12	0.547283	0.699	0.314	3.3369e-08	iCAFs	SMYD3
1.06382e-12	0.597415	0.497	0.189	3.46444e-08	iCAFs	MOSMO
1.15396e-12	0.541763	0.797	0.393	3.75798e-08	iCAFs	LAMC1
1.17418e-12	0.972436	0.385	0.113	3.82385e-08	iCAFs	MAMDC2
1.21136e-12	0.653802	0.923	0.585	3.94493e-08	iCAFs	IER2
1.31023e-12	0.709699	0.503	0.184	4.26689e-08	iCAFs	PTN
1.35189e-12	0.753135	0.965	0.678	4.40257e-08	iCAFs	NFKBIA
1.42228e-12	0.53623	0.86	0.492	4.63178e-08	iCAFs	HNRNPU
1.42686e-12	0.592622	0.965	0.602	4.6467e-08	iCAFs	RARRES2
1.56956e-12	0.637994	0.42	0.119	5.11143e-08	iCAFs	C3
1.6463e-12	0.554659	0.629	0.263	5.36134e-08	iCAFs	MSC-AS1
3.10292e-12	0.577033	0.371	0.099	1.0105e-07	iCAFs	PTGS2
3.10651e-12	0.657012	0.42	0.136	1.01167e-07	iCAFs	GLA
3.23996e-12	0.813207	0.573	0.246	1.05513e-07	iCAFs	RGS2
3.31326e-12	0.508234	0.524	0.198	1.079e-07	iCAFs	JAZF1
5.55132e-12	0.570437	0.629	0.305	1.80784e-07	iCAFs	RLF
6.08512e-12	0.746588	0.797	0.427	1.98168e-07	iCAFs	TNFAIP3
6.33881e-12	0.542586	0.797	0.427	2.0643e-07	iCAFs	EPB41L2
7.02917e-12	0.509295	0.483	0.172	2.28912e-07	iCAFs	ATP10D
8.83258e-12	0.642846	0.727	0.407	2.87642e-07	iCAFs	ELF2
9.96635e-12	0.705117	0.42	0.147	3.24564e-07	iCAFs	ADAM19
1.0032e-11	0.612325	0.671	0.331	3.26703e-07	iCAFs	RYBP
1.03087e-11	0.847881	0.839	0.551	3.35714e-07	iCAFs	GADD45B
1.1533e-11	0.879884	0.322	0.085	3.75585e-07	iCAFs	FGF13
1.27586e-11	0.517348	0.748	0.39	4.15498e-07	iCAFs	AHI1
1.47663e-11	0.502364	0.336	0.088	4.80881e-07	iCAFs	FAM110B
1.58443e-11	0.561317	0.706	0.362	5.15987e-07	iCAFs	LITAF
1.61954e-11	0.601197	0.566	0.257	5.27419e-07	iCAFs	CASK
2.06762e-11	0.508146	0.839	0.446	6.73342e-07	iCAFs	ARIH1
2.12524e-11	0.71563	0.42	0.138	6.92105e-07	iCAFs	ZFPM2-AS1
2.40839e-11	0.642507	0.336	0.09	7.84316e-07	iCAFs	PTPRD
2.88067e-11	0.604996	0.888	0.486	9.38118e-07	iCAFs	QKI
2.92755e-11	0.558528	0.895	0.556	9.53385e-07	iCAFs	TSC22D3
3.14739e-11	0.586308	0.629	0.299	1.02498e-06	iCAFs	TSC22D2
3.47474e-11	0.745255	1	0.816	1.13158e-06	iCAFs	HSP90AB1
3.69712e-11	0.992963	0.399	0.13	1.20401e-06	iCAFs	LRRC23
3.77467e-11	0.615011	0.986	0.669	1.22926e-06	iCAFs	NEAT1
3.87167e-11	0.718451	0.42	0.153	1.26085e-06	iCAFs	SLC16A1
4.73621e-11	0.636178	0.58	0.266	1.54239e-06	iCAFs	MAN1A1
4.87341e-11	1.1011	0.636	0.331	1.58707e-06	iCAFs	COL12A1
5.13498e-11	0.782543	0.28	0.068	1.67226e-06	iCAFs	FHOD3
5.4456e-11	0.518633	0.685	0.367	1.77341e-06	iCAFs	BCLAF1
5.62614e-11	0.599009	0.636	0.316	1.83221e-06	iCAFs	MAT2A
5.70765e-11	1.42728	0.804	0.48	1.85875e-06	iCAFs	TIMP3
6.15993e-11	0.507294	0.601	0.285	2.00604e-06	iCAFs	EIF4A3
6.51433e-11	0.520571	0.888	0.545	2.12146e-06	iCAFs	SON
7.25703e-11	0.530105	0.399	0.133	2.36332e-06	iCAFs	QSOX1
7.35074e-11	0.558035	0.476	0.184	2.39384e-06	iCAFs	GSE1
7.35996e-11	0.571837	0.881	0.565	2.39684e-06	iCAFs	UBE2D3
1.0359e-10	1.81379	0.517	0.26	3.37351e-06	iCAFs	APOE
1.0366e-10	0.639891	0.51	0.215	3.3758e-06	iCAFs	PELI2
1.05738e-10	0.72288	0.951	0.664	3.44345e-06	iCAFs	DNAJA1
1.15517e-10	0.511051	0.35	0.11	3.76193e-06	iCAFs	TRIB1
1.35483e-10	0.515726	0.343	0.099	4.41215e-06	iCAFs	ABCA6
1.68792e-10	0.510126	0.594	0.266	5.49686e-06	iCAFs	RUFY3
1.71026e-10	0.518814	0.741	0.404	5.56965e-06	iCAFs	MYADM
1.92514e-10	0.527321	0.385	0.133	6.26943e-06	iCAFs	SPRED2
2.21116e-10	0.844678	0.51	0.223	7.20088e-06	iCAFs	DLG2
2.45099e-10	0.56948	0.538	0.234	7.98188e-06	iCAFs	SESN1
3.04904e-10	0.544388	0.958	0.605	9.92952e-06	iCAFs	C1R
3.10988e-10	0.555725	0.301	0.088	1.01276e-05	iCAFs	HELB
3.4948e-10	0.525306	0.643	0.297	1.13812e-05	iCAFs	WWTR1
3.69374e-10	0.595724	0.86	0.486	1.2029e-05	iCAFs	ZSWIM6
4.33322e-10	0.503264	0.385	0.147	1.41116e-05	iCAFs	RPS6KA2
4.54978e-10	0.551524	0.315	0.09	1.48168e-05	iCAFs	POLG2
5.133e-10	-1.3671	0.098	0.362	1.67161e-05	iCAFs	PDE3A
6.12146e-10	0.552559	0.804	0.492	1.99352e-05	iCAFs	NFKBIZ
7.27966e-10	0.541571	0.594	0.297	2.37069e-05	iCAFs	DNAJB4
7.29362e-10	0.550751	0.678	0.37	2.37524e-05	iCAFs	HIF1A
7.66179e-10	0.545605	0.804	0.455	2.49514e-05	iCAFs	KMT2E
8.18072e-10	0.913346	0.273	0.071	2.66413e-05	iCAFs	AFF3
8.2482e-10	0.519119	0.692	0.356	2.68611e-05	iCAFs	BMPR2
9.41489e-10	0.596959	0.93	0.621	3.06605e-05	iCAFs	CEBPB
1.04053e-09	-1.66642	0.098	0.347	3.3886e-05	iCAFs	MCAM
1.06808e-09	0.571802	0.448	0.178	3.47831e-05	iCAFs	MITF
1.28818e-09	0.602894	0.413	0.161	4.19509e-05	iCAFs	UAP1
1.41755e-09	0.508206	0.364	0.124	4.61639e-05	iCAFs	EFEMP1
2.32336e-09	-1.00909	0.056	0.297	7.56627e-05	iCAFs	PDGFA
2.67586e-09	0.783122	0.839	0.548	8.71421e-05	iCAFs	SRSF7
2.75132e-09	0.832088	0.636	0.364	8.95995e-05	iCAFs	BAG3
3.0223e-09	0.760485	0.42	0.164	9.84243e-05	iCAFs	PDE3B
3.05219e-09	0.591143	0.776	0.48	9.93975e-05	iCAFs	DNAJB6
3.31205e-09	-1.10845	1	0.944	0.00010786	iCAFs	VIM
4.47208e-09	-1.2387	0.14	0.387	0.000145638	iCAFs	MEF2C
4.97604e-09	0.507446	0.28	0.079	0.00016205	iCAFs	TRPC4
5.36284e-09	0.856738	0.811	0.545	0.000174646	iCAFs	HSPD1
7.22611e-09	0.725732	0.657	0.362	0.000235326	iCAFs	NUDT4
[truncated: 33 more rows]

## Sheet: BRCA CAFs
p_val	avg_log2FC	pct.1	pct.2	p_val_adj	cluster	gene
1.08883e-266	1.23528	0.267	0.013	2.96129e-262	apCAFs	RAC2
7.60044e-233	2.0056	0.292	0.021	2.06709e-228	apCAFs	IGKV1-9
4.4524e-199	2.07368	0.339	0.036	1.21092e-194	apCAFs	IGKV3-11
6.60143e-180	2.41815	0.282	0.027	1.79539e-175	apCAFs	IGKV3-15
7.44279e-171	2.17703	0.307	0.035	2.02422e-166	apCAFs	IGKV1-5
1.6963e-153	2.40475	0.396	0.068	4.61343e-149	apCAFs	CD24
2.98692e-127	1.43361	0.284	0.039	8.12353e-123	apCAFs	IGKV4-1
1.15261e-126	1.8983	0.322	0.052	3.13475e-122	apCAFs	CCL5
1.07572e-121	2.06837	0.441	0.104	2.92564e-117	apCAFs	SRGN
9.83799e-118	2.32565	0.335	0.062	2.67564e-113	apCAFs	IGKV3-20
3.11528e-101	1.12872	0.318	0.063	8.47263e-97	apCAFs	SLC16A3
9.11121e-97	1.67017	0.951	0.882	2.47797e-92	apCAFs	GAPDH
2.87424e-80	2.96261	0.678	0.332	7.81706e-76	apCAFs	CD74
8.13493e-79	1.42402	0.655	0.298	2.21246e-74	apCAFs	IL32
3.65364e-72	1.171	0.426	0.141	9.93682e-68	apCAFs	COTL1
1.35827e-69	-1.42657	0.472	0.852	3.69408e-65	apCAFs	SPARCL1
6.99751e-68	0.967428	0.97	0.906	1.90311e-63	apCAFs	TMSB10
1.62091e-67	1.23661	0.782	0.546	4.40839e-63	apCAFs	SH3BGRL3
1.87372e-67	1.24641	0.623	0.311	5.09596e-63	apCAFs	FXYD5
8.20443e-64	1.90574	0.328	0.098	2.23136e-59	apCAFs	HLA-DRB1
2.21154e-58	1.01457	0.388	0.135	6.01472e-54	apCAFs	CD82
3.81319e-55	-1.17516	0.502	0.844	1.03707e-50	apCAFs	MGP
5.01638e-54	1.24138	0.367	0.128	1.3643e-49	apCAFs	TNFAIP3
7.24321e-49	0.592625	0.951	0.915	1.96994e-44	apCAFs	RPL28
2.65239e-47	-1.2615	0.278	0.606	7.2137e-43	apCAFs	PLAC9
7.55271e-47	1.47148	0.699	0.496	2.05411e-42	apCAFs	ENO1
8.75187e-47	1.15617	0.75	0.569	2.38025e-42	apCAFs	PKM
7.19847e-45	0.896497	0.379	0.151	1.95777e-40	apCAFs	PLOD2
1.06259e-44	1.74249	0.286	0.096	2.88994e-40	apCAFs	HLA-DPA1
2.19547e-44	-1.27554	0.602	0.817	5.97102e-40	apCAFs	GSN
9.11871e-42	-1.18494	0.273	0.605	2.48001e-37	apCAFs	SEPP1
1.38388e-41	0.747521	0.924	0.803	3.76374e-37	apCAFs	PFN1
1.52633e-40	-0.994301	0.407	0.682	4.15117e-36	apCAFs	LHFP
1.80911e-40	2.02051	0.311	0.12	4.92023e-36	apCAFs	HLA-DRA
2.20118e-39	1.21483	0.784	0.642	5.98655e-35	apCAFs	MIF
1.01844e-38	-2.0465	0.326	0.563	2.76985e-34	apCAFs	ADIRF
1.66737e-38	-1.18824	0.439	0.704	4.53476e-34	apCAFs	ID3
4.67892e-38	0.99172	0.994	0.979	1.27253e-33	apCAFs	FTH1
1.24112e-37	0.942269	0.566	0.322	3.37547e-33	apCAFs	PSMB9
3.2245e-37	-1.28488	0.178	0.466	8.76966e-33	apCAFs	COL14A1
1.81077e-36	0.758556	0.951	0.864	4.92476e-32	apCAFs	HLA-B
2.0972e-35	0.9542	0.805	0.716	5.70374e-31	apCAFs	TPI1
6.21289e-35	-0.972036	0.896	0.909	1.68972e-30	apCAFs	IGFBP7
1.15407e-33	0.826409	0.432	0.211	3.13873e-29	apCAFs	PLAUR
1.16273e-33	0.980931	0.326	0.136	3.16227e-29	apCAFs	STMN1
2.32284e-33	0.97278	0.708	0.529	6.31742e-29	apCAFs	CTSB
2.33166e-33	0.64068	0.278	0.103	6.34141e-29	apCAFs	LIMD2
6.24549e-33	-1.06138	0.415	0.656	1.69859e-28	apCAFs	TSC22D1
4.63209e-32	-0.51625	0.905	0.95	1.25979e-27	apCAFs	MT-ND4
5.83456e-32	0.670261	0.936	0.845	1.58683e-27	apCAFs	HLA-C
6.99753e-32	0.921528	0.78	0.711	1.90312e-27	apCAFs	ALDOA
3.55956e-31	-1.0347	0.174	0.429	9.68094e-27	apCAFs	FXYD1
1.21235e-30	-1.29651	0.549	0.717	3.29722e-26	apCAFs	GADD45B
2.307e-30	0.572495	0.939	0.905	6.27434e-26	apCAFs	RPLP0
3.87495e-30	0.645392	0.989	0.966	1.05387e-25	apCAFs	ACTB
6.25721e-30	0.683867	0.765	0.639	1.70177e-25	apCAFs	ARPC2
1.22332e-29	-0.964148	0.222	0.498	3.32707e-25	apCAFs	FRZB
2.13141e-28	0.775161	0.926	0.846	5.79678e-24	apCAFs	HLA-A
1.16347e-27	-0.653991	0.852	0.9	3.16428e-23	apCAFs	MT-ND3
1.78762e-27	0.716214	0.987	0.955	4.8618e-23	apCAFs	FTL
3.89568e-27	0.926549	0.43	0.244	1.05951e-22	apCAFs	S100A16
7.21606e-27	0.546925	0.307	0.135	1.96255e-22	apCAFs	RGS10
9.02688e-27	0.86866	0.792	0.594	2.45504e-22	apCAFs	FN1
1.43864e-25	0.58628	0.871	0.824	3.91266e-21	apCAFs	S100A11
1.63595e-25	0.594392	0.803	0.631	4.4493e-21	apCAFs	LY6E
2.9947e-25	1.1343	0.331	0.162	8.14467e-21	apCAFs	BNIP3
3.02289e-25	-1.21333	0.106	0.331	8.22136e-21	apCAFs	GPX3
5.47708e-25	-0.7847	0.35	0.596	1.4896e-20	apCAFs	CPE
5.69055e-25	0.742564	0.623	0.442	1.54766e-20	apCAFs	PSME2
7.88116e-25	0.787759	0.485	0.286	2.14344e-20	apCAFs	TNFRSF12A
1.78962e-24	-0.522783	0.856	0.916	4.86723e-20	apCAFs	CALD1
2.84383e-24	-0.615157	0.729	0.858	7.73437e-20	apCAFs	LAPTM4A
4.28128e-24	0.924325	0.269	0.119	1.16438e-19	apCAFs	CD68
6.03506e-24	-0.687229	0.373	0.597	1.64135e-19	apCAFs	TCF4
7.44208e-24	-1.01894	0.553	0.692	2.02402e-19	apCAFs	FOSB
2.38385e-23	-1.23135	0.108	0.322	6.48337e-19	apCAFs	PDK4
8.14621e-23	-1.36407	0.102	0.307	2.21552e-18	apCAFs	PTP4A3
1.42521e-22	1.36345	0.297	0.146	3.87615e-18	apCAFs	HLA-DPB1
1.46807e-22	0.612992	0.377	0.201	3.9927e-18	apCAFs	SPHK1
3.07216e-22	0.686096	0.265	0.12	8.35535e-18	apCAFs	STK17A
3.31277e-22	-1.12911	0.203	0.414	9.00974e-18	apCAFs	CRYAB
5.87247e-22	-1.0518	0.633	0.782	1.59713e-17	apCAFs	HSPA1A
1.23954e-21	-0.762215	0.305	0.52	3.37118e-17	apCAFs	CRISPLD2
1.68821e-21	-0.951947	0.862	0.872	4.59141e-17	apCAFs	FOS
2.20968e-21	-0.507601	0.782	0.873	6.00967e-17	apCAFs	CALM2
2.48635e-21	-0.669406	0.566	0.737	6.76214e-17	apCAFs	SERPINF1
2.79314e-21	0.699923	0.534	0.359	7.5965e-17	apCAFs	CYBA
4.51755e-21	-0.908373	0.797	0.858	1.22864e-16	apCAFs	JUNB
6.65726e-21	-0.508197	0.958	0.986	1.81057e-16	apCAFs	MALAT1
1.16232e-20	0.640357	0.602	0.442	3.16117e-16	apCAFs	EMP3
1.47893e-20	-0.989245	0.36	0.548	4.02224e-16	apCAFs	SOCS3
1.63346e-20	-0.706991	0.131	0.331	4.44253e-16	apCAFs	NDRG2
1.78344e-20	-0.939523	0.803	0.851	4.85043e-16	apCAFs	JUN
1.79495e-20	-0.665029	0.504	0.69	4.88172e-16	apCAFs	MFGE8
2.04249e-20	1.10744	0.396	0.226	5.55496e-16	apCAFs	MT-ND6
1.41865e-19	-0.730175	0.163	0.345	3.8583e-15	apCAFs	EBF1
1.80267e-19	0.647776	0.782	0.709	4.90271e-15	apCAFs	PABPC1
3.1414e-19	-0.958742	0.261	0.446	8.54367e-15	apCAFs	CD81
3.63363e-19	-0.692616	0.394	0.611	9.88237e-15	apCAFs	TXNIP
3.92841e-19	0.557511	0.369	0.199	1.06841e-14	apCAFs	TAP1
4.20482e-19	-0.733413	0.216	0.413	1.14359e-14	apCAFs	NR2F2
4.96845e-19	-0.625801	0.621	0.75	1.35127e-14	apCAFs	2023-09-07
1.1427e-18	-0.983785	0.091	0.269	3.1078e-14	apCAFs	ELN
1.84908e-18	-0.500857	0.769	0.882	5.02894e-14	apCAFs	UBB
2.5396e-18	0.719572	0.496	0.337	6.90695e-14	apCAFs	TPM3
3.67185e-18	-0.588307	0.21	0.418	9.98634e-14	apCAFs	SMOC2
9.1379e-18	0.676242	0.29	0.147	2.48523e-13	apCAFs	WARS
1.32495e-17	-0.575201	0.153	0.342	3.60345e-13	apCAFs	SLIT3
3.76651e-17	-0.776885	0.22	0.385	1.02438e-12	apCAFs	EPS8
5.20936e-17	-1.05391	0.117	0.292	1.41679e-12	apCAFs	IGF1
6.22281e-17	-0.801988	0.475	0.597	1.69242e-12	apCAFs	SOD3
1.24066e-16	-1.01955	0.481	0.645	3.37422e-12	apCAFs	HSPA1B
1.51811e-16	-0.961228	0.748	0.822	4.1288e-12	apCAFs	MYL9
1.7306e-16	-0.698209	0.441	0.597	4.7067e-12	apCAFs	C1R
1.73065e-16	-0.850781	0.144	0.315	4.70685e-12	apCAFs	PDGFRL
2.10691e-16	0.544371	0.574	0.412	5.73015e-12	apCAFs	SOD2
2.24106e-16	-1.06095	0.153	0.316	6.09502e-12	apCAFs	TINAGL1
2.64429e-16	0.577185	0.799	0.719	7.19166e-12	apCAFs	YBX1
3.68683e-16	-0.933939	0.258	0.416	1.00271e-11	apCAFs	NOTCH3
4.32417e-16	-0.694776	0.127	0.296	1.17605e-11	apCAFs	PODN
5.47402e-16	-0.680198	0.735	0.81	1.48877e-11	apCAFs	IGFBP4
5.90135e-16	-1.02155	0.235	0.395	1.60499e-11	apCAFs	CSRP2
6.39398e-16	-1.03745	0.144	0.311	1.73897e-11	apCAFs	PPP1R14A
8.28886e-16	0.751319	0.6	0.509	2.25432e-11	apCAFs	PGAM1
1.0273e-15	-0.643866	0.299	0.468	2.79396e-11	apCAFs	STOM
1.43234e-15	-0.834993	0.136	0.295	3.89553e-11	apCAFs	PGF
1.50465e-15	-0.723447	0.392	0.585	4.09221e-11	apCAFs	NR4A1
1.58569e-15	0.68466	0.667	0.576	4.3126e-11	apCAFs	P4HB
1.91953e-15	-1.46665	0.18	0.343	5.22054e-11	apCAFs	MT1M
2.22346e-15	0.738619	0.405	0.257	6.04714e-11	apCAFs	GBP1
3.26816e-15	-0.554393	0.15	0.316	8.88841e-11	apCAFs	SLC40A1
3.29475e-15	0.534889	0.335	0.191	8.96072e-11	apCAFs	PSMB10
3.37828e-15	-0.855723	0.231	0.38	9.18791e-11	apCAFs	FHL1
5.2061e-15	-0.68187	0.345	0.523	1.4159e-10	apCAFs	A2M
5.42665e-15	0.540056	0.46	0.303	1.47589e-10	apCAFs	MARCKSL1
6.0309e-15	0.568235	0.951	0.929	1.64022e-10	apCAFs	ACTG1
9.993e-15	-0.728118	0.388	0.534	2.7178e-10	apCAFs	SERTAD1
1.19241e-14	-0.853163	0.214	0.38	3.24298e-10	apCAFs	ADAMTS1
1.28031e-14	-0.675431	0.1	0.253	3.48206e-10	apCAFs	PRELP
1.28419e-14	0.558742	0.263	0.141	3.4926e-10	apCAFs	PGD
1.41569e-14	0.527797	0.322	0.185	3.85026e-10	apCAFs	HN1
1.58039e-14	0.579943	0.905	0.933	4.29819e-10	apCAFs	LGALS1
1.67116e-14	0.527018	0.549	0.411	4.54504e-10	apCAFs	DRAP1
1.78736e-14	0.649473	0.686	0.615	4.86109e-10	apCAFs	GPX1
1.8261e-14	0.565574	0.561	0.438	4.96644e-10	apCAFs	PRELID1
1.86349e-14	0.558017	0.564	0.403	5.06813e-10	apCAFs	TYMP
2.23918e-14	-0.917575	0.282	0.439	6.08991e-10	apCAFs	MFAP4
2.41896e-14	-0.57448	0.161	0.316	6.57884e-10	apCAFs	NFIA
2.83421e-14	-0.568954	0.153	0.302	7.7082e-10	apCAFs	NFIB
3.9455e-14	-0.507558	0.511	0.648	1.07306e-09	apCAFs	SH3BGRL
4.5892e-14	-0.529058	0.153	0.302	1.24812e-09	apCAFs	RBMS3
4.60804e-14	0.857571	0.553	0.429	1.25325e-09	apCAFs	PGK1
4.75359e-14	-0.562066	0.186	0.337	1.29283e-09	apCAFs	DLC1
6.53949e-14	-0.977562	0.21	0.369	1.77855e-09	apCAFs	C11orf96
6.71331e-14	-0.862947	0.15	0.305	1.82582e-09	apCAFs	MCAM
7.54619e-14	-0.92848	0.695	0.777	2.05234e-09	apCAFs	DSTN
8.87718e-14	-0.523632	0.466	0.606	2.41433e-09	apCAFs	SRSF3
9.26434e-14	0.569954	0.54	0.41	2.51962e-09	apCAFs	COX5A
9.71242e-14	-0.794915	0.341	0.499	2.64149e-09	apCAFs	CEBPD
1.05802e-13	0.733739	0.265	0.147	2.87748e-09	apCAFs	MX1
2.03108e-13	0.515799	0.303	0.178	5.52392e-09	apCAFs	EIF4EBP1
2.05165e-13	0.512181	0.269	0.148	5.57987e-09	apCAFs	RAI14
2.22331e-13	-0.815892	0.191	0.34	6.04673e-09	apCAFs	FBLN2
2.24717e-13	0.86198	0.517	0.399	6.11164e-09	apCAFs	DDIT4
2.80763e-13	0.575417	0.536	0.416	7.63592e-09	apCAFs	SSR3
2.89251e-13	-0.882208	0.131	0.277	7.86676e-09	apCAFs	GJA4
3.20954e-13	0.675982	0.316	0.19	8.72898e-09	apCAFs	INHBA
5.18485e-13	-0.760544	0.214	0.369	1.41012e-08	apCAFs	KLF4
5.37526e-13	0.528326	0.544	0.408	1.46191e-08	apCAFs	CD44
9.91997e-13	0.506747	0.672	0.518	2.69794e-08	apCAFs	S100A10
1.07527e-12	-0.762831	0.358	0.5	2.92443e-08	apCAFs	CXCL12
1.21777e-12	-0.567111	0.286	0.437	3.31197e-08	apCAFs	EPHX1
1.22062e-12	-0.885089	0.439	0.568	3.31971e-08	apCAFs	COL18A1
1.76365e-12	-0.531662	0.661	0.752	4.7966e-08	apCAFs	MGST3
1.81485e-12	-0.754529	0.157	0.298	4.93585e-08	apCAFs	FBLN5
1.85116e-12	-0.697611	0.114	0.253	5.03461e-08	apCAFs	TPPP3
1.85711e-12	-0.84571	0.68	0.783	5.05078e-08	apCAFs	ZFP36
1.99675e-12	0.511516	0.625	0.528	5.43056e-08	apCAFs	TSPO
2.11036e-12	-0.548551	0.417	0.564	5.73955e-08	apCAFs	PDGFRB
2.31772e-12	0.510882	0.53	0.425	6.30351e-08	apCAFs	AP2S1
2.41374e-12	-0.913738	0.161	0.309	6.56464e-08	apCAFs	ASPN
2.64233e-12	0.739327	0.403	0.274	7.18635e-08	apCAFs	STAT1
3.61992e-12	-0.57992	0.388	0.523	9.84509e-08	apCAFs	CCNL1
7.01304e-12	-0.938749	0.326	0.459	1.90734e-07	apCAFs	MYC
7.30343e-12	-1.39659	0.311	0.455	1.98631e-07	apCAFs	APOD
7.89769e-12	0.524483	0.568	0.438	2.14794e-07	apCAFs	CNN2
8.33765e-12	-0.507922	0.263	0.417	2.26759e-07	apCAFs	PLPP3
9.15405e-12	0.738721	0.718	0.618	2.48963e-07	apCAFs	SAT1
1.1386e-11	-0.619415	0.314	0.439	3.09665e-07	apCAFs	SLC38A2
1.18417e-11	-0.633059	0.371	0.526	3.22059e-07	apCAFs	BTG2
1.23051e-11	-0.635313	0.117	0.252	3.34662e-07	apCAFs	HSPB6
1.57458e-11	-0.531302	0.322	0.439	4.28239e-07	apCAFs	DDAH2
2.18586e-11	-0.544327	0.176	0.309	5.94489e-07	apCAFs	MYLIP
2.33193e-11	-0.709352	0.131	0.258	6.34214e-07	apCAFs	LMOD1
3.50182e-11	0.529841	0.53	0.397	9.52389e-07	apCAFs	LMAN1
5.35948e-11	-0.633838	0.182	0.313	1.45762e-06	apCAFs	JAG1
8.70189e-11	-0.532784	0.184	0.327	2.36665e-06	apCAFs	2023-09-04
1.13222e-10	-0.738685	0.256	0.398	3.0793e-06	apCAFs	RASD1
1.13847e-10	-0.500323	0.222	0.347	3.0963e-06	apCAFs	KLF9
1.72323e-10	-0.826092	0.246	0.381	4.68668e-06	apCAFs	NDUFA4L2
1.92e-10	0.590995	0.564	0.471	5.22182e-06	apCAFs	ZYX
3.98693e-10	0.536948	0.513	0.386	1.08432e-05	apCAFs	CCDC85B
4.80962e-10	0.569956	0.718	0.696	1.30807e-05	apCAFs	TUBB
7.71359e-10	-1.18133	0.148	0.256	2.09786e-05	apCAFs	BCAM
7.87218e-10	0.631019	0.252	0.155	2.141e-05	apCAFs	PDPN
1.14872e-09	-0.510449	0.193	0.311	3.12416e-05	apCAFs	LAMB2
1.85553e-09	-0.629803	0.669	0.721	5.04647e-05	apCAFs	EGR1
2.06968e-09	-0.50284	0.191	0.308	5.6289e-05	apCAFs	VAMP2
2.07872e-09	-0.659793	0.528	0.622	5.6535e-05	apCAFs	RHOB
2.08772e-09	0.518757	0.716	0.68	5.67798e-05	apCAFs	LDHA
2.11461e-09	-0.599467	0.303	0.44	5.7511e-05	apCAFs	RGS16
2.47556e-09	-1.00745	0.583	0.657	6.73278e-05	apCAFs	DNAJB1
3.05895e-09	1.17617	0.508	0.437	8.31943e-05	apCAFs	RPL22L1
3.06861e-09	-0.582323	0.182	0.299	8.34569e-05	apCAFs	SPRY1
4.84281e-09	-0.509146	0.328	0.45	0.00013171	apCAFs	TFPI
4.99919e-09	-0.91668	0.695	0.724	0.000135963	apCAFs	TAGLN
5.22862e-09	-1.12705	0.21	0.329	0.000142203	apCAFs	RGS5
8.03879e-09	-0.750772	0.163	0.283	0.000218631	apCAFs	ITM2A
8.69175e-09	-0.501595	0.18	0.286	0.00023639	apCAFs	HEXIM1
1.02083e-08	-0.626134	0.337	0.445	0.000277636	apCAFs	SPON2
1.15257e-08	-0.595041	0.521	0.609	0.000313465	apCAFs	CAV1
1.8927e-08	-0.557331	0.201	0.315	0.000514757	apCAFs	ID1
1.96973e-08	-0.682956	0.411	0.52	0.000535708	apCAFs	MT1E
2.36891e-08	0.630576	0.252	0.164	0.000644274	apCAFs	EPSTI1
3.47591e-08	0.504452	0.472	0.358	0.000945343	apCAFs	PTTG1IP
3.98206e-08	0.621869	0.422	0.316	0.001083	apCAFs	LAP3
4.97213e-08	0.838986	0.394	0.3	0.00135227	apCAFs	ASPH
6.07798e-08	-1.1209	0.169	0.275	0.00165303	apCAFs	CXCL14
7.13761e-08	-0.539244	0.4	0.492	0.00194122	apCAFs	YBX3
7.41011e-08	-0.623568	0.248	0.344	0.00201533	apCAFs	OAZ2
7.66908e-08	-0.667219	0.197	0.301	0.00208576	apCAFs	C10orf10
8.32036e-08	-0.556782	0.254	0.35	0.00226289	apCAFs	NUDT4
1.61811e-07	0.501091	0.326	0.222	0.00440077	apCAFs	IFI35
1.74537e-07	-0.734047	0.542	0.588	0.00474689	apCAFs	LUM
1.75474e-07	-0.618865	0.229	0.323	0.00477238	apCAFs	KCNQ1OT1
1.94645e-07	-0.532553	0.25	0.34	0.00529376	apCAFs	CAV2
2.18457e-07	-0.584796	0.303	0.4	0.00594136	apCAFs	HTRA1
2.5365e-07	-0.697677	0.585	0.647	0.00689852	apCAFs	DCN
8.12102e-07	-0.768724	0.29	0.383	0.0220867	apCAFs	MT1X
8.2206e-07	-0.548858	0.182	0.281	0.0223576	apCAFs	MEF2C
8.66874e-07	-0.520837	0.237	0.334	0.0235764	apCAFs	HES1
1.08854e-06	-0.910819	0.388	0.441	0.0296051	apCAFs	FBLN1
1.47595e-06	-0.582445	0.386	0.463	0.0401414	apCAFs	RPS10
0	3.76012	0.65	0.056	0	myCAFs	RGS5
0	3.25371	0.746	0.071	0	myCAFs	NDUFA4L2
0	3.00073	0.845	0.313	0	myCAFs	ADIRF
0	2.61931	0.865	0.522	0	myCAFs	ACTA2
0	2.59318	0.606	0.045	0	myCAFs	PTP4A3
0	2.53933	0.421	0.024	0	myCAFs	MYH11
0	2.50934	0.652	0.028	0	myCAFs	TINAGL1
0	2.47609	0.34	0.008	0	myCAFs	RERGL
0	2.43739	0.617	0.048	0	myCAFs	PPP1R14A
0	2.31547	0.623	0.032	0	myCAFs	MCAM
0	2.31512	0.362	0.069	0	myCAFs	FABP4
0	2.30723	0.485	0.06	0	myCAFs	BCAM
0	2.22721	0.569	0.026	0	myCAFs	GJA4
0	2.13895	0.356	0.021	0	myCAFs	SORBS2
0	2.13259	0.905	0.748	0	myCAFs	MYL9
0	2.06013	0.708	0.233	0	myCAFs	CRIP2
0	1.9937	0.858	0.612	0	myCAFs	TAGLN
0	1.9532	0.821	0.428	0	myCAFs	CAV1
0	1.94869	0.4	0.014	0	myCAFs	HIGD1B
0	1.93015	0.479	0.018	0	myCAFs	COX4I2
0	1.87052	0.531	0.068	0	myCAFs	MEF2C
0	1.82099	0.598	0.215	0	myCAFs	CSRP2
0	1.80958	0.4	0.036	0	myCAFs	PLN
0	1.79661	0.657	0.206	0	myCAFs	NOTCH3
0	1.78886	0.838	0.721	0	myCAFs	DSTN
0	1.78784	0.307	0.036	0	myCAFs	C2orf40
0	1.77526	0.6	0.179	0	myCAFs	MYLK
0	1.76677	0.849	0.682	0	myCAFs	TPM2
0	1.70895	0.404	0.039	0	myCAFs	MAP3K7CL
0	1.69332	0.551	0.133	0	myCAFs	2023-09-04
0	1.63804	0.583	0.153	0	myCAFs	EPAS1
0	1.58625	0.51	0.076	0	myCAFs	EFHD1
0	1.55967	0.471	0.023	0	myCAFs	ESAM
0	1.53882	0.32	0.029	0	myCAFs	SNCG
0	1.53456	0.522	0.144	0	myCAFs	ISYNA1
0	1.53056	0.913	0.772	0	myCAFs	SPARCL1
0	1.51222	0.727	0.342	0	myCAFs	A2M
0	1.51084	0.544	0.233	0	myCAFs	ADAMTS1
0	1.49556	0.483	0.128	0	myCAFs	PGF
0	1.48977	0.478	0.086	0	myCAFs	C1QTNF1
0	1.48899	0.424	0.06	0	myCAFs	NTRK2
0	1.443	0.319	0.028	0	myCAFs	WFDC1
0	1.44074	0.586	0.261	0	myCAFs	LBH
0	1.39798	0.381	0.085	0	myCAFs	CRIP1
0	1.36574	0.758	0.456	0	myCAFs	SOD3
0	1.31869	0.322	0.018	0	myCAFs	FAM162B
0	1.3118	0.438	0.106	0	myCAFs	MGLL
0	1.29703	0.472	0.132	0	myCAFs	MTHFD2
0	1.2933	0.525	0.172	0	myCAFs	PTK2
0	1.27156	0.379	0.054	0	myCAFs	ANGPT2
0	1.27053	0.973	0.856	0	myCAFs	IGFBP7
0	1.2701	0.513	0.192	0	myCAFs	CAV2
0	1.2446	0.329	0.051	0	myCAFs	PDGFA
0	1.23981	0.547	0.24	0	myCAFs	EPS8
0	1.19429	0.46	0.129	0	myCAFs	ARHGAP29
0	1.19081	0.348	0.023	0	myCAFs	LGI4
0	1.17844	0.775	0.606	0	myCAFs	MFGE8
0	1.146	0.345	0.032	0	myCAFs	GPRC5C
0	1.13599	0.27	0.006	0	myCAFs	CASQ2
0	1.12214	0.327	0.051	0	myCAFs	TBX2
0	1.11061	0.983	0.964	0	myCAFs	PTMA
0	1.10978	0.813	0.585	0	myCAFs	TPM1
0	1.10782	0.524	0.154	0	myCAFs	GPX3
0	1.07189	0.298	0.013	0	myCAFs	CDH6
0	0.821847	0.928	0.908	0	myCAFs	MYL6
0	-0.933749	0.929	0.98	0	myCAFs	FTL
0	-0.939978	0.154	0.514	0	myCAFs	RCN3
0	-0.952482	0.008	0.28	0	myCAFs	LOX
0	-0.96744	0.637	0.865	0	myCAFs	COL6A2
0	-0.972239	0.001	0.289	0	myCAFs	PDPN
0	-0.973491	0.117	0.469	0	myCAFs	DAB2
0	-0.974838	0.056	0.382	0	myCAFs	SH3BP5
0	-0.992421	0.044	0.363	0	myCAFs	DPYSL3
0	-1.0265	0.6	0.848	0	myCAFs	PSAP
0	-1.05139	0.583	0.836	0	myCAFs	ANXA2
0	-1.05415	0.118	0.45	0	myCAFs	CERCAM
0	-1.066	0.854	0.955	0	myCAFs	TMSB10
0	-1.07942	0.156	0.543	0	myCAFs	PRNP
0	-1.09025	0.065	0.379	0	myCAFs	LOXL1
0	-1.1071	0.643	0.856	0	myCAFs	CD99
0	-1.10791	0.213	0.607	0	myCAFs	TMEM176A
0	-1.11702	0.009	0.333	0	myCAFs	LAMA2
0	-1.12205	0.585	0.823	0	myCAFs	LGALS3
0	-1.12821	0.045	0.427	0	myCAFs	MRC2
0	-1.1717	0.429	0.811	0	myCAFs	LY6E
0	-1.18784	0.424	0.77	0	myCAFs	NPC2
0	-1.18813	0.36	0.681	0	myCAFs	CTSB
0	-1.203	0.084	0.497	0	myCAFs	ADD3
0	-1.22824	0.099	0.449	0	myCAFs	TNFAIP6
0	-1.23745	0.028	0.435	0	myCAFs	S100A16
0	-1.25418	0.261	0.667	0	myCAFs	S100A13
0	-1.26863	0.15	0.608	0	myCAFs	OLFML3
0	-1.2714	0.078	0.46	0	myCAFs	PODN
0	-1.27726	0.051	0.435	0	myCAFs	ADAM12
0	-1.2973	0.007	0.4	0	myCAFs	PDGFRA
0	-1.30634	0.009	0.3	0	myCAFs	OGN
0	-1.33876	0.069	0.43	0	myCAFs	CRABP2
0	-1.35528	0.491	0.825	0	myCAFs	COL6A1
0	-1.36019	0.128	0.524	0	myCAFs	FBN1
0	-1.36597	0.301	0.663	0	myCAFs	COL5A2
0	-1.36849	0.181	0.549	0	myCAFs	MMP14
0	-1.37042	0.06	0.415	0	myCAFs	SERPINE2
0	-1.38217	0.267	0.682	0	myCAFs	TIMP2
0	-1.39343	0.251	0.677	0	myCAFs	FSTL1
0	-1.3962	0.088	0.52	0	myCAFs	CDH11
0	-1.3986	0.07	0.466	0	myCAFs	F2R
0	-1.40885	0.012	0.442	0	myCAFs	PLXDC2
0	-1.42518	0.215	0.676	0	myCAFs	TMEM176B
0	-1.44056	0.247	0.639	0	myCAFs	PPIC
0	-1.4655	0.032	0.467	0	myCAFs	FAP
0	-1.5017	0.15	0.521	0	myCAFs	SRPX
0	-1.5274	0.12	0.514	0	myCAFs	COL5A1
0	-1.53862	0.015	0.315	0	myCAFs	COL8A1
0	-1.54011	0.058	0.504	0	myCAFs	LSP1
0	-1.56439	0.004	0.305	0	myCAFs	COL10A1
0	-1.59559	0.004	0.303	0	myCAFs	MFAP5
0	-1.59944	0.003	0.292	0	myCAFs	CILP
0	-1.614	0.013	0.362	0	myCAFs	HTRA3
0	-1.64807	0.312	0.713	0	myCAFs	MXRA8
0	-1.65843	0.027	0.412	0	myCAFs	CYP1B1
0	-1.67294	0.404	0.722	0	myCAFs	AEBP1
0	-1.69552	0.051	0.527	0	myCAFs	MXRA5
0	-1.69944	0.148	0.678	0	myCAFs	SPON2
0	-1.74194	0.136	0.607	0	myCAFs	HTRA1
0	-1.74811	0.405	0.893	0	myCAFs	C1S
0	-1.80169	0.04	0.526	0	myCAFs	PDGFRL
0	-1.80552	0.137	0.51	0	myCAFs	IGFBP6
0	-1.80998	0.018	0.515	0	myCAFs	FBLN5
0	-1.81771	0.279	0.771	0	myCAFs	MDK
0	-1.82911	0.119	0.687	0	myCAFs	LRP1
0	-1.84969	0.057	0.559	0	myCAFs	FBLN2
0	-1.85686	0.237	0.703	0	myCAFs	CXCL12
0	-1.95261	0.401	0.807	0	myCAFs	RARRES2
0	-1.95546	0.257	0.735	0	myCAFs	ISLR
0	-1.96726	0.041	0.517	0	myCAFs	THBS2
0	-2.01657	0.135	0.675	0	myCAFs	MFAP4
0	-2.01963	0.028	0.469	0	myCAFs	EFEMP1
0	-2.15784	0.223	0.773	0	myCAFs	S100A10
0	-2.26534	0.008	0.502	0	myCAFs	DPT
0	-2.28434	0.216	0.806	0	myCAFs	COL6A3
0	-2.32848	0.028	0.541	0	myCAFs	MFAP2
0	-2.3967	0.02	0.488	0	myCAFs	ITM2A
0	-2.40041	0.027	0.586	0	myCAFs	MEG3
0	-2.47352	0.077	0.404	0	myCAFs	IGF2
0	-2.50121	0.489	0.871	0	myCAFs	COL3A1
0	-2.50463	0.592	0.922	0	myCAFs	COL1A2
0	-2.5505	0.109	0.74	0	myCAFs	VCAN
0	-2.56103	0.328	0.66	0	myCAFs	CTGF
0	-2.61737	0.156	0.608	0	myCAFs	POSTN
0	-2.62618	0.239	0.746	0	myCAFs	CCDC80
0	-2.74909	0.007	0.511	0	myCAFs	IGF1
0	-2.78377	0.089	0.724	0	myCAFs	FBLN1
0	-2.87021	0.17	0.853	0	myCAFs	CTSK
0	-2.87267	0.01	0.437	0	myCAFs	C3
0	-2.89882	0.527	0.884	0	myCAFs	COL1A1
0	-3.06968	0.031	0.736	0	myCAFs	MMP2
0	-3.0868	0.027	0.325	0	myCAFs	SFRP4
0	-3.27878	0.017	0.439	0	myCAFs	PTGDS
0	-3.54091	0.062	0.625	0	myCAFs	CTHRC1
0	-3.84104	0.035	0.463	0	myCAFs	CXCL14
0	-3.935	0.17	0.925	0	myCAFs	LUM
0	-4.33204	0.28	0.943	0	myCAFs	DCN
0	-4.87612	0.041	0.818	0	myCAFs	SFRP2
0	-4.9263	0.078	0.751	0	myCAFs	APOD
6.07308e-308	1.39731	0.503	0.205	1.6517e-303	myCAFs	OAZ2
3.34353e-307	1.35376	0.415	0.109	9.09341e-303	myCAFs	TPPP3
4.32805e-307	-0.793606	0.001	0.261	1.1771e-302	myCAFs	GAS7
5.67667e-306	0.900452	0.271	0.022	1.54388e-301	myCAFs	AOC3
4.73051e-305	1.27811	0.475	0.17	1.28656e-300	myCAFs	JAG1
3.80821e-302	-0.90378	0.254	0.6	1.03572e-297	myCAFs	EFEMP2
7.26983e-300	1.60323	0.696	0.452	1.97718e-295	myCAFs	COL18A1
2.95329e-299	-0.831208	0.013	0.282	8.03207e-295	myCAFs	BICC1
2.07432e-298	1.19556	0.537	0.24	5.64152e-294	myCAFs	AC013461.1
[truncated: 1,085 more rows]

## Sheet: AM CAFs
p_val	avg_log2FC	pct.1	pct.2	p_val_adj	cluster	gene
[truncated: 1,427 more rows]

[truncated: 2 more sheets: CM CAFs, RCC CAFs]
