# Supplementary material for: A pan-cancer single-cell transcriptional analysis of antigen-presenting cancer-associated fibroblasts in the tumor microenvironment
Source: Front Immunol. 2024 Jun 6;15:1372432. doi: 10.3389/fimmu.2024.1372432 (PMC11187094; doi:10.3389/fimmu.2024.1372432)
Supplement: Supplementary Table 4 — The number of cells identified for each CAFs subpopulation in each solid tumor type. [file Table_4.xlsx]

## Sheet: HNSCC CAFs number
cell type	cell number
apCAFs	86
myCAFs	111
eCAFs	1316
iCAFs	133

## Sheet: OV CAFs number
cell type	cell number
apCAFs	127
myCAFs	174
eCAFs	2569
iCAFs	1262

## Sheet: NPC CAFs number
cell type	cell number
apCAFs	195
myCAFs	731
eCAFs	1202
iCAFs	328

## Sheet: CC CAFs number
cell type	cell number
apCAFs	83
myCAFs	28
eCAFs	25
iCAFs	92

## Sheet: CRC CAFs number
cell type	cell number
apCAFs	91
myCAFs	218
MYH11+ CAFs	45
iCAFs	143

## Sheet: BRCA CAFs number
cell type	cell number
apCAFs	472
myCAFs	4692
eCAFs	2316
iCAFs	2949

## Sheet: AM CAFs number
cell type	cell number
apCAFs	17
myCAFs	567
MYH11+ CAFs	453
eCAFs	484
iCAFs	826

## Sheet: CM CAFs number
cell type	cell number
apCAFs	60
myCAFs	142
eCAFs	48
iCAFs	290

## Sheet: RCC CAFs number
cell type	cell number
apCAFs	54
myCAFs	625
eCAFs	25
