# Supplementary material for: A pan-cancer single-cell transcriptional analysis of antigen-presenting cancer-associated fibroblasts in the tumor microenvironment
Source: Front Immunol. 2024 Jun 6;15:1372432. doi: 10.3389/fimmu.2024.1372432 (PMC11187094; doi:10.3389/fimmu.2024.1372432)
Supplement: Supplementary Table 5 — Signature Matrix derived from scRNA-seq data of various solid tumor types including HNSCC, OV, NPC, CC, CRC, BRCA, CM, and RCC for CIBERSORTx mediated digital cytometry analysis. HNSCC, Head and Neck Squamous Cell Carcinoma; OV, Ovarian Cancer; NPC, Nasopharyngeal Carcinoma; CC, Cervical Cancer; CRC, Colorectal Cancer; BRCA, Breast Cancer; CM, Cutaneous Melanoma; RCC, Renal Cell Carcinoma. [file Table_5.xlsx]

## Sheet: HNSCC Signature Matrix
NAME	apCAFs	B cells	C1QC+ Macrophages	CD8+ T cells	cDC1	cDC2	eCAFs	Endothelial cells	iCAFs	INHBA+ Macrophages	LAMP3+ DCs	LYVE1+ Macrophages	Mast cells	myCAFs	NK cells	pDCs	Plasma cells	SPP1+ Macrophages	Tregs	Tumor cells
A2M	42.1923	1.50309	57.9815	2.28762	5.15855	31.1001	32.9873	775.584	214.17	49.9613	8.75218	50.0886	1.82693	575.982	3.31893	2.8793	4.08621	288.669	1.94791	1.32756
AC092580.4	49.1528	7.14633	2.27291	328.467	3.18451	1.80582	1.34239	11.7479	4.54409	1.72525	2.58551	4.25975	2.66988	1.1722	339.373	3.46941	5.17631	11.0398	67.0025	1.49833
AC133644.2	52.8444	7.67866	12.0844	103.377	17.0334	16.8432	15.2567	19.3577	10.8795	35.233	13.6081	32.3861	7.95576	20.2576	12.7689	4.61748	10.705	28.1847	361.397	2.9005
ACKR1	1.04455	0.125153	0.30091	0.4159	0.401863	0.687301	2.41448	966.286	1.65601	2.47536	2.32681	0.853336	1.83483	0.745655	0.595152	0	1.7571	0.690344	0.347097	0.37891
ACP5	75.7658	121.689	344.838	299.803	53.5612	138.332	15.7721	14.2581	12.8254	318.135	21.1407	198.009	149.056	55.8539	154.752	59.2918	17.6446	913.688	155.996	16.5105
ACSL4	33.1907	9.25314	35.5084	12.3769	17.6656	23.5311	36.9384	11.5016	25.6656	54.6534	25.1394	34.669	222.846	9.47714	10.8775	13.618	3.92712	28.2076	21.1947	8.00368
ACTA2	339.592	5.97437	8.41142	21.9939	2.87066	4.09602	401.867	21.2358	127.489	4.01934	7.43091	5.05963	3.61568	3754.66	11.0068	1.8602	4.42827	7.40479	30.9733	4.07097
ACTN1	176.503	1.62576	61.8836	3.48433	125.049	64.5202	233.419	245.614	89.8616	95.5416	62.4054	74.6776	7.52611	273.175	2.94462	3.66228	2.54749	60.1189	10.6727	47.248
ADAM15	9.75996	2.05759	14.981	5.13083	32.8513	19.7311	16.691	296.738	21.3811	10.7742	6.18228	25.3076	4.33123	11.9579	4.60391	3.24147	4.17317	16.5344	8.80283	45.2367
ADAMDEC1	0	1.962	35.6527	0.48221	0.616848	9.03563	5.57526	1.15376	1.68155	84.0067	4.79832	27.1855	0.43351	0	1.49511	1.59585	1.10009	237.699	1.33434	0.580419
ADAMTS2	172.626	0.494126	0.321058	0	1.3331	1.23737	208.936	1.0696	78.5455	2.67911	0	0	0.993501	86.7431	0	0.471389	0.968411	2.0519	0.520561	0.882921
ADAMTS9	6.4643	0.136911	0.495173	0.0871151	0	0.138249	5.33945	216.975	1.18247	0	0.387591	3.77931	0.694506	59.356	0	0.0933972	0.375158	0.166211	0	1.04223
ADCYAP1	0	0	0	0.0849838	0.365522	0.152111	0.279557	0	0	0	0	0	344.593	0	0	0	0.112407	0.250816	0.221882	0.0655494
ADGRL4	3.31824	0.394629	0	0.0981838	0	0	2.14782	237.735	1.13122	0	0	0	0	1.88145	0.19864	0.103284	0.266076	0.111336	0.273283	0.0488232
ADIRF	57.3528	4.92785	9.96566	2.55853	17.9194	6.31364	98.9123	789.723	258.295	15.7191	13.7197	11.3704	7.29952	2596.94	3.11821	2.79648	10.8335	6.35786	4.61505	688.958
AEBP1	804.584	2.22325	4.73276	2.77383	3.28248	4.26891	945.389	35.1002	804.937	8.27298	1.96244	2.99149	11.792	496.12	2.3539	39.7862	7.32341	4.34093	1.44465	6.40823
AIF1	39.752	26.0516	2504.88	51.0561	596.449	1159.68	6.87164	17.2521	6.19613	875.793	60.7107	1721.85	48.1897	5.48191	11.0933	111.554	8.04781	1595.85	12.8724	4.79116
ALDH2	66.7344	12.99	281.821	2.50894	307.075	391.004	59.449	56.493	113.185	116.738	510.851	140.56	31.2064	31.1816	2.95858	154.344	7.77821	154.479	3.11296	102.251
ALOX5AP	114.616	126.331	292.825	917.69	9.51109	431.685	13.978	34.3295	15.99	411.637	60.053	206.706	1031.95	17.0787	463.131	1194.41	24.1161	199.059	436.649	8.32255
ANGPTL2	118.907	0.285227	1.07073	0.194594	0.862658	1.83767	197.267	78.7551	238.886	1.26196	1.21684	0	0.985764	89.1305	0	0.303899	2.02139	0.901014	0.409552	1.457
ANPEP	73.3656	0.474622	110.206	0.585731	90.2668	83.9692	80.9479	3.56817	42.3803	243.951	11.2348	141.701	43.2704	30.0488	0.329058	1.05149	2.56756	59.022	0.559065	0.415758
ANTXR1	167.91	0.332811	1.97426	0.269741	0	1.02888	233.733	4.1411	136.793	2.45174	0.711288	2.02184	5.36085	86.2198	0.230784	0.327699	1.45925	5.11375	0.439488	8.15899
ANXA1	364.054	78.0084	373.14	600.029	266.922	521.221	247.957	522.729	483.296	700.523	117.83	475.711	2648.32	210.299	664.974	110.209	56.6605	326.015	325.143	2575.4
ANXA2	765.555	118.291	1092.51	248.003	784.034	1002.8	990.809	966.063	824.417	1211.39	767.612	907.602	135.566	669.051	166.195	190.188	116.062	1034.69	248.767	2011.18
ANXA5	341.552	59.4167	576.11	344.227	290.857	497.966	458.454	286.615	467.924	1032.77	151.882	532.376	149.831	319.819	109.834	63.3936	56.7159	537.543	169.412	111.336
APOBEC3G	36.2005	64.8094	32.3261	465.754	27.2655	31.8771	9.77786	22.6271	13.0406	16.2487	63.5742	16.0506	20.6601	22.6411	399.952	34.0106	30.885	40.2266	151.932	17.7469
APOC1	69.5316	18.2834	603.754	20.9504	27.2248	113.376	51.5953	24.2405	64.831	433.742	95.285	613.183	268.193	25.0321	21.344	20.1482	22.4766	4612.18	26.8574	20.4897
APOD	553.795	3.0584	2.52941	1.84071	1.65967	1.44278	283.389	50.9957	3215.53	0.677318	2.48206	5.32492	2.89929	28.2588	2.21441	1.49523	2.09316	2.43293	16.6089	2.92535
APOE	160.835	49.4901	709.497	46.5153	47.6613	98.011	332.538	40.3418	805.288	1180.96	55.4324	1231.08	388.652	647.342	57.9981	43.5002	61.5974	9120.4	59.9303	43.5593
APP	148.76	13.4986	27.0719	6.83896	29.5668	32.4125	209.696	440.056	199.471	74.8694	40.1537	29.2948	3.52984	155.797	10.6426	290.491	5.40706	38.7706	11.3016	125.895
AQP1	34.1239	0.656462	1.21862	0.398491	0	1.24986	36.6062	1042.76	119.6	5.18935	0.898321	0	0	46.9474	2.77743	1.02521	2.38587	1.41548	0.519918	1.31491
AREG	48.9087	109.175	768.16	56.5431	106.621	637.848	7.79256	13.1604	13.4227	300.571	75.2488	890.403	459.362	5.05558	570.527	1296.49	46.3989	326.628	42.2589	101.451
ARHGAP29	12.0925	0.0964793	0	0.067126	0	0.412069	10.7951	282.566	40.2259	0	0	0	3.23189	117.636	0	0	0.265926	0.177527	0.164723	2.423
ARID3A	20.8524	45.6421	30.2288	35.6292	24.66	44.4498	16.6459	12.0014	7.1155	17.265	48.6999	12.8889	9.89635	7.09141	21.4301	242.728	17.0946	30.5248	11.2849	8.31271
ARL4C	115.12	44.272	205.34	190.034	221.084	263.911	46.2999	69.4187	27.6004	185.394	37.832	219.019	25.8578	4.98788	168.842	635.859	9.03515	266.234	131.279	27.8009
ASAH1	67.5182	61.2545	290.665	30.3089	37.6924	100.833	65.0711	65.1016	87.4098	299.454	27.1911	156.241	267.226	177.481	42.1246	39.8916	34.3434	509.65	36.4154	114.961
ASPN	169.651	0.544407	0	0.121694	0.554902	0.944621	275.459	2.42715	226.368	2.09942	1.21441	0	1.0399	369.412	0.26492	0.313029	1.13858	0.288019	0.333853	0.921387
BANK1	8.78104	285.777	3.66894	1.04494	15.5459	7.76906	1.34269	3.2463	1.75347	1.6104	1.66166	7.55246	4.77639	0	2.71971	8.02888	4.00053	1.77729	1.8812	1.90477
BASP1	106.792	147.304	116.31	10.191	277.235	185.934	122.717	3.0899	166.49	293.158	626.766	80.8655	17.2468	21.0151	3.70441	19.3843	32.7431	176.295	26.1195	49.7353
BATF	111.616	30.0241	25.3454	282.213	8.46114	25.3021	5.51085	24.1078	11.5748	24.8071	32.4021	28.098	58.4355	9.90102	68.5952	10.2952	14.3059	58.2196	693.38	6.41048
BCAM	7.5796	0.16924	1.71516	0.319399	1.04954	0.965191	3.70144	282.794	3.26079	1.77039	1.49864	0.911713	0.694506	156.746	0.267974	0.255033	1.15325	3.33028	0.607561	79.8876
BCL2A1	59.8366	232.245	750.498	15.1299	350.196	656.793	13.6003	18.857	5.59388	614.32	479.533	1050.05	551.953	3.42293	129.257	170.228	8.87923	462.015	24.7099	5.03305
BGN	1202.6	1.97852	5.08719	0.649645	1.1691	4.53462	1514.03	188.965	1107.36	13.4563	2.01051	7.51104	8.05789	1817.92	1.43529	1.00343	7.13858	4.91054	1.93862	38.7383
BID	54.202	38.302	194.618	46.0108	417.072	306.243	49.9577	64.5413	24.0242	181.941	156.429	231.395	36.2956	18.7027	77.9143	420.429	23.6717	151.025	45.7249	54.8333
BIRC3	153.553	304.115	171.587	248.303	220.795	252.896	31.7467	77.9695	38.9324	86.5214	2666.16	240.036	826.356	19.503	308.378	64.3978	76.7081	144.923	549.252	61.382
BRI3	182.336	24.6537	225.892	51.3176	75.344	157.715	155.522	184.62	180.933	200.941	106.323	170.472	22.9297	99.9985	32.9385	135.698	16.7726	362.481	42.6863	86.5129
C11orf96	579.575	2.95579	6.46495	1.81502	3.17471	12.5005	495.297	65.7919	890.928	14.963	4.97211	16.1672	6.53528	1101.88	8.75907	5.81706	4.97598	13.1335	4.20419	37.4285
C12orf45	19.696	17.2058	25.725	22.9341	90.7131	72.1901	18.0337	16.5822	10.8244	29.252	49.4883	20.0251	25.8239	11.8171	23.1185	331.217	19.6837	24.5098	23.496	24.4911
C12orf75	239.08	57.7879	10.0352	188.706	16.2217	37.8007	249.068	23.4315	42.5158	8.32086	21.9195	13.6689	19.5544	113.379	110.709	559.21	14.8439	14.5337	68.0051	89.3632
C15orf48	109.221	12.1991	1500.75	11.7852	759.986	2784.11	77.7228	50.5864	22.5275	3332.99	563.744	1745.32	87.8259	55.0362	43.526	47.1388	37.7416	1046.76	17.9651	1147.68
C1orf162	15.5227	33.7203	312.178	5.70904	466.627	257.129	1.41703	4.81332	0	99.0036	5.61723	339.504	264.513	0	55.2901	74.0805	2.24941	179.629	13.5952	1.16644
C1orf186	11.8967	6.5753	0.682684	0.820487	17.8543	0.349921	0.639487	0.982576	0.430162	0	1.8644	0	328.41	1.65759	0.326411	85.6984	4.67255	0.801905	0.365528	6.21734
C1orf54	32.1284	1.75399	117.952	2.11514	714.162	67.6533	37.8925	205.256	42.8269	85.2875	49.4794	66.1178	5.21796	96.4897	1.96235	3.87463	1.26129	215.119	0.935158	2.14028
C1QA	48.471	20.0956	3599.54	18.9184	29.4143	1108.38	19.7335	37.1784	18.3334	1179.89	32.0747	1986.44	32.4929	19.6828	29.1057	33.9122	25.522	6989.34	26.8937	10.1273
C1QB	48.3008	24.5875	3771.64	22.7167	76.0892	1318.42	17.7705	39.8499	19.1635	1081.56	58.8008	1547.55	23.9274	24.573	25.9839	35.0607	25.1402	7968.15	33.3963	11.5203
C1QC	31.3895	10.8192	3105.48	10.2698	27.1972	879.274	12.3531	22.0387	7.48149	792.869	26.9802	1192.4	12.6059	10.9592	12.8756	16.5327	12.4188	5419.27	16.5301	6.61268
C1QTNF1	59.8859	0	1.64314	0	0	2.50287	55.0131	18.4585	27.8476	17.4817	6.00102	0	0.306529	258.746	0	0	0.815914	0.781201	0.126125	6.07369
C1R	507.658	2.02122	4.98557	4.62444	4.77686	1.71104	757.945	76.306	1711.12	17.274	3.54054	6.46171	8.23444	700.687	5.67918	1.83479	10.1576	5.45532	3.76035	66.4566
C1S	741.295	2.77827	3.70139	1.34384	3.51615	5.05508	983.717	32.4073	2049.86	17.1312	6.82465	11.0321	6.63786	499.677	2.48179	2.00704	8.7016	12.0742	2.90737	48.3386
C2	32.4362	0.754078	62.4637	0.728434	0	6.05464	54.5946	2.95579	74.2559	41.2976	1.84632	37.9016	2.77198	87.242	0.933801	0.892025	4.18456	206.909	1.48583	1.50655
C3	128.456	0.627162	76.017	1.50505	0.359865	24.9715	145.821	3.5532	827.748	27.4555	1.94812	12.2007	2.40398	1.4574	2.46015	1.39048	2.79263	46.6363	0.921107	7.09204
C5AR1	12.8672	0.713144	296.82	0.826097	1.64336	27.8321	1.3988	1.74175	1.35634	165.417	11.9501	244.989	2.29163	3.33861	1.13269	2.91014	0.770562	208.985	1.18766	0.807833
CALCRL	2.65447	0.704709	3.64977	0.30499	27.8451	23.3	1.84778	208.39	0.64767	5.0773	38.1829	8.57447	1.15625	8.15608	0.663882	23.4266	0.393978	2.03033	0.212748	2.88491
CALD1	1718.25	3.615	4.39822	1.21011	2.1628	1.99833	2046.4	432.971	846.527	4.98356	3.14672	3.04197	9.51971	2918.48	1.84483	1.58514	5.84891	5.20619	2.42318	56.8708
CALML3	5.6285	2.63069	4.30947	1.94388	2.47823	5.82305	5.97102	7.12661	3.82767	9.91205	7.37095	10.6671	3.16885	1.80591	1.74787	2.22625	5.98785	4.49807	2.25481	584.38
CALML5	0	0.957719	3.38056	1.81593	0.216362	3.2618	0.697354	2.13886	0.545354	0.343331	1.38758	0	6.47554	0	3.20128	0.943231	2.27934	1.40968	1.44158	458.012
CALU	199.786	11.619	29.2975	19.5713	7.5977	16.7331	271.413	109.819	167.322	43.4541	7.32049	23.2186	45.5351	198.374	15.6143	29.3552	34.303	51.5594	23.5612	49.5137
CAPG	135.112	165.15	910.232	164.368	108.405	523.136	54.0132	45.8296	62.8255	612.257	354.588	400.211	1306.26	11.4339	315.188	317.28	21.2765	978.497	74.6619	188.03
CAV1	105.454	1.33974	4.54588	7.86354	4.07248	3.71461	227.535	469.197	128.864	3.35936	7.97865	2.60051	3.11832	713.788	2.10755	2.3335	22.0606	4.70319	7.6196	71.2786
CCDC80	274.122	0.601218	1.53771	0.948567	0.537965	1.63569	325.838	51.6477	1281.93	0.436336	2.63434	6.92267	1.31767	138.438	0.409057	0.396801	4.04089	1.0159	0.663392	14.4776
CCL17	29.0254	4.54801	13.4677	0.0391789	1.06503	158.809	0.458244	0	0	0	731.333	0	0	0	0.215755	6.31385	0.495253	23.1636	0.489003	1.76154
CCL18	63.2876	7.03979	18.7476	23.9642	5.2151	7.79129	10.2619	13.9818	6.59181	1676.33	8.34331	1122.15	8.42893	8.50156	15.6083	6.61161	11.0003	1951.76	13.4243	3.92765
CCL19	62.9694	1.8404	24.6812	0.318656	5.12684	33.9231	183.31	3.7194	401.114	6.77422	2212.39	2.87706	2.17718	170.795	1.66632	2.63798	2.77995	19.3417	2.09077	1.86487
CCL2	414.279	4.15702	107.329	3.66381	12.7748	22.8963	1127.11	917.506	1965.12	317.592	17.031	200.731	464.411	898.693	2.89784	5.24435	18.4973	308.398	3.57414	29.3098
CCL20	40.8436	6.02127	648.436	26.2664	9.14556	227.135	87.429	29.041	7.33458	1888.44	43.817	1135.03	9.40995	44.286	9.05035	12.1714	10.5789	465.091	102.546	540.676
CCL22	9.71009	6.28744	5.69251	1.68834	4.15801	170.787	2.92895	4.37871	2.767	13.3869	1434.38	13.7178	4.85457	0	2.9447	0.641366	3.15114	20.5907	16.6519	2.62887
CCL3	92.8316	26.8844	2940.95	205.993	31.0823	418.345	160.106	51.0048	66.5183	6511.14	65.9135	3758.14	38.0685	47.886	112.251	85.4424	45.5365	2907.78	50.3979	9.50023
CCL3L3	53.2973	18.0915	1689.76	230.531	20.6832	292.471	35.287	15.7326	16.7371	3647.66	37.7457	2128.2	9.01605	21.3377	75.4935	39.1388	18.2905	1451.44	19.9073	9.16483
CCL4	144.09	63.0966	2145.56	1035.26	46.3285	318.635	21.4213	56.9962	36.9632	2347.73	49.0825	1571.3	81.9218	42.2688	550.901	122.964	38.2356	2080.75	179.93	12.9268
CCL4L2	40.3628	39.0399	1175.69	435.466	85.5739	367.237	11.9696	40.2403	8.94397	1095.13	23.4065	1292.36	48.8552	20.785	308.968	223.978	21.5336	1414.9	79.0117	7.3157
CCL5	560.885	172.147	99.2554	6451.64	41.2502	53.5399	102.435	122.17	29.6662	365.73	64.2062	75.3103	123.296	51.1383	3761.86	41.8222	78.8929	215.148	318.762	77.8251
CCR7	32.9168	443.01	63.2244	40.0311	86.8607	559.854	3.22549	11.7998	5.71981	75.2395	2079.99	116.437	31.9373	4.96151	97.3763	258.737	18.9037	68.548	261.214	3.62225
CD14	13.6257	2.1957	1171.17	2.69244	7.46203	208.674	19.4919	26.72	9.22953	875.347	6.65598	551.948	11.1887	9.49455	2.69263	6.92242	3.72224	1168.23	2.96404	6.09618
CD151	202.034	10.5634	84.2896	29.3971	30.8518	45.6987	259.361	372.543	216.269	92.3388	33.0433	67.2707	115.209	390.065	47.4273	7.60712	16.3006	100.374	27.4438	169.604
CD163	2.63851	0.620774	124.597	0.311196	1.22403	6.48133	0.574347	0.759945	0	90.1671	0.240463	108.179	0	0	0	1.4335	0.563241	202.45	0.934359	0.332125
CD19	0	191.383	2.65904	1.68001	2.31302	3.30366	0.712105	1.15644	0.908894	3.28385	1.02692	1.61366	2.77439	1.11456	0.645399	1.85362	15.683	2.53327	1.43609	0.916011
CD2	149.634	40.6233	13.0845	887.69	9.96124	25.5696	5.7144	40.1135	9.9808	11.3252	32.2623	20.5875	39.2927	11.1109	331.111	23.6621	24.2584	55.3357	1091.13	6.60735
CD24	7.18889	94.2338	5.86759	4.21589	4.12655	5.56773	15.2156	13.2498	8.57431	2.72319	6.3928	6.75413	14.7718	3.59693	1.98821	3.76638	5.74383	6.07394	3.64095	989.809
CD247	49.0351	14.4614	4.76253	211.32	2.68785	4.131	2.45896	11.0887	7.0594	2.72699	13.8588	5.16732	20.2485	4.59263	442.513	12.1211	7.80857	15.5906	261.225	2.53659
CD27	75.2763	128.282	5.67399	689.267	7.93445	6.51014	4.52035	13.615	11.273	2.95248	14.5519	3.94148	17.3542	3.6709	87.2243	9.54505	243.628	30.6283	478.27	4.13263
CD34	2.31178	0.38577	0.413326	0.118569	0.672045	0.442149	3.24764	251.245	77.6746	0	0.78767	0	0.693643	6.77054	0.249393	0.241179	0.265712	0.519753	0.177853	0.0683384
CD37	73.6549	1124.31	190.258	435.316	223.94	146.607	7.26718	28.2959	9.94299	130.295	115.025	178.271	448.53	9.11582	329.562	372.923	47.5398	212.78	451.187	9.15583
CD3D	322.897	78.4181	24.0235	1997.58	19.1914	23.7696	15.6089	72.4843	27.5395	21.2289	49.8787	38.708	57.0572	17.7765	348.108	33.5847	47.6674	105.066	1319.07	14.1106
CD3E	116.115	42.9091	11.9622	921.405	11.1316	16.917	5.05334	28.3485	12.1814	9.94512	23.2596	10.3494	34.9209	9.2124	378.514	43.4729	22.0203	46.8108	712.494	6.75326
CD3G	65.1204	14.9519	3.13716	409.977	3.78673	4.60979	1.82177	15.5608	5.25437	0.699701	7.3467	1.30039	14.255	4.03092	68.9742	5.20438	10.3277	22.4004	233.691	2.27738
CD52	343.48	1704.72	117.837	1494.43	347.638	485.639	25.1767	93.0233	27.7297	59.3851	100.536	287.122	1486.3	25.7716	1214.65	68.1776	75.9042	197.695	1025.99	20.3011
CD59	348.818	29.7808	83.5777	36.8427	211.438	162.709	443.017	1055.75	333.607	267.584	107.323	134.684	162.155	989.875	45.4759	32.8952	105.649	277.969	130.783	323.863
CD68	56.4307	35.1517	916.326	9.20623	49.269	319.818	52.9393	24.7076	68.5721	908.163	46.6176	611.355	117.943	28.8639	7.13023	280.629	12.5911	1376.7	8.18932	68.9469
CD7	339.71	73.9673	25.6391	1732.8	16.6996	22.8064	21.2107	86.3026	23.7262	21.4308	48.9863	33.0449	55.9719	16.6618	2328.17	43.4446	44.6259	94.0295	1340.52	11.4314
CD79A	20.1513	1450.7	7.9939	56.0979	11.909	9.75482	11.363	13.9118	11.6931	15.921	10.025	16.3367	18.4511	3.57867	11.5244	26.9663	721.271	6.61229	49.652	6.4936
CD81	157.254	38.5651	146.701	48.3387	34.7108	56.0775	191.709	372.527	265.776	117.734	22.901	77.0141	76.043	208.764	40.5989	25.3071	12.7863	360.413	20.6372	32.9974
CD83	107.454	753.416	588.345	41.0373	726.219	1018.27	31.5101	72.3016	57.6586	435.858	1576.87	943.58	621.88	17.7075	338.702	977.865	20.0433	698.906	183.132	37.2321
CD86	16.5464	69.4449	250.916	12.6056	108.507	375.177	2.10513	3.00384	1.17524	225.329	450.423	217.471	4.57969	4.28246	6.17991	43.9467	3.82039	241.779	5.3126	0.974291
CD8A	41.1219	27.3192	4.3581	986.652	13.356	5.60009	2.73744	22.3422	6.85253	2.83263	11.9496	11.0115	23.0621	6.16501	131.538	14.6336	12.5921	17.7089	38.6114	3.51949
CD8B	27.986	13.7775	3.62986	670.159	1.04245	2.97526	2.26434	11.2483	2.83985	2.9174	6.2537	1.75889	15.4375	6.46629	89.1888	5.47379	8.06754	10.0162	25.4387	8.9231
CD9	110.614	10.9536	189.222	51.2973	49.855	89.2382	141.805	610.632	251.333	171.795	28.0686	97.9826	1265.76	226.779	76.1464	63.5499	30.8584	422.229	17.2467	1376.47
CD93	5.6699	0.478276	49.8745	0.598124	18.6668	20.498	2.10815	264.779	0.651204	86.4625	2.02131	41.2374	1.02134	7.84967	0	5.78102	0.953451	70.8733	0.567553	0.491415
CDH5	0	0.127651	0	0.179475	0.272586	0.164345	0.42351	202.271	0	0.952484	0.33315	0	0.5785	1.19676	0	0.239908	0.251726	0.282317	0.128458	0.199663
CDKN1A	157.848	115.278	305.934	35.3609	342.263	372.345	131.701	269.731	272.737	254.829	774.042	393.667	254.699	259.674	95.7718	436.251	133.027	224.868	73.2786	237.787
CDKN2A	37.8214	14.7771	7.66426	26.2458	6.7772	6.35725	24.8408	11.722	11.8191	7.83018	7.16209	13.3266	17.7723	19.2541	22.5667	3.3085	15.1825	7.96749	41.133	648.63
CEBPB	432.975	30.8369	545.901	84.2015	37.6417	249.691	441.858	65.7235	757.89	464.123	32.7979	548.099	164.203	367.186	193.954	11.2922	33.1876	446.7	65.3205	268.868
CEBPD	135.106	5.18258	300.661	20.7791	138.724	272.588	164.73	112.036	686.289	101.561	71.9347	214.548	8.11924	414.451	95.9788	23.3297	6.07523	240.173	9.20897	499.972
CERCAM	204.097	0.728479	3.76595	2.08501	0.684656	3.52639	217.304	13.0423	113.325	11.414	1.86504	2.29495	8.8045	75.3874	1.60654	2.06712	16.4922	6.50856	0.83561	5.41694
CFD	207.866	3.72566	138.499	3.81752	7.83886	19.1399	41.3186	3.21916	4259.89	96.2101	9.08983	216.791	3.62396	6.0214	3.82491	11.0223	10.3587	258.436	3.28149	44.3371
CFH	138.773	0.731228	5.5457	0.921544	0.35777	1.37361	113.66	67.9596	335.847	3.09354	0.525245	4.02145	0	118.984	1.85476	1.1161	0.707747	8.99755	0.487277	14.5228
CHAF1A	11.1613	13.7705	16.5528	8.1168	22.2072	31.6536	3.67093	7.86954	1.19213	4.42759	17.4639	9.52101	5.62127	4.52846	13.4858	211.538	1.8303	11.0101	7.50582	14.3042
CHN1	118.55	5.40883	2.97494	109.199	1.90974	1.24523	156.799	26.5599	39.9172	1.5959	1.29754	3.80998	2.17739	285.415	4.02302	1.69536	3.15422	5.08268	99.9126	1.28452
CHST12	53.0053	32.9554	14.6815	365.993	18.6413	16.3022	54.4173	86.1289	41.6566	9.57363	11.903	4.54888	68.3742	36.9113	308.631	87.3222	25.7202	23.6874	71.6521	17.601
CLDN4	0.988599	9.49994	9.8203	4.26018	7.37477	12.7867	3.88417	7.88078	9.69037	10.9704	24.582	8.24353	34.8534	5.60306	4.53004	8.52284	11.3797	9.55872	7.39831	1144.99
CLDN5	0.58807	0.100801	0	0.400205	0.39025	0.786486	1.58881	540.498	0	0	0	0	0.958618	15.6796	0	0.434337	0.79128	0.217303	2.97626	3.8796
CLDN7	2.73985	1.50833	7.04546	1.10559	2.52525	4.81211	2.56857	2.13333	1.87572	9.46945	4.2222	1.26062	2.82914	3.68428	4.60092	0.821011	2.59322	16.5831	1.41692	207.671
CLEC10A	0.674433	0.615272	225.622	0.349092	4.13261	299.571	0.604072	1.20677	0	24.6545	8.7229	268.68	0.740592	0	0.682191	6.25138	0.608267	50.4758	0.468643	0.305411
CLEC11A	359.615	2.98747	82.9033	2.71738	10.496	38.9177	353.569	11.0245	168.664	27.3899	8.87238	54.0942	5.74208	213.895	10.2079	7.40106	1.83202	60.5518	3.775	10.6323
CLEC14A	0.612931	0.0306219	0	0.153105	2.68361	0.298988	1.25729	345.152	18.3667	0	0	0	0	6.38984	0.249393	0.117802	0.40203	0.0580816	0.022319	0.123972
CLEC4E	1.75901	0.299531	110.224	0.0782892	0.909272	10.9588	0.262316	1.17084	0	260.012	0.233861	61.3074	0.306529	1.00964	0.335588	0.342959	0.602029	58.6276	0.294697	0.187377
CLEC7A	4.71654	0.983719	210.62	1.22399	121.446	110.07	1.59922	5.66444	3.80328	86.7197	12.2693	166.797	2.70789	2.87102	2.01006	4.5928	1.37065	155.645	11.3857	21.5568
CLEC9A	0	0.154234	2.94597	0.0828774	322.079	1.07837	0.0495067	0	0	0	1.38974	1.30065	0.704368	0	0.321581	0.154683	0.053785	0.671759	0.114515	0.076506
CLIC2	7.5255	0.815291	34.3705	0.72029	108.76	59.0234	12.8404	74.7542	36.3199	22.8431	226.671	16.1266	0.991445	2.06846	0.987342	11.0505	1.68019	29.7522	1.34408	19.3632
CLU	117.553	4.38014	5.07183	7.57716	7.47968	2.9715	152.34	443.39	559.157	11.7839	13.7699	3.9716	2167.34	80.1344	12.0974	2.6617	4.93664	4.70585	8.48886	116.985
CNN3	222.317	7.75607	0.951725	0.713125	3.79094	1.62385	302.421	214.822	331.201	5.98773	14.3724	0	3.96837	426.788	5.21579	1.00864	2.90994	2.42586	1.81299	150.734
CNRIP1	33.3841	0.0625982	1.1737	0.15622	0	1.1632	38.6483	58.5069	39.4756	2.77573	0.655734	10.3991	187.18	36.6869	0	0	0.310232	10.5354	0.113246	1.90954
COL12A1	451.561	0.470185	1.35866	0.076059	0.286688	2.6172	538.897	15.6451	224.442	10.42	4.49525	6.53221	1.44879	90.1807	1.21494	0.568166	5.33228	2.24265	1.06684	5.11885
COL14A1	34.4794	0.0723948	0	0	0	0	32.0047	2.61164	273.616	0	2.1981	0	0.490959	258.738	0	0.110239	0.374766	0.186438	0.152938	0.115085
COL15A1	13.3468	0.426407	0	0.319363	0	0.43012	30.9455	466.658	44.4194	0.815008	0.405065	0	1.42462	53.5965	0.649006	0.286616	1.18058	0.764901	0.379954	0.166687
COL18A1	214.312	6.1444	6.65623	7.28711	3.39072	5.21379	191.588	287.703	183.49	2.99251	0.460868	7.46933	56.3787	1111.4	9.01836	3.88252	2.91595	4.9782	5.55394	27.4774
COL1A1	13519.4	11.6406	29.8358	5.73313	20.8919	30.4995	16070.5	63.8814	5982.79	67.7554	41.4375	38.2729	52.3818	5041.12	13.9388	12.0005	53.2661	37.4282	12.7442	24.3918
COL1A2	8215.76	7.26814	21.78	4.40726	15.8514	31.1898	9733.59	60.2364	4773.1	47.5295	45.9863	47.6663	56.1325	3238.84	12.321	6.9169	41.103	30.4111	10.2854	13.7056
COL3A1	7103.21	7.45421	29.5887	3.07757	13.385	27.3465	8873.13	52.7803	3508.57	51.9685	36.6721	39.2086	37.171	3485.34	10.2674	8.41882	47.6141	28.5729	8.46686	11.6392
COL4A1	238.241	0.506535	4.22824	0.538476	1.70724	2.10239	227.592	802.874	92.3036	6.3454	1.70297	5.46684	0.8682	1332.01	0.616001	0.632651	2.72454	2.41349	1.07451	4.55802
COL4A2	208.211	0.688739	3.09806	0.319745	0.946997	3.67421	211.204	671.111	83.9241	4.6289	4.83006	2.30212	1.11485	1025.37	0.665925	0.820076	2.95784	3.81645	0.809246	7.55085
COL5A1	637.265	0.965734	1.94404	0.822737	1.10642	3.09966	762.478	9.65601	250.219	4.02363	4.86429	4.13307	3.04736	293.692	1.29843	1.32332	4.19108	3.89736	2.6916	5.68186
COL5A2	634.686	1.02077	1.12508	0.634676	2.94941	3.74905	701.525	21.4721	233.43	8.49845	1.16863	6.40782	2.43882	355.764	1.15394	0.436801	4.50544	3.08163	1.16633	2.74719
COL6A1	2479.26	2.57365	10.8798	1.50041	6.34073	11.0823	2766.1	68.4647	1125.23	23.293	11.7342	10.7621	13.0341	1049.66	4.22691	1.36541	17.69	30.5495	3.45472	41.1896
COL6A2	2698.33	3.49376	10.7018	2.4046	5.78603	11.2228	3203.4	255.421	1868.58	30.47	9.13366	17.9119	16.7409	1748.54	8.55684	3.04185	19.4433	31.2964	4.42822	61.8871
COL6A3	1217.56	2.55547	4.47832	5.85456	0.880472	6.94949	1341.06	8.92497	813.106	11.2975	5.21198	5.96078	13.6917	419.204	3.0669	1.87103	7.94209	7.20239	7.75916	3.36673
COX4I2	8.9136	0	0	0	0	0.185233	3.41813	1.45448	1.3673	0	0	1.93051	0	394.886	0	0	0.180055	0.152772	0.0731649	0.131278
COX7A1	104.8	0.296767	0.61442	0.0825947	0.911042	1.13874	201.869	188.21	177.742	1.71608	3.21505	1.21234	20.0165	317.857	0	0.253052	1.89015	2.36835	0.525354	9.75425
CPA3	115.258	0.375326	0.33913	0.401967	1.37458	0.273891	2.75496	1.54534	1.06146	4.33336	1.75131	0	3155.17	0.690822	0.250256	0.257525	1.27109	3.42563	0.477942	1.54378
CPE	129.413	0.647669	1.18426	0.217686	1.03459	1.16261	166.6	12.6808	242.603	3.48635	1.93765	0	2.03131	565.221	1.15852	0.276983	1.65811	1.27003	4.43538	49.5258
CPNE3	32.8773	36.548	13.664	32.0491	271.686	21.0363	27.3405	36.9448	41.609	14.6347	10.875	21.9745	4.70018	32.3726	26.2911	40.2667	7.75045	23.1232	29.3091	59.7797
CPVL	4.78082	0.920058	263.192	1.11072	1848.18	297.806	2.0174	9.02773	7.19655	54.0396	7.16172	252.578	2.17673	0	1.06278	10.039	1.39727	145.791	0.941042	3.75349
CRABP2	229.763	1.96751	3.93523	2.01769	2.05538	6.88102	406.615	11.2587	207.888	12.3603	7.62828	5.7209	7.22797	15.8234	2.64134	2.08255	9.19596	6.45266	3.8057	197.127
CREG1	73.6587	9.8377	226.353	13.1683	35.9443	73.7094	107.873	36.5746	123.598	445.011	110.885	112.754	43.8737	43.6689	21.7198	9.71579	14.7602	458.218	15.5698	75.3958
CRIP2	57.9937	21.439	1.76476	2.67145	5.85467	5.74779	115.235	1047.79	87.6515	17.4413	7.93098	11.1128	3.67818	520.809	8.27371	3.85708	4.86566	4.16817	7.26603	74.5486
CRISPLD2	147.591	0.519102	7.51297	0.66539	0.878077	2.75315	170.551	13.6691	187.592	11.6908	0.647673	1.66414	6.44283	378.666	0.430247	0.897993	1.2531	15.5096	1.97894	2.87407
CRYAB	29.7239	6.55883	1.56809	0.745173	17.61	1.41953	57.829	4.53973	114.512	2.4779	3.36066	6.39859	4.85717	277.586	0.18879	0.92307	3.00132	3.97161	2.25284	263.066
CSF1R	2.25127	1.05036	287.866	1.21026	2.04581	123.192	2.24953	0.736938	1.78612	114.115	1.31218	180.076	0.471513	1.27522	0.691327	23.0864	0.908012	232.229	0.860816	0.74164
CSF2RA	7.52194	0.975364	126.185	1.00752	165.74	223.375	1.68285	3.77713	1.12955	113.599	553.123	110.874	1.78321	0	1.10216	63.4644	1.23442	110.855	1.38082	1.51329
CSRP1	65.631	15.9301	36.2782	41.5344	103.534	38.0055	84.7272	63.3588	48.5899	28.9635	48.0256	29.9747	42.0453	375.64	33.3604	8.94346	14.6403	36.5157	30.4775	53.0225
CST3	1060.72	27.4706	5130.24	25.3836	13034	5420.3	1394.54	1299.93	3414.89	1429.88	1016.95	5124.49	1208.82	2245.43	46.0182	1532.52	65.4072	3656.94	31.5026	537.021
CST7	157.026	45.9843	113.647	1327.76	560.126	601.126	12.2015	41.6064	13.8369	137.477	987.64	127.46	79.261	16.5554	969.096	61.0381	25.1247	134.703	382.232	7.31225
CSTA	21.9687	6.95148	242.253	6.3802	14.5353	161.642	20.0902	19.1641	18.2402	132.895	448.577	200.048	16.1911	18.1773	8.15475	7.87622	16.7925	126.538	8.96018	2549.74
CSTB	271.721	126.604	746.644	285.24	534.799	723.726	236.175	429.366	304.292	2370.01	453.726	571.902	468.865	257.174	159.856	74.066	96.1282	1381.53	256.151	6714.24
CTGF	666.689	2.23444	5.48889	1.17742	6.41286	6.50879	1098.84	383.561	1079.16	9.19167	11.5595	6.41751	6.72104	615.96	1.94187	1.84903	14.5825	4.61437	1.85805	34.75
CTHRC1	1333.49	1.17536	4.79906	0.742251	3.23774	4.44609	1366.19	174.747	567.976	11.5757	2.08441	8.29133	6.08029	52.1403	2.33598	1.85551	17.2868	4.43579	2.39977	27.4711
CTLA4	40.2804	6.22774	4.70206	109.903	5.09059	5.77704	1.15941	11.898	5.32805	0.999464	6.55503	7.69464	4.40599	1.16547	25.7901	3.97306	5.45003	15.32	288.833	1.02966
CTSB	467.717	59.1986	1461.15	109.07	73.7621	592.507	579.351	262.336	382.796	2096.36	123.459	1187.85	214.686	299.033	53.13	717.857	62.5646	3134.97	136.013	316.043
CTSC	155.727	46.8037	838.306	265.637	51.6262	181.047	134.45	71.6431	130.899	337.133	192.396	480.373	96.7137	251.3	157.373	552.172	22.5188	1280.29	306.205	130.588
CTSD	264.348	57.9557	854.42	362.764	35.5209	222.491	223.293	181.808	228.089	969.134	50.481	366.585	858.198	245.541	378.877	191.214	65.7423	2771.33	158.558	321.333
CTSG	15.3956	0.0942844	0	0.102636	0.557094	1.6309	0.819148	0.946976	2.30181	0	0	1.61366	1814.23	5.03169	0.17253	1.00105	0.595297	0.580186	0.357303	1.97006
CTSH	37.0357	215.98	663.371	16.6305	130.737	558.131	34.8752	163.715	116.03	449.438	426.644	337.447	12.9922	31.7175	7.44349	118.907	45.957	483.897	39.47	34.8707
CTSK	774.134	1.91639	4.83581	1.91547	2.48387	4.5556	936.526	9.7393	878.347	31.7343	4.33338	13.4031	8.08206	153.508	3.62486	2.49945	7.17349	42.785	3.15702	2.9285
CTSL	137.96	5.80345	469.859	7.4739	37.7963	101.703	155.687	113.494	251.696	2186	18.2997	327.557	30.1175	150.1	7.21114	9.77018	10.1873	1081.99	57.1762	25.7815
CTSS	62.4368	241.243	856.103	136.139	224.835	327.752	49.0239	94.5327	38.194	493.259	105.233	544.368	101.629	28.1025	99.9544	265.422	77.8794	1069.82	125.166	22.4905
CTSW	59.7859	25.7809	8.74591	616.52	3.67592	9.48349	1.59231	21.6409	4.26138	6.02403	6.49482	3.10424	189.026	2.75661	1094.74	19.9227	13.5237	22.8396	40.88	2.2388
CTSZ	116.378	73.8831	410.645	32.1371	475.096	361.93	102.401	110.196	94.3656	301.671	264.322	460.581	24.8171	100.211	36.5088	277.753	30.2895	982.6	45.0692	28.1256
CXCL1	844.451	11.2443	355.485	5.76416	19.9493	129.162	2241.33	130.059	1025.27	2382.88	46.2237	236.806	28.6029	65.9767	8.49509	22.7308	63.0129	723.506	12.8531	858.29
CXCL12	84.2486	1.00749	1.75147	0.350723	2.05281	0.524124	128.485	134.006	1341.01	1.25942	0.850975	5.70706	0.400277	87.9717	0.507206	0.597115	1.0175	9.22246	0.368782	0.848885
CXCL13	667.806	79.7152	24.6166	2127.54	24.1045	43.789	641.649	76.1016	147.91	12.369	122.129	17.5411	130.404	15.611	100.081	31.211	42.2563	115.142	1979.33	8.43749
CXCL14	821.807	2.29088	7.94056	1.49402	6.79692	11.3297	545.029	24.3105	3144.05	8.41947	5.95039	2.64068	12.5634	22.8596	3.7994	4.14139	9.20821	11.6527	3.76469	390.92
CXCL16	31.5184	22.4117	228.794	15.2739	395.991	299.694	24.1533	10.5713	32.2506	338.129	325.478	167.015	77.8456	15.8602	13.5134	76.2669	5.23367	376.427	9.85075	34.1173
CXCL2	533.694	9.67685	1942.02	7.90024	26.4657	354.298	500.981	384.525	2393.44	2763.63	100.706	2751.07	166.97	950.826	9.35116	47.2265	18.6248	1496.65	11.7492	240.008
CXCL3	156.626	7.18918	1474.48	7.25607	19.8194	258.445	520.377	126.815	412.344	5172.36	27.7684	2663.91	173.564	209.981	8.6921	25.5448	23.1403	1527.94	10.5804	156.368
CXCL5	48.287	0.558208	5.48273	0.192896	1.14765	1.69771	129.841	2.56821	1.42716	1560.34	1.34253	43.0378	0.773706	8.43531	0.366681	0.878022	3.90407	41.102	0.613908	0.553796
CXCL8	956.772	27.2219	3686.99	18.7549	496.263	3029.91	2088.68	281.916	555.677	16214.1	958.637	6047.72	238.736	187.324	27.8156	247.07	83.4957	3563.77	31.3608	644.149
CXorf36	1.15989	0.0817776	0	0.121015	0	1.18864	0.340209	250.386	1.26802	2.23467	0	0	0	3.67422	0.683365	0	0.236245	0.428203	0.134843	0.13575
CYB561A3	46.3771	78.5457	31.4783	16.9027	32.1573	23.5073	40.7918	30.4544	34.169	45.9767	15.585	30.7174	19.94	27.4124	17.4941	302.457	4.58436	61.7868	19.2774	20.0434
CYB5R3	160.919	37.186	59.8328	50.2619	218.073	68.8477	221.357	294.486	188.684	69.8978	72.1569	40.8333	68.309	372.02	50.0872	33.063	17.2708	54.9961	47.3173	63.7817
CYBB	5.07713	35.9504	271.489	0.638431	1.01058	81.3243	1.16531	0	0.663911	90.4505	2.55068	184.699	2.05562	0.606177	0.592162	98.0019	2.60427	209.813	1.15171	0.683511
CYBRD1	59.7075	0.468806	9.12365	2.01526	1.381	8.1122	63.0351	7.49568	248.23	3.37047	25.8626	7.72968	1.43918	79.3134	1.23216	0.946095	0.68137	18.6064	0.740719	10.6028
CYGB	44.7415	1.82103	3.0344	1.03532	0	1.96351	76.0736	13.2255	136.723	2.02555	1.04206	0	0	236.978	18.1579	0.867529	0.475141	1.36416	1.27229	3.78349
CYR61	309.925	0.894586	2.74043	1.22493	2.99408	3.44318	514.821	434.468	1020.69	4.2082	2.16178	2.74294	1.82649	430.003	0.898897	1.36284	6.86277	2.56493	1.11663	42.4775
DAPP1	8.35714	61.6596	18.3785	10.2578	144.028	93.8331	0.798145	0.742756	1.98438	6.41952	326.051	23.9984	1.86205	0	11.1769	32.9373	19.1391	18.6985	41.3798	32.9177
DCN	3217.04	8.19703	10.2637	2.95965	7.97138	13.5009	4312.35	32.1363	5661.42	23.0238	20.5647	17.6104	18.525	553.006	3.60726	4.72884	30.4214	11.3818	6.15764	20.3659
DERL3	23.7332	11.4732	7.04753	3.02485	3.15524	5.02762	29.9441	13.494	9.21248	7.87885	5.18696	18.5094	8.50623	14.6481	3.22911	178.156	817.935	4.14729	3.04555	6.6404
DIO2	186.565	0.267108	0	0.187264	0.414767	0.900607	254.421	0.68163	243.558	4.14308	0	0	2.2237	17.2026	0	0.548195	0.829906	0.524165	0.267972	1.4016
DKK3	88.2234	2.65655	1.67646	7.81518	1.2148	2.5407	141.972	67.446	77.8056	4.49204	0.969235	0	2.91954	415.407	7.41673	1.21585	3.03713	2.54686	2.47049	21.8653
DNASE1L3	3.25794	2.28496	28.0038	0.975248	557.965	71.4544	1.27571	69.6601	2.46757	5.86572	34.5589	1.78434	0.837106	1.53683	1.15745	157.911	1.24848	231.298	1.42025	2.59872
DPT	80.5313	0.395556	0.437551	0	0	1.25836	156.817	1.94196	536.817	1.47508	0.717262	0	0.722026	3.59925	0.277926	0.481435	1.99063	0.284658	0.399727	0.50525
DSP	2.83908	1.57183	3.60263	0.564406	5.68661	2.07894	5.0083	10.8998	3.68497	5.07303	1.84966	0	3.3048	3.85104	1.17757	1.7648	2.89513	3.17174	1.53506	325.958
DSTN	466.221	28.3714	63.3484	55.3811	147.403	61.7681	552.368	565.279	413.356	120.551	80.2412	71.6488	120.431	1244.01	101.996	257.297	53.2774	83.4294	63.7353	511.892
DUSP5	66.4283	27.4156	22.1086	95.1505	84.2691	123.963	34.8968	73.1625	39.3068	58.5326	422.427	71.4121	18.2942	20.094	51.6262	563.491	105.284	46.9972	76.5632	77.9522
DUSP6	21.968	5.27316	84.1215	2.12478	3.25879	12.8046	19.466	186.993	22.1885	36.6712	4.6563	76.5399	370.908	16.6131	7.78097	5.66638	2.51575	69.5085	5.16797	20.7084
EBI3	1.97142	18.3581	23.2832	1.84824	5.98878	47.6707	0.905608	1.56644	0.753991	23.121	560.178	9.67216	8.12244	2.43653	0.908627	1.23229	2.41485	40.2947	52.8448	0.808609
ECSCR.1	2.46362	0.469537	0.752737	0.709162	0.703723	0.80035	1.85584	595.045	1.31081	1.43315	1.05354	0	0	8.30063	0.342654	0.144006	0.727405	0.3404	2.35233	0.341937
EFEMP1	98.5907	1.01676	1.52488	0.796654	2.20838	1.16199	109.514	171.007	653.853	5.00735	0.423989	2.74294	1.47306	11.7446	1.9118	0.603293	1.53568	1.21025	0.795754	17.2606
EFEMP2	230.694	0.269761	2.15569	0.961733	1.32656	2.14267	257.241	30.6949	276.728	3.73014	1.50331	1.45782	8.33412	154.415	4.09249	0.352227	2.02105	4.61403	0.989821	4.32886
EFNA1	1.35786	1.35394	1.17606	0.617145	4.66205	4.39956	8.05794	210.789	8.16144	7.76714	5.02836	1.26062	5.65544	17.3754	0.386567	1.50561	6.85049	2.18622	1.42305	252.815
EGFL6	74.9952	0.0776804	0.272269	0.163888	0.462155	0.246891	102.675	1.03991	27.2834	0	0.332973	0	0	367.785	0	0.198531	0.239252	0.290655	0.92351	1.48466
EGFL7	15.7801	0.265046	0.849843	1.14914	0.932312	1.32147	24.0802	474.189	34.4581	4.29011	1.28232	1.38271	40.2941	16.2783	0.18378	3.64739	1.86605	2.59316	0.837255	2.96245
EGLN3	7.59529	1.02757	0.307617	0.641329	27.8443	5.92474	6.73856	9.62416	4.19441	5.78359	2.51383	0	0.766293	1.67436	0.979433	256.094	0.765951	3.92208	0.89379	125.396
EGR1	504.557	37.3517	53.1947	8.7264	32.6402	35.8431	585.1	242.6	1556.7	65.3926	15.0071	319.374	232.827	521.693	17.1928	7.05404	20.0783	138.443	7.87085	252.151
EHD2	62.6063	0.366158	0	0.177321	0.414767	0.490108	80.5358	127.875	62.5784	2.57024	0.215326	3.00669	1.19407	205.853	0.284608	0	1.59264	0.513222	0.094741	15.4681
ELF3	0	2.34658	2.51982	1.50076	3.69488	5.30203	3.65469	3.53087	3.63074	4.0504	6.21059	5.56012	8.22333	2.51655	2.21493	2.77552	4.49028	3.54063	2.01627	617.995
EMILIN1	156.964	0.18508	3.57827	0.546965	0.349356	1.31864	213.49	11.5702	162.41	9.87989	0.985622	1.26062	8.03763	104.227	0.652112	4.39181	1.52515	7.28131	0.684601	0.561048
EMP1	246.373	2.93081	37.1547	1.93704	8.76583	45.4586	254.506	440.883	404.469	166.432	10.1927	144.234	5.32858	136.275	3.51592	4.21388	7.7486	35.6066	4.78169	316.029
EMP2	98.7896	0.563142	7.42177	0.962471	2.05301	8.70954	130.52	159.678	155.455	15.2795	22.2565	7.29176	3.06748	159.085	0.541798	1.9147	3.35761	14.6891	1.13373	369.052
ENG	50.5923	4.89774	83.8173	8.1442	4.90253	48.9412	62.464	1025.18	90.8305	67.4653	6.76046	70.3042	10.5511	98.4937	11.2622	6.82029	2.58225	91.1337	5.65543	1.15293
EPAS1	46.565	1.40321	7.08111	19.4017	2.65323	3.94052	65.0502	309.932	83.2103	10.6126	6.27685	11.761	42.8108	316.747	9.67694	1.49279	2.11018	17.0517	16.9886	25.6518
EPS8	11.4221	2.27386	3.02214	0.206436	0	2.125	15.3702	32.6122	56.6827	1.73426	0.789461	9.00551	1.47384	204.599	0.590731	0.325414	0.55176	3.50699	0.27908	10.9546
EREG	58.0885	1.83459	752.282	1.74619	7.70786	342.744	8.76831	8.00622	7.37104	1195.66	38.2197	1186.41	20.4149	10.0881	6.04511	9.8391	3.70302	390.158	1.42152	5.71304
ERO1A	29.4958	12.7736	36.294	24.3798	29.8548	38.0299	24.9935	34.3266	21.6203	82.425	12.6345	16.5281	30.7697	24.1823	22.6451	15.2383	12.6273	40.3052	28.7015	590.037
ESAM	4.0926	1.72476	0	0.332582	4.12567	0.664421	1.41806	380.01	2.33695	0	0.726109	2.56616	0	223.311	0	0.415704	1.05808	0.614091	0.666645	0.524357
ETV3	14.3189	12.0561	61.2988	6.87735	55.0706	111.986	7.86736	13.6799	9.74659	38.0727	106.083	93.1626	29.1397	7.80113	16.2207	273.894	3.10005	44.837	6.09766	10.3565
FABP5	225.45	95.1607	279.414	362.983	294.6	325.646	220.321	588.029	75.5451	566.892	236.401	316.348	144.686	122.738	175.477	157.249	79.792	787.899	189.554	3895.59
FAM167B	1.45448	0.937455	0	2.2074	0	0.0777739	3.89577	210.508	2.6557	0	0	0	0	9.73076	1.03521	0.134806	0.597375	0.190257	1.24392	0.477941
FAM26F	16.6384	37.5452	749.849	2.1999	103.073	367.242	15.2779	9.60239	11.7005	70.7996	48.005	314.124	18.5517	6.70974	12.2147	69.2235	2.7215	426.476	3.13755	8.97312
FAM49A	19.9395	90.9296	137.45	4.2973	86.2016	158.101	3.94398	11.8909	9.39092	97.2718	295.855	112.492	7.52168	7.55391	24.2264	92.5122	25.9363	98.1545	1.44729	2.8613
FAM60A	18.0022	60.3978	10.8635	30.6143	39.4318	49.429	12.2079	32.9109	3.35832	9.58552	270.401	4.7044	10.9254	14.8099	26.2063	30.3622	10.0706	13.5911	39.8292	55.7257
FBLN1	324.619	1.52053	4.78006	0.794518	1.76516	3.0043	421.37	4.02429	1833.74	7.50544	2.84576	13.1305	4.61919	127.846	1.6911	1.31455	5.57483	1.97393	1.04659	51.3117
FBLN2	248.217	0.83444	0.274389	0.305954	2.7035	3.20054	339.999	40.9536	463.126	3.06488	2.74256	1.68558	55.6029	24.9499	0.169058	0.807103	1.86009	1.34797	0.577258	5.88052
FBLN5	84.0431	1.2063	0.368759	0.540087	0.434581	0.611833	101.783	21.3932	198.164	0.781251	0.75808	0	1.05974	4.54627	0.577899	0.0905194	0.658202	0.678682	2.45735	2.98192
FBN1	225.044	0.269492	0.853738	1.09574	1.16365	1.19848	241.381	47.8186	451.32	1.34961	5.42938	0	1.14069	58.2229	0.324466	0.531067	1.72755	0.933626	0.769179	1.11906
FCER1A	5.37083	0.425277	8.32135	0.274715	2.41351	263.778	0.663095	1.05064	0.407104	9.40758	2.27564	132.195	240.182	0	0	9.90368	0.281109	5.11616	0.792033	0.413621
FCER1G	120.161	14.7408	3185.13	16.1814	207.823	1429.23	23.8382	40.943	25.3021	3625.14	92.5051	2183.84	1369.54	25.5874	540.989	657.007	25.7142	2917.15	18.5901	9.66841
FCGR2A	10.5776	3.60502	376.058	1.16929	4.37053	124.16	2.66911	7.02771	3.9021	489.587	7.31083	299.297	46.2586	13.2626	3.3796	4.19662	2.77113	563.058	1.74802	2.22765
FCGR3A	7.93329	2.05791	527.17	11.9957	3.06155	58.4183	1.39452	6.45095	4.62153	158.859	3.44652	218.217	1.67886	2.54438	81.2156	2.29047	2.6391	673.362	3.66736	0.999275
FCGRT	128.58	23.7539	532.52	33.2208	277.516	268.982	135.672	229.617	290.641	283.534	17.6743	440.404	56.785	140.044	13.6992	174.871	32.4863	748.139	13.6729	58.3603
FGF7	30.9044	1.33012	0	0.652647	0.279291	1.43354	89.903	3.36906	442.009	0	1.43636	0	1.08938	85.5715	1.3681	0.684078	1.85395	0.953724	1.3317	4.98475
FGFR1	111.313	2.72869	5.31377	4.75217	2.92914	2.54481	146.877	60.0733	244.574	6.85923	3.47616	4.23268	6.66116	36.8679	4.51784	0.686149	1.24492	9.07871	10.8627	9.21768
FGL2	14.2289	6.2185	360.176	7.85825	158.128	156.171	5.89895	6.81622	36.9588	60.5376	3.83251	169.345	43.3019	3.65924	6.50312	14.4826	13.9168	280.643	13.3021	1.11153
FILIP1L	113.33	1.93775	11.3901	1.0021	6.8393	24.4586	138.229	66.2049	150.078	6.0648	62.5371	33.4837	6.4163	406.239	0.184693	8.09196	1.114	12.2706	2.76041	1.49497
FKBP10	206.699	0.222674	0.320858	0.298541	0.5501	0.935623	282.471	66.835	150.914	0.931591	0.403765	4.09015	6.22566	129.129	0	0.142216	2.35499	0.975535	0.230066	16.7747
FKBP11	136.319	34.5122	6.12452	78.7942	16.9139	8.70039	144.104	86.8748	115.923	15.6555	11.092	15.5096	21.5793	58.5708	56.347	26.3779	629.56	10.8597	41.3875	20.9635
FN1	2392.75	3.90987	109.445	4.47428	5.50429	11.576	2327.95	154.617	770.81	61.7398	11.2687	45.0134	17.3294	850.597	6.49439	4.56079	10.6038	195.24	4.73846	7.85307
FOS	1370.29	424.279	678.883	114.738	703.544	465.912	1498.7	1172.7	3507.99	374.848	287.326	1816.89	798.513	1804.16	702.895	560.313	457.847	788.176	267.196	977.423
FOSB	696.425	275.365	418.014	77.2072	263.129	354.55	640.878	567.99	1774.55	182.619	110.978	852.465	1045.81	593.631	320.666	445.064	150.107	579.578	93.3004	281.864
FPR3	5.4092	0.391579	145.17	0.527584	0.923487	77.0918	0.508719	1.20082	1.96576	93.8622	4.34872	124.858	1.78807	0.632922	0	1.19873	0.544359	174.836	0.349636	0.368005
FRZB	24.6871	0.496233	0	0.175953	0	0	42.5384	3.58762	103.503	0.739464	0.246688	1.22825	0.484459	473.031	0.302318	0.222218	13.1831	0.249366	0.218036	0.425516
FSCN1	57.6933	5.38905	17.4902	4.3889	54.382	89.5695	95.273	194.419	42.8861	30.2266	2030.75	27.81	19.5633	20.5724	4.63335	9.53522	4.16172	16.2912	6.38244	173.08
FSTL1	572.189	1.04391	2.90687	1.20459	2.75618	2.19274	609.292	231.087	799.344	3.42756	8.7114	2.99149	4.01336	427.929	1.28255	2.01394	5.24301	3.31191	1.05826	12.4901
FXYD3	11.3901	11.1793	15.3468	6.46138	15.5993	17.432	17.6804	23.9487	22.6041	21.5882	15.1462	21.0988	25.6624	17.2966	8.03216	16.7909	20.394	18.7265	12.1272	1226.73
G0S2	139.254	15.9568	2435.45	8.34854	1279.54	2964.83	112.582	96.5993	93.4529	4117.09	853.375	4558.92	57.1803	131.894	10.8649	24.0632	31.0845	1694.3	80.1897	30.179
GADD45B	425.053	186.947	486.416	91.5665	436.601	545.123	448.234	471.951	1247	402.605	388.591	1268.16	349.739	677.77	403.503	139.254	116.417	476.013	112.089	183.996
GAS6	80.6467	1.69873	59.2501	1.18322	52.5938	49.1394	123.322	98.0858	372.385	13.0718	57.5044	63.8378	2.36362	218.534	0.470973	251.96	66.9391	55.6036	1.60313	60.887
GATA2	10.1355	0.305982	0.689265	0.172298	0.918325	0.0899683	1.07183	38.6408	4.77692	1.30635	1.20773	1.50723	900.615	0.708757	0.520313	0	0.717207	0.806439	0.408297	0.985681
GEM	138.071	11.4227	22.2327	114.649	17.1137	55.7144	152.085	20.0923	519.602	63.9124	11.9931	67.6473	85.871	233.238	103.919	22.9653	4.27749	56.8968	130.284	13.5601
GGT5	97.6439	0.180095	27.8176	0.305231	0.465372	10.1886	146.291	47.489	208.882	33.5117	3.64429	18.3726	0.510671	257.508	0.381813	0.464628	0.762223	12.0359	0.353545	0.358484
GJA4	3.68551	0.319492	0	0	0	0.227569	1.59821	75.8503	0.651204	1.23773	2.27467	0	0	231.267	0	0	0.177479	0.174313	0	0.615938
GJB2	12.6293	0.320611	7.22554	0.688541	2.28642	8.14197	13.3852	3.41397	5.83363	26.0881	10.4081	7.78471	3.90145	3.00271	1.11135	1.7961	3.07487	4.64959	1.18013	248.318
GLUL	122.363	24.0165	995.624	48.2843	42.6654	325.041	151.708	90.0309	182.647	830.52	57.5425	492.536	1449.38	108.315	77.7353	81.0909	16.5458	946.714	18.3324	316.404
GNA15	28.5425	8.16103	124.385	42.8019	265.311	204.807	3.05927	12.6197	4.7331	137.686	32.0222	162.074	108.039	4.7557	69.8123	371.144	5.59042	76.6669	97.4767	86.6929
GNG11	113.101	4.30614	5.8347	1.19848	1.59455	5.77606	185.272	1372.98	242.309	5.30399	37.7255	10.1835	2.08821	250.827	0.895973	8.80234	5.65179	2.61913	1.2964	1.29117
GNLY	760	96.4922	48.7048	5308.94	40.1124	42.788	49.7186	157.937	39.2998	35.665	38.0962	43.3226	229.859	33.2858	11678.4	64.4446	47.5755	148.682	444.579	20.8712
GPNMB	88.395	3.79697	51.9855	2.57475	5.31929	14.9999	106.159	4.4755	278.979	161.809	4.27598	46.476	4.57792	58.5897	3.99245	3.79336	5.67481	410.642	4.88387	408.944
GPR157	6.77752	3.44305	13.3884	0.893367	183.28	103.687	4.35878	6.10278	5.51893	17.9021	271.194	30.5037	2.24402	1.51522	2.16351	44.0082	1.89327	11.3263	1.20828	13.3062
GPR183	91.6748	421.898	1607.75	115.753	335.754	1603.88	12.9509	29.2158	13.9981	380.223	1312.52	1517.28	187.503	16.3245	326.911	5735.8	35.6847	1032.1	171.067	7.71611
GPR65	25.1519	48.1976	45.8328	116.398	143.09	77.9529	3.15525	6.37287	3.22885	21.5995	92.4935	44.1658	244.628	3.35916	204.366	413.696	5.27243	40.9172	46.6968	1.28218
GPX1	512.78	178.097	1868.27	119.116	671.007	1119.14	609.125	565.025	499.336	1119.69	554.416	1377.4	630.446	453.562	120.375	1104.56	111.228	2064.35	263.866	481.81
GPX3	32.3194	1.21011	37.4019	0.890647	35.047	50.3868	33.4543	24.4214	644.808	50.6064	1.72094	47.4257	2.41537	383.21	0.686508	1.70701	3.79596	71.6927	1.09227	83.7301
GREM1	244.337	0.469354	1.27437	0.408401	0.6535	0.638682	327.728	1.24007	122.39	13.192	0.65506	1.58493	1.4804	38.1416	0.289481	0.649335	2.08509	1.15137	0.517395	0.635035
GRN	173.087	112.566	1210.97	29.4434	643.348	699.988	223.443	345.951	208.543	531.836	335.739	590.931	187.359	207.848	25.8729	703.011	91.9223	1434.53	56.3269	188.924
GRSF1	53.75	26.8938	37.285	60.5189	38.7087	44.6534	37.2548	34.3547	27.2752	23.4072	427.566	13.7543	35.4821	33.0563	36.2013	103.923	10.655	34.2242	113.635	50.1531
GSN	231.9	27.6193	512.236	8.21088	353.096	671.62	189.023	531.112	2628.22	255.608	706.457	319.07	163.651	652.371	35.4893	126.63	10.9619	476.954	10.1065	150.65
GSTP1	663.436	135.267	605.122	267.051	1694.35	641.892	797.458	405.863	638.325	334.833	1727.94	528.095	309.1	594.057	443.354	455.672	293.625	507.27	112.993	2961.52
GZMA	267.808	41.8471	7.98193	1813.34	11.9723	11.0584	7.73247	31.0995	14.047	11.0753	20.584	8.05103	66.9289	8.78429	1676.68	15.4596	28.2135	48.8568	116.239	6.93367
GZMB	352.971	91.0113	35.789	3452.9	39.8688	111.609	20.6538	106.641	37.5911	25.9031	75.9037	12.9373	117.138	20.7031	3794.87	6858.06	73.0453	92.8397	238.441	12.714
GZMH	77.9764	20.7899	8.10755	1114.91	6.76853	5.47265	2.82343	16.7475	3.70736	3.58243	5.61108	6.65151	15.8589	2.86665	402.215	9.12344	11.8235	20.3029	43.2605	3.41914
GZMK	56.2564	31.6056	3.67995	911.605	7.12945	7.61858	3.91929	11.3695	9.7954	5.27377	11.1657	6.23598	31.4575	6.33672	353.279	6.65189	12.1502	20.5599	51.1878	3.4915
HCST	134.659	158.732	643.946	1009.54	86.9732	340.978	7.58993	30.6452	12.3031	417.338	78.2788	578.727	472.02	14.8873	955.117	291.326	50.2066	553.271	394.34	7.3219
HDC	13.3538	0.248272	0.752737	0.355095	0	0.627062	0.791205	0	0	0	0.391126	0	475.794	0.483627	0.176721	0.255724	0.22871	0.597644	0.419641	0.34661
HEG1	36.999	6.91594	3.24988	9.79899	1.27322	1.67696	46.0817	232.524	59.8065	1.56733	4.14937	0	23.9341	46.0761	18.5481	1.46473	1.38973	5.30522	7.07892	5.08724
HES1	196.625	16.8946	72.7484	2.0301	2.96797	23.5975	303.669	492.505	615.958	59.1393	6.14786	109.133	104.118	209.498	2.6548	6.82938	7.37523	98.4029	11.9045	366.804
HIGD1B	2.0263	0.455578	0	0.213819	0	0.209881	0.214373	6.07731	3.01859	2.5706	0	0	0	366.462	0.372867	0	0.317285	0.211661	0.22875	0.162311
HLA-DMB	15.7321	348.959	790.174	85.7457	542.512	625.451	5.23192	46.1349	11.314	133.325	73.8616	494.663	21.5193	4.43866	52.4741	335.139	8.69645	695.257	25.5426	15.145
HLA-DPA1	196.083	2420.68	6239.44	990.742	10053.7	7315.26	57.1426	416.894	95.5866	1810.57	2931.77	4785.17	527.015	55.0874	466.826	2135.14	120.424	5021.9	463.152	72.0285
HLA-DQA1	67.4283	1800.01	2526.38	864.411	3950.61	3594.31	15.719	136.051	18.2384	1164.37	1695.11	1885.11	152.729	16.1143	359.142	1287.96	56.7632	2463.51	264.017	51.4153
HLA-DQA2	16.6405	393.624	911.381	104.57	1046.86	852.424	5.34325	60.859	3.46414	398.915	440.646	557.918	43.3045	5.52251	80.3202	490.579	16.2488	654.231	35.3106	4.08401
HLA-DQB1	81.2088	1651.78	2449.8	374.664	4509.11	3647.24	18.5121	160.473	29.4024	905.402	1348.9	2285.75	134.149	22.5602	210.038	1258.33	63.6434	1864.51	175.058	54.1053
HLA-DRB1	303.031	2747.88	8014.11	1604.05	10668.2	8509.95	76.89	797.839	211.025	3940.65	3429.36	7229.22	630.979	63.416	691.306	2755.42	145.584	6262.06	604.021	128.908
HLA-DRB5	58.7864	1049.31	3414.49	322.322	4059.97	2969.84	28.5445	350.758	70.9933	1075.57	1067.37	2389.17	262.53	15.9628	208.625	956.818	46.6567	2532.91	184.945	73.5487
HOPX	65.2858	94.8332	5.7526	138.175	4.19622	5.74571	38.1572	11.3557	20.3258	5.03434	37.7873	0.853336	6.74364	446.806	499.315	4.71211	4.77042	7.503	19.5502	124.312
HPGD	56.384	3.45119	0.77547	26.5843	1.36314	15.012	2.97337	2.51364	2.38145	1.81392	4.66235	7.97914	571.733	2.47738	33.698	1.89408	7.83679	7.24786	59.9369	8.09678
HPGDS	38.6495	0.189317	0.87212	0.219928	0.652897	8.79331	0.594328	0	0	0	0.577262	0.604485	1376.75	0	0.410508	0.383327	0.534643	4.15627	0.650835	0.482855
HSPB1	687.571	367.888	448.45	341.115	531.169	745.605	939.742	1948.38	1252.55	537.458	1215.66	571.712	353.681	1838.27	380.834	280.879	335.512	483.932	494.901	5164.91
HSPG2	130.85	1.06536	3.73575	1.63676	2.29701	3.24128	123.681	1022.53	151.423	4.27363	3.36335	7.01931	18.9146	49.7422	1.01485	5.85822	4.76813	2.72383	1.10806	17.5691
HTRA1	396.431	1.42181	17.6121	2.79509	2.76523	2.90664	514.431	311.823	442.643	27.7043	3.91152	14.5697	5.70853	152.282	3.9171	1.10512	3.05922	22.6493	4.31541	21.1624
HTRA3	138.289	0.530137	2.80323	0.164026	1.07579	1.34409	251.647	15.3322	359.809	3.653	1.13906	8.10734	6.67882	12.0545	0	0.851484	2.03547	1.2176	1.01628	0.982287
HYAL2	22.3453	3.68919	5.62488	5.05761	7.33617	5.04944	31.0084	475.181	30.411	4.1828	3.38661	4.63347	3.82118	28.8483	3.54928	3.03286	2.48556	16.0081	4.04208	15.6489
ICOS	70.3507	13.4527	2.80232	150.942	7.18438	4.85994	2.26402	13.0516	8.78271	6.81688	6.07021	2.56616	10.2219	2.73429	33.8565	6.60372	8.43309	19.7203	541.931	1.93085
ID1	328.902	5.7732	12.9605	3.34148	8.3533	8.61643	341.854	446.09	216.333	14.4742	6.90305	9.59603	15.42	137.155	9.61979	46.5412	10.6575	9.66153	8.38169	346.71
ID2	410.251	84.9511	483.364	784.345	1954.66	1088.29	251.875	205.969	469.415	341.98	2568.79	841.04	2004.78	99.0246	1074.02	899.755	39.2994	484.454	504.113	162.653
ID3	686.304	328.758	146.695	123.838	17.9048	67.2006	666.274	586.343	893.775	57.9738	22.9531	147.747	19.0562	1068.62	191.583	7.31971	16.5817	97.6376	160.981	112.245
ID4	61.7023	0.15412	0	0.0674424	0.277221	0.317859	71.9989	2.27796	80.5687	0	0.699263	0	0	378.901	0	0.297577	0.42414	0.486258	0.135938	13.9002
IDO1	21.1784	3.92233	113.806	1.54907	524.913	207.471	28.7251	2.52585	5.08495	72.0843	719.69	25.2985	1.47876	11.8222	1.68275	4.14312	1.74438	44.3849	1.32889	18.9906
IER3	819.353	17.2528	1094.09	14.3635	70.9749	384.876	1112.5	978.755	1842.37	1240.13	228.312	1711.34	245.158	741.107	38.6823	36.119	41.8346	1101.68	24.1264	268.077
IFI27	1633.71	228.099	869.884	419.101	444.023	380.067	1826.36	3539.13	1431.83	509.93	172.903	717.027	359.916	1658.68	150.59	666.063	267.747	2346.7	746.153	2128.71
IFI30	8.32381	41.7133	222.542	1.54453	91.2197	241.654	5.90298	2.20312	1.95298	128.46	102.769	194.156	10.9112	1.74834	0.646193	30.5978	7.90762	187.37	1.8416	3.26901
IFITM3	1866.89	56.1468	1861.57	114.03	594.245	1496.98	2913.4	3390.76	3088.84	636.255	256.257	1235.21	954.374	4153.09	554.023	232.6	44.8425	1250.38	85.5098	734.381
IGF1	41.5742	0.543168	7.04108	0.108577	0	3.2241	17.8651	26.8675	477.327	2.62322	0.480834	7.77492	0.130241	0.686924	0	0.443311	17.4268	24.9271	0.261045	2.994
IGF2	397.912	1.13077	2.44037	0.23656	0.277221	0.36749	438.545	138.641	224.97	1.34961	0.911953	0.604485	2.23953	16.0545	1.16958	0.18506	2.09366	0.575651	0.731468	48.0734
IGFBP2	63.7483	1.94712	2.39894	2.81942	3.2291	3.75002	161.816	41.1588	471.595	17.4304	3.56191	10.9989	4.65792	587.312	30.5368	0.481506	3.02427	4.14631	1.32114	294.778
IGFBP4	780.132	16.3908	13.4899	6.04367	6.75854	16.2131	1196.09	757.257	2785.89	23.9758	17.0272	23.935	6.76506	1246.33	22.0912	11.9961	12.6757	34.6206	28.8862	50.975
IGFBP5	253.616	0.918277	1.25741	0.350208	1.46049	1.18539	268.339	325.029	1588.72	2.48834	0.510986	2.98986	0.776668	309.282	0.536482	3.44098	6.28575	0.676147	1.10634	36.5934
IGFBP6	121.322	3.49235	7.11938	4.49367	9.24743	10.688	172.369	25.4449	795.043	11.0075	6.2919	11.604	12.3394	113.102	9.59892	3.90748	11.2747	15.0502	4.00041	115.434
IGFBP7	2317.71	9.5975	56.7228	6.71277	136.522	51.8866	2857.64	7837.26	3091.97	42.4261	37.4794	84.1722	34.865	14535.3	41.1375	19.1749	23.1508	34.3763	11.1356	92.9691
IGHA1	285.907	644.213	258.134	181.007	184.485	288.329	307.868	627.505	308.873	398.575	308.027	337.149	218.053	260.609	220.98	199.877	33198.3	188.366	220.844	205.89
IGHA2	29.8741	77.1231	21.0872	11.8658	15.0142	26.6349	49.0111	29.3483	25.8781	16.7298	24.8946	22.8707	19.8579	24.8795	19.8747	13.5224	6255.72	19.2226	19.2919	43.7154
IGHG1	565.727	363.489	428.853	109.803	129.207	179.024	375.542	452.539	236.217	349.77	477.015	479.207	544.334	197.632	156.18	142.984	58842	126.773	155.506	112.706
IGHG2	117.28	80.1984	32.4686	17.8548	20.0923	28.3161	81.1872	38.7878	38.349	41.7805	176.475	55.0979	29.1081	33.5082	15.4771	23.8171	13004.1	23.2969	39.4731	39.963
IGHG3	572.11	337.036	487.159	179.979	198.364	308.46	607.78	657.507	414.195	682.052	575.713	687.955	722.689	361.885	215.513	182.789	44254	222.035	222.723	216.938
IGHG4	561.224	547.185	516.843	293.111	321.063	519.572	1059.09	931.062	672.969	1548.05	782.817	908.74	479.99	616.522	311.338	297.768	43099.9	309.315	350.193	333.942
IGHGP	8.97833	24.5939	10.4662	6.08961	5.46149	8.18027	7.92567	9.15926	12.3016	7.46352	10.8851	1.21234	211.148	6.28018	4.11111	15.0825	6133.23	11.9794	11.2551	3.29305
IGLC2	368.079	1840.38	376.06	290.518	287.906	395.507	1064.36	600.613	482.566	677.354	805.055	920.639	372.288	407.554	288.671	339.257	110680	310.589	341.425	298.211
IGLC3	135.64	641.529	114.333	140.427	91.8822	115.367	283.881	205.526	167.279	198.687	288.742	154.509	1807.1	151.753	81.2442	179.632	48643	125.721	114.529	157.445
IGSF6	2.58179	0.894415	315.771	1.1748	1.07504	186.396	0.348015	3.9144	0.556124	133.301	8.10398	198.443	0.778042	0.806464	0.766229	58.1815	1.08117	389.102	1.22525	0.379853
IL1B	90.5431	7.44606	2730.34	6.52712	64.8671	1235.05	61.4118	35.6376	19.6229	4465.44	45.7102	5100.09	110.051	26.6568	12.4473	49.2563	17.4708	1413.22	9.45588	28.0132
IL1RL1	8.72027	0	0	0.476501	0	0.397495	1.8134	0.316825	0.554075	0	0	0	252.535	7.77016	0.114278	0	0.225708	0.767347	5.11538	4.58596
IL1RN	57.4596	3.78179	583.48	4.49456	9.11048	531.083	28.361	19.0325	8.29991	1339.17	30.9933	949.235	25.0482	14.7244	5.17976	13.1408	15.0002	336.227	13.4324	473.557
IL2RA	53.126	15.635	9.65602	14.3643	6.58781	23.8123	2.89235	7.77342	6.49349	69.5886	109.348	7.54134	10.5203	2.9202	26.3099	11.9147	6.01894	80.2014	401.93	1.99692
IL2RB	58.863	12.261	2.36964	160.733	3.11874	3.21822	2.48481	18.5256	1.78185	4.32375	7.10891	0	9.59979	5.86092	418.102	6.05748	6.49958	16.5468	168.798	1.75321
IL32	1455.09	120.721	85.6839	2417.42	38.9597	62.1643	1086.03	509.789	529.159	128.971	594.031	53.0365	139.052	420.689	1906.01	63.3565	97.5859	338.404	4254.32	285.933
IL3RA	0.878307	2.97562	34.2682	0.506696	1.12525	20.5232	1.92116	112.683	0	127.689	7.91755	18.0406	16.0064	4.54937	1.71743	382.672	1.25865	36.7854	1.51429	0.295165
IL4I1	23.2406	12.0352	186.499	2.4186	101.177	317.627	18.5896	4.35545	4.4406	236.863	304.972	118.875	1.90814	1.50069	11.9761	169.29	2.46178	224.596	17.6892	2.6723
IL6	44.8017	26.3613	412.731	3.71209	7.12349	118.74	227.735	83.1196	714.592	461.548	54.2837	188.719	8.74955	400.377	5.14927	5.61391	7.19332	357.198	6.00344	162.598
IL7R	168.499	23.3037	174.896	46.4369	6.47624	174.084	123.69	17.9453	14.2892	534.592	326.575	214.768	14.2258	2.53901	149.692	24.2905	8.33207	168.581	248.578	6.75147
INAFM1	54.9566	7.29797	12.7452	7.15183	5.39638	8.81327	60.1429	13.2028	47.4094	11.8883	8.30672	20.4682	13.3334	226.821	11.3288	10.8634	4.34163	10.5838	5.34635	27.1818
INHBA	314.593	1.38879	156.554	0.825389	5.56712	114.6	370.528	7.81327	209.686	737.698	24.3574	141.573	10.4941	93.092	1.67397	5.73967	4.00498	120.005	0.814174	31.068
INSIG1	90.9455	80.3711	336.092	94.9528	434.048	611.687	52.864	110.102	54.3467	227.027	140.566	401.361	116.614	21.6465	118.555	48.8952	26.7481	266.121	123.354	93.7898
INSR	10.2261	5.07203	5.14647	0.294472	3.28339	7.8627	15.1902	374.995	18.5659	5.27859	16.5297	0	3.08145	24.8166	2.23633	16.958	9.23855	4.57585	0.675616	8.35063
IRF2BP2	56.5613	111.698	98.7827	70.1477	64.1633	83.1216	41.1776	70.8621	51.2504	41.7809	47.0614	117.071	80.3652	56.762	134.544	492.463	24.3542	91.2784	97.8445	68.8085
IRF4	24.5856	26.0276	18.0862	38.7863	2.72068	44.6964	2.20534	4.52252	1.67297	12.4698	102.735	9.10307	6.65204	3.16514	83.2499	753.931	11.0056	12.9165	24.2034	4.8767
IRF7	80.848	186.727	125.855	158.567	149.892	132.515	51.7534	75.6206	42.9516	63.7623	67.1863	92.9275	91.2818	65.1088	300.176	1344.78	72.6766	105.207	141.929	51.8481
IRF8	8.98391	201.803	114.726	9.56236	455.085	160.883	9.20788	15.8862	10.4336	102.974	179.046	149.047	6.44382	30.6998	70.1871	699.428	4.42294	119.828	9.90326	1.25697
ISLR	269.898	0.50764	2.01568	0.191618	0.942793	1.3864	393.687	2.63747	278.512	2.42383	1.27083	1.68558	1.63975	44.5536	0.869107	0.338308	2.02531	1.08309	0.740841	1.8037
ITM2C	178.585	38.884	33.9141	253.882	31.0611	58.1273	155.831	27.6135	113.808	16.8303	122.15	17.8307	290.808	162	241.269	876.056	429.891	48.3456	37.2414	26.1958
JCHAIN	45.2538	106.901	19.4606	17.7856	23.9402	30.8045	62.1959	40.5402	22.6059	29.5379	35.055	28.7252	22.3588	25.7014	32.9422	1945.73	7122.03	20.2047	28.709	16.0812
JUP	4.4574	9.79609	9.35565	1.25908	2.86334	6.90243	8.82331	88.7868	12.5806	5.40624	8.99089	10.8133	18.1869	12.8175	3.09038	4.34953	2.87162	13.7161	1.36537	369.471
KCNJ8	3.98111	0	0	0	0	0	5.87771	3.13568	29.089	0	0.408839	0	0	234.62	0	0	0	0.123626	0.059657	0
KCNQ1OT1	167.864	17.2705	19.4522	13.4475	38.434	25.2421	171.445	68.7167	294.796	23.9696	31.7976	55.0571	91.3396	67.2139	14.8612	15.4403	15.1162	37.9916	16.4466	54.6869
KIR2DL4	8.03707	2.25045	0.639263	60.4142	0.973192	0.498278	0.186452	1.85306	0.813899	2.7889	0.371855	0	3.50197	1.42548	221.402	0.976388	1.32005	1.48238	2.75073	0.382164
KIT	4.37365	0.0444848	0	0.21878	0	1.00246	1.91343	1.72652	0	0	1.83644	1.22825	186.829	1.5131	5.30296	0.324968	0.195752	0.155861	0.214602	3.0317
KLF5	12.0109	2.18208	2.0893	1.16291	2.86284	3.36017	10.2112	5.39807	19.9756	1.2136	11.1612	8.59596	4.84111	3.28511	1.4181	1.44239	2.60807	3.32893	1.95595	209.01
KLRB1	40.8847	14.0027	2.17781	138.857	3.17545	4.08528	1.86454	14.0799	2.54834	1.91741	11.6648	10.2173	14.6393	3.70764	483.028	3.13739	9.97615	25.8864	262.695	1.83781
KLRC1	21.4789	2.03419	1.28768	69.747	1.56035	0.623836	0.508592	1.5064	1.72546	0	0.610801	1.06704	10.2231	1.76769	402.857	1.27653	1.57124	2.18857	2.00824	0.520346
KLRD1	16.1202	7.71762	1.37245	154.181	2.62542	2.23948	2.69218	7.13654	0.930114	0.362939	2.84906	0	5.14524	2.32385	568.986	3.68226	3.28589	5.67639	7.72561	1.91055
KRT13	4.47502	7.81594	13.4738	5.64546	4.71317	23.844	10.5682	12.9101	10.4824	14.4875	9.37249	18.1747	30.4786	10.3556	6.39143	7.86973	18.922	9.26762	6.50673	2908.76
KRT14	177.468	22.4124	110.661	32.3801	93.6205	78.265	143.066	150.942	158.072	158.049	83.3261	112.659	119.202	178.723	49.4309	70.3435	73.5885	142.668	50.2421	3684.82
KRT15	3.23125	7.65489	10.6492	6.42314	14.2905	12.0479	2.60995	10.9623	5.6028	11.0214	16.0582	1.06811	13.1606	7.95688	9.72115	8.25452	13.6479	9.83732	9.96234	1766.1
KRT16	22.9226	5.27353	20.9594	8.02527	14.3552	23.791	25.7235	30.9998	26.5596	32.0005	20.9416	6.48021	32.5197	13.6591	12.7126	18.5659	19.0802	22.9009	11.5133	3338.49
KRT17	90.2124	30.1142	107.981	20.2048	90.6248	99.4841	88.1491	99.5108	85.8794	129.358	106.69	84.696	190.159	85.8573	32.5702	63.6274	79.506	98.6141	39.0772	7889.66
KRT18	5.10685	4.019	2.17338	3.64616	11.343	8.04289	3.76941	56.2382	2.67927	5.80507	5.02348	1.67259	3.02276	80.8749	6.06158	1.56481	7.51485	4.95947	3.85521	398.064
KRT19	4.83636	7.02616	10.5427	5.5187	9.20509	12.072	8.21222	7.46892	5.97706	3.63757	11.888	13.4024	65.9069	4.64102	7.51363	5.59443	12.6382	11.811	9.01286	4144.49
KRT5	40.1568	11.2624	32.6167	11.4889	28.3178	30.625	34.6678	41.7332	30.8027	36.1112	30.8719	20.9711	40.9095	36.2941	15.967	390.143	25.1273	37.1845	17.7294	2662.54
KRT6A	53.5917	9.73772	55.3948	11.3337	26.3625	46.4847	42.2945	53.2247	46.3371	54.201	33.7576	37.7977	68.5372	57.6877	15.3482	29.9047	32.7146	52.0931	20.2466	6936.98
KRT6B	18.4451	1.84624	5.9806	2.59566	5.51136	9.85749	13.6346	11.9285	7.37831	16.6096	6.0361	4.63302	11.6569	11.7193	3.78274	6.38148	7.31633	11.0499	4.20617	1225.16
KRT8	3.34061	4.2501	5.12025	1.94865	8.19953	8.66819	4.6422	29.766	3.80351	5.42073	4.0678	5.18115	3.76771	42.7733	2.22189	4.01509	4.81812	4.37015	2.34864	439.569
KRT86	17.668	5.28146	1.16536	291.078	1.95262	1.97322	3.00814	5.78525	3.37095	1.03219	3.2844	1.01204	8.07966	0.616844	426.714	2.53879	3.83021	4.67183	18.526	2.80304
KYNU	13.3869	65.0338	163.14	0.725285	22.8516	179.133	16.6342	7.70841	9.17558	285.882	195.247	243.431	5.70234	7.25443	1.67059	40.4477	2.10984	107.795	1.25862	23.8588
LAD1	1.71701	0.333974	1.96454	0.221379	2.62133	17.0401	1.58071	0.56005	1.46003	13.4856	270.59	0	2.36476	0.548627	0.713275	1.68668	1.14806	3.91001	0.656049	127.25
LAG3	56.7877	27.5838	46.5572	984.218	112.408	44.3249	5.22688	21.7876	9.43607	12.2421	29.9812	3.64303	13.3797	2.9795	224.379	50.9331	24.9942	130.701	215.748	5.41033
LAIR1	8.14152	7.43373	197.374	2.12791	1.25681	48.4964	2.16276	3.17264	2.02685	121.943	3.56382	104.001	48.3977	2.77206	10.5123	53.3881	1.74286	206.517	5.21136	1.39825
LAMA4	95.3301	0.378727	0.96563	0.286103	0.925106	0.712269	115.879	207.091	126.226	0.892437	0.776583	0	0.494493	286.982	0.350022	0.259836	1.40246	0.578891	0.466518	1.65846
LAMP3	5.31475	2.73787	15.8555	7.79474	20.5218	83.5062	1.46335	52.8478	0	9.68282	508.183	11.3912	2.10775	0	9.28855	6.61532	3.17021	17.1434	14.8711	10.5834
LAT	44.1884	12.8727	6.41707	210.744	6.84302	9.15661	4.11669	13.2001	2.75129	48.1406	10.3614	7.37349	429.867	7.83234	84.7182	5.60765	8.63142	22.7576	308.654	3.61183
LCN2	15.3656	4.89777	16.0166	3.45085	11.9365	17.8916	13.3546	25.4215	16.7411	20.5299	15.1902	18.8777	12.7921	29.2037	4.58447	4.3461	20.6619	10.0425	7.00281	2012.81
LDLRAD4	60.7668	193.575	46.2955	323.486	200.883	120.366	11.0122	31.6841	23.7453	27.2716	44.6123	120.578	89.4893	12.4582	606.455	1322.17	12.1583	38.0975	95.4609	3.90793
LEO1	18.1376	9.98086	3.8922	24.929	6.49552	7.7424	13.1965	10.7574	16.4903	1.29255	5.33617	15.4266	310.199	13.9501	11.9585	6.31611	2.47786	7.776	21.3941	15.7565
LEPROTL1	127.906	95.3318	81.1391	634.655	48.9054	57.1423	49.9244	65.7684	42.536	47.4536	47.0279	81.0364	149.241	61.5646	400.223	71.0824	33.6977	115.9	408.146	33.4807
LGALS1	8718.03	248.513	2548.58	577.653	2245.42	2518.25	10834.5	1864.21	4707.18	5073.2	3333.7	2735.76	2244.66	5139.99	706.799	509.008	484.72	2617.51	769.406	508.051
LGALS2	10.4958	2.64897	485.391	1.47258	987.821	505.505	1.71831	2.01074	0	113.208	350.632	353.429	6.01038	1.89914	1.20124	13.0862	2.37243	248.47	1.60439	0.89777
LGALS3BP	256.524	15.5892	208.605	32.1578	15.7537	81.8306	347.259	23.1869	434.977	68.159	18.7631	63.7596	39.3242	578.035	14.9119	20.1629	16.0441	281.905	75.4349	143.629
LGMN	77.155	75.9363	258.157	4.28957	156.429	146.596	78.6674	59.1869	81.681	234.719	47.6353	242.707	7.38109	94.781	9.90435	298.224	17.5128	955.404	56.7817	48.4702
LHFP	154.395	1.68311	2.79974	1.41931	0.390877	2.58982	151.467	79.4097	267.872	1.27492	0.777344	1.71054	0.130241	626.477	0.828315	0.685654	1.20507	1.73321	11.0269	4.89388
LILRA4	0	2.22941	0.471898	0.244983	3.83578	5.02915	0.235094	0	0.52301	0.611555	0.911066	2.02184	1.07593	0	1.1063	677.307	0.383753	1.50856	0.808559	0.0202528
LILRB4	4.93701	3.779	236.736	1.6971	7.0409	127.652	1.32673	3.6968	1.03636	361.151	32.9364	128.238	2.60544	1.14502	1.03678	488.305	6.34802	322.307	1.97202	0.597827
LIPA	18.3216	21.814	85.1201	39.365	32.033	36.1777	18.7824	34.9069	18.3926	63.3873	5.13091	58.0861	40.1928	24.3267	25.7374	25.8712	6.88962	391.069	31.1361	17.9988
LMNA	758.844	448.871	750.296	285.562	1031.1	900.102	795.899	1272.05	1619.51	529.108	166.702	1124.99	2750.92	1031.49	986.687	132.26	148.82	570.219	722.539	384.928
LOXL1	177.138	0.423409	1.48967	0.381021	0.429836	1.62047	256.484	4.72226	198.228	2.01277	1.59118	9.63696	0.249151	22.3513	0.285482	0.24843	1.29957	1.46566	2.43129	11.2469
LRP1	118.042	0.665486	37.4599	0.401323	0.907961	10.4486	180.387	3.49484	440.548	46.9417	1.7085	30.8333	0.8172	44.9119	0.318111	0.758954	2.2329	53.9787	0.643219	21.9006
LSP1	150.31	359.485	241.7	762.401	1332.21	654.47	43.8787	40.7121	219.1	149.314	1953.45	265.539	43.0385	38.2871	609.254	325.956	107.813	219.775	633.28	38.8318
LST1	31.3638	37.0754	869.595	6.96709	225.494	991.871	5.7854	7.1659	5.43371	332.343	187.945	996.39	36.2915	5.82027	37.1843	164.502	4.98008	520.112	37.493	2.92479
LTB	154.364	759.906	37.4363	83.0801	214.955	347.117	5.89872	74.4271	11.431	19.5244	53.471	188.173	47.8099	15.37	195.463	1072.54	23.3117	87.8889	1236.08	10.5308
LTBP2	68.9848	0.203462	1.68261	0.418934	0	1.14554	89.0109	18.8878	200.295	4.69296	1.81748	4.21566	0	8.56814	0	0	0.996609	2.83294	0.538639	3.83972
LTC4S	16.7444	1.56125	27.0353	2.81371	7.61546	17.0365	1.93494	21.7502	7.94387	1.21981	0	28.3196	1026.79	1.04187	6.79037	0.321414	16.9851	11.4873	1.29369	3.69397
LUM	2733.02	6.62157	11.8774	2.30407	7.36889	14.0228	3831.88	21.8652	2425.33	31.1684	17.7474	29.9961	24.0172	345.351	3.62118	4.41741	22.5073	12.7642	4.5447	13.6106
LY6D	51.9399	8.36266	27.1764	15.6408	19.0895	27.9995	45.7196	45.8027	58.6307	27.3409	24.6868	22.0135	68.8641	47.1838	17.0269	16.4217	30.6688	28.28	19.002	1923.44
LY9	7.57395	312.588	4.84793	48.651	8.15754	5.37783	0.991078	7.45478	1.8853	3.74298	3.27666	10.1721	2.46102	0	29.6465	85.9723	50.2613	10.9531	20.0616	1.09739
LY96	46.4982	42.8619	212.009	9.73831	64.4303	79.9241	43.3594	96.8252	56.5094	99.535	53.9061	154.062	11.1617	52.6215	3.16691	73.6224	58.5804	274.471	48.1769	8.61099
LYPD3	4.51749	4.20548	44.9586	3.48498	3.77771	27.6431	6.92384	6.03277	8.20293	6.78151	39.1383	79.9999	12.6023	6.89064	6.23095	3.67277	4.64571	19.3637	8.21731	592.647
LYZ	104.385	22.5362	6149.69	16.187	4051.12	2888.37	17.3217	30.1255	23.2491	2468.62	514.582	4286.8	69.1761	17.6776	24.2783	238.751	26.145	4861.7	21.7041	8.66491
MAL2	0	0.240049	1.37468	0.312509	0.637713	1.24953	1.35504	1.23396	2.03041	1.88285	2.34796	0	3.66752	3.49235	1.86974	1.20728	1.28246	1.61087	1.30577	262.38
MAOB	13.7056	0	0	3.43392	0.586273	0	1.07825	4.6022	4.10187	1.59193	0	0	198.075	2.23033	0.467025	0	0.0796187	0	0.277315	4.68233
MAP1A	14.288	1.3563	0.528704	5.21522	1.96008	1.40431	30.3208	1.80846	49.9787	2.0014	3.20961	1.97972	11.2414	49.11	3.01942	173.685	0.676044	0.5142	3.71435	1.70884
MAP1B	78.4704	4.81881	0	0.176497	0	0.735765	78.5784	137.199	92.1586	1.47508	1.19866	0	3.43127	384.323	0.725149	0.37763	0.776559	0.281604	0.259923	18.1977
MARCKS	336.246	75.2239	202.998	1.28128	27.0949	105.939	308.907	173.891	176.658	187.579	590.246	211.323	11.8053	155.415	1.32853	10.2255	20.1389	372.277	2.08912	147.491
MARCKSL1	154.717	199.657	214.394	60.7791	717.163	430.338	147.06	471.897	110.717	155.635	2129.08	246.703	127.16	153.634	72.4022	275.721	24.4352	85.5162	44.5683	230.744
MCAM	26.955	1.44902	0.311406	1.30398	0.987798	0.466832	3.67973	208.824	0	0	1.01236	2.06549	0	390.661	1.55825	0.345091	0.618852	0.659247	5.32281	8.0416
MDK	442.34	4.02053	8.64592	5.14834	10.7173	10.6236	593.647	189.439	428.392	18.1847	21.9633	13.4237	22.9877	185.947	5.60806	4.06767	23.3372	18.3763	14.896	498.669
MEG3	278.28	1.18856	1.01432	2.37386	0.934795	1.33517	291.938	12.9285	459.506	1.55701	0.306223	7.62916	40.8213	51.7333	0.200506	6.94044	1.49615	1.2372	0.452442	2.8794
MFAP2	225.208	0.608695	0.495173	0.152112	0.772459	1.7766	283.268	43.91	98.7369	1.17954	1.20759	2.64068	2.96841	18.4599	1.12632	0.601115	1.80667	1.50368	0.468027	15.6357
MFAP4	117.068	0.655867	0.946485	0.409629	0.582658	1.00341	203.211	27.172	824.526	0	0.766504	2.06568	0	102.355	0	0.575819	1.25125	0.50874	0.49797	0.819099
MFAP5	172.446	0.758912	0.342022	0.511278	1.01503	0.459231	182.282	1.60025	606.807	9.03802	1.90061	0	1.40187	7.91847	0	0.444187	2.65124	1.33461	0.391048	12.788
MFGE8	193.339	2.75587	4.40315	16.186	2.87724	1.92506	202.803	49.8903	220.092	9.47333	5.15492	4.58473	12.0161	996.874	48.0502	2.02563	4.37266	6.32082	12.3217	35.8419
MGLL	24.8677	5.38276	6.70034	1.28901	27.7896	18.4128	44.3521	103.652	30.1579	43.6149	228.649	7.73233	18.6571	121.2	10.5048	28.1114	8.41679	37.3779	0.295791	8.95822
MGP	744.441	2.17098	3.03253	1.73061	1.16891	2.22013	493.625	927.568	3329.24	2.21417	4.73776	11.1771	2.25941	1977.39	1.44061	2.48075	7.04553	2.46145	2.15655	2.5199
MGST1	22.4164	0.647197	9.21711	0.51827	32.2648	4.77895	41.2105	3.07642	344.628	42.514	6.6286	14.2982	3.89049	2.8897	0.296535	11.4808	1.5483	12.3542	0.531039	48.0641
MMP1	1715.97	3.30966	15.2322	0.566971	8.96874	20.6313	1725.07	95.4837	325.502	537.554	30.1961	39.3756	12.9132	24.4576	3.62973	4.76176	37.3981	30.5682	4.25199	31.1751
MMP11	998.562	0.898192	2.21106	0.824952	2.80923	2.20165	1099.83	5.19203	172.008	3.82177	1.60019	1.87929	7.7229	149.983	1.26875	4.63983	2.8223	3.94168	1.61029	7.13892
MMP12	14.0776	1.46973	99.4292	1.1144	3.01445	166.09	9.38343	4.90395	4.57399	1242.9	6.90983	30.9304	3.7046	2.20203	1.90674	4.64898	4.15966	976.409	3.37399	3.66798
MMP14	374.506	1.13364	133.579	1.11293	4.74626	47.3167	472.639	84.5576	193.816	328.122	6.05471	102.145	9.96052	152	0.580416	2.25449	4.66562	246.054	2.53758	41.9059
MMP2	843.734	2.1244	8.56763	0.958637	4.77311	8.65167	1151.41	185.92	1351.86	18.9378	11.3824	9.88649	8.15209	34.3572	2.62629	2.31321	14.6687	8.91019	1.68446	6.69077
MMP3	1641.09	2.24609	10.7864	0.333274	10.9564	19.5194	1733.81	26.901	122.009	72.7541	30.9022	37.7587	8.01776	15.0475	1.02236	3.09917	32.3825	10.984	2.67445	7.60042
MMP9	22.3456	5.23871	459.319	3.07995	4.62949	154.433	63.1244	9.98057	6.35009	1097.07	19.7014	224.96	6.59846	13.7343	6.95619	10.8313	5.15867	727.985	15.3185	28.5598
MNDA	0.633294	36.6968	260.498	11.4541	130.388	182.69	0.568999	4.09284	1.06953	20.5512	90.0658	177.252	4.30771	2.85328	2.52108	75.877	0.713847	170.385	2.06861	0.877469
MPEG1	2.45048	11.2188	122.316	0.807079	115.456	27.226	0.494794	0.49429	0.492358	73.1669	2.05992	128.922	2.39411	0.786264	1.34349	285.809	0.755194	126.19	1.11757	0.234567
MRC2	126.534	0.661833	10.4015	0.77466	9.79208	3.91325	181.72	6.42538	195.931	5.34341	0.694381	4.53227	1.18528	33.3671	1.68529	0.719556	1.28735	16.6527	1.87361	10.7864
MS4A1	6.90199	772.181	2.41641	5.77585	6.8152	5.06153	1.45187	7.64548	3.31453	0.429726	6.84889	0	8.73983	1.08608	13.0012	4.24032	7.54029	3.51754	6.23205	3.69652
MS4A2	20.0232	0.143736	0	0.167498	0	0	0.552627	0.344931	0	0	0.796378	3.71754	611.709	0	0	0.121461	0.216344	0.327824	0.22146	0.312958
MS4A4A	3.84504	1.231	161.44	0.625157	3.32538	41.3762	0.951496	0.388413	0	89.7947	3.94578	164.736	6.57381	1.11456	0.697545	56.1564	0.900622	339.246	1.46932	0.673566
MS4A6A	3.08267	3.92126	1032.6	5.48896	82.5295	465.601	2.86316	3.5344	4.58189	77.1388	8.08334	725.448	6.03263	2.47744	2.45335	291.296	3.45075	883.429	6.46633	1.84676
MS4A7	10.8107	22.1037	442.016	2.23457	26.9942	201.555	2.35292	3.07412	2.04362	453.603	41.3123	323.564	2.41946	2.5879	1.31852	30.0267	2.23919	613.104	2.21783	0.969871
MSR1	2.2257	0.568116	63.4227	0.711691	1.16868	7.62548	0.407903	0.518962	0.663911	34.9781	0.541681	42.2088	0	1.25544	0.364415	1.65222	0.608412	178.245	0.761654	0.273503
MT1G	29.8878	1.47528	16.6609	2.8027	2.95647	27.3681	19.5201	6.06999	40.8393	1700.12	12.2731	36.7895	7.59913	16.6851	3.96958	121.142	3.10304	108.088	7.62779	36.5018
MT2A	1814.07	144.256	1068.65	718.959	73.7022	650.438	3420.95	645.11	3842.8	7398.14	463.255	825.613	1709.94	1335.54	597.896	186.861	138.814	1346.14	708.81	710.163
MXRA5	115.908	0.853192	0.288087	0.211979	0	1.39244	190.344	11.0262	173.032	1.89787	0.325253	3.11878	2.62662	33.9846	0.220505	0.298004	1.22514	0.897139	0.224028	10.5529
MXRA8	262.139	0.406947	1.45003	0.375381	2.19984	1.25549	361.797	2.44023	469.489	1.26196	1.7119	1.5426	0	136.67	0.435716	0.334338	2.47816	1.02229	0.625688	3.91144
MYBL2	8.23222	8.86262	2.66029	1.20316	2.41147	0.569868	2.99755	6.61253	2.61943	1.22605	0.670559	0	2.09324	1.78787	1.54364	441.77	7.2262	1.62114	2.56651	8.3647
MYH11	10.2923	2.06527	0.47398	1.36676	0.645538	2.71169	0.731267	1.67768	0.446166	0	21.338	0	4.18868	349.885	1.43301	0.861244	0.23718	0.737473	1.53297	2.73777
MYL9	796.647	9.83983	10.5514	1.62068	5.75268	18.0677	1056.33	117.501	476.346	13.3039	14.6296	17.3983	5.25706	3852.04	9.34012	2.85529	8.53659	22.7463	2.10091	15.2709
MYLK	27.3657	0.0321135	0	0.168454	7.30509	0.278554	38.3225	37.595	29.1813	0	0	0	0.494493	325.014	0.26492	1.70286	0.597975	0.423542	0.189689	4.51562
MZB1	40.8218	36.7344	10.1697	29.7618	10.5358	16.1985	27.808	30.3666	12.1677	41.2508	25.9457	23.9954	13.6179	9.22659	25.5848	356.884	2080.96	9.04129	42.2336	5.90855
NAAA	20.3822	22.5449	69.6271	27.5135	357.657	61.8382	10.1671	11.3916	9.55804	22.387	22.9728	35.8961	13.9461	20.7796	13.9574	16.9231	4.11701	65.4982	31.7648	6.09744
NAMPT	157.047	87.8604	742.026	195.698	286.222	574.742	137.586	144.826	192.656	962.762	232.86	898.726	165.122	99.0664	138.997	126.663	32.5697	562.86	229.508	183.468
NBL1	594.758	5.58433	7.07469	123.769	3.25601	8.59281	624.752	95.1064	447.417	14.0706	8.87874	11.2974	4.67152	169.59	96.3003	4.04107	7.27489	45.9553	22.0288	67.226
NCCRP1	0	0.385794	1.26652	0.205561	0.243682	1.48588	1.03024	0.785243	0	0.781251	276.867	0	1.12322	1.29813	0.635239	1.96784	0.559267	1.47556	0.474312	68.3779
NDRG1	90.4639	13.9861	41.2656	33.0417	20.4073	32.9289	97.236	282.437	121.887	82.3615	25.5385	28.1769	24.0862	44.259	25.5009	119.43	13.8982	66.5125	41.7909	773.573
NDUFA4L2	35.9651	2.1766	3.94282	0.489051	1.22526	2.91109	12.5264	22.4088	12.2265	0.916423	2.33162	0	2.34845	2159.98	0.682316	0.967539	3.80349	2.09052	1.2692	680.742
NFKBIA	826.86	415.827	2621.14	159.004	768.525	1668.41	763.002	1144.72	1678.14	2038.72	1248.78	3948.35	2210.93	554.989	584.945	333.998	277.795	2018.03	499.131	1077.31
NGFRAP1	334.467	6.54214	17.1633	24.0376	9.37025	18.9564	405.904	267.621	341.405	49.9868	6.74131	21.7346	165.269	290.723	19.1711	10.1074	7.56177	40.1382	94.3661	173.679
NINJ1	146.358	48.3773	515.549	111.12	240.068	517.49	129.468	85.1089	109.13	792.156	294.576	592.788	189.198	56.5026	265.529	368.139	30.7788	486.079	208.677	115.748
NKG7	203.264	90.8018	40.7887	3893.04	25.7081	54.9307	16.9222	75.6645	30.6345	75.3512	37.4312	32.2668	128.544	17.4183	3274.73	170.775	51.2932	90.1267	114.279	11.3521
NNMT	445.12	2.31865	2.9558	0.667596	3.66687	3.70246	749.051	291.445	1172.35	22.6797	6.04059	7.73228	0.731562	499.7	1.33178	0.849879	6.28931	4.28458	1.41902	22.6657
NOTCH3	65.1087	0.210756	0.557827	0.311787	0.629531	0.739671	45.9163	7.5032	11.5473	3.22314	0	1.47719	2.16735	511.609	0	11.2107	0.665788	1.88592	0.36707	33.5101
NPC2	351.556	131.954	1941.2	33.7395	340.962	846.615	443.698	399.254	685.194	1132.94	346.152	1512.82	390.053	281.126	48.7851	1066.29	236.516	1717.54	87.925	343.653
NPDC1	28.8315	1.99841	6.22136	33.5754	2.12056	3.62786	23.9427	527.024	93.8481	4.3526	2.44954	5.20973	1.83023	38.9702	4.34052	5.04079	2.17986	8.21318	70.5501	4.42336
NR2F2	27.0155	0.04921	0.673203	0.235643	0	0.446272	30.7508	101.592	67.479	0	0.594273	0	0	271.587	0	0.125761	0.280866	0.262435	0.188674	6.31036
NR3C1	85.3622	124.219	27.5966	237.488	41.1673	41.5113	33.0056	57.4386	53.5924	57.56	58.6265	26.5234	69.7647	68.7685	158.757	1045.6	22.7309	52.887	381.012	27.2158
NR4A1	239.446	224.982	143.439	23.9507	179.129	200.777	242.13	263.774	776.45	83.9182	153.741	272.547	327.82	432.959	119.446	295.461	69.7081	156.081	31.2617	120.571
NR4A3	53.4759	63.3034	189.885	40.7763	135.878	300.479	25.9178	12.7902	75.156	99.6554	179.346	204.34	134.748	70.541	118.473	1221.02	7.14684	201.752	37.1594	5.00783
NSMCE1	71.6267	36.8349	42.5078	72.1198	60.7697	35.3801	54.8853	39.0298	53.1224	22.8421	57.7438	32.1826	843.008	69.4987	148.84	41.3816	16.4602	43.4417	68.3747	52.656
NUB1	20.0311	43.3697	35.8872	62.9527	43.1702	55.9723	23.7348	40.2925	28.0449	18.5468	376.145	11.7025	24.4148	23.9569	44.1334	44.899	4.90506	40.7715	48.2385	30.3789
NUPR1	239.842	3.8383	18.145	2.70909	8.08604	8.81027	309.079	52.0806	448.201	122.586	8.97665	34.6321	4.85524	285.86	2.78111	4.0719	7.40732	250.087	3.41398	399.413
OLFML3	155.257	0.44757	59.3753	0.389943	0.695819	12.6174	193.318	6.96996	372.097	3.31181	0.828085	17.6413	1.1862	86.9066	0.502355	1.01471	1.39075	115.658	0.96468	0.624674
P2RY6	2.03939	0.418648	41.8139	0.274012	48.6143	23.3505	2.18285	41.8587	2.93327	21.1149	1.61771	10.7037	1.0812	2.71639	0	220.95	5.06309	30.5291	0.357009	2.78259
PCAT19	0	0.316415	0	0.230817	0.217161	1.14924	0.522903	323.11	0.9785	0	0.837644	0	0	1.5131	0.601109	0.12468	0.381575	0.393152	0.251119	1.16981
PCDH17	0	0.0295826	0	0.163582	0	0	0.613648	211.002	7.2809	0	0	1.69359	0.619954	5.47732	0.416934	0.307783	0.13848	0	0.0465973	0.223804
PCOLCE	401.548	2.50528	5.52864	3.10504	6.80134	4.81063	622.834	12.5239	755.303	5.71631	3.75694	3.25039	6.59372	585.169	3.00976	0.799339	3.81925	3.39773	2.9817	3.15315
PDGFRB	226.566	0.722785	1.35218	1.69573	0.53407	4.34308	244.006	9.49983	156.998	0.999464	0.467722	4.73589	2.96201	535.985	2.78194	0.705162	1.62585	0.951126	0.545923	0.416461
PDLIM1	55.6777	136.446	8.46951	3.74262	49.8177	20.8111	102.043	652.023	145.217	16.1694	28.3253	8.40469	3.69479	432.16	10.847	18.4161	21.6377	10.252	3.45298	240.294
PDLIM2	331.14	33.3801	37.1109	44.1123	22.0694	25.9625	336.241	52.0567	244.892	27.1472	3.13224	18.923	26.1389	261.311	40.7863	16.7164	5.3183	25.8978	39.9306	30.9053
PDPN	179.589	0.405248	7.68855	0.409241	1.24845	3.2541	279.189	115.986	171.526	77.0165	3.82578	12.7773	0.220111	2.4741	0.799016	1.10359	3.029	25.8552	0.753602	33.6605
PECAM1	4.71064	6.79345	48.3064	24.9119	18.1403	20.3013	6.57214	709.034	10.4465	58.3806	11.605	34.3868	3.80958	19.8618	16.7934	46.7983	44.6406	82.1527	3.01456	1.08386
PERP	99.5202	12.7956	17.2333	30.001	14.4277	18.9994	121.567	77.9124	140.49	28.7469	22.9725	20.2638	46.8552	47.5931	41.1243	12.5584	25.9381	22.4027	45.6778	2644.3
PGF	43.738	2.36046	2.5949	0.669032	1.23711	2.7258	53.1592	91.1937	99.4502	0	4.12474	2.12471	0.470321	286.54	1.56823	1.34622	1.15472	1.17382	2.20525	148.278
PILRA	2.81933	1.83064	188.337	0.532721	1.15683	59.3433	3.10414	0.79768	2.84642	260.71	5.69233	110.299	1.57661	0.725597	0.694374	2.71603	0.580033	177.197	0.827434	0.969437
PITX1	4.89069	0.952762	2.39524	0.500996	0.941899	2.27584	8.6804	1.83061	7.00739	4.10669	1.55037	0	1.44809	7.83068	0.533748	0.81361	2.02785	1.60354	0.971243	415.083
PKIB	0.719771	0.989984	46.1912	0.520294	96.4182	238.121	0.855207	1.77355	0	79.0717	46.7605	69.7969	48.709	0	0.467164	16.9969	1.03397	36.4559	0.424551	3.78295
PKIG	92.9953	126.722	2.78873	1.38394	11.1151	7.82975	161.486	205.462	101.094	6.72645	8.00954	4.41569	60.1785	296.595	3.2216	28.4364	8.80536	6.99185	3.61337	7.53446
PLA2G2A	155.451	4.96395	1.36155	2.48063	1.05902	1.19929	9.43437	0.636893	2566.02	0.362939	1.62702	1.70667	5.54197	125.103	1.39461	0.787634	2.60531	0.428443	2.8712	76.8091
PLA2G7	7.20361	1.00089	146.906	0.499826	0.355866	29.9104	2.19621	1.31325	3.45273	209.797	3.98872	85.5353	2.50391	1.14502	0.676423	1.13268	1.21247	335.801	1.10592	0.902114
PLAC8	4.50473	237.413	141.491	9.4006	138.703	341.33	1.47343	3.77001	1.73115	129.633	34.5736	64.0955	5.32791	1.15072	189.065	1835.87	12.4126	39.4094	16.9368	144.795
PLAC9	75.8201	0.171715	1.29441	0.37739	0.507995	0.551591	108.823	43.4411	753.259	0.901971	0.204763	2.47071	1.0399	438.618	0	0.0962419	1.54363	0.602437	0.575834	0.867538
PLAUR	157.691	20.3346	2030.04	11.0201	493.918	1038.7	160.53	64.4687	165.195	2881.68	56.6424	1873.45	729.323	59.8999	31.1118	160.555	27.6082	1382.49	19.656	277.017
PLD3	119.762	16.1608	268.008	35.3247	42.0145	58.1554	147.407	76.467	228.01	237.872	26.181	194.23	88.5829	108.121	34.989	16.625	51.5347	905.208	45.2248	107.768
PLD4	0.837263	51.9906	69.8543	1.0866	1.60791	107.47	0.561873	0.238497	1.31081	2.41117	3.70886	39.3362	0.712803	0.928381	1.47983	762.045	4.70804	61.9411	1.06256	0.555959
PLEK	8.22062	27.5956	298.018	5.85078	367.29	273.858	2.41196	3.58803	2.55931	182.675	115.665	412.343	17.0066	1.37654	15.3779	147.232	4.55186	262.191	5.16348	2.82786
PLIN2	78.6695	91.9786	185.093	100.485	22.1597	80.6231	50.4797	82.0725	54.9239	347.26	24.6751	111.255	587.521	48.0635	66.7041	16.3028	19.8751	185.132	310.813	12.2185
PLPP3	74.8441	3.26765	0.437551	0.105416	17.118	0.476938	116.153	164.833	272.545	2.14858	1.4143	2.06583	0	97.6592	0.856075	0.317251	1.43291	2.36621	0.614989	21.0278
PLTP	43.2	2.03237	70.4047	5.289	3.78176	8.68826	60.2931	6.67612	200.524	101.208	3.43068	137.308	1.2658	62.3359	7.7097	7.97745	12.0986	297.544	2.56974	29.5221
PLVAP	4.34792	0.773046	3.46094	0.835993	0.813207	5.93907	4.53096	1174.37	2.52252	2.28354	1.06153	1.87929	2.60438	22.1443	1.70299	72.4089	2.39119	2.68444	1.16311	0.896356
PLXDC1	66.5093	0.387147	0.306886	3.4454	0	0.69997	66.0299	2.98363	84.6735	0.440072	0.745919	0	1.84526	256.881	3.69806	1.8471	0.83533	4.64399	1.71294	1.33314
PMP22	179.014	1.00051	177.662	1.45756	3.26087	59.7604	233.248	179.035	359.667	227.486	7.68017	140.396	115.111	201.023	0.674514	8.51661	3.31877	168.248	1.59157	21.4712
PODXL	0.864593	0.0970703	0.571396	0.094679	0.371722	0.162423	0.552361	194.984	2.14871	0.436336	0.215326	0	0	1.2646	0.297483	1.44784	0.758393	0.220301	0.402684	0.96406
POLB	5.54582	12.1762	5.00214	14.7286	4.81859	9.92549	3.61027	8.92064	2.38204	1.59079	3.16537	6.52748	5.23552	8.34083	15.2095	235.13	3.12666	6.56613	13.0436	12.6105
POSTN	1352.51	1.17954	4.95169	0.747253	1.81765	3.77356	1558.7	142.041	293.49	7.84128	4.6083	6.19396	9.39626	269.618	2.41291	1.56043	4.29127	6.30563	1.32242	2.1537
PPA1	104.525	99.5134	314.226	126.193	815.085	749.764	128.128	127.61	138.503	65.2483	1031.95	117.699	52.913	139.205	89.2181	131.388	60.9417	130.497	193.965	163.728
PPIC	230.673	0.113664	2.17098	0.649745	4.95149	2.18669	287.801	156.248	255.094	4.94991	2.11098	2.74294	2.748	116.214	1.33274	1.04645	2.15596	17.7721	0.65574	119.363
PPIF	60.5756	24.8342	353.42	40.8932	507.567	355.434	57.0422	16.3099	31.8097	339.202	51.2354	343.976	63.6933	22.6599	39.3026	47.2719	17.6443	179.061	40.1898	74.7668
PPP1R14A	21.2463	3.82111	6.93686	0.401132	28.5331	105.842	12.1712	25.2958	5.01362	3.37566	171.969	16.6715	1.76492	958.668	0.273892	122.284	2.13357	4.12228	0.486683	1.28691
PPP1R14B	126.508	26.3291	31.3164	47.0223	96.7255	49.7993	112.377	114.099	84.1745	27.2856	39.016	28.5903	27.4542	73.447	59.8262	615.006	14.1816	42.4827	22.5149	160.962
PPT1	44.86	31.3387	262.623	67.4718	644.15	191.665	42.5466	55.0557	62.8574	94.2296	61.2519	171.656	67.9182	61.1566	55.1544	22.7655	12.6748	225.974	63.7643	47.4072
PRCP	36.1422	25.6727	78.4471	19.4674	100.736	81.4067	35.749	424.318	43.9161	41.4131	40.3536	63.4743	11.8727	26.5258	20.708	34.1898	22.8003	81.1613	25.5996	24.5253
PRDX4	187.857	38.8879	51.9608	34.15	47.3963	42.9261	277.739	114.128	187.576	52.5104	30.4481	24.4926	98.5641	158.284	33.2187	27.5943	499.408	67.492	60.6853	143.073
PRELP	19.6229	0.306038	0	0.174455	0.250531	0	44.4563	2.70263	254.715	0.343331	1.07802	1.46738	0.888415	66.4151	0.252049	0.164865	0.210644	0.278577	0.0782698	0.207055
PRF1	57.1914	11.3764	2.40842	639.659	4.43493	5.09145	2.3254	7.2409	6.05281	8.45067	5.18309	2.06549	16.6464	7.01406	599.481	5.75048	8.76417	14.0814	66.1805	1.89048
PRKCDBP	267.738	0.893543	9.166	1.03765	9.5347	11.8934	375.721	396.163	238.155	28.1717	32.598	0.604485	6.0963	695.791	1.27452	0.892728	5.28731	9.41605	26.5584	18.8952
PRRX1	260.696	0.311921	2.47652	0.0362054	0	0.530466	273.574	3.13606	278.007	3.78921	1.16603	6.67524	0.69128	235.316	0.25735	0.419883	1.60565	1.38476	0.37044	15.2039
PRSS23	264.416	0.652463	2.96865	14.3866	1.78545	1.63408	361.734	374.343	225.901	2.21396	4.9711	3.81087	3.64314	496.642	11.3776	0.47518	2.46103	3.01915	1.99061	19.8497
PSAP	511.849	158.123	2263.87	160.432	716.714	786.247	539.462	360.097	670.741	1324.15	164.357	1310.15	453.067	443.449	126.605	385.581	233.868	3402.73	194.59	259.526
PTCRA	0	0.597283	2.04915	0.564576	0.216809	0.299621	0.349236	0.683731	0	0.907693	0	0	0	0	0	342.246	0.238545	6.79909	0	0.0796263
PTGDS	214.857	5.86352	7.59138	3.76568	4.28642	8.05514	339.524	117.389	1979.08	7.17959	5.77259	7.35309	5.35281	26.1344	44.2453	3331.93	9.76696	109.32	4.8069	2.60014
PTGS1	30.5054	5.22267	38.5806	0.368614	6.42252	31.0709	51.6707	7.44505	29.0183	41.8783	2.06772	45.5422	310.183	5.66493	1.41553	1.51523	1.86684	30.7881	0.589566	4.20035
PTGS2	34.4211	0.823827	183.631	1.39756	3.40913	78.9602	60.9801	36.216	98.0813	383.26	8.96506	295.304	266.378	10.3334	4.78692	5.132	3.2371	135.446	1.33671	7.14168
PTK2	18.7846	15.9668	2.48116	0.61922	12.123	3.73945	24.703	42.0042	22.3601	1.62559	2.59933	3.55375	16.7192	192.56	2.87048	8.19991	0.738564	2.11505	2.40162	31.9789
PTK7	173.024	0.680313	0.563231	1.32294	3.98703	2.3742	219.758	21.4995	55.1826	2.97317	2.15871	2.70646	0.823859	62.8797	1.11028	8.19759	1.62166	1.79133	0.776541	17.1504
PTP4A3	19.3858	10.7141	0.527403	2.97363	0.85437	7.30911	10.1398	80.6038	6.64809	0.931591	22.2117	2.77784	4.99525	305.653	8.04425	43.2821	46.1429	2.80372	47.2404	9.14136
PTPRE	23.5591	7.05137	120.554	26.7583	271.936	89.1131	27.199	201.36	19.3861	165.136	7.83869	147.24	7.82684	30.2999	34.7944	236.679	3.02683	90.3312	16.1405	8.48938
PTRF	314.185	0.815027	4.29589	0.337339	3.38584	1.95387	375.918	499.494	363.042	11.0114	2.0502	9.00014	84.8959	462.531	0.473754	0.635324	3.41298	8.46307	1.15869	52.7159
RAB13	265.556	4.88067	96.4361	2.96725	13.0054	45.1261	386.579	465.807	213.591	374.388	104.619	89.2306	72.1625	341.478	4.0472	26.8127	14.1421	139.81	1.59874	159.054
RAB25	3.78707	1.15623	1.07197	0.0935506	2.0538	1.58084	0.77248	0.425728	0.869426	0.429726	0.782325	0	3.27905	0.616844	0.161669	0.192734	0.969484	0.891133	0.824249	178.959
RAB7B	9.15791	0.378994	34.846	0.716284	228.455	30.8647	5.68311	0.47465	7.84803	36.1403	6.58119	52.124	0.940478	8.70566	1.62449	5.73435	0.607494	34.9719	0.66868	6.74355
RAB9A	50.2888	39.4346	66.1035	49.0153	60.4475	149.113	34.3297	24.8664	33.4621	65.3475	608.411	62.1918	100.924	48.8331	59.9151	53.9331	29.3215	73.4948	131.034	68.3305
RAMP1	21.0387	6.24874	3.65928	1.08899	84.0212	60.4385	20.4878	4.34626	14.2186	10.3566	381.992	6.98839	1.45745	159.493	38.2097	17.5199	1.40704	22.6993	1.16201	34.0276
RAMP2	6.89807	0.63514	1.39182	0.556601	0.289028	1.4331	6.39517	1216.32	73.8646	2.40104	1.68118	0	0.500256	4.50704	0.384739	3.74044	2.08478	0.849528	0.658297	6.73123
RAMP3	0.864593	0.298675	1.19934	0.36166	1.51773	0.629862	13.2133	814.474	14.4603	1.04728	0.216711	0	0.400277	50.0087	0.317891	0.936421	1.15089	0.380339	0.967343	0.963472
RARRES1	36.7311	0.566844	0	0.611131	0	0.867681	40.6594	3.37496	515.884	3.00053	0	0	35.9129	1.53185	0.720496	0.420123	0.729222	73.1302	0.636936	13.1122
RARRES2	1015.03	3.18523	3.8912	0.813937	6.80814	8.36085	1466.82	54.7285	1542.81	11.9022	13.9644	8.31426	6.63287	223.309	3.73383	7.50268	14.0778	8.29093	2.64669	5.94772
RARRES3	75.9684	93.0799	160.025	716.37	27.4507	78.6571	63.7381	78.8655	157.773	11.7123	40.2121	59.7344	114.591	101.097	435.945	23.8084	29.2519	117.615	261.684	73.7208
RASD1	73.6823	1.63975	7.31379	4.49876	4.11937	5.84484	101.832	10.4274	286.753	4.49564	1.3837	22.0038	14.2251	76.1595	17.9016	82.3504	10.1769	5.79937	1.96361	20.0331
RASSF4	12.7443	1.9443	111.205	2.82874	16.7034	60.5932	11.3711	6.63264	31.7567	40.4742	316.882	93.6737	2.71925	32.3417	3.11213	2.76655	2.06912	122.891	3.24145	1.68561
RBPMS	53.5458	1.00883	0	0.108562	0	0.553755	71.4779	103.765	58.4927	0.450556	2.36536	0	0.684916	211.381	0.423719	4.00063	0.978476	0.352962	0.549431	7.28247
RCN1	160.374	5.37169	14.8801	12.2502	9.39705	12.5347	225.006	109.789	147.575	15.7241	31.1072	17.5909	14.7764	115.714	12.1539	12.03	13.0232	21.1422	8.70231	49.1089
RCN3	207.53	0.962563	1.94896	1.17316	0.945152	6.12308	298.72	11.9719	137.006	5.45542	2.76399	3.55375	7.84972	123.167	1.75481	0.990256	4.91672	5.83412	0.532641	2.71983
RGS10	131.628	84.7691	480.113	208.827	731.645	470.201	76.1419	19.5961	59.5527	192.769	259.768	341.728	368.482	56.8762	130.105	174.74	19.3137	426.611	297.743	54.8763
RGS13	7.51782	50.5648	4.64591	13.0153	3.81499	6.58671	0.207053	1.03978	0.507068	2.6875	8.63653	1.87929	221.47	0	4.77143	66.2973	10.3111	4.73586	4.27901	0.626562
RGS16	51.2755	79.9823	5.39576	21.2191	0.645631	14.1268	92.6027	450.217	206.263	12.9431	12.4764	5.84404	172.221	309.54	81.1279	4.83716	17.8122	17.8229	15.3348	21.2165
RGS2	155.476	625.607	986.866	619.69	274.815	734.15	95.2573	71.4462	172.857	238.196	327.936	983.368	1776.33	61.6214	419.702	3220.22	129.095	804.724	455.357	29.1105
RGS5	6.51272	0.405953	0	0.400706	0.39025	0.763457	10.6213	43.967	11.1721	2.35527	0.721962	0	1.36227	2101.75	0.329832	0.391935	0.918854	0.705396	0.67064	1.01336
RHCG	0.668539	0.445975	2.68363	0.65548	1.20835	3.9116	2.14407	3.96161	0.446166	5.09858	1.67476	2.30212	1.7261	4.79621	0.654257	2.64406	1.7654	4.26072	0.817546	494.751
RHOV	1.36849	1.12864	2.46343	1.13412	1.87524	2.77437	1.68807	2.36806	6.40581	2.96705	7.56405	6.09701	6.57436	3.41033	1.86972	2.03472	2.39615	2.52276	1.92492	249.582
RNASE1	9.75468	1.66554	197.253	2.31561	2.3237	14.811	3.77604	769.12	4.52701	374.568	2.25498	655.638	0.870598	9.0131	3.07877	5.79978	3.34442	975.379	3.1379	11.1353
RNASE6	4.13128	34.6056	280.717	6.23962	51.6138	142.529	1.17514	1.78657	0.556124	57.9797	3.1982	172.296	2.63523	2.73356	1.88175	330.921	29.766	249.654	3.45897	0.798811
RND3	281.462	0.688258	3.44845	0.597955	2.71884	3.74942	323.359	42.2618	456.729	4.12613	4.14677	6.23902	6.48089	92.0728	1.24961	1.1784	3.63281	5.42382	1.43915	297.514
RNF130	68.0526	7.94609	321.126	4.27498	7.23368	185.36	64.7524	46.4184	79.512	213.347	54.6407	227.668	204.431	65.004	35.435	167.738	3.39795	387.306	4.67893	26.2052
RP11-1143G9.4	10.8854	2.11485	463.121	3.30238	264.022	191.947	1.86206	2.32443	1.95995	236.889	28.8608	345.279	2.55158	0	2.84856	26.3632	1.09272	366.595	2.84349	0.843962
RP11-354E11.2	10.384	0.0486053	0	0	0	0.103242	0.28478	0	0.460231	0	0	0	375.351	0.768818	0.65921	0	0.252039	0.57141	0.0852931	0.0437216
RUBCN	8.819	39.2777	12.7818	19.468	15.9562	14.2056	7.16451	12.7804	7.69526	16.3819	66.445	10.842	8.73007	5.74265	14.0176	244.791	12.9546	15.4539	19.3828	8.19778
S100A13	302.271	6.91463	19.1499	3.52095	3.71849	13.2911	446.381	339.296	519.411	25.8219	49.2608	12.9125	29.8973	102.721	39.9566	16.4123	10.7549	37.3738	5.51869	148.233
S100A14	9.4803	2.69249	8.45869	3.26214	4.06582	9.81037	6.92511	9.07124	11.1151	11.0988	15.1618	9.87945	14.9589	13.4817	3.24433	7.63643	7.52194	10.2895	4.45842	919.648
S100A16	176.601	3.3827	8.80922	1.70998	7.22273	10.2648	267.475	402.524	139.578	13.0794	14.017	9.93327	8.9608	25.7712	4.07745	6.51017	9.34004	10.6569	4.18323	621.888
S100A2	111.556	15.5504	85.829	15.527	61.1949	65.8042	114.773	97.4342	97.9286	96.1618	64.7285	63.2238	99.9246	120.43	26.4414	38.8525	53.3913	105.461	32.1813	4409.44
S100A8	184.678	31.6101	765.309	24.8516	49.0598	212.283	154.884	150.648	114.75	1555.8	123.062	818.406	258.505	135.482	30.062	62.4171	159.711	360.441	40.4666	12333.5
S100A9	163.789	30.3035	1561.07	29.1254	76.9594	422.905	113.518	154.146	101.152	3061.02	125.299	1655.75	294.603	152.383	46.2302	70.6261	150.61	1106.38	52.7581	15042.4
S100B	2.87936	2.42923	195.272	2.40072	806.782	663.419	2.32572	1.79927	1.41145	186.977	146.302	77.876	47.2834	1.67534	12.4043	3.00758	1.88751	137.849	1.44054	2.66233
SCT	24.0263	0.3932	0	1.27031	0.848254	1.15173	32.4186	0.218484	5.77768	0.952484	0.209353	0	0.464933	0	46.1724	322.69	0.0823092	0.147697	0.149811	0.149162
SDC1	109.104	1.4591	4.60371	0.534669	3.41955	4.6434	147.427	4.20869	35.1533	4.20625	1.94088	3.47311	4.07723	9.44152	2.03761	1.69823	66.6348	3.06374	1.59643	306.719
SDC2	94.3224	0.899146	43.7132	0.660596	21.3794	51.5638	133.879	5.56291	199.305	407.315	33.4597	74.3065	1.83228	367.804	1.21103	1.90812	2.31957	128.667	1.00054	14.5129
SEC11C	55.69	91.8053	80.6932	139.839	68.8573	74.8915	32.9433	63.9207	30.9303	47.1787	45.6933	76.8365	66.7436	61.0075	90.012	128.477	569.496	91.9503	250.147	87.4402
SEL1L3	14.6	52.1446	7.66722	34.3581	12.7666	15.5153	2.84699	11.3525	9.13815	3.49894	21.3412	12.7394	5.02911	2.99835	22.242	279.287	49.7536	24.4896	22.7744	4.45436
SELE	0	0.414372	0	0.635539	0.205274	0.302832	1.3726	875.347	2.92676	0	0.592163	0	1.99437	0	0.683666	0.288996	0.590885	0.516742	0.948615	1.14377
SELL	8.45676	223.373	17.0265	44.7035	104.984	28.2392	1.54779	27.0253	3.4619	3.32688	14.1086	11.1972	14.1558	1.75811	177.196	378.166	15.815	20.3377	235.307	2.32166
SELM	997.872	44.2063	28.6597	50.1747	22.3575	29.691	1378.67	368.573	1004.47	133.509	34.7058	50.6367	29.5927	990.752	36.0585	6.30847	145.349	50.36	55.7873	77.2706
SEPP1	39.8419	2.28386	50.9872	2.00363	1.23375	5.4757	40.8243	65.0042	280.864	10.6611	3.76966	299.624	8.43002	153.574	3.81938	3.42344	3.6014	448.417	3.56064	327.034
2023-09-04	23.5847	0.245242	1.45604	0.13379	0	0.215552	25.1364	5.24196	10.8975	1.98849	0	2.06549	3.47912	255.983	0.283493	0.682076	1.14571	1.18713	0.0396901	0.311379
SERPINA1	16.9453	1.84824	690.752	1.77277	43.6826	307.501	2.34909	6.16899	3.62879	527.825	38.9498	416.52	2.37499	8.23608	2.51489	3.63278	3.82374	388.838	2.77033	6.65654
SERPINB1	61.001	100.216	269.845	151.619	968.772	653.408	48.5109	73.7722	64.9344	242.53	371.681	293.519	200.727	39.4072	163.909	133.12	23.3836	186.324	132.783	426.083
SERPINE1	90.1623	0.402513	0.288087	0.273225	1.47354	1.84142	113.418	330.45	137.631	10.3129	1.95793	7.16158	1.19812	36.2765	3.43031	0.623074	3.18331	5.45115	1.26024	32.9999
SERPINF1	529.773	8.12055	126.42	2.44986	257.795	178.997	732.501	14.1103	1938.04	37.8266	138.764	66.4105	32.0101	852.607	1.64159	469.775	7.23877	130.641	2.90313	65.1085
SERPING1	297.56	3.44357	226.199	2.79504	26.3559	52.969	421.468	158.264	951.184	83.9229	7.39755	115.147	6.38605	849.095	2.5184	69.1212	6.53294	354.009	2.99298	18.3971
SERPINH1	606.916	8.06609	16.7351	10.2978	39.9661	36.0803	828.015	346.087	309.576	32.4523	33.0153	14.5651	7.28656	552.036	15.0999	10.6586	9.37345	21.8029	37.0286	87.8974
SFN	25.7575	8.49539	20.155	5.9534	21.7959	18.8095	21.1152	34.7683	15.7356	24.1808	25.2678	24.2695	25.9989	25.0954	11.5327	18.4202	20.3068	25.9742	11.4153	1933.97
SFRP1	9.86309	0.223032	0	0	0	0.242993	9.29354	15.6559	390.788	0	0	0	0	9.99484	0	0.123028	0.197099	0.0375326	0.0767101	3.37481
SFRP2	1548.27	1.51644	1.93761	0.768492	1.4852	2.605	1658.27	4.94397	3129.04	4.11065	1.41932	4.79515	5.50641	58.33	2.64093	2.88947	5.79999	4.13452	2.12106	1.49448
SFRP4	196.775	0.934165	0	5.02805	1.27593	0.554731	227.9	0.469745	1035.77	0.462786	0.624787	4.22833	0	17.0446	0.333782	0.225022	2.90424	0.904115	0.317527	0.0978913
SH2D2A	58.7415	34.4672	7.18361	396.11	4.12884	7.79873	8.81701	27.0588	12.5637	8.57824	13.4703	1.95316	83.2997	4.17222	327.757	18.2037	11.6025	22.7168	283.657	5.72206
SLC11A1	2.87068	0.878579	69.3755	1.52085	0.746637	17.0444	1.87182	4.70376	2.45109	265.217	3.7696	55.3917	7.39404	7.0757	0.441489	1.69148	1.29663	81.4631	1.48327	1.88644
SLC15A4	15.2328	17.9464	11.938	10.9689	9.26653	17.6734	12.553	6.58894	13.712	6.61616	43.7939	9.38353	1.42556	16.5149	23.9949	350.566	2.60368	19.0557	7.37657	5.33906
SLC18A2	15.244	0.378488	0	0.275179	0	3.73981	0.776555	0	0	0	0	0	528.029	0	0.193676	0.142664	0.271708	0.514252	0.228177	0.273914
SLC20A1	16.7857	23.1206	35.4252	56.9339	16.428	30.7414	31.073	39.214	59.0586	30.1845	34.9718	45.5112	26.206	9.97985	33.0026	274.414	6.97998	36.2901	36.5052	28.7986
SLC2A1	19.223	18.3485	5.94742	25.8092	36.4114	12.6522	12.3346	12.2543	15.7454	30.9675	34.0805	4.99299	13.1829	10.2324	18.6058	45.8739	5.08632	9.96953	12.7651	416.24
SLC40A1	14.9324	0.782938	55.5114	0.889077	0.512797	5.54555	9.73424	23.2929	28.4739	2.02115	2.15345	79.5801	4.37169	42.5783	2.00109	3.92502	0.759204	288.639	1.78039	9.27565
SLC7A11	11.8729	1.55774	12.853	0.748516	22.1531	80.8537	5.05506	10.508	0.699228	272.945	75.1563	47.8803	5.66676	7.08253	1.03768	134.338	1.60846	21.3004	0.735215	7.06091
SLC7A5	76.129	42.0042	87.4103	302.914	19.7694	84.1544	12.7582	19.4979	17.3337	85.4847	22.2287	156.437	168.805	41.5044	309.672	487.353	49.3901	62.4798	100.074	42.7082
SLC9A3R2	59.8097	0.653071	3.57161	0.750335	1.30657	1.88331	71.1804	509.828	25.8167	3.49732	0.934777	4.54623	6.10671	93.1201	4.83443	5.50162	1.71798	2.95127	0.672686	29.439
SLCO2A1	0	0.135415	0	0.217783	0	0.0766517	1.69637	268.701	2.23158	0.873352	0.391126	0	0	6.55462	0	0.148188	0.359507	0.443078	0.198282	4.76548
SLCO2B1	2.77625	0.482519	83.0787	0.508605	0	13.8317	0.726682	13.5887	3.40554	20.4412	1.25954	69.9222	7.8778	1.5131	0.455104	1.07546	0.394844	171.126	0.889078	0.418848
SLPI	15.1358	3.6824	16.3448	4.93185	6.92657	19.4119	23.3555	40.4677	144.835	32.2652	17.2136	16.2951	14.1796	23.3463	5.80667	7.80423	30.6711	11.6345	5.9505	1484.92
SMOC2	30.057	0.159881	0	0.0752749	0.433811	0	18.32	4.72748	123.86	0	0	0	0.458958	271.635	0	0	0.285505	0	0.0605543	2.81418
SMPD3	0.620254	0.835187	1.68891	2.00529	1.12998	1.00976	0.368729	0.18559	0	0	0	0	0	0	2.77628	218.181	0.565598	0.5386	2.03848	0.281771
SNCG	4.72123	0.711493	0.981483	0.287004	0.888401	1.63153	1.72744	204.687	7.30196	1.6369	3.40948	0	0	110.877	0.49547	0.39481	0.779431	0.88999	0.617006	30.9427
SNX3	257.392	300.572	296.138	168.939	1343.47	343.198	291.401	344.432	265.532	269.046	216.5	223.077	288.618	362.915	174.651	260.499	68.2249	283.672	184.146	261.692
SOD2	887.443	77.3972	2538.4	46.7245	286.049	1639.86	1075.69	465.298	1958.15	7285.79	938.191	3588.52	106.848	484.733	48.0805	104.053	75.1704	2171.82	87.3308	523.69
SOD3	248.921	0.354343	1.09052	0.412772	0	0.585826	282.641	8.51547	917.86	0	1.44002	1.66414	0.659396	1832.9	0.304795	0.645183	1.99306	1.0536	0.681184	5.8005
SOX4	253.123	17.4108	42.0553	344.499	43.0274	35.0478	254.164	395.64	250.155	48.5238	174.864	51.3372	47.0537	165.159	127.568	861.902	23.6943	34.8735	269.172	248.098
SPARC	4264.68	4.91049	18.5293	3.37379	9.51973	18.3302	5114.12	1747.58	1519.16	30.8114	21.3199	34.2995	50.6776	5358.25	7.43922	4.98208	24.4449	40.3316	8.03132	16.3159
SPARCL1	168.678	0.961948	1.3131	0.440652	1.37251	0.533554	135.93	1104.65	426.195	2.45423	1.49144	0	2.19611	2113.9	0.960574	0.351634	1.89713	1.3278	0.670868	10.6858
SPHK1	240.915	4.57435	87.845	3.76791	11.1328	83.2891	288.009	163.534	124.306	144.703	44.0011	124.686	21.6372	73.0461	7.63376	48.0054	5.15203	67.1738	3.67522	35.565
SPI1	13.6192	62.6138	599.501	1.70673	503.791	509.675	3.4698	3.69842	5.32572	334.914	143.514	414.331	88.5333	3.28294	4.2231	73.0987	11.2019	489.964	2.48269	2.18823
SPIB	7.9729	164.753	10.1424	4.74718	46.2107	67.1095	1.58347	1.39573	2.13473	2.36416	39.5841	7.59323	6.81402	1.86609	4.39704	398.833	1.55413	5.79601	2.22749	0.897071
SPINT1	12.7897	3.68081	24.4489	2.08041	15.3848	26.3493	4.91613	2.28618	4.46345	22.4155	31.5506	13.739	16.1994	3.86143	2.18233	3.95719	3.17503	25.3857	4.9561	196.482
SPINT2	17.8467	62.476	215.677	7.11626	242.115	332.583	10.7355	15.9439	12.9864	90.6711	261.94	232.156	180.931	32.3697	23.2438	249.604	34.8251	184.358	28.4785	601.131
SPOCK2	92.9039	70.0852	6.94586	301.058	9.88431	9.1658	6.15493	32.6107	4.64435	10.6354	33.2893	3.66846	15.2929	9.93864	144.544	18.1382	15.4466	39.5322	698.735	4.37099
SPON2	367.344	4.67227	7.14229	9.6689	3.34846	6.47193	577.27	4.79687	339.15	7.88833	18.1513	2.06568	4.26797	526.048	22.0491	92.6409	7.4967	5.09467	9.9031	24.7967
SPP1	22.8036	4.68428	304.521	3.36381	11.5311	136.157	10.6851	102.947	4.37021	3183.43	12.306	49.3846	15.3756	18.5579	4.86176	15.2563	19.0861	2181.29	7.65769	8.76409
SPRR1B	13.0597	3.17397	15.4875	1.78301	10.7136	18.2779	17.871	24.2556	12.752	30.7447	14.7723	14.3711	15.2906	21.0889	5.369	5.1998	25.266	12.0658	5.5455	1762.87
SPRR2A	5.81739	4.59577	19.5407	2.08709	5.79147	20.4069	16.9305	24.2972	14.582	16.2997	20.3195	9.84523	6.98167	34.7324	5.69707	4.42472	32.4969	12.7728	7.55484	2602.34
SPRR2D	1.00963	4.38399	13.6613	3.1375	7.51474	20.4215	16.8125	23.5216	11.786	21.9656	11.6031	5.44891	5.43929	31.026	5.33128	3.4048	32.179	11.9092	6.41481	2405.58
SPRR3	5.95205	3.88148	15.4694	1.50186	4.04833	22.3902	12.481	25.3791	8.79762	17.8297	12.4927	10.1211	5.97883	26.0408	3.62795	2.70324	25.6905	8.85834	5.5594	2944.02
SPRY1	43.244	7.8061	0.798757	23.2928	0	0.799597	54.1163	251.489	111.386	7.48546	2.68003	4.03474	2.62882	132.216	39.2095	1.25838	0.957752	2.35794	6.76011	6.36175
SPTBN1	61.8501	15.9085	2.59227	15.0851	2.70424	2.07904	62.3501	280.537	125.541	0	3.53224	1.87599	16.3299	83.528	24.9923	7.71315	6.21573	3.42434	14.7969	21.2806
SRPX	27.7904	0.183612	1.52538	0	0	0.0825586	41.8361	5.32489	269.034	1.32877	0.554831	0	0.778021	53.0393	0.215827	8.26966	0.341211	0.273279	0.134011	0.540117
STOM	68.3347	13.5879	67.1359	64.809	45.3019	44.8374	70.538	322.376	158.836	63.7774	31.3446	52.8804	22.1239	323.026	94.6385	12.5081	6.59323	84.0362	38.218	95.5969
SULF1	221.222	0.39963	0.658805	0.0569988	0	0.888091	214.485	9.37837	103.2	2.10514	0.642253	0.604485	2.58742	61.8781	0	0.347251	0.798374	1.39246	0.745625	2.41399
TACSTD2	22.4887	15.4755	21.5875	6.38487	469.806	40.9292	20.3539	54.999	20.097	13.6797	36.8093	20.3934	27.6358	15.0093	9.99869	12.7236	19.3056	16.562	11.1409	2177.35
TAGLN	1272.99	5.19572	10.796	1.61786	3.81991	9.48519	1665.41	80.6904	577.196	15.7959	6.09578	1.26062	13.0588	5417.06	4.03149	12.1257	7.14068	17.9882	4.16728	10.7765
TBC1D4	24.9205	4.73606	5.41557	32.0507	30.2079	37.6167	8.38056	23.1697	4.38667	2.11304	313.392	5.08195	8.68766	6.12655	6.01066	19.3463	2.22573	11.4142	119.748	4.49899
TCF4	208.993	119.073	30.3243	1.39438	10.3329	21.0896	216.562	430.612	266.779	22.3962	29.2955	24.0132	4.61252	197.018	6.77112	471.548	21.3042	41.96	2.51001	18.5179
TCL1A	0	102.951	1.91301	1.05239	0.483071	0.513114	0.113995	0	0.556124	2.12008	1.18444	0	0	0	1.45218	708.352	2.07629	1.65553	2.27528	0.417152
TFPI	28.9875	0.253802	1.77405	0.0571445	0	8.01546	34.6786	217.458	113.552	10.3378	34.7208	4.8525	1.71698	221.27	2.76416	9.20744	0.729802	2.33225	0.218128	8.78034
TGFB1I1	111.83	0.273141	0	0.492946	0	0.610357	135.788	47.5423	78.6114	0.376364	2.35943	0	11.7574	267.356	0.734739	0.322287	1.82776	1.48688	1.13609	10.8984
TGFBI	185.279	2.31113	548.703	1.94791	117.995	232.338	253.244	11.3427	70.8259	487.584	12.8918	497.077	7.27499	222.346	1.70742	166.785	5.01554	383.564	3.75936	75.4673
THBD	3.86678	1.28081	114.626	1.62592	113.259	60.4938	5.09494	155.209	6.90284	42.5244	6.04724	116.133	1.48126	60.056	0.709227	378.652	1.54855	89.8366	1.13565	52.7295
THBS1	151.238	1.57118	104.396	3.7481	4.18586	59.2677	211.062	156.672	292.14	225.537	17.257	214.207	103.108	146.574	7.52203	2.78992	4.19069	60.6001	2.97692	11.8795
THBS2	241.311	0.516047	0.726787	0	0.39025	0.884771	302.712	2.02334	226.107	1.57082	1.51339	2.91883	2.49382	47.905	0	0.429096	3.35592	1.31606	0.214315	5.10983
THBS4	97.7937	0.294348	0.484395	0.343956	0.702989	0.226098	45.8147	1.53262	1144.08	0.930368	0	0	1.01093	18.374	0	0.317408	0.577142	0.731933	0.548586	2.44696
THEMIS2	15.466	96.7774	161.38	11.6432	86.9071	147.13	15.2517	11.7316	3.44375	110.07	140.19	100.928	11.1153	5.60017	19.0145	379.345	52.1242	124.788	12.1132	6.06527
THY1	552.809	1.006	2.7931	0.483494	2.12522	3.30327	749.232	46.3817	617.273	3.79927	3.3351	3.17708	3.8388	868.103	0.936928	0.258633	5.15541	2.24316	1.23552	5.0111
TIGIT	120.448	26.0122	6.26604	794.124	6.90318	6.33037	4.63195	17.813	11.502	6.54027	16.9035	12.56	26.326	6.34649	208.249	13.1744	16.4005	37.5319	683.599	3.45374
TIMP1	1286.54	39.093	1661.61	19.2456	1857.46	3038.34	2010.1	1430.98	3797.72	9948.45	492.403	3709.69	1380.27	2907.02	94.9116	85.0719	183.242	833.166	86.4571	109.226
TIMP2	437.574	2.44397	50.0297	3.10108	14.8908	20.1686	509.884	107.651	455.878	63.6169	9.97348	81.6993	6.69591	190.847	8.01802	26.9302	5.5982	161.31	4.16168	6.55641
TIMP3	149.88	0.736823	0	0.419982	1.63046	0.57635	202.902	205.437	394.025	3.5355	0.244704	3.23633	59.3972	343.136	0.609359	1.82733	1.53132	44.8922	0.968964	25.4177
TINAGL1	3.47967	0.334245	1.4474	0.290522	0	4.67264	2.31246	159.714	4.89036	1.26556	2.18349	1.06704	15.8957	478.551	0.705772	1.52978	1.20849	1.73777	0.600666	81.8754
TM4SF1	28.8985	4.19315	5.93529	2.32016	7.7385	10.9576	59.2054	1227.64	29.9759	108.08	22.3577	11.5255	10.9696	57.8081	4.05664	4.61554	13.7393	10.4284	4.61909	656.606
TMEM176A	137.208	1.73587	474.054	2.06447	1.66716	126.683	203.13	17.7544	426.353	197.897	529.95	199.341	135.743	102.504	2.17698	4.18902	3.60329	535.706	3.04056	4.12307
TMEM176B	180.012	3.48714	877.936	3.04346	5.37777	223.47	258.665	22.6594	509.134	379.674	555.911	336.395	435.013	100.386	5.05592	6.62384	6.19883	1013.43	5.53011	6.22748
TMEM255B	3.77672	1.18735	24.2187	0.193945	0.28715	3.90798	7.30102	174.16	6.87373	11.3864	1.09439	7.67693	65.3993	3.18521	0.169432	0.786434	0.726122	14.4003	0.144223	8.25694
TNC	177.068	0.321763	0.26158	0.0748173	1.04686	2.90614	320.168	11.0996	184.696	10.6896	3.09802	4.14162	3.17095	80.6755	0.222199	0.518214	4.7006	2.07865	0.72155	28.2036
TNFAIP6	133.811	1.29425	35.5007	0.501449	1.80873	9.39217	233.797	1.50081	311.529	474.405	22.4224	26.268	3.26616	120.295	0.215755	1.49272	2.00395	46.0042	2.91183	4.19439
TNFRSF12A	269.785	6.70453	17.2629	9.99472	16.7878	31.3303	415.1	71.0443	248.809	30.3112	11.1576	39.8329	170.433	210.5	23.7825	6.73072	11.5197	21.0087	7.67326	176.88
TNFRSF13C	6.41619	240.392	0.865744	5.41778	3.03448	0.979724	0.456835	0.573114	6.93723	0	1.1645	1.58493	4.25854	0	4.38618	6.40864	14.2074	1.95335	4.38112	2.13848
TNFRSF18	175.665	23.2293	15.0327	105.443	20.0632	76.0328	7.92041	27.3162	14.4483	94.7984	63.4919	51.8086	136.107	12.0695	469.636	22.7387	28.5337	59.9059	849.434	40.7017
TNFRSF4	241.417	23.5432	39.0274	41.9387	27.3101	68.7679	8.02845	89.6255	13.6662	49.1693	79.7128	58.5789	120.661	6.2081	68.1074	43.7225	25.1927	98.7228	1410.95	6.40794
TNFSF13B	32.3741	13.5903	315.816	15.2331	62.0219	191.309	30.0392	7.81721	63.4673	128.863	316.994	181.737	2.46468	15.454	18.8499	156.713	3.43421	344.542	50.6576	3.51758
TPM1	424.964	3.06418	16.0899	6.28875	12.8514	11.1235	639.97	64.4803	193.379	15.409	9.15549	13.3242	41.8241	1034.17	8.17194	2.82154	4.67065	17.7386	4.75881	52.062
TPM2	756.313	2.03724	5.41444	0.826711	6.83765	8.28996	996.063	21.0065	330.451	11.8132	5.13321	4.78427	6.40175	1715.16	1.41739	210.997	7.31411	6.29474	1.95575	33.4429
TPPP3	59.7223	0.573434	3.68479	0.29506	3.78028	3.97043	28.8115	41.9928	192.291	2.24416	3.90848	2.98986	9.65145	374.369	0.483753	1.61138	1.18136	1.5203	0.605539	29.7276
TPSAB1	439.396	2.57784	1.7815	1.21809	1.73013	3.52305	8.71381	4.01346	4.09366	5.60654	2.80331	6.3772	42334.6	6.05819	2.19964	1.88717	7.40481	10.872	2.28723	18.759
TPSB2	432.646	8.23342	9.2676	5.10335	9.2308	10.3697	17.0502	20.1072	28.4241	16.9442	14.0666	33.2238	56307.3	13.2628	9.32175	5.25967	15.9629	17.7726	8.30226	31.3064
TRAC	322.515	136.604	23.9839	1887.56	21.4894	21.2369	44.2536	67.9201	49.7225	11.6243	46.6019	21.359	64.0446	15.0536	369.753	28.1719	44.1825	87.7308	1942.48	15.0979
TRAF4	42.6697	106.667	11.2177	45.0615	108.284	42.3903	28.893	27.7507	23.5565	3.93078	27.6908	19.88	42.2913	45.4558	85.8865	399.637	11.5627	12.765	64.5911	76.3098
TRBC1	154.852	56.0846	8.91668	966.517	11.4374	20.4103	10.2107	39.3542	15.7789	17.9861	42.9883	17.5569	52.422	11.6929	469.075	20.5989	31.4034	70.611	1101.03	8.41947
TRBC2	250.015	166.99	26.773	1741.27	23.5758	25.4076	18.0014	63.4586	21.199	30.7709	43.8827	22.5088	72.7423	29.0337	392.863	37.6123	50.018	87.7828	1308.18	16.2235
TRDC	9.76101	3.92757	0.730511	55.956	0.205274	0.728367	0.653291	2.53539	0	0.382267	1.05194	0	3.4782	0	479.554	2.54827	1.32103	3.22426	16.6372	0.542883
TREM1	6.28524	0.70787	91.1387	0.493092	1.89205	60.3149	18.5714	2.46798	2.61476	326.782	4.6348	153.59	3.73104	0.548594	0.60257	1.62934	2.24412	53.5155	0.380169	14.1683
TREM2	0.668539	1.00105	116.302	1.28706	1.61019	26.3504	1.7378	3.36545	1.83882	56.6027	9.47385	58.6855	0.499417	1.17534	2.33742	1.79113	1.45071	420.232	1.68734	4.37689
TRIM29	2.32408	0.48975	3.79486	0.643588	2.64155	1.45234	1.34967	1.53647	7.66712	2.24263	1.38715	0	0.577842	0.686924	1.31506	1.78626	1.94269	2.09637	0.774652	166.818
TSPAN13	8.17021	56.0951	0.627214	6.68963	61.0147	13.1261	3.26891	52.4753	1.45374	0.793577	180.445	4.47097	3.12543	0.616844	4.76078	598.558	25.8505	3.70628	10.7828	43.2673
TSPAN4	170.762	2.03269	67.2974	3.02731	7.84327	22.9127	191.46	166.403	271.602	47.86	15.7347	53.8522	39.0711	115.336	14.8885	3.03379	6.38774	131.165	2.06826	17.1238
TWIST2	220.852	0.367287	1.04621	0.175465	0.946812	1.68594	337.501	2.20127	200.837	2.40275	0.340792	3.9188	1.97824	20.7589	0	0.509521	2.99355	0.940852	0.283336	1.33147
TYROBP	132.594	28.5051	3994.67	25.8501	199.727	2293.61	23.6827	47.6032	23.6648	2951.02	1557.7	3738.5	894.76	34.6631	955.607	1400.51	30.9843	4528.06	22.9707	11.8929
VCAN	384.687	0.302108	27.3458	0.321341	0.552095	9.33375	444.54	42.07	428.858	132.675	4.59842	54.6117	4.2844	64.5197	0.93254	1.48812	1.50518	13.5041	0.416293	5.40103
VWA1	16.1874	0.244806	1.2174	0.306847	1.92662	2.07944	21.0046	390.394	14.0363	1.32962	0.318778	0	0.374646	18.7238	0.275311	0.490288	0.805247	1.44963	0.309262	29.4551
VWA5A	36.7633	2.47985	6.30267	6.23238	1.37109	2.53904	7.50377	4.70208	15.0505	8.02225	3.57451	0	501.137	9.77797	10.4771	3.59768	2.43353	6.68915	7.79763	5.68588
VWF	0	0.244472	0.91153	1.06969	1.66855	1.22343	3.69774	929.884	2.00807	1.20225	0.33315	1.93051	2.11881	8.65717	1.43574	0.500535	2.31113	1.79412	0.938569	2.65046
WBP5	184.373	4.15933	24.2735	3.08609	4.17942	18.1469	287.199	196.996	279.701	82.696	8.63846	24.3895	48.8349	228.512	4.3669	15.7872	7.70185	37.0761	3.52877	97.9305
WDFY4	1.60668	28.0896	8.42354	0.779346	173.403	15.1788	0.395261	1.62236	1.99236	7.17036	19.1008	5.9911	2.02624	0.632922	1.39795	79.9431	0.894685	11.5417	0.706713	0.364061
WFDC1	7.70239	0.115951	0	0.0613586	0	0.0713644	5.5521	3.68911	9.24969	1.71639	0	0	0	269.658	0.32374	0	0.194641	0.126375	0.0350655	0.483772
WISP2	10.0965	0.185738	0	0.104665	0	0.134769	26.8689	0	501.748	0.913472	0	2.06549	0.677022	9.64623	0.23627	0.427778	1.00544	0.139069	0.14433	0.323034
WNT5A	211.245	0.774392	6.81974	0.0736025	1.20277	6.57477	235.342	3.47265	58.203	15.8077	2.19903	5.76517	1.13609	16.3604	0.508042	0.35774	2.31068	9.07262	0.391677	4.03579
WWTR1	44.3859	0.908307	0.639888	1.26985	0.250531	0.863458	39.1752	196.757	69.5807	1.03219	0	1.54111	0.470321	29.3229	0.686563	0.542346	1.02309	0.583279	3.37244	18.5859
XBP1	132.049	47.3465	168.022	85.4391	70.1318	125.627	138.412	107.006	156.76	147.748	62.4129	177.421	156.488	95.2987	134.717	351.957	909.073	107.857	89.9257	103.711
XCL1	2.16212	4.24459	0.792636	84.3074	0.29363	1.00189	0.483949	2.63003	1.42645	0.336762	4.00341	1.5219	5.04629	0	671.306	2.08791	1.90429	6.02623	52.4497	3.24265
XCL2	1.8607	4.99185	2.22447	115.881	3.37703	2.49857	0.465779	5.39699	0	2.78261	4.2229	0	8.20256	1.67899	792.724	3.23729	1.61394	5.34519	16.453	0.497746
ZC3HAV1	54.6238	91.2358	103.003	95.9357	154.904	74.7502	33.103	79.1711	77.3831	49.0986	85.6189	76.566	82.4999	47.9556	97.2483	664.732	14.6151	79.6612	119.136	29.3371

## Sheet: OV Signature Matrix
NAME	apCAFs	B cells	C1QC+ Macrophages	CD8+ T cells	cDC1	cDC2	eCAFs	iCAFs	Mast cells	myCAFs	NK cells	pDCs	Plasma cells	SPP1+ Macrophages	Tregs	Tumor cells	VCAN+ Macrophages
AC133644.2	87.0978	2.68722	13.1074	105.05	5.36757	24.6108	13.3139	8.3104	0	47.7118	15.4102	1.62186	30.9848	13.3292	773.381	3.41742	28.275
ACTA2	316.722	2.71307	4.27815	10.5915	1.85116	4.21852	217.915	186.992	0	960.872	10.1917	2.01756	2.34421	0	15.8253	3.01402	6.64493
ADAM28	8.48772	277.03	48.8825	6.16076	19.9641	54.8676	1.00146	0.466906	3.62824	0	58.7222	3.78513	12.6795	45.0987	3.98791	2.01426	54.7834
ADAMTS4	57.6407	0	0.244065	0.67403	1.36544	0.149664	44.0049	51.2319	0	348.467	0	0	0.412221	1.30664	0	0.299154	0.421045
ADCYAP1	5.78168	0	2.08802	0	0	0	0.0426489	0	564.741	0	0	0	0	0	0	0.0931782	0
AEBP1	398.735	0.67766	1.7413	2.01162	1.28596	1.63385	734.604	495.586	2.4666	398.58	3.30672	5.54094	1.6328	1.87563	1.81278	4.50141	2.40963
AIF1	52.7884	4.05577	1063.7	5.53827	373.258	411.109	0.714338	0	5.96712	1.05902	4.45243	33.9381	9.97094	982.958	2.02716	2.67319	435.47
AKAP12	40.8208	2.08659	2.51734	1.89144	11.077	22.7263	52.6674	155.104	61.7435	425.776	1.27167	0	0.684546	2.65399	1.68756	64.937	10.5595
ALDH2	34.039	11.591	155.712	1.77712	219.884	295.717	26.7184	91.7372	6.09525	18.9165	1.83246	137.142	4.44328	141.328	1.50326	34.2423	83.773
ALOX5AP	21.1392	58.0886	480.007	277.39	69.8291	483.231	2.27598	2.47535	1061.15	0	498.185	933.479	11.5219	902.853	128.33	4.40052	380.484
ANXA5	495.126	132.435	530.397	105.669	198.745	559.855	614.35	463.542	238.799	440.191	55.8843	45.8572	69.964	512.005	109.763	91.9688	1075.39
AP2S1	174.587	63.9046	253.136	102.355	133.554	201.261	196.018	161.31	93.7464	303.43	98.8074	118.219	41.4301	574.189	146.824	160.724	199.688
APOC1	401.793	3.76944	3245.12	7.40962	17.2901	238.471	5.55289	55.0541	115.003	17.204	7.89496	9.50735	24.658	2046.79	4.27878	12.4941	861.66
APOD	48.3623	40.0683	0.572786	0.389311	0	0	39.7853	736.24	0	9.57328	1.40685	0	0	0	1.1257	0.237731	0.402189
APOE	1313.1	24.6124	11848.9	45.8669	9.77648	713.889	146.042	1402.45	183.955	338.39	52.7788	22.6529	72.0177	6249.31	25.0941	105.522	3503.53
AQP9	24.3532	0.763065	77.8616	0.391539	0	42.4611	0.460895	0	1.93621	0	0	1.19437	0.118714	43.1976	1.07802	1.50615	210.086
ARC	190.477	0.724921	26.318	3.26474	0	2.17847	132.79	483.777	5.38927	57.6999	4.9731	0	1.95183	11.3807	1.91559	32.0204	7.72301
AREG	82.2023	39.9097	174.222	25.1557	701.959	885.781	22.2854	25.1372	692.723	54.0427	516.353	696.305	46.5133	148.721	5.44755	150.986	179.457
ARHGAP18	11.7744	7.67512	50.0722	17.2805	0	11.5877	16.0395	12.0868	387.925	16.6796	17.5088	16.5674	1.35687	55.35	16.4297	7.73422	22.9193
ARHGAP29	11.0917	1.91728	0.892623	2.33073	1.28005	0.44402	28.2465	24.2323	9.00224	129.34	1.13772	0	0	0	1.74237	228.393	1.69859
ARL4D	126.868	6.87023	9.59646	3.97843	10.0061	4.22289	228.896	169.792	0	58.24	7.71101	0.90381	0.366067	5.6026	1.92147	13.0882	7.75267
ASAH1	91.8533	119.443	473.05	30.7977	41.9308	211.816	49.174	51.9232	234.839	79.6059	61.1928	25.9947	39.7545	261.085	45.1466	67.1841	378.685
ASS1	19.361	1.89752	4.37975	4.32036	3.29635	2.5341	31.1381	21.4508	0	17.7295	3.17775	1.71974	9.98649	4.04978	4.08531	195.845	2.44086
ATP1B1	82.6804	4.18232	70.8834	38.2823	51.7162	69.0591	74.7128	130.118	24.4772	63.7263	60.7961	2.07845	4.59088	69.4107	51.5807	298.064	46.7821
BAG3	156.961	6.62616	31.9284	14.1212	11.793	17.5547	106.19	276.222	2.79342	156.644	5.25116	4.40419	10.2744	39.3693	10.4293	56.4984	24.3124
BANK1	0	209.223	0.710701	0.174788	1.34217	0.753996	0.0826719	0	1.58356	0	1.64637	0	0.954018	0.455373	0.175275	1.94864	0.499498
BASP1	369.71	390.31	407.537	7.85897	562.933	747.713	528.385	370.836	27.4567	215.213	9.42526	41.6007	60.9838	201.917	19.6341	31.2171	747.536
BATF	140.161	23.8983	5.72021	180.975	4.51394	19.8104	0.74571	1.61465	159.181	2.09109	48.0246	2.554	8.07175	16.3464	1229.09	6.36337	17.2778
BBC3	15.5309	61.1618	11.3473	56.9102	10.689	10.7181	27.9216	38.7191	39.5572	38.2429	57.597	5.51055	21.739	14.4964	57.2935	353.692	8.23499
BCAM	10.4591	2.66334	9.74776	6.38691	4.9634	3.04229	7.75373	9.59339	0	49.3497	8.04799	10.0314	11.7306	14.7892	5.91301	678.312	3.93138
BCL2A1	59.4471	74.346	444.464	19.6028	483.72	491.228	2.69263	8.00031	86.8312	1.50255	16.4408	89.0439	3.43317	350.271	11.5405	17.4988	859.712
BGN	760.493	2.63279	4.98746	4.28764	5.54678	3.74938	802.63	1087.46	2.86671	1421.87	4.08993	3.58361	2.64017	3.72792	4.93157	8.56602	3.85086
BID	74.7417	22.9469	198.346	35.3595	461.917	437.022	96.6263	43.0909	79.1802	47.3364	58.8066	415.187	39.7274	154.048	50.2608	72.1878	176.923
C11orf96	1055.95	4.96459	30.2496	11.6617	14.7275	20.3523	1618	2145.26	17.8015	2058.96	17.0793	6.1241	30.1508	59.4901	6.53388	20.5022	33.9388
C12orf45	34.0613	21.3976	14.8457	21.9455	142.058	41.9313	30.1747	21.6109	29.2765	18.5038	19.5754	397.886	19.9246	46.0366	33.4632	58.1981	12.8902
C15orf48	187.44	12.6842	902.627	6.81038	1280.46	1871.48	12.4102	10.8886	55.9658	19.0844	22.9188	2.06783	16.8242	605.369	8.21618	139.536	1989.67
C19orf33	13.3708	17.6747	6.93965	12.1804	4.32365	6.29379	6.91539	9.82281	5.57861	14.1511	15.1718	5.99441	9.13812	6.12996	13.6072	377.984	7.72043
C1orf54	7.45756	3.62325	93.863	4.87218	377.65	49.4702	19.7875	50.9461	0	48.049	3.73561	3.58786	3.34367	90.7421	3.61418	4.89578	32.9118
C1QA	130.743	1.5634	4022.61	7.05984	9.91006	683.502	2.86977	2.68506	2.35029	3.52832	13.2525	4.76714	20.0053	2324.08	6.82144	5.27329	775.825
C1QB	70.6612	1.91782	3269.89	6.31343	6.16418	507.412	1.91959	5.09004	11.0154	4.68837	8.6101	1.97652	12.948	2170.88	5.2574	4.26237	503.752
C1QC	67.0235	2.41513	2006.82	2.33133	1.19706	311.521	2.05757	0	0	2.19942	3.37229	2.03799	13.0409	1276.27	2.27365	3.36404	385.902
C1R	591.287	4.1192	4.68665	9.95596	1.62877	1.19907	660.681	1243.72	0	688.937	8.01955	2.83509	8.66377	3.2143	4.28816	33.1962	5.98167
C1S	364.35	2.397	5.63499	7.80978	0	6.70685	567.522	918.036	0	365.929	5.82736	9.4217	1.824	2.15024	5.0583	31.8459	5.39988
C3	264.524	3.91325	102.613	8.93964	7.13923	64.1697	114.006	527.055	4.33892	76.4829	9.46106	0	3.1395	107.701	5.11445	186	66.2475
C5AR1	20.3862	1.61115	273.418	1.15847	3.22758	95.6483	1.19148	4.69678	0	2.23776	2.07591	0	2.66044	129.167	0.818854	1.02766	222.695
C6orf132	1.84339	1.21047	1.65196	3.47079	0	1.105	5.73608	5.00576	0	17.7273	0.718219	1.32243	1.66061	1.87588	1.86853	251.619	0.72863
C7	74.3487	0	0	0.488699	0	0	2.92941	389.531	0	6.69856	0	0	0	0	0	0	0
CACYBP	125.234	118.407	76.1287	225.438	67.2213	90.6828	65.7416	59.7427	110.011	84.1067	164.918	91.239	26.1996	161.106	1035.94	121.476	67.5211
CALD1	954.319	2.90573	7.15252	9.5778	1.2674	2.81442	986.497	644.149	5.9683	1825.14	6.12956	4.22402	0.970306	1.13185	13.5569	73.5157	5.20946
CALU	168.303	13.5252	65.4927	24.3944	6.91046	24.6215	290.116	171.154	90.0529	315.987	20.8474	38.3803	29.1247	97.0396	30.0513	83.3425	54.4518
CAPG	50.4829	92.3011	553.838	22.2862	67.9761	212.954	53.5328	47.7762	399.64	57.6449	36.6065	52.7191	16.3106	754.833	16.4306	86.3804	275.524
CAV1	154.159	6.24618	1.70823	4.5467	3.38458	3.18441	149.212	193.921	0	396.817	4.36788	8.19584	33.7866	1.5348	8.28921	46.0154	5.03981
CCDC80	590.657	1.24826	7.00246	4.86273	0.843681	10.6388	341.346	942.457	0	380.459	7.46979	4.01788	1.84303	6.43377	2.4421	14.9266	6.33499
CCL2	248.19	25.0284	141.154	9.41269	16.5446	11.7196	97.6154	763.604	0	628.867	8.25449	4.7165	1.89513	153.112	3.27891	29.0826	1271.64
CCL20	79.2786	16.5998	582.477	21.6987	14.3696	129.89	23.5352	90.9657	6.07682	10.1667	15.7788	5.26123	5.39502	404.549	25.2444	116.062	2402.75
CCL3	943.285	53.2509	6517.42	116.617	19.9156	1120.21	47.884	318.382	26.5664	37.2195	464.033	29.0498	136.554	4670.89	74.0655	35.4014	14245.8
CCL3L3	490.9	8.78623	1881.54	70.7267	5.56343	277.529	2.46007	6.2179	1.93621	0	108.306	18.5454	25.6629	1658.25	15.6542	7.05155	4518.31
CCL4	236.953	28.4371	1723.44	335.576	6.28582	297.328	3.8129	3.3407	13.0497	1.22715	454.191	8.54718	56.2108	1346.62	64.9102	14.7743	2783.04
CCL4L2	235.176	4.86514	802.157	114.425	1.12382	82.7354	1.21831	1.10027	0	0	136.648	5.30219	14.8223	1000.03	9.0577	3.80699	1134.98
CCL5	291.284	36.6562	357.31	1809.01	5.21875	76.0778	37.5696	33.7256	13.4911	13.7286	3497.41	6.40294	39.4304	461.525	160.67	10.2519	253.874
CCR7	100.819	744.739	87.9686	98.4165	659.889	1442.63	0.594815	0.45811	10.9926	0	10.538	406.217	8.34826	171.824	60.9599	1.80337	148.806
CD14	27.3745	8.57384	549.641	3.83278	1.3666	77.1281	3.38321	46.9848	0	7.25452	5.16822	0	3.31231	411.657	0.887626	5.24592	957.959
CD163	12.1775	0.521198	245.906	0.80071	2.69724	28.7083	0.140747	0	1.81412	0	1.33654	0	0.615686	144.285	0.681318	0.544943	101.143
CD2	106.377	20.5205	2.31365	874.604	5.65824	18.8371	1.35743	0.893511	0	0	284.744	5.72327	15.1346	14.3537	1614.2	7.27791	1.81393
CD24	10.1309	132.619	13.1387	23.3801	35.1783	11.1716	14.1316	18.9188	5.59396	17.9099	18.7659	5.25382	9.92499	9.12382	31.2596	2636.98	11.7325
CD37	30.3716	815.539	165.617	248.389	139.351	120.395	1.35445	0	318.465	0	232.293	167.629	28.2488	87.1888	262.757	2.20477	95.315
CD3D	110.306	16.025	1.82137	1021.95	7.18675	8.00378	2.01884	6.32058	14.6335	2.85337	101.291	0	10.8036	2.23181	831.333	8.58144	2.69251
CD63	1942.75	292.967	2406.22	201.76	753.884	1659.96	2752.17	2326.85	1864.16	2329.1	525.145	239.079	385.927	1767.25	195.538	840.051	2538.07
CD7	91.5532	29.4616	7.32472	767.675	2.02894	22.078	3.66026	2.22378	19.9329	4.50446	1664.09	24.1525	32.2272	8.65463	1283.1	8.68333	6.51983
CD74	1092.78	4058.16	9648.83	749.635	28673.4	14497.6	98.0921	255.605	336.458	87.585	683.716	9409.1	657.01	7771.95	1815.27	447.056	3268.38
CD79A	0	874.926	0.850992	4.03403	10.5738	1.00248	0.79142	0.549426	0	0	5.00929	15.2037	430.026	0.782187	25.7788	0.330131	4.48979
CD79B	0	376.755	1.80933	5.75215	1.59454	1.41209	0.307553	3.32506	10.8289	4.50885	14.9815	2.02876	45.0842	1.42896	60.1421	0.541117	2.1562
CD83	102.903	335.54	399.995	15.5818	642.503	774.578	30.1235	86.4152	214.014	27.0053	132.736	216.397	3.97412	338.405	31.0068	18.4307	314.941
CD86	7.76983	12.3615	122.431	0.953784	281.309	300.387	0	0.466906	0	0	1.61139	36.0097	2.68246	76.0925	3.87471	0.644186	69.6284
CD8A	16.0908	3.17023	0.206475	306.858	0	1.72872	0.336415	0.529126	2.13442	0.832428	27.134	2.01178	5.17299	0	7.22109	0.660892	0.950856
CD9	72.982	29.1201	205.823	21.6043	76.5095	108.728	45.9725	139.1	360.871	127.456	55.216	57.7314	33.578	191.852	22.2651	843.593	62.7951
CDKN1A	264.886	67.0886	256.626	25.3786	126.856	214.628	373.394	491.217	83.9073	334.792	21.2944	55.2186	263.354	221.15	21.1332	82.8283	217.6
CDKN2A	16.0975	15.1163	10.2911	21.1962	0	21.8273	75.813	17.543	15.6266	25.4845	23.803	3.09854	13.1432	31.9352	37.0512	430.607	19.0413
CEBPB	602.605	150.948	485.695	133.928	11.8595	275.829	571.363	1184.59	212.7	691.231	230.174	3.77681	111.657	528.036	74.3619	185.83	607.251
CEBPD	295.389	11.3709	303.151	64.911	246.472	275.851	175.465	698.193	12.9514	537.889	283.195	27.161	3.74565	261.906	22.0495	919.553	163.621
CFD	19.8491	1.08071	332.128	2.262	0	36.7173	0.764231	439.524	0	0.599323	3.39598	2.20493	3.28955	55.2315	1.53994	4.6831	205.05
CHCHD10	75.7948	115.937	145.975	59.2892	46.837	70.0466	98.1575	86.8286	45.115	118.751	44.1496	66.6965	109.176	142.369	41.1903	440.081	55.1726
CHI3L1	56.2944	1.11486	22.7282	1.41206	1.77477	0.329588	22.4794	42.5252	0	1.74301	0.273847	0	0.60062	32.9985	0.666106	306.733	4.17375
CKS1B	28.0471	57.4985	20.8926	26.0788	22.451	17.483	17.4123	25.0574	28.0856	137.087	33.5973	37.5928	11.9471	303.909	28.6514	144.162	13.44
CLDN3	4.49658	2.654	4.82036	8.31871	1.19706	5.07646	5.63731	4.08032	1.81238	20.2313	7.79002	3.46986	4.14632	6.91974	6.79106	643.136	3.38804
CLDN4	13.7634	7.87574	17.0954	12.1079	7.98947	14.7617	22.6158	7.20651	7.21547	14.7516	15.9758	9.03761	11.9676	12.6672	10.4159	1110.27	13.399
CLDN7	1.02518	4.38678	9.19881	4.54662	6.13851	1.3003	1.83429	2.43798	0	13.0935	3.73667	0	3.30214	5.15164	2.11689	187.719	5.42882
CLEC11A	159.705	1.6718	27.779	3.74117	15.3359	14.1864	228.491	213.448	2.85303	299.762	5.43371	12.207	0.28509	57.6468	4.32392	23.3647	20.0534
CLEC7A	12.9383	1.08252	114.943	0.62386	260.057	94.4057	0.332216	0	3.04819	1.18096	0.768416	1.89327	0.140351	113.43	16.3858	0.875859	76.5001
CLECL1	3.32779	68.3425	12.4465	9.02269	204.76	83.365	0.108465	0	32.3396	0	6.00006	224.751	0.681629	20.1545	4.51758	0.151571	6.02969
CLMP	183.13	0.481344	0.5814	1.3088	0	0.634878	346.849	199.836	3.41584	49.4322	1.35395	0	1.23615	0	1.59492	0.190276	1.03554
CLU	99.3756	7.18247	10.7573	19.6096	4.83661	10.2572	114.244	359.75	865.078	135.578	10.5927	5.61643	7.68587	10.7175	11.0114	500.947	10.7242
COL18A1	41.4739	4.0642	2.05072	4.69739	1.12026	1.90257	87.521	72.5132	24.0048	384.422	3.41923	3.58598	3.1605	2.00467	5.44225	62.4678	1.72799
COL1A1	6855.73	10.45	18.0233	26.9415	9.24506	13.4745	10279.5	3226.2	51.1511	6933.42	26.6536	18.594	7.54037	9.1306	22.801	14.1517	18.6088
COL1A2	3386.81	1.73151	12.279	15.0976	0	9.93449	4523.25	1395.63	9.25711	3383.3	16.4497	10.7132	5.64508	3.54702	14.6878	7.93703	12.5227
COL3A1	2376.83	5.082	11.6455	16.7757	6.62903	4.82242	3976.29	1174.62	38.3675	2895.33	16.6041	14.4231	2.54719	10.9891	14.2719	13.4819	11.1944
COL4A1	73.6269	0	0.928955	0.910761	1.3666	0	56.6014	54.3658	0	774.28	0	0	0.129782	0	0.784976	11.3757	0.252807
COL4A2	60.1459	0.68357	1.13295	1.07654	0	1.76814	59.5111	56.2269	0	523.5	0.409729	0.915595	2.46602	1.59519	0.938109	30.4396	1.77699
COL5A1	240.026	1.08021	1.71578	1.88147	0	0.832275	302.934	103.788	0	217.71	2.11953	0.723989	0.496783	0.913259	1.64769	2.4263	1.63044
COL5A2	349.152	0.245637	1.37385	1.05993	0	0.393739	435.737	128.77	0	431.905	2.87376	0	0.904573	1.65783	0.507242	1.10954	1.1849
COL6A1	709.381	2.50463	11.0849	5.70148	4.95804	5.09389	1557.54	546.661	7.9714	978.392	5.71837	0	2.67562	6.40804	5.00506	17.084	6.48693
COL6A2	848.475	2.74966	7.49982	10.2576	1.22664	2.62646	1937.21	1131.29	2.4893	1911.65	6.54311	2.03226	1.90509	3.58299	4.73706	9.55436	5.20793
COL6A3	303.365	0	2.40601	1.98611	4.29712	0.567044	634.525	257.914	0	514.375	1.65907	0.984891	0.930206	1.82919	2.1098	1.43774	1.4403
CPA3	0	0	0.522006	0	0	0	0	0	1224.49	0	0	0	0	0	0	0.0883662	0
CPE	130.767	0.545099	2.53132	1.31958	1.1027	1.03602	140.162	171.754	0	591.537	2.42394	1.15697	1.45638	2.01374	5.00985	20.3701	2.56333
CPVL	14.364	2.88124	155.101	1.14666	1053.84	98.2247	4.11674	11.8474	0	3.71888	0.696696	5.39834	0	114.31	2.23994	13.5923	50.642
CRABP2	66.1154	7.23348	10.2898	7.78548	5.87312	8.65281	180.595	136.766	18.9177	101.738	8.8685	10.7852	7.44714	11.5815	9.60092	448.653	3.75223
CREG1	137.719	16.0063	434.522	14.7333	53.7085	396.03	77.6804	89.3015	25.9551	34.6355	18.0131	12.6675	21.4948	274.773	15.8664	82.8479	738.169
CRIP2	62.0875	6.90891	4.60903	10.9789	0	4.34864	36.2461	36.0914	0	118.719	3.51623	4.90948	5.01294	3.50348	4.00922	236.088	6.55956
CRISPLD2	118.66	0	4.96807	1.30707	0	3.15388	136.049	147.265	21.537	392.743	0.701757	0	0.456769	3.40667	1.01984	2.01235	2.49223
CSF2RA	32.217	2.2801	71.3537	0.944039	240.619	306.888	1.16064	1.02019	3.83902	0	1.38926	63.5553	0.784891	78.8649	0.232966	0.578038	123.914
CST3	1026.76	40.3924	2284.71	31.1266	12401.8	2887.77	567.919	1482.37	537.751	1451.75	31.4812	695.171	119.286	2224.57	26.4213	457.111	1175.69
CSTB	469.418	233.991	1180.92	172.738	294.316	948.096	294.312	254.689	158.918	184.325	147.395	31.0697	101.753	1252.68	214.436	562.289	1823.51
CTC-575D19.1	9.42473	574.131	6.81935	92.9759	5.3517	37.2075	9.53897	12.9809	8.32878	8.27354	62.853	32.2481	32.5038	6.45747	38.06	7.82224	35.4634
CTGF	585.667	3.16097	6.13672	6.74989	1.36544	5.86777	442.398	1055.32	2.71533	662.636	8.51521	2.79123	3.01482	3.78088	4.51258	195.314	6.39081
CTHRC1	571.852	0.359278	5.06286	3.93793	2.26265	18.6136	1237.16	584.024	11.7204	616.513	3.29553	3.72108	4.67999	8.59713	2.65449	9.32079	14.3928
CTSB	379.665	58.4909	2011.02	43.138	40.578	328.218	364.097	252.144	97.4346	281.162	36.2474	127.875	32.5067	1671.48	74.0143	145.739	1201.78
CTSD	196.821	49.32	2275.18	80.3466	26.1707	233.593	115.721	164.458	536.522	124.928	202.768	42.973	68.0508	1395.78	108.3	139.074	1191.99
CTSH	52.25	288.654	350.811	14.8857	126.425	323.978	45.5675	95.4101	0	27.899	2.05953	39.9064	48.3182	381.074	28.5389	26.4146	274.836
CTSK	498.666	1.32766	11.4688	3.22765	0	4.35369	1164.52	642.511	12.8043	248.523	5.94087	0.814821	0.643908	1.91328	4.37371	2.12943	4.42323
CTSL	259.305	31.7987	1026.52	16.5689	38.5028	359.171	464.509	321.555	31.3081	293.083	19.5031	2.54782	13.3668	648.725	15.0479	23.3718	2280.41
CTSS	76.797	133.363	764.96	69.3916	273.963	404.58	47.1445	39.914	62	27.829	71.6194	198.551	67.3975	419.649	122.243	32.9549	518.134
CTSW	0	2.99267	2.08701	183.082	4.38597	10.5507	0.574056	0.668855	80.5966	0.848702	695.063	8.74708	6.17619	10.7698	15.3352	1.22801	2.31385
CTSZ	94.1289	79.619	550.23	9.75016	186.295	183.181	92.494	52.353	1.93621	117.369	19.4983	90.1978	35.409	565.86	27.2075	35.9433	230.713
CXCL1	656.606	51.7036	108.296	29.5798	9.8174	109.037	369.601	1228.43	3.72526	134.004	29.5115	7.35327	15.7971	40.2335	15.9801	630.354	1343.87
CXCL12	234.947	1.74932	12.2417	3.96937	0	0.402801	173.552	526.781	4.91294	67.5662	2.43063	0	0.782985	5.36877	1.26875	2.47196	1.26884
CXCL14	190.152	0.393518	3.31476	1.2375	0	16.7359	286.586	832.696	0	89.5466	2.01476	1.62256	0.217552	1.47921	1.13686	1.88919	5.63881
CXCL16	43.7617	20.8101	281.519	5.94265	501.619	294.897	10.6921	19.0952	32.0051	10.4519	3.12649	29.5052	2.35096	141.236	2.40314	110.107	204.747
CXCL2	775.737	17.4441	934.22	18.1928	45.088	531.532	753.016	2252.48	7.49934	1047.83	20.3583	12.9388	6.29406	418.259	13.8756	352.907	2406.98
CXCL3	575.298	45.6211	857.404	19.4064	9.89248	352.325	1039.43	1208.87	10.1427	641.857	27.6338	10.919	9.11002	364.3	15.3799	309.369	3342.38
CXCL5	10.6062	12.0927	16.8841	3.71926	0	18.8411	28.4351	11.1858	0	26.8468	6.09348	0	5.56434	12.6766	1.0459	4.46045	1383.48
CXCL8	3604.13	191.447	7236.13	92.388	1304.6	6511.76	4569.49	5921.29	170.918	4396.76	141.296	243.216	54.6587	3483.84	75.1131	636.931	22729.9
CYP1B1	198.266	5.0483	98.1498	3.49528	63.9689	219.913	65.4027	165.957	26.9874	20.6106	2.77089	1.41054	8.71458	65.0501	3.90422	51.4529	498.139
CYR61	535.352	1.32713	6.99222	9.56797	11.093	7.7086	206.045	871.175	0	401.733	7.14961	5.2697	4.62059	5.95664	7.22157	238.077	4.40995
DAPP1	13.6934	42.4007	9.22121	7.29752	230.385	142.307	0.0445171	0	0	1.02204	1.8555	58.1914	6.66939	12.2103	32.9673	19.4839	3.40841
DCN	1439.97	1.21438	4.65254	5.61643	3.31083	3.09756	2446.76	4105.56	0	999.518	8.53004	4.99058	3.19648	0	1.86288	1.73805	4.16139
DERL3	32.7973	26.0178	2.27518	4.80785	0	0.44608	155.25	18.1948	3.36003	46.6486	4.55594	139.157	701.198	10.0764	5.59512	2.17523	3.72561
DMKN	32.7903	8.62124	5.06547	6.35098	3.31339	1.42314	23.8021	36.8297	12.8767	18.6268	7.85181	6.49163	1.92464	2.00467	5.39172	203.04	4.12443
DPT	72.3253	0	0.288952	0.738806	1.12026	0.283129	111.822	347.283	0	21.3018	0.598659	0	0	0	0	0.200017	0.483633
DSP	15.2222	5.3079	4.39743	5.11563	1.83942	1.42578	25.1747	17.237	11.0965	19.3371	3.2642	1.93811	4.19446	1.71929	3.79439	301.887	3.02577
DUSP1	846.38	376.158	667.576	182.381	512.366	355.944	665.263	1498.46	83.8554	583.452	298.733	50.9817	32.6852	384.907	101.041	150.346	427.688
DUSP23	89.5572	21.8338	73.6919	30.5599	28.7619	23.9448	51.9456	52.5467	28.9085	57.9621	30.2026	8.87689	16.0102	80.6895	53.5063	299.074	35.9243
ECM1	93.5988	0.586231	21.0703	0.844179	2.14647	2.8354	273.552	159.238	7.50604	214.236	2.08355	3.32528	0.796436	44.0139	0.226846	0.978381	13.8481
EFEMP1	138.527	0.200633	0.22462	1.96646	0	0.298654	24.0213	304.263	2.85303	46.7962	1.63547	0.90381	1.79678	0	0.597849	1.30541	0.844906
EFEMP2	131.213	1.86893	4.67208	2.12999	0	1.60877	217.398	153.077	0	179.784	2.93987	0	0.962158	0.745414	3.30832	23.8677	2.47552
EFNA1	9.95671	0.843662	5.11934	1.8542	3.26193	4.96065	3.02623	12.6304	3.04819	18.1719	1.65193	3.01339	2.87913	2.40834	1.38143	246.687	1.6487
EGFL6	119.837	0.805329	0.744691	3.01718	1.22664	1.9415	233.771	167.067	0	632.509	1.31157	1.24534	0.264859	1.56304	1.9866	6.3811	1.2114
EGR1	455.772	16.2079	146.005	10.3596	2.26954	6.11989	254.172	882.279	15.5669	451.682	10.1201	4.18147	7.23682	49.181	7.0663	79.3526	61.675
ELF3	3.98618	5.54429	7.51512	4.82187	8.00491	5.47634	4.78371	6.48699	2.37336	18.3943	3.14422	2.57567	3.02972	7.44176	2.7824	550.567	5.52767
EMP1	359.665	5.29846	115.84	18.1442	9.90086	59.8004	652.18	856.316	8.58845	721.858	18.073	9.45628	10.0207	104.418	19.7677	384.251	122.943
EPCAM	12.0037	10.1898	7.64962	10.4501	3.34533	4.80435	5.80941	6.42741	10.8326	6.43526	12.3225	11.8666	5.4173	4.85495	12.8674	505.726	7.26672
EREG	218.227	2.90649	576.265	4.77779	16.2082	721.156	12.4527	9.24555	34.6361	5.42306	29.7523	2.21596	4.15259	303.879	2.70533	23.3808	1709.53
ETS2	123.362	4.8042	268.904	15.9995	33.0026	212.327	172.657	115.125	50.6199	210.896	19.9849	30.2286	0.909358	271.751	7.46705	67.1829	372.122
FABP5	170.69	182.638	590.657	92.143	689.067	1173.98	178.971	126.451	50.9823	138.861	69.9312	403.029	42.6699	705.845	68.9109	127.788	485.362
FAM46A	162.647	20.2693	80.5393	12.7643	50.4868	55.716	236.525	267.98	151.406	373.659	49.7534	12.5218	2.38057	44.5207	11.5604	49.4822	48.8742
FAP	96.574	0.721996	2.13308	0.53786	0	1.05695	184.004	116.259	2.08049	97.1524	0	1.15772	0	1.98493	0.497987	1.47944	0.765647
FBLN1	442.353	2.45957	0.97269	7.01704	0.904102	1.32187	437.417	1063.77	0	223.225	4.28522	0.920348	1.40841	0	3.11635	9.2226	1.68157
FCER1G	262.967	23.377	2278.5	13.7743	96.5318	1294.82	12.3149	25.1591	888.085	13.1236	405.651	13.4823	23.2869	1750.58	9.51667	10.631	3011.8
FCGR2A	44.6836	1.20484	393.457	2.82354	5.16966	114.57	1.38171	3.3391	53.0645	3.36637	2.98519	3.39351	1.63451	263.042	0.320565	0.964602	278.535
FCGR3A	1.9188	0	293.789	6.77526	0	24.8489	0.281973	1.36518	0	0.609697	30.0779	0	0.643415	175.04	0.412923	0.329122	100.362
FCGRT	136.42	29.2409	590.342	8.01382	138.679	184.26	136.943	153.831	30.284	106.401	9.53475	88.0541	21.8227	336.963	10.4723	46.9023	261.569
FGFR1	167.771	2.42874	60.4164	6.82636	5.55789	37.2423	435.153	346.362	13.6269	214.743	17.5959	0	1.8408	29.9188	6.32743	34.3087	39.9398
FKBP10	92.7565	0.58286	0.666402	2.07693	0.954727	1.86057	212.998	113.492	1.81412	194.448	1.79092	1.95935	0.656714	1.98526	2.63712	18.0485	0.773839
FKBP11	83.2378	26.9295	9.79428	169.678	29.3173	10.745	126.379	115.505	17.2569	115.472	87.5811	40.0859	494.44	12.1216	53.6324	25.874	8.35379
FN1	1684.31	7.25406	548.004	11.891	0.904102	105.093	1581.5	505.614	3.04819	1316.31	13.2613	4.32741	4.91564	538.968	7.30238	37.5489	525.859
FNIP2	112.454	1.61472	295.046	4.19499	75.762	179.023	49.0094	42.2587	62.0418	45.2467	11.8271	18.7189	4.79435	210.958	7.13386	3.87161	288.576
FOLR1	2.1428	0.565783	5.35159	2.10597	1.2537	3.1766	2.71249	1.94404	4.70057	7.10973	2.08185	2.29994	4.01941	5.72619	2.52998	400.916	1.80498
FOS	1346.63	284.014	483.646	150.935	80.4608	121.546	505.112	1929.58	36.1974	924.96	284.407	71.5287	86.7278	386.753	50.2205	201.6	238.694
FOSB	854.201	26.4803	225.011	29.2898	34.1672	81.0864	365.363	1066	72.6202	557.227	57.3637	26.9926	16.8532	206.744	16.9938	111.545	101.937
FSTL1	177.502	1.91661	1.28142	1.9066	0	3.27714	167.387	164.188	2.85303	269.415	3.05597	1.06826	0.516304	1.54385	1.11831	15.8204	1.49533
FYTTD1	37.0225	58.4425	29.2815	51.9533	49.0377	90.4803	66.5901	35.5504	29.7142	65.7777	61.1831	415.362	16.8049	23.6486	44.4217	76.4491	32.4071
G0S2	117.267	17.8096	1299.97	10.2665	709.676	1480.39	14.8457	52.7715	42.3156	102.38	8.27765	2.69615	17.277	2343.42	19.8662	20.5358	1872.77
GADD45A	524.589	31.097	135.685	75.592	121.101	291.824	851.869	1072.82	152.782	397.892	79.2873	40.984	937.153	105.65	427.866	828.711	220.595
GADD45B	820.484	140.535	980.801	136.463	296.951	436.195	684.977	2089.76	563.395	1124.17	239.009	86.7486	483.51	674.464	136.601	171.101	299.977
GALC	5.75492	4.48752	22.5893	5.33014	7.96284	12.2589	3.68167	5.45803	290.292	4.69531	8.12038	13.9084	1.40383	10.593	4.37376	3.54457	13.5364
GATA2	3.70491	0	1.13221	0.0536477	0.843681	0	6.2157	32.411	957.991	9.98427	0	0	0	0	0.268821	2.12023	0.855504
GEM	142.14	3.57857	32.7038	4.81173	0.754242	30.7033	241.043	644.506	16.3224	187.382	10.91	2.32772	0.489576	49.6445	14.2725	11.9493	13.0293
GLUL	132.115	21.0393	588.947	113.511	5.33538	131.933	114.47	236.186	1549.74	100.296	97.6333	43.0099	32.0548	425.554	12.6708	242.849	325.627
GNLY	15.9816	11.1762	6.38786	393.684	0	7.16668	1.6672	3.83183	4.74278	4.82438	5140.08	1.47847	5.15394	1.78314	25.9428	2.8131	6.47724
GPNMB	115.614	4.23655	593.545	5.13953	5.0829	65.1587	122.384	237.972	4.44854	83.88	5.19678	4.74392	5.59613	288.92	1.45652	16.1941	315.263
GPR183	74.5434	156.876	557.35	118.185	442.184	1005.14	4.60041	1.73816	31.7641	25.2655	29.0327	740.717	20.9784	539.744	78.3153	2.67203	322.597
GPX1	456.228	136.632	1642.82	103.504	524.019	902.726	299.672	339.89	565.386	290.571	93.9981	510.341	122.905	1837.71	254.904	565.474	955.007
GRN	134.229	91.7263	695.774	15.4871	297.863	346.863	159.586	100.757	87.5937	153.403	12.4846	218.636	59.1097	564.482	33.4054	87.7722	345.668
GSTO1	200.801	89.6355	408.887	84.5911	121.388	387.359	238.25	172.57	161.028	175.523	78.8866	42.5135	19.3445	438.492	158.068	38.4517	661.814
GZMB	7.78816	8.66202	1.18073	131.481	10.3299	45.6597	0.171997	1.02019	11.4664	0.865943	411.156	3516.79	115.523	3.19598	30.1176	0.835083	4.297
HDC	0	0	0.104401	0.164468	0	0	0	0.546113	399.573	0	0	0	0	0	0	0	0
HDGF	72.1914	52.7165	36.6184	77.9968	40.2307	56.1334	93.1291	53.6384	28.7317	98.0505	72.6518	69.1919	17.6118	80.6251	77.3514	374.213	68.2745
HEBP2	87.3697	66.7734	54.5983	100.218	89.1355	61.083	86.0666	95.3773	29.7177	76.8134	66.5159	64.5666	27.3642	58.5081	150.77	623.503	60.6436
HERPUD1	302.04	370.964	233.68	364.253	204.728	195.039	383.582	353.339	516.851	292.813	286.59	859.803	2083.7	169.644	374.799	151.689	124.275
HES4	172.224	2.63605	69.7203	7.58593	22.7878	116.9	298.698	237.987	179.11	623.024	21.6993	66.0487	14.9273	59.4197	8.63146	111.484	48.7472
HIF1A	158.776	97.5306	498.749	59.1489	40.2882	239.084	130.823	92.4388	125.999	188.778	68.2547	30.268	25.7002	381.274	48.9356	67.3837	518.068
HIST1H4C	77.2089	170.026	40.8943	102.372	82.6255	55.1531	79.0718	49.2607	49.9097	173.754	105.16	147.235	45.9481	552.471	69.4262	117.718	29.0474
HLA-DMA	55.369	244.375	596.715	47.5099	903.254	616.662	3.17073	8.63836	7.23897	8.99579	35.0226	427.973	64.0044	422.87	102.006	27.5659	178.188
HLA-DMB	7.80643	137.131	269.237	15.5409	210.826	157.823	0.528588	3.70366	0	0	30.8016	113.738	0.75817	173.886	9.14869	6.56768	37.5815
HLA-DPA1	274.306	687.075	3035.23	171.514	8643.31	4788.56	9.16273	37.7178	67.328	25.1558	76.5071	1069.8	53.5844	2110.1	286.151	32.3141	921.761
HLA-DPB1	317.388	811.871	2807.22	290.646	11067	5644.35	16.9323	39.061	65.4439	41.6201	148.823	1497.92	34.8722	2034.38	324.806	29.9979	1029.29
HLA-DQA1	108.934	322.919	1633.29	26.9361	2463.61	2260.01	2.44544	9.62791	25.9323	1.38067	9.94629	779.215	19.1969	1043.22	58.951	9.19848	501.932
HLA-DQA2	15.169	28.7857	125.251	16.2094	439.907	205.749	0.367382	2.85066	10.0511	1.22715	5.85641	82.9578	8.50476	58.7861	15.0381	0.915336	49.9469
HLA-DQB1	67.2908	861.46	1238.47	140.664	3192.13	2246.79	3.39562	5.75818	31.103	14.8551	72.5834	1541.03	49.4934	1014.39	169.941	33.2417	537.326
HLA-DRA	512.321	2120.96	6336.08	156.829	13084.1	10454.7	12.1394	51.6211	96.01	39.1884	93.3507	3367.4	60.5615	4385.82	252.862	114.259	2974.37
HLA-DRB1	329.401	664.197	3750.52	215.546	7607.15	5047.04	16.5323	76.5053	90.336	50.9031	102.071	2403.63	52.17	2656.06	377.741	89.7838	1441.54
HLA-DRB5	92.5099	277.875	772.167	65.5881	2465.81	1330.31	1.8968	18.949	4.49808	4.01212	31.1301	254.694	15.3754	789.377	158.308	24.0992	389.54
HLA-DRB6	32.1698	19.6298	492.97	24.251	1096.83	549.449	0.989471	12.1611	48.4205	3.16354	16.3091	222.778	14.0065	278.421	51.6221	11.4859	146.031
HMGA1	190.586	131.976	147.745	90.1	434.015	283.687	441.162	200.836	101.641	118.539	89.6478	123.589	108.961	214.042	51.6218	700.937	140.058
HPGD	1.38015	1.10166	2.85994	7.66158	2.67888	5.57805	1.04967	0.454119	321.084	0	27.012	0	1.81498	1.42896	46.2299	3.45617	1.81621
HPGDS	2.06169	0.179902	9.59695	0.178448	10.1023	5.89632	0.0350921	0	534.258	0	0.448247	0	0.774542	17.1358	0	0.180229	0.639182
HSPB1	870.556	136.072	304.155	69.1663	58.5632	160.821	640.652	935.574	65.3901	1191.83	70.4096	138.745	186.375	468.072	127.255	894.916	177.248
HTRA1	284.552	0.256099	65.1586	2.63651	1.17123	9.68053	540.903	332.172	5.0844	177.625	1.97863	4.65154	1.40871	100.61	3.32333	3.82106	22.4179
ID4	114.757	2.22883	2.9563	2.16873	0	2.56841	58.1771	230.948	0	596.167	4.37926	0	2.1703	0	1.34147	112.746	2.22679
IDO1	9.95661	2.98724	6.63185	0.72009	238.137	212.653	4.36424	0	0	2.07445	1.21107	1.74445	0.239992	16.4454	1.16957	15.7519	45.6627
IER3	1201.58	32.7557	1138.37	41.4345	71.5671	592.145	1223.29	2606.75	90.7923	1450.66	62.1191	49.3621	31.5337	621.418	41.3895	628.308	1797.49
IFI27	1334.46	26.4824	1360.62	45.9631	213.648	261.876	2245.93	1494.75	70.4983	1768.3	43.4651	42.3	111.956	1396.27	49.0426	1980.8	345.782
IFITM3	1683.36	20.7638	524.648	43.5574	339.338	475.651	2011.93	2206.57	332.03	2404.86	108.01	32.0915	25.8237	429.422	41.5736	1090.1	291.024
IGFBP2	650.743	6.87797	16.462	22.1049	6.56092	11.3611	815.005	616.885	28.1229	844.755	110.079	26.5451	9.45675	14.4834	20.1883	620.445	14.8863
IGFBP3	695.496	4.64108	6.07487	10.8035	3.8599	6.13137	84.321	359.485	6.36975	183.422	9.61959	7.65448	4.19393	2.61374	4.65957	238.575	6.90393
IGFBP4	354.79	19.5547	24.8535	11.7035	29.8678	25.3553	319.484	643.722	1.28142	782.961	5.74751	19.2631	0.813255	35.7379	10.1254	16.9681	6.5656
IGFBP7	1741.87	5.52043	25.1185	11.2571	67.1781	55.5266	1295.83	3723.74	5.15826	7669.37	27.1122	4.4048	3.63392	55.9762	8.39575	39.4439	20.1128
IGHA1	1.63185	416.248	5.28068	18.5568	0	6.7304	1.07045	28.4129	0	2.36846	120.293	11.9984	13971.1	2.1787	10.3533	2.88495	26.3486
IGHG1	42.7214	187.637	32.1658	13.2768	0.906704	17.6445	6.34459	12.8235	10.635	1.94253	11.495	4.83568	38618.7	11.0864	7.32612	2.67973	22.5268
IGHG2	0	50.0203	1.3741	2.58329	0	0.828217	0.916186	0.432645	0	0	1.29914	1.87411	5034.54	0	1.26247	1.00316	3.68402
IGHG3	24.232	136.61	22.1363	19.1217	3.28228	8.8401	5.10309	10.8592	6.74182	5.91927	22.1369	9.01651	22817	7.46537	10.7228	2.79126	28.6684
IGHG4	0	60.1274	9.67563	11.5333	0	7.38924	1.67863	7.49557	5.58822	0	15.7269	6.4323	9014.91	6.59679	7.08033	1.33492	18.9516
IGHGP	1.15618	1.17679	2.92311	1.00241	1.62877	1.09378	1.04183	0.429135	0	0	2.94675	0	7212.79	2.37268	0.236858	0.440302	1.3385
IGHM	0	2616.05	1.50399	6.21868	1.34866	1.41199	0.469739	1.94063	0	0	6.5207	130.656	3400.53	0.626051	7.61097	1.94477	7.32081
IGKC	330.943	4085.42	386.698	175.123	35.6327	98.5253	66.6916	94.6647	29.5695	32.3053	195.182	2475.91	337357	86.0614	105.467	33.3072	251.861
IGLC2	2.89869	998.654	18.4001	40.7549	3.4519	16.1722	7.77707	39.2221	13.6651	2.28895	84.7018	15.8604	96861.4	13.0629	20.5579	6.13729	54.2491
IGLC3	1.63185	206.586	7.6288	8.63003	2.75787	1.95423	3.08584	3.85334	0	3.57103	12.7891	5.82573	59176.4	4.21513	5.17491	6.23083	17.4579
IL1B	148.365	31.6838	1159.78	12.661	7.11731	616.887	68.8437	13.1191	12.9442	13.6035	16.7816	7.22211	4.12596	656.094	6.37858	50.4292	5521.84
IL1RL1	30.7544	0	0.79731	1.05685	0	0	11.7038	184.14	655.303	69.1329	0.404499	0	0	0	7.02651	1.46376	2.7647
IL1RN	84.9158	7.29493	283.038	3.45126	0	184.46	11.5437	0.45811	8.3403	4.47277	5.15054	2.14822	2.40214	195.258	10.2115	57.594	570.351
IL2RA	95.4439	37.7447	57.2648	10.0943	35.5165	172.486	0.840461	1.56848	11.793	0	9.51146	32.6078	3.00899	6.20527	578.007	0.888461	182.557
IL32	484.294	29.9837	60.608	658.852	13.1615	82.559	432.796	374.103	15.6239	335.214	403.568	7.64398	51.3804	27.7948	2261.04	137.95	39.6843
INHBA	797.614	7.16753	36.8578	4.74504	2.99747	121.844	1480.32	887.562	10.636	835.104	3.16312	2.27314	0.459778	69.9617	3.07293	6.23227	169.894
IRF2BP2	81.7717	50.8416	103.532	55.2867	55.6701	98.8624	75.8652	105.654	37.0353	114.803	78.4423	243.102	25.4294	184.825	44.066	395.391	76.8905
IRF4	12.8127	33.1582	7.78838	16.139	10.868	66.3731	0.2769	0	0	0	28.0268	257.826	24.2433	5.98655	15.3619	0.984081	11.4033
ISLR	79.528	0.416905	0.113328	0.257207	0	0	236.704	119.954	5.25608	121.965	0	0	0.576684	1.38027	1.27316	2.80599	1.08304
ITGB2	16.001	11.3031	443.007	55.7954	192.435	244.324	4.6424	0.856242	8.09744	4.54704	95.4019	5.0702	8.23287	406.038	67.5342	3.79493	222.129
JCHAIN	11.2888	110.423	1.12412	2.47592	1.41503	2.62218	10.9449	11.9445	0	5.07317	2.59084	1142.23	4126.5	1.62598	1.39743	0.310619	4.68067
JUNB	1318.75	431.761	513.345	294.661	347.989	468.139	699.029	2905.77	471.572	765.474	281.055	98.0127	209.889	496.849	385.744	229.759	242.818
KCNQ1OT1	289.79	13.3363	78.0741	28.4358	20.2389	17.296	404.447	334.494	120.866	186.979	22.8445	34.2728	35.094	38.8591	38.2772	134.788	28.0672
KIAA0101	6.36929	0.650134	8.01545	4.02908	37.0802	6.27298	6.83214	0	10.2949	182.084	6.99934	4.35029	1.10504	331.799	7.71066	14.9896	3.12865
KIT	0	0	0	0.380183	9.65682	2.87217	0.213492	0	320.861	0	0.887353	19.4359	0	0	0	0	0
KLF4	414.172	6.22053	276.055	8.16314	104.276	142.278	242.043	819.043	10.8822	303.752	9.87828	28.0148	2.86612	224.711	3.83967	121.938	81.0831
KLF9	94.3692	16.0796	43.6978	24.9281	20.7095	44.2355	125.675	132.47	7.62736	303.308	16.2795	22.7508	5.29011	37.4899	19.8084	23.2117	28.891
KLK5	1.84339	0	0.214845	0.709547	0	0.798991	0.479544	0	0	0	0.368406	0	0	0	0.23567	400.405	0.160814
KLK7	0	0	2.30742	1.41947	5.3001	0.651486	1.74755	1.07211	0	1.28872	1.26641	3.32554	1.28435	4.62848	1.43692	292.401	0.907272
KLRB1	29.6905	14.3679	3.07449	347.677	0	4.23113	0.676048	0.867622	0	0	1620.38	0.777142	2.44705	2.48381	262.718	3.72702	2.30874
KLRC1	0	0	0.189608	17.469	0	0	0.221946	0	0	0	404.248	0	2.00842	0	0.64357	0.26314	0
KLRD1	20.6847	1.74564	1.27628	120.838	0	0.916159	2.06472	5.55471	0	1.00287	598.592	1.0343	2.00836	0	4.04988	1.28124	1.09664
KRT17	15.5531	11.7599	25.8096	21.5113	17.3287	14.7334	14.7854	6.92983	25.0418	18.1301	20.107	19.5671	24.9835	11.341	22.5655	959.639	15.8893
KRT18	73.144	27.9448	28.7783	26.935	11.9359	15.8729	53.1326	46.7456	29.6378	168.319	35.6264	6.78345	35.9208	23.6347	30.2319	1161.2	22.468
KRT19	39.1836	11.5093	18.1458	17.3957	8.15196	13.8517	22.5279	38.6794	42.6655	71.2433	18.2194	11.4824	16.5489	31.4193	18.5581	1458	14.5976
KRT7	16.2861	15.7825	14.656	14.6602	8.63778	8.29998	12.4316	13.5876	1.91114	19.3032	16.1008	10.4266	12.3961	6.4488	12.575	1143.35	12.6804
KRT8	118.725	24.6497	33.9198	24.3811	21.1476	20.6629	54.3885	42.5067	4.9436	170.544	27.2767	27.9829	30.3398	26.7536	24.048	1119.11	21.5997
KRT86	7.70328	0.343686	1.18497	8.75933	0	0.813452	0.272691	3.35025	0	2.79871	468.991	0	0.140351	0	1.69705	5.83957	0.18419
LAMA4	51.157	0.228584	0.352274	0.492432	0	0.337405	57.1864	61.6237	0	228.364	0.414297	0	0.19416	0	0.731392	5.64046	0.893553
LAPTM4B	30.39	13.3115	8.94081	15.0785	12.8827	13.5048	34.3051	57.6543	13.5172	71.4197	16.1126	20.5079	6.86068	14.7145	65.4468	418.541	11.6867
LCN2	13.6854	5.99216	6.42849	7.05756	10.1565	6.38724	5.69144	8.88669	2.46875	13.0166	5.98556	8.063	6.63703	3.31465	5.19909	708.387	6.58668
LGALS1	5332.64	597.645	3023.43	374.588	1650.15	1770.79	7346.1	4070.66	985.101	7440.12	449.73	487.7	755.16	3677.93	442.06	434.585	2581.1
LGALS2	3.68677	0	12.0777	0.309196	264.852	73.8254	0.484299	0.432645	0	0.875806	0	0	0	11.0718	0	0.13708	10.0107
LGALS3BP	299.612	2.86954	156.766	16.5813	4.89715	40.3097	475.334	404.97	29.8823	575.891	11.8004	8.0238	17.0708	109.716	25.7527	191.552	34.0719
LGMN	78.1968	18.8443	410.52	4.3361	54.9701	69.3443	69.4256	98.9034	5.17603	102.999	5.76227	49.6882	8.85365	178.203	69.8963	26.2621	128.474
LHFP	17.467	0.197843	2.17589	0.74292	0	3.30614	50.605	130.105	0	238.24	1.40139	3.83591	1.37218	2.38882	2.31536	2.01926	2.58705
LINC00926	1.72771	264.638	1.56874	0.722081	1.68677	2.85319	1.54128	2.84237	0	2.19942	0.297347	0.831149	0.946144	2.16766	0	0.473724	3.75838
LINC00936	62.7939	55.1438	191.643	19.5532	25.1491	138.996	63.6749	70.1277	4.61749	36.7659	27.11	3.17391	21.717	113.461	10.3288	7.1689	434.391
LMCD1	129.311	2.96125	1.26435	2.74791	3.07165	3.1201	264.077	175.21	0	258.651	3.29835	13.4088	1.19551	0	21.556	9.05838	0.957942
LOXL1	128.478	0.648842	1.39268	3.36215	3.83508	0.787481	216.654	168.149	0	156.426	2.41056	2.5395	1.41105	0	4.40697	16.1068	0.781191
LSP1	60.3682	174.235	158.455	203.427	828.833	408.305	10.1113	47.202	0	7.77282	330.432	215.102	81.9418	213.22	441.553	4.75563	89.7204
LST1	20.5906	12.9461	290.711	7.19948	174.759	478.499	0.41804	0.529551	13.6912	0.587618	4.92881	29.4951	1.75636	303.491	34.8494	2.23158	166.751
LTB	81.4433	385.885	5.06552	356.692	148.675	53.8691	1.49485	2.93729	20.748	0.599323	140.135	427.077	10.1319	7.7454	1546.21	29.0906	3.99722
LUM	1684.98	6.50344	7.8439	16.3929	2.05365	4.65223	3011.87	3525.26	6.56109	1520.83	16.1277	4.35148	7.63413	8.41061	13.6944	2.055	6.46285
LYZ	199.646	11.4755	2129.54	6.20768	3159.56	2656.63	2.79536	2.48437	17.9828	3.05003	11.7027	8.51672	12.7216	1976.11	5.20881	4.92047	1132.67
MAFB	289.686	0.437193	229.199	4.71739	0	51.7901	624.33	888.583	8.26369	165.87	4.30421	0.723989	2.14232	156.329	2.89934	59.1476	196.524
MAL2	10.069	7.83131	7.00127	7.49645	1.15886	7.59272	6.48773	10.6398	5.57861	12.3309	6.39878	16.1356	4.30242	6.62242	7.45721	372.876	5.16644
MAP1A	21.7643	1.89056	0.492597	3.74014	2.67888	5.20215	37.7006	13.0753	21.0934	36.1754	2.76406	254.658	0.118714	4.92665	2.15187	1.1677	0.322766
MAP1B	158.653	0.97749	0.551455	1.22641	0	1.4002	195.537	206.778	0	398.198	0.855813	0	0.502917	0.979236	2.32031	42.8193	0.719483
MARCKS	269.433	77.8839	373.365	5.18348	405.928	361.443	305.954	186.831	1.75853	439.198	4.86875	47.9373	37.3821	355.606	5.57235	75.2329	475.408
MARCKSL1	246.677	105.366	80.9733	88.854	660.703	505.83	239.586	261.497	43.8136	190.325	72.4169	776.321	52.3833	62.0149	60.0957	291.255	106.381
MARCO	7.20823	0.689743	378.642	0.926023	0	28.5248	0.849978	0.275559	0	1.39806	4.01928	0	1.72122	250.116	0.710243	9.44356	450.463
MDK	438.345	11.2184	43.4439	20.967	18.4877	21.5379	960.018	489.062	22.0747	627.99	17.9823	11.912	38.6022	61.0223	30.6525	820	16.6557
MEG3	545.448	2.58787	3.46822	3.01505	1.04377	8.27015	658.72	740.243	45.7738	248.346	2.80113	0.59334	0.887782	2.56337	3.69639	3.77633	2.35704
MFAP2	112.58	1.67837	1.83112	1.62553	0.843681	0.391463	234.3	118.192	10.5638	146.294	2.33437	2.5484	0.739036	2.32045	1.2659	37.9219	2.85356
MFAP4	93.4607	0.284973	0.120364	0.808543	0	0	155.506	287.454	0	62.4385	1.0471	1.26873	0	0	0.709388	6.4469	0.72874
MFGE8	61.7621	6.16521	6.31603	8.15615	0	7.82658	162.039	227.03	52.7587	362.203	53.4229	9.49747	6.4253	10.17	9.49827	146.511	9.4058
MGP	773.904	3.32256	2.15442	11.1751	1.12026	2.6794	160.032	4836.67	0	1566.63	6.69959	4.89626	2.29553	4.93686	5.88045	10.9823	2.3817
MIR155HG	32.855	96.154	58.7707	22.0023	41.9737	195.398	18.7187	26.5569	0	5.5555	10.0845	317.84	108.399	40.5281	19.3881	6.17547	102.244
MIR4435-2HG	248.977	6.57559	54.5897	56.2313	112.137	166.446	351.281	371.241	127.091	714.543	26.0892	63.8138	150.866	96.3164	191.737	179.696	66.035
MMP1	87.4077	5.5867	14.5443	4.64482	1.34018	2.79543	1426.33	59.2004	0	86.9751	7.54685	3.61752	2.04689	4.57528	4.98096	2.79787	219.953
MMP11	1110.36	3.26757	4.4758	5.22211	1.22664	2.21515	3496.87	993.531	10.6598	684.471	9.69231	3.62407	2.05914	7.34614	6.91305	2.00116	4.14144
MMP14	128.022	4.47969	77.7793	2.72155	0	39.3482	295.08	157.207	1.81412	126.631	2.24978	0	3.92566	86.7516	1.8553	7.32228	350.961
MMP2	722.721	2.41732	36.7633	5.8324	0	9.84506	1002.22	971.477	20.5181	217.376	8.23164	0.90381	3.00364	38.7915	4.11167	3.11837	16.4275
MMP9	202.321	4.14857	275.965	4.06435	0	242.093	131.413	23.4361	10.8719	22.3764	5.12823	4.66878	4.24147	244.642	5.56131	4.35469	597.071
MS4A1	0	568.485	0.526612	1.90757	0	0	0.0942016	0	0	0	5.08041	0	0.145087	0	0.492629	0	2.88128
MS4A6A	0	0.177559	292.283	0.971297	50.8225	130.863	0.0936427	1.06143	0	0	2.23231	44.246	0.577911	256.493	1.63143	0.420551	37.359
MSLN	4.51359	5.15829	8.93542	4.72888	19.2315	13.3242	9.42157	6.67001	4.33892	11.2885	2.43587	3.10474	5.58835	4.65682	5.53263	346.35	4.55015
MT1E	1210.72	9.35407	155.471	37.6523	7.67246	58.8091	526.229	811.6	30.4206	803.321	20.5898	13.3765	18.4476	337.619	54.6406	165.021	225.356
MT2A	12740.1	167.166	5512.38	627.808	224.397	1927.84	4715.39	9217.55	1725.88	11785.3	854.256	125.853	155.155	5371.75	652.245	866.469	5971.2
MUC1	2.82007	3.60763	7.6965	5.38624	7.79037	7.77099	8.30557	9.39954	0	16.5816	6.91129	7.57638	3.9151	7.54477	7.94679	403.187	4.66135
MXRA8	168.251	0.480999	1.1044	1.65051	0	0.887001	225.278	277.218	2.4893	114.778	0.546998	0	0.229589	0	1.38612	12.2007	0.261241
MYC	331.386	59.742	74.95	45.6056	20.5003	47.8887	241.42	785.498	20.6109	265.62	44.4434	1.75593	23.0539	100.653	13.3452	134.423	37.5803
MYL9	370.338	5.64895	10.2993	5.33334	4.27809	4.77128	510.862	447.456	11.7787	1376.95	2.97404	1.26196	3.28252	1.26613	6.08498	137.395	3.01492
MZB1	0	14.6995	0.850196	2.95267	0	0.769274	0.289044	1.56149	0	0	11.7954	64.676	1623.62	1.5063	17.6279	0.177145	2.38046
NAMPT	178.745	26.7568	188.43	31.8758	75.1329	130.412	86.9675	142.677	37.3847	100.051	40.6411	28.8112	15.5942	106.915	63.7605	61.8305	552.851
NAPSB	1.66389	168.383	16.2612	1.26559	445.516	53.8372	0	0	0	2.48305	2.30424	184.564	0.118714	42.4253	0.875224	0.0510531	2.13045
NBL1	595.194	4.89846	32.3923	52.5579	3.70905	26.8994	891.901	796.905	11.7524	440.204	147.714	4.53915	3.8971	30.7515	14.6652	37.0093	10.879
NDUFA4L2	248.813	6.13955	2.46999	1.23806	0	1.02317	15.753	33.3003	0	777.454	2.11432	2.42849	4.75551	0	1.8176	51.8019	2.89611
NDUFB9	153.847	172.242	180.194	184.278	97.116	136.44	128.804	134.216	154.365	225.912	157.376	132.052	72.6533	233.573	206.342	938.028	207.744
NINJ1	308.571	25.9942	678.109	77.6641	538.39	641.627	447.707	284.518	177.428	138.376	135.122	483.702	68.5875	471.524	147.069	71.3877	1057.23
NKG7	53.0621	10.5508	38.2075	682.452	6.73933	35.9489	0.762927	0.432645	39.7718	0.589798	2158.72	68.9008	8.81414	35.2235	31.8823	2.65683	53.2085
NNMT	584.812	2.4835	6.61444	6.83342	4.19968	3.95093	470.291	1001.33	5.31011	852.651	10.3546	4.05483	1.89995	4.46893	5.52407	95.8069	9.65808
NPC2	567.464	240.354	2182.01	85.9081	516.862	1300.48	483.383	548.72	292.734	366.357	84.7077	1512.17	243.983	2033.35	146.601	1231.68	1457.47
NSMCE1	22.8812	36.6894	30.9632	25.9221	29.1574	16.6558	29.1244	37.9224	1223.9	28.6601	84.719	20.3812	6.56022	42.5464	33.0361	35.6712	16.8564
NUPR1	250.236	3.38969	419.113	6.16409	0	19.7579	211.761	416.561	5.44235	205.122	5.34141	1.47847	3.80135	387.392	3.59883	109.298	200.457
OAF	112.003	0.803194	10.7159	2.63631	2.53782	12.1094	284.122	261.811	13.8309	141.217	2.55118	2.94758	5.20555	8.85524	2.01664	23.2918	14.5883
OGFRL1	99.5994	18.7252	167.053	12.7642	209.394	409.129	32.0825	29.6098	11.5795	9.97675	21.3303	12.6873	8.27659	215.445	8.55687	21.4028	261.779
PCOLCE	343.6	3.45549	2.50121	5.50151	1.23479	3.92777	814.713	616.859	0	893.718	10.159	2.55297	1.54893	0.352408	3.15322	6.75007	4.06246
PDK4	21.2019	0.488717	44.0715	0.231654	0	3.86427	2.21933	27.4397	1.81238	632.394	1.0819	0	0.526153	14.5725	0.200244	7.49892	10.0312
PDLIM4	144.834	3.70634	8.36323	4.04399	2.71836	5.14663	609.852	246.655	0	166.824	2.8386	2.65254	6.2217	6.02463	4.0749	28.7263	7.90902
PDPN	350.699	3.28805	24.1446	4.68728	1.03601	35.1636	659.451	360.729	7.86411	193.924	4.41407	0	1.31985	26.8111	4.2083	2.79864	95.8923
PDZK1IP1	12.5327	3.22111	1.08358	2.28049	0	1.93766	1.66109	9.12192	0	4.16806	3.04288	3.67978	0.442321	0	0.891235	253.366	1.61771
PHLDA1	458.606	5.16123	251.213	35.7607	80.8489	152.842	452.237	579.736	36.857	428.458	32.1935	2.82811	4.98007	166.51	76.8961	30.8935	258.898
PLAU	132.014	2.42408	34.0327	1.21707	0	11.3408	276.295	114.257	10.3879	216.38	12.2984	6.75352	3.87699	61.1531	1.89128	44.6404	20.646
PLAUR	526.393	26.4081	1370.07	15.8161	85.3388	553.062	716.841	619.56	55.0813	330.456	24.676	36.1642	21.9885	1107.9	7.1844	511.238	2259.72
PLD3	75.2498	21.7836	391.568	18.0302	16.4952	57.4412	92.4036	84.0815	27.2967	89.251	19.2663	5.6663	39.6928	177.462	33.6957	96.3329	172.798
PLD4	0	7.93311	10.9835	0.123489	18.0702	50.4574	0	0	0	0	0	219.923	1.57384	11.7306	0	0.0936871	1.94181
PLEK	45.471	43.0965	222.689	25.3175	376.487	224.964	0.0608541	0	41.4049	0	68.6924	367.708	12.7286	195.74	2.42941	1.70823	171.3
PLIN2	158.96	42.1317	472.785	104.933	24.4114	126.28	129.564	234.74	775.325	183.016	73.1645	21.9588	26.573	261.172	193.76	66.6539	445.131
PLK2	251.017	5.92161	17.4804	8.25113	8.54064	17.6193	295.251	541.958	7.24972	236.284	41.1488	7.2746	3.8121	10.2035	2.51336	230.077	16.7726
PLTP	115.93	3.92707	512.103	2.50759	8.66605	37.6698	78.8086	156.393	0	84.7662	6.31694	12.2933	8.24035	233.612	2.95684	58.799	236.659
PMP22	266.729	3.44986	256.519	3.6183	14.4084	93.6943	686.609	419.99	112.456	257.117	5.08822	3.83136	3.14769	191.512	1.76133	4.58509	163.47
POSTN	209.375	0.569617	1.68207	1.43292	0	0.539192	643.877	172.697	0	424.681	0.446205	0	0.94877	0	1.45418	0.374922	1.40183
PPA1	126.571	122.701	97.8532	109.566	793.696	299.548	139.223	140.28	40.6187	151.111	57.244	74.1165	60.3559	144.455	135.881	320.283	45.2996
PPIC	94.2813	1.82078	6.84862	1.34113	2.0094	1.12478	203.344	148.191	5.63952	146.55	3.90434	4.39702	1.47447	11.9318	1.67043	63.8508	2.40004
PPP1R14B	117.626	71.5078	80.171	140.62	121.979	118.695	153.892	81.0548	89.4198	153.774	171.101	269.722	64.003	133.525	40.5772	559.104	71.4661
PRDX4	203.791	36.0724	68.1633	25.5655	19.1976	37.4419	265.592	161.705	48.855	282.84	27.029	21.6456	465.462	116.818	58.7406	95.8078	33.2606
PRDX5	203.071	144.181	152.006	121.663	102.446	89.6342	236.133	257.255	71.2292	241.93	180.501	89.3489	157.581	153.725	192.983	701.866	110.378
PRKCDBP	179.84	2.21935	12.554	4.18898	66.3664	32.2218	173.178	121.154	0	389.213	3.89345	1.62099	0.890698	26.3104	16.6509	54.7683	16.1127
PRRX1	125.603	0.307514	0.0760264	1.01841	0	1.89263	343.103	239.508	0	219.782	0	0	1.18585	0	0.76586	0.265768	1.26109
PRSS23	83.0182	0.899439	3.61246	3.51877	4.57733	2.28101	177.525	130.013	9.27597	273.29	7.57557	1.87327	1.68575	4.89605	2.02435	33.4854	4.53293
PSAP	537.01	212.58	2541.89	128.035	586.478	840.295	479.058	541.031	422.856	396.375	119.229	214.697	171.956	1660.05	189.539	218.754	1573.68
PTCRA	0	0.670398	4.1317	0	0	0.43348	0.0596617	0	0	0	0	182.81	0	0.853443	0	0.0372595	0.407746
PTGDS	789.012	6.0545	23.2458	12.1992	11.815	8.66799	1133.09	1705.88	1.28142	332.546	15.957	1562.99	4.40941	11.9068	9.87821	89.768	6.97308
PTGS2	204.767	4.27049	101.195	3.03077	0	50.7539	27.8108	169.524	89.679	54.6111	2.38892	1.29184	1.33115	92.2163	1.42111	2.07223	538.475
PTMS	260.894	8.09939	148.836	50.787	219.074	99.8766	280.886	210.838	28.7488	520.259	42.7718	47.5877	14.4054	210.129	36.8018	272.137	45.4097
PTRF	202.678	2.79102	5.24148	2.18661	0	1.8855	226.852	236.04	25.8558	328.569	5.0295	0	0.702694	2.67042	2.68294	78.021	2.18708
RAMP1	50.6752	11.1527	4.97648	2.13818	281.028	189.981	45.7471	58.1533	0	81.334	24.388	74.772	0.857716	9.25154	0.617571	9.47744	7.54327
RARRES1	264.495	1.33568	41.4496	3.86292	0	3.58775	89.5531	607.697	22.6237	87.3428	3.48639	0	2.02008	5.02624	1.71368	858.059	7.55885
RARRES2	1184.89	5.8614	8.06721	13.1447	6.15119	14.1921	1858.2	1458.56	11.4279	1056.38	12.8224	9.84951	5.23334	6.42223	11.0275	42.5219	5.88704
RCN1	127.769	7.61493	18.1514	6.69052	14.4796	29.5522	251.913	132.681	7.10863	230.629	10.3924	41.084	20.0296	40.2724	7.67068	59.1906	23.3419
RCN3	110.799	1.56171	4.44588	1.10438	0	2.90249	249.254	156.6	5.62844	197.763	2.3993	1.55265	1.05186	4.05828	1.48745	2.40924	3.34367
RGS1	116.327	85.4209	798.337	343.148	235.649	525.894	2.1865	6.31877	614.211	2.90093	352.58	203.285	170.648	1310.65	819.123	4.65474	101.937
RGS3	42.5379	3.21787	1.58602	5.134	0.754242	0	249.218	64.0186	2.35029	120.489	14.1288	0.59334	4.07366	2.52794	3.24381	3.73531	0.859142
RGS5	32.4795	0.598706	0.164776	0.241866	0	0	3.5512	0.429135	0	786.41	0	0	0	0	0.26567	0.187795	0.375072
RHOB	232.633	48.1732	133.615	18.3466	4.97179	28.4047	209.794	388.862	11.5648	529.912	25.6562	6.12833	96.1951	143.383	10.5879	70.6467	35.4162
RNASE1	150.456	2.80311	1140.88	4.23344	1.41503	70.8021	4.04014	1.93654	3.62824	9.12735	6.21629	4.54868	12.3761	1133.03	2.53661	43.93	499.255
RND3	361.32	4.38802	33.1115	8.68338	3.97826	5.90163	586.561	607.315	6.7519	279.908	11.861	3.39348	5.44342	30.6578	6.72045	191.56	18.8387
RSAD2	361.222	6.64885	116.626	24.252	171.743	257.413	638.408	320.53	117.649	88.7946	28.5756	36.8137	127.798	57.5056	28.5699	32.9222	219.834
S100A13	243.775	12.9652	31.3534	18.7605	4.74372	15.809	315.984	347.383	6.27283	180.496	36.1807	19.0682	12.1561	27.4224	26.8913	533.927	20.1652
S100A16	296.47	14.9498	8.96258	16.3444	1.36544	9.26077	573.114	301.256	3.46981	277.894	18.9087	11.5025	12.6815	6.83856	15.0143	431.086	10.8036
S100A2	15.1256	3.5809	7.1832	5.71014	4.45138	6.90932	23.1313	11.3433	1.28142	16.741	3.60969	5.30908	4.02884	8.47533	3.60946	518.495	7.15005
S100A4	624.882	236.659	1356.45	347.152	355.549	1070.92	537.595	605.537	1149.96	791.535	266.524	234.991	53.882	2166.27	1123.46	410.521	815.324
S100A8	16.4108	4.66196	239.798	1.9852	0	51.6509	0.2997	2.9524	0	0.589798	0.980739	2.2601	2.29222	184.792	0.939797	9.74776	480.056
S100A9	32.8227	11.3508	585.805	7.3417	6.37423	155.043	4.24556	9.73067	2.37336	13.4724	8.87389	9.43761	9.15262	637.724	4.79026	183.813	1040.12
SAT1	2718.05	472.451	7106.07	642.683	5665.06	5449.11	1789.41	2485.34	3443.05	1483.83	480.019	1032.12	1200.52	3488.75	1509.6	1075.67	7936.12
SDC2	117.742	2.52933	111.174	2.07376	89.2212	106.105	255.467	245.637	0	371.095	2.74281	2.96583	2.36277	30.7973	1.02489	18.5852	216.284
SDS	12.0379	0	549.441	0.561843	123.75	218.262	0.515145	0	1.93621	1.84365	0.768486	1.03945	1.55715	224.459	1.42915	2.11634	141.82
SELM	439.867	52.3938	38.0968	56.7028	6.68909	22.4112	628.836	632.412	28.032	478.637	32.0373	4.75426	117.767	18.7344	34.4306	93.5828	63.6812
SEPP1	184.289	1.18462	322.285	5.71926	1.1027	7.18119	103.449	426.503	5.63952	93.5449	7.88132	5.96992	2.13323	48.8517	3.15835	122.671	29.3924
SERPINB1	106.385	70.9841	185.005	75.9966	1072.67	414.843	30.2021	22.2917	165.669	33.3774	69.1318	60.8592	31.9651	175.843	93.831	176.47	216.23
SERPINB2	683.643	46.0164	142.153	15.8218	3.0438	93.6229	432.915	138.187	4.25223	120.672	21.7571	8.06397	5.89477	45.8895	8.08815	12.2762	3526.03
SERPINB9	85.6169	36.9688	103.529	43.0172	549.922	258.124	11.956	4.49361	66.708	14.3034	27.534	99.3217	32.6054	54.7539	80.9277	13.2087	166.442
SERPINE1	338.562	3.51458	17.6112	2.88887	1.22664	2.16852	110.398	209.039	1.89394	211.221	4.34298	0.915595	2.85478	12.9384	0.607996	2.68743	9.3459
SERPINF1	694.701	3.70355	111.727	5.33326	101.116	66.7065	926.087	1486.37	8.42377	826.567	2.17266	173.325	1.1122	62.1274	2.02215	3.56515	13.3161
SERPING1	494.094	2.5735	135.927	7.80833	18.619	26.7522	504.381	848.032	10.3324	515.27	5.14586	16.7302	3.99688	64.8146	4.54977	71.367	46.2853
SERPINH1	447.431	7.56521	9.21832	7.0957	10.8694	5.13768	628.138	417.286	12.202	795.435	10.8505	11.379	10.7368	20.452	6.2194	46.1222	10.9978
SFRP2	403.085	0.710425	2.289	1.36691	0	1.51955	432.137	1568.9	0	193.472	1.19995	0	0.386486	0	0.940567	0.654687	1.61557
SFRP4	305.067	0.304803	1.11266	1.48406	0	1.66325	431.647	1105.82	0	76.9899	0.699602	0	0.256766	0	0.661934	0.143546	0.631488
SGK1	189.529	33.3627	406.516	18.4872	92.8564	121.056	78.9143	409.891	57.0269	140.898	14.8211	5.00015	46.4134	370.948	8.25029	70.1335	106.825
SLC15A4	22.145	19.5434	16.0176	9.8953	12.6914	24.0545	42.8899	10.2964	2.20439	23.4007	32.9056	240.662	1.84855	10.472	7.39141	6.34792	11.8804
SLC7A11	30.759	1.78127	26.9686	1.61805	324.657	225.703	2.17446	2.90786	14.9194	12.2981	0	203.007	6.72141	36.0147	3.98273	8.06325	261.688
SLPI	514.893	45.0624	38.9671	43.855	17.6819	24.5104	25.6297	67.1195	48.1375	127.861	44.0416	24.1688	21.8996	30.6089	37.3499	3682.63	36.5822
SNAI2	103.821	0	1.0596	2.07739	0	0.320171	191.614	218.072	0	212.252	0.816618	0	0.564994	0.495794	1.20844	0.549243	1.16157
SNX10	68.8592	52.2686	315.609	10.8576	50.9976	82.0922	14.1276	17.7357	14.2212	4.10009	19.1346	7.21256	3.83583	260.398	17.213	2.84222	357.003
SOCS3	142.322	43.031	115.257	37.9044	38.9009	102.342	177.071	509.79	26.1672	153.339	15.8094	32.5967	18.5289	97.2557	92.8247	59.9172	237.285
SOD2	3567.53	135.739	5325.67	136.28	619.949	6127.09	2144.91	3340.63	183.711	1443.37	144.555	150.345	190.84	2836.6	146.934	1813.12	11530.2
SOD3	57.3511	0.227403	0.156982	1.02279	0	0.186008	51.6862	199.783	0	531.629	0.89312	1.88172	0.256766	0	0.97214	4.13206	0.87775
SOX4	256.835	13.5745	85.0603	10.8357	89.6834	116.813	241.928	442.293	104.223	270.158	60.6651	948.032	78.0303	67.9941	237.909	367.931	63.0589
SPARC	2585.3	11.4668	47.1488	28.0965	6.72274	14.7761	5332.5	2377.37	16.656	5619.94	23.2088	11.8631	9.83713	43.275	19.8951	26.9881	27.3201
SPARCL1	263.651	0	2.55992	1.62195	1.12026	0	251.501	946.162	2.71533	1153.2	1.56632	1.73214	0	2.96757	0.226095	1.85712	0.858855
SPHK1	209.435	7.1012	169.127	6.28701	38.1042	165.467	420.655	335.316	56.1081	222.736	9.71267	37.4468	28.9	97.8206	6.03599	35.4284	224.261
SPI1	34.8715	68.7303	197.319	1.44752	353.412	234.725	1.33752	0	40.7321	0.585134	2.0594	74.3043	7.42764	288.876	1.18014	2.69326	238.512
SPINT2	23.1141	92.3401	104.175	30.8281	169.906	166.213	13.9832	15.5681	129.913	34.2752	21.8019	201.034	42.5456	97.7352	30.1004	980.194	69.2205
SPON2	163.53	2.1612	2.77947	19.744	10.4041	4.16429	293.4	233.774	0	310.548	38.2244	55.4071	4.27224	3.57471	14.6548	4.54994	2.2841
SPP1	644.864	4.34596	7914.54	21.2957	5.66567	490.537	11.3573	10.8036	30.9032	7.43448	39.3206	15.7662	66.9006	10336.9	16.3249	19.448	2335.54
SSR4	315.199	227.204	331.263	413.723	365.297	330.779	379.477	297.818	610.719	379.368	365.469	798.153	3400.23	387.097	370.569	243.91	301.209
STMN1	44.2972	79.9399	33.4035	75.1789	43.0845	39.49	60.7066	40.4842	80.1583	271.694	82.1433	312.155	13.8938	579.424	69.4144	192.207	10.7908
SYNGR2	29.6703	270.102	173.788	54.4491	439.341	270.32	13.4281	10.3682	43.453	13.5677	60.9257	323.175	87.0021	132.391	124.015	166.49	70.7485
TACSTD2	4.1766	8.28155	19.4136	12.4647	312.793	17.9334	11.3209	42.3194	8.06785	14.5386	9.347	9.89259	8.72562	13.7297	11.8112	1689.79	8.12003
TAGLN	616.74	5.24108	18.064	6.35208	2.46599	6.46846	664.107	671.212	0	2080.4	4.66328	4.15684	2.32982	4.81308	3.82264	57.6064	6.83309
TBX3	83.5424	0.4439	0.421586	0.872597	0	1.35935	350.692	223.746	0	126.182	0	0	0.522575	0	0.336309	1.03401	1.68564
TCEAL9	220.144	3.15158	35.2717	6.80475	2.9775	14.9638	286.406	288.282	56.1777	244.99	5.50366	23.9081	5.8819	41.017	3.43765	49.3909	79.8764
TCF4	81.7122	154.731	41.1079	1.31391	26.4189	34.3262	108.339	79.0081	0	133.781	6.96504	292.306	15.8188	27.8216	4.94469	7.87459	52.5178
TGFBI	494.126	3.27136	340.022	4.31278	48.9636	117.454	261.761	107.162	0	525.926	3.58435	51.855	11.7444	525	4.6119	4.05471	136.521
THBS1	297.143	3.81127	75.2568	5.17789	36.1482	302.86	96.7668	265.348	60.5713	201.067	5.01197	1.55462	4.73528	46.7181	2.23575	28.1965	736.948
THBS2	197.81	0.351892	4.44496	1.73733	0	0.498666	219.421	139.548	0	184.291	2.00624	0	0.458966	5.67019	0.726104	0.33731	3.33313
THY1	356.595	2.31673	0.963773	2.93821	0	1.09708	743.062	399.068	0	943.207	0.882173	4.87782	1.98693	0	2.7963	3.9744	0.580035
TIGIT	19.2023	3.08297	0	60.9134	0	1.34153	0.594455	0.377023	0	0	57.0337	0	14.1433	0.573842	492.237	2.30807	0.348487
TIMP1	6937.89	165.823	1111.14	118.781	1365.05	1333.66	1451.12	3276.81	677.748	5752.31	106.404	51.6652	65.6549	356.291	131.062	153.491	3870.2
TIMP2	185.733	3.8344	118.34	3.90667	12.2627	17.3909	255.43	190.289	0	174.403	7.34607	7.71744	8.50152	105.319	3.85512	25.8372	61.0724
TIMP3	786.556	0.472081	4.5192	3.76968	0	3.04851	962.876	669.134	40.5736	658.315	2.93715	2.7892	1.37553	2.06532	2.92602	26.971	5.85442
TK1	0	1.88437	8.16463	1.56812	5.93641	4.08861	1.16554	0	1.28142	94.8597	2.81523	2.63279	1.36234	189.627	3.01068	21.6258	1.06998
TM4SF1	409.605	18.3795	37.1464	31.336	15.4443	27.2112	665.616	572.073	16.8506	611.762	35.3699	29.6967	25.1422	21.1274	20.2914	2074.19	113.279
TMEM176B	149.777	3.54301	376.112	3.33677	9.59623	226.837	257.754	253.869	109.481	95.4927	5.76972	1.02355	3.47459	266.802	2.78663	22.5028	127.304
TNFAIP2	52.3764	2.22118	70.9025	2.45335	135.352	121.862	42.3228	57.6364	3.57572	23.1776	2.83213	11.153	6.40105	66.6727	1.3487	398.84	117.401
TNFAIP6	117.799	7.53793	40.5224	3.09695	0	60.7422	457.391	205.103	3.50405	434.474	3.97341	0	1.1147	21.5159	3.6311	8.62772	556.638
TNFRSF12A	372.33	18.433	87.2679	23.7116	28.4091	41.8075	626.18	414.526	96.2082	338.111	35.5717	19.3764	40.3514	84.0973	16.9362	447.915	48.4017
TNFRSF13C	0	231.688	0.167412	5.83585	0	0.695838	0.12259	0	0	0	1.22685	0	11.1499	0	2.74009	1.00077	0.788718
TNFRSF18	63.7972	21.5074	11.4742	26.9055	18.2548	167.095	2.99577	4.65165	119.003	0.951144	283.134	49.2578	12.891	29.3622	406.6	3.21293	34.5763
TNFSF13B	61.0356	5.46845	111.336	26.773	974.431	329.896	27.3124	43.1321	0	16.9493	12.1768	133.052	3.87608	97.9751	66.8936	4.62922	75.9435
TPM1	224.53	13.2643	10.8038	11.6352	10.0606	5.61233	256.664	236.616	26.3551	494.294	16.1312	6.02409	6.09133	11.5197	6.16469	167.152	12.6338
TPM2	455.936	3.48697	10.5346	4.66728	2.34245	7.02245	572.295	433.736	2.67443	1116.34	5.24055	136.243	1.84179	2.7391	3.97221	57.1459	3.71962
TPM4	386.045	61.6248	408.77	58.6508	202.395	320.633	610.6	362.8	150.753	789.922	54.8238	72.5619	83.7809	376.093	73.345	287.831	502.454
TPSAB1	5.53016	0.54764	26.3694	0.297772	0	1.75322	0.674555	0	24904.7	0.637308	1.36815	2.53202	0	9.62185	0.33646	0.106187	1.06152
TPSB2	28.9532	0.244829	20.7555	0.824625	0	4.17718	0.540134	1.92198	20175.4	0	2.31769	0	0.522575	5.76862	0.446195	0	1.21996
TRAC	83.2579	41.425	1.08052	695.758	5.84903	4.47498	4.81333	9.72224	12.8065	3.48662	72.6979	0	10.3563	4.82421	1079.81	9.36684	1.89431
TRBC2	62.7976	188.338	1.94276	729.669	7.45727	6.56397	1.76468	1.33273	6.40325	0.589798	241.742	4.05651	16.9816	11.933	899.064	7.84793	5.39857
TREM1	56.4734	0.915291	206.87	1.2939	2.02894	83.544	7.37248	11.6779	3.87243	34.3905	1.46391	0	1.12281	178.072	0.747669	0.922175	339.708
TREM2	6.20354	0.255558	256.994	0.160887	0	25.7014	0.147512	0	0	2.24432	0.473873	0	0.940102	221.14	0.238361	0.864493	27.1503
TSC22D1	558.287	19.5274	299.654	25.5971	8.05824	100.198	952.644	870.256	353.715	554.45	24.4553	42.8795	10.8202	233.416	17.4317	399.684	328.051
TSPAN13	3.11643	25.0029	15.1827	1.14134	8.31303	15.3031	15.3853	2.26188	5.62034	3.32268	1.10664	283.51	12.7359	1.93515	28.1956	20.9476	5.81944
TUBA1B	528.304	252.919	523.922	277.25	804.072	497.682	504.95	617.539	893.528	1576.44	230.434	336.131	112.746	2449.73	221.424	445.954	251.35
TUBB	274.431	217.086	177.755	122.668	122.331	203.545	404.184	403.348	170.889	829.138	134.885	305.864	53.9729	900.24	136.937	205.464	249.092
TWIST2	99.8223	0.952702	0.913597	1.55752	0	0.823055	359.319	171.792	0	91.5511	1.66668	3.93078	0.671843	3.57074	1.8762	0.602543	2.7656
TXN	1567.03	383.934	1760.09	337.019	6315.16	6395.51	1220.06	1220.23	805.691	779.605	294.275	5981.73	275.847	1507.13	696.028	683.937	3996.61
TYROBP	180.559	17.7978	2817.99	18.3438	239.366	1721.98	3.23952	5.38137	572.769	2.24432	875.964	881.651	30.0514	1869.05	7.09178	13.1137	1965.72
VCAN	285.501	0.212712	81.0658	1.59736	0	27.593	408.791	233.832	0	273.447	0.797359	1.08294	1.00482	48.3594	2.23138	0.799214	206
VMO1	0	2.6185	91.128	0.997791	281.866	100.573	0.511008	0.410536	0	0.951144	0.743163	0.59334	0.140414	25.0173	0	0.336385	77.0155
VSIG4	7.74541	0	255.732	1.10115	2.2054	33.5424	0.33756	0.562345	0	0	1.95799	3.71424	0.561404	235.584	0.681742	0.409585	75.8503
WFDC2	140.67	17.9831	52.7758	47.7262	39.5823	47.3406	36.0355	74.7732	50.2201	101.782	41.0096	58.797	40.2853	45.5508	48.7447	4542.79	29.7836
WFDC21P	6.29168	142.955	88.7979	3.19294	512.981	563.571	2.14923	1.40081	5.63952	2.74865	8.30883	120.629	2.15271	42.836	2.1676	61.7196	61.4032
YBX3	317.57	325.612	241.651	107.293	116.12	160.722	355.128	531.909	89.8025	476.931	31.4155	0.883983	31.1126	162.948	17.4206	707.093	149.039

## Sheet: NPC Signature Matrix
NAME	apCAFs	B cells	C1QC+ Macrophages	CD4+ T cells	CD8+ T cells	cDC1	cDC2	eCAFs	Endothelial cells	iCAFs	LAMP3+ DCs	Langerhans cells	Mast cells	myCAFs	NK cells	pDCs	Plasma cells	Tregs	Tumor cells	VCAN+ Macrophages
A2M	91.5063	3.63002	148.288	2.8528	2.29561	11.4935	19.5126	164.711	1003.36	200.302	5.32672	5.07996	2.32467	435.763	2.53095	5.13195	3.69362	1.41222	4.64319	4.85838
ABCA8	71.299	0.264279	0.07627	0.276445	0.121268	0	0.057292	38.4491	1.23673	739.195	0	0	0	19.6551	0	0	0.341182	0.0288143	0.869991	0
ABI3	51.4337	77.8019	154.487	47.4723	174.65	156.555	268.999	3.02013	69.8631	5.6548	15.8669	362.588	8.82166	5.80032	150.369	12.5827	14.7546	90.1086	7.14481	152.964
ABI3BP	63.6186	0.554779	0.854369	0.223455	0.386174	0	0.121413	73.0931	5.9214	244.261	0	0	1.68744	8.25842	0	0	0.430065	0.396314	2.03211	0
AC020656.1	84.3155	66.3006	814.08	34.4094	29.0104	400.246	563.859	25.3736	108.251	171.734	78.4916	101.574	40.6716	51.4547	27.0824	28.5918	41.0581	15.8574	286.267	734.071
ACKR1	12.1452	7.38584	2.11111	4.59529	3.08161	0	1.38734	4.54246	1805.05	13.0916	5.90245	0.821646	2.66505	5.97615	2.52206	2.40165	6.2162	1.69024	3.80562	0.498402
ACP5	56.9861	126.555	592.768	35.6784	90.4545	52.3151	166.454	46.0088	10.9398	13.1307	10.2519	28.8757	108.999	36.8545	65.0133	55.7382	16.9533	128.129	8.75543	112.163
ACSL4	21.9321	14.0699	37.3763	14.4546	17.138	29.9772	40.1894	25.0536	22.7489	9.38095	40.767	43.0499	352.472	19.6965	14.1739	21.7787	6.39682	31.365	6.62776	72.0336
ACTA2	619.457	10.9491	5.80992	17.7929	24.9835	2.91787	2.86399	399.088	16.1102	80.8699	5.77839	2.63882	4.63093	4919.51	12.9636	10.8419	6.0118	42.5424	43.9191	3.77889
ADAM15	11.0544	3.57086	13.7331	6.82239	4.24643	12.1249	21.4059	14.7264	277.153	31.6554	3.4905	11.4147	7.41582	9.51715	6.63416	2.54344	4.11587	10.9794	48.7851	15.8494
ADAMDEC1	5.21708	6.46047	382.874	1.5384	1.09271	5.85386	45.3991	28.8881	3.68728	1.07475	30.3902	16.8657	1.68827	0.60755	1.252	2.04387	1.10243	1.26589	8.86435	21.204
ADCY4	9.4444	1.66026	0.896658	1.28661	2.31396	1.60315	1.88421	22.0045	255.505	1.41912	0.212567	0.119574	0.800963	64.7682	2.334	1.5465	0.812095	1.2874	0.976727	2.47322
ADGRL4	2.13889	0.88234	0.441931	0.697612	0.451061	1.86303	0.119299	5.91767	439.098	0.469209	0	0.118943	0.170352	0.248925	0.904351	0.562204	0.888729	0.197129	0.497783	0
ADH1B	39.1129	0.610449	0.354175	0.370991	0.198879	0	0	28.0791	0.521179	517.268	0	0.160857	0.262496	18.5172	0.363754	0	0.435363	0.185711	1.17635	0.0824273
ADIRF	732.705	9.46487	10.0896	6.37776	5.21916	2.62867	3.96871	78.3697	1054.55	739.418	18.8691	3.48022	5.6749	3223.07	5.97974	4.18667	9.46821	4.1517	71.0863	2.98887
AEBP1	255.376	3.63077	1.20911	2.48928	1.53699	0	1.03631	1376.49	17.5394	586.292	0.458599	0.160857	9.80263	343.96	2.28874	71.7844	2.50801	1.51113	1.56162	1.39906
AIF1	117.066	24.0384	1868.62	45.7971	57.5633	718.977	1542.13	6.57095	17.0961	11.3797	85.8759	1394.3	28.4924	4.14535	18.8967	76.0089	17.6563	18.8851	19.3034	2026.94
AKAP12	48.8963	0.932025	0.686205	0.662324	0.398465	2.50135	1.52389	54.772	35.9475	339.692	0.501544	1.28487	238.018	141.691	0.112403	0.25318	1.05383	0.161929	0.56644	1.89523
AL157895.1	6.91808	0.242476	0.0294469	0.325414	0.293669	0.291477	0.0822602	0.552168	0	1.14195	0	0	553.215	0.201914	0.983412	0.365388	0.198218	0.093011	0.214369	0.500994
ALDH1A1	65.9763	1.90629	88.4858	2.06602	1.88641	6.71617	5.25649	44.8153	12.8328	371.863	1.30819	0.994314	121.679	18.0175	1.4916	0.795393	2.00566	1.44876	25.2928	15.4684
ALDH2	103.627	22.0426	170.894	8.38254	9.11462	353.149	406.958	44.1267	89.4214	196.723	475.485	367.956	33.2754	35.5712	6.57611	126.921	23.7047	8.75738	450.644	107.411
ALOX5AP	203.827	142.452	219.604	345.457	561.536	15.4026	409.359	6.8559	26.0937	16.2431	26.9381	723.333	1060.82	13.237	451.578	1600.46	39.0723	223.293	28.5992	227.111
ANGPT2	29.7257	14.8617	1.89019	13.2574	14.6507	1.31824	4.04708	26.3275	94.2343	4.70373	5.67344	2.32148	11.1514	330.286	15.2228	7.80348	3.50122	10.8519	12.0027	1.57536
ANTXR1	67.1104	0.447187	11.8195	0.221116	0.548826	0.576172	0.298711	273.204	3.15878	43.6269	1.40517	0	0.152385	67.2006	0.38829	0.105595	0.755909	0.258648	14.5983	0.452858
ANXA1	287.034	21.7641	327.043	337.866	402.592	107.071	499.776	313.602	244.081	857.592	61.1151	326.51	1550.09	289.025	402.835	32.0304	33.8799	27.1559	173.483	570.504
ANXA2	523.448	78.6149	821.557	102.098	224.446	495.923	725.506	1129.42	802.059	1214.54	577.326	544.482	45.9972	606.685	163.452	127.111	72.5023	164.452	685.41	777.247
ANXA5	235.398	52.2639	513.833	77.9591	215.931	274.043	462.501	527.939	212.655	518.931	176.888	410.649	93.2285	449.385	70.9253	46.258	52.784	106.632	52.1274	562.037
APOBEC3A	1.4128	1.03489	50.7129	0.936166	0.908364	17.8784	41.3123	1.27771	0.512499	0.345667	7.90211	0.180262	0.832711	0	1.08739	1.48342	0.596992	0.74995	0.958451	547.366
APOC1	19.5844	14.3821	3922.42	15.3655	17.7732	31.6476	249.364	76.7175	9.29072	39.2314	107.293	28.941	244.772	14.4715	17.58	10.3065	24.2763	15.2164	8.02944	136.074
APOD	2143.91	10.0157	3.49213	4.75025	4.41571	8.92294	1.06666	653.126	53.6873	19798.3	14.1362	0.637309	1.31391	138.303	5.82486	2.61208	9.75215	2.2714	11.2833	0.516117
APOE	397.388	29.1983	10232.4	26.3045	32.9651	49.9248	316.71	1855.49	27.5265	1477.3	71.392	17.1005	534.668	438.765	28.9294	26.2561	46.4902	32.1752	42.9256	199.374
APP	170.499	24.7128	37.6479	24.0658	5.78662	35.169	30.0649	319.284	475.865	579.532	33.0729	51.4474	9.07052	288.849	15.3453	512.884	10.9395	5.19984	168.648	51.7649
AQP1	16.8199	3.95169	0.687273	2.19595	2.02391	3.79417	1.43489	56.0458	1149.34	26.5743	3.7674	0.496153	1.21848	23.209	2.5102	1.15081	4.77143	1.33333	3.20633	0.901791
AREG	64.94	104.159	51.9147	105.035	63.0377	72.414	360.654	2.72638	27.8895	6.63988	54.9273	228.627	520.435	3.7328	880.454	475.225	36.28	23.7944	18.6836	305.476
ARHGAP29	48.3265	0.917144	0.627655	1.23146	0.954326	0	0	113.957	357.579	65.5135	0.136202	2.88589	2.11519	294.286	1.0737	0.264419	1.72688	0.917128	22.7167	0.304431
ASAH1	113.501	66.2634	661.668	36.9891	34.9735	32.4096	194.991	119.537	86.4152	164.738	26.6511	55.6797	397.137	367.74	62.6047	56.2886	33.7405	36.8752	82.6661	365.408
ASPN	269.337	0.36157	0.410289	0.260128	0.558882	0	0.298692	827.44	0	227.103	0	0.204481	0.210039	867.299	0.278419	0	0.415208	0.535443	0.368458	0
ATOX1	114.369	47.0982	808.009	52.4157	52.5749	138.07	246.506	242.527	236.475	109.173	497.588	204.167	120.786	189.732	58.049	168.071	63.7301	109.606	157.339	258.502
ATP1B1	50.8621	12.5155	70.6764	11.6381	8.31747	42.7352	81.7646	38.9453	106.477	23.4338	27.8197	37.6471	97.2062	9.54029	27.4079	1.19497	42.581	40.1937	670.647	29.1131
ATP5F1B	341.944	160.077	242.966	175.916	219.255	320.215	291.393	220.458	245.023	225.67	210.357	275.685	183.762	391.402	223.015	250.163	118.346	212.171	795.638	205.106
AXL	82.6735	1.18135	196.08	1.26108	0.979323	199.659	352.399	206.117	1.06371	119.292	30.4867	397.873	3.92014	465.846	1.49058	28.026	0.971536	1.23606	4.04599	55.9574
BANK1	82.2007	498.489	6.88616	5.73465	4.62556	8.69739	14.6461	2.47106	13.7435	7.09165	5.15089	19.1898	6.80092	2.96528	9.2975	27.793	13.0779	4.42139	8.31234	7.49059
BASP1	47.6757	270.85	135.82	8.78851	5.43004	469.65	234.784	105.609	15.6713	67.9785	1295.5	249.84	132.917	21.9777	13.2539	9.97614	27.6971	14.7871	6.64132	115.249
BCAM	77.4835	1.91124	3.81995	1.25796	0.810009	0	0.286623	7.09667	489.905	8.4328	0	1.45079	1.95843	299.771	2.00803	1.17025	1.79965	1.06912	35.2665	0.665587
BCL11A	77.9058	242.397	12.3268	6.06235	3.78366	30.6732	35.8116	4.27737	24.6131	3.37087	58.8766	96.4229	25.3132	1.58461	4.92641	723.757	13.6364	4.30316	193.998	34.1228
BCL2A1	41.4321	119.953	165.922	39.298	33.0413	242.798	220.907	3.32886	15.9994	5.7138	687.655	86.2509	74.7029	4.30887	37.8672	28.6927	15.5627	18.1929	127.456	614.783
BEX3	156.451	8.40371	33.0821	39.1612	15.8013	4.80071	12.8265	356.148	172.627	336.183	16.0378	32.1149	121.225	250.804	20.758	9.32548	11.0187	92.4772	279.22	11.5871
BGN	308.433	1.20035	1.36511	0.763143	0.923489	0	1.56174	1082.81	40.0241	513.504	0	0.699673	0.51271	939.708	2.17392	0.505689	1.39023	0.742169	2.4659	1.45577
BID	39.1384	30.3645	107.492	28.5636	46.3091	327.67	151.365	22.991	42.7144	16.675	169.842	188.243	30.3108	9.59893	49.0837	182.57	25.7783	49.397	110.466	172.845
BIRC3	265.086	348.742	85.0842	403.27	309.196	166.274	138.991	42.6907	107.593	25.3686	4781.28	82.7211	393.81	25.2908	253.627	55.0231	74.8582	823.923	273.192	109.56
C12orf75	105.087	63.2127	17.0263	48.834	215.322	10.4231	21.1402	179.487	29.8495	27.29	20.2882	235.736	12.1313	80.3755	167.856	698.766	25.1602	74.2412	113.796	13.0144
C15orf48	10.0632	6.93787	892.574	6.62503	9.93149	398.086	1399.89	10.865	5.48955	5.67964	725.479	1168.8	3.42233	2.80796	20.4533	11.7289	10.6663	8.54142	10.0467	2273.22
C1orf162	29.1127	65.7661	252.809	77.1628	30.9069	530.454	357.011	6.03672	8.80634	1.65269	8.85337	328.442	213.54	3.17969	123.695	83.1361	6.30215	10.4791	5.03219	414.059
C1orf54	34.3406	2.43592	178.681	1.96638	1.74266	873.426	61.6351	60.7161	158.802	78.9538	72.5469	37.0018	1.86025	113.471	1.52559	0.860002	2.30767	1.4136	2.58444	24.4365
C1QA	30.2362	13.9667	5076.69	14.4179	17.5011	48.8998	1346.51	7.46758	11.597	14.7469	49.7687	393.601	11.6761	9.05324	19.247	11.3389	17.8705	16.5111	7.92718	312.374
C1QB	72.078	15.6258	5492.67	14.4119	19.6636	152.175	1652.28	9.76865	12.7428	11.7206	71.4668	452.462	10.0499	8.79287	19.9984	15.75	22.3091	20.2619	8.90846	392.719
C1QC	10.399	7.4342	3648.81	7.29041	10.0229	42.6752	995.366	3.96326	5.85682	6.16582	26.7868	468.778	6.43374	3.41548	10.8048	10.1243	9.44414	8.45242	5.29375	243.009
C1R	793.796	3.62259	4.76128	2.94983	4.58017	0.130137	2.28881	1311.62	118.113	3522.28	3.80847	2.04212	5.60243	626.029	3.42922	2.26113	8.85245	4.01889	102.582	1.40277
C1S	1022.36	5.58505	16.1601	3.25257	3.30075	1.19232	1.17198	1700.31	60.951	4071.26	2.30752	1.03952	4.51876	600.081	3.74434	1.32945	5.88624	3.24829	64.5595	3.89301
C3	383.981	3.48993	52.6555	2.06111	2.04896	0.864443	54.7963	356.061	6.55967	1485.76	1.12702	2.02951	1.98916	3.86314	2.08256	0.831672	3.84873	1.45829	23.321	23.4525
C7	84.5426	0.870458	0.032003	0.233746	0.213412	0	0.0642278	49.4217	69.3459	506.032	0	0	0.206645	0.419747	0	0.150745	0.245758	0.171608	0.378936	0.0444996
CA2	9.34091	5.21081	23.5376	1.12004	0.696722	1.17809	62.5952	21.4253	24.603	0.438837	0.278736	230.859	0.4277	36.1808	5.02715	0.635668	0.93602	0.539589	1.31105	19.8829
CALCRL	2.19354	0.680709	2.38819	0.666858	0.485718	17.797	6.91845	8.94876	311.898	34.8477	75.1822	22.9055	1.03153	12.3927	0.858827	27.3459	1.15162	0.0994463	5.93845	2.62007
CALD1	812.421	12.0202	6.82582	6.88156	7.30325	6.73466	2.7146	2382.6	303.735	1000.59	8.21319	3.67876	10.5045	4402.18	7.69794	5.57202	16.425	7.98211	270.588	7.00236
CALHM6	21.1833	49.1994	505.833	4.75193	4.96928	125.147	687.381	27.2711	27.5997	4.48182	99.9635	153.129	17.1048	3.84329	14.5421	50.4629	6.13888	3.40966	68.0653	679.956
CALU	96.274	17.2754	56.213	19.6194	23.9993	27.7716	26.8608	392.914	90.9747	201.492	14.4731	23.7946	60.9276	275.88	31.0012	31.6001	38.6284	29.7004	85.6599	29.8615
CAPG	90.7634	132.823	1073.26	70.4775	119.971	70.2678	494.744	43.3613	37.0256	55.6924	245.163	455.451	1067.89	11.6904	278.692	359.875	23.1869	43.8056	50.5626	432.529
CARMN	65.1817	0.333655	0.0416628	0.232355	0.277046	0	0	84.9185	1.53474	27.7858	0	0	0.223865	315.546	0.428288	0	0.0674254	0.0883877	1.38695	0
CAV1	238.626	2.41839	1.71488	7.96328	6.11842	0.250138	0.603147	384.141	554.763	227.995	5.49948	1.07859	1.46464	1306.78	2.43032	0.718779	21.8527	1.73616	29.7217	4.00017
CAV2	78.9141	1.25144	1.53637	1.56111	1.41526	0.475186	0.772151	65.1667	197.133	71.2478	3.47538	0.793309	2.49828	293.365	2.3212	0.242725	3.72034	1.48697	51.8964	1.26528
CAVIN1	163.985	2.72278	5.06524	3.03688	2.04553	2.37801	1.57586	356.6	593.674	312.772	1.47531	1.46171	91.9817	623.825	2.75162	0.729594	1.63211	1.35212	20.7559	3.47652
CAVIN3	157.75	1.8111	8.67273	8.29828	2.08266	6.19766	1.58758	395.355	272.052	279.856	17.2231	0.168728	1.4797	710.151	1.2131	0.864776	2.47181	30.9032	3.52059	6.24972
CCDC102B	19.565	3.58934	3.63162	2.92748	1.93218	0	4.17435	67.9518	7.7788	29.6171	1.5557	9.45828	9.08246	330.845	5.23382	19.902	0.983465	1.02898	5.52439	1.06936
CCDC50	71.1424	133.503	49.7846	40.7506	12.8471	13.0549	64.2513	76.7277	117.276	64.3229	113.7	164.776	13.8469	57.4777	41.7721	702.062	24.0554	57.3708	60.0273	38.3532
CCDC80	405.379	1.35083	0.326108	1.05198	0.932151	1.61002	2.01304	510.578	38.9815	2209.34	0.190708	2.3169	1.0809	124.833	1.41276	0.684732	1.71192	0.811591	4.45523	0.296698
CCL14	9.24329	7.1718	2.04819	4.38499	4.01805	0	0.601857	5.65265	1723.9	17.4248	1.40439	0.160857	1.32197	7.80704	1.86805	2.86379	5.56398	1.33063	3.28134	1.16492
CCL18	1.36161	6.67089	1483.38	6.79906	10.0104	4.82586	2.52809	3.979	6.07608	15.4893	10.8856	6.11542	3.51889	2.72017	6.73313	5.4662	12.5505	9.17794	1.7854	33.3099
CCL19	1178.06	16.3002	34.2186	13.9398	10.4433	5.73465	32.2559	1516.98	41.2267	1644.55	2033.07	1.9533	6.89013	2288.96	9.27272	12.567	16.427	8.2814	210.073	8.09366
CCL2	597.796	7.79222	424.637	5.16255	5.6188	1.89658	39.4735	736.452	183.148	274.42	120.091	5.61095	24.2439	1080.04	5.46122	4.35585	10.425	5.55954	125.856	1036.61
CCL20	226.566	19.7696	68.5677	74.8684	38.3507	15.4459	23.6665	13.2924	62.3461	0	47.0035	70.7868	44.3544	12.3265	27.9822	16.7386	50.0779	132.584	1427.11	358.275
CCL22	0	2.76771	2.58786	1.13143	0.520201	3.59757	4.70949	0.120075	0.161618	0	752.248	3.00428	2.76261	0.442731	0.301412	0.516654	0.893418	19.1094	0.727691	0.833827
CCL3	89.1358	27.3257	1938.53	29.5874	531.056	19.0825	1060.34	5.92324	16.5852	10.6106	54.8415	48.9481	15.2949	5.12608	533.488	135.495	39.9566	18.1153	8.92592	2587.09
CCL3L1	24.8424	8.6385	891.894	11.9574	203.004	12.0737	1131.11	5.73378	4.67421	4.10421	22.8368	49.1123	5.5057	2.02789	101.741	14.7311	10.4621	8.69822	4.47643	870.035
CCL4	300.22	47.5937	902.867	152.017	2789.96	45.0642	339.594	13.9707	47.3304	35.2797	105.584	96.8427	93.2328	24.0447	2146.1	147.778	116.538	63.3845	47.8112	811.402
CCL5	895.061	93.5205	160.512	411.265	6757.11	59.8871	38.5859	116.255	112.672	69.3673	83.6728	151.919	93.1857	38.1133	3943.08	113.023	199.282	130.531	214.641	71.1674
CCND1	81.7242	19.4558	51.495	13.5269	8.16781	629.887	70.2269	81.5397	98.2812	34.7042	16.4377	118.449	37.581	253.813	9.80759	5.48925	10.702	9.62883	437.407	10.4406
CCR7	110.837	187.35	10.3426	362.738	66.4395	9.44219	23.1764	2.10897	10.9852	1.48263	2752.19	10.3429	6.41429	1.60962	37.2207	52.6348	11.3491	94.9249	10.0412	6.8253
CD14	9.955	3.17397	1192.29	3.43084	4.02783	7.52863	429.121	16.4788	42.5668	18.3281	7.24806	52.2414	2.56744	8.74967	3.96883	3.39903	5.51961	3.24923	3.39522	1145.76
CD151	127.888	12.3329	65.3014	21.3871	21.3305	32.5769	41.2849	225.447	325.708	231.365	30.208	18.2658	60.2584	347.218	45.8858	2.20677	16.8625	18.1893	110.376	50.8219
CD19	48.4584	251.861	4.60686	5.34714	2.86	4.80238	3.58364	1.6543	7.77842	5.10235	2.93707	2.81617	1.83511	3.88513	2.75454	7.21314	23.0555	2.9126	3.81791	3.81088
CD1A	0.371408	3.36539	1.55739	0.234334	0.430447	2.23381	154.224	0	0.165161	0	1.00258	812.284	0.115564	0	0.40244	0.902727	0.373648	0.33281	0.449987	2.30298
CD1E	4.23481	1.05849	25.9783	0.879585	0.636566	2.89904	293.429	0	0.359317	3.03863	335.283	379.053	0.980584	0.196396	0.478423	0.856402	0.346775	0.850347	0.766873	3.33802
CD2	401.505	29.2788	19.9001	877.261	1240.65	13.0626	32.1977	11.809	41.202	8.91208	21.638	234.715	49.8143	5.49107	672.152	35.3311	59.7208	1296.95	44.4543	19.6577
CD34	15.607	0.885773	1.55223	0.782557	0.991935	0	0.536153	3.98743	345.667	129.586	1.94294	0	0.549847	3.43157	1.86381	0.422389	0.75884	0.468483	0.498231	0.180468
CD37	344.111	1157.04	164.285	406.381	353.59	208.02	164.976	7.56006	62.1188	24.3716	94.3346	194.697	485.917	13.9805	300.949	429.031	63.2809	400.772	32.3353	206.658
CD3D	474.875	58.4654	38.8496	1214.27	1719.27	30.4425	17.6217	11.3173	65.146	22.6269	39.8808	71.0254	60.7823	20.9996	266.949	48.3732	101.856	1500.8	69.6913	37.0177
CD40	66.7341	164.619	113.894	8.03429	5.98662	186.633	102.405	77.4682	87.9684	72.0027	428.789	61.5767	11.7817	30.4443	6.94401	39.7099	21.3154	17.2002	132.814	63.0519
CD59	263.319	29.0905	226.78	55.3896	26.6073	259.315	79.1029	550.138	1021.05	494.674	71.6738	222.733	163.191	1092.46	45.0924	29.3796	74.5815	114.411	205.117	51.2891
CD63	978.08	98.3232	1992.94	116.658	427.031	352.763	931.207	2746.83	931.749	2535.98	373.824	491.682	2513.9	1784	793.33	154.336	231.594	151.417	800.03	1292.8
CD68	24.7132	32.5605	1224.96	5.96575	9.52767	45.8118	348.78	46.036	11.949	27.2768	39.8981	195.25	96.1481	11.3564	8.17	401.124	13.9622	7.52669	7.05296	521.23
CD7	230.107	24.6382	15.5068	529.779	659.488	10.9813	10.7475	9.99278	21.9214	12.1936	11.9839	29.9329	30.4237	6.14522	1783.54	33.6619	41.9492	807.329	27.567	11.3686
CD79A	239.386	1330.47	23.0493	33.2707	28.1892	13.068	13.999	7.46573	53.2953	24.095	25.7037	18.4618	17.8914	10.0753	22.0914	46.5412	626.687	37.9597	19.5345	12.1122
CD79B	109.909	706.2	15.3022	55.8703	31.277	20.0705	10.9046	8.59769	80.5034	16.2657	7.79	8.15577	32.0814	10.2766	26.1713	24.0292	76.5422	156.055	10.7439	19.3442
CD81	162.671	52.7491	244.521	23.3982	59.5628	34.2305	59.5581	163.73	262.583	532.796	21.721	25.7558	58.5406	149.709	48.6176	19.3467	18.4797	18.8279	33.7646	82.2208
CD83	108.059	510.253	193.168	31.2175	21.688	281.137	474.689	9.20211	29.3464	19.5123	1580.38	265.283	78.6648	6.44317	82.3754	345.307	17.3594	47.511	40.2721	229.825
CD86	10.5339	58.4062	211.937	2.39683	9.91577	93.2549	246.29	0.957253	1.80465	0.438837	385.919	183.268	1.11077	0.224789	5.63211	19.3524	4.16985	5.86402	2.62833	253.136
CD8A	141.305	7.59312	4.95891	46.5109	547.527	3.55768	2.1677	2.41661	8.51422	2.83757	3.67097	14.7327	9.5094	3.57276	56.3894	5.90189	20.608	20.8435	7.78309	2.46112
CD8B	120.997	6.53553	5.35598	56.9941	493.455	2.88205	1.3299	1.50164	6.74224	5.0065	5.11847	10.1599	7.10568	2.13521	33.246	5.5968	13.8236	13.8835	6.4794	3.11462
CD9	226.087	20.1729	351.458	28.1305	56.8765	38.4532	133.386	119.714	511.648	329.933	37.6469	55.3762	1279.83	361.963	69.4902	47.2564	48.4162	20.8165	1557.43	140.1
CDH11	47.2714	0.131264	0.0932483	0.0970536	0.0942215	0	0.174837	240.605	8.34384	97.2583	0.203684	0	0.685658	72.2147	0.131872	0	0.261585	0.178883	1.13612	0
CDH6	17.4521	0.0651445	0	0.111455	0.0835859	0	0	17.8791	0	3.20739	0	0	0	276.546	0	0	0.103413	0.0555718	0.189252	0
CDKN1A	71.2419	38.1862	96.6545	19.7934	12.9219	78.4482	204.509	87.8172	85.9682	18.6601	549.768	121.534	21.6436	132.713	17.8625	164.517	42.0144	29.6083	64.0079	174.171
CFD	1551.83	8.06697	326.138	6.13064	8.79736	9.00107	60.6717	89.8465	16.1313	11648.5	13.9814	18.2958	12.9715	23.3251	7.83612	4.50463	8.35785	3.79142	18.2632	356.954
CFH	377.883	2.43215	16.6056	5.62175	2.79444	0.788819	3.96503	397.197	174.411	3129.05	0.359153	0.692604	2.5386	252.293	4.53408	0.383353	5.0127	0.998626	43.2156	7.82384
CFLAR	119.72	78.6079	137.814	157.499	202.438	169.645	209.897	72.9613	198.113	88.9854	646.033	198.065	68.9455	52.5211	189.041	105.632	64.1209	314.262	143.894	211.565
CHN1	61.5674	1.7766	0.83975	45.0754	25.7742	2.49229	0.724251	226.875	40.8213	23.4534	0.576085	0.762651	1.54247	380.767	6.54993	2.20172	2.34864	20.8562	14.01	1.98804
CHRDL1	45.9807	0.248655	0	0.0856881	0.125453	0	0	13.7472	4.41208	356.341	0	0	0.193665	4.5382	0.217932	0	0.381314	0.107104	0.0244156	0.382292
CLDN4	14.1116	5.16142	5.87589	5.91158	8.79056	8.29401	4.79005	4.39633	11.5945	2.22764	11.161	9.81558	10.4776	4.54752	5.91414	6.71845	12.7673	6.73507	484.539	7.88173
CLDN5	4.20559	2.36545	0.275433	1.84812	1.06791	0.876224	0.666142	4.57155	1010.15	2.87285	0.998517	0	2.15425	1.07258	0.17012	0.987943	1.88972	1.0572	6.70243	0.227165
CLEC10A	1.59312	1.15854	98.1267	1.05459	0.820734	0	480.006	1.68809	1.59157	1.79328	14.4764	45.5114	0.0784603	0.340348	0.486322	1.70632	1.28273	0.677139	0.738243	87.2391
CLEC11A	71.0539	2.27615	42.3532	5.45178	2.77781	3.33577	39.2878	323.894	6.50931	196.072	5.47656	21.2989	7.47057	165.711	10.5264	5.52355	0.792062	4.33418	3.71949	23.3005
CLEC14A	8.41576	0.584904	0.0716298	0.650153	0.406894	1.69763	0.277955	3.11943	548.251	60.2198	1.8329	0.970253	0.234173	1.49549	0.216268	0.899172	0.81359	0.365741	0.289514	0
CLEC4A	4.68655	5.83535	78.3713	1.63655	1.5046	7.71614	154.073	0.518477	1.45973	2.48551	7.1556	216.169	0.988376	2.92922	1.68123	31.6174	1.41724	1.22914	0.793226	137.803
CLEC4C	0	0.595141	0.764746	0.157219	0.252549	2.71088	0.0978457	0	0.278578	0	0	18.7621	0	0	0.137803	266.619	0.0127937	0.051644	0.00908093	0.0915722
CLEC7A	16.8005	2.64086	189.318	5.17543	2.48811	166.722	232.538	0.993851	24.6635	0	25.9113	85.552	8.19145	0.656388	2.93494	2.75311	4.58798	35.7814	77.1296	304.849
CLEC9A	0	0.0909075	3.15865	0.0528472	0.221858	425.319	2.38036	0	0.0885567	0	5.7454	0.180262	0	0	1.02304	0.279955	0.140772	0.184798	0.036938	0.718133
CLIC2	16.8037	1.08408	35.5291	1.6858	0.549428	81.486	43.5584	24.4369	66.3517	34.981	243.271	19.3127	1.03265	3.20992	1.31192	11.0507	2.74244	1.32172	9.53694	13.1082
CLIC3	16.6814	16.9882	4.44643	15.5941	79.4854	42.2047	7.89165	5.9133	12.8241	13.9254	18.5289	48.6696	2.33118	1.78629	237.956	525.009	7.16371	6.77887	10.7288	0.836772
CLU	303.96	12.2366	15.6998	13.5094	21.2429	24.2295	4.40169	398.695	971.607	957.242	36.7459	3.3406	2002.92	61.0581	14.2167	5.73153	11.087	6.23106	126.95	12.359
CNN3	277.317	8.87009	3.51855	4.89496	3.40173	3.2205	2.80439	555.353	425.716	451.686	25.6818	2.4656	4.94668	752.966	5.85872	5.45629	6.44362	3.75948	137.341	2.59139
CNRIP1	21.6216	0.52297	16.934	0.342991	0.411318	0	0.424522	45.9028	49.9938	75.7464	0	0.514975	276.162	29.8168	0.350419	0.129854	0.24689	0.488175	0.641487	1.07908
COL12A1	36.67	0.298619	0.0534816	0.138984	0.213999	0	0	268.658	1.99316	76.2689	0	0.208584	0	42.3385	0.182026	0	0.535183	0.26427	0.319897	0
COL14A1	77.6445	0.271201	0.127097	0.289526	0.137684	0	0.137127	71.6741	0.246244	315.823	0.27911	0	0.261792	223.117	0.30835	0.119999	0.11577	0	0.548772	0.218076
COL15A1	45.9827	1.36207	1.93607	0.644054	0.911205	1.32341	0.856269	79.1592	373.277	283.357	0.619037	0.846574	0.205338	7.73387	0.193962	0.736604	1.62847	0.893743	0.861578	0.110476
COL18A1	145.132	3.04981	2.41968	8.56253	5.28257	0	3.95142	467.712	144.173	96.3284	2.28742	2.1345	33.7787	858.97	3.96704	2.18651	1.89758	4.77214	14.5009	0.897031
COL1A1	1198.82	2.98576	6.64463	3.70898	5.56458	4.13311	2.79509	11254.7	7.56339	1362.25	8.00359	2.33094	7.28866	2706.6	6.2953	1.57755	4.46484	4.68028	2.80132	5.48888
COL1A2	1269.45	4.20239	6.99822	3.63019	5.45023	5.32416	1.97846	7942.6	17.342	2669.69	8.46658	0.746643	7.76014	2139.56	9.46214	3.60924	4.76684	3.77583	2.89579	4.92977
COL3A1	1006.59	2.97526	4.32773	2.70016	4.42281	1.68739	2.38712	7322.26	10.0637	1322.64	9.10108	1.22762	5.92491	1484.47	5.98282	3.40547	5.19328	5.16	2.07144	6.4324
COL4A1	48.186	0.685325	0.569201	0.542227	0.749592	0	0.210378	255.864	409.83	81.5086	0.395352	0.208584	1.11938	979.072	0.899269	0.263357	1.74641	0.299667	1.98777	0.503866
COL4A2	56.1822	0.84545	1.2649	0.566008	0.657597	0.191347	0.371031	211.89	285.322	56.0134	0	0	1.11063	684.493	0.939929	0.379468	0.915594	0.427456	6.21301	0.305535
COL5A1	48.6839	0.275733	1.49234	0.654069	0.553671	0	1.13291	397.816	3.70668	48.6351	0	0.44573	0.519605	120.239	0.683227	0.404822	0.703183	1.89973	1.97222	0.983478
COL5A2	104.661	0.473201	0.820858	0.575308	0.795039	0	0	733.646	13.841	93.8904	0	1.38438	0.53467	240.902	0.329418	0.813587	1.05908	0.735957	3.17334	0.794132
COL6A1	376.99	1.42084	12.3933	1.6286	2.496	1.13132	0.889055	2575.64	22.2146	594.118	1.71524	1.39493	1.74158	750.328	3.74045	0.78563	1.80323	1.76997	13.8367	2.77624
COL6A2	811.133	2.51502	11.8066	5.18465	5.10676	0	1.05688	4176.29	60.7482	1741.7	0.692697	1.19543	2.05492	1466.43	7.74475	0.594626	2.26047	2.50291	12.7493	3.48567
COL6A3	185.191	1.13166	1.1829	6.33528	4.28689	0	0.748009	1556.68	3.41924	254.632	0.166135	0.266533	0.558678	340.827	2.14249	0.830488	1.64812	4.28242	0.631939	0.62195
COTL1	369.364	379.219	462.428	437.222	918.157	1572.42	1332.02	29.5863	205.019	26.06	675.273	1515.51	140.829	28.519	430.704	63.9806	69.5152	416.295	53.9544	756.555
COX4I2	65.7374	0.21831	0.0726142	0.244059	0.24648	0	0.200022	14.7564	1.03034	4.46447	0	0.269655	0	511.314	0.322226	0	0.234635	0.0636148	0.168974	0
COX7A1	87.0819	1.28602	4.29716	1.05367	0.861382	0.379219	1.11991	161.36	149.457	176.565	0	0.551889	27.3671	306.474	0.744747	0.531246	1.60918	0.345378	3.33334	0.202265
CPA3	2.17616	2.41358	4.14211	1.88453	2.80582	7.86116	1.14005	1.55134	1.13216	1.34115	0.922249	1.41618	4233.83	6.55567	2.02417	0.687626	1.31871	1.21254	2.1224	0.696879
CPE	471.802	1.88172	1.42862	1.47331	1.79264	1.28466	0.536937	501.915	40.6055	740.361	1.14796	0.874678	5.3858	1259.85	1.95016	1.21243	6.00294	6.3529	86.7132	2.2726
CPNE3	51.651	45.3207	46.0942	45.8513	55.0163	644.525	45.2553	102.746	70.1071	121.925	39.3519	52.5568	5.92859	57.1888	54.4856	82.6484	21.4139	50.0597	163.046	35.994
CPQ	53.6069	4.72392	38.7318	8.91264	7.74937	31.9925	34.5454	107.447	36.2987	319.64	12.0743	22.6987	43.8825	104.478	16.3015	14.0739	4.77279	3.47293	3.07774	26.6041
CPVL	8.67497	1.74902	221.938	1.0685	1.4403	2338.4	475.676	2.53145	19.9911	19.4999	27.6263	266.445	1.58397	4.12079	2.47727	16.6588	2.11784	0.969617	1.4563	263.953
CREG1	30.7891	7.8787	360.107	11.888	8.27439	24.4383	89.5623	65.7157	30.9251	137.621	93.2913	14.1258	43.3567	49.2686	11.6801	11.7694	10.5478	7.01539	38.2854	119.522
CRIP2	67.92	9.96055	3.27161	13.5974	3.23298	0.363061	2.24237	100.78	616.788	67.764	3.68531	0.157973	2.54472	466.204	3.20133	1.81815	3.03892	4.29257	22.9516	2.06464
CRISPLD2	59.766	0.258852	1.77429	0.744316	0.204323	0	0.157004	148.96	4.46271	106.337	0.262547	0.214454	1.21117	357.135	0.233864	0.129465	0.205758	0.490603	2.18731	17.3367
CSF1R	1.27539	0.769014	225.628	0.629849	1.12329	0.691269	205.646	0.293302	2.10761	0.826949	3.07839	204.376	1.17398	0.442985	1.06142	25.5868	1.54927	1.10494	0.798509	142.746
CSF2RA	7.55403	0.967998	86.977	1.13786	0.781999	128.639	223.632	1.14941	1.13288	0	687.536	126.15	2.30918	0.634459	1.22228	83.6766	0.915579	0.91242	7.57344	67.7174
CSRP2	101.433	1.94585	4.36605	1.82392	1.77754	0.259411	1.50997	77.1419	170.164	66.8858	20.8338	4.42204	1.5583	424.417	3.07804	2.61622	2.24883	1.69441	37.2067	0.850054
CST3	1044.84	43.7588	5007.75	38.0537	40.4125	10994.4	5433.39	1234.75	1141.47	5326.04	2070.71	4069.19	930.368	1441.36	60.4388	1253.98	56.5793	32.9974	220.998	2960.82
CST7	124.372	11.49	30.3811	78.078	814.353	238.907	132.138	5.74663	19.6183	8.90325	525.029	71.1898	28.4638	2.9383	629.974	13.3504	33.076	185.164	11.8787	18.2527
CSTA	115.326	19.9031	255.653	22.9111	24.7121	23.4774	164.429	9.79304	24.0069	10.6795	271.318	62.6307	43.0445	18.9312	22.5824	11.9657	28.9931	28.2003	746.487	387.102
CTHRC1	224.919	0.920083	0.917708	2.85011	2.28374	0.430913	0.184907	1275.81	80.9616	91.5132	3.56392	0.202203	1.68548	37.7994	1.27388	0.157797	9.17722	0.711945	0.52859	0.792651
CTSB	151.099	57.1274	2304.59	88.3042	51.3307	78.4897	491.028	516.93	128.863	167.051	134.406	186.821	116.006	182.4	38.3648	417.374	33.4403	116.162	102.831	1095.31
CTSC	178.131	54.6179	1563.03	118.74	290.298	72.309	392.496	292.208	309.476	106.434	297.304	221.874	68.7006	160.595	210.118	763.466	39.4499	514.657	117.482	429.868
CTSD	152.883	52.2933	2448.28	105.674	201.291	37.183	280.067	171.461	115.521	205.759	51.5756	185.073	706.246	124.216	358.206	132.18	63.1778	127.932	123.739	517.577
CTSF	52.7798	3.36005	12.4144	6.74816	3.45814	0	1.19796	111.83	33.6295	273.757	0.54317	3.67527	16.1059	51.548	9.52146	1.83352	3.22719	3.95587	10.5736	3.00964
CTSH	104.405	210.608	525.61	34.8008	22.5124	97.2966	566.776	137.306	373.764	136.688	413.151	516.76	17.0488	24.1635	16.299	137.168	57.875	21.444	150.172	311.971
CTSK	275.395	2.59309	22.3985	2.19502	2.62848	0.239567	2.34663	1068.37	6.91638	620.715	0.623974	2.30091	1.32576	168.832	3.12367	1.99415	2.70358	2.51785	1.81039	2.0031
CTSL	80.4271	4.63378	1062.94	59.9451	5.4998	68.2492	73.8296	226.752	108.759	174.232	38.8816	6.938	16.293	92.3118	7.97361	5.50407	4.49206	15.4735	4.83149	787.737
CTSS	190.966	295.49	1617.11	106.392	135.505	330.974	939.153	161.464	159.777	147.237	232.149	554.897	147.912	52.4178	115.885	468.397	97.8403	161.414	88.6363	1571.59
CTSW	53.3782	7.4756	5.47374	36.3857	369.14	3.50501	7.55172	1.44774	7.39455	1.44476	4.13593	36.219	88.9784	2.55945	1058.24	21.6769	12.4606	8.53537	6.57025	4.09346
CTSZ	93.5424	124.966	1219.21	28.4731	37.2264	626.241	591.36	138.269	95.6613	94.0205	441.696	393.297	57.5465	156.01	45.9253	495.504	38.5954	62.1958	61.402	503.093
CXCL10	266.031	26.6383	1740.59	23.7319	19.0128	55.8753	1013.13	524.149	384.593	15.1705	693.085	33.8908	89.1273	91.4213	24.9557	37.9657	57.6157	27.9347	1220.97	3173.9
CXCL12	388.052	3.25594	23.6615	1.91863	1.4737	0	0.723792	420.009	278.804	2677.31	3.26108	0.140029	0.462616	251.162	1.84349	0.629436	1.88405	0.731733	3.09168	0.954244
CXCL14	412.181	17.9248	18.3556	21.7003	12.4697	4.636	2.31827	634.408	49.642	2345.48	6.3544	4.42121	41.1846	37.7828	17.9061	11.5611	64.8658	14.3538	637.917	7.85469
CXCL8	10.2739	5.69173	849.329	5.90752	6.58565	18.8862	477.769	93.3292	4.62544	1.0334	155.426	47.8931	15.1779	4.58095	16.3542	7.67175	7.74112	8.61177	31.1677	3218.1
CXCL9	85.0937	3.73753	589.137	3.74141	3.78489	128.126	211.948	333.739	55.936	59.4254	357.681	11.7935	1.46166	103.886	2.63927	5.9793	4.26693	2.38735	22.4208	111.308
CYB561A3	43.1161	154.459	47.6089	25.825	24.0595	33.1445	32.5069	33.2685	29.7402	27.5568	20.8851	77.1585	23.5389	9.63246	27.0115	473.105	10.6771	24.9647	51.3205	24.077
CYBB	36.5601	93.1896	444.504	2.85091	3.21312	8.39842	361.433	0.910291	3.70844	0.816941	11.7248	227.814	2.40971	0.725838	3.30071	256.309	6.14497	3.02148	2.33382	465.485
CYBRD1	64.4185	0.663356	20.0869	0.888445	0.549673	0.277445	13.8873	114.986	23.0783	352.39	37.8576	7.15876	0.0379705	62.1237	1.69898	1.11854	0.387835	0.167713	5.75354	13.8941
CYYR1	4.94321	0.528479	0.015265	0.418841	0.340278	7.93639	0.0988159	0.371426	215.574	6.12751	5.72065	1.05768	0.203724	0.104353	0.912563	20.9305	0.881716	0.0167033	0.89516	0
DAB2	46.1281	1.12135	320.849	1.41977	1.1559	4.52036	48.1919	173.506	113.765	148.611	0.99014	61.5617	16.1854	49.1785	4.96452	134.79	1.05079	1.35134	2.28523	41.2912
DAPP1	21.6161	92.0807	34.9683	33.2978	13.7523	136.104	95.0272	1.73859	4.71888	0.975629	478.505	136.244	6.79565	1.57618	15.1381	54.3458	13.5892	53.1013	34.0189	52.168
DBNDD2	71.6003	13.0692	79.8921	23.2172	15.1335	86.9616	67.7141	54.5978	29.013	69.732	62.1821	83.8125	14.5617	312.917	10.0364	13.9466	5.20516	27.6425	57.9736	34.7817
DCN	1872.53	8.03403	10.8516	5.41143	6.08827	0.341584	3.09414	4651.24	16.4575	10340.2	6.57563	0.553337	4.91756	716.7	5.91986	2.62076	9.31217	4.50404	9.57812	4.01707
DERL3	23.6562	25.922	9.64114	5.29888	6.69926	1.59712	3.7845	138.382	15.1664	10.7309	2.64327	9.17893	4.19185	3.37787	3.75665	221.298	530.076	5.46017	3.1574	3.70543
DIO2	163.13	0.981726	1.31189	0.518707	0.586377	0	0	911.232	1.76178	293.623	1.04314	0.278964	0.159567	7.85107	0.247645	0.36603	0.871895	0.549209	0.516771	0.553388
DNASE1L3	5.2924	9.77805	127.873	1.45906	1.23708	818.319	39.0292	0.293694	163.643	3.73624	52.9543	36.1726	1.70576	0	1.73517	303.044	1.68365	1.22995	1.73805	1.7465
DPT	260.38	1.36403	0.38603	0.972672	0.696043	0	0.381067	306.301	2.65733	1586.03	0.182289	0	0.444138	12.7808	0.717237	0.361282	1.27765	0.288542	0.859818	0.754035
DSP	33.5068	3.67621	4.91015	3.57177	5.43764	1.11401	5.68726	12.8366	36.4276	0	5.98899	33.0704	7.47266	11.6198	4.69139	0.43942	8.7883	3.76316	355.814	7.16629
DST	116.753	2.30515	32.4853	3.2602	4.29001	74.0779	15.6047	175.557	105.875	128.336	30.6435	23.0241	32.2457	186.041	18.0471	35.0674	19.6439	4.20213	436.435	10.1506
DSTN	529.706	31.6083	97.0444	93.6138	91.2998	174.312	56.981	655.964	468.67	686.571	90.4182	143.677	158.415	1828.15	114.505	129.95	70.6028	59.7455	327.987	59.3612
EBF1	108.352	57.5132	0.919202	0.918331	0.726975	0.53594	0.436488	102.379	57.0914	230.225	3.42795	0.280059	2.19689	308.494	0.527291	0.469529	3.57336	0.587033	1.39035	0.504275
EBI3	4.53928	8.35846	27.6642	7.5539	1.96194	22.3942	16.5678	0.88904	0.635166	1.29738	546.426	3.45172	8.30363	0	1.18302	0.284865	2.53513	31.8412	3.97443	6.75927
ECSCR	0.983607	1.62881	0.855087	1.77936	1.01055	0	0.616264	3.12331	503.925	4.61947	0.134333	0	3.51692	1.02544	0.253522	0.106453	1.28105	2.84345	0.983242	0.485144
EFEMP1	182.683	1.07872	0.896781	0.456909	0.781128	0	0.136858	216.771	89.828	1043.6	0	0	0.471497	9.72133	0.898741	0.339381	1.1841	0.362393	4.97186	0.107802
EFEMP2	63.1321	0.41208	1.31541	0.663012	0.74519	0.310686	0.812392	241.925	17.298	210.837	0.520669	0.37627	6.37795	115.488	3.78025	0.415099	0.836516	0.357804	2.05045	1.71336
EFHD2	53.5776	38.1741	287.005	58.7166	134.035	352.368	430.366	33.6342	67.8438	19.31	410.398	277.059	78.947	47.9418	233.099	127.009	17.1773	177.065	93.5992	476.01
EGFL6	21.6115	0.3016	0.0554503	0.61128	0.831611	0	0	85.6708	0	0	0	0.159242	0	610.898	0.677664	0.116217	0.324512	0.352118	6.87999	0.332196
EGFL7	6.66856	2.02964	4.60245	2.27672	2.07965	0.765402	0.635022	15.6552	570.128	37.8662	0.9614	0.651378	33.5364	3.62326	1.3273	6.35586	3.24733	0.88135	3.41676	3.97967
EGR1	263.176	52.6031	207.854	14.7779	20.4299	28.9562	98.6562	408.615	139.761	266.646	10.4221	51.7777	487.125	552.832	69.9383	12.7917	32.9844	23.1267	223.277	195.555
EHD2	53.918	0.50497	0.0250569	0.425063	0.561475	0	0	95.2386	101.214	53.5636	0	0	0.573131	280.979	0.573932	0.778849	0.254951	0.0925236	1.28915	0.560777
EID1	434.761	146.918	148.559	227.012	243.841	226.363	204.591	548.565	430.528	806.834	181.431	200.858	261.834	654.868	196.765	261.76	65.4965	281.986	208.457	163.625
ELF3	14.6364	5.49355	3.01563	6.72889	4.83322	1.59446	1.95722	6.36761	46.3007	3.87217	4.33633	5.37302	33.0528	6.24102	5.9593	3.43036	30.4361	4.91132	613.045	4.51045
EMCN	1.12329	0.470111	0.042997	0.270176	0.238396	0.573447	0.167132	0.168984	283.943	1.49283	0	0	0	0.455835	0.109259	0	0.560197	0.145257	0.148849	0
EMILIN1	80.6723	0.304229	5.34742	0.366296	0.326828	0.208558	1.1245	253.421	4.9023	156.834	0	0	4.3802	59.0873	2.34324	11.3378	0.300131	0.109286	0.973505	2.65121
EMP1	84.0107	1.42317	32.8014	1.57779	1.00733	0.156733	8.91179	336.757	164.07	261.012	11.5326	18.8071	3.00876	119.747	4.04277	0.302865	1.50506	1.43149	20.6208	125.517
ENG	41.1031	6.46816	69.5636	5.53435	6.94959	4.59958	60.4165	101.623	760.59	89.9727	10.207	48.3598	7.57322	49.4518	15.4594	11.4889	2.47606	4.53189	2.85189	71.0752
EPAS1	93.3745	2.01146	10.2619	2.71237	2.93749	0.286878	2.60004	102.587	422.425	45.6993	8.8758	0.701805	21.1626	380.518	4.65543	0.618595	2.78226	5.57294	34.939	4.06964
EPHX1	113.031	2.89868	51.7138	1.53095	1.48936	0.794351	4.35014	71.3956	133.128	552.278	1.05545	1.78687	7.46855	268.596	2.33254	1.67742	4.50896	1.26853	20.2846	3.3946
EPS8	36.7691	4.23569	8.20202	4.31617	3.75129	5.07925	13.0188	53.6255	64.8113	48.4541	6.17985	15.7141	2.16486	347.086	3.78711	3.03419	3.05063	3.27234	13.789	6.5314
ESAM	27.846	3.25258	0.0951399	0.768256	0.652468	0.379835	0.383803	2.24266	367.455	0.728296	0.5018	3.33153	0.107237	260.766	0.10825	1.14144	1.13948	0.273234	0.598752	0.290568
ETS2	22.1488	4.96385	69.5716	9.78387	17.7822	25.3524	81.5896	26.8511	306.161	14.8011	37.5347	27.8382	23.3479	41.5603	24.184	13.2831	8.27847	7.30195	132.153	174.015
F10	48.8089	0.23379	0	0.05933	0.145103	0	0	29.5731	1.24281	231.207	0	0	0	35.4239	0.251507	0	0.0727688	0.0292473	0.0678574	0
FAM49A	16.1887	39.096	59.285	1.9326	8.40242	30.1769	91.4097	15.1516	8.01601	11.3773	273.135	65.7212	11.6897	15.1719	26.5915	72.9191	6.73216	1.39758	5.55124	96.262
FAP	76.6526	0.146414	0.425381	0.260825	0.0656966	0	0	274.1	17.0442	66.7575	0	0	0.197204	17.9789	0	0.626392	0.0790811	0.122549	0.18929	0.207062
FBLN1	338.027	1.90646	0.545821	1.89699	1.25786	0.826833	0.581178	211.809	4.14336	2310.15	1.14841	1.33706	0.436414	39.8792	1.12945	0.929504	2.55616	0.596281	30.5734	0.751227
FBLN2	114.538	2.06499	0.318709	0.796723	0.576677	0.951378	1.86063	399.52	69.4114	608.589	0.710289	0.474065	31.7706	48.333	1.5941	0.211177	0.64144	0.487176	2.86694	0.660096
FBLN5	65.154	1.94569	0.0902257	18.8969	5.67862	0.31176	0.392759	123.609	30.1232	414.651	0.203684	1.56084	1.08158	1.59248	5.5808	1.80562	0.77064	2.68905	6.4409	0.365258
FBN1	53.8564	0.492246	0.0539897	0.373851	0.395695	0.268281	0	245.383	26.9143	215.151	8.64149	0	0.174749	71.2202	0.361759	0.195316	0.797427	0.292189	3.41447	0.630189
FCER1A	2.68526	0.649157	4.86526	0.817168	0.871495	1.70503	243.32	0.0642759	0.323282	0.742999	2.22961	655.363	145.526	1.49621	0.641011	45.1487	0.324807	1.03753	1.32412	12.4669
FCER1G	99.9845	12.4507	2775.56	12.8647	17.2123	139.343	1584.38	8.71507	16.7847	7.18281	117.568	957.62	1211.52	13.3953	764.037	893.365	16.8347	16.1248	9.96529	2988.05
FCGBP	4.67883	1.47637	18.3496	2.28032	2.59858	0	92.2407	2.69304	5.34208	2.12198	0.840193	566.113	0.611574	0.824922	2.18439	0.170229	2.04286	0.903423	9.08122	2.12043
FCGR2A	10.4392	5.02156	304.868	0.907286	1.6013	2.69023	137.659	5.0966	2.34819	9.39591	5.74287	18.1959	9.24633	11.8337	1.59211	2.79718	1.5441	0.845449	1.87771	265.244
FCGR3A	23.6732	1.67118	695.79	1.52091	12.0521	1.1186	275.841	1.69952	1.01328	2.73941	1.1098	12.0405	0.536224	0.224633	195.964	1.93576	1.68683	2.3658	0.973113	703.368
FCGRT	144.633	37.4244	849.188	21.5481	25.7213	289.569	384.46	223.211	311.621	437.577	17.7367	336.294	42.3143	143.46	13.1236	185.406	23.9664	13.5059	39.6732	362.558
FCN1	35.3596	1.01687	25.2866	0.623245	0.71583	0.966408	96.602	0.193056	2.27341	0	1.2167	4.00167	0.373538	1.23879	0.660561	0.944869	0.896988	0.704917	0.362864	980.795
FGF7	126.683	1.1927	1.3405	1.17275	0.797975	0	0.325642	89.4318	1.69628	570.041	0	0.251418	0	52.768	1.28943	0.12735	0.68847	0.742875	1.90503	0.0608008
FGFR1	74.6063	1.07809	1.14271	9.12756	2.96603	1.90685	0.24896	149.494	35.7169	266.045	0.814736	0.160519	3.25398	14.7005	2.86847	0.35499	0.569269	2.69331	3.23639	1.47698
FGL2	51.3802	12.6528	440.58	10.7444	13.3636	559.689	613.559	15.5934	8.61181	200.355	19.9553	196.629	67.9253	1.66714	17.8796	9.26847	10.3333	13.9807	2.70893	572.246
FHL1	73.4887	2.41483	0.314452	7.03932	0.546153	0.822616	1.46835	56.1324	35.0305	319.775	0.643665	14.0472	28.4348	237.432	5.50824	10.5207	0.549192	1.34304	2.17754	1.64587
FILIP1L	151.035	4.42801	13.6434	2.13442	1.16564	2.74328	27.4817	312.153	44.6298	81.8276	26.7277	51.8901	13.1653	459.831	1.3505	0.240005	0.886058	1.75677	2.0998	4.00589
FKBP10	51.9389	0.340444	0.407061	0.273232	0.289485	0.617558	0.0908318	227.368	44.9835	114.5	0	0	1.81213	104.57	0.730976	0.090499	0.338368	0.333975	0.709606	0.403332
FKBP11	79.8416	39.8509	13.9474	84.3713	106.791	13.5317	11.816	126.098	78.3478	106.373	21.5106	34.3993	29.7362	87.6716	94.7983	41.9608	620.511	31.9523	48.9301	14.1747
FKBP1A	307.727	162.53	447.158	231.168	294.178	393.205	571.938	438.001	1616.38	344.964	225.312	443.85	301.952	339.167	228.251	314.941	79.1626	368.992	684.601	644.389
FN1	125.548	4.6603	153.856	2.50077	3.62782	1.86303	71.3853	1003.81	118.98	299.308	20.7661	2.05681	5.4405	605.764	4.73709	2.28774	4.69634	3.08637	15.5596	252.585
FOS	1078.23	484.659	1563.63	578.378	283.855	1229.82	2547.24	1693.66	813.829	881.527	506.314	1633.74	2238.1	2067.86	1426.81	1373.94	507.956	220.143	448.354	2655.43
FOXP1	144.052	231.606	46.3084	225.847	113.291	63.3814	89.6005	246.42	340.34	134.809	235.011	105.621	806.579	193.389	149.875	202.276	25.3736	143.47	130.167	95.7215
FPR1	0.45526	0.616152	64.5458	0.284455	0.339607	4.40178	161.008	0.642454	0.0451574	0	7.64141	41.813	0.462874	0.666492	0.994522	0.316674	0.534178	0.445866	0.596469	277.682
FRZB	213.633	1.43757	0.591179	0.676157	0.527866	0	0.372122	175.842	3.25181	474.644	0	0	0.751715	1004.71	0.572634	0.304209	5.0253	0.90421	1.74312	0.489491
FSCN1	24.0177	5.78994	17.9024	4.26507	4.69473	111.693	30.6776	75.4997	108.553	35.256	1805.86	30.9682	8.39743	6.40242	4.02825	5.60244	5.37258	4.47834	107.377	5.80477
FSTL1	114.932	1.23247	2.14338	0.788351	0.912122	1.47754	0.349078	450.072	91.33	480.052	11.2648	0.131685	1.07497	372.017	0.914052	0.894179	1.15634	0.483765	2.02341	0.655341
FXYD1	73.997	12.1255	1.20259	21.7189	3.36446	0.211447	2.25162	51.9733	7.09033	370.996	1.94396	5.77269	21.2051	190.617	13.2895	2.9222	2.25506	13.0588	2.08339	0.438467
FXYD3	49.5525	19.1747	34.4616	20.9061	22.5165	23.9501	13.5171	25.6077	49.8933	10.0498	21.2136	14.4883	30.3803	13.7094	26.4305	17.1866	33.6672	20.3437	935.511	31.6172
G0S2	25.9644	3.64022	232.602	9.80249	3.6952	68.842	198.303	59.6083	18.508	40.829	567.961	79.9535	38.5735	48.4081	4.51021	4.30004	7.89741	4.78104	2.97137	955.228
GATA2	3.98707	0.578628	0.354156	0.3073	0.372438	2.30289	0.218161	5.50501	46.6379	8.47353	0.9405	1.44841	944.033	14.4448	0.296806	0.878463	0.26028	0.240075	0.601909	0.167975
GBP1	114.288	77.2501	371.587	93.7487	128.059	40.065	455.886	301.399	191.055	83.2222	648.508	166.263	60.0771	242.27	82.4822	11.3916	13.8776	101.914	54.7941	625.739
GDI2	176.533	230.955	218.477	132.576	137.692	429.651	465.097	231.555	181.953	206.861	273.445	623.673	159.129	192.278	137.359	203.141	57.1602	149.548	156.603	227.853
GGT5	64.4876	0.581677	14.6052	0.624302	0.579709	0.153953	10.7454	276.414	35.5669	236.649	0.262701	2.3942	0.234263	186.982	0.588419	0.332803	1.42545	0.425035	0.97167	9.87569
GJA4	36.1233	0.537262	0.18868	0.292074	0.428555	0	0	4.40787	139.558	0.980228	2.66841	0	0.0685825	270.705	0.158349	0.124436	0.0800652	0.17016	0.441066	0.102761
GLUL	73.7109	18.4374	982.204	24.2191	65.3543	5.24121	363.419	198.412	293.993	247.056	40.4154	131.204	690.722	147.946	70.7161	54.8925	19.7652	10.9474	187.507	950.576
GNG11	78.4829	12.9465	3.40594	2.58043	2.88332	0	0.835807	125.972	1047.18	187.677	31.0471	2.44702	1.14645	186.598	3.68514	5.54189	4.13175	1.44109	1.86994	1.57288
GNLY	420.326	22.9166	41.4451	61.3392	1836.93	32.2548	24.2628	12.4964	41.0927	14.9871	26.6483	94.0976	39.7476	13.9576	9531.85	64.7494	58.0192	89.4876	57.3539	45.403
GPC3	39.88	0.119723	0.0282717	0.215809	0.355213	0.165857	0.103185	19.2414	2.56975	395.522	0	0.32742	4.6843	30.0096	0.687761	0	0.963125	0.148457	22.6689	0.0726008
GPNMB	157.71	3.75144	538.485	4.80949	8.76373	3.34639	24.2444	247.254	14.5915	517.405	6.01707	10.5839	18.149	73.6393	5.35858	5.32459	8.52555	8.25156	504.797	76.3378
GPR157	2.20961	2.789	7.32786	2.02067	1.57748	27.7707	17.7883	6.68177	5.27065	6.08177	215.753	17.6464	1.31853	5.95937	0.812759	2.14198	1.50134	1.28116	8.88555	2.00867
GPR183	214.143	346.446	340.264	464.44	194.964	130.133	1119.77	7.05918	30.3835	10.6535	1099.78	889.451	227.91	12.1043	219.729	2723.96	42.9631	235.318	20.9614	313.757
GPX3	137.815	1.55408	67.5678	0.854943	0.881488	4.48587	27.1404	80.5166	35.2172	416.591	3.01909	20.2183	1.27487	568.373	1.03063	0.308894	2.63256	0.944776	5.93721	8.4234
GRN	110.438	110.766	1334.39	28.0562	25.7968	605.819	935.116	312.273	315.126	195.597	345.806	575.403	142.786	191.575	22.8245	699.858	71.0283	42.4245	82.3667	742.37
GRSF1	56.2874	32.8844	48.5874	52.7485	50.2111	75.1601	76.7983	49.5386	44.5675	47.0044	447.87	61.2218	30.1948	48.295	47.7291	113.748	18.5195	91.661	78.3507	51.6395
GSN	1766.62	31.4237	463.687	12.4174	12.8336	441.39	774.008	495.514	855.188	11565.7	1147.23	1291.55	130.804	716.386	64.1803	141.645	14.2942	13.7347	96.4381	134.267
GSTP1	545.288	152.095	593.657	157.617	299.801	1561.51	681.941	534.695	390.042	616.247	1552.01	668.045	292.881	533.362	493.417	389.743	280.069	118.578	1777.78	553.549
GUCY1A1	99.09	1.06426	6.78122	0.366212	0.360901	14.4866	24.4845	365.603	23.8334	62.0044	3.57823	22.2483	1.0724	397.903	6.02721	36.3374	1.14842	0.547284	6.65265	1.80061
GZMA	294.536	16.3607	26.5625	103.826	1928.8	14.8068	11.4529	12.921	29.0165	13.4469	33.7598	60.5459	30.6791	10.4553	1796.38	28.5921	65.0104	52.2854	35.8035	19.2039
GZMB	279.862	19.2232	34.1831	61.0036	1872.06	24.6172	15.9723	9.31308	34.2143	15.9883	18.9345	373.615	28.2082	11.9813	2351.03	4584.81	57.9918	69.7853	43.6916	30.1406
GZMH	158.956	8.32063	14.0986	23.0949	1102.56	12.4235	6.92662	5.8573	14.7302	3.58289	13.7857	29.5635	16.259	2.07299	479.816	26.57	29.7209	21.9079	12.8368	11.8865
GZMK	280.984	19.1889	10.5997	104.586	1507.29	8.1039	5.25359	5.16655	33.9039	6.15192	24.9982	14.0182	18.103	6.8488	344.14	15.1325	43.7749	33.1554	19.924	13.0012
H2AFY	80.4857	62.5695	256.821	90.3341	97.2937	508.292	422.397	136.586	131.79	63.9855	140.521	488.927	87.9636	108.994	140.088	248.79	28.1729	122.254	237.215	345.984
HCK	18.2525	12.6713	135.678	2.30039	2.26265	255.774	236.746	10.5994	4.89807	2.60305	162.063	354.22	2.16538	1.28996	1.48814	24.2945	2.35675	1.95784	32.3067	220.352
HCST	228.239	109.801	340.575	371.102	955.217	58.5147	332.568	8.88557	31.8399	19.3985	54.1696	182.042	226.994	16.9489	1031.55	295.007	83.2583	391.778	28.6199	436.873
HDC	0	0.378028	0.230142	0.400375	0.375315	0.507171	0	0.268508	0.137987	0	0.166135	0	458.745	0.213264	0.241587	0.709632	0.178917	0.415879	0.0725602	0
HERPUD1	251.667	476.27	317.848	132.919	260.635	310.623	588.392	281.672	207.867	233.06	157.936	856.291	209.376	176.898	212.667	1332.58	746.223	267.274	94.9699	295.196
HIGD1A	33.9951	30.0378	50.3902	45.6908	58.629	43.8513	61.6337	53.0732	53.076	81.9157	82.8279	56.717	87.051	102.364	63.4172	372.568	17.6344	52.9587	65.9609	56.2489
HIGD1B	37.4982	0.737888	0.285828	0.639164	0.410798	0	0.0606866	11.1627	0.996921	0.308286	0	0	0	562.695	1.02203	0.11692	0.186776	0.53913	0.213722	0.443154
HLA-DMA	187.235	661.385	1092.44	47.4892	207.766	1006.45	1245.26	32.84	442.07	95.6484	398.967	851.544	207.051	19.71	91.7562	636.389	71.2167	136.463	42.9382	547.816
HLA-DMB	62.6882	378.282	585.832	15.6816	68.9383	514.215	811.001	4.73973	115.069	25.1233	75.8822	623.815	22.1982	3.41712	37.675	321.563	16.345	27.0874	17.4339	228.089
HLA-DPA1	537.898	1830.6	4045.33	150.794	618.505	7954.33	6253.73	71.4012	1014.4	255.92	3474.11	4556.51	431.694	45.3207	264.112	1481.08	135.845	345.54	111.524	1679.67
HLA-DPB1	795.497	2419.23	4144.67	212.053	791.256	10903.7	7900.58	116.896	1183.88	379.226	5473.54	5702.86	587.631	74.3616	395.582	1598.01	151.534	415.098	134.636	1684.89
HLA-DQA1	270.643	985.619	2239.42	35.513	206.255	3126.84	2718.55	27.3803	398.691	67.4964	1961.99	2176.2	99.8535	9.38033	67.9204	634.082	52.4073	91.6828	66.9466	402.7
HLA-DQB1	543.727	1573.9	1929.48	76.4583	307.535	4036.74	3746.08	28.9547	471.298	46.5366	1964.66	3275.1	161.512	15.5964	115.829	802.231	76.3382	173.699	105.524	686.589
HLA-DQB2	1.7257	1.6965	81.5631	1.40305	1.25772	12.9751	362.375	0.101539	2.53358	0.314874	94.1108	1017.27	0.759498	0.343511	4.09457	0.940029	0.677745	1.21044	1.09993	1.62179
HLA-DRA	1793.48	6708.26	12739.5	253.959	855.493	15770.7	17052.4	242.721	2736.68	733.41	11963.1	11443.7	803.29	112.993	406.178	4369.15	308.393	362.76	514.741	6268.11
HLA-DRB1	1059.98	2763.15	6591.63	177.726	999.88	9173.09	7948.06	263.264	2343.36	1021	4426.99	4870.55	529.198	62.6944	393.211	1940.42	215.864	470.105	216.069	3043.66
HLA-DRB5	211.876	582.884	1443.61	34.7132	171.616	1624.06	2023.65	52.8265	642.285	263.683	616.52	1913.32	171.328	15.4403	80.0105	345.551	55.3679	73.9759	78.8703	515.489
HOPX	67.5027	52.7241	3.48024	17.8669	131.318	0.830072	1.33117	108.102	9.75297	1.60879	56.5693	18.6305	5.90031	287.721	550.533	4.53755	7.99581	3.19263	7.7056	2.98001
HPGD	19.1489	2.70414	4.52599	13.1424	16.9484	3.60759	1.34785	35.0912	1.61829	11.916	3.83775	12.9489	1561.07	5.66077	40.3282	1.9538	6.44239	146.633	24.3962	2.55115
HPGDS	0.42139	0.744195	6.36907	1.31918	0.812963	1.14935	18.3035	1.25275	0.644564	0.793016	0.340908	142.062	1843.84	8.53233	1.24321	0.207958	0.728491	1.06307	0.528868	0.0909575
HSP90B1	374.404	102.086	404.351	143.869	230.951	275.972	368.814	512.045	363.985	408.132	212.328	390.083	411.249	367.769	233.336	1267.94	676.511	188.845	553.32	379.351
HSPB1	512.014	82.4052	380.82	153.569	160.725	126.36	162.112	697.432	1108.53	517.738	381.559	115.303	242.937	970.716	150.195	107.132	114.273	219.233	2135.77	307.115
HSPD1	201.144	132.601	137.824	132.37	125.813	234.277	192.489	165.208	156.62	102.83	134.35	227.884	148.411	150.657	118.963	187.882	75.8146	149.883	566.743	159.285
HSPG2	51.5648	2.38553	2.34476	2.45351	1.84277	0.724819	1.76014	115.209	508.541	155.414	2.59612	4.82259	17.5715	15.6996	2.21994	5.68457	3.94121	0.926413	40.9501	0.517811
HTRA1	72.9111	0.993489	11.1414	2.73763	1.57077	0.307957	1.88584	184.853	193.988	333.987	0.44108	0.303498	0.188198	59.789	1.24999	0.257273	1.2239	0.739828	3.15386	4.895
HYAL2	7.79552	3.84408	24.1221	3.13525	3.39436	12.2265	10.3156	32.2191	405.295	26.5309	9.58139	10.0388	5.61829	13.7157	4.73909	4.93829	4.4062	3.6351	22.1728	4.59982
ID1	61.0878	4.3494	5.64803	4.00339	5.80564	1.57029	3.52389	207.191	689.412	21.9979	0.996415	7.67107	5.35528	71.0228	6.30048	33.2801	7.86578	3.71329	157.32	11.0275
ID2	211.19	25.5692	196.921	193.157	570.307	1218.94	284.782	111.926	178.54	168.519	1710.52	465.031	647.378	61.9874	997.668	130.599	42.4487	186.566	279.009	226.973
ID3	235.398	130.427	76.8306	39.4726	36.5052	10.6801	90.632	1209.24	817.475	342.835	12.7827	22.974	6.66358	1100.03	44.7478	10.9476	14.6191	84.2672	94.9015	43.0844
IDH3A	28.1726	30.5035	18.7496	19.8115	22.4396	95.3753	33.3179	28.239	21.9936	20.6547	20.2718	60.7556	21.8555	29.5816	20.6673	307.834	12.3162	27.6047	34.2339	19.49
IDO1	27.4179	8.82328	133.428	7.49539	7.5493	893.244	356.496	248.528	45.7345	8.55242	1465.45	177.382	16.1992	25.6048	8.59798	13.7677	7.97012	11.3913	101.395	231.414
IFI27	499.147	50.4515	1634.87	72.2979	136.235	385.415	363.649	1571.05	3751.56	890.987	447.996	282.056	114.537	1985.99	83.3327	237.405	110.759	284.868	568.338	596.188
IFI30	136.11	246.846	3148.75	26.2891	35.7935	650.739	3154.85	141.613	53.8435	51.4986	1716	1948.07	79.4568	43.812	29.6484	83.4441	76.7347	27.7577	90.7166	3907.66
IFITM3	981.208	43.7167	1092.1	59.0502	62.6511	335.938	1394.22	2624.71	2557.17	1894.19	491.956	654.481	744.992	2923.78	344.382	44.3733	63.2663	44.4632	773.169	2425.36
IGF1	57.1095	0.555987	54.402	0.175942	0.897718	2.05039	3.14449	26.891	16.5136	370.908	0	8.23246	0.0734064	0.345064	0.144294	0.254276	11.0441	0.330286	2.01179	0.188384
IGFBP4	316.84	9.10541	21.6203	20.7321	11.506	0.528676	2.70718	500.948	886.536	1193.87	11.1686	3.14366	2.42378	285.007	19.5103	8.75623	5.12553	4.99265	6.85387	7.62867
IGFBP5	1252.24	3.44652	1.9952	1.91414	1.89068	3.68619	0.873176	961.161	189.319	2967.94	10.6318	0.420287	2.86217	1147.15	3.10731	10.3062	2.37499	0.81353	29.4075	1.58362
IGFBP6	383.047	1.90229	1.84618	2.32271	5.00201	2.28596	0.80664	190.858	21.6474	2300.13	0.846004	9.50761	3.35975	127.47	8.76993	1.22213	2.74568	0.638885	3.37447	3.49245
IGFBP7	1945.35	21.2396	24.9877	14.3418	13.0813	74.5356	27.5226	3589.78	3913.25	4139.27	41.8166	38.635	12.3986	10067.5	61.1626	9.11008	19.3585	8.4186	35.0903	37.3987
IGHA1	345.751	716.45	600.742	353.515	391.92	189.061	293.789	161.284	818.511	1038.41	357.032	111.086	266.453	211.083	347.161	509.54	31609.1	294.508	181.018	517.44
IGHG1	496.88	587.487	604.496	352.757	389.209	162.891	200.941	211.186	912.915	676.037	369.872	92.5097	221.7	346.672	347.945	313.038	61358.7	267.826	201.154	207.066
IGHG3	262.464	381.376	426.709	239.858	289.333	241.901	165.418	144.474	508.233	417.813	177.109	95.9759	124.096	228.374	258.482	193.415	27678.9	199.045	142.908	171.889
IGHG4	858.411	844.245	1220.43	744.21	904.36	458.766	403.29	346.289	1161.59	941.4	930.045	245.166	457.683	364.574	658.876	669.862	56601.5	669.081	287.965	567.045
IGHM	275.414	1703.19	56.312	68.6255	57.1001	34.8444	31.7034	20.5291	73.5267	33.5833	64.338	32.1566	37.1841	17.2022	51.7336	355.316	4397.05	65.5078	36.4894	59.5021
IGKC	3782.74	7296.14	5162.73	3074.11	3372.01	1635.56	1396.28	1477.39	6011.95	5529	3926.24	1086.05	2123.86	2737.58	2893.69	4273.27	293813	2319.08	1489.39	2809.19
IGLC1	262.324	607.715	348.402	253.591	275.428	142.758	361.462	116.187	388.452	854.501	281.056	115.972	157.691	157.925	302.457	243.203	28746.7	214.949	173.331	295.837
IGLC2	688.477	2076.4	1342.46	696.259	760.537	399.76	492.725	359.204	1154.18	1722.96	618.275	203.339	555.896	394.883	614.964	684.572	93125.4	591.739	490.051	643.318
IGLC3	277.866	764.509	261.974	218.251	207.1	215.772	149.05	88.2597	452.459	285.235	235.469	67.5278	165.501	114.122	193.058	228.759	28917.3	145.13	112.236	319.772
IGSF6	7.03622	2.62445	493.057	2.61311	3.10814	18.4846	555.133	1.84845	1.26492	2.25487	29.7634	441.335	1.06533	1.75625	5.28451	126.343	2.36038	3.03851	1.58112	368.412
IL18	3.57562	2.65002	188.717	2.00168	1.79787	24.3984	112.022	0.236988	0.522942	22.1059	20.0201	224.242	109.78	0.183368	11.6454	17.1599	1.15643	2.05102	2.63576	19.7978
IL1B	20.2017	3.23793	195.481	3.39825	3.60055	3.81631	655.092	0.940019	4.33155	0.334366	25.0931	157.07	5.35439	1.03811	4.16938	2.71876	4.81552	3.78626	24.7616	1178.76
IL1RL1	0	0.325077	0.263126	0.77476	0.269935	0.253586	0.0661521	0.338098	0.125687	0	0	0.143348	448.733	4.03035	0.328164	1.47942	0.0314188	2.04504	0.438109	0
IL1RN	5.56428	1.75427	174.574	2.56695	3.04032	1.85337	189.929	2.42374	3.04316	0	21.881	58.0606	9.36563	0.7628	2.13475	0.938225	2.03559	3.63056	32.6956	904.57
IL22RA2	0.371408	0.326972	17.8188	0.236808	0.364156	0	82.8001	0	0.174608	0	23.3608	466.344	0.388427	0	0.762046	0.773199	0.16364	0.493232	0.956154	0.539011
IL2RA	17.1464	10.1486	61.1427	25.4763	10.2661	2.26233	1.67078	0.924366	1.98749	1.31399	22.9537	3.82045	5.05371	1.09014	14.9636	2.00434	4.29178	559.995	4.22703	13.9521
IL32	1126.45	113.33	238.976	1654.78	2616.98	48.6934	59.4577	692.964	386.746	298.186	563.047	108.884	109.398	289.33	1780.83	88.5144	200.462	4960.67	543.699	89.6399
IL3RA	15.5007	2.33065	35.1911	1.20749	0.753592	0.210533	15.6926	10.4699	188.802	1.09714	26.5153	39.6695	16.5299	3.37525	1.65119	542.673	1.35703	2.86039	0.624382	61.6049
IL4I1	17.3139	11.1658	297.646	14.1833	2.57201	58.2807	189.651	37.9147	6.91883	0.28189	420.2	152.138	6.37772	0.756046	35.0825	43.7729	3.01762	12.7385	19.1458	260.368
IL7R	106.288	16.6398	155.193	612.976	129.021	2.09583	73.5166	46.4908	32.5003	1.60244	419.485	28.7539	16.8599	1.13717	245.549	13.7638	15.2113	296.513	15.5516	79.552
IRF7	60.81	131.485	91.5436	82.7819	112.753	133.679	136.324	63.1464	64.8207	14.5487	133.242	173.604	46.6915	66.865	122.566	2037.5	67.4678	106.907	58.2193	270.524
IRF8	49.5728	276.204	120.409	11.2139	9.7444	1445.17	146.427	23.1816	14.8705	11.5428	370.49	157.716	6.93603	38.6875	72.8189	1437.61	10.2062	8.10802	10.0849	96.7174
ISLR	104.392	0.538921	0.141119	0.293119	0.444905	0	0.414063	393.054	2.68422	270.038	0.649418	0	0.13499	58.2467	0.343563	0.548549	0.398812	0.219771	3.89895	0.185379
ITGA1	56.7245	2.17996	1.12179	12.3659	148.156	1.32504	1.61793	181.537	85.9836	32.4659	2.32714	1.95232	3.58631	367.988	107.943	3.24537	4.18593	1.9598	2.90262	1.89942
ITGB1	327.353	180.637	136.23	169.969	197.484	134.676	114.395	602.76	383.678	444.776	83.254	116.23	72.6	957.497	242.223	57.3271	56.702	216.838	161.985	125.337
ITGB2	162.391	118.873	583.115	196.81	330.601	461.263	682.302	4.47027	20.8289	10.4679	65.3811	649.285	43.3125	4.62947	341.943	75.5872	33.2593	245.786	18.8196	430.3
ITM2C	99.7408	41.6553	44.0168	40.1652	356.478	28.3045	33.3604	153.008	25.9781	104.485	22.3818	76.5126	294.404	167.998	184.103	1442.98	416.065	25.0019	35.4162	12.8404
JAM2	21.8407	2.77624	1.31548	1.28938	1.86784	0	1.16522	42.0323	264.691	107.931	2.10888	0.50388	0.170352	2.56868	0.228712	0.786441	0.639888	0.179209	0.531868	0
JAML	34.4538	5.76918	102.828	84.8744	191.87	27.8703	499.714	2.52698	5.36305	5.047	51.506	448.073	10.9133	2.32441	70.3007	405.433	10.3689	91.0211	5.94983	183.315
JCHAIN	86.8885	190.875	111.728	68.5603	62.3776	42.1264	22.7897	43.589	126.438	107.648	85.0489	162.52	54.7537	59.848	58.1008	3861.67	6062.28	47.7403	35.7712	82.9372
KCNK6	19.6875	13.8279	33.9411	22.6452	22.4618	272.954	97.4193	7.27448	8.89276	4.39414	8.40734	60.2666	54.5839	27.4491	13.5947	18.802	18.9491	34.457	4.42961	46.3652
KCNMB1	47.5362	1.20299	24.3296	0.645884	0.734805	26.5108	77.7335	34.2088	1.6585	87.5108	62.5053	176.782	235.145	92.2636	1.0664	3.47689	0.753558	1.61129	3.07769	13.9881
KIF2A	44.13	32.6065	17.6614	67.0956	72.1516	67.6027	23.8587	24.1046	21.3905	28.1132	460.227	23.8035	26.9129	24.9397	54.6399	34.3648	9.38786	81.6017	49.1404	22.867
KIT	0	1.30362	0.808332	1.49674	0.536324	0.427186	1.33079	3.85191	14.5743	9.0412	3.51996	7.81183	558.039	0.418416	12.0321	0.149128	6.53451	1.15098	53.505	0.9916
KLRB1	88.6245	13.8042	8.24372	500.069	135.665	2.27202	3.28283	4.41661	36.8013	5.47704	6.10218	3.66939	14.9508	3.14055	1032.91	9.47701	15.526	102.433	11.2335	4.82387
KLRC1	15.7053	1.29509	3.35748	5.67955	117.804	1.5511	0.603994	0.894117	4.4015	0.745063	2.43717	2.9706	1.99494	0.823988	830.42	2.00878	4.76188	1.17502	2.92402	1.30741
KLRD1	48.0346	3.14846	2.41931	9.6178	277.368	3.12792	2.20085	1.3024	4.273	6.98072	2.05656	6.09958	2.40624	4.17564	1245.89	5.5638	10.2577	3.50198	3.73646	2.49439
KLRF1	3.38944	1.80591	1.47442	1.74163	8.92134	0.294131	1.38282	0.631775	3.54097	2.34981	0.810855	1.77141	1.44059	0.604515	446.104	4.98086	1.65264	0.4784	0.885051	1.13918
KRT13	45.8713	6.49462	11.3146	7.15053	10.9402	6.63684	5.71959	4.11301	14.3069	0	10.0967	11.59	15.6341	5.35416	9.36499	6.39033	11.4789	10.7871	565.213	5.53647
KRT15	260.732	39.2068	58.4073	45.823	53.1882	41.0018	22.322	35.0493	201.426	2.44084	45.1629	39.6271	103.974	25.2822	39.8186	26.7036	87.991	53.3765	3241.67	29.5159
KRT17	72.7854	3.34909	15.5636	6.78036	10.0658	7.35482	5.3852	53.7505	12.786	7.81463	9.1765	15.8715	12.8264	23.296	18.2041	4.24927	10.7876	11.6207	581.223	10.8436
KRT18	44.8895	8.59909	12.0913	11.504	9.50732	4.42164	8.27486	13.5507	61.389	3.93584	1.60354	19.5655	13.6998	116.363	15.1077	3.43231	22.8617	9.42809	460.825	6.34752
KRT19	346.169	17.8151	40.1379	26.1235	46.1251	26.1737	26.6371	48.3402	38.5962	30.1772	32.6076	51.3334	73.6567	18.7364	45.2451	15.2946	34.5269	39.0084	1795.49	26.7946
KRT5	226.779	8.53176	19.5022	16.5293	30.0399	10.9831	12.472	26.7961	44.8473	2.64856	15.8206	36.9595	33.8255	11.429	21.8957	100.228	29.0393	23.8805	1382.7	16.0409
KRT8	39.9114	8.66027	15.5579	11.2416	11.9808	7.9505	10.4506	24.4001	61.2216	13.4031	7.09474	12.8409	24.5751	38.8011	18.7142	7.80354	22.8515	11.5977	663.304	9.27534
LAD1	2.85301	0.68771	3.17263	0.953818	1.46695	2.78469	3.57184	1.28364	4.3014	0	314.91	3.35712	1.25631	1.63454	0.653838	4.07074	1.59414	0.593458	73.7751	2.41886
LAG3	53.2415	5.85657	51.6152	44.274	441.067	104.975	30.0904	2.84111	9.03358	4.44295	33.4034	47.7494	5.56055	2.43799	84.8981	16.867	17.961	74.6849	9.462	18.8229
LAMA4	30.8112	0.304604	0.90485	0.201052	0.356888	0	0.29295	240.93	79.2088	107.887	0	0	0.289851	287.464	0.387314	0.130035	0.277529	0.072695	0.29712	0.081491
LAMP3	5.5421	2.37045	9.54993	7.32273	8.60899	9.43709	39.2569	1.59784	12.9231	0	821.012	38.2916	4.08094	0.205899	4.17151	6.45099	4.14052	11.5786	34.8815	9.26546
LAP3	116.243	51.9811	387.061	51.7451	73.3377	407.461	453.209	214.319	271.998	84.7997	358.151	216.202	55.0761	197.178	73.2434	291.478	53.5733	89.5673	98.4085	452.849
LAPTM4A	602.282	160.553	383.957	117.007	121.632	107.454	247.719	1229.74	477.02	1856.39	109.405	214.525	1117	1248.38	121.464	243.152	70.8837	146.94	248.386	302.934
LCP1	135.939	204.933	253.238	228.305	392.461	693.364	522.937	3.41562	25.9049	16.44	721.329	753.247	235.558	9.47573	395.666	301.248	40.3591	254.837	42.1011	504.077
LDLRAD4	39.1057	48.1329	12.0336	43.0766	78.2886	86.3753	39.098	15.1714	10.3006	13.6313	9.15451	114.194	29.5917	7.52473	110.226	395.638	7.82726	53.9281	4.17629	24.995
LGALS1	1537.04	134.741	2345.95	172.991	510.432	1391.66	1516.21	4996.85	454.952	2535.13	1694.18	1640.36	1061.97	3366.13	538.415	288.92	257.107	597.998	630.279	2748.04
LGALS2	3.10077	4.27557	210.143	3.97609	3.28654	1313.19	546.523	1.26891	4.56931	9.73871	294.532	150.556	4.19032	1.33613	3.12253	9.51322	3.63517	3.46201	4.4595	303.542
LGALS3	278.047	16.5337	711.801	52.725	155.109	72.9935	276.91	309.555	339.62	813.183	162.559	21.0353	202.983	181.04	97.5541	16.3796	39.8927	126.751	211.158	360.137
LGALS3BP	339.371	11.9565	204.985	47.5121	20.3786	12.2091	90.8161	712.998	41.1462	791.886	15.8329	58.7951	26.5634	696.411	18.7359	9.49941	30.3026	58.4157	241.96	64.9782
LGMN	40.2128	26.5777	695.397	10.5031	3.46111	121.251	75.866	102.397	38.3778	138.354	34.656	106.8	3.90535	103.138	2.62907	255.68	10.081	35.1868	20.594	107.24
LHFPL6	149.851	1.12269	1.10437	9.77487	2.15964	0	1.64069	316.936	89.8983	430.411	3.3565	0	0.963368	832.064	1.02263	0.894317	1.13029	0.425225	4.81875	0.241832
LILRA4	1.70701	7.22834	4.00066	0.725119	0.620722	4.61109	2.50464	0.508159	0.877728	0	1.0156	158.131	1.92452	0.462187	0.383257	1095.47	1.26869	1.06081	0.663356	2.6066
LILRB4	2.01211	2.13068	340.564	1.66953	1.74672	3.34792	114.655	0.435711	0.765733	0.528068	29.9621	77.0699	1.52788	0.691264	2.64195	433.9	5.46971	1.8348	0.380158	194.202
LINC01943	26.0734	6.01835	11.6549	53.0881	121.887	29.9024	6.43451	30.2187	11.9706	0.701238	5.40179	5.78452	5.18012	12.5946	12.4086	5.35704	11.559	472.451	7.6238	23.8285
LITAF	158.171	131.053	537.25	121.367	230.099	385.066	719.444	151.646	96.5918	125.643	556.268	379.028	220.031	150.336	278.182	185.357	32.5002	111.98	185.999	577.238
LMNA	351.639	39.9234	203.384	93.8705	43.0579	310.675	263.242	808.568	486.958	525.006	33.9166	307.853	343.414	995.929	91.3675	6.57416	44.7622	141.786	255.311	85.2277
LMO4	91.1085	62.2522	54.369	31.678	38.9308	53.22	72.4602	131.51	46.6416	179.12	24.542	49.8469	593.436	126.764	79.3401	60.122	45.5075	7.31055	220.355	44.1185
LRP1	78.8012	0.915392	61.5499	1.09533	0.8946	0.250951	29.2776	183.473	4.34322	422.533	2.55369	2.24991	0.345956	30.1095	0.596906	0.381746	2.9907	0.309911	23.4795	69.535
LRRC26	3.15424	1.10859	3.12104	0.782923	0.671812	0	0.776236	3.17578	0.733028	1.70639	9.26884	8.46681	1.90751	0.496199	0.50644	258.819	1.36911	0.25309	6.58598	0.371082
LSP1	294.242	326.267	174.224	305.605	549.728	1422.9	542.659	117.583	35.9431	278.098	1852.46	583.465	31.2628	16.7738	559.563	400.799	123.83	485.37	53.8934	329.68
LST1	92.4625	42.2639	574.131	27.2907	17.5402	237.375	1039.8	8.18803	31.3774	11.9188	196.682	2009.19	42.8006	4.1281	109.808	76.9913	11.1108	61.8958	18.5699	985.589
LTBP4	113.193	10.9932	6.04497	19.3409	17.8437	6.16761	7.80689	85.5385	60.3659	708.896	6.58019	10.5588	10.4478	72.9067	15.38	14.6633	6.39121	17.5036	21.087	3.19088
LTC4S	5.23811	3.40123	31.4408	7.83127	4.98741	7.66556	29.1454	3.23356	54.4721	29.6858	4.55936	52.3696	1420.86	1.40012	25.2532	0.487047	8.9316	3.66838	4.567	9.39872
LUM	1483.14	6.94597	9.08543	5.88303	7.017	1.04972	6.82223	7920.13	11.1439	4760.74	3.9838	1.37516	7.97707	917.739	8.12317	4.44939	8.9003	6.30387	2.29495	6.6373
LY75	19.761	20.6829	20.8614	21.8056	19.733	42.6205	20.9879	8.12243	9.78565	3.20161	262.424	27.5157	8.10622	1.8217	20.945	15.3146	4.66567	53.6044	21.7276	17.5188
LY96	54.3461	57.3323	417.679	59.7982	18.1182	86.7895	174.123	69.1384	107.372	44.8025	92.1268	106.147	14.1999	33.5477	9.01331	134.981	76.818	80.6529	8.70751	300.799
LYZ	453.031	326.621	9820.07	183.256	138.685	5500.61	9125.73	92.556	585.505	723.835	1016.53	1417.71	172.945	250.406	123.717	152.416	246.828	80.7829	2109.67	11898.6
MAFB	45.8471	1.73853	394.073	2.13746	1.97406	1.09597	135.79	222.187	18.2093	110.296	12.2936	27.8324	3.87376	44.2757	2.39126	3.62518	2.98858	1.9988	17.8497	345.037
MAOB	7.50461	0.231042	0.101814	0.192937	1.57423	0	0	9.84389	11.1619	30.3448	0.322426	0	352.664	10.3984	0.0544419	0	0.390383	0.117547	0.711046	0.126342
MAP1A	26.1885	0.963879	0.759177	2.41389	1.56925	0	0.374742	61.3074	0.445679	67.7956	1.75251	7.48839	28.2129	74.3489	2.26384	294.75	0.396009	1.57085	0.944078	0.384689
MAP1B	142.448	5.84468	0.10325	0.475984	0.617417	0.568688	0	221.51	66.6065	213.164	0.15628	0.152051	0.0828862	789.191	0.297953	0	0.801911	0.187342	5.99849	0.230231
MAP3K20	82.4805	9.01058	6.80414	3.91137	6.63591	17.6002	24.7225	62.7172	29.6253	64.1026	33.7533	19.564	9.5768	288.608	1.34591	4.25426	2.96093	4.58427	29.7423	40.8407
MARCKS	128.702	77.6802	581.4	4.84624	4.14293	34.1177	181.139	394.209	226.81	313.228	1169.87	36.5309	10.0555	185.961	3.62444	7.2293	29.9114	3.63388	108.286	480.203
MARCKSL1	152.23	220.881	129.574	68.9362	60.753	341.56	313.922	237.498	446.795	58.7566	2896.35	166.118	58.4775	286.706	51.9835	74.3865	44.7215	46.3101	871.728	291.866
MCAM	52.0911	0.4822	0.0327695	1.33007	0.598579	0	0.216631	9.82673	96.4979	2.2967	0	0	0.329197	327.75	1.08712	0.383321	0.633944	3.44779	1.19653	0.344982
MDK	170.734	14.6225	25.8361	16.341	17.0915	16.3017	10.8663	549.531	219.679	333.297	29.0432	12.4149	70.0076	266.442	12.1275	9.24213	47.8109	18.3839	773.755	21.432
MEF2C	165.569	582.889	115.684	7.09109	5.77147	43.4207	191.551	50.9564	306.774	29.1798	29.1112	181.197	9.45958	572.876	16.5946	388.698	96.5409	5.35088	12.7351	192.728
MEG3	70.0697	0.499289	0.114909	0.265263	0.852031	0.253887	0	187.195	5.2407	471.108	0	0.552031	21.9356	40.148	0.117601	2.90817	0.375692	0.549359	6.43141	0.185548
MFAP2	22.5538	0.243047	0.214895	0.531952	0.377358	0	0	264.178	10.6939	58.4597	0.190708	0.182973	8.06058	26.3647	1.02235	0.707366	1.0113	0.439017	13.0123	0.669676
MFAP4	478.163	1.68977	0.5182	1.211	0.79749	0	0.266463	323.347	11.1223	2551.35	0	0	0.150197	139.924	0.529428	0.246919	1.2504	0.60447	0.977191	0.314305
MFAP5	81.4522	0.37659	0.992459	0.239773	0.250683	0	0.375224	66.8416	0.108299	514.023	0	0.174276	0.0841999	1.55127	0	0.223018	0.135816	0.166268	0.443115	0
MFGE8	229.201	2.57479	3.5606	8.93414	9.41429	4.76341	1.50845	330.113	60.855	271.278	0	1.13157	6.21934	1075.02	50.8354	0.652109	3.76936	15.556	25.0623	0.836948
MGLL	38.9154	2.72835	45.8913	1.33096	2.60292	8.72341	2.72123	17.8342	153.715	46.1645	326.093	12.0613	6.90427	186.687	12.0443	42.4141	11.0737	0.644839	3.78592	4.97938
MGP	2312.92	12.9599	11.3181	8.29681	6.01899	9.16446	3.88675	1624.17	1074.83	12836.2	6.23677	0.800848	4.02339	1552.95	7.43439	5.08981	13.4512	3.99962	11.7533	2.73782
MGST1	45.9195	0.758071	12.5777	0.547132	0.669347	17.5738	3.94873	7.57131	3.23143	387.233	2.723	0.747103	0.766122	0.159672	0.861785	33.0857	0.905861	0.806119	13.566	39.0734
MGST3	221.186	53.3812	217.555	82.0431	108.491	86.8547	91.283	253.36	266.352	357.048	73.9207	90.4201	63.484	603.793	84.877	35.6504	46.7558	72.7844	135.736	111.329
MIR205HG	130.131	14.9483	23.3572	20.1217	16.582	11.6943	7.8426	38.3265	139.497	2.95844	11.9996	10.8543	54.1155	7.565	9.12793	4.55973	65.2163	17.9866	1219.15	4.80931
MIR99AHG	81.3224	0.758131	1.0827	1.41065	0.962738	0	6.93381	108.384	34.3271	372.698	0	15.3012	11.5048	56.3713	1.48513	2.71418	5.5996	0.753733	126.875	3.81115
MMP11	141.811	4.17709	2.29704	1.49641	1.41674	0	0.443611	2483.78	4.09472	4.81074	0.201054	0	1.3458	113.935	0.456675	8.45321	0.962957	1.32996	4.84963	3.12314
MMP14	74.5575	1.32006	150.35	1.27118	1.62777	0	35.8372	473.175	46.5843	102.974	5.63403	16.0358	2.77708	83.3869	1.48699	0.793701	1.94353	1.45695	18.2646	38.478
MMP2	237.088	1.08286	6.81851	1.11106	1.04843	1.43703	1.06283	786.312	94.7137	1080.43	0.379753	0	2.83207	35.2147	0.504142	2.04819	1.70066	0.633564	1.157	2.33419
MMP9	3.66541	3.15557	872.916	3.95627	3.49752	7.75214	90.5188	114.366	6.50712	2.18555	9.97106	132.006	5.99454	4.69907	7.38219	2.04949	3.20449	6.72827	1.54719	29.6908
MMRN2	0	0.472615	0.311956	0.382631	0.171906	0	0.111872	0.105701	237.613	4.081	0.998517	0	0.108552	11.9021	0.557333	0	0.188149	0.194784	1.53591	0
MNDA	20.3431	53.4767	370.657	4.33733	9.19992	345.301	765.862	2.30053	2.96792	1.04118	195.877	346.966	10.8534	6.22565	3.23005	68.678	5.41328	2.21216	4.32789	1023.9
MPEG1	7.04754	35.8552	159.399	1.25624	1.10986	244.949	86.9112	0	2.51743	4.04942	7.85043	34.6331	0.797814	0.977773	1.66158	442.348	1.73423	1.00448	1.02596	142.898
MS4A1	242.839	1538.38	17.0425	24.9631	24.3056	23.6785	13.0985	7.69052	45.9059	17.4287	13.2618	12.2455	23.7598	8.87755	20.5607	26.7836	36.4056	14.7141	21.4225	13.0572
MS4A2	0	1.1858	1.44581	1.09281	0.916958	1.15737	0.702529	0.565514	0.553658	0	0.964929	0	2424.85	6.49679	0.809225	1.17171	0.24517	0.477575	0.753925	0.813427
MS4A4A	4.26245	0.973396	322.875	0.796882	1.02673	1.86342	51.2046	0.877332	1.64517	0	4.70449	63.9785	2.46459	0	0.847826	59.5185	1.20042	0.584117	0.79535	159.386
MS4A6A	15.2511	4.14765	980.093	8.95974	12.0323	66.9352	747.503	4.01447	6.67669	4.82319	8.46661	411.73	4.96918	0.90992	4.05804	500.643	4.79392	4.22931	2.0513	621.915
MS4A7	22.0192	50.3551	442.506	1.54779	1.74028	31.0129	203.699	2.93953	2.22057	1.2444	34.6244	78.015	1.63174	0.297257	1.20883	3.64785	2.89153	1.11466	1.195	371.562
MUSTN1	102.974	1.49342	0.951844	1.34667	1.96848	0	0	0.746319	2.71207	4.88034	1.4856	3.45132	1.02605	661.856	1.21683	1.82789	0.982402	1.7692	0.905896	2.59594
MXRA8	110.389	0.510264	1.50321	0.55128	0.472972	0.277445	0.165054	483.594	0.146364	356.884	0	0	0.877355	164.861	0.162769	0	0.448872	0.431605	0.707439	0.888612
MYH11	194.378	10.0005	1.67233	8.82717	6.16563	1.04789	2.67795	11.7916	31.4074	9.32714	70.011	5.10969	3.62329	599.595	4.75441	3.45706	1.93748	7.21083	13.1492	1.68354
MYL9	675.981	10.7002	8.11058	3.53642	3.4945	6.71856	3.26159	657.567	99.5826	337.358	11.299	21.1624	4.29625	3947.52	5.18645	1.61405	6.41963	1.64712	19.7709	2.37423
MYLK	65.4235	1.37985	2.22139	0.962602	0.618769	12.8233	0.725894	123.629	68.9004	22.1726	3.79843	6.6532	1.31421	505.7	0.605414	2.95974	1.20861	0.915956	21.2726	0.24666
MYO1B	44.8889	1.84004	4.4724	2.17925	1.00866	0.174462	0.0483139	127.146	37.7089	27.8451	1.22423	1.45859	2.09431	327.604	2.45993	4.12211	2.67585	1.25842	86.0086	0.991175
MZB1	17.9199	48.8842	24.3173	22.1354	36.2235	12.461	10.4156	10.2206	23.508	19.0987	40.072	15.6585	11.4738	6.22333	36.7188	626.137	1530.09	53.3605	7.15442	16.4997
NAAA	29.6423	34.4554	77.9591	33.0583	27.6628	450.375	93.7171	33.8943	19.7993	39.8601	35.243	37.0821	24.4152	28.2721	19.0336	36.1473	4.76271	45.033	17.9434	77.4859
NABP1	33.3252	61.0179	110.618	106.524	55.2252	177.82	136.659	27.9136	24.2677	17.308	508.295	136.11	86.7135	17.1168	41.6312	53.9608	24.2286	188.94	24.6109	118.564
NAMPT	85.4805	35.3582	318.536	37.637	62.0094	123.609	383.543	72.9563	104.286	46.6877	139.448	144.837	53.2319	37.3343	47.8866	88.2193	20.7662	146.273	107.951	1163.28
NBL1	157.898	2.00541	10.6603	10.7441	32.6161	0.960624	2.40674	357.287	73.4466	418.067	3.69328	3.02404	2.21743	130.14	32.3991	4.13851	2.47004	1.8988	20.678	1.48186
NDN	65.4085	1.25403	5.81607	1.59185	1.09845	11.5068	6.93506	145.755	20.6132	202.852	4.03971	8.46243	5.5751	140.218	2.46491	8.55748	1.0306	4.417	11.153	0.704941
NDRG2	82.555	3.96522	26.3732	7.66954	3.54994	111.976	169.503	57.525	32.337	223.437	18.5858	450.347	37.8066	189.262	7.00759	1.72847	2.8075	3.26009	24.1526	7.8055
NDUFA4L2	264.183	1.67165	2.81571	2.05181	2.47003	1.41114	1.01909	30.0257	1.81534	29.8317	0	0.261042	3.98994	2091.32	5.01236	0.302445	3.37637	1.46831	39.3691	1.04457
NENF	121.18	47.9765	103.51	57.03	69.6712	66.9195	65.6084	122.161	87.741	340.125	59.1685	51.4933	141.713	136.219	30.3041	80.6352	50.2989	50.2956	105.668	59.639
NFIA	168.654	4.24811	11.2378	32.4053	10.3483	0.617558	6.1296	98.6302	202.516	666.118	5.07804	6.37158	105.818	120.704	6.04096	6.79933	16.6061	7.39829	153.516	11.7745
NFIB	83.4319	3.17765	1.6997	3.33802	1.4238	0	0.332636	59.8619	317.635	277.543	0.42233	0	5.43478	132.548	2.7375	0.493042	10.9964	2.06931	148.651	3.52407
NKG7	454.297	39.0623	77.9623	86.7373	2998.93	42.9792	37.7061	14.6138	56.2615	26.2944	30.7604	179.111	58.5718	15.5506	3202.99	141.756	86.6283	63.4859	41.9174	69.2393
NME1	86.9114	43.2384	65.5215	39.756	47.8342	82.3458	72.8729	89.7899	79.0506	47.9508	26.1582	90.2731	61.8599	76.3491	61.3274	52.5268	81.0831	62.6283	339.695	58.3275
NME2	495.867	304.11	555.119	247.84	244.841	855.856	592.813	674.168	660.865	583.908	454.897	723.678	328.508	626.543	363.194	508.5	285.584	230.846	1444.9	401.112
NNMT	140.17	1.38325	2.36811	0.913472	1.47544	0	0.524963	604.455	163.768	179.265	1.14208	0.301553	1.34047	227.067	2.06125	1.44667	1.78602	1.23747	3.39816	2.37236
NOTCH3	104.9	0.473594	0.233762	0.431912	0.518456	0	0.114144	119.48	0.291897	13.5391	0	0	0.285795	469.182	0.555612	6.6316	0.647228	0.776149	15.2593	0.291592
NOVA1	31.9415	0.0680849	0	0.409903	1.29638	0.617558	0	30.8794	11.4433	255.226	0	0.126871	0	8.71447	0.0784008	0.140148	0.133349	0.263144	1.80295	0
NPC2	253.302	154.239	2350.77	82.6875	60.9371	322.413	1405.14	552.643	808.287	615.775	425.096	483.059	439.445	202.605	70.8434	1363.04	199.53	99.0265	326.052	1562.08
NPDC1	45.2981	2.82253	2.17174	31.5693	18.0361	2.56343	2.56335	31.8685	562.59	126.059	0.939124	3.60846	1.808	27.2086	5.60984	2.23187	2.92815	43.9449	5.48311	3.18709
NR2F1	77.7859	0.532269	0.291681	0.531797	0.275614	0	0.0769152	152.83	17.5328	366.219	0	0.457842	0.634476	61.7275	0.383246	0	0.314471	0.200321	0.624657	0
NR2F2	102.349	1.31438	0.91975	0.912328	0.865192	1.68559	0.131538	84.6417	136.438	202.929	0.224665	0.229264	1.31316	392.266	0.79909	1.09178	1.63149	0.575449	39.128	1.80329
NREP	49.0231	3.54003	7.60262	2.27522	1.98542	9.19975	8.46502	261.2	54.4199	40.7049	10.1976	11.9467	12.8108	208.82	14.0114	44.9885	2.44757	1.31553	36.2642	13.0684
NRP2	6.35543	1.9617	65.3887	0.878481	0.776792	0	15.7215	48.5147	84.8575	29.1369	226.782	3.0342	6.03134	7.66446	0.124442	0.160226	0.205977	0.232787	4.88884	20.5623
NUB1	71.7438	74.5906	93.1288	71.4881	86.4767	76.0881	123.814	61.133	76.2746	51.9158	777.029	83.5888	87.3501	56.9975	76.8892	77.421	15.5263	62.3538	117.516	86.6543
NUPR1	176.021	15.8528	468.035	16.5739	17.732	9.65707	11.6334	383.024	164.78	509.887	17.8834	18.6094	31.377	313.519	20.4348	14.1177	34.3916	16.5391	1029.77	57.6492
OAZ2	145.31	47.6187	205.636	40.2535	46.4468	207.596	178.181	151.625	153.55	116.928	78.2786	208.453	139.177	669.51	57.6269	75.2212	21.5127	50.7851	118.578	130.75
OGN	85.4262	0.313788	0.0986215	0.881092	0.912582	0	0	11.2986	0.449417	518.929	0	0.187869	1.04523	4.63584	0.195939	0.12876	0.202311	0.828217	0.212926	0
OLFML2B	78.9309	0.179988	50.6919	0.366322	0.298113	0	12.9108	228.566	0.512286	171.174	0.347728	3.10706	0.341563	210.559	0.540655	0	0.0262307	0.173093	0.268833	12.9789
OLFML3	116.157	0.95281	79.1138	0.672478	0.721831	0.979125	17.7367	203.855	5.72726	563.44	0.316778	0	0.257919	83.5582	0.983725	0	1.69468	0.429574	0.853589	6.61167
OMD	44.3962	0.15401	0.0678952	0.149905	0.0942274	0.422894	0	55.1659	0.519378	260.463	0	0	0.308885	0.273039	0.122966	0.0880975	0.0810376	0.11388	0.159156	0
PAK1	18.4827	14.7373	74.8728	8.22977	11.6531	181.652	232.21	22.5117	6.61251	16.2991	98.145	359.564	96.7469	36.3834	12.136	23.8569	8.23784	10.5058	37.3815	78.4876
PAM	78.2908	2.68137	3.9083	11.6135	18.4003	4.56296	2.45481	166.001	54.0547	260.992	3.83437	7.56725	3.60098	61.8703	11.0927	2.77411	3.05409	29.6832	11.9845	4.76283
PCAT19	1.92278	1.998	1.01871	1.16038	0.872868	0.169697	0.368866	1.36396	373.701	5.23669	2.3009	0.168728	0.450599	3.43909	0.312752	0.565927	2.32681	1.07628	2.0971	0.19595
PCOLCE	391.27	3.49119	1.49788	3.08737	5.08263	2.19128	3.1533	912.902	11.0676	1275	0.870785	7.24516	2.13014	653.947	4.89583	0.38124	3.49969	2.77239	4.39295	1.58565
PDGFRB	174.674	1.454	0.263833	0.667343	4.79199	1.23512	2.14825	419.408	1.19506	228.031	0.419362	12.2091	0.389584	639.677	3.90843	0.257397	0.36343	0.480567	0.985458	0.217434
PDGFRL	47.314	0.141851	0.211494	0.108213	0.16174	0.238334	0.543869	32.4039	2.83054	347.141	0.721785	0	0.133943	8.77606	0	1.06794	0.165974	0	2.71603	0.5978
PDLIM1	108.083	129.734	8.37444	7.95616	17.5977	33.686	9.18047	101.815	504.355	129.341	16.5558	12.4031	6.4389	349.644	22.0864	7.93045	22.9045	6.22872	174.338	10.2466
PECAM1	12.7239	11.6331	64.8331	9.43739	48.308	27.2242	33.9005	2.19648	685.757	5.11989	18.518	12.3257	3.38114	1.35932	38.5896	88.6336	52.915	2.97657	1.9342	79.4033
PERP	94.12	10.1824	14.3914	28.8049	42.9411	6.14543	5.57572	116.029	106.067	79.9606	22.5615	9.48093	19.9652	23.5587	21.375	11.1029	21.9898	50.6946	577.037	7.5171
PGF	47.2225	0.554079	0.542144	0.611791	0.448681	0	0.586709	38.097	22.3088	104.453	1.37788	0.99451	0.124779	431.303	0.489599	0.0943999	0.383743	0.500514	5.53049	0.243781
PHLDA1	103.802	4.64309	31.3092	55.5103	107.407	4.85651	25.2635	316.175	37.5438	30.6377	9.75868	13.4072	77.8895	570.257	77.3478	3.58303	12.5242	183.49	65.3862	68.6805
PI16	154.09	1.33238	0.666373	1.64745	0.634022	0	0.116867	7.11363	8.55013	969.441	0	0	0.449645	1.54659	0.14497	0.136778	0.491057	1.3494	0.45498	0
PKIB	4.09647	1.10099	32.4949	0.946754	1.12335	17.4789	144.975	0.689729	0.611159	0.638805	7.04498	332.779	14.6603	0	1.18857	0.342044	1.23298	0.942463	3.66815	10.8753
PLA2G2A	387.059	0.969921	0.0583031	0.622853	0.594045	0.277445	0.274957	24.9293	2.73825	1549.38	0	0	1.17525	5.3504	0	0	1.19726	0.231301	0.941562	0.0726008
PLA2G7	0.581317	0.752808	323.294	1.02681	0.932701	1.44418	66.072	1.08116	1.30251	0.706076	8.19056	10.6339	0.420496	0	0.631639	1.29416	1.48542	0.624695	0.370662	85.0675
PLAC8	77.9036	277.601	51.5549	104.437	26.9983	156.695	526.308	4.85574	21.8277	8.31435	84.9042	740.57	12.4704	3.36782	241.459	1856.84	24.2571	9.9358	39.4396	352.37
PLAC9	252.705	1.87653	1.45111	1.05534	1.18715	0	0.39131	140.711	56.6613	1366.68	2.92485	0.209667	2.63337	482.01	0.858798	1.2901	1.86931	0.323881	1.16652	0.167199
PLAGL1	38.088	11.127	16.8773	7.51473	11.2565	4.49512	29.3931	65.845	18.7613	315.553	82.4256	37.455	45.4568	48.2359	10.6449	32.4855	3.19239	20.9841	16.4208	20.5061
PLAUR	64.0774	4.34579	464.939	7.53972	4.30888	198.471	593.339	114.193	31.4435	36.2695	17.5591	154.838	147.904	29.3584	7.77573	103.168	7.81251	4.53688	7.12889	943.278
PLD3	98.4085	20.3279	622.281	31.8414	36.3678	27.1631	70.8769	187.307	104.713	346.903	14.3497	25.5179	117.088	108.72	52.6715	16.3272	62.6794	42.4468	212.187	75.5365
PLD4	7.17855	66.4461	26.464	2.11679	1.20157	0.88357	114.388	1.23581	4.30265	3.11122	18.5479	199.726	0.788888	2.32437	1.00565	1064.41	6.97892	1.39516	1.32075	20.3429
PLEK	36.9179	79.7103	378.679	10.9211	115.517	591.563	432.041	2.0032	8.793	4.84007	483.001	299.796	52.7179	2.87272	154.971	633.026	12.5121	18.7852	40.1405	529.822
PLPP3	78.0266	2.64169	5.0257	0.857739	0.700189	12.6611	0.722754	86.3655	107.786	482.558	0.424918	0	0.557003	91.6567	0.86733	0.382849	0.697176	0.669881	28.9499	2.73445
PLTP	85.3232	3.01732	122.075	2.07971	3.10923	1.96905	9.76984	83.825	16.8814	318.765	0.599346	4.98208	6.8503	52.6001	11.7908	9.834	18.6431	2.43913	139.346	7.2789
PLVAP	2.77411	3.31179	2.35999	2.15176	2.11362	1.70042	3.35636	1.27541	1249.06	6.16124	1.00411	28.4691	2.39281	2.39813	2.05545	80.9934	3.28704	0.680292	1.47754	1.30338
PLXDC1	81.1009	0.524881	6.64214	6.27123	11.4958	0	1.37718	151.656	2.00822	122.341	1.4426	0.192392	0.744509	273.355	3.8283	4.40557	0.711414	0.716628	1.0155	0.0925099
PMAIP1	177.125	165.71	40.4006	80.353	147.636	79.6148	134.998	95.3301	149.442	10.261	210.442	115.384	74.6294	47.0692	112.109	203.136	57.9052	347.165	973.451	80.2225
PMP22	122.143	1.03815	131.545	0.915331	2.19005	0	47.8599	306.453	89.8539	568.065	2.11021	2.79392	122.346	265.493	1.36545	16.156	2.2517	0.625532	2.94895	61.4108
PODN	31.5598	0.174335	0.0418323	0.139837	0.11959	0	0	65.1149	1.05127	222.324	0	0	0	15.5165	0.911653	0	0.271258	0.0377929	0.149726	0
POSTN	225.619	0.675801	0.940048	0.454001	1.04547	0.12102	0.195693	1112.88	66.9686	2.74258	2.77618	0.234975	0.19938	193.245	1.31115	0.460361	0.991173	1.23597	0.440147	1.56108
PPA1	173.486	76.8422	196.053	112.467	108.823	911.621	985.103	245.779	182.934	184.493	1490.9	397.5	39.7511	154.512	71.947	113.426	65.6151	143.524	286.16	309.849
PPIC	76.3492	0.797952	13.4181	0.916076	1.02696	1.58216	0.540311	400.154	167.594	331.431	4.74335	0.872464	0.407651	149.211	2.37517	0.691005	0.998685	0.548765	13.7849	1.05358
PPP1R14A	46.2347	5.21839	2.46375	0.867712	0.612852	50.3457	56.1101	32.366	29.6962	0.308286	70.7756	217.49	0.466082	848.37	1.02107	78.7653	1.24241	0.595331	2.75617	3.43034
PPP1R14B	64.629	57.3129	39.4751	39.6668	89.3535	56.7123	45.2706	49.7782	57.9438	25.9854	24.6787	86.4528	45.7808	22.6246	84.985	695.787	17.582	19.2258	102.639	24.6081
PPT1	79.4686	46.9647	279.153	62.5079	72.4276	884.309	297.961	90.7357	83.708	104.614	85.2073	184.693	106.889	117.292	58.8302	30.3419	16.6468	74.4088	45.0709	201.752
PRCP	47.4433	33.2217	88.1138	19.4365	19.98	139.743	121.792	54.873	589.117	178.846	42.3064	135.519	17.6808	37.549	34.9984	41.2169	26.0838	18.094	37.4162	63.2121
PRDX2	187.853	64.2305	58.7394	181.488	122.927	99.7112	38.8115	215.588	185.838	270.423	38.4945	58.3476	84.2135	214.682	131.807	45.4411	104.652	240.686	518.129	37.2912
PRDX4	75.9569	29.757	71.3221	36.6983	29.3747	43.0044	43.5542	232.527	127.476	163.671	19.9612	64.3986	55.9297	115.477	36.7636	35.464	319.857	44.0884	93.8097	45.6551
PRELP	103.061	0.516956	0.909632	0.331864	0.27562	0.169697	0.0637613	64.8867	1.9444	461.708	0	0	0.0567095	69.0663	0.249769	0.0984139	0.436022	0.291461	6.87011	0.109891
PRF1	46.1046	4.1066	5.09087	35.1997	494.554	1.42485	4.28806	8.36354	7.16986	2.33142	4.68125	14.6556	8.22384	28.8403	847.471	9.14554	14.0195	74.2519	7.24028	3.55249
PRNP	85.9076	41.0769	93.3175	56.7053	47.4853	14.8878	35.999	148.666	40.6498	351.319	7.85832	19.3051	143.523	36.1617	59.5474	24.0272	12.0617	95.8893	93.1627	79.0806
PRR4	542.257	433.61	198.972	219.453	165.226	107.514	83.2849	146.017	819.293	1375.86	168.076	40.3495	122.253	434.85	150.585	148.293	385.006	70.1767	2930.78	30.9517
PRRX1	161.654	1.01047	1.74544	1.0673	1.83341	0.771523	0.76337	481.553	6.91388	294.743	2.26584	2.29718	1.14828	341.79	2.79587	0.510894	1.4596	2.1083	88.7931	0.721666
PRSS23	106.379	1.68578	1.67414	1.68585	9.33493	0.815824	1.34351	884.367	315.062	125.116	0.227537	1.5794	1.5786	586.058	32.8945	0.485142	1.68927	1.70161	10.3491	1.596
PSAP	470.205	159.27	3554.19	130.97	131.642	1006.97	1313.08	837.999	389.833	1220.04	278.407	274.459	426.348	514.619	145.79	546.492	299.682	180.73	379.457	1823.21
PTCRA	1.18793	0.434605	4.02201	0.639711	0.252386	0	0.217305	0	0.104879	0.316717	0.135946	2.25778	0.0971592	0	0.104595	385.531	0.193561	0.253392	0.0748802	0
PTGDS	831.631	20.8483	778.865	15.7618	13.1455	21.5526	7.29836	1590.92	115.706	4980.33	10.9765	236.258	9.37881	18.5383	52.3238	2564.2	20.1789	9.82385	10.1294	9.73024
PTN	97.8907	1.29564	0.459382	1.41086	0.860844	0.620621	0.804181	176.244	1.00637	396.035	1.65137	0.463303	1.59712	234.712	1.62935	1.19173	2.50832	1.27279	40.0406	0
PTP4A3	82.2333	11.4508	4.12626	14.8288	3.82539	3.51155	1.34878	34.5164	83.1407	7.63381	5.92949	22.9057	1.55316	408.246	5.87117	59.0112	29.1678	58.0868	11.0099	4.091
PTPN1	65.3107	101.443	81.7975	50.9097	60.3851	100.66	115.209	30.0161	35.3371	18.7733	431.193	125.989	51.2767	54.5808	56.5765	121.173	28.762	97.2044	81.4279	85.6481
PTPRE	30.0531	20.3102	145.663	43.6225	63.9956	536.597	228.026	60.8098	69.8808	5.8389	13.2602	131.135	16.7013	40.4273	74.2908	445.032	7.08074	44.897	10.3465	282.576
PYCARD	125.206	102.649	363.057	67.2531	132.655	313.135	404.56	74.3531	122.379	76.8922	15.1392	417.978	238.623	31.0916	113.392	283.541	60.3094	108.675	728.092	447.029
RAB13	66.1626	8.92047	110.896	5.86349	6.9834	10.2058	32.9149	276.206	349.636	70.7008	51.9901	19.8296	62.1186	242.639	8.91199	20.0342	16.8602	7.45436	215.697	94.2525
RAB31	78.3054	41.1978	175.077	1.81687	2.25817	114.815	176.055	308.698	30.5126	38.5543	67.2764	102.152	3.87036	170.078	6.90308	17.4817	3.55582	2.60893	4.61045	227.128
RAB32	18.9374	1.85673	140.019	2.05446	2.2498	412.203	158.293	48.1614	26.8973	34.0183	32.0262	166.576	264.87	39.9786	8.25305	9.62583	1.66254	2.10999	10.446	106.348
RAB9A	31.1706	21.1041	40.6295	23.7994	27.0924	17.9292	22.2356	35.4067	17.8874	34.412	409.647	21.4605	31.775	29.7604	40.021	31.1547	16.356	47.4931	48.3173	18.6111
RAMP2	20.9914	3.72167	1.26434	2.08494	1.79759	5.12694	0.528449	11.4624	1107.29	180.637	5.24669	0.624412	2.40107	6.34854	0.696781	3.94201	3.96496	1.58709	7.51851	0.685827
RAMP3	42.0556	2.61646	0.728382	2.15344	1.17976	1.62713	0.578466	73.485	825.851	30.9197	2.27442	0	1.62858	45.3804	1.15869	1.01608	1.95369	0.740797	1.15677	0.498541
RARRES2	383.453	4.44142	36.1757	3.08298	3.01376	1.8465	1.24652	1175.98	48.99	1069.94	53.4429	1.99004	1.37321	190.748	5.28522	7.7906	5.61761	2.06791	3.99816	3.09001
RASSF4	13.6684	2.52038	125.328	4.88398	9.06289	13.5732	88.6368	35.7059	11.0505	37.6554	469.883	48.9823	2.36531	41.428	6.56855	7.23475	3.12994	2.49984	30.645	62.8218
RCN3	62.1788	0.9847	4.65948	0.774964	0.846761	0.174462	3.26448	263.322	6.36233	164.569	0.234928	13.5337	1.25519	100.117	0.313901	0.397834	2.5734	0.627203	0.866092	2.92529
RDX	70.6459	25.8753	73.6701	34.7383	33.5509	45.3629	36.6646	95.7517	410.117	118.067	78.3868	37.4774	76.7924	99.8419	42.7519	20.029	26.458	60.7079	51.1076	53.0292
RGCC	145.785	81.6534	89.6235	255.597	284.569	1361.6	149.367	33.4353	294.319	23.4606	27.8996	71.3656	13.8088	12.0406	197.957	31.6199	83.7197	162.989	20.3899	166.97
RGS10	111.176	56.7635	376.111	216.372	160.273	888.499	481.344	51.071	25.1998	33.4721	241.473	431.427	362.527	30.7258	96.3665	116.612	28.015	223.874	85.6773	231.43
RGS13	0.42139	23.6987	8.53639	4.80381	5.66225	1.73411	11.492	0.156679	0.722565	2.55906	6.24187	15.0243	1140.81	0.378928	5.39136	36.928	12.8954	3.13264	2.34702	3.67524
RGS2	257.855	374.414	559.846	209.208	314.504	242.273	1178.56	62.0236	31.4717	47.8821	338.022	585.433	1140.3	47.9247	262.306	1864.18	133.825	135.355	23.0779	1059.08
RGS5	542.532	1.65278	1.75368	1.44071	1.56933	0.352958	0.866369	111.803	18.4166	29.193	0	0.543705	1.48956	5452.9	0.748681	0.714901	1.20313	1.28316	1.47477	0.773853
RHEX	0	1.67931	0.374172	0.324616	0.370446	17.1367	0.137075	0	0.0469597	0	0.426203	0	616.94	2.51627	0.184491	4.36097	0.272113	0.29257	0.0843509	0.179948
RNASE1	5.97207	3.44398	695.944	2.62032	2.83593	2.36863	10.5013	2.90236	647.698	4.3674	13.3055	0.990647	1.81022	2.18328	1.8431	6.6574	5.90912	2.24526	17.1064	32.5001
RNASE4	106.022	6.98011	13.2281	2.86467	1.04027	0.918266	5.54252	92.5571	24.2487	541.97	0.876588	7.92227	2.0008	83.1004	0.7182	1.66621	6.50881	6.87984	5.57341	13.6895
RNASE6	8.47383	79.9938	273.415	4.72274	5.16316	34.1259	250.442	1.52719	5.29333	7.25895	28.4999	231.907	3.57247	1.88052	2.79794	599.244	34.0256	2.23704	2.39584	130.108
RNASET2	236.832	374.398	655.427	245.599	139.775	642.289	563.676	32.018	34.9492	109.541	70.309	421.774	133.4	24.1852	108.642	882.093	90.6073	213.703	55.8596	590.424
RNF130	22.9981	7.69904	282.28	7.00963	6.14594	4.23618	219.971	51.2175	49.7662	93.7119	40.8697	90.7658	141.914	66.9083	30.375	148.76	1.77558	2.24851	20.6007	199.05
RRBP1	153.15	10.8218	86.3734	22.2077	32.1198	76.1881	90.1301	304.049	149.383	207.506	89.7241	75.6187	103.481	133.641	60.5772	263.226	125.508	28.4372	73.3073	98.6157
S100A10	369.028	107.478	848.934	280.853	304.696	1367.73	814.251	446.913	767.54	902.603	651.54	911.157	222.715	116.991	279.493	82.9909	50.2156	298.675	210.797	1389.63
S100A11	684.31	172.897	2578.44	460.916	414.702	917.212	2069.87	1176.77	733.642	751.063	868.159	1444.91	987.587	779.916	473.135	358.728	135.927	429.852	1742.65	3254.92
S100A13	174.191	8.04329	35.1568	6.18813	5.65759	2.99717	5.75393	324.546	335.107	380.066	37.4059	8.76278	20.8516	70.2965	27.15	18.7165	8.77108	6.33033	70.3075	15.2615
S100A14	70.4588	7.32243	13.1629	7.72693	11.5948	3.38929	5.17779	11.2282	56.322	0	10.1102	9.78405	19.6352	8.16865	10.6207	3.09648	18.5117	10.2256	757.24	9.36998
S100A16	62.2782	5.1758	6.94144	6.32831	7.00103	5.06375	2.61809	262.156	329.085	75.3041	4.9587	3.37003	10.2979	24.0841	5.90288	2.18347	9.86572	8.08109	338.48	6.52163
S100A2	108.186	5.04905	25.2304	9.40931	18.9456	10.3906	7.79687	42.2283	42.6289	14.6808	10.3933	27.4019	20.4441	36.146	27.7162	4.81494	18.2947	20.2669	649.736	22.2006
S100A4	1193.07	231.182	840.519	1290.64	1537.55	110.847	1468.89	1169.04	176.533	1742.33	120.735	2018.29	2451.94	1877.55	977.772	545.388	148.564	3191.78	137.259	3086.61
S100A6	1629.02	245.279	1436.83	713.562	1091.7	641.37	1630.53	3152.34	2226.32	4674.74	584.687	1547.28	2601.91	1767.84	621.352	1519.81	185.75	1058.35	1047.85	3388.56
S100A8	14.1425	5.90006	295.591	5.77534	7.09115	16.6621	147.882	2.56288	7.80664	9.98922	17.8897	14.3373	7.96041	3.34791	10.3115	7.51502	5.95847	6.18785	38.1413	4011.33
S100A9	39.79	9.29778	780.847	9.98168	11.2956	29.2053	305.739	4.93767	12.8124	8.74021	20.5209	13.5627	5.4904	6.86593	16.3757	14.7994	12.892	11.5192	33.9341	4281.92
S100B	15.3438	5.20967	122.723	14.4657	7.70861	815.894	461.16	21.8797	1.76941	2.10842	134.992	2810.36	2.19093	0	22.8097	6.83271	7.13449	6.37999	10.4643	29.079
SAMHD1	58.714	17.5721	253.578	99.3393	67.1993	352.274	355.035	100.829	89.7521	91.7814	27.0164	320.686	13.4302	95.9913	86.3738	321.162	15.7091	180.304	64.9072	297.72
SAMSN1	152.756	171.715	196.091	186.391	302.208	11.4778	110.679	5.03275	15.3602	12.2207	1074.31	55.9693	1615.08	10.8899	211.535	12.9581	38.9726	284.775	19.1205	294.811
SAT1	652.311	550.647	3912.03	425.878	473.435	2261.19	3048.94	1283.36	1176.05	350.589	2203.72	1103.48	910.522	253.468	389.529	679.831	432.124	1256.93	589.377	5480.98
SCT	0.791952	0.43529	0.899346	0.466597	0.64045	0	1.29687	3.25104	0.165499	0	0.364045	40.9753	0.520206	0	18.3768	566.511	0.77939	0.459189	0.514594	0.636513
SDC2	116.297	0.83342	48.6837	0.675381	0.800876	18.1585	4.72885	233.992	2.01162	370.761	23.2161	1.64494	1.38572	425.38	1.21748	0.463968	1.14349	0.520314	13.5588	71.442
SDCBP	172.25	104.29	648.22	138.824	116.346	161.567	253.497	280.443	441.634	357.582	209.792	137.157	367.714	244.33	132.289	75.1047	23.7597	96.2402	79.1051	564.839
SEC61B	229.242	151.204	301.19	223.734	289.069	292.789	338.875	336.701	281.905	253.609	788.194	500.373	295.679	273.711	254.61	1553.24	325.642	284.018	330.565	279.916
SELENOM	447.245	60.5823	30.804	91.0404	65.6559	18.5452	24.4502	870.697	369.168	837.812	17.3562	22.6412	34.4898	813.263	29.1901	7.1338	115.632	65.5656	61.5159	20.9575
SELENOP	188.413	5.6402	1499.53	4.53847	5.3036	8.49656	11.8932	197.683	200.799	1135.38	3.87194	2.32912	4.77073	300.584	6.14631	3.44473	6.2167	4.57345	58.911	5.08564
SELENOS	132.112	57.2063	194.947	85.3317	133.205	151.748	113.711	234.159	150.993	163.406	193.669	119.459	135.535	148.439	146.862	737.943	246.949	105.455	108.768	115.303
SEPTIN4	50.3685	0.36811	1.48097	0.29003	0.556121	0	0.24549	74.9214	8.73954	24.9338	2.50339	0	2.32161	496.991	0.83107	1.5883	0.457467	0.651524	0.470567	6.26066
SERPINA1	17.2957	1.83441	389.993	1.6345	2.49745	60.7586	459.803	1.33199	3.56586	4.55298	47.9924	38.7385	1.12267	1.45514	2.88571	1.57309	3.19617	1.80315	3.24552	785.124
SERPINB1	75.1598	91.744	199.418	105.67	127.281	1047.61	515.844	61.6381	79.8251	78.4224	626.512	250.337	232.611	51.0588	157.564	110.941	18.8072	125.476	37.0703	431.933
SERPINB6	71.5273	45.97	120.228	28.8541	24.6795	307.172	120.598	129.914	159.699	121.658	80.0464	75.6207	153.444	204.96	99.6625	16.8803	7.32057	4.6384	8.72504	111.137
SERPINB9	44.3044	68.8717	94.9232	68.0869	111.86	695.393	414.792	34.1237	39.7223	14.6024	460.927	367.686	49.7124	21.136	89.3761	123.235	17.1694	148.751	6.68882	399.178
SERPINF1	488.75	6.82576	218.307	4.06678	4.54126	341.103	188.456	1126.64	11.0409	2086.28	190.925	353	46.1774	586.47	3.54933	684.437	5.89153	4.0362	74.4599	20.6431
SERPING1	449.925	3.60348	332.354	2.93337	3.06118	44.2904	102.487	919.96	215.583	1848.12	21.2762	20.5454	6.92762	981.271	3.15614	86.9321	3.8652	2.70627	6.88086	149.546
SERPINH1	127.539	2.44106	15.79	6.9416	8.05533	4.51707	10.9544	616.715	201.024	162.633	1.26394	5.9728	7.82902	388.213	6.49095	1.32882	4.32399	10.5754	32.8403	7.09533
SFN	14.3273	3.65463	7.85924	6.04681	10.1205	4.36907	5.39972	15.7977	27.6906	1.18469	3.29021	5.61779	19.9139	8.8986	8.84317	6.68334	8.35701	8.64461	495.684	6.14639
SFRP2	458.834	1.11555	0.724163	1.05171	0.88281	0	0.19877	1319.97	0.956121	1640.63	0.462586	0.669252	0.257148	2.20485	1.10541	0.329104	1.25704	0.751315	0.860881	0.221375
SGCE	47.8335	5.29063	0.149057	0.609018	1.0268	0.250138	0.134725	97.2151	10.4526	254.663	0	0	0.197451	130.695	0.342957	0.168043	1.63139	0.620137	6.49495	0.108739
SGK1	33.6439	23.6241	414.676	27.8035	24.211	247.888	584.776	19.5956	85.6112	5.75867	34.2411	143.842	162.299	24.3166	36.7237	4.72711	20.8729	11.958	131.448	334.111
SHTN1	1.69488	0.657897	38.5368	1.52294	0.919624	275.55	59.5105	4.6176	5.32449	4.08354	57.1803	32.7547	2.00796	4.10336	0.534619	41.809	2.30541	1.43889	15.8563	49.8738
SLC18A2	0	0.296933	0.169538	0.474489	0.233252	0.253586	4.04109	1.076	0.268583	0	0.605629	25.8768	892.207	6.93467	0.203155	1.86702	0.14073	0.198654	0.269227	0.134753
SLC31A2	15.6596	3.36709	133.627	7.94115	4.61256	90.8441	199.507	27.8962	4.98222	13.6323	111.504	102.967	3.09081	16.3866	6.97003	10.2319	4.1827	9.00148	6.9714	167.474
SLC40A1	36.5354	2.0831	573.181	11.67	2.09819	1.64057	34.2922	41.8606	30.5501	73.6041	3.10943	2.9755	7.72649	88.5834	4.19383	15.6213	1.45651	1.54516	6.01647	17.3333
SLC9A3R2	19.7061	2.38902	4.8581	2.85779	1.88972	3.26937	2.5393	55.7025	712.799	58.7828	0	1.04088	9.2351	54.7357	3.41196	5.10051	1.68443	1.34161	17.6316	0.766529
SLPI	166.79	54.6219	30.7026	29.9912	23.4599	11.3933	15.2055	14.4788	140.386	604.406	17.7577	4.96306	20.5255	41.832	19.6109	13.5778	45.6094	11.5426	407.965	5.99708
SMCO4	30.9139	17.2927	155.96	42.6819	12.1955	256.438	208.973	48.9402	23.8255	15.6379	91.7317	283.511	8.41508	19.948	20.3589	92.2594	9.66989	13.2582	21.3299	195.079
SMIM14	114.98	436.79	54.2459	23.0032	17.1518	148.752	66.2367	68.3876	86.4057	158.08	173.165	97.8362	70.8921	86.482	32.0408	148.785	25.0121	15.9661	128.064	60.9782
SMOC2	63.3312	0.20958	0.0849619	0.178239	0.0443202	0	0	29.0283	0.370874	254.456	0	0	0	372.575	0.0924355	0	0.0943257	0.0843861	0.484058	0
SMPD3	2.30936	1.16001	0.499963	2.90471	2.70492	2.26842	2.32078	0.399584	0.988188	1.47652	0	15.1328	0	0.90138	3.11378	352.653	1.31747	7.80156	0.89438	0.681473
SNAI2	49.4568	0.389181	0.357913	0.220512	0.384589	0	0	222.984	15.2164	88.0817	0	0.439433	0.503094	110.497	0	0.219663	0.823033	0.611204	18.8958	1.92845
SNCG	57.6953	3.05206	3.76393	2.67803	4.12617	2.56764	3.20815	4.48454	351.284	13.3775	5.43601	4.64849	1.87609	157.789	2.78849	0.581526	4.50014	4.87948	144.338	2.70791
SNX3	276.346	376.675	427.195	173.08	180.082	2338.49	447.837	410.294	442.805	405.062	231.799	600.606	383.314	412.125	204.311	453.215	84.4897	209.301	197.928	429.886
SOD2	268.457	39.4342	962.486	45.6393	35.3564	109.002	321.729	449.861	128.03	169.891	355.28	60.1476	29.803	62.3122	31.182	42.8435	23.0724	42.5137	114.546	1676.08
SOD3	545.231	2.16817	1.16103	1.03734	0.941576	0	0.252458	300.273	4.94523	1706.9	1.71418	0	0.434925	1343.51	0.752492	1.22219	1.52912	0.626161	2.43748	0.80186
SOX18	2.74174	1.14359	1.43274	0.853522	0.757574	3.003	0.398343	0.86318	409.691	4.29726	0	0	0.772277	2.69245	2.37988	0.261003	0.628667	0.371618	3.61508	0.114
SOX4	230.258	30.6401	31.8516	47.7377	52.9139	54.5943	30.0709	395.193	253.026	110.63	117.7	117.37	306.445	254.885	76.7963	438.551	50.0513	205.816	940.317	25.9463
SPARC	758.509	3.86353	21.0805	3.24631	4.76851	0.12102	2.34193	3664.57	764.123	668.878	3.79103	1.87819	8.2316	3557.74	4.17734	3.8158	6.67402	4.10381	53.5861	7.85441
SPARCL1	773.688	7.76471	2.78406	5.2162	4.13804	1.52686	1.4911	650.94	2714.91	1647.68	2.21464	0.579045	6.80226	3478.13	4.94642	2.54161	9.47449	2.67601	72.0024	1.07397
SPI1	36.5048	61.1699	425.601	4.19059	4.03938	495.73	557.127	0.854877	5.48507	7.73075	184.755	590.521	78.2963	8.00523	4.76034	27.3556	10.9235	3.85427	4.04604	420.601
SPIB	33.7037	138.497	11.0843	5.24473	3.21124	26.4305	44.5166	3.37925	5.6867	3.53369	96.0232	162.692	5.36365	5.8265	3.58381	429.069	5.41105	3.55775	50.3213	3.72849
SPINT2	52.8402	68.555	157.694	44.4382	14.8447	265.359	269.745	12.3917	28.4893	13.0164	224.418	245.631	175.885	26.9894	25.8854	278.212	40.1729	25.0551	424.936	101.267
SPON2	148.358	2.1203	0.996211	17.5207	24.5703	0.612203	3.82189	750.593	3.63348	353.962	6.94509	3.34045	1.57133	313.406	104.087	20.013	2.33237	10.3804	2.80626	3.16144
SPP1	7.23773	8.56856	2814.63	6.98273	8.3322	2.52163	221.925	21.358	690.48	9.40733	30.4425	37.7299	6.19767	4.12847	11.3097	11.6479	7.42168	8.21439	7.30506	5108.51
SPTBN1	74.4745	22.4377	3.85361	27.491	22.9623	0.29712	2.09546	121.271	313.149	207.244	7.7134	4.20045	24.7326	112.778	28.8416	20.8149	7.27153	21.0719	29.7807	2.32663
SRGN	474.582	204.35	1682.83	1193.14	1217.35	974.909	1900.22	33.9146	453.437	31.7788	1879.35	968.652	3100.14	57.3918	1603.01	1438.15	224.788	1354.29	92.3982	3747.67
SRPX	91.9722	0.538655	0.0637201	0.240414	0.222575	0	0.123425	71.181	15.287	851.869	0	1.64056	0.523064	39.8589	0.152628	6.88557	0.303861	0.0544521	1.06574	0
SSPN	109.013	45.0898	3.96572	1.64923	1.11286	3.0815	8.51393	146.898	10.7609	411.622	21.853	10.8942	4.24974	62.2589	1.21249	1.01798	14.9991	1.45096	73.8382	4.50283
SSR4	347.587	268.52	425.973	364.877	438.23	316.242	349.987	438.266	355.161	418.322	257.679	321.735	601.679	286.467	411.886	812.344	2675.73	360.095	378.227	355.784
SULF1	36.5881	0.185936	0.069575	0.244684	0.449929	0	0.127764	255.782	15.2246	39.1814	0.580718	0	0.403684	36.2626	0.0885195	1.41594	0.194108	0.191536	1.37102	0.0981104
SYNGR2	117.709	211.079	317.57	55.4544	72.7746	259.956	336.709	19.7215	142.41	19.7811	753.673	469.027	106.995	56.1628	71.1461	320.509	48.6712	166.445	329.723	168.014
TACSTD2	18.0589	3.80761	11.5926	6.29852	6.59622	147.407	86.9791	16.5571	31.8342	6.72006	9.78001	753.255	9.06023	9.21928	6.23659	4.81995	7.4156	6.17421	435.337	9.11807
TAGLN	741.716	8.73803	6.84576	5.0327	5.15024	5.09874	4.13141	1003.88	30.1712	499.182	5.92178	6.41461	3.23333	4997.08	6.16981	9.82455	7.16282	3.55654	43.4198	6.7164
TBC1D4	23.1114	5.15038	13.0413	70.255	28.4372	37.4231	30.3528	19.4789	20.8927	10.5373	371.07	53.0961	11.9305	11.5055	5.15127	38.0649	6.13752	223.351	15.7632	5.13201
TCEAL9	133.415	3.87675	44.3164	3.5212	3.43737	7.51191	8.03882	300.575	126.134	254.032	0.50624	11.3489	48.863	162.537	3.5334	16.7675	7.55864	4.4862	101.206	32.3472
TCF4	216.293	194.971	83.9874	4.88195	4.30086	27.5913	43.0423	621.794	471.511	362.449	73.8763	137.633	10.7119	366.535	21.4714	1050.79	33.287	4.42515	69.6296	46.7643
TCIM	92.4466	2.9684	9.18766	2.68641	4.3967	1.69062	2.75318	95.0697	190.325	25.9335	1.84461	8.10538	11.06	161.244	3.97474	2.11075	9.3203	4.60771	311.405	4.9279
TCL1A	48.9606	257.058	7.47864	5.95027	3.37425	3.36341	2.06018	0.426332	10.9398	3.59335	8.96108	13.8138	2.84121	3.06908	3.51293	1087.59	8.32866	4.434	4.27928	2.16109
TFPI	85.8739	1.64892	3.18551	0.972909	1.15518	0	0.377259	135.332	252.75	391.515	45.9721	4.41672	2.7433	310.151	1.61727	4.92081	1.5628	0.737829	28.9902	2.84381
TGFB1I1	46.5331	0.657709	1.60503	0.957171	0.562274	0	0.403296	126.36	43.3098	82.8351	3.31575	0	17.3348	315.357	0.365357	0.157441	0.110259	1.37338	2.07198	0.254935
TGFB3	38.9796	1.45064	0.111291	0.740467	0.906653	0.226906	0.650661	291.329	1.72163	74.2975	0	0.400476	0.366416	61.2515	1.34966	0.841708	0.649608	0.466104	1.61211	0.35244
TGFBI	110.341	1.58357	322.213	4.28652	2.82021	135.928	220.973	120.497	10.3241	149.011	7.8434	51.3028	0.89138	255.626	2.48273	176.892	1.52719	1.78819	3.26443	263.073
TGFBR2	51.2426	48.0481	34.7916	33.5695	42.6039	3.88253	27.2816	32.6555	310.688	55.0451	6.44458	36.3134	42.9017	27.3036	29.4064	94.3323	5.41332	10.2736	4.74724	27.5963
THY1	212.036	1.03599	1.67707	1.69752	2.38729	0	0.862109	827.207	48.1978	160.954	2.95438	0.74945	2.12516	1096.72	4.13917	0.887704	1.30549	1.70752	11.3377	1.42873
TIGIT	81.9578	11.7843	6.38948	167.188	266.877	5.89644	2.58142	1.86314	10.5365	1.84607	4.52966	7.7347	8.312	2.09309	109.278	6.96996	14.7613	647.576	9.52857	5.16107
TIMP1	837.601	32.4686	702.801	79.1471	29.4217	171.497	917.244	2398.28	615.011	2648.54	265.599	236.947	660.606	2667.61	113.628	20.5127	93.4233	48.1478	139.965	5463.14
TIMP2	108.815	1.81983	104.888	3.89273	1.94447	37.1581	25.8129	380.696	58.475	329.4	3.28885	7.15997	1.48047	125.591	4.41842	5.93001	2.82338	1.91384	2.31721	52.0121
TIMP3	248.665	1.82852	14.62	1.15215	0.858456	0.253586	1.96812	238.131	332.423	815.149	0.364045	0.174276	151.715	426.852	0.643649	0.372798	1.78253	0.408352	6.32735	0.179056
TINAGL1	100.481	0.853977	1.01774	0.628955	0.649945	0.869131	0.724897	3.10251	186.846	3.2413	0.126489	1.65263	28.6764	606.217	1.10429	3.0819	1.47379	1.27667	32.6028	4.82368
TM4SF1	35.9564	3.12713	3.74456	2.52321	3.17801	0	3.01122	23.5473	866.459	41.0469	2.43508	1.23683	4.09398	117.887	2.3113	1.49446	6.39656	2.32546	116.51	12.7761
TMEM176A	82.3408	2.68587	427.876	2.34541	2.16046	5.0758	164.879	189.847	26.4038	209.711	529.904	31.9185	44.224	37.636	3.09407	1.57403	2.32302	1.74484	7.25127	117.916
TMEM176B	139.167	4.73805	861.233	4.39395	4.2909	6.31059	312.18	366.712	33.881	387.575	556.145	72.9519	145.3	95.0995	4.13256	2.82875	6.22472	5.15888	5.80788	279.798
TNFAIP2	49.5593	3.66139	116.456	3.80813	2.99593	132.903	99.4251	54.1535	55.2756	108.676	538.317	87.9318	13.5672	23.32	2.76697	3.36445	13.5176	4.30577	150.936	130.076
TNFAIP6	121.981	0.7802	31.1465	1.05739	1.0787	1.45406	2.89085	481.651	2.30627	67.436	31.0536	3.52888	2.20498	262.728	1.19614	0.285585	2.3477	1.52812	28.8932	71.6965
TNFRSF13C	51.5723	292.874	3.34196	8.04942	6.49406	3.22463	4.87891	0.547698	9.42033	4.17851	3.81125	60.819	5.32411	3.34863	4.58253	10.753	18.6947	4.97009	5.49682	0.742047
TNFRSF18	28.3184	6.47646	7.03453	128.346	48.8725	6.46526	9.14151	3.51373	13.0527	3.86013	34.4903	11.5095	27.9115	4.34311	423.251	10.9433	16.0689	646.865	9.87825	7.85456
TNFRSF4	18.5638	7.93814	27.8515	188.034	18.7299	9.63166	10.2585	4.59517	51.9168	1.59012	64.2839	8.24944	72.7388	5.84069	61.1346	62.6497	15.6931	921.749	5.8838	8.63354
TNFSF13B	71.6624	14.5494	400.837	68.5009	10.428	72.4835	302.31	139.253	6.00418	167.964	182.649	69.986	9.32513	32.8309	66.7023	180.715	5.52543	47.8579	6.06609	514.364
TPI1	601.374	262.944	709.791	319.915	441.651	578.584	800.91	587.483	444.573	325.236	542.074	871.096	501.459	749.559	556.114	192.975	173.552	455.254	1626.9	952.715
TPM1	300.183	9.4606	20.5869	17.4296	18.7713	29.0283	10.8627	513.663	101.862	193.652	15.8485	6.27701	77.2106	1292.68	19.535	3.12037	5.33242	15.7905	75.204	21.1647
TPM2	326.146	4.79178	4.4354	3.32488	2.66778	1.47947	2.39076	549.675	15.5157	224.565	2.24551	24.7007	1.37782	1855.93	2.61536	223.156	4.95861	2.05039	21.8708	2.2911
TPM4	255.504	111.58	289.144	125.631	143.846	394.859	348.938	693.464	404.73	156.211	256.403	298.293	184.413	762.509	167.058	211.829	64.4487	212.975	100.113	372.516
TPPP3	92.0526	1.5886	1.66326	1.24178	1.25367	3.73573	5.35061	87.331	7.93124	239.641	0.598879	0.56779	0.245631	699.094	2.16033	1.7574	2.08259	0.909568	5.26325	15.8244
TPSAB1	3.81891	5.01666	13.3262	4.42023	5.53339	17.418	3.91109	8.91861	5.98806	4.34316	3.86721	1.50145	19607.9	65.9253	6.42782	7.37574	5.04936	5.07843	6.06376	6.97099
TPSB2	17.4221	13.9584	30.2292	15.8107	20.9793	15.7961	10.4396	21.6392	21.0525	14.0229	15.647	8.56705	41537	113.013	18.1785	19.6176	16.809	15.0235	10.0499	18.1957
TRAF1	6.79043	7.30166	7.75272	42.7865	39.5965	47.1601	23.1733	5.6065	4.36552	0.925417	352.426	16.2282	2.35914	1.84338	21.1879	9.4435	4.37424	97.4583	11.3226	14.481
TRAF4	30.9691	39.3908	4.61516	9.25969	10.0996	17.7881	6.49296	36.8146	16.0497	5.7758	6.31723	23.8967	17.1574	11.8396	10.4571	320.168	7.7493	12.9936	71.0498	2.13442
TRDC	1.99576	2.28759	1.35076	15.7387	94.4688	1.10165	0.632226	0.210847	5.32468	4.2348	6.38972	1.91074	6.04498	0	1011.28	3.67341	4.63655	12.9838	2.1066	2.07978
TSC22D1	169.189	11.2306	54.8377	22.9814	69.8551	3.79823	24.0709	422.287	456.441	248.359	19.9573	18.7269	425.829	656.385	25.7447	15.2721	17.0082	20.0756	539.66	18.0197
TSPAN13	23.692	102.34	15.0479	4.49393	3.26165	88.4966	12.1591	2.00892	129.143	2.61133	214.072	108.492	9.00735	3.14016	8.14787	1021.17	24.0758	10.5639	44.4911	2.65334
TSPAN4	58.2034	3.35462	164.557	2.88025	3.09366	6.55284	29.3447	186.243	170.659	250.604	19.6526	12.7343	42.0767	130.005	22.8938	1.71314	5.12881	2.25143	13.1179	25.6328
TSPAN7	4.51044	1.6087	3.09868	1.04205	0.663365	0.208089	0.360338	1.5861	413.396	14.2271	0.419448	0	16.4414	5.0021	0.654168	0.135065	1.57012	1.05464	16.0924	0.87514
TSPAN8	79.5196	0.804772	0.657806	0.731131	0.787869	0.451045	0.0500892	65.9574	0.645204	575.537	0	0	0	16.8075	0.415387	0.301166	0.795751	0.289572	3.24613	1.49875
TUBA1A	346.18	133.904	174.471	125.135	150.111	432.645	349.986	547.491	205.191	396.021	281.05	293.106	249.582	676.156	153.52	60.7695	19.3453	126.483	117.488	254.694
TUBB6	34.8014	6.14719	38.1125	1.35042	1.16199	56.2571	17.915	93.9895	86.0814	87.3585	256.012	24.1909	10.1025	82.5714	1.56967	74.2418	1.57219	0.347954	4.20202	21.99
TXN	242.013	92.1488	718.328	162.539	217.513	2179.01	308.851	285.753	306.319	292.903	7668.82	728.828	287.685	256.788	195.063	2742.82	132.454	297.533	710.87	466.751
TYMP	433.759	245.248	1490.9	194.706	294.962	930.637	1730.28	770.135	372.451	321.635	1270.3	678.164	205.851	438.095	186.883	330.649	199.877	609.666	988.388	2063.19
TYROBP	88.3932	19.8214	3522.99	16.7506	34.5134	132.97	2341.6	7.6131	14.9222	13.3626	1311.6	1509.82	839.109	6.57824	1182.5	1077.67	32.3948	17.9951	12.5626	3703.38
UACA	55.6539	2.12904	10.4334	0.48101	0.564794	0	3.94747	153.064	103.109	63.8507	0.219635	1.43399	0.82888	410.004	4.30134	0.217466	0.358827	0.188471	12.6389	3.69045
UCP2	93.5081	203.71	256.397	211.26	178.376	625.141	287.011	6.70156	26.1555	12.2738	120.767	374.424	63.2518	5.25252	158.738	545.872	33.7112	362.502	35.2899	221.87
UGCG	51.5969	49.0238	48.0352	30.7	23.5845	25.7567	28.7095	77.7174	110.84	37.4016	60.3264	110.913	17.3598	64.4557	24.6977	625.99	10.1755	33.3794	62.448	20.5856
VAMP5	113.253	59.4141	484.177	92.2799	141.441	224.58	340.173	290.192	541.101	189.507	148.738	77.8521	142.773	375.718	119.19	74.0827	35.5002	164.18	20.5202	775.057
VAMP8	138.603	170.272	900.41	216.737	283.422	527.311	699.057	13.6935	110.649	12.639	178.745	874.242	441.893	37.939	322.458	931.088	74.1267	337.134	245.362	664.496
VASP	89.7944	155.539	105.772	77.4511	101.546	195.099	243.333	42.075	75.3721	18.6427	51.5528	407.377	113.448	120.194	119.785	48.5587	19.0169	107.722	33.9879	190.664
VCAN	174.602	0.478584	37.9284	0.622237	0.550806	2.25495	14.6459	901.267	22.6105	277.767	8.68834	0.214454	1.18662	171.796	1.40124	0.790454	0.787533	0.312563	3.99285	638.202
VIM	1526.34	300.527	1260.37	603.98	759.645	2534.65	1828.12	2557.84	3410.74	3200.3	1856.62	1997.82	2743.82	2702.67	646.268	667.564	176.017	772.725	77.0378	1651.87
VIT	23.026	0.123085	0	0.119056	0.117993	0	0	4.84341	0.773955	215.444	0	0	0	0.173669	0.342168	0.123224	0.0979898	0	0.574502	0
VPREB3	51.4727	455.374	10.2139	8.39954	4.47063	3.23078	2.98843	2.8911	10.7514	6.165	3.01272	2.07395	6.46963	2.93959	5.18061	10.6172	31.6269	4.79359	7.62988	0.956175
VWA1	7.84631	0.698653	1.10095	0.529398	0.551707	0.296924	1.15555	20.088	289.925	21.6471	0.2731	5.014	1.32652	6.03965	0.195524	0.120196	0.582354	0.466268	5.08065	0.367378
VWA5A	9.40483	3.36856	9.34602	6.44541	5.8235	2.04469	2.89967	24.4341	13.1551	22.9648	0.665687	7.60284	943.238	12.0618	17.8188	4.44817	2.88772	15.1678	3.42573	6.74529
VWF	7.18472	2.94616	1.37672	1.80569	2.10619	0.250138	0.980814	0.619394	1019.42	4.02519	0	1.24858	3.49445	1.93052	1.08127	0.851779	3.82765	1.41853	2.8192	0.346522
WDFY4	7.86231	29.0435	9.45457	1.16831	0.689042	211.887	12.0081	0.213628	1.3218	1.52805	27.7326	25.2518	3.02455	0.32382	0.826452	80.8749	1.37361	0.85882	1.1009	6.44656
XBP1	114.96	54.668	113.523	121.652	138.656	92.8276	143.84	210.062	96.2746	183.136	51.1161	81.3352	121.624	136.05	249.634	305.42	1242.69	80.8415	96.1011	167.974
XCL1	9.53652	1.54039	1.97469	13.7286	72.9804	0	0.362907	0.244133	5.14947	0.971025	0.248493	0.160519	0.835813	0.351825	504.994	0.961948	3.44762	2.79951	3.86196	1.11297
XCL2	25.533	1.96922	2.30595	16.8074	160.521	0.870547	0.814788	0.569993	8.9488	1.54496	3.12132	1.95693	4.42883	0.428673	698.52	2.81926	5.72586	2.32936	3.72829	1.97559
YBX3	165.48	63.1381	120.455	22.9553	56.7076	117.381	175.081	163.111	307.686	234.284	76.1576	33.6014	48.1467	189.147	38.3187	22.8155	33.5348	14.1171	602.207	246.596
YWHAH	112.393	54.9949	479.451	69.9613	95.3547	155.555	831.672	121.458	238.295	136.569	88.8832	830.682	70.7703	189.424	86.3569	67.0658	23.5884	126.889	79.9151	319.571
ZFP36	505.468	279.509	542.296	297.701	421.78	432.716	1169.3	338.228	599.752	369.119	601.496	622.672	686.272	849.225	1089.51	800.026	133.29	382.08	192.866	864.239

## Sheet: CC Signature Matrix
NAME	apCAFs	B cells	C1QC+ Macrophages	CD4+ T cells	CD8+ T cells	cDC1	eCAFs	Endothelial cells	iCAFs	LAMP3+ DCs	Mast cells	myCAFs	Neutrophils	NK cells	Plasma cells	SPP1+ Macrophages	Tregs	Tumor cells	VCAN+ Macrophages
A2M	342.078	5.4785	422.33	5.57698	10.3636	32.1214	177.612	2791.25	243.872	67.0398	6.05805	676.667	15.6119	4.44422	5.55191	324.902	4.14785	7.76136	16.258
ABCA1	50.8808	53.9701	404.203	13.9845	12.4474	51.8154	189.865	148.77	40.7444	65.1078	133.71	72.8318	240.878	11.9829	4.90336	271.303	8.50392	85.9157	126.445
ABCA8	98.9383	0	0	0.413249	0.359643	0	12.9398	0	269.498	0	0	18.4527	1.56129	0	0	0	0	0.164397	0
ABI3BP	280.267	0.130864	0.673716	0.249253	0.695424	2.03646	125.462	10.2191	135.718	0	0	58.3296	1.42171	0.177957	0.0672938	0	0	3.59822	0.234431
ACKR1	0	0.835488	0	0.0818394	0	0	0	966.802	0	0	0	0	2.9481	0.266626	0	0	0	0.394328	0
ACP5	71.1171	62.9222	589.846	30.6961	80.8357	120.469	58.3122	21.6039	30.8564	24.4672	96.423	40.6682	16.3558	79.2008	14.1882	248.237	92.7217	13.0027	47.2749
ACSL4	79.3236	58.6784	124.548	40.5383	43.5735	64.3347	176.262	92.5008	18.9027	159.314	907.317	67.0527	170.933	39.1073	25.5819	93.3803	70.9657	25.5688	134.296
ACTA2	187.543	8.21495	4.19416	11.3168	12.7097	0	80.7617	1.08577	132.37	8.072	0	1608.8	6.96088	6.74932	5.52394	5.5638	32.5051	2.11238	0.485824
ACVRL1	50.8637	1.27987	20.2298	0	1.29605	5.11844	68.8642	222.575	51.0084	17.3476	2.11694	48.7404	2.68171	0.733409	0	21.9299	0	1.19403	5.89264
ADAMTS1	14.8348	0	0.0489566	0.7225	0.129876	0	14.2275	106.648	93.3589	0	0	310.386	2.5582	8.63152	0	0	0	2.04385	0
ADCY4	10.5569	2.48717	4.10648	0.496024	2.14402	2.47657	3.82848	206.532	2.02224	0	0	33.4276	9.59815	1.34603	0.0409258	0	0.889709	1.07279	4.52098
ADGRL4	0	0.365489	1.17802	0.216317	0.0993646	0	0	471.207	0	0	0	0	0.416569	0.127671	0	0	0.352379	0.0670283	0
ADIRF	112.366	2.86824	5.64592	4.79812	5.07462	1.57907	66.4493	252.385	192.575	2.44802	0.719922	1329.33	15.4019	4.9611	9.89049	16.8269	3.95156	660.697	5.15672
AEBP1	1012.63	62.7725	1.51594	2.21695	1.14795	0	1387.31	15.6316	408.26	0	30.6396	778.693	2.04805	0.789958	32.4359	12.4605	0.162579	0.558123	1.32454
AGR2	1.06198	2.58975	3.73229	13.5839	6.17525	0	0	1.84475	6.10718	3.92638	18.7153	6.45594	21.2907	6.74517	4.22823	0	5.98449	604.776	8.36319
AIF1	22.0032	106.18	1129.42	39.2793	44.4355	1113.92	40.298	176.588	89.9799	388.428	17.5024	65.1641	1326.48	13.6815	16.2662	761.841	19.0874	21.6024	1377.53
ALCAM	115.921	61.783	187.249	7.53462	7.80844	49.1566	42.2549	24.1514	100.269	173.613	7.97854	182.801	27.6268	2.69743	27.9256	261.601	9.16101	52.8802	45.7353
ALDH1A1	144.063	2.30195	149.597	2.39577	1.73811	8.13224	185.872	72.3878	266.336	4.83435	111.286	37.0765	7.66418	3.7117	0.643006	100.687	1.73557	54.7147	58.1326
ALDH1A3	92.7973	2.66662	0.623128	1.76065	1.32897	2.12918	546.74	1.84475	112.494	0	1.6489	4.14704	2.81284	0.359433	0	0	0.555452	204.167	0.588668
ALDH2	85.6283	91.2006	268.329	3.59677	3.69091	312.052	10.6264	122.043	61.8892	355.603	16.4199	26.6396	16.5226	3.54567	20.1968	252.67	4.4581	39.4163	210.398
ALOX5	0	38.0301	131.179	6.44361	5.97701	23.186	6.59957	30.7496	0	18.7237	316.392	0	184.104	3.45095	22.767	111.863	7.459	11.4399	168.105
ANTXR1	328.319	2.45037	4.46178	0	0.331808	0	999.171	2.06274	235.17	0	0.875895	231.356	1.94063	0	0	0	0.215802	9.44208	0
ANXA1	457.505	92.0596	514.377	750.612	614.872	275.312	428.682	409.985	284.045	201.792	2308.41	225.582	153.885	467.957	123.951	474.313	80.8744	3536.18	690.98
ANXA2	768.172	103.245	964.304	144.413	203.323	713.34	653.054	713.913	478.114	774.189	51.5156	456.611	98.2592	141.953	85.5911	1262.2	129.76	1869.71	523.706
ANXA5	879.003	114.004	791.24	130.807	204.257	461.328	671.401	440.078	632.243	405.668	160.702	555.787	237.519	122.004	101.73	812.876	170.008	174.725	506.516
AOPEP	141.863	12.8757	3.35087	7.42814	7.06182	7.32946	59.8502	64.7662	174.002	0	3.6176	296.35	8.34383	8.09212	5.48827	10.8861	6.49796	99.9448	5.31498
AP1S2	34.948	164.677	218.205	52.7795	38.6396	270.324	51.6671	207.768	44.7544	131.656	125.618	66.6334	91.0024	54.4465	7.77611	243.934	83.8525	10.701	464.371
APCDD1	287.515	8.09796	0.151456	0.942465	0.637662	0	174.783	164.817	398.957	0	0	209.384	2.35379	0	0	0	0.338119	2.19749	1.20909
APLP2	113.559	69.2358	510.379	48.9548	51.0002	77.4599	82.335	573.943	103.781	33.3157	71.508	228.19	252.437	70.2286	24.6278	522.632	115.744	248.605	597.002
APOC1	181.897	99.0162	7659.43	55.857	82.4796	536.074	77.7246	1542.55	492.116	152.886	374.943	66.6183	224.13	42.4702	76.0308	6019.36	49.3143	57.8162	1270.9
APOD	664.265	2.33465	0.883648	4.01156	2.4541	2.24385	329.404	2.31908	5091.23	0	0.97478	52.3377	4.66689	2.96491	0.524311	0	1.6039	65.7096	1.06403
APOE	937.858	155.299	8938.44	87.8275	116.32	465.121	258.274	544.724	418.503	88.9457	1068.03	1252.42	261.071	66.1049	130.14	6631.74	82.8411	71.2792	660.747
APP	193.191	283.14	82.5056	21.4394	5.57877	11.9676	215.931	784.239	190.703	34.7284	4.01059	236.01	14.0712	8.46617	1.74007	89.7505	6.53063	97.5554	69.4858
AQP1	24.7767	0.797841	1.84055	0.25515	0.858929	2.03646	4.61255	1596.37	0	0	0	10.603	2.33483	1.31712	0.586033	0	0.280421	2.01692	0.422055
AQP3	15.6985	11.4109	21.3795	117.176	39.6122	31.6556	9.83004	66.6133	63.7693	17.0347	78.614	10.5116	53.5863	27.2605	31.6313	8.53804	103.88	860.727	23.1344
AQP9	4.78293	18.9245	72.1363	6.49666	6.44216	5.11844	0	26.928	2.33804	7.00398	1.95873	0	703.894	2.30306	22.9334	63.1952	4.94594	4.72048	299.253
AR	222.095	1.29936	0.766954	0.343433	0.525766	0	67.5153	18.7332	272.124	2.52067	0	88.7372	1.61519	0.177902	0.0741064	0	0	8.82698	0
ARHGAP18	78.6826	80.3382	390.243	66.6794	114.766	120.348	92.4141	209.26	69.4526	42.8131	441.412	127.006	86.0676	87.5926	36.3628	305.232	68.3099	30.8722	140.027
ARHGAP29	65.8123	0	1.17802	0.217365	0.421443	0	26.532	401.902	9.96122	0	0	68.3248	1.60076	0.268557	0	0	0	8.58911	3.70607
ARHGAP42	65.3181	7.33973	0.529743	0	0.247138	1.28267	31.813	0	31.7189	0	0	198.863	0	0.405185	2.19816	0	0.235517	9.88121	0.338966
ARHGEF6	3.75368	36.7449	35.1567	68.0217	65.3489	33.4695	4.42821	18.7807	3.38671	28.168	379.14	34.5687	15.9077	66.3649	9.49368	50.7071	104.051	3.36078	42.6085
ARID5B	530.118	109.909	54.315	190.113	151.103	7.04435	560.174	191.4	406.175	54.8817	40.5407	516.583	6.10668	85.2861	41.8923	49.5528	612.861	184.642	11.9793
ASPM	0	0.63664	2.4872	2.62223	7.17006	0	0	0	0	0	0	0	2.80886	3.13908	0.835253	304.673	4.31465	23.2746	0.527008
ASPN	332.192	0	0.0476417	0.154204	0.282124	0	167.359	0	381.011	0	0.991658	29.0715	0	0	1.36612	0	0.380511	0.449673	0
ASS1	10.9469	2.92811	3.69667	5.16594	3.22361	0	0	65.5819	14.9279	0	10.4352	0	14.6303	6.32201	4.55036	3.28399	7.09621	357.086	7.45707
ATF5	51.0814	114.67	250.155	15.8564	13.9863	160.613	8.32726	122.924	42.1203	551.556	19.6548	79.7795	29.627	9.22888	32.6155	195.152	19.8356	39.6964	119.092
ATOX1	167.434	107.397	545.576	47.3404	51.2904	207.699	239.782	332.938	175.569	623.471	165.029	222.75	107.896	56.2495	83.5935	344.476	122.665	97.4018	191.298
ATP1B1	22.4785	9.13183	87.9555	19.8341	16.0043	54.5716	28.7265	16.7561	26.6379	93.0789	66.1207	6.55678	11.5242	25.0282	12.058	103.435	54.5122	426.427	12.0041
BASP1	49.8375	253.976	191.872	11.6563	6.4627	573.316	102.851	9.63171	38.575	1417.39	96.3655	158.038	1291.15	10.0623	54.6342	86.4515	12.6783	18.0188	409.082
BATF	7.71248	19.9221	25.3012	123.254	109.98	38.8636	0	23.5421	8.21585	169.15	53.9067	13.448	34.6023	72.2007	47.3691	20.1828	627.245	28.2256	27.9758
BATF3	30.7246	12.0219	5.49602	4.55304	3.12305	277.836	6.59957	11.4257	9.22968	187.121	10.9876	53.4087	13.104	1.13052	2.56348	3.75304	4.56285	0.255065	6.48745
BCAM	11.791	0	1.76016	0.320715	1.11424	0	0	279.895	8.43661	1.42149	4.03958	78.394	3.34089	0	3.07649	0	1.20832	30.152	0.437773
BCL11A	2.05211	520.664	18.3381	2.47034	1.15613	37.4937	0	0	3.2827	43.7831	21.806	0	14.2968	1.83803	0	6.92277	0	24.2946	25.3178
BCL2A1	2.73122	201.027	352.993	64.1533	71.4321	306.128	35.6706	158.809	21.5585	1249.31	91.2209	31.6336	2569.18	52.7897	90.3199	215.861	29.8054	34.8437	1459.15
BEX3	183.805	1.89364	5.83585	14.1711	4.27095	0	188.978	122.667	322.562	1.4267	38.0613	142.148	5.04483	4.6344	4.94328	4.72274	80.0894	94.2561	11.5841
BGN	495.828	1.67658	0.280584	0.444766	0.811422	0	457.789	33.9522	314.122	0	0	375.608	0.601459	0.840543	0.148746	0	0	2.19786	0.435092
BICC1	190.194	0	0.116874	0	0	0	70.2367	0	124.136	0	0	32.6482	0.664011	1.17271	0	0	0	0	0.266926
BIRC3	75.1505	235.619	89.882	358.586	193.344	217.048	60.8028	26.3626	12.6469	3275.42	831.129	29.1872	166.334	153.55	122.867	28.1616	746.992	113.186	188.028
BIRC5	1.42145	3.27595	5.07749	1.12549	0.880825	2.12918	0	9.3221	1.36741	0	0.765465	0	3.43962	2.42747	0.31242	178.907	1.21905	26.5684	0
BLVRB	82.6212	40.7873	201.731	23.829	29.7138	71.2529	53.1613	34.9037	114.856	28.5127	36.8285	54.0654	47.9972	35.5896	44.9569	183.771	29.17	363.65	243.023
BMP2K	19.4769	64.2292	219.711	15.0307	12.0583	43.9613	8.59184	71.1782	22.2672	164.278	398.192	45.5969	90.3397	7.56719	8.01921	129.939	21.0339	20.0612	105.143
BMPR2	66.1272	33.0724	52.2986	22.4369	23.1839	17.3618	70.1275	376.491	51.6345	27.1932	22.0079	60.6362	9.42531	29.4015	5.37216	31.0394	38.4666	57.8375	33.9818
BST2	1307.3	525.275	439.607	227.373	310.745	322.397	1146.84	650.308	543.73	473.216	575.52	989.659	115.287	359.304	213.889	379.285	334.324	438.707	270.41
BTK	0	90.7481	76.2651	0.0987475	0.487105	41.0563	10.0075	11.9089	0	12.1977	340.545	0	26.4802	0.535545	17.5859	57.6238	0	0.567954	76.6313
C11orf96	643.95	0.6671	2.42237	1.30608	1.13255	1.45483	213.018	71.1465	493.124	18.3864	8.11928	1008.29	7.2398	0.707572	0.579434	0.682059	0.816072	3.88748	2.0801
C15orf48	115.711	257.924	1145.92	102.164	103.066	576.208	392.628	285.146	87.144	3115.39	76.6409	30.2974	4768.39	69.1775	195.204	424.267	76.1608	2437.13	1507.4
C19orf33	3.62446	2.98719	10.9023	9.07709	7.9231	6.89575	0	10.0547	3.45761	52.481	10.9641	5.97629	24.6025	4.63084	3.35676	14.207	6.22243	662.742	4.08483
C1orf162	5.17286	81.1875	187.048	57.3478	21.9895	448.049	5.53174	29.2546	3.83948	45.577	119.393	13.3362	39.1689	102.337	7.03227	173.991	10.5398	3.48512	296.373
C1orf54	24.7076	9.4478	107.137	3.54372	1.59988	615.087	19.7711	130.655	27.3094	269.915	0	35.4497	2.23383	1.48482	0	72.1678	1.26311	1.91427	15.5258
C1QA	69.5801	56.8896	3184.43	41.3436	38.6239	273.525	9.22509	99.2191	34.0856	158.723	9.77896	0	76.2021	12.2295	43.0106	2253.39	23.2255	20.4705	88.0098
C1QB	42.5409	52.4961	3300.73	23.7827	31.7892	287.996	30.6984	177.243	44.4957	246.997	14.7567	0	78.5937	20.7426	50.9885	2420.22	21.7318	24.2231	93.6156
C1QC	29.2983	15.5139	1697.47	6.60439	10.5907	194.267	41.1946	19.2278	6.94097	49.9055	1.085	0	28.7874	7.47104	6.43983	1249.46	1.92681	5.71003	38.5096
C1R	1059.08	1.97473	4.95898	1.9688	1.98773	0	1074.64	29.548	473.986	8.072	1.50686	640.862	4.51734	2.01969	3.18992	0.991597	2.36342	18.5542	1.84215
C1S	1044.75	0	15.9827	1.00427	1.69969	0	699.283	6.7324	539.252	0	0	552.494	3.94774	0.739128	0	3.12386	0.632105	12.3614	0.656088
C3	578.228	2.06835	54.3317	1.64029	2.7408	0	350.948	1.15472	110.239	11.9218	0	25.5545	18.5454	2.81219	3.10661	11.1479	4.16235	41.1654	34.2752
C5AR1	4.80966	5.49357	163.084	8.10516	5.26298	28.9578	25.0123	8.00656	12.394	51.5977	30.4226	2.71612	866.745	5.19112	4.33832	121.119	8.27171	16.5486	648.495
C6orf132	2.86106	2.14311	0.623406	3.01329	2.2626	2.4611	0	5.36178	4.32818	0	0.68102	0	6.76844	1.7004	1.77849	0.598932	1.46426	327.574	2.33089
CADM1	10.7974	1.02447	8.87754	2.41894	2.36118	230.122	0	5.45366	11.5997	5.14897	4.68814	13.7528	0.406869	1.45845	28.2229	0.637239	30.2602	3.17589	0
CALB2	0	0	0	0	0	0	0	0	0	0	223.706	0	0.562721	0	0	4.21136	0	3.33348	0
CALCRL	8.77773	5.29159	3.05152	0	0.317785	30.3959	0	485.957	17.778	60.3982	0	32.7102	0.0836496	0.235201	2.43291	0	0.701802	2.41004	3.77651
CALD1	1220.24	3.96958	0.848763	3.057	2.1923	0	1260.72	365.953	725.917	0	3.01759	3950.81	7.67402	3.9495	0.716638	2.0285	3.17944	32.3326	1.89179
CALML3	1.8363	5.48564	10.1001	11.8802	10.4749	2.68676	0	9.54949	6.45052	2.05305	5.92009	27.1295	36.4037	13.1915	16.962	5.94971	8.50681	604.734	8.27474
CALML5	1.04295	21.9936	28.8602	20.2445	18.7821	3.34164	29.8036	44.8684	1.24138	73.4072	0	0	73.8176	7.80428	31.918	18.5545	18.2274	1688.14	28.2434
CALU	281.27	31.0389	124.067	31.8121	36.3232	23.8622	317.775	158.229	204.213	17.9968	74.567	252.199	13.7274	34.8423	47.711	154.527	45.7128	79.4842	33.3481
CAMK2N1	113.481	0.594292	2.95193	14.454	9.17652	0	281.143	0	167.613	0	31.0845	280.706	7.60799	5.22354	0.634737	2.5571	11.7238	334.615	1.8059
CAPG	42.9429	198.962	777.048	76.1821	131.625	190.999	36.9859	166.242	31.2862	170.798	941.446	0	75.8166	184.973	25.7213	765.052	23.7042	165.687	246.062
CAV1	490.79	0.5951	0.21473	3.2563	1.0683	1.45483	343.423	639.614	623.92	22.051	0	947.809	2.03308	1.32289	13.5032	0	1.29168	13.9225	0
CAVIN1	322.488	0.584295	12.6435	1.66989	1.86091	1.45483	309.208	482.636	183.159	0	116.561	325.629	6.76448	1.42544	1.92492	11.624	0.526524	53.5192	1.2753
CAVIN3	242.667	0.596235	10.2873	1.90521	0.363113	2.56534	155.504	266.26	192.875	4.26774	0.636061	327.579	1.83559	1.31363	0.276999	21.2187	7.1159	14.322	3.33919
CCDC102B	6.48316	19.3078	7.171	3.20762	2.89032	1.57907	0	1.64738	5.7502	1.42295	13.9299	236.309	0.306844	3.7689	1.23359	1.83888	1.65623	0.529428	0.897158
CCDC3	9.61112	0	0.0907024	0.203398	0.462341	0	0	318.044	0.9479	0	0	3.84066	0	0.154161	0.0746395	0	0.298336	2.69563	0
CCDC50	99.693	604.199	83.4078	62.1272	35.5543	67.9573	105.844	169.182	75.019	40.9093	13.1543	103.877	5.4322	51.3076	34.3125	75.5682	72.0805	52.4483	36.0093
CCDC80	995.67	0.316853	2.30076	0.571059	1.47391	0	813.917	37.3724	475.944	0	1.50283	759.271	1.40603	2.135	1.07748	3.68292	0.612887	29.5801	0
CCDC88A	59.358	282.781	445.246	15.2852	18.3054	334.731	56.2351	165.016	67.6376	507.542	217.593	56.8443	17.4961	20.1785	48.379	414.896	20.0478	19.7612	195.235
CCL11	56.6853	0.417194	0.0486571	0	0.072289	0	1140.43	0	0	0	0	0	0.229444	0	2.0725	0	0	0	0
CCL18	34.892	13.107	900.186	7.6892	10.9577	123.675	0	0	2.21143	1.06037	17.9149	0	21.6281	5.39843	8.042	236.599	4.83809	7.2415	5.93067
CCL19	2412.77	2.5367	1.83519	1.88685	2.28422	11.8014	4.2983	3.06799	402.915	1375.16	4.38903	984.104	2.76778	0.230716	0.131053	3.34351	0.618605	0.197202	6.13824
CCL2	587.261	5.0612	199.798	5.08539	5.30902	29.0649	608.401	314.468	252.094	13.1667	2.72074	333.606	30.7047	4.71642	3.09394	228.879	2.19947	13.216	177.401
CCL3	176.061	132.825	1291.95	97.1295	624.917	129.093	0	1014.89	42.2744	205.564	24.9884	0	1388.88	1346.15	82.1151	1099.48	58.1327	70.8734	856.818
CCL4	463.363	321.218	1086.62	757.673	4571.32	146.932	56.5849	586.346	20.8099	275.271	103.658	36.9317	1756.93	7670.89	321.133	1126.72	311.383	189.139	645.873
CCL5	344.275	348.806	280.351	1246.99	6611.95	391.111	131.835	37.8328	50.2521	60.5004	57.124	60.146	56.0001	5461.39	537.098	563.144	238.396	159.053	38.0024
CCN1	805.543	2.30005	0.608033	2.33438	2.66324	0	296.659	133.459	486.815	0	2.89093	467.936	1.67999	3.14066	0.102025	0	0.887603	38.0276	2.2503
CCN2	332.594	1.28396	0.527053	1.05391	0.0780763	0	344.515	221.407	225.707	0	0	526.736	1.68155	0.827167	0.612152	0	2.27594	29.7692	0
CCND1	52.0986	16.7588	85.6707	19.021	10.8743	699.184	34.8728	137.232	44.6968	207.144	25.8643	141.64	6.70308	2.45115	3.78009	74.99	5.75148	88.2097	7.93605
CCR7	5.25688	63.0628	5.66146	127.339	26.1156	5.97154	15.6556	0	0	842.849	0	2.71612	3.25694	3.84242	1.08854	1.25836	28.2114	4.29565	4.02489
CD14	1.96829	32.5487	667.286	9.99285	11.1267	102.855	41.6741	93.9627	11.9587	14.2618	8.90859	14.0497	468.044	15.0247	34.1077	632.895	9.34143	13.8284	935.409
CD163	6.61989	13.1647	529.744	3.98776	3.53322	120.099	15.6556	112.117	0	0	3.50091	0	17.9192	5.76748	5.74121	231.852	7.06452	1.15231	121.725
CD2	55.6738	106.1	42.7782	1062.35	1063.26	22.8744	70.8799	4.31419	0	27.4009	14.0396	0	15.19	574.27	219.196	110.626	1343.3	41.0727	8.96735
CD24	19.5417	139.908	20.0697	24.5706	24.1865	4.33283	5.51724	47.0021	34.6972	39.7488	16.8226	31.4797	64.4715	18.779	14.235	13.1933	20.1801	2204.85	11.329
CD247	13.8481	24.5361	13.0315	195.746	211.201	2.70897	0	1.56416	15.5447	14.3828	4.45845	2.71612	6.82863	651.67	26.2346	38.7814	270.824	7.7755	3.39544
CD27	16.4874	71.8554	5.81107	155.114	203.527	41.5843	30.9525	0	0	5.70679	1.17005	6.85163	4.25353	36.5402	119.465	13.423	434.847	6.54357	0.451565
CD34	85.9396	0	0.0446789	0.257033	0.982791	0	38.7365	425.138	58.8105	0	0	0	0.848456	0.397313	0	0	1.14072	0.223685	0.5538
CD3D	93.1966	74.3239	29.9702	903.213	1214.32	98.3834	61.3968	24.0835	10.5705	7.12308	11.7826	16.2967	12.8609	388.083	143.15	74.7697	1197.4	40.0039	5.20615
CD3G	55.6355	80.0023	27.22	599.567	816.371	21.6599	0	1.84475	14.7391	39.6749	7.25817	2.71612	8.25647	228.385	77.3517	51.5906	667.629	22.5748	0
CD40	74.4274	129.625	104.562	3.87012	2.35838	194.819	51.3469	85.8908	28.3732	532.396	10.643	32.9524	10.8485	1.94947	8.28938	58.5054	14.3077	15.6663	24.9418
CD59	148.266	24.5961	166.618	35.7803	17.052	115.392	197.787	528.197	215.66	55.2714	107.89	415.83	57.5875	19.2607	20.0708	128.268	52.7142	361.137	22.8703
CD63	2788.03	237.681	1522.11	232.053	700.854	612.401	2341.02	1151.02	2244.29	738.702	2516.67	2262.1	449.593	1029.37	353.568	1478.01	209.335	472.793	556.078
CD68	43.8908	124.632	942.32	10.6275	14.9966	117.177	8.5966	160.672	15.5003	126.041	69.0185	20.4299	89.3685	7.7434	19.0964	870.471	8.59308	79.9922	366.883
CD69	78.484	834.79	118.815	1403.54	1430.47	112.024	162.389	51.876	11.3484	233.49	2992.68	10.346	485.124	1213.05	188.739	103.859	637.328	47.8056	216.354
CD7	44.3064	22.7255	16.7494	179.782	387.341	61.9467	0	2.06274	8.01279	86.9625	9.88093	0	11.2201	744.421	41.1739	45.9396	480.873	15.6596	10.337
CD74	709.037	4803.32	8582.4	354.492	728.119	11551.7	208.59	2353.85	90.4798	9552.15	409.183	129.833	947.6	531.222	521.816	5106.3	665.444	646.65	2247.33
CD79A	1.0463	329.724	2.08654	2.87491	1.95565	0	0	0	1.91147	0	3.81961	0	1.08222	0.829457	184.751	0	16.4335	1.93575	0.338966
CD80	0	5.44232	29.0726	0.726999	1.61263	18.0318	0	0	0	228.913	3.82649	0	0.414088	0	4.16398	9.283	30.7256	0.0556245	4.91434
CD81	1147.06	172.535	808.563	180.305	341.445	552.756	662.878	872.292	1111.83	354.158	735.16	1378.08	37.4792	407.813	81.4842	718.855	151.785	146.783	188.141
CD83	27.341	403.897	367.711	66.3678	33.7127	362.669	31.3112	78.0741	53.1798	1385.52	213.837	6.56271	621.073	68.3159	23.2656	178.795	53.8092	12.6557	312.524
CD86	0	28.2907	163.2	2.24258	2.85336	51.3314	0	8.33111	0	344.934	0	0	4.09197	1.90373	1.02035	70.1464	4.07532	1.49951	77.2676
CD8A	28.6625	29.8502	9.96687	79.5617	489.296	7.24762	0	1.56416	14.7391	7.76187	7.6545	0	5.96237	102.304	40.6517	56.115	18.934	11.6852	2.73185
CD8B	43.2866	12.8565	2.73078	51.1821	326.912	1.98771	0	0	7.36016	15.1791	9.07145	5.97629	1.20832	52.0004	12.8484	25.7203	15.5467	6.42316	2.33022
CD9	198.684	21.165	277.721	31.4029	67.6184	55.2352	95.4018	246.021	158.958	57.3908	1168.91	171.938	67.8646	75.5236	61.7159	233.595	23.3502	715.962	88.7928
CD93	0.946144	16.0528	37.4252	2.19563	1.77915	78.3442	0	410.549	0	5.81355	1.65904	11.3631	105.764	2.46704	4.2971	4.10182	3.1435	1.41006	214.959
CDC42EP5	75.1514	0.685092	3.47673	5.32658	2.69715	0	30.6677	45.3612	76.7605	0	13.5667	53.8929	9.66457	3.19748	1.79859	1.67017	5.61609	489.663	2.81883
CDH1	2.44222	17.7717	5.54687	6.55919	4.55463	0	0	0	2.51252	20.037	8.15947	0	7.41573	3.22361	2.74979	1.44814	6.54248	239.455	1.13702
CDH11	371.344	2.42862	0.334721	0.150741	0.148802	0	402.273	18.4453	298.542	0	0	126.371	0	0	0	0	0.295665	1.55721	0
CDH5	1.57308	0	1.55149	0.210504	0.195553	0	0	328.748	0	0	0	0	0.841837	0	0	0	0	0.313661	0
CDH6	0	0	0.0555471	0	0	0	0	0	20.3169	0	0	315.977	0	0	0	0	0	0.947852	0
CDK1	1.09291	1.56441	9.54209	5.91505	4.08994	0	0	1.52696	5.63137	0	1.47793	0	4.39254	1.59493	1.83678	264.801	1.86486	28.7646	2.25899
CDKN1A	61.4065	76.5713	94.7183	80.4189	29.3419	167.504	17.968	97.6559	69.7516	417.815	104.525	95.3269	129.424	32.956	23.7866	56.1357	89.976	234.64	221.908
CDKN2A	17.9985	12.4073	8.12617	17.6831	36.6946	60.825	51.1203	7.22719	28.9585	15.9024	15.138	4.00789	12.0363	19.1718	16.6688	18.7048	41.876	755.97	7.926
CDKN2B	19.1395	1.12761	2.60872	5.79983	6.08909	0	23.0415	1.84475	2.92049	9.39828	0	9.57329	4.70163	4.43104	0.786319	0	3.83166	361.166	17.6577
CEACAM5	8.7574	7.81804	17.5176	13.6856	10.2658	6.36929	14.4281	42.8452	0	28.3752	13.9001	0	29.3684	12.3481	14.6882	1.97936	7.85627	1980.55	16.473
CEACAM6	7.58454	4.45393	11.7503	8.42687	6.56707	9.0743	5.51724	15.5083	3.71624	22.847	2.69764	3.84066	24.3058	5.74209	11.4797	3.2139	9.79127	1137.89	15.5137
CEBPB	469.341	81.3723	499.582	161.211	155.326	100.145	380.593	229.357	501.016	153.482	167.497	348.613	2153.04	156.661	62.1081	378.426	100.129	209.069	1213.81
CENPE	0	9.19323	9.74145	5.29333	9.43864	1.98771	0	2.3694	20.355	2.66781	10.3331	14.0497	2.7292	9.17076	0	218.098	16.8775	15.1621	2.66545
CENPF	4.67392	10.1662	13.7339	27.1644	33.7618	0	0	1.15017	30.3123	0	4.75711	11.1085	4.45126	25.1669	6.43904	517.167	13.1951	100.244	2.50014
CFD	305.851	8.77549	176.42	4.45884	8.39662	17.8977	20.7638	57.3025	1047.36	2.84965	53.2154	28.0994	74.7519	7.30372	5.18189	42.7825	2.21144	57.8419	248.572
CFH	200.638	0	16.0003	16.0737	7.09898	0	460.468	211.109	114.58	1.41435	4.45903	224.297	4.71605	2.1631	0.211038	12.6942	2.00246	81.6359	0
CHN1	38.8913	0.802709	0.702366	39.8611	15.196	0	58.163	32.1083	48.7706	0	2.68963	280.747	1.6809	1.20998	0	0	18.0401	1.10422	1.32271
CLDN1	3.91216	0.289892	10.0302	6.03019	5.16201	0	10.1443	3.68949	19.7687	6.0367	2.47051	0	11.7434	5.60628	1.39959	13.7445	3.27953	412.783	11.7857
CLDN4	18.5219	11.2375	19.9211	44.1111	26.8479	44.3617	9.81554	20.6552	27.032	19.0213	58.8167	25.2556	75.3544	32.2097	29.6649	8.51205	38.3241	1251.68	29.0513
CLDN5	0	0.575953	0	0.445381	0.171759	2.56534	0	356.524	0	0	0	0	1.80153	0.507368	0	0	2.32446	1.28684	0.218272
CLDN7	3.47118	3.25918	25.2958	9.3967	6.78504	0	0	11.5583	2.0795	6.14213	5.54107	14.219	17.1753	11.0666	12.5136	16.4264	4.56315	640.153	8.70497
CLEC11A	237.152	0.946407	23.5015	4.27259	0.57199	7.50801	246.521	12.6586	351.864	9.298	12.3117	185.606	2.15748	4.53449	8.04381	15.036	2.28494	9.93722	13.8048
CLEC14A	0	0	0	0	0.530447	4.52321	0	667.547	0	0	0	0	1.42204	0	1.01823	0.736915	0	0.277024	0
CLEC9A	0	0	3.14225	0	0	373.09	0	0	0	17.9634	0	0	1.74577	0.205475	0	0	0	0.190906	3.29099
CLMP	148.953	0	0	1.71669	1.22175	0	220.024	0	163.068	0	2.03419	35.6125	0	0.684037	0.351432	0	4.25752	0	0
CLU	84.3051	0.779545	5.71748	11.9987	15.3759	1.28267	62.8865	234.463	38.7976	0	2073.15	6.45594	8.00683	7.80672	6.00406	4.47103	7.92897	224.676	1.94856
CMTM2	0	7.30605	11.5752	2.11225	2.74204	0	23.3125	1.3336	1.32314	0	10.9972	18.3386	803.995	0.871918	2.82216	1.26731	3.00379	5.906	152.243
CNN3	355.513	6.51269	3.2032	5.3358	2.89953	0	279.902	349.454	220.67	26.2058	0.653727	445.21	11.0043	6.35736	0.400355	1.0127	2.68925	390.772	0.761313
COL12A1	414.601	0	1.65058	0.427785	0.474886	0	378.715	0	180.318	15.1791	0	273.654	3.28431	0.543604	0	0	0	6.37953	0.522792
COL14A1	131.07	0	0.123547	0.0915821	0.147349	0	55.3611	0	88.9907	0	0	579.811	0.995382	1.06428	0	0	0.33705	4.83967	0.573731
COL15A1	285.542	0.594928	0.934102	0.424187	0.366991	0	133.101	464.413	249.113	0	0	5.76316	2.16186	1.02202	0	2.88777	0.795478	0.266735	0.667342
COL18A1	289.089	9.72723	4.04695	7.60664	8.30173	0	222.637	114.058	117.067	3.88843	132.291	886.482	54.54	9.50869	1.60404	4.99989	10.617	17.8167	22.5723
COL1A1	3508.17	4.06721	2.4793	5.11526	4.15331	2.03646	5997.45	0	1694.31	19.299	1.95333	3543.68	9.34429	4.25611	5.43987	1.25466	5.84486	8.37152	0.526753
COL1A2	2736	3.45262	1.49701	4.18431	3.85993	4.51671	3097.37	1.56115	1421.56	11.7714	1.21428	3143.28	8.95949	2.3495	2.64503	3.32381	3.09528	6.78173	0
COL3A1	3835.64	4.61734	0.325961	8.90669	4.5341	0	4306.43	19.1129	1877.01	0	0.585023	3681.31	11.6236	1.7533	2.97176	1.19786	0.657476	8.53171	5.54645
COL4A1	380.544	0	1.7936	0.588953	0.597689	0	263.086	1636.93	126.309	0	3.44158	1238.41	4.90453	0.533846	1.5774	1.54905	4.17392	2.40895	0.760048
COL4A2	465.662	0.168218	2.43485	2.80596	0.625087	0	444.2	1024.48	149.466	0	0.748133	1232.2	4.15847	0	0	0	0.219283	2.29465	1.15073
COL5A1	280.321	0	0	2.66302	0.847484	0	260.07	0	111.819	8.5503	0.696385	278.088	2.15	0	2.85106	0	6.72651	4.23704	0
COL5A2	440.421	0	0.422512	0.387399	1.25099	0	409.144	2.27091	99.24	0	0	523.775	1.72031	0.355749	0	0	0.501614	0.727081	0.331135
COL6A1	1241.33	0	13.1565	1.68744	3.45355	0	1263.67	22.3049	450.397	0	0	728.099	4.52963	2.06442	0	6.18162	1.03816	2.97032	2.74598
COL6A2	1234.82	0	4.19901	6.32492	2.92088	0	1176.76	63.9099	464.915	0	0	849.549	3.00636	17.7688	0.15621	27.5908	2.58053	1.33898	0.745471
COL6A3	1808.78	3.13045	1.68694	9.15195	7.96743	2.47657	2768.9	0	627.544	0	10.0964	876.327	5.37577	4.28261	0	0	3.18951	1.05411	3.53943
COX4I2	0	0	0.0446789	0	0	0	6.59957	0	20.3169	0	0	356.216	0	0	0	0	0	0	0
COX7A1	92.6817	0	0.931109	0.378197	0.0400596	0	155.96	93.0188	91.9741	0	25.767	193.071	0.795719	0.395413	0	0	0	0.0501032	1.86953
CPA3	0	0.568507	0.101949	0.422365	0.589697	0	0	0	0	0	6246.59	0	1.14907	1.09522	0	0	0	0.439883	0.316572
CPE	127.134	3.77982	0.0349459	1.45421	0.717724	0	119.448	5.15911	191.76	0	0	848.694	1.85268	0.381615	0.287756	0	11.3523	14.1194	0
CPNE3	128.231	96.7984	41.8786	63.1244	78.8127	660.222	127.731	54.6874	119.086	193.059	0.707035	79.4086	31.4363	85.8663	28.1168	67.0923	68.5631	97.4606	57.1479
CPVL	22.6208	13.2472	332.715	1.82201	4.11507	2272.2	4.2983	62.4376	44.5884	386.451	0.765465	0	6.35032	1.22725	2.6881	209.278	3.12715	6.89372	260.917
CRABP2	94.3961	7.74609	14.8986	11.3099	14.2195	0	39.517	41.5626	104.679	9.09853	6.41186	0	42.3885	11.0591	12.9842	13.6967	8.77294	944.028	17.7785
CREG1	76.6242	19.5396	408.854	19.2281	14.9629	41.7048	45.0411	51.7464	63.2583	47.4792	39.4486	66.1835	61.2264	12.6085	34.24	307.294	16.4386	65.774	105.804
CRIP2	36.9208	6.70449	2.46387	12.6838	3.78093	20.9876	17.6211	439.369	17.7854	0	2.91223	201.839	6.54164	3.53195	0.641999	0	8.69631	147.397	7.18407
CRISPLD2	154.254	5.37051	2.07185	2.6911	0.170811	2.74837	120.77	0	134.396	0	0	223.972	45.0085	0.492163	3.31851	0	0.367213	4.8298	24.3802
CSF1R	0	26.3455	237.017	1.78246	1.24457	47.6264	0	30.0105	0	23.0191	0	12.6534	16.0539	0.172379	4.94386	170.473	2.67739	0.884336	126.096
CSF2RA	0	53.1709	73.5419	0.845996	2.54724	222.603	15.6556	17.5095	0	354.658	0	0	63.9679	0.371561	2.90781	51.1201	0.223848	17.116	56.9002
CSF2RB	6.65202	109.044	68.156	3.14758	5.60552	76.542	17.4206	101.682	0	203.54	315.965	0	540.278	5.24987	10.4343	36.139	15.6739	6.14313	196.932
CSF3R	9.44544	90.3753	113.687	43.9845	42.265	87.3222	119.126	37.8607	15.8044	45.4243	9.55248	6.32671	2240.54	21.4911	61.3852	65.5989	31.4299	28.7141	734.6
CST3	981.704	773.693	2679.37	43.7312	28.8764	10860.9	621.716	1019.23	856.805	6413.54	819.331	1718.68	172.906	37.2573	87.2672	1774.25	26.8757	683.223	1461.65
CST7	21.755	59.2599	56.9681	173.235	779.858	285.761	0	0	0.9479	646.129	56.5994	0	166.479	919.935	46.1127	34.5237	382.573	19.5543	64.8468
CSTA	3.55434	6.97659	87.1426	16.0027	13.0018	10.9042	9.22509	14.5861	10.0956	114.067	13.4482	13.4853	105.832	10.5143	31.3154	117.01	6.96667	1329.07	327.686
CSTB	229.85	106.73	1955.23	199.082	221.003	799.876	328.611	966.87	419.22	836.982	403.949	289.036	429.072	182.54	142.655	2412.35	241.637	6939.77	506.465
CTHRC1	323.378	0	0.457658	5.79684	0.491141	0	948.359	48.7483	117.254	0	0	286.192	1.41379	0	18.9917	0	0	4.56779	0
CTLA4	4.01764	12.1635	8.54946	126.386	106.488	5.79938	0	0	22.9031	9.69374	1.75507	0	6.30791	36.728	22.2896	22.86	715.09	3.14465	1.15314
CTSB	620.519	279.256	5025.62	122.319	100.155	746.811	953.072	1796.9	278.795	122.3	170.135	276.484	256.764	69.276	94.17	5223.95	128.473	427.861	744.521
CTSD	219.016	124.349	3085.16	159.113	262.545	389.196	156.893	565.254	257.92	103.414	930.423	186.731	549.347	353.075	110.144	2748.48	141.466	640.709	617.236
CTSG	0	0	0.458989	0.25528	0	0	0	0	0	0	830.246	0	0	0.303679	0	0	0	0	0.303152
CTSH	107.837	199.286	488.971	36.1302	11.2007	154.486	56.4026	299.612	23.7697	329.928	14.713	13.7789	31.8354	13.7551	38.9449	384.625	18.1193	142.982	271.614
CTSK	681.739	2.91375	25.1593	3.90803	3.56544	5.11844	635.358	0	476.394	0	0	308.06	2.92352	4.22137	0	15.8183	1.68685	2.22035	2.25228
CTSL	167.349	20.2346	896.327	48.8651	7.36125	125.79	300.783	116.061	132.139	21.2343	23.8694	171.394	38.7667	7.22329	8.51689	432.194	11.0101	100.024	108.102
CTSS	202.952	515.802	2167.48	132.293	152.442	478.95	214.539	578.618	81.2302	375.15	172.103	54.0744	1910.95	137.142	216.785	1318.25	175.497	311.632	2806.52
CTSW	8.57372	7.60138	8.5443	55.1167	357.225	9.98458	0	0	9.22714	90.3008	141.263	0	7.88945	871.327	55.3001	40.9162	12.5665	7.06045	3.16778
CTSZ	148.399	408.753	1987.03	63.3399	71.8467	867.785	131.579	316.996	97.2225	661.643	81.3444	237.003	200.025	57.6615	78.1059	2093.29	118.52	61.2184	424.184
CXCL10	140.256	15.1392	853.26	13.4576	14.7954	213.371	50.6252	413.021	20.8232	641.945	0	336.021	57.7749	19.162	19.224	965.089	14.165	229.854	784.967
CXCL11	150.217	0.821788	105.533	1.96164	0.940159	2.12918	100.919	61.9633	0	371.277	0	0	6.57006	0.30996	3.26076	62.54	0	58.3267	85.8198
CXCL12	218.2	1.94505	38.7717	0.550514	1.36845	17.1432	577.07	478.59	164.86	0	0	110.404	3.21084	0.458751	0.151427	3.30655	0	1.43114	1.99297
CXCL14	2109.92	4.6302	2.37518	7.86627	5.42489	2.24385	821.777	4.52643	3838.34	1.23946	2.40063	69.8004	20.3237	6.05035	0.81595	1.67017	6.13862	72.2007	11.6566
CXCL17	4.55585	3.72835	11.6931	8.38737	7.71346	0	0	13.8064	0	16.3885	11.746	3.84066	17.9761	8.50724	13.8724	11.8291	10.9591	1039.62	7.85937
CXCL2	49.7185	27.6567	327.412	6.19221	6.27104	17.6432	170.132	278.838	25.3327	33.5882	27.2681	19.4521	141.162	5.41558	2.06857	348.561	7.65038	23.445	334.455
CXCL8	135.286	631.987	1508.71	217.213	190.555	216.905	560.605	544.831	148.25	915.246	253.133	119.449	18096.4	122.754	763.973	656.605	133.201	321.443	5398.16
CXCL9	499.845	26.7506	1544.3	10.9785	17.4587	997.16	47.115	100.978	0	6999.12	3.36793	234.803	31.4734	6.64407	21.8119	415.72	9.3261	19.8619	139.175
CXCR2	1.15815	9.51652	8.27227	2.40724	2.1503	1.5418	31.4057	2.30033	1.47344	0	1.55533	6.32671	878.951	9.83991	8.21451	1.65663	1.90716	5.02901	255.763
CYB561A3	13.8699	319.141	56.2736	16.2587	19.2982	22.4234	14.558	70.4817	32.6387	39.2351	24.1867	20.2989	18.1714	15.6286	4.00709	38.8096	17.7971	14.8211	25.7813
CYBB	18.7046	410.369	823.683	13.5255	18.5379	25.5749	15.6556	488.365	7.89671	75.8969	16.7587	0	456.335	9.06636	56.3447	676.324	11.9739	5.00187	820.549
CYP7B1	202.761	0	1.70585	2.91468	0.338776	0	161.641	0	31.0245	0	43.7775	160.285	0.809711	0.205291	0	0	13.1952	7.17278	0
CYYR1	0	6.31493	0.550802	0.0887252	0	14.5586	0	305.783	0	1.24487	0	0	0.63955	0.620305	0	0.756534	0.258713	0.300372	0.80809
DAB2	246.799	33.8373	314.242	3.91899	1.89388	21.0582	129.281	231.895	158.143	9.54318	38.0616	49.8811	5.61175	7.534	2.91165	295.658	1.37719	8.2755	42.8296
DAPP1	8.07202	127.333	68.3462	38.1049	19.8762	167.937	102.661	0	0	671.921	5.10185	2.71612	290.085	14.3141	21.085	61.5677	61.2447	117.4	131.186
DCN	2767.96	1.68137	1.06239	3.06327	2.60304	28.9578	3129.1	1.67285	3110.66	0	0	1100.38	10.1662	1.71806	0.327296	1.98319	3.09279	7.2895	0.95306
DDR2	194.954	0.738254	0.179875	0.650221	0.346284	2.12918	297.776	2.70902	80.6023	0	0	133.438	1.34507	1.23519	0.791955	0	0.434921	1.77729	0.527973
DENND2C	5.97633	0.264401	0.965873	2.60113	2.8064	0	5.51724	12.211	11.4555	0	5.1763	0	7.11335	1.79135	8.99949	1.2987	2.50453	322.815	0.864543
DERL3	89.2045	162.055	3.40806	0.469639	1.38481	0	57.1145	0	21.6435	0	5.74843	0	0.900631	2.9582	638.235	6.71073	0.49388	6.45037	0.331135
DIO2	2839.53	3.12334	2.07663	0.483472	1.14506	0	1552.72	0	1861.71	2.6787	2.79352	108.516	6.24969	0.990093	0.0746395	0	1.97914	5.73388	0.339213
DIPK2B	0	0	0.170013	0	0.0738872	0	0	249.16	0	0	0	0	0.514225	0	0.0741064	0	0	0	0
DLC1	81.4675	1.18602	0.910598	0.0803736	0.100188	0	32.0615	106.886	82.0887	0	151.148	274.351	0.0836496	0	0	2.45333	0	0.167769	1.80079
DNASE1L3	0	157.061	16.8072	0.708557	0.17904	575.554	0	4.86832	0	38.5847	0	0	0	0.414058	0	0	0.298979	2.2374	0
DPYSL2	149.09	132.565	148.253	21.9926	22.6323	276.331	138.13	166.603	69.9932	256.274	34.4324	228.512	5.94237	34.7555	6.45038	164.142	47.6341	5.76964	116.637
DSP	17.9352	19.5719	14.8867	31.641	20.635	0	24.3812	98.6749	52.1261	17.0475	30.6705	27.1288	58.0585	22.251	16.3318	17.7351	24.8265	1032.01	16.2861
DST	267.186	10.5802	157.422	5.69764	3.98262	120.002	386.719	74.231	180.234	45.8548	24.117	243.57	11.0692	13.504	2.31537	93.3091	11.2347	109.599	20.1435
DSTN	420.197	120.138	117.436	89.1303	102.053	160.584	424.622	513.364	346.672	76.8633	145.213	780.014	35.247	145.945	91.9632	118.15	58.8682	550.887	51.9173
DUSP4	5.59788	47.6711	17.8243	162.919	231.085	150.444	0	10.1494	3.75981	216.826	16.3195	32.9842	5.45624	117.222	33.301	36.1201	562.79	23.4393	7.96799
DUSP6	35.8155	22.2185	118.194	51.5127	59.9811	4.51671	49.7933	342.689	9.49611	28.2321	679.394	11.8284	352.239	52.3349	9.30052	64.6443	29.8068	21.7957	292.784
EBF1	17.512	47.9402	0.051181	0.154925	0.0731574	0	13.1991	46.8132	11.6805	0	0	319.18	0	0	0.0747808	0	0	0.0501032	0
ECM1	79.0043	7.16669	32.7869	7.33398	5.743	1.45483	61.6406	9.6397	139.898	0	15.3622	23.3614	28.5103	7.00461	8.1545	73.2112	8.06202	1916.65	6.62035
ECSCR	0	0	0	0.409256	0.126316	0	0	248.825	0	0	0	0	0.673974	0	0	0	1.33113	0	0
EFEMP2	181.518	0	2.1711	0.476226	1.38981	0	160.799	16.991	156.44	1.42295	3.85454	89.7546	2.57167	3.18062	1.2174	2.39075	0.12693	1.4071	2.12505
EGFL6	3.77515	0	0	0.295011	0.391519	0	17.6211	0	10.0877	0	0	341.324	0.459205	0	0	5.74673	0.201388	3.27729	0
EGFL7	6.69547	3.92011	0.69369	0.169345	0.890766	0	3.16406	611.846	14.2067	0	42.0311	21.8088	0.445645	1.37072	0	0	0	1.44446	1.16711
EGR1	1136.42	115.746	387.815	265.73	141.187	46.8221	1626.64	356.526	1165.37	45.5121	848	784.105	1383.91	85.1476	151.572	329.698	125.92	285.76	923.533
EHF	0.957574	0.995772	3.56854	3.07049	1.73639	18.2843	8.00801	0	0	58.5751	10.1261	0	7.23813	3.15083	0.131053	1.67017	2.9936	387.688	4.26948
EID1	600.777	190.795	138.059	208.353	239.228	278.44	497.899	564.524	714.516	131.383	248.058	645.877	25.4778	242.609	56.1467	112.666	312.555	120.438	165.6
ELF3	9.01476	26.2375	11.1862	23.0883	11.779	6.36929	0	17.393	8.55085	19.596	35.9439	4.13551	39.8731	16.6984	15.5549	4.02967	16.8061	1622.53	20.336
ELK3	92.9191	52.5268	29.7626	87.105	31.72	27.4407	122.567	361.372	48.6437	39.059	67.7691	38.9276	5.89053	29.409	27.568	19.8247	95.2424	85.0692	67.9494
EMCN	11.4557	0	2.72652	0	0.171901	0	0	420.826	45.3166	0	0	0	0	0	0	0	0	0.129401	0
EMILIN1	207.525	8.86625	18.3447	1.06428	1.55571	0	159.541	0	122.892	0	8.77087	128.445	1.57876	0.604743	0.398395	24.397	0	1.2319	2.11039
EMP1	336.292	2.57528	81.0529	13.9257	7.86516	0	151.481	432.003	98.3743	7.76187	14.4923	91.0746	26.8987	9.11653	12.2702	63.4532	11.3879	1355.04	32.025
EMP2	171.252	5.99739	13.7872	7.12038	3.97789	0	163.743	249.36	93.0255	20.3542	4.89696	183.444	19.7777	4.17868	3.0684	15.4394	5.2208	402.931	5.07316
ENG	123.678	8.19207	100.725	10.35	10.325	19.4902	128.119	1188.43	52.307	42.0115	7.26129	73.7725	4.21036	11.2964	2.25085	66.8838	4.53738	13.4085	37.747
ENTPD1	79.6297	71.7627	85.3367	36.7829	53.0544	74.5023	449.117	316.449	74.0147	115.81	0	137.667	85.7777	82.2565	26.8969	38.6729	131.515	1.43242	71.3355
EPAS1	83.429	0.727428	36.3752	3.56982	4.91396	0	32.8341	590.487	94.4136	3.57184	87.4628	282.005	7.26343	6.51001	3.77249	24.1877	21.8115	69.8463	8.95978
EPB41L2	141.443	19.421	118.966	9.42243	8.04244	48.0239	189.301	49.5696	148.707	103.955	47.6181	313.303	5.6514	6.30893	4.60866	127.283	4.44013	6.22375	10.1976
EPS8	185.451	21.8299	28.1168	29.4936	25.2222	3.65853	180.476	68.8486	162.532	5.76701	21.5195	748.681	42.5334	20.0439	4.48741	18.1038	20.4847	58.3591	22.266
EPS8L1	7.38167	5.89625	9.29362	6.6116	7.83977	5.49674	13.9728	16.2914	2.6563	2.82749	5.71473	28.2996	19.4275	11.3349	2.49818	3.61498	9.18592	797.787	10.995
EREG	0	32.0054	116.284	1.27667	2.22321	0	0	34.1893	0	27.9137	271.779	0	31.9534	11.7547	0	55.4561	0.948322	4.1423	734.041
ERO1A	31.2412	45.9412	138.852	71.4855	62.8752	57.5652	16.2804	74.2279	52.6978	32.2771	54.5706	71.2152	152.063	52.7239	29.788	154.821	74.0871	1567.46	103.743
ESAM	0.927283	1.56083	0.0618422	1.75741	0.730008	2.68676	0	294.356	0	0	0	95.5766	1.45104	0.390896	0.0970141	0	1.82155	5.25789	1.23596
ESR1	206.976	0.759488	4.1385	2.05593	2.31754	4.23156	161.976	0	338.365	0	0	75.9101	4.76577	3.20731	11.9981	3.39356	2.21181	28.8441	3.6882
ETS2	43.6298	21.2753	69.989	19.5012	23.7345	3.8	79.532	500.177	102.34	45.7019	58.7198	74.781	265.204	31.9178	12.0239	49.3391	9.49622	200.205	194.79
EVA1B	311.107	5.00226	62.9335	23.7948	21.5854	17.2405	282.145	167.482	291.544	31.2433	21.9555	259.143	29.3491	37.2293	14.4425	33.3961	46.0975	20.3861	34.4224
F2R	334.171	2.27259	1.71515	42.7224	82.4234	0	464.997	59.8802	128.189	0	4.97783	192.741	1.54437	50.5747	5.66414	4.22123	7.47873	2.7284	0
F3	20.5991	4.07969	4.30573	2.95385	3.19448	2.12918	28.8851	0	23.4794	6.08162	6.55355	36.6611	15.792	3.05011	1.00233	3.40968	5.74496	594.14	12.6326
FAM110D	0	2.46009	0	0.417237	0.0436312	0	0	271.203	0	0	1.84029	0	0.680136	0	0	0	0	0.226018	0
FAM114A1	197.962	0	16.3287	2.01348	0.729381	1.67082	41.9902	51.1072	175.544	6.08162	12.9278	98.139	8.53525	0.632948	13.5552	22.1959	1.33658	50.8695	12.4361
FAM162B	35.4414	0	0.0431522	0	0.153597	0	49.473	0	60.311	0	0	353.923	0	0	0	0	0	0	0.667342
FAM167B	5.97893	0	0	0.383774	0.962343	0	0	365.795	4.39354	0	0.786728	18.2168	0.854113	1.21009	0.185867	0	1.08712	0.673766	0
FARP1	133.141	5.47315	41.2316	9.14503	7.56126	7.57954	145.124	22.2766	96.7546	16.219	25.7182	220.354	2.24551	4.60333	1.8685	48.3831	6.13607	32.6274	6.1607
FAT1	103.319	0	0.656794	0.938138	0.156314	0	119.191	3.70755	42.1066	0	46.8626	281.677	2.32782	0.642227	0	0	1.92873	38.681	3.0911
FBLIM1	61.4211	0	0.851784	1.03632	0.514106	0	85.4317	19.5687	85.7187	0	0	248.729	1.92476	1.02457	3.57203	0	0	28.1661	0.26344
FBLN1	1256.47	1.1918	1.1384	3.87079	3.24329	4.93766	954.201	3.17835	1842.1	0	6.55064	168.233	5.96022	1.66898	2.90253	2.39518	3.05853	73.6595	6.81686
FBLN2	206.942	0.375654	0.295323	0.059754	0.935856	2.47657	131.103	1.13546	101.956	0	33.037	36.3154	0.874584	0.515154	0	0	0.441006	3.3589	0.765396
FBN1	197.711	0	0.141709	0.234083	0.251975	2.12918	163.952	20.0974	117.685	0	0	104.794	0	0.759282	0	0.969054	0.569828	0.144147	0
FBP1	0	14.5807	815.606	9.08595	9.81858	56.2154	10.0075	1333.79	5.31292	14.4649	98.6387	0	40.938	21.4218	23.0919	1066	11.3119	33.9845	512.775
FCER1G	14.5507	516.698	1287.63	26.5691	28.6747	301.224	146.877	219.581	114.664	279.638	726.942	0	1422.89	532.095	50.0127	1177.51	35.1684	24.6249	1223.92
FCGR2A	7.89069	21.5435	425.196	15.945	10.7973	5.11844	83.4972	25.9783	5.90859	74.9382	23.508	16.4385	1077.14	8.78783	28.9105	177.953	16.8548	11.9051	509.378
FCGR3A	23.6303	10.4742	777.691	9.58595	14.1644	99.6053	15.6556	51.5321	5.31292	14.2911	10.3252	0	169.708	248.534	23.0376	545.256	8.94813	6.82633	332.313
FCGR3B	33.6264	94.0705	78.874	37.198	30.2112	69.4444	113.624	82.9713	0.938569	211.509	15.2648	18.9801	3186.4	25.5741	76.5546	38.9514	27.5749	22.9418	859.337
FCGRT	254.904	120.562	512.777	27.2438	32.1065	311.296	107.382	304.502	312.334	57.6816	49.7676	179.47	306.872	20.4826	30.3126	415.71	13.7458	57.8041	371.976
FCN1	2.68513	7.91186	81.3551	2.61951	1.90485	0	0	22.7264	0	0	1.12448	0	109.881	1.29962	0.565291	140.088	0.720788	1.96615	1280.4
FERMT2	105.28	0	0.507443	1.39002	0.618185	0	30.5762	132.082	84.6557	0	153.275	225.868	0	0.380478	0	0	2.12016	0.826159	0
FFAR2	0	32.3614	26.6771	10.6139	17.4	0	60.8538	9.17903	0	45.9053	1.65904	0	841.43	13.1641	22.5287	18.0709	3.30349	10.7662	367.101
FGF7	104.892	0	0.932618	0.49743	0.237986	0	174.351	0	278.087	0	0.768546	33.5253	0.278762	0.141485	0	0	0.155909	0.0655934	0
FGFR1	272.947	0.835488	9.1486	12.4489	2.53884	0	233.732	56.2731	99.0225	0	19.4537	86.1247	2.17985	6.1709	0	5.17822	7.23196	4.37325	3.46695
FGL2	11.482	43.7497	521.001	38.5303	30.2524	814.008	20.4992	77.9917	1.02893	131.948	70.4601	12.6534	561.793	45.7063	34.0229	385.406	33.9069	12.5069	871.063
FILIP1L	204.741	4.06709	29.6275	3.79954	1.00891	8.92855	225.465	4.17882	94	16.5087	3.16124	1049.09	3.29843	0.529097	0.185867	18.3902	20.6123	2.07861	0.988389
FJX1	111.148	0.895329	2.58615	0.226769	0.375302	4.36449	136.16	42.5953	341.965	20.0596	0	81.4033	0.143601	0	0	0	0	0.988037	0
FKBP11	114.022	30.371	5.46375	105.286	96.6631	21.1079	71.5619	42.8206	58.5004	1.41435	14.817	109.778	17.8981	80.1602	572.391	6.1238	25.0976	17.9403	5.42061
FKBP1A	172.014	113.51	207.262	112.419	133.114	226.03	86.8024	912.215	153.509	125.806	140.207	211.739	284.163	111.072	31.536	242.654	179.725	108.788	329.942
FLT1	10.3986	4.55302	35.521	2.84655	1.38925	3.49129	0	838.033	22.7359	7.6932	1.3251	248.953	7.74029	0.214086	2.43226	49.11	3.17453	0.567811	24.8157
FN1	468.735	53.2976	3188.55	32.4536	39.5609	310.365	1443.4	1833.09	218.695	34.039	11.4436	730.628	88.0241	16.5001	37.2491	4242.23	24.874	21.8869	933.852
FOXP1	91.367	186.351	67.8955	184.63	134.105	55.7105	416.918	233.275	38.5453	172.333	690.633	118.131	65.8991	102.483	9.56708	69.0247	196.778	77.0013	73.0952
FOXP3	1.0463	5.42298	1.41233	8.206	3.19424	0	0	0	0	1.4267	3.51014	0	1.05928	0.332923	9.95139	0	361.79	0.955153	0
FPR1	9.17971	32.7837	69.0875	7.67878	8.65481	60.0448	48.4225	51.2766	47.8107	42.7958	3.04648	0	1099.52	3.78194	29.8489	16.9929	5.2638	8.30754	604.88
FPR3	0	3.19335	255.274	2.72675	1.54411	40.0065	0	43.4019	0	41.2641	3.43611	0	5.88044	1.80654	2.42686	107.155	3.27807	2.1442	76.1807
FRMD6	224.706	0.164711	0.45893	2.50234	0.844386	0	172.931	7.21873	77.8892	0	4.43085	30.8439	1.87255	2.20065	0.784188	0.800909	2.28131	45.3288	2.73484
FRZB	160.916	0	0	0.284926	0.0901176	0	64.4269	0	42.9231	0	0	711.103	0	0.201512	0.574057	0	0	0.840859	0
FSCN1	49.3257	11.843	13.6473	4.22947	2.16974	39.4124	17.7868	169.117	42.6016	1527.66	32.0853	4.14704	6.94596	2.40833	2.15186	4.3846	8.36326	34.8866	5.44496
FSTL1	291.173	1.00597	1.84172	0.52467	0.560401	0	270.828	229.849	175.642	0	0	279.423	1.74106	0.785677	0.159485	0	0	12.2248	0
FXYD3	3.36923	3.04461	7.41495	3.77287	5.16504	6.66024	4.16363	0	22.236	7.56888	0	0	9.37906	4.28584	7.77036	7.22528	5.6467	532.271	4.9008
G0S2	62.8814	246.577	658.114	105.009	90.3065	113.854	663.891	354.799	53.3739	1113.68	153.049	144.973	15330.9	57.6202	236.335	560.48	71.0709	141.012	4687.76
GADD45B	323.735	205.889	394.668	331.101	306.974	513.61	126.387	318.944	294.481	1124.78	417.478	378.19	414.183	509.385	95.1618	257.79	222.875	297.087	385.156
GASK1B	55.9977	0	58.4803	0.823335	1.27862	4.51671	73.4831	298.072	69.2195	3.58419	0	0	2.82405	0.156406	5.75646	42.2698	0.186721	3.93094	52.3865
GATA2	40.0963	3.13045	0.20505	0.245933	0.298105	0	47.0663	55.1598	54.1576	0	1446.7	27.0365	0.257968	0.772859	0	0	0.303427	5.96593	0
GCA	26.4232	68.9208	65.4738	21.8953	18.2202	118.425	54.5989	17.9254	22.0917	51.8375	48.3664	43.3693	1339.04	12.1652	12.724	59.155	42.6215	24.59	505.521
GCSAML	0	0	0.0651418	0.0742968	0.100531	0	0	0	0	0	422.724	0	0.629739	1.64439	0	0	0.409617	0	0
GEM	253.825	1.78288	18.3925	17.5661	16.4381	22.5326	127.146	4.05458	210.674	20.0863	5.08775	193.674	0.9026	35.9724	5.54591	18.6121	63.2338	6.11544	3.25589
GGT5	137.215	0	2.96122	0.315973	0.0815953	0	115.621	87.7877	53.3084	0	0	235.173	5.047	0.631879	0	0	0.325273	0.0501032	1.13509
GJA1	448.393	2.18917	0.544014	2.72251	2.83068	0	280.251	230.572	435.223	0	1.08313	37.0183	5.73149	2.83239	1.57376	0	0.660932	31.8406	2.46519
GJC1	14.8561	0	0	0.176984	0	0	19.7987	24.4302	1.67276	0	0	415.225	1.24055	1.04779	0	0	0.522396	0.316293	0
GLUL	222.514	97.3234	1013.17	64.9757	92.7499	70.174	349.921	398.461	261.491	105.186	964.394	64.1701	2113.65	91.6965	66.1914	868.352	33.9726	184.297	1006.41
GM2A	15.0505	47.7021	388.875	11.3343	11.2395	171.915	28.8844	25.397	13.5342	48.5046	116.106	12.9212	24.3538	9.92828	18.5055	247.755	22.8982	111.3	81.5707
GNG11	142.025	4.50428	0.287414	0.837389	0.77743	28.9578	192.93	1131.07	213.163	61.4916	0	176.408	3.89576	1.00491	4.03825	1.37195	0	7.58953	0
GNLY	48.9199	79.2112	89.8966	116.832	909.089	7.50801	15.6556	3.94656	2.55326	602.529	39.7185	0	22.337	8373.34	220.591	511.184	53.2701	30.0299	14.4173
GPNMB	248.157	13.3643	1361.2	9.18123	19.8183	56.6272	218.347	155.596	206.262	12.1762	7.97386	173.096	58.8211	4.55387	33.8824	898.355	15.1492	88.8909	93.9705
GPR137B	13.4184	8.6377	59.673	18.5375	17.0798	59.2342	0	3.66414	35.8737	309.764	15.2719	25.0182	1.60236	10.6366	2.97108	47.3525	19.9304	9.82742	15.0578
GPR157	3.82107	5.85203	8.81807	4.07335	2.74872	39.0288	26.2008	1.20301	2.89021	324.33	4.72067	0	13.1144	3.28013	1.02623	3.02513	1.95536	48.1708	3.61182
GPR183	22.8017	1395.13	628.782	386.1	180.714	122.403	17.6211	10.6336	15.9442	928.343	127.436	7.26786	21.1659	91.0507	32.6341	295.528	300.044	21.7683	203.967
GPRC5A	19.3029	1.25165	3.86299	5.01633	3.07763	11.8103	4.2983	5.94126	2.93376	2.64897	4.81912	0	13.3214	3.6567	3.27822	9.02852	3.11181	631.122	2.9455
GPX4	455.921	261.355	536.652	213.359	192.892	271.996	276.06	197.985	663.107	1155.95	579.268	402.636	122.819	181.348	103.427	422.854	203.049	189.415	356.953
GRAP2	11.7229	6.43206	4.97674	52.5531	68.0717	8.67567	12.0846	0	0	3.04081	305.606	0	0.436275	23.3655	11.7299	3.33119	47.9932	2.31803	2.45316
GRN	80.1687	253.532	1268.16	28.2327	28.3301	448.933	164.664	279.079	66.2355	259.98	111.272	156.355	211.709	28.0793	55.4475	898.687	44.1297	243.453	652.998
GRSF1	40.456	79.6948	61.7505	46.2444	45.5944	65.2929	78.8467	75.1939	46.4074	495.14	25.2306	2.71612	9.30736	40.5256	20.4671	35.5023	84.409	38.246	41.7818
GSN	557.953	88.9768	482.468	12.5114	13.6553	412.822	262.822	791.856	550.224	1032.83	112.861	345.222	126.087	27.2815	12.1628	432.539	17.3412	255.605	109.925
GSTP1	611.013	300.086	379.112	152.153	307.938	1507.95	458.499	353.59	546.351	1127.86	255.247	432.355	69.7149	634.013	310.756	434.247	106.449	925.159	421.805
GUCY1A1	86.4307	20.5095	8.30979	0.0922305	0.163263	1.67082	49.3986	1.4441	27.8603	1.12763	0.863279	271.304	0.300186	1.55316	0	6.81882	0	6.0983	0.565567
GUCY1A2	111.376	0	0	0.202668	0.326261	0	59.6354	0	101.191	0	0.696385	714.006	0	0	0	0	0	0.100206	0
GUCY1B1	40.1845	0.130872	4.90751	0	0.201434	2.12918	14.6076	2.83668	5.39852	29.3516	0	260.78	0	0.41198	0	4.70179	0	4.08582	0.765423
GZMA	96.7558	129.285	46.2693	385.501	1881.58	26.7783	0	1.20301	1.85424	0	6.56984	0	20.1711	2328.01	122.223	195.602	93.7033	56.1455	7.65428
GZMB	72.424	1223.73	43.4412	77.8815	699.851	217.699	0	4.26389	10.0501	36.2373	13.744	0	14.8874	1945.12	75.4864	57.5639	29.7016	20.9957	7.63467
GZMH	6.35175	13.6491	9.3941	44.3262	464.195	38.8636	0	0	9.22714	6.14213	11.9437	0	7.27263	612.449	68.7681	23.5123	17.6684	9.60306	3.91747
GZMK	26.8954	62.6313	25.494	257.164	1073.8	137.989	0	25.4842	0.80563	0	11.0244	0	6.11145	371.22	60.2109	46.5431	58.1603	22.0146	3.87706
H1-3	12.4582	176.693	38.7458	180.077	150.712	144.279	0	2.64692	8.16062	44.9834	67.7263	0	5.08478	134.191	56.5569	605.305	125.187	67.3534	6.59082
H1-5	2.42029	10.6668	10.1204	9.62575	8.46217	2.03646	0	0	0	20.2179	11.65	0	1.61307	10.0178	0.868907	420.104	6.05346	20.5434	0.194383
H2AC14	0	8.44068	5.27543	7.40255	14.3249	4.99222	0	18.6442	0	3.92082	4.09295	0	1.94663	8.61099	11.4374	405.823	15.4115	13.8572	0.482355
H2AC17	0	19.1127	10.4549	18.0382	33.4388	4.78483	0	21.3086	20.355	13.3447	33.459	0	2.33895	25.9406	6.71944	270.567	16.261	13.5162	1.86382
H2AJ	164.447	27.4787	110.693	72.7966	72.1329	64.4782	254.043	144.816	121.985	125.749	69.3601	445.353	24.6017	95.0939	37.9893	148.438	84.6498	278.6	94.4689
H3C2	0	3.42767	2.22585	3.70261	3.88049	0	0	18.6442	21.5197	0	0	0	0.791233	4.43917	0.252526	279.32	1.27965	7.51641	0.327092
H4C3	210.189	426.36	121.168	393.293	343.466	170.36	246.651	252.462	292.557	172.049	451.759	163.37	21.4614	366.914	85.4072	1841.66	304.142	175.085	71.3478
HCAR2	1.1091	14.7558	38.4144	3.17598	5.33325	0	15.3198	37.7094	41.739	17.6286	0	0	592.142	4.67172	2.93881	19.0268	6.72481	15.4765	274.789
HCAR3	0	5.83889	30.3985	7.11298	5.81298	0	3.16406	20.5698	0	4.26774	13.255	6.32671	766.216	2.78391	23.4544	28.8737	4.8264	22.4496	347.669
HCST	55.3111	315.445	297.716	526.675	1216.24	244.193	0	87.2069	5.78917	181.156	252.856	5.43224	113.605	1383.47	115.528	364.323	489.632	40.7016	371.49
HDC	0	0.559066	0	0.123209	0.0989158	0	0	0	0	0	752.029	0	0.464993	0.689516	0.0938645	0	0.878937	0.538297	0
HEBP2	121.104	76.2549	85.5976	86.8844	94.442	60.4238	151.735	117.028	96.3532	60.9601	142.043	79.2966	196.443	81.7115	54.123	78.3223	118.836	639.193	169.11
HEG1	16.7672	11.0263	8.85757	17.0316	34.9905	2.68676	76.4447	415.2	12.6391	2.25675	58.7257	40.4163	2.3738	53.1535	4.11681	16.1254	13.7853	20.9781	10.9773
HES1	447.471	27.4896	80.8537	12.8004	7.42563	1.5418	135.429	119.009	80.8808	8.53548	180.218	433.048	45.0971	12.1295	8.74376	20.1991	41.3505	462.75	116.017
HES4	114.063	19.6876	22.4605	10.871	9.64938	3.44254	55.5076	37.8661	37.8945	41.8501	174.554	363.976	67.6354	30.9646	1.65605	2.64365	44.1608	216.447	34.5819
HIGD1B	1.56551	0	0.069652	0	0.0455986	0	6.59957	0	0	0	0	489.51	0	0	0	0	0	0.139765	0
HLA-DMA	9.93791	448.514	584.241	38.3336	122.83	804.709	0	181.267	3.89613	429.579	77.3071	8.4013	80.7974	92.9864	57.8453	495.246	105.898	79.2852	215.84
HLA-DMB	8.69009	330.48	392.316	12.4937	44.1635	340.769	0	70.3975	1.91147	78.6942	10.9709	0	62.7415	35.292	5.18082	203.024	16.2333	18.0447	179.177
HLA-DPA1	98.0488	1591.11	2710.73	146.786	381.192	8073.97	50.0198	593.424	48.3914	6168.81	183.43	59.0847	66.6462	237.06	125.163	1836	252.828	116.45	733.413
HLA-DPB1	123.034	1767.83	3015.45	166.015	530.633	10954.3	55.7403	586.367	88.0749	8473.49	238.372	38.6965	71.4527	344.611	80.4288	2118.68	268.719	125.574	682.812
HLA-DQA1	20.5365	787.578	1534.62	35.1332	196.751	2885.3	0	164.243	43.3666	2837.73	80.5747	6.817	69.5097	111.605	60.1939	682.09	150.19	45.7608	230.285
HLA-DQA2	47.6796	745.103	510.666	21.0363	140.107	2092.44	0	53.9604	14.8288	894.038	51.7572	0	13.3349	74.5963	51.3321	490.858	56.3328	84.5359	132.864
HLA-DQB1	31.2479	1018.53	2054.71	78.1293	233.135	4354.27	49.1981	270.827	26.7257	4551.83	77.1942	12.9212	217.274	160.547	79.1585	1398.63	152.126	87.5807	475.402
HLA-DRA	279.466	4404.86	9087.8	185.235	485.885	15513.1	83.5972	1849.69	99.1506	13155.4	245.628	73.681	1315.29	360.854	253.806	6338.08	263.349	673.839	2742.97
HLA-DRB1	136.818	1797.09	4759.83	182.865	696.945	9265.08	48.1302	935.864	17.9556	8060.38	306.126	16.0523	203.861	468.855	150.852	3002.78	434.91	327.421	1239.93
HMGB2	51.5081	77.2992	72.8415	157.933	202.761	54.3213	9.81554	93.3447	119.601	68.1046	125.466	216.662	121.193	173.484	46.9771	780.845	181.408	86.99	195.94
HMGN2	376.485	355.281	270.468	263.783	295.087	313.998	426.652	294.174	488.094	310.575	304.716	299.963	161.03	315.01	103.36	1572.78	379.948	367.328	243.862
HOPX	200.803	71.5368	18.3137	82.7251	377.819	38.8636	83.2182	10.4017	128.694	53.6065	22.7259	1187.69	10.2971	815.898	48.7051	58.7885	14.3017	150.696	3.71936
HPGD	8.11378	2.30843	17.5332	11.3982	16.9408	0	0	0	1.20948	13.3307	2392.91	13.3362	3.68028	43.3185	14.0685	24.8066	66.9841	77.1166	3.63698
HPGDS	0	0	8.33685	0.160843	0.375606	0	0	3.70755	0	0	1351.55	0	0.797703	0	0	7.16739	0.502159	0.639142	0
HSPB1	753.436	169.675	347.202	234.621	199.945	190.936	332.914	593.649	814.856	397.704	410.342	809.035	170.926	172.705	133.12	290.268	302.491	2612.3	128.715
HSPG2	68.1125	7.60135	3.27032	3.57072	1.07945	0	87.0892	946.692	42.3088	0	53.923	10.9522	7.84813	2.31046	1.04091	0	2.33162	28.1561	0.292122
HTRA1	245.554	1.34409	17.2419	3.03944	2.83718	0	233.669	354.131	197.639	0	0	359.856	1.41973	3.84895	0.287756	28.4455	1.02001	3.06299	4.04825
HYAL2	28.1345	6.70429	19.3029	5.20047	4.36868	9.24509	12.7393	421.129	21.1	0	6.95718	41.6724	7.26818	5.82679	2.04344	19.7454	5.09625	18.6175	13.2489
ICOS	17.9095	10.2656	2.97168	174.646	102.04	0	18.8679	4.00975	0	4.12041	4.88189	2.71612	3.29085	22.0345	17.1213	2.56379	461.129	5.23118	0
ID1	95.5392	12.8861	6.97125	43.2955	28.3829	6.48526	105.417	951.347	178.627	11.7652	52.4514	32.1332	27.2781	31.0879	13.4134	9.86895	14.2352	417.112	16.4449
ID2	158.131	67.5811	220.158	412.245	562.952	1016.39	84.7739	177.889	155.806	1170.74	438.565	60.2902	103.265	787.602	89.9237	258.116	199.745	80.6139	204.881
ID3	334.715	59.3155	31.9745	44.7727	56.6339	2.12918	105.046	981.527	404.735	31.5518	7.65535	179.933	17.34	100.996	18.3491	28.1377	213.234	88.2917	14.2329
ID4	113.832	0.425055	1.02563	1.31885	0.644144	0	157.445	0	107.579	0	1.75388	925.076	1.89452	1.37857	0	0	0.556129	54.2348	3.98959
IDO1	62.982	23.1001	53.6229	10.4317	10.379	1189.15	422.715	25.8467	16.9308	2374.57	3.02232	7.11157	198.869	5.35377	25.3504	67.0154	16.5865	238.123	73.4067
IER3	459.449	91.2158	838.435	99.9462	61.253	82.0515	289.634	491.471	468.164	639.811	310.392	330.723	2058.85	94.4147	111.254	498.094	61.6388	326.669	1358.97
IFI27	654.948	162.593	1329.2	92.7435	66.066	290.387	957.991	3998.55	288.67	78.5193	60.3499	993.81	116.886	43.2487	93.3995	1248.07	89.2533	3525.07	100.807
IFITM2	630.638	402.409	307.008	616.018	822.908	86.8971	927.807	783.237	546.36	330.461	798.84	1077.23	10776.2	1532.85	169.524	123.94	500.689	162.073	2712.25
IFITM3	2446.24	61.6347	569.742	53.9158	57.9742	107.169	2998.29	2148.35	1908.7	423.808	524.584	3009.28	1860.88	202.361	97.8416	455.627	51.0697	718.099	779.33
IFNG	23.7462	8.28057	11.935	152.632	637.395	15.3553	0	2.53013	1.02893	0	1.65904	0	5.84769	583.441	62.6232	29.1014	23.2004	16.4395	4.94225
IGF1	1357.28	0.664697	26.0219	0.995187	1.44357	2.4611	395.894	0	1262.18	1.4008	0.634417	48.013	2.49882	0.631938	29.1685	8.57773	1.54139	2.50545	0
IGFBP2	414.911	2.42081	10.6327	7.14558	23.6497	10.2596	230.736	205.163	96.1593	9.298	5.61571	848.749	7.8734	98.0249	1.95609	13.6063	3.18889	131.286	10.0261
IGFBP3	396.949	7.69889	7.54629	24.3958	13.4473	11.8103	537.448	285.878	96.359	10.6387	7.74124	13.6671	18.7083	8.18304	2.0184	1.41508	8.54258	766.492	11.0044
IGFBP4	973.957	2.53852	23.0774	23.5986	9.56698	0	968.277	676.705	1107.96	22.8507	1.20183	490.772	6.42873	4.68072	4.49135	16.6795	3.63886	60.7468	2.08926
IGFBP5	2171.77	5.56558	0.850848	2.42212	1.85793	0	1467.7	39.4099	3298.93	0	0.73743	404.001	8.90817	0.663554	3.01793	0	2.46061	28.2583	3.44178
IGFBP6	230.315	0	0.300395	0.750444	7.39618	0	375.534	4.84331	196.012	0	0	25.923	0.802059	2.87197	6.3033	4.83774	0.444248	1.9783	0.855659
IGFBP7	6149.03	11.6095	23.1615	10.7199	7.81324	51.22	4888.2	6083.04	7108.82	59.4309	2.74742	9396.89	34.5343	63.4272	2.49227	15.308	7.54404	30.842	34.8486
IGHA1	6.82249	94.858	21.7774	22.7579	35.3839	1.57907	0	11.3489	14.6725	2.1575	20.5557	27.1914	67.0417	19.5342	28780.7	10.3127	22.8233	15.1031	19.6201
IGHG1	7.92998	127.842	9.11529	47.9095	13.1249	3.0339	12.4203	32.2412	2.42201	16.6021	285.972	7.26786	23.4646	81.2759	28236.3	1.0127	58.4576	8.72571	20.5351
IGHG2	0.927283	66.4939	3.92686	6.56929	5.57282	0	3.82848	5.94126	2.43968	0	103.66	16.6671	17.9576	6.01279	13592	2.52555	4.26696	3.15602	0.486161
IGHG4	6.20238	54.7942	14.0894	70.618	20.0008	0	0	30.4485	16.464	2.1575	430.805	19.9819	41.2762	91.8901	24338.3	9.23821	59.3621	18.7222	16.7863
IGHM	1.4429	599.56	3.96403	10.6099	13.865	43.1965	0	0	21.6345	2.1575	21.4609	3.64841	13.3337	7.03334	18005.1	0	57.2105	7.30459	7.77733
IGKC	61.5556	2828.16	106.689	526.063	116.787	33.8233	56.8437	84.1492	105.925	97.9812	5516.65	80.5764	231.792	604.369	261191	58.6849	473.07	88.7073	111.319
IGLC2	0	874.217	40.8767	37.1821	68.8093	1.95787	0	11.1074	4.31606	13.2105	15.9866	15.7575	88.6368	33.0381	89385	22.6785	33.8033	24.6145	58.7231
IGLC3	18.9209	395.778	14.1126	18.044	20.2561	60.3666	27.1675	30.4486	15.2139	16.4763	3.05016	0	290.287	9.62818	99920.1	22.359	17.7387	12.2983	22.9011
IGSF6	2.87389	126.606	446.438	10.6209	11.6297	16.6922	50.7052	1.15017	2.59728	87.0567	21.4059	18.9801	1086.5	11.1862	21.1961	311.469	5.85248	7.01501	659.882
IL12B	0	0.533183	0	0	0	0	0	0	0	638.482	0	0	0.389678	0	0	0	0	0	0.19288
IL1B	6.09005	41.4492	573.08	20.929	18.7949	11.5322	93.8498	14.9745	2.01362	244.523	11.0481	0	1839.04	15.4215	48.9289	282.264	14.8404	26.5226	2641.95
IL1R1	296.803	3.09784	19.2194	8.74854	3.45012	12.946	554.47	143.793	196.871	40.9504	0	191.885	53.0018	1.37471	1.39243	5.35317	152.929	75.6129	18.1342
IL1RL1	1.42145	0	0	0.411437	0.502567	0	0	0	0	0	572.678	12.9212	0.747739	0.911721	0	0	3.04412	20.4849	0
IL2RA	1.0463	7.86138	61.2086	15.1799	4.92762	5.11844	0	0	15.3125	4.20239	5.71943	0	2.27685	4.00201	0	2.97269	322.325	0.723215	0
IL2RB	10.6546	20.7395	9.22431	108.158	230.673	0	0	0	0	28.3467	7.99881	16.7658	6.71718	498.927	34.6985	22.3166	290.721	6.13652	0.375155
IL32	499.919	206.552	165.38	1331.95	2329.13	219.402	852.041	197.211	147.396	643.863	35.2161	255.001	61.3398	1516.5	347.376	200.458	4135.38	341.266	30.7186
IL4I1	32.5742	6.19498	251.572	19.8056	1.70578	73.5145	0	104.49	0	554.324	1.83212	0	12.0397	1.80426	2.535	122.549	9.93963	9.79641	45.5908
IL7R	107.368	60.4703	157.116	1751.33	392.491	0	4.2983	49.5046	1.36741	549.045	17.0326	14.0497	14.5455	71.2035	24.9226	47.3001	484.61	25.7195	9.28494
INSR	21.9438	6.43712	6.23073	0.289734	0.573266	9.03342	12.9398	585.602	8.43443	5.35797	3.01637	5.43224	2.4293	0.549994	2.20937	8.05729	3.46285	18.7052	17.2975
IRF7	18.944	716.704	73.6082	60.8591	79.8404	159.516	75.6211	29.3286	11.8156	61.7005	45.2745	9.81694	120.447	72.8036	59.5613	41.8515	82.7835	72.3452	141.753
IRF8	15.984	904.921	158.798	9.50459	9.99407	1098.44	0	46.0352	25.2665	977.975	0	125.969	8.21437	60.83	4.76913	107.483	3.31748	3.09919	73.2954
ISLR	364.908	0.125895	0.575643	0	0.214825	0	478.448	4.44648	244.265	0	0	110.472	0.883176	0	0	0	0	0.439125	0
ITGA2	7.34255	6.56512	2.13918	13.2247	17.9263	0	17.0488	11.4336	2.73784	10.001	1.98372	28.0994	5.06887	8.76204	2.0478	8.68635	6.34389	339.042	2.28755
ITGA6	20.9478	2.11637	9.29074	31.542	13.306	1.67082	8.6813	514.141	26.2128	0	4.74911	0	8.45769	13.8559	61.0443	27.2992	14.5637	126.139	3.30284
ITGA8	205.268	0	0	0.128052	0.48232	0	93.7548	65.5961	116.448	0	0	7.26786	0.310285	0.349263	41.0058	0	0	1.13305	0
ITGB1	654.774	167.712	314.102	319.447	340.564	287.91	919.327	729.995	320.717	97.4438	114.698	1459.21	32.6154	513.592	124.461	470.462	316.506	288.327	173.865
ITGB2	23.8372	112.758	756.095	166.763	256.605	324.303	11.1562	245.102	9.22714	167.081	37.9566	12.6333	314.29	315.527	53.2475	773.033	165.305	25.3509	695.649
ITGB8	79.347	1.13529	9.41301	4.25126	1.92885	2.74837	35.6714	0	63.9519	13.5711	0.863279	0	9.18194	1.01408	0.911276	4.32807	4.35709	325.343	1.72004
ITM2C	69.8099	392.305	23.0973	53.0863	211.345	66.9717	36.6504	1.67285	58.5778	46.7276	220.426	173.795	4.78509	140.274	584.235	59.8717	26.4945	16.2902	7.45702
JAG1	33.8722	4.15185	9.2963	4.596	2.57178	4.33283	0	74.1751	34.2398	42.1799	15.8953	256.305	11.6877	12.8025	3.25405	11.1374	2.09131	34.6827	10.6002
JAM2	18.511	0	0.160471	0.826676	0	0	4.61255	223.909	22.2996	0	0	0	0.775529	0.205475	0	0	0	0	0
JCHAIN	1.87433	1802.88	21.3714	10.7817	9.67233	125.737	0	20.8313	2.50255	0	0.260704	6.56271	8.7145	4.18288	10135.6	1.61381	7.79998	4.08	4.45269
JUP	20.8183	14.2298	23.6601	6.97637	6.27689	2.03646	3.82848	63.5789	38.641	13.0924	47.5157	0	24.5608	5.9624	1.83607	22.2716	5.05492	491.069	11.1384
KCNE4	25.1029	0	0	0	0	0	44.7349	0	96.4616	0	0	226.631	0	0	0	0	0	0.114294	0
KCTD12	35.6192	42.2915	288.394	5.12552	5.61207	163.347	90.1329	252.826	62.431	44.9069	13.9998	31.1064	98.7767	4.79238	4.45746	300.742	4.13657	11.1049	294.771
KDR	0	3.33958	0	0.0762176	0.393109	0	0	532.337	0	0	0	0	0	0	0	0	0.154021	2.23249	0
KIF2A	63.4472	109.147	57.5291	212.42	183.642	73.6208	64.5256	60.2761	81.8893	1262.18	84.098	69.823	29.8501	152.747	36.6233	96.908	200.485	97.9564	40.9773
KIT	0	0.286524	0.135631	2.42737	0.330165	1.67082	0	0	0	3.89326	897.815	0	0.414346	3.98904	0	0	1.50777	7.38692	0
KLF5	1.00235	3.23163	3.14767	12.4129	4.39607	5.28731	65.3193	41.0608	17.6436	1.02653	63.9343	6.32671	33.0981	7.9998	12.0898	4.51095	6.25243	374.971	9.56086
KLRB1	12.3921	19.3311	5.05346	442.636	190.084	0	4.16363	16.0958	0	49.3381	9.37207	5.43224	6.75558	708.917	10.9597	8.60379	75.144	11.8669	1.84992
KLRC1	39.0688	0.872173	5.23023	14.1858	93.0457	0	15.6556	0	1.20948	38.566	0	0	1.19407	514.486	16.3457	14.3131	4.10517	3.94963	1.25021
KLRD1	13.0502	13.4459	16.0273	41.8664	314.029	2.47657	0	1.16838	0	110.914	3.17739	0	8.3709	968.62	63.5208	44.2914	12.1512	10.0687	2.98707
KRT13	120.855	138.826	74.8082	213.919	186.352	69.6677	119.559	274.667	306.642	63.574	108.937	203.59	527.537	147.953	130.119	50.9799	191.573	6255.85	211.528
KRT15	23.7654	23.5845	13.6135	39.3209	31.7382	2.47657	10.8979	61.5539	61.839	16.5799	26.4777	17.8108	99.6082	29.5126	30.7807	13.4428	41.8078	924.178	25.8027
KRT16	5.9959	3.82897	4.72423	8.08002	6.87501	2.03646	0	8.27214	5.49571	10.0686	7.6316	0	23.889	5.9059	9.90065	0	14.2787	733.738	19.136
KRT17	148.228	13.0871	22.9929	48.6325	26.3159	20.3827	104.732	29.7557	217.442	25.6849	66.2551	35.1661	59.8411	31.5313	22.9188	0.657849	36.5748	2506.43	26.3143
KRT18	7.99472	3.05045	7.24376	11.0279	8.41776	1.45483	0	38.4102	22.5026	7.35454	14.9759	94.7963	15.6102	8.53076	7.48366	1.61381	10.7475	414.429	5.32075
KRT19	90.9101	15.4885	30.7093	48.777	34.6734	6.52416	33.7503	50.3211	144.868	34.7861	147.015	19.2492	91.055	33.0023	25.4976	16.006	50.1469	2691.63	34.5827
KRT5	33.359	72.6582	34.7603	91.992	55.3588	58.3479	35.9009	36.5041	78.0337	27.9118	73.7833	54.2684	152.215	60.5574	50.4445	41.2602	70.2775	2055.08	50.6089
KRT6A	25.7308	24.0648	21.8287	38.7025	34.1228	20.1615	33.3482	34.5768	87.6997	37.1382	21.4053	41.8124	99.1843	34.0449	14.5444	13.8623	31.3435	1850.22	44.4391
KRT8	16.719	6.24418	5.32344	9.78977	7.74165	16.0388	3.16406	26.8999	6.61297	19.4873	13.167	28.3132	18.4981	6.01355	5.41231	0	10.0953	457.257	12.27
LAD1	2.43202	0.596312	1.51603	1.94661	1.70692	2.70897	0	9.22373	1.47664	461.6	0.830188	0	4.8187	1.29326	0.957096	0.757235	0.962425	149.229	1.33048
LAMA4	99.788	0.594777	0.439799	0.213558	0.16132	0	138.371	138.506	30.4684	0	0	342.87	1.89281	0.706385	0.159967	0	0	16.8606	0
LAMC1	115.729	3.73131	7.19213	0.125701	0.388463	0	111.124	89.1857	54.8374	0	0	258.819	1.18117	0	2.37309	4.67272	0	5.82845	1.52778
LAMP3	0	4.92116	10.1166	4.49313	7.44327	30.1278	12.0846	18.454	0	613.453	1.15497	0	10.4124	6.08942	9.73873	5.21728	11.3321	14.7195	3.4493
LAP3	267.371	250.671	512.997	62.144	69.8938	406.24	541.556	388.973	64.779	422.408	56.5169	213.304	101.277	73.4755	80.6309	546.496	94.1456	96.9945	250.32
LAPTM4A	970.956	121.76	189.998	72.3455	72.8437	131.221	565.345	306.833	794.377	81.1127	697.419	1005.16	100.576	78.1522	74.8995	207.064	103.4	299.395	136.211
LBH	170.431	121.848	11.2603	254.361	215.532	40.579	358.25	124.719	69.9415	0	28.7869	633.329	3.82301	158.32	23.8589	21.5511	342.506	36.6956	3.79367
LCN2	3.58865	5.48028	15.3077	20.4592	11.7124	13.8467	14.1283	12.2401	14.0053	41.59	27.2847	0	40.111	13.3193	22.4599	8.34089	17.1155	2304.46	23.9507
LGALS1	3025.86	235.51	1449.58	144.224	277.538	1179.55	3338.06	605.222	3100.44	1718.73	854.456	2723.66	58.3128	530.249	188.927	2172.84	285.996	159.789	1028.89
LGALS2	0	0	124.2	0.548816	0.532845	1079.8	0	29.3861	0	276.343	0	0	2.19718	0.331056	0.171327	33.8415	1.26867	0.70037	233.586
LGALS3	979.183	52.1284	912.896	155.301	291.2	192.009	583.41	415.626	918.631	437.105	942.559	389.909	279.084	225.117	81.8634	756.318	241.552	1698.55	573.735
LGALS3BP	361.719	14.7368	205.372	26.8493	15.6842	41.4272	143.027	31.8179	222.989	14.6211	14.5231	370.923	17.8326	6.20622	23.3063	200.438	31.6948	157.467	23.6997
LGI4	6.02886	0	0	0.0704601	0.565494	0	13.1991	0	0	0	0	303.749	0	0	0	0.598932	0.319583	1.37456	0
LGMN	32.3052	94.0217	613.653	12.2487	5.58412	121.323	25.5924	157.288	52.2824	15.7579	8.44267	56.3342	21.666	2.48806	17.578	466.026	23.668	44.8508	10.8555
LHFPL6	128.961	1.58386	2.05442	10.1818	1.12243	0	102.562	79.322	80.8811	0	0.863279	1275.55	0.304592	0.19276	0.249596	1.19867	0.652688	0.945569	2.12671
LIFR	10.8322	0	3.18311	0.114705	0.19971	0	33.9271	358.544	25.4258	0	0	26.2478	1.76501	0	0	0	0.212139	21.2523	0.967429
LILRB2	0	20.7152	124.121	6.17557	3.31019	11.7787	0	11.1082	0	87.7277	4.76913	0	256.099	0.58173	9.77537	39.9761	2.33173	4.09703	314.416
LILRB3	0	22.1646	90.317	11.3682	8.87887	2.24385	50.1753	19.2281	20.2037	29.6234	1.52594	0	551.098	4.86268	9.76598	58.1459	4.79263	4.88069	288.753
LILRB4	4.78293	152.571	359.099	6.01032	3.46595	24.7496	0	47.4166	0	10.765	0.903055	0	13.0871	2.47352	1.35914	241.235	4.28753	1.03819	100.993
LIPA	34.7775	25.7105	492.491	21.3877	25.3144	158.758	63.4226	184.806	9.15422	16.685	17.1659	0	17.4823	19.1218	6.20311	510.691	18.8665	13.3655	74.4324
LITAF	162.23	146.86	543.124	110.927	164.505	450.033	294.004	138.461	287.706	569.693	232.984	154.942	2328.15	286.835	70.2608	364.208	113.167	211.331	881.003
LMCD1	13.0148	1.26039	1.68481	6.31078	5.0972	0	16.0449	292.386	21.9769	0	5.44811	58.5414	0.707186	2.59849	0.364339	0	22.9762	1.639	0.225129
LMNA	801.033	23.4489	282.498	203.41	89.7716	433.796	564.635	543.374	413.568	280.258	1232.69	829.46	42.5619	91.1512	84.8649	326.803	204.708	489.688	26.4145
LMO2	2.99412	59.5281	62.1495	1.79831	1.56003	53.8064	33.9271	551.412	0.930056	4.28009	31.1314	3.84066	57.5304	0.9776	0.120789	49.8874	1.31085	53.0361	93.7919
LMO4	222.175	81.9395	79.6753	61.6532	70.9589	43.9717	248.47	25.6315	184.677	29.1967	1107.57	216.609	47.9409	100.745	61.6126	103.961	5.27652	179.728	82.4755
LMO7	28.3037	6.72507	5.67671	18.9314	8.57747	5.57283	4.2983	11.6659	16.9189	6.17079	16.5089	32.6008	5.84877	3.63828	7.34005	14.8938	11.7091	544.054	7.04826
LPAR6	64.5517	2.30068	73.7117	43.8547	20.8435	23.2017	161.143	290.627	55.1139	1.23946	0.724373	43.5635	10.4464	24.8655	1.60509	47.6617	26.889	26.6568	46.566
LRP1	332.872	1.6789	298.33	4.51263	4.04521	14.1519	352.672	64.0082	365.953	0	1.94396	151.68	11.8975	1.5491	8.98996	191.085	2.32415	58.925	170.611
LRRK2	21.1894	81.4798	83.7389	19.4516	23.7866	132.897	98.7123	25.5326	11.514	62.5558	0	0	824.057	6.5589	39.2936	35.5819	15.841	11.1511	343.811
LST1	10.5293	157.263	419.921	41.1622	30.3653	241.491	44.3495	74.7428	15.5351	266.088	26.9961	27.0115	1962.91	25.0025	48.5324	322.885	36.8309	19.8633	1083.41
LTB	85.5911	2240.31	142.24	1263.31	398.068	899.912	103.388	3.47571	7.87264	121.953	26.1705	39.8146	498.002	216.447	118.619	51.6582	2302.18	25.1275	150.248
LTBP2	222.624	0	2.11974	0.0866318	1.72458	0	284.839	6.21484	144.795	0	0.353518	5.68518	2.07476	0.875018	0.239688	3.53799	0.837203	5.12933	1.22284
LTC4S	3.25255	1.19366	27.6011	11.8409	9.26598	8.93651	0	30.8251	0	0	1611.41	0	3.29951	7.78232	14.2547	11.5774	6.96929	5.0782	12.6132
LUM	3318.48	6.48252	2.37591	3.63954	3.04013	0	4706.44	1.37541	3187.81	0	0	1286.68	13.2515	1.5315	1.53149	3.33212	1.37727	7.26722	5.51691
LXN	93.4412	7.57696	15.6517	12.6072	8.59734	13.3804	311.782	51.5981	73.8557	2.64025	55.5465	44.8024	12.5787	9.72456	5.30894	23.7587	25.0482	12.7617	15.8083
LY6D	17.0941	20.8992	16.6757	37.2679	28.4306	14.6839	34.1807	51.0346	45.1253	83.1341	24.4095	75.8857	83.7551	26.8663	27.3585	20.5172	28.4971	1401.31	13.6198
LYN	18.8496	275.179	212.956	11.251	19.4226	102.454	41.9344	165.458	32.9866	156.5	133.435	14.2368	929.973	69.4897	27.0529	124.381	11.4488	113.045	379.29
LYPD3	2.85185	4.17225	6.46268	14.411	8.2721	1.98771	0	2.78841	10.2224	24.7723	4.55428	7.78089	14.8726	5.71965	7.80121	1.70949	11.7496	310.949	7.06815
LYZ	126.145	143.008	7018.02	67.5165	70.8288	2952.14	82.9947	2067.19	56.4033	1631.36	24.7673	0	731.276	40.072	84.8976	6675.14	49.2975	60.4584	9452.97
MAF	92.4744	31.0138	225.662	393.671	151.092	32.9501	218.781	85.5831	65.0934	17.8234	80.6019	141	18.147	66.7657	45.9955	298.249	842.504	67.5122	24.9301
MAFB	120.415	8.08846	379.771	6.94261	6.54311	103.048	506.65	74.8847	89.7876	56.4689	4.6712	68.4668	67.6308	3.5636	5.83127	250.656	4.90976	106.842	226.938
MAL2	1.78785	2.23302	4.95689	3.32654	3.74931	0	24.2718	21.5192	0	0	1.9503	0	7.22402	2.02812	10.0104	3.68292	4.09773	365.004	3.18758
MALL	0.937165	3.45791	2.6973	3.04252	1.34869	0	0	158.751	0.938569	1.41435	3.61222	0	9.25481	1.84418	3.12293	1.0724	3.6174	442.513	1.94546
MAOB	33.1018	0	0.0461017	0.0956602	0.932938	0	0	2.3694	38.6834	0	243.043	0	0	0	4.49135	0	0.58957	1.203	0
MAP1B	100.747	3.70631	0.870454	0.646558	0.612186	0	87.9673	101.45	66.0542	0	0	361.733	0.478394	1.07401	0	0	0	11.6875	0
MARCKS	332.795	119.036	1001.6	23.8772	30.3054	205.684	309.232	412.415	308.026	1758.02	39.4397	413.793	1312.26	18.2876	110.261	1025.14	27.5454	348.799	540.809
MARCKSL1	89.9598	112.264	34.6353	61.5933	47.9052	306.554	73.1237	342.686	112.285	1674.11	40.5961	75.8088	121.07	29.9635	17.1223	17.8543	28.5621	154.461	115.695
MARCO	0	2.78452	530.397	5.20872	5.63947	66.8211	0	255.37	3.83948	3.04081	0	0	20.6476	2.72967	11.0966	797.499	3.53569	4.08459	167.783
MATK	9.71296	20.4117	26.8812	35.9289	113.169	4.51671	0	19.0269	0	11.0193	63.126	0	3.93508	286.863	22.264	42.6518	4.02447	4.14058	1.53133
MBOAT7	22.1893	24.7823	48.5326	31.1905	30.6305	19.4259	34.9397	37.2956	12.8843	56.9619	158.453	11.1893	621.264	22.3518	20.3877	33.3199	41.7674	57.5937	228.781
MCAM	0.965942	2.3405	0.187461	3.76335	0.782366	0	0	171.108	0	1.42295	0	365.761	0.992382	0.798899	0	0	4.4681	2.47801	0
MDK	578.884	1.74239	12.7716	7.67331	6.06924	1.98771	388.827	67.9812	530.549	9.29037	6.02679	194.042	20.8155	5.1062	18.1013	6.58991	9.639	331.643	4.09557
MEF2C	26.6693	405.893	114.035	1.31764	1.98729	30.1697	97.6121	223.655	15.3436	57.5637	0	390.93	59.1367	6.83345	101.104	71.5282	1.8006	0.743035	122.826
MFAP2	167.004	0	0	0.144293	0	0	46.3398	2.67569	94.1799	0	3.64454	101.774	1.40436	0	0	0	0	1.29659	0
MFAP4	303.947	0.844533	0	0.395486	0.403137	0	120.768	0	159.67	0	0	7.26786	1.06008	0	0	0	0.265753	0.199665	0.532551
MFGE8	204.168	6.68358	3.9914	8.2003	11.6583	5.11844	295.035	16.8007	90.8275	2.25675	12.2076	723.463	3.75199	21.6528	6.43409	7.36798	18.2281	19.3847	2.82197
MGLL	24.681	8.95542	57.9714	5.75147	11.4548	18.7862	3.82848	84.0694	26.6954	301.503	12.2373	160.573	19.0438	16.7455	16.3652	33.745	1.63431	43.0211	2.90399
MGP	7416.75	1.98124	1.30869	4.16646	3.68831	0	3256.07	1181.52	6263.6	1.42149	6.2575	3667.59	8.81913	2.77102	10.9054	0	4.58849	11.382	4.60502
MGST3	361.386	51.3602	214.009	98.8911	107.773	115.243	393.225	305.804	295.974	80.7821	68.1376	545.727	19.3842	88.0547	54.7274	260.932	92.2937	133.73	115.483
MKI67	0	3.07915	9.36551	5.48488	16.3614	0	17.6211	0	1.1825	0	5.12854	0	2.72834	13.8916	9.35369	622.302	7.22626	41.7824	2.16452
MMP11	1440.56	10.2826	0.042015	1.75375	0.95167	0	1894.46	0	245.594	2.1575	0	644.298	2.77106	0.275906	0.199034	0	0.409617	1.72981	1.10591
MMP2	881.274	0	20.4223	1.20648	0.457417	0	866.436	174.876	377.024	0	0	350.887	1.84453	0.19578	0.0858655	13.4369	0.73155	1.59143	2.06053
MNDA	4.78005	104.768	392.84	27.1132	17.9992	313.015	146.75	53.9984	5.10195	277.149	17.4902	22.6285	2846.2	15.0784	15.0564	389.812	15.564	20.1213	1692.09
MPEG1	0	406.642	125.239	1.55701	1.75307	391.884	13.1991	12.9132	0	17.0829	0	0	59.2122	2.71517	6.75501	46.8342	2.10124	0.867802	391.555
MPRIP	75.4704	34.3309	22.2527	69.9425	56.6665	12.7941	68.4809	80.9404	56.0746	8.52448	18.7785	307.682	12.2643	41.8483	16.9394	27.082	61.6713	107.71	22.1993
MPZL2	2.28954	2.73778	5.71499	5.1322	5.06325	8.79068	0	80.2781	3.89021	6.59597	2.90282	0	14.3776	3.92665	4.88269	3.66776	5.23363	256.986	3.92832
MRC1	0	12.5306	489.137	3.24465	2.72583	22.2616	0	335.856	0	9.92513	0	0	9.77342	0.15982	8.93257	331.276	0.698494	1.71481	104.032
MREG	1.88069	11.0571	48.8987	11.6797	12.3171	38.4305	0	14.3339	0	272.48	0	0	1.9702	7.6642	11.2424	28.6452	10.3255	20.9255	1.99927
MS4A1	0	643.04	0.450489	12.4482	32.5756	11.6229	0	0	8.37915	0	0	0	1.35251	11.7682	0.45428	0	1.47183	2.20794	0
MS4A2	0	0	0.51575	0.491972	0.0784114	0	0	0	0	0	2309.21	0	0.165671	0.175538	4.62438	0	0	1.62401	3.31438
MS4A6A	2.68513	260.339	572.426	12.9764	7.26045	137.023	0	19.2278	8.49185	56.5053	0.696761	0	59.4002	4.53625	12.4707	376.304	3.94278	5.13042	392.439
MS4A7	0	10.04	326.351	2.9541	2.00899	49.2996	0	115.13	0	96.0054	0.841573	0	5.62961	0.622181	0	223.16	4.25145	0.48498	221.652
MSR1	6.436	5.19006	637.171	3.69518	3.45375	39.5179	0	0	0	5.16964	0	0	12.6639	2.1722	1.10924	741.58	5.01996	4.43386	53.6922
MT2A	650.434	104.487	554.128	227.859	413.504	29.0438	1970.08	525.029	2985.43	111.382	541.075	386.954	602.176	264.794	79.1706	932.654	307.735	496.532	463.455
MUC1	4.45969	9.05281	16.0172	16.23	12.1914	0	15.647	38.7729	2.93376	17.9797	15.9361	10.964	49.3839	11.0074	19.9626	8.40781	14.5581	1032.58	17.5443
MUC20	9.18775	11.4439	3.70976	6.6708	2.75359	0	0	0	0	1.24487	3.26516	0	8.21975	1.13482	3.37928	0	4.54896	516.766	1.88266
MUC4	5.54973	10.5761	7.41426	17.0396	8.18661	1.45483	3.16406	8.92489	6.50465	1.42149	28.093	11.3631	31.3624	15.2317	12.5549	6.50397	16.0941	863.744	10.5982
MXD1	61.3981	70.8292	141.074	53.94	61.3546	136.583	107.742	52.798	36.0341	176.647	123.771	56.0788	1587.42	84.9576	34.532	52.9518	53.4881	826.647	736.686
MXRA5	235.387	1.79627	3.10739	3.13076	2.28188	0	214.227	6.07295	198.142	0	2.76243	53.2445	6.58777	4.21724	5.69548	0	4.31417	181.595	0.747307
MXRA8	372.809	0	0	1.00586	0.679776	0	436.643	0	235.84	0	0	276.475	1.15597	0.783949	0	0	0.230546	0.231608	0
MYH11	2.23452	18.996	4.29055	9.51964	6.88615	0	0	5.63556	11.4945	45.6424	4.90108	348.774	9.00629	1.60679	4.88255	5.12667	5.01259	3.44977	0.364811
MYH14	0	5.90872	5.38366	6.07843	3.16007	0	4.2983	1.84475	12.394	7.90217	12.5962	9.43076	19.7905	6.26563	0.78727	1.25466	8.6338	390.084	4.24416
MYL9	247.982	0.565276	2.0441	0.211337	1.27916	1.57907	323.911	16.1242	170.285	0	6.19739	995.148	2.98173	3.06717	3.98188	0	0.419022	14.9458	0.909539
MYLK	230.435	7.44843	0.196558	1.06961	0.86014	17.3847	232.444	150.474	120.773	0	1.3434	416.489	0.666514	0.770493	0	0.756534	0	3.29736	0.455213
MYO1B	128.38	2.70815	0.112675	2.53966	1.49688	0	81.537	127.412	74.535	0	0	343.362	3.60976	0.884991	0.125553	0	1.24825	94.4233	0
MYO6	16.2507	2.50753	8.24416	6.92051	10.6617	5.96314	37.604	105.977	28.2829	0	21.2881	39.0194	7.85713	12.698	2.10848	3.45209	2.27101	332.068	1.49227
MZB1	0	197.591	2.95976	12.5976	38.7552	2.99663	0	1.20301	1.65872	0	9.76801	0	3.73737	32.7192	1549.9	1.69179	53.2671	5.68093	2.22672
NAAA	18.4344	44.6339	56.4882	38.8989	33.1321	292.976	51.8244	12.6873	13.854	84.2914	28.7125	42.7298	5.12412	28.3822	15.9075	16.7504	31.5142	15.0528	59.4906
NABP1	19.6224	189.487	251.586	188.606	128.169	234.276	58.6894	77.7083	31.7817	889.995	122.716	53.838	1504.38	74.1674	58.0066	128.635	265.458	120.08	502.144
NAMPT	159.007	376.948	685.449	169.319	202.321	239.579	522.493	244.06	159.283	835.522	426.931	145.753	8312.42	143.181	212.963	398.22	381.838	357.01	3274.02
NAP1L1	436.81	411.27	317.102	429.715	287.795	862.644	443.535	371.411	507.55	1201.88	503.497	333.673	61.036	258.626	111.958	337.298	398.571	181.224	212.803
NBL1	423.037	0.188734	10.0515	22.5878	37.6585	0	561.279	20.5848	421.834	0	5.25735	242.533	6.70632	43.2529	6.56145	11.3227	5.91514	105.423	2.68049
NCCRP1	0	1.99248	2.50487	0.887792	1.6103	2.68676	0	8.02622	0	72.9159	1.20183	0	4.05565	4.86115	1.39271	1.247	3.71671	318.675	0.375155
NCF1	22.8471	293.359	191.464	112.088	124.03	116.205	72.8224	78.9457	22.0544	185.736	99.8642	23.0925	1419.62	61.8121	85.4864	77.7802	83.1114	35.7817	768.246
NCF2	1.60857	29.7324	259.731	12.509	14.6962	26.5944	79.2615	185.942	37.1821	84.6029	2.68776	29.6538	956.264	5.29817	14.9478	221.12	9.33197	18.6441	602.003
NDN	167.821	2.30254	1.74783	0.114283	0.055096	0	148.615	10.8909	224.126	0	3.66315	138.374	1.08307	0.352801	0	0	0.162294	6.59619	0.705774
NDUFA4L2	3.82803	1.9647	0.535531	2.47731	1.46662	2.12918	6.59957	0	60.9508	2.52067	5.81788	1245.77	3.08407	2.6104	6.45661	0	3.01344	151.749	0.81389
NECTIN4	0	4.33392	4.34083	2.06346	2.28776	0	0	1.00733	0.939867	9.92155	1.88229	7.34862	7.49459	3.76734	3.38746	0.657849	3.53564	353.946	0.660263
NFIB	16.6745	1.16021	0.34679	1.47828	0.41045	0	7.9713	298.1	9.43711	0	0	29.1072	1.75848	0.442087	0	0.637239	1.54661	19.3664	0
NFIC	300.21	16.257	96.8795	35.3349	36.4017	26.2842	242.879	102.797	246.834	65.1533	82.7842	267.873	36.4649	26.71	15.8352	71.556	41.6617	78.9009	57.6012
NFKB1	75.4489	90.3886	123.881	94.4438	68.8888	70.3885	44.4002	67.4236	41.2544	636.22	117.584	76.5951	156.86	110.401	33.5189	45.9724	78.1646	48.2922	156.406
NIBAN2	50.6002	7.67189	66.8458	8.62463	7.70618	9.12133	61.0991	112.409	22.7669	19.3781	115.929	55.1652	15.7814	7.00257	4.34241	63.2557	6.47362	650.957	42.1652
NKG7	82.1046	107.517	61.1729	180.045	1716.53	84.3629	0	10.2845	3.4154	168.755	38.1654	0	28.1525	3598.95	144.964	142.675	60.1108	37.4668	20.0946
NNMT	386.33	1.28473	0.0461017	0.421968	0.648821	0	236.78	166.912	193.823	0	0	232.985	2.66265	2.21469	0.215066	0	1.56004	36.2094	0
NOSTRIN	3.50238	0	0.116898	0	0	0	0	270.493	0	0	0	0	0	0.33915	0.263243	0	0	1.76661	0
NOTCH3	43.8844	1.16977	0.833697	3.28739	2.31061	0	6.59957	0	9.1294	0	0	703.038	5.76877	1.24727	0.521543	0	3.0383	47.1317	2.82981
NOVA1	222.327	0	0	0.345854	0.678315	0	134.322	124.312	301.553	0	0	17.1333	0.360484	0.647199	0	0	0	0.164397	0
NPC2	298.465	433.397	967.1	68.1478	52.8039	255.927	429.475	419.2	265.859	165.412	244.132	158.603	209.158	43.0657	146.339	864.052	88.6853	242.673	399.612
NPDC1	49.7777	6.6346	1.99689	18.3964	9.56568	6.09484	20.2554	606.369	79.7607	3.04081	0	37.3694	4.36479	4.2206	2.43226	0	19.6182	20.1463	1.06551
NR2F1	422.306	0	0	0.131172	0	0	227.569	5.17583	180.292	0	0	156.613	0.544096	0	0	0	0	2.70627	0.266795
NR2F2	520.277	0.667052	0.0486571	1.23833	0.595023	0	539.49	180.054	585.349	0	0	1008.76	3.89553	1.79202	0.239688	0	1.00715	37.3762	0
NR4A1	262.562	215.779	172.414	225.97	157.493	169.213	94.5184	69.972	260.919	245.162	915.694	286.116	68.1117	230.307	111.251	95.3778	165.923	132.325	380.949
NRP1	80.2182	52.3908	202.691	0.986069	1.41692	18.0668	119.65	401.375	65.3963	13.3307	0	229.86	2.74929	1.78594	0	186.784	2.35483	3.12669	28.8622
NSMCE1	45.2125	27.9584	28.6272	35.3989	38.121	151.5	41.8198	26.2021	46.8009	70.4676	610.667	56.1274	7.28869	62.4842	21.2773	27.7953	31.5591	24.4697	25.3403
NUB1	112.14	144.087	181.449	126.942	145.537	122.407	471.607	102.809	67.5016	1013	121.074	108.328	188.24	143.445	40.7742	114.644	119.644	70.9199	128.966
NUPR1	348.082	11.0176	875.054	16.724	15.4051	80.6733	261.872	51.3826	351.294	11.0726	8.10018	266.558	43.5096	9.65779	27.4983	573.252	17.1274	693.956	65.5468
OLR1	0	24.6214	319.928	5.37657	4.29823	12.0247	41.1946	166.763	1.21993	21.9313	16.3781	18.6064	171.082	5.22779	9.39676	261.945	3.27384	4.88933	504.656
OSM	2.51372	24.6947	66.8035	29.8472	28.5114	0	4.16363	30.7656	0.841167	15.1553	95.1113	12.6534	869.257	35.1725	52.165	17.0375	12.3075	11.7989	460.127
PALLD	349.841	1.03689	19.7558	4.50917	3.12939	0	292.99	1.37541	395.584	53.5802	66.6598	105.941	7.33064	8.40071	3.21422	15.836	1.40127	70.1268	11.1862
PALM2AKAP2	142.018	105.121	60.2978	20.463	31.6796	122.65	86.3961	303.313	61.8609	162.104	456.891	425.24	3.17248	20.2174	83.9523	57.0697	48.5775	18.8415	30.6036
PALMD	18.3886	0	1.46043	0.713904	0.305738	0	5.53174	348.659	5.16884	0	0	0	0.483384	0.300189	0	0	1.26548	39.1753	0.44138
PAM	262.655	3.28614	11.5626	15.6878	17.9533	2.68676	230.96	67.7413	213.065	5.5527	1.61732	87.161	11.4461	11.3228	3.16089	0.756534	37.8227	46.8083	8.66026
PAMR1	112.886	0	0	0.738918	0.11329	0	105.01	1.56115	244.94	0	0	22.0208	0.395244	0	0	0	0.333004	1.1778	0.437773
PAWR	53.0121	42.1921	1.26977	4.33158	2.74118	42.4406	72.298	8.99389	27.1324	15.1791	2.18529	239.588	3.96828	20.5654	4.6182	0.637239	2.34769	102.114	4.47646
PBX1	195.883	4.35333	1.68949	0.838619	1.19422	27.6431	104.108	32.8692	256.842	7.76187	196.26	158.064	2.9148	3.01031	0	3.68292	0.796141	54.3752	1.16433
PCDH17	0	0	1.48101	0.111507	0.0344324	0	0	453.84	2.41242	0	0	4.13551	0	0	0	0	0	0	0
PCLAF	5.91177	4.38085	8.94283	3.8106	2.41841	3.15814	0	0	1.36741	0	2.89359	0	3.87821	9.57195	12.199	197.354	6.03823	50.2978	6.20824
PCOLCE	504.877	1.54278	1.48471	2.63112	3.29466	2.24385	472.819	1.38513	320.921	1.06037	3.00996	324.239	1.80792	4.11568	0	1.73408	1.87191	1.23371	1.35351
PDE1A	8.94735	0.422674	0	0	0	0	0	0	35.853	0	0	180.426	0	0	0	0	0	0.135073	0
PDGFA	6.46713	3.05684	5.61779	2.05454	5.75866	0	79.1922	0	8.8084	8.82836	9.66689	226.925	0.882438	6.52233	0	5.27513	22.2992	25.4138	2.67992
PDGFRA	241.942	0	2.89479	0.232201	0.223168	5.11844	322.328	0	247.233	0	0	23.2672	0.789014	0	0	6.97233	0	2.14089	0
PDGFRB	424.958	0.782636	0.396977	1.0134	3.95151	0	485.383	0	183.268	0	0	815.36	0	9.74908	0	0	1.84449	0.36325	0.249349
PDLIM1	110.082	49.7367	4.27017	4.51546	13.4447	13.1459	96.9295	318.472	88.5957	0	1.4795	290.648	3.3817	12.1587	9.26131	6.59988	2.53759	144.171	3.15431
PDZK1IP1	0	2.74897	4.48494	2.75646	4.61426	0	0	7.37898	0	17.3476	5.21685	0	13.4003	3.65385	3.56666	0.640989	0.990202	358.586	4.95906
PEBP1	490.136	193.378	176.342	205.76	166.516	84.9467	503.328	199.28	662.057	95.9004	402.532	431.272	15.3017	137.062	116.547	183.765	219.508	191.334	52.889
PECAM1	0	69.5663	102.355	10.4014	64.468	102.529	64.8845	799.866	0	55.7382	6.1541	0	296.518	46.3155	78.9966	62.9546	3.91224	6.89854	203.064
PERP	113.301	17.0399	24.9847	61.2463	54.2351	8.80688	65.2899	51.5692	164.421	38.2578	32.5524	25.535	70.3209	39.187	26.2038	5.51579	61.3309	2108.16	46.1986
PGR	286.139	0.457588	0.626811	0.696843	0.698223	0	135.36	0	302.929	0	0	97.9627	1.82603	0.149063	0	0	0.280421	2.58311	0
PGRMC1	283.447	15.9571	38.1563	29.7007	26.6422	2.74837	110.743	99.6137	310.008	10.3799	14.3009	86.6429	9.35136	20.7436	16.3445	39.5255	26.8809	96.9151	23.5969
PHACTR1	17.3585	192.022	111.144	16.9951	18.8431	91.528	47.5875	23.2989	38.149	91.4491	77.8872	12.9212	1179.27	13.1629	41.3102	90.7903	12.3324	15.1993	343.196
PHLDA2	167.219	6.76161	41.858	25.0297	11.7922	98.0012	79.1318	8.58295	67.4174	81.7189	128.231	100.027	30.9661	10.4826	14.0224	20.0209	38.8825	376.003	61.4649
PITX1	3.13103	7.3806	5.65331	6.10377	7.20235	2.12918	0	14.4591	2.90123	10.1947	4.46043	5.68518	15.9024	5.27191	6.43596	8.61283	2.23565	448.412	4.77993
PKIG	224.662	72.8027	3.56624	1.56425	1.1698	7.93981	290.518	111.105	218.172	0	57.6053	228.255	0.690837	1.03502	1.1829	0.657849	0.757901	4.20356	1.9645
PLAC8	1.89633	771.651	76.5449	71.3516	17.4847	40.8109	0	3.68949	0	71.8155	0.698934	0	5.22122	192.059	14.7074	66.9324	4.56546	83.8377	60.7189
PLAC9	210.399	0	0	0.310751	0.591159	0	127.387	6.50078	223.46	0	0	243.648	0	0	0	0	0.458803	0.772905	0
PLAUR	83.2034	82.0341	457.681	36.4217	31.5894	221.04	66.0689	137.712	26.1442	141.829	171.523	87.6671	1710.09	18.9353	43.3915	310.144	13.6907	208.722	1218.95
PLD3	136.395	15.0596	477.395	18.3449	24.1677	99.9634	40.309	58.4692	116.609	10.5243	65.6848	20.2771	17.808	29.1777	42.1764	337.389	29.3237	42.759	55.8319
PLD4	0	313.547	35.3649	1.10443	0.771487	0	0	0	0.955734	2.47472	0	0	1.30804	0	0.522618	27.1065	0	0.426641	6.43213
PLEK	15.2231	625.633	731.205	42.5527	119.275	853.407	49.5553	148.932	17.2209	1099.69	123.746	6.45594	2025.01	250.003	59.7632	513.418	38.8115	25.6146	1208.99
PLEKHO1	55.8301	218.105	390.347	105.121	102.53	498.703	27.4535	231.56	24.768	120.101	33.9099	96.6324	232.557	86.8668	52.4898	315.784	67.8855	14.6797	274.508
PLPP3	260.537	3.55165	29.117	0.573412	1.20882	16.3006	148.995	296.327	419.066	0	0	430.38	36.7553	0.33605	0	13.41	1.37022	16.4402	5.27353
PLTP	93.8187	8.47602	270.569	3.75109	6.38688	9.03342	44.5867	3.6269	198.281	38.72	13.7278	49.0472	9.18066	2.98981	4.3098	153.376	2.88579	12.2602	6.23746
PLVAP	0	41.975	0.593728	0.488156	0.34817	0	0	1092.34	0.924204	0	1.68123	0	0.455248	0.35429	0.628824	0	0	0.0768342	0.372249
PLXDC2	167.447	6.84856	326.362	1.82562	2.22467	78.6699	150.852	53.6741	112.62	44.7299	42.4035	62.4458	114.232	1.12258	2.52612	224.976	6.27425	12.4803	263.321
PMEPA1	749.105	150.657	19.4143	34.9447	34.9417	4.36449	634.4	36.8758	450.1	3.3011	119.352	926.056	2.73964	25.4796	14.408	5.46495	28.3036	94.0029	12.6843
PMP22	287.734	15.7773	88.6165	0.686803	1.59096	5.11844	212.443	78.5559	260.533	2.64897	149.568	285.151	1.3809	0.29533	3.1331	77.455	0.666659	1.38682	7.43387
PODXL	1.26997	1.97847	1.55022	1.43818	1.23893	7.61738	0	472.539	0	0	0.879781	0	0.810824	0.789054	0.961247	0	0.673641	13.2101	0
POSTN	201.197	2.16836	0	0.103479	0.114016	0	1900.52	0	144.203	0	0	626.147	1.49381	1.01019	0	5.97809	0.291562	0.305032	0
PPA1	299.112	123.928	256.463	126.876	107.431	936.071	822.61	297.985	114.908	2132.09	27.9837	168.442	28.0392	87.3798	121.799	189.707	142.639	263.492	126.241
PPDPF	349.088	143.455	148.046	245.546	312.797	139.22	225.836	202.446	401.76	196.861	305.992	208.462	42.9915	284.592	64.7147	257.278	263.441	1374.94	115.309
PPFIBP1	178.243	17.8724	14.0266	5.22691	5.01037	0	338.742	212.969	38.3136	0	7.04953	82.4749	4.74044	10.8294	1.82164	2.41833	4.95838	87.0716	6.57849
PPIC	210.475	0.463598	21.3647	2.41929	1.84998	10.3161	147.103	142.452	170.364	0	0.9439	169.606	4.26848	1.81853	0.773052	20.9726	1.75675	109.09	3.81598
PPL	4.43223	3.40899	5.29909	5.19452	5.99275	0	5.53174	0	4.04065	5.34073	6.2475	0	14.7468	4.93776	6.50725	0	4.65611	532.898	2.35165
PPP1R12A	151.589	152.332	125.897	208.297	267.721	124.912	278.08	139.629	141.698	164.312	219.648	841.911	239.903	265.962	42.5314	129.667	250.773	87.8458	188.436
PPP1R14A	11.4375	59.9574	9.65757	0.795392	0.0773491	60.1343	11.0278	1.1847	48.9415	64.9075	0	418.585	0	0	0.342172	6.00514	0	0.993729	0
PPT1	55.0072	63.7259	323.45	45.7311	46.6807	470.465	32.8816	124.974	45.0866	158.188	83.6439	30.8087	115.323	34.7902	32.5105	337.967	46.9558	42.7845	223.767
PRCP	51.4917	38.9553	119.5	18.3494	17.3093	128.911	31.5743	486.523	33.735	28.7073	27.5145	42.326	51.0659	18.8533	25.1248	80.8346	22.2688	14.0064	92.6605
PRDX1	402.644	203.493	1019.77	209.043	180.225	590.452	288.396	508.964	472.034	434.232	609.639	384.841	77.5743	126.59	196.33	944.175	251.272	687.204	270.799
PRF1	18.9972	13.6651	11.9785	54.8896	254.161	0	0	0	2.59841	33.307	3.29921	0	1.62551	762.551	19.7324	38.364	48.284	6.67715	1.23205
PROK2	0.957574	6.1774	1.86755	2.60475	0.512928	0	17.3352	0	0	0	0.886896	6.32671	613.104	3.13229	0.221846	0	2.64433	4.33692	165.595
PRRX1	699.012	0	1.19312	0.381026	0.976121	0	748.781	0	469.089	0	1.42511	773.143	3.43345	0.796983	0	0	1.9311	11.8611	0
PRRX2	182.87	0	0.368395	1.33855	0.860065	0	116.236	1.71708	107.536	0	0	72.5298	1.15622	1.15304	0.400249	0	0.181825	22.7931	0
PRSS22	2.28954	3.04226	4.07895	8.9783	6.79893	0	0	4.00975	3.36069	2.49969	7.19716	0	15.494	9.75946	7.60643	2.49939	7.52766	915.702	19.3449
PRSS23	459.981	3.4699	1.87152	1.70898	0.89256	0	173.647	553.423	467.336	0	0.830188	117.633	5.67292	42.3113	0.138143	3.4013	0.779505	21.7488	0.649206
PRSS27	0	0.328155	3.3528	4.61467	4.61525	0	0	0	4.68625	11.9218	2.61003	0	7.89592	3.70732	2.67435	0	4.85146	414.708	6.55633
PRSS8	1.56551	1.48573	4.55074	3.18243	2.67169	2.74837	0	1.84475	3.27661	1.24487	2.20798	0	6.76203	3.15793	2.44643	0	2.33742	489.975	3.88404
PSAP	547.171	218.942	3983.68	108.82	128.102	889.003	428.921	712.271	429.423	475.965	383.201	267.017	601.987	133.052	245.978	2636.56	154.821	262.094	1596.99
PTCH1	40.8693	1.10665	0	4.81734	4.40023	0	37.4399	2.33672	392.504	0	1.70335	0	0.652951	11.8127	0.249596	0.637239	2.28418	4.09704	0
PTGDS	2008.68	635.709	2.94329	3.39349	3.12064	0	1593.72	48.0429	3665.4	0	10.5779	180.798	5.06478	81.1973	2.46244	3.28702	2.8034	5.88753	0.920871
PTGS1	3.29495	7.32295	31.0613	1.0179	0.96234	9.54345	0	7.33138	0.860615	18.0344	213.531	0	4.18729	0.708903	0.215095	22.6529	1.54936	27.3116	16.794
PTGS2	95.3842	58.1044	165.361	17.0489	11.8051	19.4715	101.953	58.8233	154.186	40.9787	601.742	25.9896	2474.28	9.45498	12.3692	79.2488	12.6645	49.3602	1248.33
PTK2	42.0665	38.8428	20.1138	6.27709	1.96796	59.6544	136.351	111.385	56.1941	2.51189	60.7301	307.399	2.66655	2.95132	0	9.50636	1.03054	49.1466	3.05969
PTMS	652.384	155.592	293.155	76.7117	298.036	615.347	548.973	472.192	654.748	631.118	174.638	856.789	40.5681	191.83	54.8994	480.573	135.454	229.871	44.5324
PTN	138.741	2.67602	0	0.719749	1.17521	0	92.2407	0	310.997	0	0	59.385	2.40674	0	0	0	0	3.55214	0
PTPRB	0	0.513779	0	0.186243	0.373606	0	0	316.401	0	0	33.4895	0	0.278762	1.13089	0.215066	0	0.999477	1.66368	0
PTPRE	75.5155	242.066	170.942	66.5188	76.2373	524.869	71.6784	92.707	20.6421	48.2348	28.2876	71.5304	543.326	92.7102	24.3968	87.9401	60.928	16.5616	487.698
RAB13	188.938	13.6175	127.776	6.50386	4.7446	8.43264	217.973	385.551	139.938	69.3029	57.612	183.006	14.839	3.59379	13.1465	174.388	5.32968	122.806	52.788
RAB25	0.826067	1.5818	3.29899	3.9086	4.57325	0	0	10.2311	0	0	9.77363	0	8.66087	2.06403	2.38923	6.88511	7.09536	287.279	0.760507
RAB31	329.957	35.203	202.394	5.37351	4.89938	121.225	311.66	103.884	167.207	86.4223	13.0994	232.493	190.549	2.90068	4.4813	183.039	4.6835	93.2626	187.051
RAB32	44.1758	5.35057	143.151	2.84209	3.03225	592.195	29.0379	35.0513	44.5032	115.496	272.782	36.6729	78.126	5.52772	0	165.813	4.84171	15.1097	151.478
RAB34	195.724	22.2045	43.3072	8.38872	5.26157	80.2683	41.0691	29.3095	154.746	23.3725	102.271	154.032	5.63585	4.82063	11.218	67.9144	4.17913	31.5036	30.2364
RAB7B	7.70318	1.10682	17.5761	2.13921	1.21687	200.98	0	0	5.70355	55.7811	9.37207	0	0.534744	1.19029	0.159485	18.7247	0.37761	14.1471	8.26748
RAB8B	54.5121	90.0634	112.688	141.97	195.278	274.538	102.872	90.7736	82.153	696.957	124.334	32.3115	216.795	252.614	30.9335	99.4989	231.229	63.4887	132.603
RAMP2	8.84092	1.9643	0.646548	0.399606	0.269447	0	3.82848	1018.35	25.1305	1.42295	0	0	2.54201	0.583469	0.174364	0	1.34689	4.72531	0
RAMP3	14.9305	0	0.0594823	0.402229	0.623943	0	8.6813	803.635	1.95223	0	0	42.9516	0.66689	0.669772	0	0	0.905967	0.0670283	0
RARRES2	1479.47	3.23479	0.580436	0.826469	0.718028	0	1957.76	7.10225	873.733	20.7787	0	472.76	2.98707	2.63801	0	0	1.57484	22.6147	1.19371
RASL11A	12.3575	9.56707	2.28217	4.82191	3.78561	4.01836	8.91085	1.64738	18.6859	1.42295	0	260.125	1.92967	2.53702	1.33244	0.757235	1.57061	4.4592	12.3982
RASSF4	22.1251	14.0922	247.263	9.14446	9.30098	23.3704	37.0911	30.8101	31.7545	689.17	0.260704	39.0024	19.131	19.882	4.45665	122.958	5.33331	4.58413	113.126
RCN3	173.516	4.96908	8.70677	1.27073	2.18044	0	48.3418	3.15225	142.176	0	4.50078	74.6581	23.9404	2.27451	6.22307	3.72614	1.47976	3.49113	13.4408
RDX	86.7506	28.3251	98.8082	44.5491	39.5834	64.732	31.7633	421.269	57.5479	66.2754	112.333	118.916	11.1753	50.462	40.826	116.032	75.7248	86.4894	29.3442
REL	101.545	406.193	320.682	341.822	328.973	174.402	21.511	94.6556	55.7696	1602.19	526.204	54.8172	289.627	552.023	105.279	164.275	472.247	186.017	347.605
RGCC	86.8019	65.1986	155.048	417.465	375.415	1413.13	28.6892	735.912	22.4334	53.3153	41.313	27.8113	17.2683	328.997	124.579	119.672	384.022	29.1544	90.406
RGS1	20.1039	1025.32	816.344	1022.55	1160.48	335.924	98.6163	106.777	15.8193	1407.86	2428.51	25.2666	76.0395	880.622	483.797	693.402	2160.67	50.6279	167.414
RGS10	107.173	172.904	346.589	239.374	234.338	1086.08	94.1007	27.3478	58.0693	378.719	665.129	33.2955	18.4124	134.903	56.3208	229.824	316.606	57.248	165.47
RGS13	0	49.1513	5.72975	5.15432	9.68288	0	0	0	5.51195	11.4396	524.205	0	0.834521	9.455	3.01591	6.9688	3.53392	1.50463	3.73378
RGS2	24.7913	1014.45	655.419	389.448	443.838	460.009	123.002	45.6031	86.1788	409.759	1142.84	48.9776	4678.66	368.334	176.548	310.255	226.129	65.2502	2221.4
RGS5	817.444	1.60037	1.19663	5.68402	2.52275	0	345.424	4.54182	172.595	0	1.92057	4993.69	2.10189	2.58503	0.499499	0	3.47268	2.04648	0.69888
RHEX	0	0	0	0.831842	0.302501	17.2002	0	0	0	0	569.283	0	0	0.445169	0.131875	0	0.446256	2.87685	0
RHOBTB3	157.468	2.48632	31.7714	2.70188	1.04119	5.11844	156.08	1.38513	91.6652	0	303.19	183.551	3.67571	18.1119	0.894926	28.7353	0	7.54838	2.97692
RIN2	65.5651	3.9802	69.2103	1.91043	1.14022	40.4739	291.624	130.266	64.5995	21.4307	1.28913	79.8375	5.10107	2.00091	5.76454	89.0892	1.91113	40.9918	37.0722
RNASE1	3.50238	8.2264	907.754	6.23869	9.85064	59.2768	43.472	761.824	3.83948	8.7911	24.4149	0	24.4219	6.14118	14.3326	701.173	6.33681	21.3689	50.383
RND3	398.62	4.18036	25.1183	4.82061	4.36627	0	345.658	24.088	267.846	4.22949	1.08313	50.082	10.417	3.53088	10.4551	57.683	5.48144	555.047	10.2571
RNF149	63.1662	213.631	147.281	123.128	115.467	124.682	216.178	19.6802	52.2164	110.411	106.078	46.0846	1585.24	85.5789	42.6059	82.0489	102.5	135.148	662.258
RNF152	52.7483	2.71824	0.551563	1.01273	0.50179	0	26.5592	3.21672	27.6913	0	2.82291	207.364	0.398665	1.29139	2.7892	0	0	24.2558	0.284741
RRAD	14.8844	1.14262	8.62892	6.02209	1.19352	17.4579	0	2.77027	10.6574	30.6889	165.27	270.385	1.86288	14.2043	2.71926	0	0.680007	18.1931	4.31052
RRAS	293.348	11.3163	61.1137	19.6874	25.5389	16.0067	129.989	67.5142	137.305	18.8192	44.1658	197.766	3.37349	23.6178	8.17905	87.6459	18.7654	78.7407	40.9436
RRBP1	390.078	184.99	202.914	44.979	53.2236	156.108	618.04	287.627	188.076	139.771	155.088	281.421	39.2189	76.2761	283.136	144.151	50.3838	314.57	95.1616
RRM2	1.06273	1.08213	2.88544	1.37655	1.8595	0	0	0	1.36741	10.9514	6.22903	0	1.22305	2.94149	13.3285	220.154	2.12176	24.3562	4.80571
RTKN2	5.59815	2.70462	4.35641	22.553	25.6534	0	0	0	1.36741	1.4267	6.44354	5.43224	3.02692	9.52706	9.80584	22.9445	352.892	101.699	0.39222
RUFY3	76.6754	67.0813	56.0059	18.792	20.2168	53.8741	73.5963	16.427	43.6386	344.77	35.0084	67.7704	3.34986	21.4511	12.9407	40.9905	6.74907	22.152	23.6215
RUNX1T1	212.917	0	0	0	0.18489	0	99.1653	25.4477	201.823	0	0	89.6372	0.444452	0.226532	0	0	0	0.359133	0
S100A10	815.443	279.228	1573.15	571.365	523.502	3577.87	882.577	1442.64	448.856	2173.02	365.675	258.998	142.778	480.688	99.6579	2079.03	424.59	3263.15	1743.98
S100A12	1.06273	8.69304	9.62211	1.66127	0.511561	0	0	17.5101	0.860615	7.56883	0	0	471.06	2.84995	0.131053	5.09878	0.355814	45.5893	823.563
S100A13	330.024	8.59551	14.6618	4.26885	6.67645	4.43444	352.661	279.033	194.052	5.10265	41.7688	168.689	12.8473	19.3306	13.3876	32.7545	7.39873	286.19	6.85723
S100A14	5.19869	12.5532	16.3301	23.2508	15.4184	0	14.5709	61.3405	7.51302	69.9995	5.3453	7.78089	40.8977	10.2812	14.7122	20.6121	11.6726	1148.91	12.3766
S100A16	150.459	7.10499	5.98827	13.0063	9.34686	33.681	204.782	356.03	56.6318	22.5233	10.9719	11.8033	27.1584	10.3693	4.15846	7.07387	7.38449	664.394	9.11023
S100A2	38.9819	31.4246	55.9752	49.4843	49.4157	20.6384	17.0017	57.8647	52.7927	73.8178	45.5545	44.5494	138.758	37.2429	46.1458	18.7344	51.9297	2864.55	40.5668
S100A8	91.0799	358.579	724.799	222.597	215.209	133.954	519.643	780.581	106.776	1475.98	103.335	129.232	14707.5	131.963	273.552	831.098	166.819	17736.9	11100.7
S100A9	131.305	386.152	999.913	283.204	258.036	141.852	608.54	863.839	158.419	1479.98	156.969	183.711	15284.6	175.857	329.534	874.862	240.744	23831.7	17835
S100B	0	2.64648	124.61	1.9323	4.24951	888.898	0	0	9.22714	518.448	1.68123	0	0.047274	2.74361	0.10707	126.753	0.723628	1.58186	0.250996
SAMSN1	7.41517	75.5043	162.601	246.798	325.271	4.51671	24.2718	0	3.0449	555.703	1268.33	0	266.515	265.534	71.8718	176.812	401.375	16.6269	257.942
SCARB2	157.421	94.351	307.68	20.2127	22.2376	44.5232	242.591	257.578	114.043	5.36572	23.8429	147.821	20.4961	23.4351	40.9363	292.357	21.4101	69.6544	102.369
SDC1	31.9631	15.6635	8.99803	8.63128	6.35751	0	59.7659	19.9719	72.0875	61.6534	9.59791	0	22.1813	6.75973	140.456	8.14586	9.62316	481.529	8.82041
SDC3	42.0421	0.309455	260.37	1.61626	1.41751	35.603	24.3016	8.10461	33.5791	15.9872	19.2013	7.11157	5.69709	0.319112	3.05962	209.403	3.40042	5.98528	10.7105
SEC11C	43.404	122.92	63.619	114.552	98.699	49.576	44.7152	68.6284	38.0629	72.9561	89.1169	129.457	14.3834	96.3881	646.207	85.5637	184.318	115.332	38.9427
SELENOM	1021.58	36.8846	28.8796	85.8316	63.3487	35.6946	659.328	207.974	815.313	12.1098	58.6394	628.447	19.1724	37.263	166.283	6.28529	92.3585	61.1328	18.0466
SELENOP	268.026	8.89662	301.698	11.6021	9.88817	9.63515	210.489	222.407	431.326	13.6584	8.6408	314.444	17.3474	6.17864	12.7981	21.0837	5.7415	229.104	2.88886
SERPINA1	16.4852	37.5115	421.236	19.5834	14.5607	98.0868	62.7636	106.077	32.5977	150.463	6.64212	6.32671	1207.36	10.7614	15.9086	372.245	26.4364	23.6578	880.124
SERPINB1	88.4472	148.151	231.414	118.618	148.314	1620.33	95.0502	81.1731	91.4387	1556.51	258.2	95.6748	606.851	201.635	73.5281	204.667	154.116	280.239	619.054
SERPINB13	0.946144	5.55503	4.27495	8.43846	6.23007	1.45483	0	3.80062	0	1.42149	16.0799	5.37299	16.4736	8.68992	2.44266	0	7.51695	518.129	1.67287
SERPINB3	10.6778	10.4898	15.3683	8.62624	10.4604	0	0	27.178	22.029	67.4661	9.76861	5.76316	27.01	6.54161	15.5011	10.949	10.6569	734.539	10.3801
SERPINB4	2.96992	5.74	9.9582	5.81225	6.92598	2.03646	49.5663	11.1668	20.3169	17.3476	2.45866	0	21.077	2.79093	4.2019	7.39	9.07039	734.798	7.35094
SERPINB6	118.582	48.1001	123.053	34.4358	46.5218	377.953	155.37	218.919	121.46	95.6171	151.969	205.653	37.8698	87.3345	20.9244	157.585	7.89232	56.7223	93.5491
SERPINB9	64.686	129.681	96.4963	73.7189	105.05	683.301	39.6445	70.183	12.7799	630.54	36.2929	12.1563	60.7982	92.517	72.0557	35.4659	166.073	7.56313	184.625
SERPINF1	646.19	364.735	94.8086	3.55496	3.12377	346.768	601.81	2.62986	666.753	196.004	40.0642	475.863	1.79485	0.521893	8.34679	25.6235	1.78594	4.59701	5.50605
SERPING1	743.577	53.446	422.368	4.86481	8.63588	57.1185	689.606	117.107	444.998	23.544	7.8569	543.952	88.3084	7.56081	33.491	208.751	6.07671	83.0184	98.1688
SERPINH1	361.181	4.10698	24.975	12.1424	15.5966	18.7094	526.806	320.128	215.114	29.4311	12.4095	354.116	6.29473	8.96865	1.39168	29.9054	17.9044	24.5864	14.8552
SFN	39.248	34.4876	44.3425	56.3672	36.3166	77.3978	44.4878	61.2704	22.0364	64.2423	37.4753	34.2687	122.892	44.849	54.0673	8.76768	42.79	1735.04	49.7517
SFRP1	730.755	1.34156	0.170125	0.801204	0.731212	0	346.183	22.1123	1094.66	0	0	11.3297	3.13849	0	1.0068	0	0.967108	6.23504	0.437773
SFRP2	456.246	0.30863	0	0.713464	0.399362	0	1458.8	0	180.771	0	0	532.365	0.911632	0.503145	0	0	0	0.520256	0
SFRP4	703.38	1.60052	0.0590228	1.84839	1.50032	0	452.877	10.5219	2844.27	2.1575	0	0	3.56079	0.706342	0	0	0.89136	1.671	0
SGK1	37.2638	49.8512	675.51	87.4368	47.4009	347.666	11.9402	361.496	51.586	146.574	260.861	25.4198	525.764	30.1974	42.4803	548.07	33.3935	133.429	361.627
SHTN1	5.99301	45.6944	123.566	2.16396	2.3081	396.879	8.5966	9.01876	23.5205	178.46	1.18654	29.2424	8.52934	1.20793	6.11267	83.0394	4.68104	53.8889	104.878
SIGLEC6	0	38.3268	0.208685	0	0	0	0	0	0	0	442.496	0	0	0	0	0	0	0	1.32536
SINHCAF	24.8846	130.355	32.5091	68.8165	54.3758	74.0983	54.592	68.0468	47.4729	316.297	39.677	45.2255	24.6791	49.9289	18.0077	44.3509	46.3043	41.8468	35.2988
SLAMF7	4.62858	149.45	169.728	17.9431	116.13	417.441	0	64.8536	33.7058	610.289	5.83377	0	62.5479	113.968	139.359	70.0731	6.19695	28.4929	55.4908
SLAMF8	6.70275	4.43901	156.404	3.29326	10.2512	228.397	28.1295	23.0034	12.394	48.041	0	0	8.89931	10.8942	9.83638	108.558	0.378871	0.512974	30.4437
SLC11A1	0.826067	23.0902	159.024	6.34648	7.34967	0	11.1562	156.968	3.83948	4.91425	14.3419	12.6534	392.344	4.58973	18.7477	155.926	9.43669	6.51754	445.601
SLC18A2	7.45792	0.130864	0.829952	0.297371	0.992709	0	0	0	11.068	0	884.248	0	0.89848	0.202471	0.215066	4.06613	0	1.10044	2.20066
SLC25A37	212.303	90.4033	65.559	56.2488	50.6745	41.3316	254.338	86.1018	148.839	36.9609	34.5964	136.547	1970.92	22.7558	25.19	27.7528	56.7459	52.5451	588.424
SLC45A3	0.826067	0.778339	3.30574	0	0.193986	0	0	0	0	0	310.232	0	0.692822	0	0	0	0.240834	0.383898	0
SLC9A3R2	150.959	6.70674	2.13833	3.5935	3.9159	0	58.8839	747.225	83.2185	1.4008	13.4454	168.603	4.30201	13.3324	6.95588	1.19867	1.15378	71.7778	7.28431
SLCO2A1	1.27306	0	0.0590228	0.299255	0.442351	0	0	332.742	9.22714	0	0	26.6724	1.33521	0.516669	0	0	0	1.82691	0
SLCO2B1	9.25413	9.07	258.088	7.48259	3.98884	26.7783	0	67.3396	4.19453	22.2087	38.6379	0	9.9994	3.62275	3.89529	128.422	3.78026	3.11585	17.4624
SLPI	16.5686	25.1885	11.43	33.712	30.3745	9.79172	39.5255	93.3033	29.4567	6.38824	47.0017	25.9724	475.159	30.5074	26.3915	31.0347	33.5366	3446.56	44.1356
SMCO4	17.5807	47.8294	130.489	18.3012	8.25933	237.164	8.69579	39.2531	18.5333	83.3043	0.835707	7.15861	125.954	14.1852	9.9719	103.153	6.44321	15.9074	143.555
SMIM22	1.23736	2.09051	3.26899	2.94368	2.12653	1.45483	0	4.47461	0	22.4495	1.42511	0	11.3712	3.57216	2.91242	6.97482	3.65494	287.05	0.249349
SMOC2	22.4821	0	1.02881	0.146492	0	0	12.1313	0	26.8795	0	0	183.357	0	0	0	0	0	1.3313	0
SNX3	213.121	299.286	318.868	118.872	115.491	1726.11	271.031	508.354	234.547	351.939	144.24	208.19	164.089	117.081	84.6552	304.641	136.07	156.937	256.85
SOD2	669.756	335.069	1301.66	204.266	158.748	265.392	1148.17	330.132	714.41	946.651	114.011	345.678	7650.39	99.5127	261.768	736.324	146.689	313.961	3080.73
SOD3	439.872	0	0	0.470057	0.597861	0	179.605	1.66451	256.183	0	0	436.087	0.346791	0	0	0	0	3.05448	0.253587
SORL1	11.2096	89.7449	93.8488	119.468	69.5612	5.11844	19.7987	25.8824	5.13385	44.6627	53.1257	14.7755	833.849	81.7005	25.9675	43.3506	87.9427	26.581	375.189
SOX18	1.06517	0	0.271501	0.422239	0.0213267	0	0	778.755	0.746536	0	0	0	1.83292	0	0	0	0	4.34	0
SOX4	509.222	257.907	35.8368	33.2276	9.94943	34.3298	829.446	120.765	408.326	78.4246	464.872	500.929	14.7924	39.1304	6.96712	38.1504	117.224	332.464	71.3219
SPARC	1114.48	4.63817	116.6	3.64957	3.32735	7.10615	710.181	1720.92	470.543	6.14213	14.8086	2418.61	8.43014	3.49862	0.6893	62.4583	3.00984	6.15578	5.69823
SPARCL1	2012.08	3.37933	2.28912	5.03972	3.07982	0	1067.19	3154.68	1176.7	0	0	2069.51	15.2036	1.47688	0.545603	4.03484	2.14887	21.6173	4.58065
SPI1	0	71.1832	342.395	4.86837	8.66405	435.143	40.7059	107.124	12.5226	286.766	61.8627	0	629.495	4.51744	13.043	298.717	15.8231	10.3773	444.615
SPIB	7.03007	426.331	26.8188	1.79997	0.155707	105.829	0	0	0	62.507	0	0	0.37304	0.441665	0.149562	5.26902	4.45031	1.46161	3.65951
SPINK5	4.29884	3.27413	3.71834	9.46857	4.05299	0	0	30.5615	20.3169	73.7316	8.78098	0	16.1521	5.22028	5.09945	9.48059	7.39948	873.643	7.01309
SPINT1	13.987	4.71767	45.2559	10.6199	6.65078	30.0797	17.16	3.68949	11.1383	22.3746	16.9496	0	21.6848	7.12596	2.01356	38.2543	9.28593	414.826	25.4313
SPINT2	25.3218	128.691	130.334	48.1545	20.2373	145.96	15.2126	36.0467	41.8736	150.247	146.664	24.7016	103.573	22.4791	58.8297	88.5873	36.199	816.229	68.1107
SPOCK2	9.87938	29.6632	4.47402	289.129	138.891	28.9578	27.8164	17.6512	2.94677	49.234	4.4828	10.8645	7.72272	74.8115	39.2193	1.57873	453.536	8.34738	0
SPON2	514.281	37.5106	1.36048	14.337	12.7201	0	392.792	1.56115	432.247	2.49969	5.73037	316.768	4.4647	197.563	1.20336	5.13291	10.6037	7.0114	1.06905
SPP1	63.9885	238.218	8565.47	84.8593	138.075	1243.24	103.345	3920.87	239.544	258.239	76.7648	0	2356.66	53.244	225.979	20257.8	73.9777	67.5206	1424.5
SPRR1B	8.7712	4.46765	2.63977	8.81683	6.5196	2.47657	11.0345	17.8686	3.03045	16.1281	0.634651	3.84066	23.4869	5.67662	10.7476	0.976195	12.1143	1459.96	5.25608
SPRR2A	8.70116	13.6717	9.23837	25.2945	20.4337	4.33283	26.2906	43.2675	18.964	11.6739	41.9951	33.6144	65.9467	17.1664	35.8603	2.80956	25.6661	5214.29	55.1078
SPRR2D	3.28785	2.04014	5.5484	13.5243	14.5792	0	33.8283	23.6981	3.0068	4.38644	23.7491	8.28255	42.435	11.2463	19.4579	0	14.8821	2877.52	68.7188
SPRR3	26.3944	24.843	31.6339	39.8767	35.9727	18.9652	23.3698	181.892	24.6443	180.635	44.7911	13.7572	134.999	30.3672	49.6385	19.1589	34.5984	7644.71	82.5117
SPTBN1	233.35	50.2453	13.5337	55.1667	53.6557	0	146.042	761.231	181.875	0	67.109	326.679	11.9997	49.9291	30.0595	35.044	59.0445	90.4501	19.7685
SSPN	237.549	25.4332	6.07647	0.209866	0.24481	6.47542	120.617	0	339.232	4.62235	0	89.0716	5.26213	0.265825	8.42403	2.66177	0	5.44611	0.879164
SSR4	481.263	414.569	234.768	332.922	364.519	293.588	392.991	405.134	474.429	275.913	532.714	311.365	51.5382	364.664	2967.12	250.882	345.64	281.682	191.453
STEAP4	8.25183	11.3335	9.93813	9.32663	6.32704	0	13.1991	0	9.61254	10.001	13.0423	580.274	474.707	3.34664	22.2632	1.14975	5.28058	169.643	161.69
STMN1	48.5115	201.17	40.0723	35.1573	45.6613	162.749	40.8236	113.169	112.414	12.7878	210.825	40.526	13.2189	72.5677	16.7319	698.176	23.3411	158.528	7.56474
STOM	115.625	20.2228	145.042	102.676	152.496	95.8063	230.106	339.369	97.5381	103.46	14.865	546.634	41.4177	142.816	20.4329	138.208	34.686	181.198	54.9107
SULF1	450.581	0	0.586342	0.163448	0.116857	0	589.559	18.5769	41.2672	0	0	133.536	0.223272	0	5.97211	0	0.299237	0.194279	0
SVIL	260.475	3.85407	10.2858	23.3191	5.56093	5.75787	409.824	117.7	125.435	62.1266	43.5014	117.439	142.356	16.1299	1.38237	1.68192	5.30554	109.676	52.4218
SYNGR2	20.2133	171.405	216.456	40.3736	41.3889	214.924	27.6597	71.6799	11.9506	496.61	76.7179	19.5386	43.9493	40.8611	28.6086	105.628	91.7579	125.507	73.8217
SYNPO2	103.764	1.06637	3.14821	0.410771	1.22213	0	163.453	0	147.901	26.7183	1.42511	507.893	1.18809	0.308571	0.176873	2.0706	1.91222	3.65764	2.15696
TACSTD2	22.4643	26.9262	34.6847	36.5855	29.0916	141.819	9.83004	21.303	41.6056	30.2701	48.9555	25.1387	76.4207	34.7202	36.2025	34.4322	34.0806	2285.68	26.104
TAGLN	649.679	5.51116	11.0687	2.9839	4.35868	40.9928	671.969	103.986	272.775	0	6.02788	1890.01	4.43272	1.37351	0.51698	3.74369	4.28092	3.27611	3.41986
TBC1D4	22.162	40.9805	24.2942	67.2815	41.075	29.6759	67.1666	27.0943	19.3315	353.204	0.562918	0	1.73648	9.75041	25.6556	16.2787	464.843	6.17229	10.2585
TBX3	288.613	0	0.378305	0.587744	0.485084	0	341.583	7.19873	345.706	0	0	150.979	2.77523	0	0	0	0.185274	26.3295	0.715753
TCEAL4	278.388	24.4148	96.4013	25.7781	24.8772	6.6249	149.447	252.597	287.418	29.8496	149.558	239.785	6.39093	29.1835	10.1109	96.6729	64.7031	74.1356	39.5813
TCEAL9	197.126	16.4686	36.3922	2.59201	1.40153	0	218.426	140	224.519	18.676	37.7407	187.543	4.59209	2.18152	7.03468	48.5282	3.58071	70.2051	9.35383
TCF4	833.949	861.824	117.926	2.93212	2.26715	44.6015	660.309	616.586	876.922	43.1915	6.23097	458.187	2.9461	20.082	52.4236	74.3189	4.48957	25.408	37.0615
TCIM	372.853	2.55818	0.194702	1.68752	1.22748	1.45483	329.623	239.84	262.183	0	0	477.147	1.90203	0	1.48762	0	0	26.1304	0
TCL1A	0	537.092	4.22174	0.540666	0.411097	0	0	0	0	0	0	0	0.640937	0	0	0	0	0.260584	0
TENT5A	134.245	22.1511	84.0646	17.754	13.7095	0	40.6283	4.35444	88.0098	33.6944	325.173	106.359	42.2358	47.645	2.64909	80.8805	18.7935	63.412	38.749
TFPI	102.521	3.64862	1.54496	0.342213	0	0	80.4979	74.2458	127.929	26.91	0	291.616	1.94548	0	2.51819	6.4194	1.32616	5.42869	0.35595
TGFBI	16.4241	81.5076	394.675	11.9461	6.02938	132.076	15.6556	14.6817	77.0039	55.682	0.540829	19.588	12.614	2.61023	3.81496	324.592	5.02341	24.0381	258.451
TGM2	345.548	0.77914	143.109	3.34084	4.60974	19.472	393.23	267.879	105.874	37.9408	0	35.2542	47.4536	3.22979	5.41174	57.985	0.23632	61.6391	39.2264
THBS2	224.309	0	0	0	0.0385386	0	294.055	0	41.3815	0	0	59.9472	0.799451	0	0	0	0	1.80908	0.638401
THY1	483.663	0	0.126451	1.94293	0.642197	0	710.615	72.4356	173.125	0	0	788.429	0.833569	0.168069	0.146612	0	0.706825	0.84937	1.75262
TIGIT	7.64322	31.2359	11.3366	167.376	302.145	4.51671	18.8679	0	10.1572	2.85339	2.59758	19.0129	5.36126	210.528	45.5861	22.3722	817.314	9.66414	1.6232
TIMP1	1981.95	16.5722	220.11	62.6446	22.6887	717.032	1516.81	332.627	2136.1	403.564	735.094	1559.47	189.1	71.9723	60.8663	79.6176	55.1093	81.8333	873.691
TIMP2	533.97	25.8309	364.846	12.702	16.4907	91.4211	1083.35	229.919	376.348	24.5767	6.64988	437.291	188.532	12.5819	43.6551	382.95	15.4875	87.0748	238.368
TIMP3	230.004	0.62609	4.16834	0.986379	0.636401	0	139.439	473.727	55.2783	0	179.158	346.964	1.63148	0	0.879477	0	1.14138	4.9439	0.594945
TINAGL1	5.85497	3.89383	0.956882	1.66564	1.67817	0	0	132.086	0	0	84.4801	263.245	6.80362	2.40741	3.54182	0	0.191887	219.96	1.00868
TJP1	123.646	0.6472	4.46917	2.43372	1.56845	0	122.513	253.522	101.576	11.9218	2.58218	326.319	3.00866	1.86651	2.61086	1.46735	2.96712	180.534	9.35164
TKT	89.4293	134.863	199.628	83.7886	93.0762	190.037	82.5012	133.463	157.796	50.6957	124.957	70.1347	330.775	93.3083	35.0616	149.302	88.2562	121.797	638.944
TM4SF1	4.68646	1.42972	3.40255	5.02587	4.48848	2.74837	4.42821	604.924	7.37877	1.4008	18.1921	13.3362	11.0766	3.39764	10.8479	1.247	7.79792	540.238	1.26802
TM4SF18	0	0	0	0.114673	0.212377	0	0	359.401	0	0	0	0	0.292258	0.269376	0	0	0	0.0891526	0
TMEM154	9.0797	99.1181	29.2554	44.5099	37.7713	10.7907	7.32769	34.3339	0	23.7996	280.098	6.32671	808.688	15.4436	38.5012	1.41438	92.0697	44.8396	283.325
TMEM176A	217.724	7.42729	269.976	3.31466	3.17061	32.1592	267.784	2.8882	179.619	176.637	155.48	48.4882	13.882	2.28437	2.52733	141.23	3.50794	9.12575	130.074
TMEM176B	348.921	6.13808	560.709	3.16562	4.28417	37.0152	265.545	40.4664	214.27	159.454	341.465	74.6309	14.5218	3.11371	8.34402	284.682	4.98245	16.7523	190.068
TMEM233	0	0	0	0	0	0	0	20.695	0	0	230.472	0	0.321088	0	0	0	0	0.0581995	0
TNC	477.225	1.06919	2.79584	0.825373	1.06264	0	212.541	3.54468	73.7181	0	0	113.942	1.73006	1.47028	0.0746395	6.79872	0.23381	8.5499	0.526231
TNFAIP2	64.6543	76.279	272.607	33.1719	26.6253	102.467	76.9592	167.189	106.658	1782.41	35.042	25.6276	1188.25	15.4708	77.2748	85.6556	32.1786	353.048	551.3
TNFAIP6	41.6337	16.2388	35.306	9.07377	6.36188	0	43.2842	19.2278	23.444	41.3156	1.65904	62.0846	701.912	6.22352	24.4954	2.70719	8.36257	5.43296	147.306
TNFRSF18	14.7256	8.08866	8.3839	105.175	66.1405	1.67082	0	0	5.55532	133.66	80.0646	0	7.20464	324.119	61.7667	12.4161	539.304	24.1342	0.984386
TNFRSF4	62.322	7.68938	11.999	141.128	12.3845	0	88.9277	12.1704	67.3756	102.246	73.5386	2.71612	6.54899	33.4226	88.5525	2.70921	764.361	1.66795	0
TNFSF10	267.149	105.134	187.299	147.813	149.495	57.2516	570.261	577.824	144.539	53.0779	764.45	124.944	546.106	146.194	98.9693	106.57	106.499	2522.34	511.312
TOP2A	1.57308	0.358249	7.7063	8.14666	6.09123	0	0	6.4274	1.36741	0	0.636061	0	5.42923	4.88766	9.15259	466.274	3.70061	50.5356	2.37384
TPBG	222.363	0.554813	3.87563	3.26713	0.900619	0	106.081	19.539	193.516	2.84819	2.42673	53.2799	2.51466	1.13984	0.652827	0	0.101691	41.3694	0
TPM1	319.909	4.88405	26.7596	22.665	18.0917	31.5282	175.957	142.123	205.007	19.3982	130.037	1198.5	20.3773	20.0828	9.01781	34.4836	20.509	87.8788	19.9629
TPM2	521.434	282.476	8.54331	4.93244	3.00763	252.615	833.77	1.50952	381.326	2.52067	1.57507	1229.03	6.4107	3.01141	0	6.15884	2.07389	52.2275	4.57127
TPM4	762.063	239.989	590.171	216.687	214.868	435.724	634.769	742.858	537.138	375.62	355.167	1316.27	353.404	262.189	168.17	671.384	261.31	1010.85	465.438
TPSAB1	0	0	0.545137	1.35771	1.10878	0	0	0	0	0	9848.53	0	1.69637	0	0	0	0.892929	1.19462	0
TPSB2	0.82347	1.30456	1.25655	4.30427	3.44717	0	0	0	1.21993	0	24876.5	3.64841	5.81036	2.74565	0.521343	0	5.22567	6.90467	1.54512
TPSD1	0	0	0.0561045	0	0.544826	0	0	0	0	0	286.083	0	0.722081	0	0	0	0	0.185835	0
TPX2	1.09033	8.84746	4.89493	2.6458	8.7061	4.70495	0	1.13546	1.36741	2.31096	0.782904	0	3.07726	7.25362	5.62966	239.273	5.16778	23.7598	0.281358
TRAC	73.7523	61.9555	23.7167	702.064	806.752	91.5952	0	1.56416	9.688	49.4149	14.5317	13.5806	14.6485	289.224	74.6946	45.6914	1208.01	32.4114	9.22433
TRBC2	87.7824	94.0954	34.9966	824.148	955.262	0	39.7386	3.54769	33.2056	30.349	37.3417	29.9638	26.8217	391.9	107.601	99.8893	1149.2	32.0825	16.2873
TRDC	0	10.5209	6.3487	40.3435	97.8253	0	0	0	1.21993	112.787	3.86807	0	1.14943	875.635	1.31894	40.8082	11.9776	1.16763	0.826125
TREM1	5.02104	24.6464	81.183	10.8098	16.4029	38.8636	32.262	30.4746	3.69942	33.6655	0.983898	18.9801	871.151	7.68915	22.4045	88.1539	2.65367	10.3984	365.872
TREM2	0	1.81441	210.113	1.91636	2.36521	26.7783	0	48.7376	0	7.81965	0.513461	0	3.29692	2.13491	0.540344	268.022	1.6925	1.07346	23.5796
TRIM29	1.84183	3.406	3.3803	6.46269	6.0616	6.82128	0	1.00733	3.38814	1.23946	2.215	0	13.0904	6.30615	3.4666	0	3.58086	270.969	7.66769
TSC22D1	587.477	28.9319	51.899	30.2702	41.8357	14.5883	277.378	1052.64	239.278	12.626	350.565	294.901	23.4913	34.7741	8.4248	24.0727	18.7813	123.996	17.6325
TUBA1B	614.061	344.042	640.648	275.228	257.966	665.367	265.68	607.086	481.136	660.957	382.16	395.448	203.75	267.932	82.8109	2067.82	252.172	303.981	310.251
TUBA1C	106.574	33.8866	167.513	48.0337	53.8477	95.6124	61.8757	97.2621	66.2871	430.083	65.604	41.6392	41.9245	39.8281	15.2246	459.149	55.7425	205.004	67.0287
TUBB	410.046	186.13	279.39	114.141	119.568	224.558	236.571	394.104	302.152	280.434	179.913	289.249	54.1323	133.066	45.5437	1240.74	151.026	176.894	105.808
TWIST2	201.205	0.718615	0.0578675	0.399792	0.0595626	0	144.651	0	270.748	0	0	47.9054	0.87096	0.343317	0	0	1.09987	0.899754	0
TXN	399.348	1255.42	579.025	204.582	233.103	1733.62	571.843	471.658	283.82	24231	321.144	316.943	665.963	217.99	156.65	477.922	278.28	1070.74	340.687
TYMP	570.642	274.432	1248.4	160.993	181.613	706.705	396.091	252.153	163.199	1445.68	142.454	364.947	800.853	117.308	171.521	907.938	433.494	521.887	1161.76
TYMS	2.15232	2.83804	8.6581	5.02022	2.9444	0	0	14.3203	5.88269	0	5.14441	7.97617	2.85455	14.3441	6.20388	229.658	1.19916	24.5588	1.4701
TYROBP	23.7131	555.46	2023.86	41.8226	60.2763	471.328	238.556	380.038	61.4012	818.197	786.699	0	2595.68	904.628	78.8469	1774.79	26.4419	40.472	2387.42
UACA	101.262	3.36407	30.5243	2.62554	1.7569	0	68.9646	240.528	80.8792	6.44961	0	362.593	3.50514	5.32036	4.64403	40.0898	1.52424	77.3268	13.064
UBD	84.6603	2.87624	89.3801	1.5111	0.862659	0	603.16	0	5.46965	483.068	0	28.8519	5.24695	0.190239	3.03524	13.9998	2.38829	54.8315	0.463937
UCP2	10.4494	257.645	140.783	100.573	94.9474	452.23	9.36022	10.3023	9.82211	127.728	51.1903	2.71612	19.7493	108.424	32.3163	152.817	190.668	26.1879	87.526
UVRAG	31.0682	101.711	53.716	39.0247	31.8437	85.7654	65.9045	57.0026	23.9752	379.219	58.5352	49.5757	26.0349	31.4646	10.8012	37.0285	38.9203	12.5319	35.7123
VCAM1	260.786	0	31.6599	2.96498	33.2091	20.9465	358.837	23.4711	60.4643	25.8444	0	165.43	0.511564	13.1264	1.94812	16.4428	3.08059	2.02974	0
VCAN	768.682	0.347	42.3611	0.694732	1.94779	0	519.031	75.3098	686.078	1.4267	5.86247	218.759	3.64488	0.805594	0.0746395	20.7572	0.45296	4.65668	1363.82
VCL	182.309	52.5381	25.0142	13.6399	5.89156	3.58401	272.874	50.8325	111.103	5.16155	35.2812	280.821	29.5517	31.9819	12.3112	21.8224	5.7061	67.2688	62.2037
VWA1	32.6552	0.387976	3.08632	2.07057	0.920787	2.70897	45.4376	535.898	27.0175	0	3.48749	7.84855	4.59694	2.28374	0.562821	1.69179	1.34411	142.962	1.28221
VWA5A	10.9791	0.51593	8.18565	3.18823	3.60344	6.66024	33.3337	2.79563	27.1373	1.42149	813.06	12.9212	2.24272	4.93176	1.89778	8.70477	15.2733	14.8281	5.01492
VWF	0	3.60747	3.05479	0.650835	1.78728	0	0	1261.45	0	0	2.14815	0	6.57891	1.14269	0.239688	1.3758	1.32087	6.1243	0.885079
WARS1	167.735	49.4877	193.043	23.9485	22.4897	410.937	423.04	280.049	5.66957	548.924	29.6578	51.8439	144.999	28.2855	37.9316	192.997	29.6676	66.9453	239.926
WDFY4	0	124.635	36.6385	0.506112	1.21255	629.899	0	16.0958	0	263.123	6.94963	0	26.5763	1.35591	4.7499	22.2749	3.11445	1.40627	24.4994
WFDC1	44.5811	0	0	0	0	0	15.9137	0	78.1592	0	0	226.244	0.281599	0	0	0	0	0.81273	0
WFDC2	21.268	15.8574	10.6428	32.7052	24.5158	13.1299	46.7475	31.6412	41.0775	12.5844	50.4695	14.2424	62.2679	32.948	17.7598	8.78265	24.1607	2487.32	27.9139
WWTR1	133.885	1.00505	2.91053	4.75738	2.69693	0	199.421	264.16	178.459	0	0	58.7248	1.58325	4.28545	0	2.56421	7.55642	26.7904	0.249349
XBP1	180.878	204.637	105.385	138.603	114.967	64.305	133.94	83.2779	126.075	80.2101	161.207	149.678	67.4512	215.262	1072.11	66.1466	66.9117	152.297	173.424
XCL1	63.8231	3.68647	9.50177	25.6891	150	0	0	0	1.32314	187.621	0.707035	7.15861	4.2253	509.201	39.1315	13.9912	8.21182	2.49792	0.350003
XCL2	9.88593	11.7131	14.1061	37.9405	320.07	10.2369	0	0	1.25182	68.3307	2.63174	0	5.24378	963.952	50.4387	12.0886	7.88512	5.2185	0.470657
YBX3	311.331	69.7189	182.979	29.7324	67.4495	171.714	409.414	423.079	242.187	178.03	106.554	465.93	84.9771	29.9603	31.1597	74.2672	18.4277	471.621	309.099
YWHAH	124.712	78.0063	502.171	80.0987	89.4047	241.37	64.0369	275.446	143.799	126.967	61.0615	156.582	59.116	76.1852	49.8693	508.549	117.521	130.536	216.896
ZBTB20	725.404	126.034	49.9999	126.938	136.013	14.8441	640.275	264.668	751.093	14.1472	267.688	398.019	24.2898	123.078	58.4941	44.2829	125.795	20.4604	29.6651
ZEB1	146.466	54.5761	4.90158	61.1148	51.5523	30.5502	317.966	159.222	92.5678	107.536	6.22435	59.5632	32.8344	45.382	31.1673	4.92713	82.0529	2.32787	4.86771
ZEB2	301.883	215.67	498.843	80.6813	196.407	22.2616	219.879	266.859	259.899	107.379	475.304	694.913	302.668	276.156	35.8439	421.467	27.8831	14.2187	416.684

## Sheet: CRC Signature Matrix
NAME	apCAFs	B cells	C1QC+ Macrophages	CD4+ T cells	CD8+ T cells	cDC2	Endothelial cells	iCAFs	LAMP3+ DCs	Mast cells	myCAFs	MYH11+ CAFs	Neutrophils	NK cells	Plasma cells	Tregs	Tumor cells	VCAN+ Macrophages
A2M	246.813	6.1444	162.457	17.0131	51.0912	22.2465	797.926	1103.09	0	51.799	553.867	307.58	61.151	61.1188	4.83562	4.89562	17.7506	11.6266
ABCA1	211.106	21.5145	132.612	19.3097	2.48036	325.317	17.1118	164.34	0	211.03	39.3933	187.087	649.322	4.99684	5.34108	12.9611	12.9149	744.439
ABCA8	319.267	0.110486	1.86109	0.210376	0.20641	0.689857	0	235.201	0	0	11.0981	0	0	0	0	0.0924793	2.8091	0
ABCB10	16.7485	6.62709	4.31684	10.4929	13.1781	21.9808	3.24982	5.86038	174.389	7.72952	2.9695	20.3138	0	11.4903	2.43723	15.0513	10.2054	7.53371
ABCC4	46.9929	8.75366	11.6244	13.6979	11.7048	28.2579	55.5154	250.801	400.266	420.257	3.20287	46.3056	3.86895	15.1696	9.55496	16.2254	11.5694	5.81129
ABI3BP	163.365	0.728401	0	1.21724	0.874455	1.29001	3.2198	218.245	0	3.87538	7.83278	82.5851	0	0	0.109714	1.2223	0.413835	0.482327
ABL2	385.66	39.7265	147.142	34.5327	26.189	326.198	172.179	125.195	49.6575	53.9149	48.72	51.5901	128.89	17.8692	15.6364	19.2124	35.7595	555.472
ABR	31.267	46.156	102.389	18.2592	34.5039	210.307	29.4743	35.3383	40.3522	36.2569	35.5564	36.2927	88.4663	29.9653	8.86626	18.9289	58.4556	507.406
ABTB2	56.6158	15.1733	19.1523	44.0464	86.8346	91.3712	4.9446	56.0497	491.982	73.0236	14.9109	99.8586	32.069	86.1263	19.2026	82.7001	45.1699	40.2741
AC005050.3	4.11228	0	0.455416	0.119607	0.364411	8.18945	0	2.34177	0	21.7676	0.578383	1.47284	1235.2	1.61002	0.240626	2.22679	1.77794	20.9002
AC006369.1	0.813218	7.66641	0.259323	32.6545	36.3821	6.83673	1.46444	0.495361	0	6.80142	0	0	1038.87	40.5386	0.305961	13.8107	1.52996	25.2329
AC007991.3	1.9904	5.62401	9.80629	0.0976767	0.407776	23.4977	0	1.8398	151.181	0.565261	0	0	29.0454	0	5.37462	0.119109	6.70905	5.99678
AC023157.3	25.1789	5.31564	3.42159	3.81499	5.2525	33.8076	4.29587	5.07075	0	0.917315	6.68389	0	502.971	4.15364	2.64052	9.36584	17.1089	21.4276
AC025580.2	13.3301	0.227207	30.3657	0.95067	0.791232	106.628	0.648268	1.4792	0	11.698	1.58945	1.45529	492.182	1.19004	1.25389	0.542529	19.7193	423.709
AC083837.1	125.817	37.6039	40.1378	16.4641	4.9126	46.5937	14.6594	798.812	192.938	16.1319	32.5991	817.085	8.05419	2.69886	10.2736	90.209	30.0532	65.6232
AC099489.1	15.4256	6.21333	20.0808	1.95635	3.71606	67.3523	5.4808	4.73637	0	4.7105	2.38516	0	688.448	7.57174	3.50586	3.91213	3.87135	39.231
AC104365.1	5.77145	51.6859	2.51147	52.3172	43.991	54.768	2.64895	2.34924	305.656	52.7262	7.43922	3.8369	0	21.9066	2.9691	132.009	2.59717	14.1697
AC120193.1	20.13	432.815	20.623	8.16595	37.5885	21.4269	3.74437	161.333	624.998	2.06635	1.90585	0	0	101.527	37.1636	18.7322	4.79384	40.7422
AC138305.1	2.03613	0.840875	3.10129	0.56417	0.409745	0.664159	0.430478	12.4745	0	3.03751	6.35259	280.39	0	5.57459	1.18749	0.93202	3.33929	0.796321
ACER3	82.8251	27.4296	68.3831	28.3894	36.6995	134.598	82.0799	36.0271	44.2481	306.001	29.6416	51.1906	72.701	36.7796	7.94049	25.1682	29.5848	111.637
ACSL1	13.1015	35.2737	122.735	11.5184	19.0001	444.057	3.51135	7.1701	48.7338	17.5842	8.17224	17.6567	1728.27	21.6866	4.00972	17.5017	12.3294	995.854
ACSL4	75.9016	49.5648	46.1238	42.2908	61.5133	84.9523	47.1226	73.0003	59.0458	1011.96	38.7433	48.1191	115.796	51.3754	24.9432	88.8767	17.8682	303.505
ACSL5	1.16755	22.9234	31.7743	22.1696	31.1183	104.625	35.1408	5.08755	7.70132	7.58155	2.91059	6.58801	519.528	27.0616	2.68244	29.2486	53.1001	250.639
ACTA2	204.882	10.3532	18.9803	24.2385	34.9214	2.93815	68.2105	564.808	18.6984	3.06841	2684.98	626.192	0	38.935	8.10406	65.335	21.3508	4.53126
ACTG2	13.5126	0	1.9989	1.71196	1.29371	0	0	157.916	0	0.628241	318.943	1103.66	0	1.70888	0.700037	3.19108	6.25114	0
ACTN1	143.554	2.24156	71.6507	11.3056	4.02784	140.557	153.263	228.915	98.5004	15.6694	246.235	839.933	202.673	0.947622	5.32148	4.68534	53.092	244.437
ADAM12	54.1871	0.961518	9.41563	44.0144	2.11096	9.65848	3.72807	4.14663	403.691	286.602	39.8235	6.59052	0	0.850755	0.245603	95.818	5.585	1.22804
[truncated: 1,066 more rows]

## Sheet: BRCA Signature Matrix
NAME	apCAFs	B cells	C1QC+ Macrophages	CD4+ T cells	CD8+ T cells	cDC1	cDC2	eCAFs	Endothelial cells	iCAFs	LAMP3+ DCs	myCAFs	NK cells	Plasma cells	SPP1+ Macrophages	Tregs	Tumor cells	VCAN+ Macrophages
[truncated: 548 more rows]

[truncated: 2 more sheets: CM Signature Matrix, RCC Signature Matrix]
