# Supplementary material for: A pan-cancer single-cell transcriptional analysis of antigen-presenting cancer-associated fibroblasts in the tumor microenvironment
Source: Front Immunol. 2024 Jun 6;15:1372432. doi: 10.3389/fimmu.2024.1372432 (PMC11187094; doi:10.3389/fimmu.2024.1372432)
Supplement: Supplementary Table 6 — CIBERSORTx results and patient survival information of various bulk RNA-seq data including TCGA-HNSC, TCGA-OV, GSE102349-NPC, TCGA-CESC, TCGA-COAD, TCGA-READ, TCGA-BRCA, TCGA-SKCM, and TCGA-KIRC. [file Table_6.xlsx]

## Sheet: TCGA-HNSC
id	status	OS.time	apCAFs	B.cells	C1QC..Macrophages	CD8..T.cells	cDC1	cDC2	eCAFs	Endothelial.cells	iCAFs	INHBA..Macrophages	LAMP3..DCs	LYVE1..Macrophages	Mast.cells	myCAFs	NK.cells	pDCs	Plasma.cells	SPP1..Macrophages	Tregs	Tumor.cells	P.value	Correlation	RMSE
TCGA-4P-AA8J-01A-11R-A39I-07	0	102	0.37411	0	0.0179258	0	0	0.00513369	0.0601806	0	0	0	0	0	0	0	0	0	0.0495209	0.0699189	0	0.42321	0	0.72385	0.758071
TCGA-BA-4074-01A-01R-1436-07	1	462	0	0	0.0419166	0.00927727	0	0.0529635	0.315909	0.020527	0	0.0819936	0.00231246	0	0.000935903	0.030547	0.00150507	0.000268114	0	0	0.0125503	0.429295	0	0.660793	0.80303
TCGA-BA-4075-01A-01R-1436-07	1	283	0	0.00154612	0.0300105	0	0	0.0163837	0.128058	0.0595702	0	0.137745	0.0126005	0	0.000512172	0.00803644	0.00595977	0.00545473	0	0.0248309	0.00973556	0.559557	0	0.688524	0.777283
TCGA-BA-4076-01A-01R-1436-07	1	415	0.0544305	0	0.017833	0	0	0.017527	0	0.00227334	0	0.00706525	0	0	0	0	0	0	0	0	0	0.900871	0	0.833637	0.605357
TCGA-BA-4077-01B-01R-1436-07	1	1134	0.0456564	0	0.0555972	0.0179601	0	0.0684496	0.013373	0.0136893	0	0.00069542	0	0	0	0	0	0	0.00186439	0.0369522	0	0.745762	0	0.789966	0.680994
TCGA-BA-4078-01A-01R-1436-07	1	276	0.56955	0.00188187	0.0853793	0	0	0	0.160923	0.0125548	0	0	0	0	0	0	0	0	0.000688765	0.015671	0	0.153351	0	0.455051	0.890801
TCGA-BA-5149-01A-01R-1514-07	0	248	0.187266	0	0.0144751	0	0	0.00981592	0.0186329	0.0376426	0	0	0.00279607	0	0	0	0	0.000372669	0.00392821	0.0207319	0	0.704339	0	0.589237	0.815944
TCGA-BA-5151-01A-01R-1436-07	0	190	0.0488992	0	0.0349643	0	0	0.0205517	0.00461199	0.00285145	0	0.00645422	0	0	0	0	0	0.000629386	0.00671043	0.000438351	0	0.873889	0	0.805291	0.63789
TCGA-BA-5152-01A-02R-1873-07	0	846	0.0155454	0	0.124529	0.00679408	0	0	0.0376765	0.00938232	0	0	0	0	0	0	0	0.00149029	0.00760532	0.0108807	0.000900048	0.785196	0	0.774329	0.682389
TCGA-BA-5153-01A-01R-1436-07	1	1762	0.0801589	0.055377	0.0556432	0.0856398	0	0	0.0110429	0.0628038	0	0	0.0435477	0.00917525	0	0	0	0	0.0404654	0.0179499	0	0.538196	0	0.460611	0.889469
TCGA-BA-5555-01A-01R-1514-07	0	186	0.030027	0	0.0843349	0	0.00371104	0.00225352	0.00715193	0.0118263	0	0	0	0	0	0.0047228	0	0	0.00955062	0.0118836	0	0.834538	0	0.688659	0.738529
TCGA-BA-5556-01A-01R-1514-07	0	179	0.0615941	0.00603072	0.13791	0.0439562	0	0	0	0.00878697	0	0	0	0	0	0	0	0.00209854	0.00741888	0.00661437	0	0.72559	0	0.766261	0.70252
TCGA-BA-5557-01A-01R-1514-07	0	242	0.291324	0.00884187	0	0	0	0.0629439	0	0	0	0.0207754	0	0	0	0	0	0	0	0.0338677	0	0.582247	0	0.722819	0.756508
TCGA-BA-5558-01A-01R-1514-07	0	1636	0.0908836	0	0.0857812	0.00167608	0	0	0	0.00439123	0	0	0	0	0	0	0	0	0.00214448	0.00667133	0	0.808452	0	0.742415	0.702471
TCGA-BA-5559-01A-01R-1514-07	0	1747	0.26849	0	0.160383	0.101322	0	0.0272194	0.0115601	0.0323449	0	0	0.0227239	0	0	0	0	0	0.103211	0.180824	0	0.0919204	0	0.564862	0.832036
TCGA-BA-6868-01B-12R-1915-07	0	153	0.149118	0	0	0	0.0137228	0	0.0752726	0.028119	0	0.00936934	0.0199893	0	0	0	0.00239358	0.00518996	0	0.00995376	0	0.686872	0	0.597709	0.812122
TCGA-BA-6869-01A-11R-1873-07	0	244	0.0367518	0	0.00615303	0	0	0.00738515	0	0.0202894	0	0	0	0	0	0	0	0.000223215	0.0133492	0.000322454	0	0.915526	0	0.721116	0.703879
TCGA-BA-6870-01A-11R-1873-07	1	451	0.0563567	0.0046932	0.0258948	0	0	0	0	0.01278	0	0	0	0	0	0	0	0	0.107642	0.000306949	0	0.792326	0	0.742256	0.677327
TCGA-BA-6871-01A-11R-1873-07	0	63	0.398245	0.014027	0.0580933	0.0506165	0	0.0136579	0.225723	0.0422631	0	0	0.0231253	0	0	0	0	0	0.0185921	0.0171161	0	0.138541	0	0.698838	0.782599
TCGA-BA-6872-01A-11R-1873-07	1	384	0.190539	0	0.0297984	0	0	0	0	0.0030529	0	0	0	0	0	0	0	0.000209038	0.000722662	0.00861781	0	0.76706	0	0.676612	0.755086
TCGA-BA-6873-01A-11R-1873-07	0	113	0.190581	0.050491	0.130969	0.000986548	0	0	0	0.0680736	0	0	0.0366501	0	0	0	0	0.000766361	0.0010484	0.00691303	0	0.513521	0	0.424224	0.906896
TCGA-BA-7269-01A-11R-2016-07	0	236	0.123182	0	0	0	0.00513098	0.00910724	0.0871761	0.024863	0	0	0	0	0	0	0	0.000617951	0.00400556	0.0466611	0	0.699256	0	0.665355	0.770872
TCGA-BA-A4IF-01A-11R-A266-07	0	523	0.132055	0	0.0132753	0	0.00144691	0	0	0.0023308	0	0	0	0	0	0	0	0	0	0.00670987	0	0.844183	0	0.625664	0.783263
TCGA-BA-A4IG-01A-11R-A266-07	0	519	0.0379224	0.019153	0.0369455	0.00224137	0	0	0	0.00618312	0	0	0.00031656	0	0	0	0	0.00138105	0.0104978	0.00235532	0	0.883004	0	0.789559	0.649963
TCGA-BA-A4IH-01A-11R-A266-07	0	201	0.08424	0.00779107	0.0485354	0.00724206	0	0.014265	0.0125494	0.0470235	0	0	0.01436	0	0	0	0	0	0.0444481	0.0113278	0	0.708218	0	0.823297	0.655611
TCGA-BA-A4II-01A-11R-A266-07	0	603	0.1137	0	0.0164631	0.000558697	0	0.0141159	0	0.00061348	0	0.015314	0	0	0	0	0	0	0.0119309	0.00862739	0	0.818677	0	0.844917	0.616691
TCGA-BA-A6D8-01A-31R-A31N-07	0	513	0	0	0	0	0.0380837	0.0331124	0.1337	0.0979648	0.0404244	0.00570654	0.00238642	0	0.00236338	0.00291762	0.0012766	0	0.0200604	0.0615728	0.00815762	0.552274	0	0.523661	0.861341
TCGA-BA-A6DA-01A-31R-A31N-07	0	351	0.010883	0	0.00240204	0	0	0.00758743	0.00444186	0	0	0	0	0	0	0	0	0.000651729	0.00221713	0.00607112	0	0.965746	0	0.783765	0.640774
TCGA-BA-A6DB-01A-11R-A30B-07	0	216	0.0585576	0.00222272	0.0675946	0.0265921	0	0.0129287	0	0	0.00165798	0	0	0	0.000325265	0.00109572	0	0	0.00493704	0.0174171	0	0.806671	0	0.796137	0.661615
TCGA-BA-A6DD-01A-12R-A31N-07	1	173	0.0380838	0	0.0583356	0.0153405	0	0.0110196	0.019364	0	0	0	0	0	0	0.000741817	0	0	0.03039	0.00762303	0	0.819102	0	0.816083	0.637953
TCGA-BA-A6DE-01A-22R-A31N-07	0	182	0.0813071	0	0.0207983	0.00334989	0.00149402	0	0	0.0302011	0	0	0.000160943	0	0	0	0	0	0.0021128	0.0016695	0	0.858906	0	0.631981	0.778008
TCGA-BA-A6DG-01A-21R-A30B-07	1	69	0.204073	0.00668284	0.0517212	0	0	0.0367442	0.122795	0	0	0.0191733	0	0	0	0	0	0	0	0.0207676	0	0.538043	0	0.751198	0.745567
TCGA-BA-A6DI-01A-11R-A30B-07	1	336	0.0246126	0	0.0171862	0	0	0	0	0.0182524	0	0	0	0	0	0	0	0	0.00876036	0	0	0.931188	0	0.78457	0.645484
TCGA-BA-A6DJ-01A-11R-A30B-07	0	314	0.00532182	0	0.0445177	0.0124503	0	0.0296732	0.0244652	0.00913301	0	0.0052108	0	0	0	0.000811323	0	0	0	0	0	0.868417	0	0.811928	0.633255
TCGA-BA-A6DL-01A-21R-A30B-07	0	294	0.0292719	0	0.0133642	0	0	0.00208393	0	0	0	0	0	0	0	0	0	0.000768232	0.012068	0	0	0.942444	0	0.737382	0.686843
TCGA-BA-A8YP-01A-11R-A39I-07	0	142	0.647878	0.00421995	0	0	0	0	0.0329311	0.0397534	0	0	0	0.0336111	0	0	0	0	0.00958298	0.107709	0	0.124315	0	0.471641	0.885718
TCGA-BB-4217-01A-11R-2081-07	0	187	0	0.111496	0.0593035	0.0219871	0	0	0.0399149	0	0	0.0017438	0.00689272	0	0.00112655	0.00380894	0	0.00207724	0.0824029	0	0	0.669246	0	0.638387	0.776293
TCGA-BB-4223-01A-01R-1436-07	0	2878	0.127179	0.0112452	0.12089	0.0671264	0	0	0.00486142	0.0199454	0	0	0.0715697	0	0	0.00877024	0	0.000344402	0.0290871	0.0566637	0	0.482317	0	0.375847	0.9262
TCGA-BB-4224-01A-01R-1436-07	0	278	0.0525122	0.0126966	0.00856358	0	0	0	0	0.00723565	0	0	0.0154588	0.0169797	0	0.00183747	0	0.00151765	0	0.0182655	0	0.864933	0	0.685145	0.738266
TCGA-BB-4225-01A-01R-1436-07	0	140	0.0412335	0.00496465	0.0740596	0.071863	0	0	0.00570688	0.0754712	0	0	0.156029	0	0	0.00665347	0	0	0.0880293	0.0623823	0	0.413607	0	0.501868	0.866549
TCGA-BB-4227-01A-01R-1873-07	0	133	0.0143591	0	0.0325036	0	0	0.00213555	0.00079397	0.00352273	0	0.000385118	0	0	0	0.00242979	0	0.00084725	0	0.00251751	0	0.940505	0	0.825503	0.603957
TCGA-BB-4228-01A-01R-1436-07	0	558	0.131315	0	0.0746421	0.014935	0	0	0.0953921	0.0459942	0	0	0.0581178	0	0	0.00523003	0	0	0.0119253	0.0368698	0	0.525578	0	0.488766	0.878591
TCGA-BB-7861-01A-11R-2232-07	0	310	0.00859192	0.0201112	0.245085	0.127928	0	0	0.0123872	0	0	0	0.049235	0	0	0.00689423	0	0	0.0519222	0.130626	0.00123168	0.345987	0	0.561163	0.851657
TCGA-BB-7862-01A-21R-2232-07	0	536	0.241491	0	0	0	0	0.0314945	0.0384781	0.0226136	0	0.00667783	0	0	0	0	0	0.00158019	0	0.0171877	0	0.640477	0	0.798577	0.698022
TCGA-BB-7863-01A-11R-2232-07	0	423	0.0300322	0	0.0162991	0	0	0.00318111	0	0.00250242	0	0	0	0	0	0	0	0.000618102	0	0	0	0.947367	0	0.779408	0.647811
TCGA-BB-7864-01A-11R-2232-07	0	687	0.113601	0	0.0241426	0	0	0.00361057	0	0.0250009	0	0	0.00107668	0	0	0	0	0.0010826	0.0240824	0.00290021	0	0.804503	0	0.484319	0.875891
TCGA-BB-7866-01A-11R-2232-07	0	638	0.112376	0.0172049	0.107966	0.0103938	0.0186686	0	0	0.0196109	0	0	0.0140015	0	0	0	0	0	0.0317058	0.0362653	0	0.631807	0	0.779288	0.711347
TCGA-BB-7870-01A-11R-2232-07	0	1153	0.0281133	0	0.0141003	0.00261825	0	0	0	0.00322405	0	0	0.00502175	0.00159457	0	0	0	0	0.00389496	0	0	0.941433	0	0.599163	0.800336
TCGA-BB-7871-01A-11R-2232-07	0	428	0.248138	0	0.0244806	0.00179013	0	0.0518631	0.0684157	0.0779565	0	0	0.00443624	0	0	0.00803171	0	0	0.00921271	0.0948059	0	0.41087	0	0.542309	0.86348
TCGA-BB-7872-01A-11R-2232-07	0	436	0.0211161	0.013384	0.0560843	0.02607	0.012444	0	0.0825176	0.0489863	0	0	0.0193392	0	0	0.00917086	0	0.00249911	0	0.0136411	0	0.694747	0	0.489162	0.872065
TCGA-BB-8596-01A-11R-2403-07	0	2161	0.484395	0.00406603	0.00933675	0	0	0.00475208	0.00649524	0.0264314	0	0	0	0	0	0	0	0	0.000307425	0.0744611	0	0.389755	0	0.756078	0.760937
TCGA-BB-8601-01A-11R-2403-07	0	624	0.0556834	0	0.00396043	0	0	0	0	0.00546911	0	0	0.00380203	0.0136397	0	0.000413504	0	0	0.00670438	0	0	0.910328	0	0.747038	0.682595
TCGA-BB-A5HU-01A-11R-A28V-07	0	383	0.460948	0	0.00786004	0	0	0.00632285	0.0261227	0	0	0	0.00299635	0	0	0	0	0.00113159	0	0.0118768	0	0.482742	0	0.718319	0.762551
TCGA-BB-A5HY-01A-11R-A28V-07	0	308	0	4.29083e-05	0.00763994	0.00993544	0	0.0195282	0.348957	0.0469458	0	0.107033	0.00262758	0	0.000898247	0	0.00192025	0.0025573	0	0	0.0115304	0.440383	0	0.627005	0.814558
TCGA-BB-A5HZ-01A-21R-A28V-07	0	350	0.113339	0	0.0172384	0	0	0	0	0.00167659	0	0	0	0	0	0	0	0	0	0.00293145	0	0.864814	0	0.788574	0.654631
TCGA-BB-A6UM-01A-12R-A34R-07	0	393	0.0206453	0	0.044392	0.0402538	0	0.0226652	0	0.00464322	0	0	0	0	0	0	0	0	0	0.0182824	0	0.849118	0	0.78652	0.659871
TCGA-BB-A6UO-01A-12R-A34R-07	1	268	0.0901107	0.0109208	0.0398828	0	0	0.00264235	0.0362667	0	0	0	0	0	0	0	0	0.00145236	0	0.00865544	0	0.810069	0	0.732455	0.709683
TCGA-C9-A47Z-01A-11R-A24H-07	0	5	0.0551093	0	0.0242616	2.59434e-06	0	0	0	0	0	0	0	0	0	0	0	0.000459617	0	0.00303214	0	0.917135	0	0.628976	0.777817
TCGA-C9-A480-01A-12R-A24H-07	0	4	0.0153578	0.00330798	0.0352931	0.00468922	0.00710513	0	0	0	0	0	0	0	0	0	0	0.00162792	0	0.00213724	0	0.930482	0	0.566732	0.824311
TCGA-CN-4722-01A-01R-1436-07	0	193	0.178985	0.0109814	0.024962	0	0	0	0	0	0.00116667	0	0	0	0	0	0	0	0.00772645	0.000537192	0	0.775641	0	0.693923	0.742251
TCGA-CN-4723-01A-01R-1436-07	0	412	0.263943	0	0.109128	0	0.00185153	0	0.00856412	0.0118097	0	0	0	0	0	0	0	0.00239951	0.0255858	0.0221961	0	0.554523	0	0.585457	0.829562
TCGA-CN-4725-01A-01R-1436-07	0	310	0.0255676	0	0.0182608	0	0	0	0.0130328	0.00837038	0	0.000532519	0	0	0	0	0	0.000899534	0	0	0	0.933336	0	0.644511	0.765269
TCGA-CN-4726-01A-01R-1436-07	1	142	0.149787	0	0.0227412	0	0	0.0204611	0.00770728	0	0	0.0212317	0	0	0	0	0	0.00143222	0	0.00389216	0	0.772747	0	0.755581	0.69892
TCGA-CN-4727-01A-01R-1436-07	0	194	0.0991259	0	0	0	0	0.0877452	0.174695	0.0424713	0	0.0208439	0	0	0	0	0	0	0	0	0	0.575119	0	0.467664	0.884922
TCGA-CN-4728-01A-01R-1436-07	0	325	0.552427	0.016671	0	0	0	0.00187482	0.116099	0.00278995	0	0	0.00594209	0.00150077	0	0	0	0	0.0175235	0.0922499	0	0.192922	0	0.733447	0.758962
TCGA-CN-4729-01A-01R-1436-07	0	156	0.100479	0	0.00863905	0	0	0.0195334	0.0100458	0.0014716	0	0	0	0	0	0	0	0	0.0222699	0.00473727	0	0.832824	0	0.790399	0.658281
TCGA-CN-4730-01A-01R-1436-07	0	343	0.0215775	0	0.0428042	0	0.000744386	0.00678103	0.0648833	0.025336	0	0	0.000997491	0	0	0	0	0.000785104	0.00158451	0.003147	0	0.831359	0	0.537838	0.842651
TCGA-CN-4731-01A-01R-1436-07	0	383	0.158668	0	0.0344091	0	0.00636005	0.0286713	0.0244128	0	0	0.000533714	0	0	0	0.000162946	0	0.000258116	0.00129154	0.007676	0	0.737556	0	0.695634	0.746727
TCGA-CN-4733-01A-02R-1873-07	0	523	0.137693	0.0784234	0.136445	0.0934805	0.00853142	0.000453537	0.0834444	0.0201767	0.00896951	0	5.79798e-06	0	0	0	0	0	0.124235	0.0237094	0	0.284432	0	0.605051	0.799988
TCGA-CN-4734-01A-01R-1436-07	0	227	0.146185	0	0.0621782	0.0143218	0.00178914	0	0	0	0	0	0	0	0	0	0	0.00039878	0.00127389	0.00514351	0	0.768709	0	0.610151	0.798621
TCGA-CN-4735-01A-01R-1436-07	0	369	0.214365	0.0152166	0.140422	0.0498524	0.0212018	0.0208265	0	0.0453147	0.00437772	0	0.0646361	0	0	0	0	0	0.0563654	0.091081	0	0.276341	0	0.551035	0.860582
TCGA-CN-4736-01A-01R-1436-07	1	395	0.172831	0.00987452	0.129635	0.0293455	0	0	0.0808941	0.0163475	0	0	0.00881514	0	0	0	0	0	0.00284301	0.118439	0	0.430976	0	0.443753	0.901085
TCGA-CN-4737-01A-01R-1436-07	0	240	0.45336	0.0128794	0.0192085	0	0.0121338	0	0	0	0	0	0	0.00103152	0	0	0	0.00275061	0	0.0164578	0	0.482179	0	0.420467	0.907152
TCGA-CN-4738-01A-02R-1514-07	1	436	0.0838762	0.00209231	0.0801849	0.00706239	0	0.00206722	0	0.009097	0.000914556	0	0	0	0.000279339	0	0	0	0.0123028	0.0149487	0	0.787175	0	0.660006	0.764157
TCGA-CN-4739-01A-02R-1514-07	0	348	0.0562337	0.00835947	0.0403539	0.0114054	0	0.00603748	0	0	0	0	0	0	0	0	0	0	0.0644739	0.00254685	0	0.810589	0	0.7346	0.696522
TCGA-CN-4740-01A-01R-1436-07	0	811	0.410876	0.00215134	0.0765285	0	0.00381465	0	0.0289738	0	0	0	0	0	0	0	0	0	0.0138302	0.0493915	0	0.414434	0	0.723582	0.775756
TCGA-CN-4741-01A-01R-1436-07	0	876	0.133037	0.0020425	0.0255047	0	0	0.00190174	0	0	0	0	0	0	0	0	0	0	0.005443	0.00808555	0	0.823985	0	0.83752	0.622293
TCGA-CN-4742-01A-02R-1514-07	1	397	0.285538	0	0.0515559	0	0	0.0146065	0	0	0	0	0	0	0	0	0	0	0.0141234	0.0105324	0	0.623644	0	0.753718	0.729101
TCGA-CN-5355-01A-01R-1436-07	0	279	0.419093	0	0.0225021	0	0	0.0114848	0	0.0107788	0	0	0	0	0	0	0	0	0.0205566	0.00452503	0	0.511059	0	0.564686	0.840018
TCGA-CN-5356-01A-01R-1436-07	0	289	0.248739	0.00549925	0.0466991	0	0	0	0	0.00974291	0	0	0	0	0	0	0	0	0.0241298	0.00478003	0	0.66041	0	0.583828	0.821175
TCGA-CN-5358-01A-01R-1514-07	0	173	0.353943	0.0138902	0.100177	0	0	0	0	0	0	0	0	0	0	0	0	0	0.0638417	0.0194469	0	0.448701	0	0.697245	0.766556
TCGA-CN-5359-01A-01R-1436-07	1	377	0.375552	0	0.0910443	0.00218425	0	0.0457765	0	0.00827069	0	0	0	0	0	0	0	0	0.00495198	0.0390902	0	0.43313	0	0.729079	0.778283
TCGA-CN-5360-01A-01R-1436-07	0	867	0.133222	0	0.146212	0.0365329	0	0.0232256	0	0.0221965	0.0274514	0	0.0137911	0	0	0	0	0	0.0537309	0.0612016	0	0.482436	0	0.47624	0.882235
TCGA-CN-5361-01A-01R-1436-07	0	194	0.411834	0.00277307	0	0	0.0109639	0.00974881	0.249668	0.00669287	0	0	0	0	0	0	0	0	0	0.0904213	0	0.217898	0	0.42949	0.902983
TCGA-CN-5363-01A-01R-1436-07	1	253	0.3168	0	0.082805	0.0143445	0	0.0427181	0.0878923	0.0608886	0	0	0.00192586	0	0	0	0	0	0.0286504	0.0696645	0	0.294311	0	0.396409	0.919665
TCGA-CN-5364-01A-01R-1436-07	1	493	0.107403	0	0.0305181	0	0	0.00739957	0.0190455	0.00399809	0	0	0	0	0	0	0	0	0	0.0498656	0	0.78177	0	0.762835	0.692329
TCGA-CN-5365-01A-01R-1436-07	1	351	0.0327866	0	0.0650673	0.0107578	0.00392545	0	0	0.000427336	0	0	0	0	0	0	0	0	0	0.0308156	0	0.85622	0	0.633778	0.776764
TCGA-CN-5366-01A-01R-1436-07	1	360	0.256977	0	0.0555978	0.00670557	0	0.0167159	0.0692884	0.0366126	0	0	0	0	0	0	0	0	0.00254478	0.0442206	0	0.511337	0	0.445418	0.896804
TCGA-CN-5367-01A-01R-1436-07	1	352	0.157806	0.00896573	0.0691477	0	0	0.04308	0	0.0206378	0	0.0154034	0.0122999	0	0	0.0132859	0	0	0	0.0583446	0	0.601029	0	0.487303	0.875723
TCGA-CN-5369-01A-01R-1436-07	1	1	0.0955534	0	0.11501	0.0278503	0	0	0	0.00152842	0	0	0	0	0	0	0	0.000602907	0.0248802	0.00739743	0	0.727178	0	0.745269	0.713965
TCGA-CN-5370-01A-01R-2016-07	1	259	0.364242	0.00699831	0.122145	0.00194161	0	0	0.0123478	0.00285891	0	0	0	0	0	0	0	0	0.000793055	0.0844147	0	0.404258	0	0.710626	0.790309
TCGA-CN-5373-01A-01R-1436-07	0	413	0.304315	0.0123364	0.0491943	0.00820706	0	0	0	0	0	0	0	0	0	0	0	0	0.000310486	0.00942507	0	0.616212	0	0.596182	0.818958
TCGA-CN-5374-01A-01R-1436-07	0	290	0.0349017	0	0.10094	0.0450734	0.00618875	0	0	0	0	0	0.0298809	0	0	0.00779137	0	0.00411701	0.0230429	0.00824043	0	0.739824	0	0.752357	0.707253
TCGA-CN-6010-01A-11R-1686-07	0	207	0.26014	0	0.13874	0.00145296	0.00267391	0.0428016	0	0.0503468	0	0	0	0	0	0	0	0	0.0838954	0.0061628	0	0.413787	0	0.416112	0.9097
TCGA-CN-6011-01A-11R-1686-07	0	228	0.12861	0	0.0489231	0.006111	0	0.00605876	0	0.0172198	0	0	0.00163331	0	0	0	0	0	0	0.0504765	0	0.740968	0	0.550465	0.836584
TCGA-CN-6012-01A-11R-1686-07	0	144	0.128643	0	0.0544857	0.00654378	0	0.00629889	0	0.0189507	0	0	0	0	0	0	0	0	0.102061	0.0633275	0	0.619689	0	0.686776	0.738478
TCGA-CN-6013-01A-11R-1686-07	0	155	0.0844987	0.0200835	0.144315	0.021987	0	0	0	0.00747185	0	0	0.00125725	0	0	0	0	0	0.0114571	0.085455	0	0.623474	0	0.645156	0.793511
TCGA-CN-6016-01A-11R-1686-07	0	202	0.612405	0.00707858	0.00794889	0	0	0.0104415	0.126621	0	0	0	0	0	0	0	0	0	0	0.056544	0	0.178961	0	0.551461	0.844222
TCGA-CN-6017-01A-11R-1686-07	0	160	0	0.0597407	0.192646	0.0810047	0	0.0362307	0.26969	0	0.0248333	0	0.0150979	0	0	0	0	0	0.111428	0.0417429	0	0.167586	0	0.484606	0.87471
TCGA-CN-6018-01A-11R-1686-07	0	45	0.271969	0.000878192	0.0425466	0.00798969	0	0.0419977	0.228668	0.0967216	0	0	0	0	0	0	0	0	0.0277906	0.131798	0	0.14964	0	0.269727	0.966015
TCGA-CN-6019-01A-11R-1686-07	0	135	0.474026	0.000444586	0	0	0	0	0.0883116	0.00994553	0	0	0	0	0	0	0	0	0.00291065	0.112487	0	0.311874	0	0.752212	0.759757
TCGA-CN-6020-01A-11R-1686-07	0	98	0.158161	0	0.0161838	0	0	0.0178719	0.0016174	0	0	0	0	0	0	0	0	0	0.00416346	0.0091429	0	0.79286	0	0.797017	0.66361
TCGA-CN-6021-01A-11R-1686-07	1	276	0.117326	0.00878487	0.0277429	0	6.21398e-05	0	0	0.00635902	0	0	0.000580863	0	0	0	0	0	0.0403548	0.00258715	0	0.796203	0	0.789591	0.662078
TCGA-CN-6022-01A-21R-1686-07	0	202	0.328134	0	0.111123	0	0	0.0486069	0.0858475	0	0	0	0	0	0	0	0	0	0	0.0712579	0	0.35503	0	0.696805	0.798144
TCGA-CN-6023-01A-11R-1686-07	0	188	0.0234894	0	0.101763	0.144947	0.00303262	0.0326049	0.0530025	0.139407	0.0134706	0	0.0537022	0	0.0022216	0	0	0	0.0528067	0.263091	0	0.116462	0	0.386469	0.924577
TCGA-CN-6024-01A-11R-1686-07	0	224	0.409093	0	0.000685744	0	0	0	0.00513734	0.0024731	0	0	0.00164285	0	0	0	0	0.000907463	0	0.0112478	0	0.568813	0	0.561448	0.837861
TCGA-CN-6988-01A-11R-1915-07	0	43	0.132172	0	0.0159782	0	0	0	0	0	0	0	0	0.00010677	0	0	0	0	0	0.000863658	0	0.85088	0	0.656056	0.761048
TCGA-CN-6989-01A-11R-1915-07	0	178	0.665634	0	0.0250351	0	0	0.0510833	0.0275404	0.0115457	0	0	0	0	0	0	0	0	0.0052853	0.0929475	0	0.120928	0	0.539599	0.855252
TCGA-CN-6992-01A-11R-1915-07	0	83	0.251015	0.0163649	0.0969366	0	0.0164983	0	0	0.0409536	0	0	0.0183144	0	0	0	0	0	0.0115916	0.0137391	0	0.534587	0	0.535776	0.857235
TCGA-CN-6994-01A-11R-1915-07	0	119	0.296293	0.0136418	0.0242413	0	0	0.00572095	0.0679758	0	0	0	0	0	0	0	0	0	0.00110442	0.0433785	0	0.547644	0	0.450048	0.893435
TCGA-CN-6995-01A-31R-2016-07	1	112	0.00126493	0	0.0688302	0.0286424	0	0.0430312	0.059069	0.0134889	0	0.00604422	0.00266639	0	0	0	0	0	0.000434236	0.0892198	0.00829086	0.679018	0	0.763884	0.714207
TCGA-CN-6996-01A-11R-1915-07	0	114	0.0410918	0	0.171729	0.0190069	0.015364	0	0.0404656	0.0266663	0.00798468	0	0.0131554	0	0	0	0	0	0.0175282	0.0838677	0	0.56314	0	0.533234	0.855451
TCGA-CN-6997-01A-11R-2016-07	0	100	0.431027	0	0.0056926	0	0	0.0495826	0	0.0344272	0	0	0	0	0	0	0	0.00497068	0.00302725	0.0366809	0	0.434592	0	0.442029	0.899547
TCGA-CN-6998-01A-23R-2016-07	0	46	0.0154439	0	0.0189658	0.000395385	0	0.000638673	0.00025904	0	0	0	0	0	0	0	0	0	0	0.00122582	0	0.963071	0	0.755622	0.667903
TCGA-CN-A497-01A-11R-A24H-07	0	490	0.158869	0.0243747	0.00667952	0	0	0.0727076	0.187379	0.109126	0	0	0.0149953	0.0408439	0.00161253	0	0.0052195	0	0.0429479	0	0	0.335245	0	0.518314	0.869789
TCGA-CN-A498-01A-11R-A24H-07	0	443	0.0226621	0	0.0290792	0	0	0	0.0010927	0.00901211	0	0	0	0	0	0	0	0	0.0170793	0.00320253	0	0.917872	0	0.710712	0.712176
TCGA-CN-A499-01A-11R-A24H-07	0	388	0.00140055	0	0.120498	0.03583	0	0.0034828	0.0414611	0.0231014	0	0	0.0096937	0	0	0	0	0	0.00921894	0.0210268	0	0.734287	0	0.594478	0.810777
TCGA-CN-A49A-01A-11R-A24H-07	0	391	0.32481	0.00451718	0	0	0	0	0.0924173	0	0	0	0	0.0118506	0	0	0	0.000797572	0	0.0188257	0	0.546782	0	0.706444	0.762406
TCGA-CN-A49B-01A-31R-A24H-07	0	447	0.0564162	0.00323599	0.0445727	0.0271722	0	0.0370846	0	0.00887418	0	0	0	0	0	0.00534027	0	0	0.00341915	0.0991451	0	0.71474	0	0.673332	0.764882
TCGA-CN-A49C-01A-11R-A24H-07	0	190	0.0367014	0.0035684	0.0498832	0	0	0	0	0.00714841	0	0	0.00816637	0	0	0.000252136	0	0.000915021	0.00448352	0.0102933	0	0.878588	0	0.802596	0.639363
TCGA-CN-A63T-01A-11R-A28V-07	0	225	0.02953	0.000922572	0.119003	0.0123593	0	0.0152512	0.0497561	0.031176	0	0.010213	0.00380407	0	0	0	0	0.00204006	0.0072438	0.0270232	0	0.691678	0	0.696112	0.753974
TCGA-CN-A63U-01A-11R-A30B-07	0	526	0.135173	0	0.00921889	0	0	0	0	0.0439347	0	0	0.00638021	0	0	0	0	0	0.00192341	0.00576899	0	0.797601	0	0.419559	0.91307
TCGA-CN-A63V-01A-11R-A466-07	0	484	0.198271	0.000696591	0.0197871	0	0	0.00711913	0.0792393	0	0	0	0	0	0	0	0	0.000426252	0	0.0179526	0	0.676508	0	0.801245	0.68571
TCGA-CN-A63W-01A-11R-A30B-07	0	348	0.0406935	0	0.0124453	0.0028843	0	0.00840831	0.00455387	0.0112963	0	0.0042253	0	0	0	0.00476135	0	0.000191736	0	0.0053382	0	0.905202	0	0.641677	0.76851
TCGA-CN-A641-01A-11R-A30B-07	0	367	0.0637312	0	0.0292158	0	0	0	0	0	0	0	0	0	0	0.000702612	0	0	0.00222584	0.000576304	0	0.903548	0	0.844024	0.594689
TCGA-CN-A642-01A-12R-A30B-07	1	82	0	0	0.10211	0.0438026	0.0158709	0.0248636	0.140154	0.0700738	0	0	0	0	0.00144647	0	0	0	0	0.104418	0	0.497261	0	0.529554	0.863765
TCGA-CN-A6UY-01A-12R-A34R-07	0	307	0	0	0.0222772	0.105053	0	0.0586226	0.0318576	0.0322211	0	0.00307905	0.0319129	0	0	0.0012971	0	0	0.0721009	0.0464847	0.00861071	0.586483	0	0.704724	0.746055
TCGA-CN-A6V1-01A-12R-A34R-07	0	223	0	0.148945	0.0396234	0.104702	0	0.0154418	0.0487321	0.0030234	0	0	0.00563964	0	0.000348054	0.000702936	0	0	0.081821	0.12487	0.0200091	0.406141	0	0.662792	0.785755
TCGA-CN-A6V3-01A-12R-A34R-07	0	298	0.0473674	0	0.0276142	0.0128918	0.00550278	0.00730619	0	0.00936049	0	0.0071986	0.000347864	0	0	0	0	0.000150485	0.0239737	0.0187197	0	0.839567	0	0.760142	0.681553
TCGA-CN-A6V6-01A-12R-A34R-07	0	234	0.0301446	0	0.0941688	0.036414	0	0	0	0.00339733	0	0	0	0	0	0	0	0.00187814	0.0289389	0.0263688	0.0073676	0.771322	0	0.780894	0.677861
TCGA-CN-A6V7-01A-12R-A34R-07	0	188	0.0130232	0	0.0476306	0.0131983	0	0	0	0.0123784	0	0	0.0154493	0	0	0	0	0.00161181	0.00224753	0.0334738	0	0.860987	0	0.651505	0.763602
TCGA-CQ-5323-01A-01R-1686-07	0	1466	0.0424887	0	0.0506769	0.00204517	0	0.00511037	0.00491208	0.00176535	0	0	0	0	0	0	0	0.000155986	0.0403381	0.0086415	0	0.843866	0	0.735852	0.697457
TCGA-CQ-5324-01A-01R-1686-07	0	1207	0.165436	0	0.0722639	0.000328539	0	0	0	0.0187764	0	0	0	0	0	0	0	0.000251395	0.00361099	0.00748979	0	0.731843	0	0.726705	0.727438
TCGA-CQ-5325-01A-01R-1686-07	1	654	0.111462	0.0170618	0.166993	0.0403543	0	0	0.0192279	0.00717073	0	0	0	0	0	0	0	0	0.0899087	0.0252376	0	0.522584	0	0.695061	0.747011
TCGA-CQ-5326-01A-01R-1873-07	1	89	0.0723334	0	0.0472793	0.00313722	0	0.0270629	0.0460181	0.00844037	0	0.0774847	0	0	0	0	0	0.00115869	0	0.0344639	0	0.682621	0	0.611528	0.804185
TCGA-CQ-5327-01A-01R-1686-07	0	1184	0.0497916	0.00383521	0.124266	0.0117513	0	0	0	0.00432993	0	0.00295847	0.00657904	0	0	0	0	0	0.000900058	0.0293327	0	0.766256	0	0.81985	0.652214
TCGA-CQ-5329-01A-01R-1686-07	0	841	0.113449	0	0.136729	0.00759791	0.0104119	0	0.162065	0.0134554	0	0	0.00219876	0	0	0	0	0	0.00799243	0.103152	0	0.442948	0	0.448102	0.897883
TCGA-CQ-5330-01A-01R-1686-07	0	896	0.398003	0	0.129549	0	0.00973761	0	0.13811	0.0182758	0	0	0	0	0	0	0	0	0	0.127286	0	0.179039	0	0.388308	0.921854
TCGA-CQ-5331-01A-02R-1873-07	0	1028	0.0602311	0.0114051	0.080567	0.020649	0.00206792	0	0	0.000518376	0	0	0	0	0	0	0	0	0.010723	0.032518	0	0.78132	0	0.701512	0.736496
TCGA-CQ-5332-01A-01R-1686-07	1	317	0.332892	0	0.0164913	0	0	0.0421623	0	0.0471698	0	0	0	0	0	0	0	0	0.0143486	0.0221968	0	0.524739	0	0.484259	0.879287
TCGA-CQ-5333-01A-01R-2403-07	1	341	0.0368293	0	0.237562	0.0110141	0	0.0955596	0.0152003	0.0128464	0.0027022	0	0	0	0	0.00650461	0.00311148	0	0.00988439	0.255799	0.0309468	0.282039	0	0.429592	0.907302
TCGA-CQ-5334-01A-01R-1686-07	1	129	0.298111	0.03685	0.114551	0.035003	0	0.000538938	0.0588406	0	0	0	0	0	0	0	0	0.011321	0.00240894	0.0202428	0	0.422132	0	0.672098	0.80825
TCGA-CQ-6218-01A-11R-1915-07	0	870	0.133607	0	0.0531311	0.000864252	0	0.00920547	0	0	0	0	0	0	0	0	0	0.00139583	0.0034904	0.0082661	0	0.79004	0	0.705081	0.732756
TCGA-CQ-6219-01A-11R-1915-07	1	479	0.126844	0	0.147031	0.0403518	0.0111634	0.0166353	0.0372972	0	0	0	0.00387457	0	0	0	0	0	0.00122949	0.0497711	0	0.565802	0	0.654688	0.797854
TCGA-CQ-6220-01A-11R-1915-07	1	985	0.0468183	0	0.0381819	0.000369857	0	0.0282694	0	0.00177649	0	0	0	0	0	0	0	0	0	0.00708912	0	0.877495	0	0.681063	0.7401
TCGA-CQ-6221-01A-11R-2081-07	0	1000	0.43171	0.00961483	0.0806119	0	0	0.00825843	0.463971	0	0	0	0	0	0	0	0	0	0	0.00583343	0	0	0	0.7822	0.674636
TCGA-CQ-6222-01A-11R-1915-07	0	1160	0.0430958	0.00132215	0.0434982	0.0148101	0	0.0440814	0	0	0.00169407	0	0	0	0	0.00268006	0	0	0.000446153	0.0679882	0	0.780384	0	0.805898	0.659879
TCGA-CQ-6223-01A-11R-1915-07	0	1057	0.0582444	0	0.0256017	0	0	0.00355442	0	0	0	0	0	0	0	0	0	0.00170496	0.00711908	0.0127373	0	0.891038	0	0.78083	0.656245
TCGA-CQ-6224-01A-11R-1915-07	0	985	0.623981	0	0.0783058	0	0	0.031985	0.141985	0.0106794	0	0	0	0	0	0	0	0	0	0.0626719	0	0.0503925	0	0.508562	0.864271
TCGA-CQ-6225-01A-11R-1915-07	1	403	0.0255804	0	0.0141434	0	0	0	0	0	0	0	0	0	0	0	0	0.000629922	0	0.00333855	0	0.956308	0	0.788113	0.638031
TCGA-CQ-6227-01A-11R-1915-07	1	129	0.146684	0.00192276	0.0715413	0	0	0.0136098	0.018321	0.00386735	0	0.00245131	0.0021324	0	0	0.0331737	0	0	0.00158481	0.00674256	0	0.697969	0	0.629144	0.793421
TCGA-CQ-6228-01A-11R-1915-07	1	456	0.179429	0.0135063	0	0	0	0	0	0.00461643	0	0	0.0215286	0.0126487	0	0	0	0	0.00611929	0.0333653	0	0.728787	0	0.773893	0.696164
TCGA-CQ-6229-01A-11R-1915-07	0	815	0.110336	0	0.0545813	0.00701853	0	0	0	0.00339464	0	0	0	0	0	0	0	0	0	0.0102279	0	0.814442	0	0.717695	0.720079
TCGA-CQ-7063-01A-11R-2403-07	0	1461	0.0596025	0.00892745	0.0798594	0.0130537	0	0	0	0.00959677	0	0	0	0	0	0	0	0	0	0.0365835	0	0.792377	0	0.673956	0.754203
TCGA-CQ-7065-01A-11R-2081-07	0	1007	0.0404111	0	0.0245216	0	0.000793923	0	0	0	0	0	0	0	0	0.000942756	0	7.57434e-05	0	0	0	0.933255	0	0.597096	0.801839
TCGA-CQ-7067-01A-11R-2232-07	0	509	0.0185575	0.00357472	0.02246	0.00248704	0	0.00681686	0.0696523	0.0182743	0	0	0.00177417	0	0	0.00590295	3.07419e-05	0	0	0.0424342	0	0.808035	0	0.753044	0.694617
TCGA-CQ-7068-01A-11R-2081-07	0	693	0	0	0.126125	0.0724834	0	0.0244186	0.0197742	0.0247091	0	0	0	0	0	0.00124516	0	0.000495863	0	0.0634032	0.000961818	0.666383	0	0.776714	0.709487
TCGA-CQ-7069-01A-11R-2403-07	0	901	0.0886839	0	0.0156274	0.00642173	5.89837e-05	0.0141736	0.0980762	0.0461052	0	0	0	0	0	0	0	0	0.000326735	0.00342416	0	0.727102	0	0.566228	0.827702
TCGA-CQ-7071-01A-12R-A30B-07	0	877	0.111844	0	0.0521087	0.00197945	0	0.0123955	0	0	0	0	0	0	0	0	0	0	0.0150828	0.0057416	0	0.800848	0	0.748842	0.698542
TCGA-CQ-7072-01A-21R-A30B-07	0	1950	0.72897	0	0.0272586	0	0	0.0332179	0.163828	0	0	0	0	0	0	0	0	0	0	0.0147457	0	0.0319806	0	0.732638	0.723505
TCGA-CQ-A4C6-01A-11R-A24Z-07	0	968	0.0981291	0.000524727	0.0511862	0.00502342	0	0.00881227	0.0287604	0.026978	0	0	0.0024443	0	0	0	0	0.000414391	0	0.0291251	0	0.748602	0	0.558917	0.831259
TCGA-CQ-A4C7-01A-11R-A24Z-07	1	353	0.506401	0.00318808	0.0274881	0	0	0.0149554	0.0135342	0.0313484	0	0	0	0	0	0	0	0	0	0.0313976	0	0.371687	0	0.453525	0.894651
TCGA-CQ-A4C9-01A-11R-A24Z-07	0	613	0.181511	0	0.0219147	0	0	0	0	0.0101726	0	0	0	0	0	0	0	0	0.0168673	0.0218829	0	0.747652	0	0.767949	0.694495
TCGA-CQ-A4CB-01A-11R-A24Z-07	0	545	0.14763	0.00336018	0.093496	0	0	0.0454506	0.203821	0.0477214	0	0	0.0084928	0	0	0	0	0	0.0019598	0.0081024	0	0.439966	0	0.592679	0.836027
TCGA-CQ-A4CD-01A-21R-A24Z-07	0	548	0	0	0.0725629	0.00519428	0	0	0.162004	0.0249989	0	0.0336207	0.00124367	0	0.000552981	0	0.0042217	0.0024801	0	0.0642244	0.0227838	0.606113	0	0.683343	0.774809
TCGA-CQ-A4CE-01A-11R-A266-07	0	393	0.0983334	0	0.0146622	0.000130103	0	0	0	0	0	0	0	0.00154138	0	0	0	4.54771e-05	0	0.000357782	0	0.88493	0	0.729581	0.700773
TCGA-CQ-A4CG-01A-11R-A266-07	0	391	0	0	0.0219959	0	0	0.0383386	0.295149	0.0898157	0	0.0302328	0	0	0.00042254	0	0.00374617	0.00226013	0	0.0122396	0.00798175	0.497818	0	0.464189	0.888506
TCGA-CQ-A4CH-01A-11R-A266-07	0	303	0.147162	0	0.00906862	0	0	0.00690456	0	0.00762888	0	0.00284675	0	0	0	0	0	0	0.00296842	0.0256774	0	0.797743	0	0.714862	0.724559
TCGA-CQ-A4CI-01A-11R-A266-07	0	608	0.365744	0	0.00281772	0	0	0.00295829	0.117408	0.0563859	0	0	0.00321534	0.000563745	0	0	0	0	0.000860223	0.0196983	0	0.430349	0	0.454088	0.892805
TCGA-CR-5243-01A-01R-1514-07	0	2562	0.31493	0.00312889	0.0409249	0.0123203	0	0	0.0086766	0.0232339	0	0	0.0244315	0	0	0	0	0	0.0775706	0.00726381	0	0.48752	0	0.577672	0.824159
TCGA-CR-5247-01A-01R-2016-07	0	358	0.410638	0	0.0103232	0	0.00216521	0.0128764	0.175194	0	0	0	0	0	0	0	0	0.000171133	0	0.00881349	0	0.379819	0	0.422449	0.906041
TCGA-CR-5248-01A-01R-2016-07	0	1663	0.0476488	0.0117357	0.0773461	0.176427	0	0	0	0.000313154	0	0	0.0131411	0	0	0.000542827	0	0	0.108872	0.11516	0	0.448814	0	0.618974	0.792705
TCGA-CR-5249-01A-01R-1514-07	0	1152	0.102901	0.0501967	0.0687567	0.013654	0.00972227	0	0	0	0	0	0.00281135	0	0	0.000546336	0	0	0.049769	0.00540708	0	0.696235	0	0.777993	0.689122
TCGA-CR-5250-01A-01R-1514-07	0	799	0.139294	0.0247194	0.0236404	0.0133919	0	0	0.0032603	0.00864378	0	0	0.0127675	0.00112739	0	0.00551006	0	0	0.123092	0.010303	0	0.63425	0	0.688378	0.72929
TCGA-CR-6467-01A-11R-1873-07	0	1777	0.0258524	0.0098728	0.124639	0.155854	0	0	0.0921629	0.0726475	0	0	0.0936163	0	0.000372041	0	0	0	0.147791	0.0660958	0.00779679	0.203299	0	0.592712	0.805286
TCGA-CR-6470-01A-11R-1873-07	0	1521	0.365391	0.0623496	0.133093	0.0300683	0	0	0	0.0283233	0	0	0.0409895	0	0	0	0	0	0.0942958	0.00394906	0	0.24154	0	0.578224	0.82669
TCGA-CR-6471-01A-11R-1873-07	1	1202	0.124146	0.00783337	0.0537728	0.0136834	0	0.0184554	0.0015965	0	0	0	0	0	0	0	0	0	0.00519057	0.00596462	0	0.769357	0	0.695933	0.742405
TCGA-CR-6472-01A-11R-1873-07	0	1050	0.195725	0.0147965	0.0186233	0	0.0129529	0	0	0	0	0	0	0.0128803	0	0	0	0.00110677	0.00260326	0.00501752	0	0.736295	0	0.730875	0.72359
TCGA-CR-6473-01A-11R-1873-07	0	1125	0	0	0.026306	0.00665684	0.00391445	0	0.120904	0.0529082	0	0.0259205	0.0286526	0	4.49278e-05	0.0150771	0	0	0.00489565	0	0.0141679	0.700552	0	0.765637	0.708077
TCGA-CR-6474-01A-11R-1873-07	1	564	0.513797	0	0.0333787	0	0	0.0224779	0.134091	0.0257941	0	0	0	0	0	0	0	0	0.0081716	0.0092576	0	0.253032	0	0.549077	0.849377
TCGA-CR-6477-01A-11R-1873-07	0	514	0.292149	0.00890876	0.0643914	0	0	0	0	0.000547111	0	0.00301359	0	0	0	0	0	0	0.00521421	0.0384226	0	0.587354	0	0.638336	0.800566
TCGA-CR-6478-01A-11R-1873-07	1	183	0.0412875	0.00219788	0.231353	0.0621933	0	0	0.0524777	0.0329964	0	0.0160755	0.0277826	0	0	0	0	0	0.0356525	0.0669722	0	0.431011	0	0.532034	0.863647
TCGA-CR-6480-01A-11R-1873-07	0	362	0.0611317	0.00325245	0.0294513	0.00591424	0.00342968	0.00214375	0	0.0111393	0	0	0.0033368	0	0	0	0	0	0.0151158	0.00663684	0	0.858448	0	0.763297	0.676779
TCGA-CR-6481-01A-11R-1873-07	0	311	0.0384985	0.0384088	0.0791228	0.0723251	0	0.0116573	0.0127539	0.0132613	0	0	0.00710265	0	4.33741e-05	0.000606165	0	0	0.0870859	0.156978	0	0.482156	0	0.679126	0.762897
TCGA-CR-6482-01A-11R-1873-07	0	345	0.00739777	0.0893662	0.17049	0.0158586	0	0	0.111736	0.0358899	0	0	0.0074965	0	0	0	0	0	0.123812	0.123562	0.0239204	0.29047	0	0.582437	0.814612
TCGA-CR-6484-01A-11R-1873-07	0	354	0.1824	0.0180345	0.0189397	0.00999771	0	0	0.0638083	0	0	0	0	0	0	0	0	0	0.0436815	0.127919	0	0.53522	0	0.703014	0.76633
TCGA-CR-6487-01A-11R-1873-07	0	234	0.031591	0.0694514	0.0762082	0.222948	0	0.0761837	0.0299872	0.055761	0.00472519	0	0.0247356	0	0.00159921	0	0	0	0.166282	0.217772	0	0.022755	0	0.555104	0.836864
TCGA-CR-6488-01A-12R-2081-07	0	379	0.213878	0	0	0	0	0.00785784	0.00976981	0.00668376	0	0	0	0	0	0	0	0	0	0.109405	0	0.652405	0	0.583058	0.823551
TCGA-CR-6491-01A-11R-1873-07	0	350	0.0796231	0	0.019336	0	0	0	0	0.00235822	0	0	0	0	0	0	0	0.00023618	0.0053176	0	0	0.893129	0	0.638367	0.771589
TCGA-CR-6492-01A-12R-2081-07	0	479	0.0520936	0.010642	0.0517502	0.00369186	0	0.0102421	0	0.00436472	0	0	0	0	0	0	0	0	0.0105015	0.00124863	0	0.855465	0	0.818382	0.6306
TCGA-CR-6493-01A-11R-1873-07	1	282	0.0922607	0	0.0288972	0	0	0.0216183	0	0.0346798	0	0.0183141	0	0	0	0	0	0.00209304	0.00380561	0.00483151	0	0.7935	0	0.577448	0.817935
TCGA-CR-7364-01A-11R-2016-07	0	1435	0.019942	0	0.00353586	0.00361983	0	0.0392055	0.0558001	0.0117261	0	0	0	0	0	0	0	0	0.0229151	0.000830575	0	0.842425	0	0.76548	0.67686
TCGA-CR-7365-01A-11R-2016-07	0	1191	0.398143	0	0.0519849	0	0.00658732	0	0	0	0	0	0	0	0	0	0	0	0.000168304	0.00648212	0	0.536634	0	0.49456	0.872962
TCGA-CR-7367-01A-11R-2016-07	0	1440	0.521719	0.0062088	0.042876	0	0	0.00109096	0	0	0	0	0	0	0	0	0	0.000192411	0.0166406	0.0149773	0	0.396295	0	0.668407	0.796545
TCGA-CR-7368-01A-11R-2132-07	0	1245	0.0698974	0.00304212	0.0722665	0.00123651	0.000294287	0	0	0	0	0.00158024	0	0	0	0	0	0.00197462	0.00962082	0.0115741	0	0.828513	0	0.785205	0.664834
TCGA-CR-7369-01A-11R-2132-07	1	1090	0.125319	0.00163861	0.0388062	0	0	0	0	0	0	0	0	0	0	0	0	0.00211946	0.00363429	0.00838437	0	0.820099	0	0.808707	0.647813
TCGA-CR-7370-01A-11R-2132-07	0	105	0.319814	0	0.0911645	0	0	0.0159555	0	0.0826166	0.00759192	0	0.0063735	0	0	0	0	0	0.0613585	0.0389928	0	0.376133	0	0.477774	0.882584
TCGA-CR-7371-01A-11R-2016-07	1	94	0.189671	0	0.0592321	0.00515711	0	0.0166677	0	0.0164427	0	0	0	0	0	0	0	0	0.0162882	0.0133004	0	0.68324	0	0.750638	0.720603
TCGA-CR-7372-01A-11R-2016-07	0	759	0.309777	0.000258493	0.0205456	0	0.00422873	0	0	0.00832357	0	0	0	0.0168854	0	0	0	0	0.00347427	0.00257908	0	0.633928	0	0.564437	0.833837
TCGA-CR-7373-01A-11R-2016-07	0	889	0.0872173	0	0.169982	0.0451297	0.00901624	0	0	0.0437359	0	0	0.0146994	0	0	0	0	0	0.00639805	0.0478552	0	0.575966	0	0.42601	0.904503
TCGA-CR-7374-01A-11R-2016-07	0	30	0.0568329	0.0320585	0.105502	0.00655312	0	0	0.0317533	0.0697456	0	0	0.0232196	0	0.000638993	0	0	0.00279495	0.15481	0.000457448	0	0.515633	0	0.664422	0.747991
TCGA-CR-7376-01A-11R-2132-07	0	972	0.515075	0.018418	0.166918	0.025728	0	0	0.0381245	0	0	0	0.000864956	0	0	0	0	0	0.0169054	0.0443314	0	0.173635	0	0.664585	0.812992
TCGA-CR-7377-01A-11R-2016-07	1	279	0.323134	0.0189511	0.0783132	0.0212011	0.00518317	0	0	0.0105587	0	0	0.00386787	0	0	0	0	0	0.000309452	0.0438788	0	0.494603	0	0.65205	0.807673
TCGA-CR-7379-01A-11R-2016-07	0	1036	0.37592	0	0.0113651	0	0	0.00661212	0	0.00503999	0	0	0	0	0	0	0	0.00304204	0.0165086	0.0242347	0	0.557278	0	0.513728	0.862975
TCGA-CR-7380-01A-11R-2016-07	1	606	0.418043	0.000793216	0.037477	0	0.0155629	0	0	0.000347906	0	0	0.00354546	0	0	0	0	0.000447674	0.00565638	0.0272611	0	0.490866	0	0.483172	0.879944
TCGA-CR-7382-01A-11R-2132-07	0	796	0.44596	0	0.187966	0	0	0.0110188	0.148061	0.0412574	0	0	0	0	0	0	0	0	0.0062292	0.0337633	0	0.125743	0	0.711694	0.783261
TCGA-CR-7383-01A-11R-2132-07	1	521	0.317017	0.00448864	0.109825	0.0117133	0	0.0114331	0.0445976	0.0193626	0	0	0.0118477	0	0	0	0	0	0.0196372	0.0539203	0	0.396158	0	0.604338	0.836503
TCGA-CR-7385-01A-11R-2016-07	0	997	0.0289085	0.0330876	0.0912389	0.0156843	0	0	0	0	0	0	0.0115591	0	0	0	0	0	0.0157221	0.0294292	0	0.77437	0	0.805982	0.660651
TCGA-CR-7386-01A-11R-2016-07	0	1430	0.543581	0.00404486	0.0676273	0	0.0115265	0	0.00248476	0	0	0	0.00347784	0	0	0	0	0	0.000152839	0.0631427	0	0.303962	0	0.471078	0.888861
TCGA-CR-7388-01A-11R-2016-07	1	823	0.0752437	0.0616435	0.0298122	0.0215138	0	0.0100235	0.0653791	0.00201564	0	0	0.0126941	0	0	0	0	0	0.0768474	0	0	0.644827	0	0.591643	0.809675
TCGA-CR-7389-01A-11R-2016-07	0	392	0.0869663	0.0523933	0.0540989	0.0141771	0	0.020012	0.0178278	0	0	0	0	0	0	0	0	0	0.102679	0.00945913	0	0.642387	0	0.730851	0.701681
TCGA-CR-7390-01A-11R-2016-07	0	907	0.352294	0	0	0	0.00078111	0.00461321	0	5.15531e-05	0	0	0	0	0	0	0	0.00261757	0	0.0132931	0	0.62635	0	0.660695	0.780531
TCGA-CR-7391-01A-11R-2016-07	0	913	0.252548	0.00575124	0.0430045	0.00385708	0	0	0	0.000701259	0	0	0	0	0	0	0	0	0.00650438	0.013628	0	0.674005	0	0.691714	0.75838
TCGA-CR-7392-01A-11R-2016-07	0	946	0.31346	0.0209347	0.100488	0.00578914	0	0	0.0145652	0	0	0	0	0	0	0	0	0	0.0581832	0.0241596	0	0.462421	0	0.624048	0.808384
TCGA-CR-7393-01A-11R-2016-07	0	908	0.191388	0.0304615	0.0370891	0.0140802	0	0	0	0.0109785	0.0020275	0	0	0	0	0	0	0	0.0105987	0.00928448	0	0.694092	0	0.706359	0.747556
TCGA-CR-7394-01A-11R-2016-07	0	898	0.213832	0	0.0899362	0.0247995	0	0	0	0	0	0	0	0	0	0	0	0	0.0767254	0.00895834	0	0.585749	0	0.675211	0.760379
TCGA-CR-7395-01A-11R-2016-07	0	930	0.129214	0	0.112312	0.0135604	0.00272194	0	0.00174913	0.00386653	0	0	0	0	0	0	0	0.00168171	0.0351839	0.00955797	0	0.690153	0	0.634673	0.788337
TCGA-CR-7397-01A-11R-2016-07	0	216	0.385386	0	0.0214993	0	0	0.0145604	0.00052914	0	0	0	0	0	0	0	0	0	0	0.013989	0	0.564036	0	0.72587	0.752854
TCGA-CR-7398-01A-11R-2016-07	0	156	0.499391	0.00081927	0.0950224	0	0	0.0165329	0.0778826	0	0	0	0	0	0.000198811	0	0	0	0.00489651	0.000962399	0	0.304294	0	0.46683	0.888614
TCGA-CR-7399-01A-11R-2016-07	0	181	0	0	0.0424845	0.13316	0	0.0970493	0.116102	0.0425558	0.0106718	0	0.0687927	0	0.00105547	0	0	0	0.00623992	0.219276	0	0.262613	0	0.512598	0.891
TCGA-CR-7401-01A-11R-2016-07	0	1077	0.266106	0	0.0354118	0	0	0.0149102	0.0208852	0	0	0	0	0	0	0	0	0.000478743	0	0.00240147	0	0.659807	0	0.572335	0.82787
TCGA-CR-7402-01A-11R-2016-07	0	911	0.0558139	0.0431122	0.0509534	0.00964449	0.0424026	0.0179554	0.0279667	0.0327776	0	0	0.00316588	0	0	0	0	0	0.0523921	0	0	0.663816	0	0.481809	0.875833
TCGA-CR-7404-01A-11R-2132-07	0	1472	0.0258022	0.0228193	0.11121	0.0214112	0	0	0.0144719	0.0189331	0	0	0.0125438	0	0	0	0	0	0.0434008	0.0386369	0	0.690771	0	0.736623	0.721022
TCGA-CV-5430-01A-02R-1686-07	0	4115	0.188431	0.0304358	0.0692925	0	0	0.045951	0	0.033386	0.012174	0	0.0441693	0	0	0	0	0	0.039806	0.0893531	0	0.447002	0	0.582898	0.84108
TCGA-CV-5431-01A-01R-1514-07	1	522	0.177896	0.0188982	0.0399318	0.0394818	0	0.0651442	0.161643	0.00547907	0	0	0.00122549	0	0	0	0	0	0.137102	0.0559457	0	0.297253	0	0.588342	0.80916
TCGA-CV-5432-01A-02R-1686-07	0	3930	0.125096	0	0	0	0	0	0	0.0116207	0	0	0	0.00236222	0	0	0	0	0.0197814	0.0395874	0	0.801553	0	0.627206	0.784698
TCGA-CV-5434-01A-01R-1686-07	1	3314	0.520465	0	0	0	0	0.0119438	0	0.0365923	0	0	0	0.0110117	0	0	0	0	0.00158858	0.124008	0	0.294391	0	0.445852	0.900031
TCGA-CV-5435-01A-01R-1686-07	1	2319	0.461531	0	0.022718	0	0	0.0515072	0.000345364	0.0684713	0	0	0	0	0	0	0	0	0	0.0300873	0	0.36534	0	0.325905	0.945036
TCGA-CV-5436-01A-01R-1514-07	1	584	0.229634	0	0.0211206	0.00751602	0.0265281	0	0.00274831	0.0501682	0	0	0.0169477	0	0	0	0	0	0.0133247	0.0293886	0	0.602623	0	0.368749	0.930274
TCGA-CV-5439-01A-01R-1686-07	1	546	0.0304378	0.000911539	0.00654269	0.00487548	0.012902	0.0213423	0	0.00622664	0	0	0	0	0	0	0	0	0	0.0169231	0	0.899838	0	0.612166	0.790818
TCGA-CV-5440-01A-01R-1514-07	0	2732	0.0551247	0.00103074	0.0506468	0	0	0.0251457	0.00360741	0.00491144	0	0	0	0	0	0.00244741	0	0.00010819	0	0.0104067	0	0.846571	0	0.683433	0.741328
TCGA-CV-5441-01A-01R-1514-07	0	2663	0.229908	0	0.0132812	0	0	0.0114899	0	0.0115645	0	0	0	0	0	0	0	0	0.00602014	0.0226565	0	0.70508	0	0.457006	0.889174
TCGA-CV-5442-01A-01R-1514-07	0	2327	0.00438458	0	0.0150624	0	0	0	0.00394046	0	0	0	0	0	0	0	0	0.000502386	0	0	0	0.97611	0	0.729514	0.690626
TCGA-CV-5443-01A-01R-1514-07	0	2567	0.0942507	0	0.229882	0.0621702	0	0	0.0153294	0.0158211	0	0	0.0459763	0	0.000315172	0.0117227	0	0	0.0742651	0.0703673	0	0.3799	0	0.356732	0.935404
TCGA-CV-5444-01A-02R-1514-07	0	1969	0.475891	0	0.107811	0	0	0.0014801	0.160478	0.00981938	0	0	0	0	0	0	0	0	3.36385e-05	0.0968656	0	0.147621	0	0.510314	0.869052
TCGA-CV-5966-01A-11R-1686-07	1	545	0	0	0.165058	0.0280064	0.00139263	0.0157819	0.291359	0.122062	0	0	0.0187777	0	0.000835723	0	0.000223453	0	0	0.213613	0.0344413	0.108449	0	0.241913	0.971248
TCGA-CV-5970-01A-11R-1686-07	1	406	0.180284	0.00291467	0.0356536	0	0	0.0115399	0	0	0	0	0	0	0	0	0	0	0.00662927	0.00971421	0	0.753265	0	0.752147	0.70552
TCGA-CV-5971-01A-11R-1686-07	0	540	0.184511	0.0176527	0.15786	0	0	0.0155602	0.211054	0.102758	0.059436	0	0.0286384	0	7.29524e-05	0.0166874	0	0	0.0224202	0.0238667	0.00155932	0.157923	0	0.631302	0.834441
TCGA-CV-5973-01A-11R-1686-07	0	1737	0.0158533	0	0.019676	0.00151425	0	0	0	0	0	0	0	0	0	0	0	0	0	0	0	0.962956	0	0.834721	0.589559
TCGA-CV-5976-01A-11R-1686-07	0	1478	0.167185	0	0.0245987	0	0	0	0.0336994	0.0235973	0	0	0.00360934	0	0	0	0	0.00125802	0	0.0240674	0	0.721985	0	0.725545	0.72942
TCGA-CV-5977-01A-11R-1686-07	0	1007	0.0676291	0.000244738	0.0388001	0	0	0.0166546	0	0.0263176	0	0.00677059	0.00143002	0	0	0	0	0.00101996	0	0.00296976	0	0.838164	0	0.530711	0.847247
TCGA-CV-5978-01A-11R-1686-07	1	215	0.520131	0	0	0	0	0.030425	0.0540637	0	0	0	0.00454727	0	0	0	0	0	0.0318059	0.118434	0	0.240593	0	0.559082	0.849019
TCGA-CV-5979-01A-11R-1686-07	0	1315	0.0896606	0	0.048324	0	0	0	0.010225	0.0436189	0	0.00145421	0.00675577	0	0	0.0141723	0	0.00238351	0	0.0104063	0	0.773	0	0.520167	0.853662
TCGA-CV-6003-01A-11R-1686-07	0	1246	0.0557322	0	0.0308775	0.0100696	0.00304809	0.0162361	0.00579906	0.0312069	0	0.00169544	0.00936614	0	0	0	0	0.00299	0	0.0112694	0	0.82171	0	0.485885	0.874949
TCGA-CV-6433-01A-11R-1686-07	0	405	0	0	0.116332	0.15763	0	0.0885641	0.0697992	0.0544082	0	0	0.0394394	0	0.00138976	0.0150053	0	0	0.0406725	0.14105	0.0286293	0.247081	0	0.508379	0.887013
TCGA-CV-6436-01A-11R-1686-07	0	743	0.00723262	0	0.0549817	0.0140863	0	0.0308335	0.00336279	0	0	0	0	0	0	0.000420599	0	0	0.000498392	0.0152124	0	0.873372	0	0.774848	0.664433
TCGA-CV-6441-01A-11R-1686-07	1	292	0	0	0.0749123	0	0.0309582	0	0.0451222	0.0482978	0.0167967	0	0.0377744	0	0.000341484	0.00648741	0.0218253	0.000453703	0	0.0186095	0.00749049	0.690931	0	0.604343	0.809372
TCGA-CV-6933-01A-11R-1915-07	1	2741	0.242768	0	0.0150694	0	0	0.00513667	0	0	0	0	0	0	0	0	0	0	0	0.0625561	0	0.67447	0	0.769883	0.70975
TCGA-CV-6934-01A-11R-1915-07	1	65	0.533676	0	0.10549	0.0306424	0	0.0677302	0.0914472	0	0	0	0	0	0	0	0	0	0.0046973	0.041761	0	0.124555	0	0.563574	0.848947
TCGA-CV-6935-01A-11R-1915-07	1	295	0.472826	0	0.0100556	0	0	0.0139131	0	0.0162827	0	0	0	0	0	0	0	0	0.012885	0.0384004	0	0.435638	0	0.359689	0.932835
TCGA-CV-6936-01A-11R-1915-07	1	166	0.121703	0	0.0396572	0.0105804	0.00188711	0.0399089	0.0117231	0.00525986	0	0.00959339	0	0	0	0	0	0	0.0357629	0.0266052	0	0.697319	0	0.740227	0.720131
TCGA-CV-6937-01A-11R-2016-07	1	624	0.0429825	0	0.0253379	0	0.00692616	0.0156877	0.183246	0.00382922	0	0	0	0	0	0	0	0	0	0.0666239	0	0.655366	0	0.75815	0.719679
TCGA-CV-6938-01A-11R-1915-07	1	144	0.0323596	0	0.0701271	0.0338507	0	0.0393995	0	0.0075323	0	0.0003211	0	0	0	0.00184506	0	0	0	0.123387	0	0.691177	0	0.69717	0.752823
TCGA-CV-6939-01A-11R-1915-07	1	666	0	0.00359331	0.124927	0.0318858	0	0.0485528	0.149364	0.125749	0.0270626	0	0.0150715	0	0.00122175	0	0	0	0.07056	0.0169523	0	0.385061	0	0.512888	0.865462
TCGA-CV-6940-01A-11R-1915-07	1	804	0.233154	0	0.0299533	0	0	0.0079964	0	0	0	0	0	0	0	0	0	0	0	0.0113431	0	0.717553	0	0.807624	0.673351
TCGA-CV-6941-01A-11R-1915-07	1	342	0.48853	0	0.0511786	0	0	0	0	0	0	0	0	0	0	0	0	0	0.00175686	0.0205895	0	0.437946	0	0.490357	0.877377
TCGA-CV-6942-01A-21R-2016-07	0	3835	0.0780815	0	0.160019	0.070572	0	0.0212093	0.0884012	0.110451	0	0.00897819	0.0443408	0	0	0	0	0.00164741	0.0814371	0.0210163	0	0.313846	0	0.45363	0.892132
TCGA-CV-6943-01A-11R-1915-07	1	602	0.336607	0.0108699	0.0824297	0.0350924	0	0	0	0	0	0	0	0	0	0	0	0	0.00711541	0.0452105	0	0.482675	0	0.649834	0.809658
TCGA-CV-6945-01A-11R-1915-07	1	366	0.101135	0	0.00782585	0	0	0	0	0	0	0	0.000204155	0	0	0	0	0.000353403	0	0.00915694	0	0.881324	0	0.776602	0.661789
TCGA-CV-6948-01A-11R-1915-07	1	1289	0.13177	0	0.0661233	0.0090772	0	0.050392	0	0.0790304	0.0040123	0	0.0125465	0	0	0	1.89734e-05	0	0.0284568	0.109833	0	0.508739	0	0.433379	0.902432
TCGA-CV-6950-01A-11R-1915-07	1	459	0.514508	0	0	0	0.00642382	0.0111524	0	0.0870031	0	0	0.00521063	0	0	0	0	2.00391e-05	0	0.0854223	0	0.29026	0	0.303167	0.953074
TCGA-CV-6951-01A-11R-1915-07	1	915	0.0906806	0	0.0218593	0	0	0	0	0	0	0	0	0	0	0	0	4.18789e-06	0	0.00955074	0	0.877905	0	0.762367	0.674572
TCGA-CV-6952-01A-11R-1915-07	1	185	0.04195	0	0.0509648	0.00500466	0	0.0193254	0	0.00821969	0	0	0	0	0	0	0	0.000278486	0.00255231	0.00706115	0	0.864644	0	0.704137	0.723574
TCGA-CV-6953-01A-11R-1915-07	1	1641	0.100964	0.00345164	0.0296739	0	0	0	0	0	0	0	0	0	0	0	0	0.000578604	0.0243525	0.00227944	0	0.8387	0	0.80505	0.644198
TCGA-CV-6954-01A-11R-1915-07	1	2002	0.0961566	0.00744648	0.0968278	0	0	0.0270556	0.0247645	0.00376878	0	0	0	0	0	0	0	0	0.000378628	0.0384603	0	0.705141	0	0.702456	0.747854
TCGA-CV-6955-01A-11R-2016-07	1	334	0.0540956	0	0.0463171	0.00464416	0	0	0	0	0	0	0	0	0	0	0	0	0	0.000740463	0	0.894203	0	0.799166	0.639203
TCGA-CV-6956-01A-21R-2016-07	1	217	0.134254	0	0.00363527	0	0.0112149	0	0	0.0136296	0	0.00160993	0	0	0	0	0	0.00233865	0	0.0033447	0	0.829972	0	0.536338	0.843571
TCGA-CV-6959-01A-11R-1915-07	1	256	0.0419639	0.0124933	0.0716837	0.00776634	0	0.0385191	0.0757915	0.0391401	0	0.0253588	0.0163744	0	0.000189199	3.92816e-05	0.000692985	0	0.0065748	0.00496312	0	0.65845	0	0.53392	0.849672
TCGA-CV-6960-01A-41R-2016-07	1	862	0.0320237	0	0	0	0	0.0367019	0.0467349	0.0155777	0	0.0157264	0	0	0	0	0.000234135	0.000214535	0	0.00529983	0	0.847487	0	0.827191	0.624792
TCGA-CV-6961-01A-21R-1915-07	1	76	0.0136097	0	0.0141718	0	0.00343121	0.064269	0.160476	0.0385013	0	0.011676	0	0	0	0	0.00236758	0.000655167	0	0.0158947	0	0.674948	0	0.696437	0.755824
TCGA-CV-6962-01A-11R-1915-07	1	126	0.257997	0	0.00168109	0	0.00860675	0.00677713	0	0.088166	0	0	0.00162723	0	0	0.00316413	0	0.00520021	0	0.0303644	0	0.596416	0	0.545585	0.847549
TCGA-CV-7089-01A-11R-2016-07	1	1972	0.0254868	0	0.0307041	0.000949528	0	0.0232462	0	0.012974	0	0	0	0	0	0	0	0	0	0.00266177	0	0.903978	0	0.77357	0.660253
TCGA-CV-7090-01A-11R-2016-07	0	3837	0.370253	0	0	0.0015057	0	0.000674198	0.0283447	0.039379	0	0	0	0	0	0	0	0	0.000625127	0.13951	0	0.419709	0	0.391884	0.920113
TCGA-CV-7091-01A-11R-2016-07	0	3381	0.211475	0	0.0260348	0	0	0.0150585	0	0	0	0	0	0	0	0	0	0	0	0.0148526	0	0.732579	0	0.576465	0.821377
TCGA-CV-7095-01A-21R-2016-07	1	572	0.101224	0	0.0152046	0	0	0.00180708	0	0.000963879	0	0	0.00328596	0	0	0	0	0.000135194	0.00507752	0.0249183	0	0.847384	0	0.564152	0.825379
TCGA-CV-7097-01A-11R-2016-07	1	385	0.1583	0	0.0607603	0	0	0.0449275	0.0672529	0	0	0.00860346	0	0	0	0	0.010922	0	0	0.068111	0	0.581123	0	0.529278	0.856261
TCGA-CV-7099-01A-41R-2016-07	1	243	0.0148078	0.00302848	0.0376526	0.0187559	0	0.0253763	0.0093243	0.0056526	0	0.000607967	0	0	0	0	0	0.00290748	0.00171827	0.0472412	0	0.832927	0	0.687404	0.739882
TCGA-CV-7100-01A-11R-2016-07	1	274	0.0730509	0.00125553	0.129517	0.0216327	0	0.0427569	0.297544	0.0525603	0	0	0.00025535	0	0	0	0	0	0	0.0418143	0	0.339614	0	0.561036	0.855724
TCGA-CV-7101-01A-11R-2016-07	1	160	0.138897	0.0025606	0.0433499	0	0.000809496	0	0	0.00535664	0.0014264	0	0	0	0	0	0	0	0.078575	0.0312747	0	0.69775	0	0.729336	0.709141
TCGA-CV-7102-01A-11R-2016-07	1	56	0.376107	0	0.10038	0.00802693	0	0.0247962	0.121501	0.0471063	0	0	0.0144804	0	0	0	0	0	0	0.0574589	0	0.250142	0	0.254237	0.970252
TCGA-CV-7103-01A-21R-2016-07	1	1591	0.728179	0.0086784	0	0	0.00139349	0	0.0646151	0	0	0	0	0	0	0	0	0	0	0.039311	0	0.157822	0	0.630751	0.800256
TCGA-CV-7104-01A-11R-2016-07	1	393	0.291802	0	0.0154586	0	0	0.0295056	0	0.0186007	0	0	0.00330904	0	0	0	0	0	0.00973465	0.0736287	0	0.55796	0	0.48947	0.875954
TCGA-CV-7177-01A-11R-2016-07	1	663	0.559905	0	0.0289602	0	0.0246213	0.00625861	0	0	0	0	0.00622199	0	0	0	0	0.00503949	0.00418785	0.0148594	0	0.349946	0	0.516697	0.867482
TCGA-CV-7178-01A-21R-2016-07	1	2166	0.243792	0.00265733	0.0817377	0.0105891	0	0.0143998	0.21895	0.00810338	0	0	0	0	0	0	0	0	0.00808763	0.0722651	0	0.339418	0	0.53446	0.862197
TCGA-CV-7180-01A-11R-2016-07	1	327	0.0274042	0	0.0167395	0.00213603	0	0.00572556	0	0	0	0	0	0	0	0	0	0.000209295	0.00321176	0	0	0.944574	0	0.765263	0.661476
TCGA-CV-7183-01A-11R-2016-07	0	3497	0.163748	0	0.0143429	0	0	0	0	0	0	0	0	0.00226685	0	0	0	0	0	0	0	0.819642	0	0.729261	0.710229
TCGA-CV-7235-01A-11R-2016-07	0	1724	0.0805986	0	0.0750641	0.0304102	0	0.0490657	0.384312	0.0545007	0	0	0	0	0	0	0	0	0	0.0425038	0	0.283545	0	0.471645	0.888536
TCGA-CV-7236-01A-11R-2016-07	1	144	0.221025	0	0.0408138	0	0	0.0330846	0.0305746	0.0338135	0	0.000210961	0.00331079	0	0	0	0	0	0.00113918	0.012257	0	0.623771	0	0.597088	0.818609
TCGA-CV-7238-01A-11R-2016-07	0	1444	0.110389	0.00573592	0.0330046	0.014135	0	0.0102893	0	0.020614	0	0	0.00243452	0	0	0	0	0	0.0150907	0.0221373	0	0.76617	0	0.740149	0.711845
TCGA-CV-7242-01A-11R-2016-07	0	1095	0	0	0.0749356	0.0349128	0	0.0166724	0.0325644	0.018458	0.00356514	0	0.0148909	0	0	0	0	0	0.124136	0.0168657	0	0.662999	0	0.613057	0.790711
TCGA-CV-7243-01A-11R-2016-07	0	954	0.377595	0.0243017	0.0269337	0	0.00857744	0	0.00801553	0.00836943	0	0	0	0	0	0	0	0.00343109	0	0.00566177	0	0.537115	0	0.370973	0.928641
TCGA-CV-7245-01A-11R-2016-07	0	797	0.194165	0.0151195	0	0	0	0.00210855	0.0418462	0.00608784	0	0	0.00118242	0.0117391	0	0	0	0	0	0.00326675	0	0.724485	0	0.523725	0.852212
TCGA-CV-7247-01A-11R-2016-07	1	577	0.0323295	0	0.0261129	0	0	0.0144633	0.144359	0.049927	0	0.00424978	0	0	0	0.00133434	0	0	0	0.00211885	0	0.725105	0	0.576062	0.821926
TCGA-CV-7248-01A-11R-2016-07	1	521	0.208377	0	0.0500858	0.0113678	0	0.0278731	0	0.0126593	0	0	0.00712559	0	0	0	0	0	0.0755799	0.0235968	0	0.583334	0	0.60007	0.807899
TCGA-CV-7250-01A-11R-2016-07	1	2900	0.101677	0	0.000104985	0.00440438	0	0.00293512	0	0.00616231	0	0	0	0	0	0	0	0	0.00507111	0.0275832	0	0.852062	0	0.714555	0.717218
TCGA-CV-7252-01A-11R-2016-07	1	151	0.211189	0	0.0300069	0.0025626	0	0.022723	0	0.0172839	0	0	0	0	0	0	0	0	0.0134715	0.0334947	0	0.669268	0	0.666782	0.774549
TCGA-CV-7253-01A-11R-2016-07	1	361	0	0.0151248	0.0481335	0.0032983	0	0.0392697	0.0293943	0	0	0	0	0	0.00014099	0.00479722	0	0	0	0	0	0.859841	0	0.517066	0.856547
TCGA-CV-7254-01A-11R-2016-07	1	1459	0.407243	0	0.098891	0.00652609	0	0.0549421	0	0.0981087	0.0285641	0	0.0282938	0	0	0	0	0	0.0864935	0.0776785	0	0.113259	0	0.609008	0.814387
TCGA-CV-7255-01A-11R-2016-07	1	64	0.0541285	0	0.012005	0	0	0.00430799	0	0.0332792	0	0.00306153	0	0	0	0.000974126	0	0	0	0.000889801	0	0.891354	0	0.609552	0.792919
TCGA-CV-7261-01A-11R-2016-07	0	1099	0.35126	0	0.00993206	0	0	0.0357923	0.00681645	0.0517701	0	0	0	0	0	0	0	0	0.0268366	0.0214635	0	0.496129	0	0.509394	0.868155
TCGA-CV-7263-01A-11R-2016-07	1	560	0.456739	0.00522295	0.00230165	0.00933897	0	0.00921925	0.0218277	0.00771742	0	0	0.00688058	0	0	0	0	0	0.0232948	0.0862973	0	0.371161	0	0.508443	0.872309
TCGA-CV-7406-01A-11R-2081-07	1	1748	0.282717	0	0.00455663	0	0	0.0264116	0.0549926	0.0482079	0	0	0	0	0	0	0	0	0	0.00728331	0	0.575831	0	0.552748	0.843566
TCGA-CV-7407-01A-11R-2081-07	1	1081	0.0432436	0.00255893	0.121715	0.00787506	0	0.0232432	0	0.0248743	0	0	0.00426699	0	0	0.00188767	0	0	0	0.062884	0	0.707451	0	0.560501	0.832143
TCGA-CV-7409-01A-31R-2232-07	1	543	0.0196804	0.00164441	0.069556	0.0304188	0	0.0434519	0.0215703	0.0378577	0	0.00465922	0	0	0	0.0127158	0	0	0.00282303	0.0833127	0	0.67231	0	0.7108	0.749038
TCGA-CV-7410-01A-21R-2081-07	1	6417	0.150125	0.148189	0.0477289	0.0293349	0.000731571	0.00216118	0.00295797	0	0	0	0	0	0	0.00210439	0	0	0.0103208	0.0261901	0	0.580157	0	0.666496	0.793683
TCGA-CV-7411-01A-11R-2081-07	1	2717	0.0914145	0	0.0341671	0	0	0.0108248	0	0	0	0	0	0	0	0	0	0.000123107	0.00221286	0	0	0.861258	0	0.731567	0.702496
TCGA-CV-7413-01A-11R-2081-07	1	294	0.178349	0	0.082202	0.000517416	0	0.026851	0.0463798	0	0	0	0	0	0	0	0	0	0.0046115	0.0258564	0	0.635233	0	0.693073	0.76438
TCGA-CV-7414-01A-11R-2081-07	1	14	0.28987	0.0253848	0.0413291	0.020793	0.0290305	0	0	0	0	0	0.020397	0	0	0	0	0.00567251	0	0	0	0.567523	0	0.565006	0.840508
TCGA-CV-7415-01A-11R-2081-07	1	695	0.171738	0	0	0.0230271	0	0.10281	0.158347	0.0748084	0	0	0	0	0	0	0	0	0.0106066	0.16735	0	0.291313	0	0.315281	0.948454
TCGA-CV-7416-01A-11R-2081-07	1	763	0.427643	0	0.0182256	0	0.00640621	0.00447711	0.152628	0.0548565	0	0	0	0	0	0	0	0.00067515	0	0.0634614	0	0.271627	0	0.398042	0.917159
TCGA-CV-7418-01A-11R-2081-07	1	789	0	0.0134138	0.0733817	0	0	0.017853	0.0666102	0.0546954	0.0164484	0	0.0117443	0	0.002017	0	0.0281253	0	0.0134035	0.0927703	0	0.609537	0	0.476326	0.880696
TCGA-CV-7421-01A-11R-2081-07	1	2	0.119597	0	0.0558736	0.00543882	0	0.00789252	0.131788	0.0927511	0	0	0	0	0	0.0051793	0	0	0	0.0157157	0	0.565764	0	0.594288	0.82581
TCGA-CV-7422-01A-21R-2081-07	1	1037	0.136956	0.00423429	0.00413051	0	0	0.0134925	0	0.0165876	0	0	0.00697512	0	0	0	0	0	0.00223852	0.0310134	0	0.784372	0	0.769158	0.687442
TCGA-CV-7423-01A-11R-2081-07	1	3059	0.120938	0	0.012571	0	0	0	0	0	0	0	0	0	0	0	0	0.00151744	0	0	0	0.864973	0	0.773218	0.667635
TCGA-CV-7424-01A-11R-2081-07	1	453	0.605233	0	0	0	0	0.0347756	0.046928	0	0	0	0	0	0	0	0	0	0.102134	0.0796336	0	0.131296	0	0.565346	0.82616
TCGA-CV-7425-01A-11R-2081-07	1	1718	0.0926917	0	0.0668857	0.012033	0	0.000955249	0	0.00436528	0	0	0	0	0	0	0	0	0	0.00674037	0	0.816329	0	0.635586	0.778291
TCGA-CV-7427-01A-11R-2081-07	1	4760	0.0461721	0	0.127505	0.0195543	0.00304987	0	0	0.000779423	0	0	0	0	0	0	0	0	0	0.0127272	0	0.790213	0	0.79196	0.667902
TCGA-CV-7428-01A-11R-2132-07	1	1671	0.0320352	0.00326858	0.0680294	0.0206465	0.000605222	0	0.0111641	0	0.00336086	0	0.000941578	0	0	0.00569696	0	0.000725376	0	0.0404479	0	0.813078	0	0.637226	0.777386
TCGA-CV-7429-01A-11R-2132-07	1	107	0.0746749	0	0.0577994	0.00672022	0	0.0954303	0.320257	0.197649	0	0	0.0230669	0	0	0.0169802	0	0	0	0.173262	0	0.0341588	0	0.522145	0.876066
TCGA-CV-7430-01A-11R-2132-07	1	495	0.0951289	0	0.0132982	0	0	0	0	0	0	0	0	0	0	0	0	0.00039646	0	0.00143261	0	0.889744	0	0.780134	0.657135
TCGA-CV-7432-01A-11R-2132-07	1	2570	0.0404167	0	0.0227033	0	0	0.00835083	0.00657658	0.0176703	0	0.00777038	0	0	0	0.000592476	0	0.00150772	0	0.00926833	0	0.885143	0	0.594307	0.804054
TCGA-CV-7433-01A-11R-2132-07	1	601	0.333707	0	0.088045	0.0270799	0	0.0379315	0.0277164	0	0	0	0	0	0	0	0	0	0.000886298	0.0967534	0	0.387881	0	0.658156	0.817115
TCGA-CV-7434-01A-11R-2132-07	1	218	0.0642267	0	0.0184712	0.00424773	0	0.0213122	0.00640055	0.015191	0	0	0	0	0	0	0	5.80406e-05	0	0.0537575	0	0.816335	0	0.519375	0.854231
TCGA-CV-7435-01A-11R-2132-07	0	4335	0.527863	0	0.0574107	0	0	0	0	0	0	0	0.000134521	0	0	0	0	0	0.0232772	0.0278361	0	0.363478	0	0.712101	0.777308
TCGA-CV-7437-01A-21R-2132-07	1	506	0.0937919	0	0.0476252	0	0	0.0397633	0.00564202	0.0280733	0	0	0.00424473	0	0	0	0	0	0.00360846	0.0452609	0	0.73199	0	0.510488	0.859796
TCGA-CV-7438-01A-21R-2132-07	1	194	0.136206	0	0.0504319	0.00315335	0	0.0359314	0.0596173	0.0186281	0	0	0.0096036	0	0	0	0	0	0.066394	0.0203741	0	0.59966	0	0.672814	0.764998
TCGA-CV-7440-01A-11R-2132-07	1	675	0	0	0.0134702	0	0	0.0114045	0.177791	0.242202	0.0023521	0	0.029892	0.0519897	0.000115053	0.0107437	0.000771064	0	0.0395779	0.00874693	0.0169999	0.393943	0	0.460467	0.894405
TCGA-CV-7446-01A-11R-2232-07	1	1093	0.302233	0.00360276	0.0022405	0.0148523	0	0.0360219	0	0.00303056	0	0	3.32415e-05	0	0	0	0	0	0.00274944	0.013463	0	0.621773	0	0.503206	0.866396
TCGA-CV-7568-01A-11R-2232-07	1	927	0.421975	0	0.0454954	0	0.00320286	0.00106486	0.0170724	0.00627123	0	0	0	0	0	0	0	0	0.00116201	0.0174042	0	0.486352	0	0.37232	0.927837
TCGA-CV-A45O-01A-21R-A24H-07	0	851	0.0165296	0	0.0455483	0.000187602	0	0.00999477	0	0	0	0	0	0	0	0	0	5.7821e-05	0	0.000758524	0	0.926923	0	0.802528	0.629237
TCGA-CV-A45P-01A-11R-A24H-07	0	639	0.0318655	0	0.0143501	0	0	0.00645768	0	0	0	0	0	0.003043	0	0	0	0	0	0	0	0.944284	0	0.808653	0.620119
TCGA-CV-A45Q-01A-11R-A24H-07	1	5152	0.00648003	0	0.0124086	0	0	0.000581536	0.00269828	0	0	0	0	0	0	0	0.00115703	0	0	0.0107403	0	0.965934	0	0.717692	0.702154
TCGA-CV-A45R-01A-11R-A24H-07	0	5480	0.113246	0	0.0404858	0.00503601	0	0.0221362	0	0.000229176	0	0	0	0	0	0	0	0	0	0.0244565	0	0.79441	0	0.717404	0.723431
TCGA-CV-A45T-01A-11R-A24H-07	1	4856	0.00687082	0.0292859	0.103821	0.0414677	0	0	0.0258935	0	0	0	0	0	0	0.000995775	0	0	0.0322248	0.00464128	0	0.754799	0	0.709014	0.732593
TCGA-CV-A45U-01A-12R-A24H-07	1	1079	0.0534931	0.031697	0.0143038	0.018949	0	0.00545544	0.0161639	0	0.00343897	0	0.0106297	0	0	0	0	0.00117207	0.00220909	0.014105	0	0.828383	0	0.775823	0.673579
TCGA-CV-A45V-01A-21R-A24Z-07	1	32	0.154138	0	0.0218102	0	0	0.00108775	0	0	0	0	0	0	0	0	0	0	0.000714826	0.00638624	0	0.815863	0	0.81754	0.641204
TCGA-CV-A45W-01A-11R-A24Z-07	1	1398	0	0.00510277	0.0793722	0.0200786	0	0.00417938	0.0813077	0.0655011	0.0293685	0	0.0124448	0	0.000259926	0	0	0	0.37262	0.0716073	0	0.258158	0	0.673461	1.0293
TCGA-CV-A45X-01A-21R-A24Z-07	1	198	0.0610194	0	0.0128763	0	0	0	0	0	0	0	0	0.00294649	0	0	0	0.000493055	0	0.00205436	0	0.92061	0	0.77282	0.658277
TCGA-CV-A45Y-01A-11R-A24Z-07	1	2703	0.152054	0.00926485	0.0440548	0.00594682	0	0.0240936	0.0703411	0.00300423	0	0	0.000338107	0	0	0	0	0	0.0735267	0.0379605	0	0.579416	0	0.665123	0.768306
TCGA-CV-A45Z-01A-21R-A24Z-07	1	1466	0.0599284	0	0.0613546	0.00784799	0	0	0	0.00868523	0.00192684	0	0	0	0	0	0	0	0.000863106	0.0343868	0	0.825007	0	0.75006	0.693745
TCGA-CV-A460-01A-21R-A24Z-07	1	1838	0.0645266	0	0.0783463	0.0372832	0	0	0.106605	0.0447733	0	0	0.0431146	0	0	0	0	0	0.0486662	0.0443652	0	0.532319	0	0.689211	0.774551
TCGA-CV-A461-01A-41R-A266-07	1	2064	0	0.0387089	0.0246867	0.0868692	0	0.168073	0.148937	0.0690436	0.0279271	0	0.0144505	0	0	0	0	0	0.0288588	0.117936	0	0.274508	0	0.381944	0.928522
TCGA-CV-A463-01A-11R-A266-07	1	23	0.0366627	0.00228321	0.0256606	0.000766448	0	0.00341319	0	0	0	0	0	0	0	0	0	0.000319514	0.00378999	0.000284391	0	0.92682	0	0.746842	0.680541
TCGA-CV-A464-01A-11R-A266-07	0	1722	0.220976	0.00333539	0.0442624	0	0	0.00748966	0.161565	0.0240725	0	0	0	0	0	0	0	0	0	0.0153945	0	0.522904	0	0.582434	0.831096
TCGA-CV-A465-01A-11R-A266-07	1	215	0.0242858	7.13324e-05	0.0170493	0	0	0	0	0	0	0	0	0	0	0	0	0.000553768	0	0	0	0.95804	0	0.756831	0.667437
TCGA-CV-A468-01A-11R-A266-07	1	464	0.138417	0	0.0251746	0.0318777	0	0.00924274	0.0393855	0	0	0	0	0	0	0	0	0	0.0267862	0.0506767	0	0.678439	0	0.76045	0.713371
TCGA-CV-A6JD-01A-11R-A31N-07	1	182	0.143109	0.0160394	0.0803429	0.0360561	0	0.0671649	0.100619	0.0853302	0	0	0	0	0	0.0261916	0	0	0	0.137831	0	0.307316	0	0.437143	0.909869
TCGA-CV-A6JE-01A-11R-A31N-07	0	750	0.153381	0	0	0.037821	0.0109145	0	0	0.023225	0	0	0	0	0	0	0	0.00213921	0.00464874	0.0796384	0	0.688232	0	0.520558	0.855597
TCGA-CV-A6JM-01A-11R-A31N-07	1	194	0.0842652	0	0	0	0	0.0297184	0	0.0157796	0	0	0	0	0	0	0	0.00155053	0	0.0825094	0	0.786177	0	0.467792	0.884711
TCGA-CV-A6JN-01A-11R-A31N-07	0	717	0.0149943	0	0.0361374	0.00671328	0.000468239	0	0	0	0	0	0	0	0	0	0	0.00111789	0	0.00245705	0	0.938112	0	0.620865	0.783652
TCGA-CV-A6JO-01B-11R-A34R-07	1	197	0.0332244	0	0.0479102	0.0163211	0	0	0.00512512	0.00348942	0	0	0	0	0	0	0	1.6059e-05	0	0.0207792	0	0.873135	0	0.764997	0.673132
TCGA-CV-A6JT-01A-11R-A31N-07	0	670	0.15885	0	0.0189016	0	0.00605856	0	0	0	0	0	0.00317419	0	0	0	0	0	0	0.019569	0	0.793447	0	0.705293	0.731972
TCGA-CV-A6JU-01A-11R-A31N-07	0	110	0	0	0	0	0.0149888	0.0858925	0.135422	0.119454	0.0337994	0	0.00473834	0	0.00071327	0	0.00404885	0	0	0.102957	0.0158358	0.48215	0	0.416416	0.910835
TCGA-CV-A6JY-01A-11R-A31N-07	0	646	0.0695548	0	0.0229407	0	0	0.00356483	0	0	0	0	0	0	0	0	0	0.000277672	0.00363285	0	0	0.900029	0	0.773032	0.66157
TCGA-CV-A6JZ-01A-11R-A31N-07	0	680	0.186267	0.00333765	0.134293	0.056906	0	0.0244676	0.0519012	0.00375222	0	0	0.00185087	0	0	0	0	0	0.00546023	0.123905	0	0.407859	0	0.505187	0.879496
TCGA-CV-A6K0-01B-21R-A31N-07	0	606	0.175997	0.00395233	0.0809474	0.0246065	0	0.0146196	0.0114836	0.010094	0	0	0.00875617	0	0	0	0	0	0	0.00766484	0	0.661879	0	0.723892	0.743227
TCGA-CV-A6K1-01A-11R-A31N-07	0	527	0.0222116	0	0.0453858	0.00130214	0	0.0240326	0.00430159	0	0	0	0	0	0	0.000688037	0.000174254	0	0.000485543	0.00782772	0	0.893591	0	0.739949	0.690834
TCGA-CV-A6K2-01A-11R-A31N-07	1	317	0	0.000994288	0.0506476	0.00214217	0	0.0215108	0.047653	0	0	0	0	0	0	0	0.000788758	0	0	0.0100239	0	0.866239	0	0.80182	0.642667
TCGA-CX-7082-01A-11R-2016-07	1	11	0.197571	0.0184751	0.00717277	0	0	0.0776361	0.0579438	0.0199377	0	0	0	0	0	0	0	0	0	0.0268805	0	0.594383	0	0.470975	0.883304
TCGA-CX-7085-01A-21R-2016-07	0	15	0.218246	0.0115482	0.0763061	0.00577297	0	0.0363685	0.00189722	0	0	0	0	0	0	0	0	0	0.0544626	0.0137803	0	0.581618	0	0.699519	0.756993
TCGA-CX-7086-01A-11R-2081-07	0	237	0.0319066	0	0.0330011	0	0	0.00573284	0	0.000588338	0	0	0	0	0	0	0	0.000104512	0.00110332	7.01557e-05	0	0.927493	0	0.790779	0.640424
TCGA-CX-7219-01A-11R-2016-07	0	828	0.33624	0	0.0294757	0	0	0	0	0.00365926	0	0	0	0	0	0	0	0.00285937	0.0125834	0.0510501	0	0.564132	0	0.784416	0.722938
TCGA-CX-A4AQ-01A-11R-A24Z-07	0	1555	0	0.116588	0.0809774	0.008412	0	0.0730777	0.142675	0.117266	0.0163249	0	0.0527127	0	0.000172693	0.0275488	0	0	0.0630466	0.0696476	0.125738	0.105813	0	0.648746	0.831372
TCGA-D6-6515-01A-21R-1873-07	1	403	0.250637	0.0103022	0.17292	0.0386437	0	0.00720509	0.0664968	0.00175548	0	0	0	0	0	0	0	0	0.0180396	0.0829831	0	0.351018	0	0.558883	0.860316
TCGA-D6-6516-01A-11R-1873-07	0	325	0.072382	0	0.0607552	0.0112527	0.0108089	0	0	0.00447498	0	0	0	0	0.000143466	0	0	0.00115904	0.004351	0.00701728	0	0.827655	0	0.656743	0.762633
TCGA-D6-6517-01A-11R-1873-07	0	250	0.165642	0	0.0739724	0	0.0106861	0	0	0.0379434	0	0	0.0207514	0	0	0	0	0	0.0466425	0.00912922	0	0.635233	0	0.507564	0.862548
TCGA-D6-6823-01A-11R-1915-07	0	605	0.0720786	0	0.0548723	0	0	0	0.0736375	0.0953536	0	0	0.0145283	0	0	0	0	2.31549e-05	0.0140702	0.00415998	0	0.671276	0	0.411273	0.911962
TCGA-D6-6824-01A-11R-1915-07	0	77	0.132297	0.00176903	0.217929	0.0198515	0	0.00116142	0.0602484	0.0594033	0.031831	0	0.00362165	0	0	0	0	0	0.0245749	0.0361502	0	0.411163	0	0.413238	0.91305
TCGA-D6-6825-01A-21R-1915-07	0	153	0.136935	0.00374	0.0863719	0.0245824	0.011096	0	0	0.00830815	0	0	0.00470831	0	0	0	0	0	0.00111888	0.0518412	0	0.671298	0	0.701838	0.754912
TCGA-D6-6826-01A-11R-1915-07	0	154	0.15961	0	0.0597062	0	0	0.0862197	0	0.0287203	0	0.113762	0	0	0	0	0	0	0.00434739	0.0718123	0	0.475822	0	0.624934	0.820965
TCGA-D6-6827-01A-11R-1915-07	0	128	0.0578673	0	0.029241	0	0.0150889	0.0047322	0.0551942	0.126126	0.0576612	0	0.0449305	0	0	0	0	0	0.011888	0.0294435	0	0.567827	0	0.727877	0.762666
TCGA-D6-8568-01A-11R-2403-07	0	106	0.0537162	0	0.00308782	0	0	0.0288577	0.0911672	0.0693549	0.0163853	0	0	0.0187585	0	0	0	0	0.0233661	0.00200511	0	0.693301	0	0.627985	0.793466
TCGA-D6-8569-01A-11R-2403-07	0	128	0.176092	0.000623793	0.0594035	0	0	0.0122791	0	0.00719116	0	0	0	0	0	0	0	0	0.000175958	0.00475212	0	0.739482	0	0.716697	0.732597
TCGA-D6-A4Z9-01A-11R-A24Z-07	0	112	0.116865	0	0.0502076	3.79101e-05	0	0	0	0.0095873	0	0	0.00280538	0	0	0	0	0	0.00476931	0.0123042	0	0.803423	0	0.600402	0.802698
TCGA-D6-A4ZB-01A-11R-A24Z-07	0	104	0.0537266	0	0.00562117	0	0.00760466	0	0.0143763	0	0	0	0	0	0	0	0	0.00093774	0.0455853	0.0164597	0	0.855689	0	0.719354	0.708507
TCGA-D6-A6EK-01A-11R-A31N-07	0	483	0.0207034	0.00528447	0.0399975	0.00699924	0	0.0158688	0	0	0	0	0	0	0	0	0	0.000437374	0.00759236	0.00332241	3.51845e-05	0.899759	0	0.74304	0.68738
TCGA-D6-A6EM-01A-21R-A31N-07	0	232	0	0	0.0978734	0.0143209	0.0331233	0.00211049	0.0442828	0.060862	0.00720701	0	0.00968651	0	0	0.00020619	0.0199942	0	0.026961	0.139382	0.0506574	0.493332	0	0.566669	0.846587
TCGA-D6-A6EN-01A-11R-A31N-07	0	439	0	0	0.135192	0.0990399	0.00911995	0.0417891	0.11751	0.063275	0.00366917	0	0	0	0.00133014	0	0	0	0.00222191	0.140467	0.011135	0.375251	0	0.460374	0.899755
TCGA-D6-A6EO-01A-11R-A31N-07	0	429	0.0274415	0	0.00145079	0.00323745	0	0.00270235	0.0337411	0.0919353	0	0.00333858	0.00976336	0	0	0	0	0	0.0176084	0.0104633	0	0.798318	0	0.504355	0.863299
TCGA-D6-A6EP-01A-11R-A31N-07	0	424	0.706156	0.0135275	0.0518065	0	0	0.020755	0.0361688	0.0571756	0	0	0.00365013	0	0	0	0	0	0.0340885	0.0505228	0	0.0261491	0	0.707985	0.760773
TCGA-D6-A6EQ-01A-11R-A31N-07	0	368	0.146602	0	0.024555	0	0	0.00320158	0	0.000194021	0	0	0	0	0	0	0	0	0.00534022	0.0235334	0	0.796573	0	0.603968	0.800715
TCGA-D6-A6ES-01A-12R-A31N-07	0	24	0.0345979	0	0.00274458	0	0	0.00449963	0	0	0	0	0	0	0	0.00061506	0	0.00153617	0	0.013844	0	0.942163	0	0.683691	0.733146
TCGA-D6-A74Q-01A-11R-A34R-07	0	338	0.102783	0	0	0.0062499	0	0.0105939	0.020388	0.00990582	0	0	0	0.00726593	0.00378339	0	0	0	0.0636575	0.0229526	0	0.75242	0	0.595789	0.804714
TCGA-DQ-5624-01A-01R-1873-07	0	1149	0.145811	0	0.0120172	0	0	0.0238557	0.00836349	0.0141035	0	0	0.00474387	0	0	0	0	0.00232244	0.00929638	0.0102238	0	0.769262	0	0.661931	0.764921
TCGA-DQ-5625-01A-01R-1873-07	0	1058	0.0858288	0	0.133445	0.0416445	0	0	0	0.0130002	0	0	0.0105342	0	0	0	0	0.000929218	0.00012145	0.00704718	0	0.70745	0	0.626102	0.794712
TCGA-DQ-5629-01A-01R-1873-07	0	516	0.207955	0.0119085	0.0381437	0	0	0	0.0313564	0.0272644	0	0	0.00645864	0	0	0	0	0	0.0308754	0.00214679	0	0.643891	0	0.530112	0.850949
TCGA-DQ-5630-01A-01R-1873-07	0	477	0.0926894	0.000844784	0.155392	0.0266864	0	0.00738344	0.0590534	0.00725359	0	0.0053492	0.00539243	0	0	0.00619955	0	0	0.00239892	0.0166909	0	0.614666	0	0.739869	0.743077
TCGA-DQ-5631-01A-01R-1873-07	1	548	0.369729	0	0.0141782	0	0.0209771	0.0557964	0.15471	0.141847	0	0.0132063	0	0	0	0	0	0	0.031303	0.0107415	0	0.187512	0	0.280448	0.962421
TCGA-DQ-7588-01A-11R-2081-07	1	427	0	0	0.0883749	0	0.0124904	0	0.162488	0.0182132	0	0.00167494	0.00553091	0	0.00121587	0	0.0296215	0.0157351	0	0	0	0.664655	0	0.41231	0.91128
TCGA-DQ-7589-01A-11R-2232-07	0	575	0.237836	0	0.0177694	0	0	0.00404755	0	0.00832064	0	0	0	0	0	0	0	0.00146704	0	0.00335315	0	0.727206	0	0.789005	0.683939
TCGA-DQ-7590-01A-11R-2232-07	0	661	0.138621	0	0.101998	0.089729	0	0.00459322	0.0103603	0.00696826	0	0	0.0335667	0	0	0	0	0	0.00853269	0.209775	0	0.395856	0	0.61126	0.841244
TCGA-DQ-7591-01A-11R-2081-07	0	360	0	0.022306	0.0945198	0.127535	0	0.0462499	0.0891092	0.0856481	0	0	0.121119	0	0	0.000278691	0	0	0.140373	0.0498391	0.0357384	0.187284	0	0.565802	0.824159
TCGA-DQ-7592-01A-11R-2081-07	0	299	0.196595	0	0.0856141	0.00419464	0	0	0.0533468	0.00834576	0	0	0.00531556	0	0	0	0	0	0.00133495	0.0440214	0	0.601231	0	0.487862	0.874966
TCGA-DQ-7593-01A-11R-2232-07	0	369	0.0279349	0.111868	0.0484383	0.0595486	0	0	0	0.0214594	0.000428383	0	0.0180742	0.0225504	0	0	0	0	0.0774783	0.00874725	0	0.603472	0	0.755122	0.705832
TCGA-DQ-7594-01A-11R-2232-07	0	368	0.0290879	0.031406	0.0963291	0.0263937	0.0123909	0	0.0189917	0.0126861	0	0	0.0121565	0	0	0	0	0	0.048892	0.00937028	0	0.702296	0	0.784194	0.683424
TCGA-DQ-7595-01A-11R-2232-07	0	324	0.066382	0	0.0588734	0.0224028	0	0.0502499	0	0	0	0	0.00749829	0	0	0.001246	0	0	0	0	0	0.793348	0	0.795694	0.66528
TCGA-DQ-7596-01A-11R-2232-07	0	340	0.0181739	0.049114	0.0357978	0.00713434	0	0	0	0	0	0	0	0	0	0	0	0	0.00552821	0.000816248	0	0.883436	0	0.788102	0.651494
TCGA-F7-7848-01A-11R-2132-07	0	35	0.160011	0.00622653	0.0560195	0.0117897	0	0	0	0.0129115	0	0	0	0	0	0	0	0	0.0275525	0.0148491	0	0.710641	0	0.715664	0.736162
TCGA-F7-8298-01A-11R-2403-07	0	14	0.247734	0.00739163	0.00247381	0	0	0.0228018	0.0652935	0.0638508	0	0	0.00223606	0	0	0	0	0.00534372	0.00213829	0.0557939	0	0.524943	0	0.522322	0.862683
TCGA-F7-8489-01A-31R-2403-07	0	14	0.105966	0.0429771	0.0687382	0.0400811	0	0	0	0.0412231	0	0	0.0215224	0	0	0	0	0.00738129	0	0.00991041	0	0.6622	0	0.501069	0.866998
TCGA-F7-A50G-01A-11R-A266-07	0	15	0.0683252	0.00218086	0.0589238	0.00933577	0	0	0	0	0	0	0	0	0	0	0	0	0.00155009	0.0216205	0	0.838064	0	0.687831	0.73905
TCGA-F7-A50I-01A-11R-A28V-07	0	92	0.0964157	0	0.0293391	0	0	0	0	0.0226344	0	0	0	0	0	0.000328031	0	0.000172866	0.0124428	0.00378419	0	0.834883	0	0.814646	0.638803
TCGA-F7-A50J-01A-21R-A28V-07	0	156	0.0350976	0	0.0223064	0.00257324	0	0.00433511	0.00864374	0	0	0	0	0	0	0	0	0.000924687	0	0	0	0.926119	0	0.755998	0.672527
TCGA-F7-A61S-01A-11R-A28V-07	0	3	0.00333864	0	0.0949358	0.0290383	0.0164233	0	0.00624211	0.00444291	0	0.00957532	0	0	0	0.000408878	0	0.00321421	0.00158863	0.00833688	0	0.822455	0	0.759057	0.686684
TCGA-F7-A61V-01A-11R-A28V-07	0	9	0.0789958	0	0.023218	0	0	0	0	0	0	0	0	0	0	0	0	0	0.00522281	0.00069756	0	0.891866	0	0.661945	0.753753
TCGA-F7-A61W-01A-11R-A28V-07	0	14	0.0720682	0	0.0147475	0	0	0	0	0.0262474	0	0	0.00285754	0	0	0.00692684	0	0	0	0.0119912	0	0.865161	0	0.602464	0.798717
TCGA-F7-A620-01A-11R-A28V-07	0	13	0	0.00411486	0.074564	0.0327331	0	0.0332257	0.0286497	0.0100375	0	0	0	0	0	0	0	0.00150155	0.00517774	0.00444958	0	0.805546	0	0.800515	0.658212
TCGA-F7-A622-01A-11R-A28V-07	0	13	0.00674738	0	0.0249736	0	0	0.00660319	0	0.00104528	0	0	0	0	0	0	0.000507449	0.000834236	0	0	0	0.959289	0	0.80621	0.61954
TCGA-F7-A623-01A-11R-A28V-07	0	6	0.029425	0	0.0221167	0.00460086	0	0.000584013	0.00553826	0.00358723	0	0	0	0	0	0	0	0.00137022	0.0134968	0.0166876	0	0.902593	0	0.761324	0.671041
TCGA-F7-A624-01A-22R-A30B-07	0	0	0	0	0.176317	0.12977	0	0.148248	0.093698	0.0858876	0.0132551	0	0.0252678	0	0.00178683	0.0174918	0	0	0.0311157	0.205139	0.0524932	0.0195306	0	0.478772	0.897277
TCGA-H7-7774-01A-21R-2081-07	0	30	0.0126456	0.000839022	0.0438599	0.00470028	0	0.0153757	0	0	0	0	0	0	0	0	0	1.66162e-05	0	0.00328805	0	0.919275	0	0.774404	0.656809
TCGA-H7-8501-01A-11R-2403-07	0	58	0.00750779	0	0.0766141	0.113047	0	0	0.103386	0.0408706	0	0	0.00426076	0	0	0	0	0	0.00396263	0.160012	0	0.490339	0	0.609145	0.831785
TCGA-H7-8502-01A-11R-2403-07	0	133	0.287395	0	0.0418626	0.00673344	0	0.029517	0	0.0643851	0	0	0.0143355	0	0	0	0	0	0	0.0278493	0	0.527922	0	0.426133	0.905087
TCGA-H7-A6C4-01A-11R-A30B-07	0	414	0.0594454	0	0.0246793	0.00156193	0	0.0139937	0	0.0010585	0	0	0	0	0.000175875	0	0	0.000564145	0.00630557	0.00115032	0	0.891065	0	0.808604	0.631332
TCGA-H7-A76A-01A-51R-A34R-07	0	206	0.0913694	0.022357	0.0827287	0.0448913	0	0	0.0867653	0	0	0	0.0109156	0	0	0	0	0	0.0328068	0.064316	0	0.56385	0	0.728148	0.755183
TCGA-HD-7229-01A-11R-2016-07	0	2	0.0866118	0	0.0739459	0.0212719	0.0073963	0	0	0.0211622	0	0	0.00860737	0	0	0	0	0.00342866	0.0331207	0.0110891	0	0.733366	0	0.562579	0.828955
TCGA-HD-7753-01A-11R-2081-07	0	5	0.11137	0	0.0395161	0.00755394	0	0.00797384	0.100009	0.0121236	0	0.00618102	0	0	0	0	0	0	0.00830854	0.00454751	0	0.702417	0	0.6005	0.809023
TCGA-HD-7754-01A-11R-2081-07	0	25	0.44152	0.00916858	0	0	0.0100714	0	0	0	0	0	0	0.00692678	0	0	0	0	0.00847684	0.0422083	0	0.481628	0	0.751205	0.751251
TCGA-HD-7831-01A-11R-2132-07	0	0	0.883017	0.0167366	0.00259347	0	0.00173793	0	0.00995861	0	0	0	0	0	0	0	0	0	0.0138374	0.0121774	0	0.0599419	0	0.818736	0.670892
TCGA-HD-7832-01A-11R-2132-07	0	0	0.0925834	0	0.0535555	0.00312566	0.00626542	0.011677	0.0535118	0.0185746	0	8.17989e-05	0.000238754	0	0	0	0	0.0020029	0	0.0808843	0	0.677499	0	0.511622	0.86053
TCGA-HD-7917-01A-11R-2232-07	0	37	0.0598552	0	0.01825	0	0	0	0	0	0	0	0	0	0	0	0	0.00161874	0.00315595	0	0	0.91712	0	0.826407	0.608642
TCGA-HD-8224-01A-11R-2403-07	0	55	0.166815	0.00136429	0.0433121	0	0.0115054	0	0	0.0138414	0.0087343	0	0	0	0	0	0	0	0	0.0598424	0	0.694585	0	0.727975	0.733855
TCGA-HD-8314-01A-11R-2403-07	0	44	0.148644	0	0	0.00301712	0.0131162	0.0271384	0.00322214	0.0249829	0.0410627	0	0.0114291	0	0	0	0	0	0.0147341	0.295359	0	0.417294	0	0.468955	0.891269
TCGA-HD-8634-01A-11R-2403-07	0	24	0.0176859	0	0.0197831	0	0	0.00445808	0	0.00176863	0	0	0	0	0	0	0	0.000546986	0	0	0	0.955757	0	0.806787	0.619703
TCGA-HD-8635-01A-11R-2403-07	0	25	0.0763193	0.00401409	0.0585169	0.00203098	0.00400611	0	0.0194675	0.0148757	0	0	0	0	0	0.0013104	0	0.0030261	0.00733795	0.0100463	0	0.799049	0	0.551398	0.834278
TCGA-HD-A4C1-01A-11R-A24H-07	0	11	0.137818	0	0.0210099	0	0	0.00212545	0	0.00338056	0	0	0	0	0	0	0	0.000720434	0.00286261	0.00107157	0	0.831012	0	0.777724	0.670562
TCGA-HD-A633-01A-11R-A28V-07	0	49	0.0570394	0	0.0201344	0	0	0.0100617	0.0229828	0.00745697	0	0.00184445	0	0	0	0	0	0.000498516	0	0.00431936	0	0.875662	0	0.794194	0.647527
TCGA-HD-A634-01A-11R-A28V-07	0	10	0.0140617	0	0.00226628	0	0.10564	0.0172751	0.0461728	0.507886	0	0.0527953	0.041904	0	0	0.0977097	0.0164492	0.00782435	0	0.060518	0	0.0294979	0	0.216861	0.9759
TCGA-HD-A6HZ-01A-12R-A31N-07	0	111	0.0385395	0.00249351	0.113613	0.0068183	0	0	0.0524253	0.0184664	0	0	0.00792932	0	0	0	0	0	0.0313341	0.0206573	0	0.707723	0	0.719877	0.732686
TCGA-HD-A6I0-01A-11R-A31N-07	0	33	0.0328926	0	0.0665676	0.00114182	0.00266481	0	0	0.0022962	0	0	0	0	0	0	0.00394592	0.00152377	0	0.0127673	0	0.8762	0	0.576185	0.816937
TCGA-HL-7533-01A-11R-2232-07	0	692	0.027362	0.007993	0.0560821	0.0286368	0.005198	0.0268546	0.0283747	0.00252682	0	8.16051e-05	0	0	0	0	0	0	0	0.0205105	0	0.79638	0	0.743997	0.703884
TCGA-IQ-7630-01A-11R-2081-07	0	160	0.213647	0	0.0403574	0	0.00118335	0	0	0.00164552	0	0	0	0	0	0	0	0.00111568	0	0.0477221	0	0.694329	0	0.690272	0.756676
TCGA-IQ-7631-01A-11R-2081-07	0	122	0.504426	0	0.000106469	0	0.0470089	0	0.30551	0.0147107	0	0	0	0	0	0	0	0	0	0.017776	0	0.110462	0	0.547514	0.840423
TCGA-IQ-7632-01A-11R-2081-07	0	113	0.0257546	0	0.0117894	0	0	0.00326901	0	0	0	0	0	0	0	0	0	0.00127723	0.0122954	0	0	0.945614	0	0.798809	0.629228
TCGA-IQ-A61E-01A-22R-A30B-07	0	588	0.114851	0	0.0539576	0.00804742	0	0.00451132	0	0.0133725	0	0	0.00128602	0	0	0.00150108	0	0.000573558	0.00560588	0.0126089	0	0.783685	0	0.733118	0.713968
TCGA-IQ-A61G-01A-11R-A30B-07	0	360	0.0141711	0	0.00700928	0	0	0.00859139	0	0.00107187	0	0	0	0	0	0	0	5.28001e-05	0	0.00715599	0	0.961948	0	0.727258	0.693972
TCGA-IQ-A61H-01A-11R-A30B-07	0	412	0.109636	0.00120888	0.0570279	0	0	0.0134339	0.00925482	0.014256	0.00512979	0.0144317	0	0	0	0	0	0.000189541	0.003528	0.0302384	0	0.741665	0	0.695797	0.746273
TCGA-IQ-A61I-01A-11R-A30B-07	1	2	0	0.0160214	0.0648156	0.0221581	0	0.00572658	0.0169479	0.0335978	0	0	0.0445321	0	0	0	0	0	0.0316112	0.0295496	0.000432274	0.734607	0	0.781159	0.685599
TCGA-IQ-A61J-01A-11R-A30B-07	0	440	0.146188	0.000121414	0.029691	0	0	0.0364072	0	0	0	0	0	0	0	0	0	0	0	0.0140567	0	0.773536	0	0.625523	0.78838
TCGA-IQ-A61O-01A-11R-A30B-07	0	360	0.642845	0.00672169	0	0	0	0.0400292	0.266146	0	0	0	0	0	0	0	0	0	0	0.0420801	0	0.00217813	0	0.850836	0.628201
TCGA-IQ-A6SG-01A-12R-A34R-07	0	579	0.0278294	0	0.00970593	0	0	0.00745658	0.0128441	0	0	0	0	0	0	0	0	0	0	0.00233033	0	0.939834	0	0.828764	0.601034
TCGA-IQ-A6SH-01A-12R-A34R-07	0	471	0.058066	0	0.0412757	0.00692398	0.00962586	0.002256	0	0.00943256	0	0	0	0	0	0.00345748	0	0.00174553	0.00419852	0.0158942	0	0.847124	0	0.670049	0.751266
TCGA-KU-A66S-01A-21R-A30B-07	0	224	0.13588	0	0.0230001	0	0.0684665	0.022263	0	0.196169	0.0251231	0.0376444	0.0271871	0	0.00741056	0	0.00101822	0.00729153	0.0301959	0.0430625	0	0.375288	0	0.378776	0.926911
TCGA-KU-A66T-01A-11R-A30B-07	0	210	0.0065436	0	0.00235164	0	0	0	0.0111791	0.00514532	0	0	0	0	0	0.00532423	0	0.00059543	0	0.00443822	0	0.964422	0	0.80975	0.61518
TCGA-KU-A6H7-06A-21R-A31N-07	0	146	0.0206867	0.00211946	0.000196369	0.0518749	0	0.0203923	0	0	0	0	0.0281623	0	0.000266609	0.00420674	0	0	0.00370212	0.0434383	0	0.824954	0	0.570684	0.821353
TCGA-KU-A6H8-01A-21R-A34R-07	0	168	0.0501291	0	0.0313875	0.0215709	0	0.0122666	0	0.0076782	0.104967	0	0	0	0	0.0043332	0	0	0.00125187	0.0045431	0	0.761872	0	0.752993	0.704642
TCGA-MT-A51W-01A-21R-A266-07	0	14	0.0337732	0	0.0200508	0.00639026	0	0.0130655	0	0.000633081	0	0	0	0	0	0	0	0.00123818	0	0	0	0.924849	0	0.740378	0.686478
TCGA-MT-A51X-01A-11R-A266-07	0	34	0.121314	0	0.016121	0	0	0.00323825	0	0	0	0	0	0	0	0	0	0.000825861	0.000279841	0.00238981	0	0.855832	0	0.713172	0.717643
TCGA-MT-A67A-01A-11R-A30B-07	0	392	0.0455936	0	0.0330607	0.00682117	0	0.00286152	0	0	0	0	0	0	0	0.000836422	0	0	0.000517155	0.00101775	0	0.909292	0	0.753327	0.677322
TCGA-MT-A67D-01A-31R-A30B-07	0	56	0.118263	0.00917865	0.0162424	0.00413777	0	0.002475	0	0	0	0	0	0	0	0	0	0.000403068	0.0491615	0.00713859	0	0.793	0	0.826378	0.628164
TCGA-MT-A67F-01A-11R-A30B-07	0	111	0.0196086	0.000110855	0.0558257	0.0565158	0	0.0300352	0.00105685	0.00312993	0	0.00167668	0	0	0.000272705	0	0	0	0.00051258	0.0141829	0	0.817072	0	0.840522	0.622366
TCGA-MT-A7BN-01A-12R-A34R-07	0	51	0.287682	0	0	0	0	0.0873834	0.0449564	0.0886702	0	0	0.0113686	0	0.00801467	0	0.0126258	0	0.0441587	0.256041	0	0.1591	0	0.321426	0.946542
TCGA-MZ-A5BI-01A-31R-A34R-07	1	217	0	0.00788767	0.0631119	0.0283493	0	0.022993	0.068417	0.0153951	0	0	0.0150488	0	0.000603586	0	0	0	0.11254	0.024976	0.0308527	0.609825	0	0.726459	0.703053
TCGA-MZ-A6I9-01A-11R-A31N-07	0	254	0.0698036	0.00312238	0.0185374	0	0	0	0	0.00561056	0	0	0	0	0	0	0	0	0.0594837	0.00672904	0	0.836713	0	0.77889	0.656494
TCGA-MZ-A7D7-01A-21R-A34R-07	0	240	0.0163781	0	0.00242648	0	0	0.0190677	0	0	0	0.00417719	0	0	0	0	0	0.000100164	0	0.00196481	0	0.955886	0	0.821342	0.604958
TCGA-P3-A5Q5-01A-11R-A28V-07	0	910	0.0683422	0	0	0.108166	0	0.00243402	0	0.00884881	0	0	0.00871038	0	0	0	0	0	0.0779761	0.295039	0	0.430484	0	0.68362	0.770116
TCGA-P3-A5Q6-01A-11R-A28V-07	1	480	0.234333	0	0.00647921	0	0	0.0262486	0.218082	0.00824112	0	0	0	0	0	0	0	0	0	0.044304	0	0.462312	0	0.535647	0.854701
TCGA-P3-A5QA-01A-11R-A28V-07	0	1652	0.114212	0	0	0	0.0112345	0.0293551	0.481613	0.0738575	0	0.00996322	0.0212227	0	0	0.0284825	0.0759404	0.00942148	0.00137918	0.00955868	0.00101033	0.132749	0	0.499203	0.871992
TCGA-P3-A5QE-01A-11R-A28V-07	0	721	0	0.024807	0.0251541	0.04123	0.00732854	0	0.0243542	0.00565421	0	0	0.0566889	0.00343208	0	0	0	0	0.00652442	0.0042245	0.0291141	0.771488	0	0.762181	0.696671
TCGA-P3-A5QF-01A-11R-A28V-07	1	330	0.0575209	0.00220562	0.0151812	0.00207723	0	0.00415736	0	0	0	0	0	0	0	0	0	0.000548516	0	0.0198708	0	0.898438	0	0.846047	0.594147
TCGA-P3-A6SW-01A-11R-A34R-07	0	1120	0	0.0103904	0.0451679	0.0430436	0	0.00368738	0.191376	0.0208235	0	0	0.0027672	0	0.00394254	0	0	0	0.168785	0.0634675	0.0097907	0.436759	0	0.570329	0.832651
TCGA-P3-A6SX-01A-11R-A34R-07	1	1430	0.115858	0	0.00126073	0	0	0	0.070243	0.0161528	0	0	0	0	0	0	0.00105862	0	0	0.0107394	0	0.784688	0	0.665498	0.760232
TCGA-P3-A6T0-01A-12R-A34R-07	0	578	0.11915	0	0.0170239	0	0.00149369	0.0067059	0.0423566	0.0587307	0	0.00213429	0	0	0	0.0178562	0	0.00260891	0	0.0027203	0	0.72922	0	0.494549	0.868693
TCGA-P3-A6T2-01A-11R-A34R-07	0	1917	0.158149	0	0.0148116	0	0	0.020526	0.0527487	0.0450195	0	0.00773947	0	0	0	0	0	0.000132829	0	0.0241792	0	0.676693	0	0.552566	0.838316
TCGA-P3-A6T3-01A-11R-A34R-07	1	577	0.0570875	0	0.014324	0	0	0	0	0.000878914	0	0	0	0	0	0	0	0.000531375	0	0	0	0.927178	0	0.67789	0.738849
TCGA-P3-A6T4-01A-11R-A34R-07	1	62	0.0868315	0	0.0118411	0	0	0.000279145	0	0	0	0	0	0	0	0	0	0.00123156	0	0.00951527	0	0.890301	0	0.803561	0.636147
TCGA-P3-A6T5-01A-11R-A34R-07	1	882	0.0721196	0.00722085	0.0320674	0	0	0.0115149	0	0.00447151	0	0	0	0	0	0.00163132	0	0.00191307	0.000820969	0.00370634	0	0.864534	0	0.65888	0.75802
TCGA-P3-A6T6-01A-11R-A34R-07	1	395	0	0	0.0271564	0	0	0	0.0180247	0.0157316	0	0	0.00440761	0	0	0.00239166	0	0	0	0.0032907	0	0.928997	0	0.669677	0.745329
TCGA-P3-A6T7-01A-11R-A34R-07	1	487	0.107999	0	0.0348254	0.00276251	0	0	0	0	0	0	0	0	0	0	0	0.000782923	0	0.0020176	0	0.851613	0	0.811514	0.637795
TCGA-P3-A6T8-01A-11R-A34R-07	0	400	0.322736	0	0.0144294	0	0	0.0244105	0.320485	0.0231888	0	0	0.00129054	0	0	0	0	0	0	0.00694802	0	0.286511	0	0.491827	0.87337
TCGA-QK-A64Z-01A-11R-A30B-07	0	553	0.0978461	0	0.0545465	0.00272202	0	0.0013108	0.0397031	0.016355	0	0	0.000374753	0	0	0	0	0	0	0.0285126	0	0.758629	0	0.506029	0.862092
TCGA-QK-A652-01A-11R-A30B-07	0	259	0.0531725	0	0.0561666	0.00903957	0	0	0.0135398	0.00452187	0	0	0.00393609	0	0	0	0	0	0	0.0103847	0	0.849239	0	0.767814	0.675187
TCGA-QK-A6IF-01A-11R-A31N-07	0	245	0.0832064	0.114543	0.108898	0.0307736	0.00404537	0	0	0.0435521	0	0	0.107618	0	0.000448328	0.00129491	0	0.00184811	0.136846	0.00127473	0.00671025	0.358942	0	0.608471	0.794003
TCGA-QK-A6IG-01A-11R-A31N-07	0	218	0	0	0.0468829	0.0246482	0	0.0489514	0.293245	0.151944	0.00667064	0	0.00805658	0	0.00127465	0	0.0127317	0	0.00653159	0.0752688	0.0234039	0.300391	0	0.327477	0.944497
TCGA-QK-A6IH-01A-11R-A31N-07	0	228	0.0717657	0	0.0134915	0	6.45408e-06	0	0.0136027	0	0	0.00222885	0	0	0	0	0	0.00194859	0	0.0161905	0	0.880766	0	0.536067	0.844579
TCGA-QK-A6II-01A-11R-A31N-07	0	225	0	0	0.0214912	0.00288656	0	0.0125787	0.00890511	0	0	0	0	0	0	0	0	0	0	0	0	0.954138	0	0.744094	0.679542
TCGA-QK-A6IJ-01A-11R-A31N-07	0	64	0.0131761	0	0.0188314	0	0	0.012618	0	0	0	0	0	0	0	0	0.000319687	0	0	0.0103764	0.00253423	0.942144	0	0.836215	0.592721
TCGA-QK-A6V9-01A-11R-A34R-07	0	567	0.00529609	0.0363328	0.0263547	0.0334736	0.015261	0	0.00785286	0.0030113	0	0	0.0277674	0	0	0.00169899	0	0.00331441	0.0222941	0.0335273	0	0.783816	0	0.701427	0.735563
TCGA-QK-A6VB-01A-12R-A34R-07	0	156	0.164053	0.00759545	0.00385438	0	0.00407246	0	0	0	0	0	0	0.0270816	0	0	0	0.000586129	0	0.0110148	0	0.781742	0	0.789563	0.671992
TCGA-QK-A6VC-01A-23R-A34R-07	0	106	0.0146441	0.00401394	0.0195871	0.0143465	0	0.021813	0.0327908	0.00637789	0	0	0.000321549	0	0	0	0	0	0.00964224	0.010655	0	0.865808	0	0.809367	0.636324
TCGA-QK-A8Z7-01A-11R-A39I-07	0	23	0.209694	0.0107262	0.0217325	0	0.00298958	0	0.0223409	0.0532125	0.00148097	0	0.0136526	0	0	0	0	0.0019517	0.0455524	0.0307128	0	0.585954	0	0.605412	0.812847
TCGA-QK-A8Z8-01A-11R-A39I-07	1	171	0.066134	0.0081359	0.00873996	0.00860829	0.00112285	0.02694	0	0	0	0	0	0	0	0	0	0	0.00558058	0.00014971	0	0.874589	0	0.840864	0.605796
TCGA-QK-A8Z9-01B-11R-A39I-07	0	149	0.752578	0.0290585	0.0461898	0	0	0.0274239	0.0168406	0	0	0	0.0148846	0	0	0	0	0	0.00164083	0.0454445	0	0.0659394	0	0.387049	0.921794
TCGA-QK-A8ZA-01A-11R-A39I-07	0	135	0.0499103	0	0.022851	0	0	0	0	0.0458257	0	0	0	0	0	0	0	0.00386672	0	0.00993847	0	0.867608	0	0.625496	0.782197
TCGA-QK-A8ZB-01A-11R-A39I-07	0	135	0.0734194	0.00312215	0.0300641	0	0	0.00682949	0.00939468	0	0	0	0	0	0	0	0	0.000507732	0.0789831	0	0	0.797679	0	0.757259	0.673453
TCGA-QK-AA3J-01A-11R-A39I-07	0	157	0	0.034711	0.0505224	0.00563654	0	0	0.0130658	0	0	0	0	0	0	0	0	0	0.0122235	0	0	0.883841	0	0.72719	0.702587
TCGA-QK-AA3K-01A-11R-A39I-07	0	168	0.400368	0.00261375	0.00535916	0.00178721	0	0.0553833	0.314787	0.0829242	0	0	0	0	0	0	0	0	0.0149057	0.115975	0	0.00589759	0	0.797232	0.705246
TCGA-RS-A6TO-01A-32R-A34R-07	0	272	0.169487	0	0.0126965	0.0134877	0.00498072	0.0397801	0.137262	0.0234985	0	0	0	0	0	0	0	4.63128e-05	0	0.141887	0	0.456874	0	0.424822	0.906845
TCGA-RS-A6TP-01A-12R-A34R-07	0	236	0	0	0.0239362	0	0.00125043	0	0.0209275	0.00303989	0	0.00520492	0.00191156	0	0	0	0.00659451	0.00130171	0	0.0114041	0.013253	0.911176	0	0.659566	0.754349
TCGA-T2-A6WX-01A-12R-A34R-07	1	209	0	0	0.0949571	0.112047	0	0.0730598	0.0235107	0.0476917	0	0.00671293	0.00252708	0	0	0.0010743	0	0	0.0192595	0.14839	0.0210095	0.44976	0	0.423511	0.908627
TCGA-T2-A6WZ-01A-21R-A34R-07	1	484	0.0382275	0.00164348	0.00997391	0.000954166	0	0.0137028	0.00101692	0.00669288	0	0	0	0	0	0	0	0	0.0383616	0.00839942	0	0.881027	0	0.637851	0.771617
TCGA-T2-A6X0-01A-11R-A34R-07	0	216	0.00503321	0.0176649	0.0748492	0.0169577	0.0067366	0	0.058166	0.0160656	0	0	0.00667007	0	0	0	0	0.00582441	0.075341	0.0904266	0	0.626265	0	0.650603	0.773402
TCGA-T2-A6X2-01A-12R-A34R-07	0	987	0.21601	0	0.0891063	0.0126511	0.000187066	0	0.0102291	0.00168218	0	0	0.00183718	0	0	0	0	0	0	0.0218354	0	0.646462	0	0.500063	0.867455
TCGA-T3-A92M-01A-31R-A39I-07	0	0	0.352236	0.0184973	0.0164108	0.00132236	0	0.0153563	0.134307	0	0	0	0.00160336	0	0	0	0	0	0.0461219	0.0899327	0	0.324212	0	0.552006	0.848968
TCGA-T3-A92N-01A-11R-A39I-07	0	-2	0.0357785	0	0.0451072	0	0	0.0686335	0.0557885	0.0321767	0	0	0.00500738	0	4.5355e-05	0	0.0230857	0	0	0.036002	0	0.698375	0	0.542673	0.843035
TCGA-TN-A7HI-01A-11R-A34R-07	0	146	0	0	0	0.0547723	0.00181873	0.0264761	0.140436	0.0517341	0.0121007	0	0.00382944	0	0.002423	0	0	0	0.465532	0.110368	0.00670914	0.123801	0	0.768582	1.14887
TCGA-TN-A7HJ-01A-12R-A34R-07	0	184	0.0391367	0.00188602	0.0265678	0	0	0	0	0.00720598	0	0	0	0	0	0	0	0.000454285	0.00963148	0	0	0.915118	0	0.839699	0.59569
TCGA-TN-A7HL-01A-11R-A34R-07	0	153	0	0	0.0454022	0.117138	0	0	0.0122926	0.00991188	0	0	0.00500214	0	0	0	0	0.0019002	0.0382078	0.142848	0	0.627298	0	0.789736	0.702983
TCGA-UF-A718-01A-22R-A34R-07	0	1326	0.101089	0.00435574	0.0350413	0	0	0	0.00727755	2.33813e-05	0	0	0	0	0	0.00372452	0	0.00103166	0.0183756	0.00906848	0	0.820013	0	0.74428	0.69828
TCGA-UF-A719-01A-12R-A34R-07	0	1337	0.0496055	0	0.0167303	0.00272804	0	0	0	0.00157235	0	0	0	0	0	0	0	0	0.00244968	0.0108916	0	0.916023	0	0.796785	0.637116
TCGA-UF-A71A-06A-11R-A39I-07	1	86	0.375194	0	0	0	0	0.00257042	0.0731156	0.0345058	0	0	0.00345947	0.00193747	0	0	0	0.000723628	0	0.0423674	0	0.466126	0	0.547122	0.851026
TCGA-UF-A71B-01A-12R-A34R-07	0	1158	0.0907377	0	0.0611378	0	0	0.0164624	0.0596904	0.00983157	0	0	0	0	0	0	0	0	0.0693379	0.0216303	0	0.671172	0	0.730939	0.71569
TCGA-UF-A71D-01A-12R-A34R-07	0	986	0.069774	0.00272493	0.0166659	0	0	0	0	0.000575679	0	0	0	0.00546762	0	0	0	0	0.00713687	0.00064965	0	0.897005	0	0.760002	0.673393
TCGA-UF-A71E-01A-31R-A34R-07	0	1090	0.0487633	0	0.00476648	0	0	0.00104998	0	0.00115704	0	0	0	0.00769227	0	0	0	0	0.00658671	0.000788135	0	0.929196	0	0.880478	0.549415
TCGA-UF-A7J9-01A-12R-A34R-07	0	1043	0.585655	0.000471205	0	0	0	0.0135587	0.0887162	0.00535747	0	0	0	0.00144382	0	0	0	0	0	0.0409108	0	0.263887	0	0.607381	0.820081
TCGA-UF-A7JA-01A-12R-A34R-07	0	1894	0.186506	0	0.00514835	0	0.0349896	0	0.221947	0.0202741	0	0	0	0	0	0	0	0.00199581	0	0.0208548	0	0.508285	0	0.566378	0.838449
TCGA-UF-A7JC-01A-21R-A34R-07	0	484	0.0622638	0	0.0145284	0	0	0	0	0	0	0	0	0	0	0	0	0.000608091	0	0	0	0.9226	0	0.61565	0.787851
TCGA-UF-A7JD-01A-11R-A34R-07	0	653	0.377896	0	0.000715032	0	0	0.0325312	0.367997	0.0731109	0	0	0	0	0	0.00160891	0	0	0.0428097	0.0179251	0	0.0854061	0	0.738615	0.724626
TCGA-UF-A7JF-01A-11R-A34R-07	0	1266	0.0413693	0	0.0219724	0	0	0.0108921	0	0	0.0025935	0	0	0	0	0	0	0	0.00657898	0.0218325	0	0.894761	0	0.821989	0.617977
TCGA-UF-A7JH-01A-21R-A34R-07	0	469	0.127489	0	0.0194516	0	0	0.0261321	0.100384	0	0	0	0	0	0	0	0	0	0.00255894	0.0601294	0	0.663855	0	0.589088	0.818829
TCGA-UF-A7JJ-01A-11R-A34R-07	0	214	0.35077	0.0173236	0.0461375	0.000185501	0	0.00753104	0.0447355	0	0	0	0	0	0	0	0	0	0.0469776	0.0537997	0	0.43254	0	0.70606	0.771641
TCGA-UF-A7JK-01A-11R-A34R-07	1	424	0.0743863	0	0.0584587	0	0.054803	0	0.0224827	0.00098068	0	0	0.00145156	0	0	0.000227559	0	0.00615183	0	0.00427183	0	0.776786	0	0.419052	0.912077
TCGA-UF-A7JO-01A-11R-A34R-07	1	631	0.0526738	0.00196337	0.0400115	0.0636783	0	0	0.0460543	0.0259349	0	0	0.0113882	0	0	0	0	0	0	0.275132	0	0.483164	0	0.525534	0.864836
TCGA-UF-A7JS-01A-11R-A34R-07	0	413	0.0322413	0	0.050605	0.000649202	0.00959844	0	0	0.0195045	0	0	0.00508828	0	0	0	0.0110306	0	3.84381e-05	0.0488928	0.0121455	0.810206	0	0.571488	0.821169
TCGA-UF-A7JT-01A-11R-A34R-07	1	993	0.0623059	0	0.076002	0.0546124	0	0	0.0223316	0.0244769	0	0	0.00243387	0	0	0	0	0	0.030229	0.132216	0	0.595392	0	0.681802	0.775565
TCGA-UF-A7JV-01A-11R-A34R-07	1	90	0.145512	0	0.0615907	0	0	0.037776	0	0.0240234	0	0.0120829	0.000887263	0	0	0	0	0	0	0.0860327	0	0.632095	0	0.582325	0.826208
TCGA-UP-A6WW-01A-12R-A34R-07	0	457	0.08331	0.00205	0	0.00259184	0	0.0293432	0.0248743	0.00429532	0	0	0.00914588	0	0	0	0	0	0.0308799	0.0947955	0	0.718714	0	0.727486	0.726188
TCGA-WA-A7GZ-01A-11R-A34R-07	0	335	0.188299	0	0.0353339	0	0	0.00734101	0.04926	0.0035734	0	0	0	0	0	0	0	0	0	0.00585335	0	0.710339	0	0.560412	0.831721
TCGA-WA-A7H4-01A-21R-A34R-07	0	153	0.33049	0.00447073	0.0556691	0	0.00392501	0	0.0768181	0.00575527	0	0	0	0	0	0	0	0	0.0103071	0.0130855	0	0.499479	0	0.578693	0.834902

## Sheet: TCGA-OV
id	status	OS.time	apCAFs	B.cells	C1QC..Macrophages	CD8..T.cells	cDC1	cDC2	eCAFs	iCAFs	Mast.cells	myCAFs	NK.cells	pDCs	Plasma.cells	SPP1..Macrophages	Tregs	Tumor.cells	VCAN..Macrophages	P.value	Correlation	RMSE
TCGA-04-1331-01A-01R-1569-13	1	1336	0.0970853	0	0.00817626	0	0.0234906	0	0.141466	0	0	0.10484	0	0.0291213	0.00626431	0.0657017	0	0.523855	0	0	0.518609	0.950284
TCGA-04-1332-01A-01R-1564-13	1	1247	0.156846	0.0290601	0.0922596	0	0.0558118	0	0.00495979	0	0	0.283804	0	0.0431175	0.0024855	0	0	0.331655	0	0	0.46799	0.94645
TCGA-04-1337-01A-01R-1564-13	1	61	0.102963	0.031008	0.0731253	0.00654495	0.0630616	0	0.285933	0	0	0.118011	0.00311742	0.0403368	0.00413627	0	0	0.271762	0	0	0.506431	0.94207
TCGA-04-1338-01A-01R-1564-13	0	1418	0.213953	0.00960496	0.0484317	0.0224611	0.0333264	0	0.217068	0	0	0.0752593	0	0.0285148	0.0157687	0.0442681	0	0.291344	0	0	0.599452	0.924146
TCGA-04-1341-01A-01R-1564-13	0	33	0	0	0.0207357	0	0.036534	0	0.143455	0	0.000556008	0.0374595	0.00269541	0	0.178651	0.051084	0	0.52883	0	0	0.910947	0.456268
TCGA-04-1343-01A-01R-1564-13	1	361	0.0761027	0.0485356	0.101485	0	0.0419147	0	0.120527	0	0	0.0586972	0.0126697	0.0617935	0.102015	0	0.0050091	0.37125	0	0	0.846399	0.681853
TCGA-04-1347-01A-01R-1564-13	0	1919	0	0	0.0650492	0	0.0255124	0	0.101523	0	0.000238571	0.0539819	0.001211	0.0103819	0.0596369	0.00117314	0	0.681292	0	0	0.636542	0.861382
TCGA-04-1348-01A-01R-1565-13	1	1483	0	0.103383	0.171443	0	0.106878	0	0.0215253	0	0	0.0995851	0.00170808	0.0357546	0.0587655	0	0.00751801	0.39344	0	0	0.789665	0.808214
TCGA-04-1350-01A-01R-1565-13	1	1946	0	0	0.00152204	0	0.0129892	0	0	0	5.93649e-05	0.169675	5.40614e-05	0.112091	0.0167981	0.0530787	0	0.633733	0	0	0.387635	0.962342
TCGA-04-1356-01A-01R-1569-13	1	1499	0.0819129	0.00806029	0.000416561	0.00675054	0.0164811	0	0.120947	0	0.000146959	0.0522441	0.00095921	0.0203058	0.00746243	0.0838556	0.00243798	0.59802	0	0	0.536183	0.951915
TCGA-04-1361-01A-01R-1565-13	0	989	0.0571904	0.0752806	0.15163	0	0.0874766	0	0.00591627	0	0	0.138052	0.00468979	0.0578049	0	0	0	0.42196	0	0	0.576872	0.939466
TCGA-04-1362-01A-01R-1565-13	1	1348	0	0.0155226	0.0431181	0	0.0531448	0	0.0207106	0	0.00138577	0.0216209	0.0103897	0.0416864	0	0.031672	0	0.760749	0	0	0.545238	0.953289
TCGA-04-1364-01A-01R-1565-13	1	1024	0	0.00303215	0.00572555	0.000307335	0.0149819	0	0.0181586	0	0.000263416	0.135624	0	0.012904	2.37666e-05	0.0512417	0.00470931	0.753028	0	0	0.446384	0.96277
TCGA-04-1365-01A-01R-1565-13	0	947	0	0.0303203	0.0999044	0	0.065078	0	0.0130306	0	0	0.0926761	0	0.103382	0.031492	0.0517819	0	0.512335	0	0	0.619799	0.908492
TCGA-04-1514-01A-01R-1566-13	1	1720	0.0880398	0.0276574	0	0	0.0638506	0	0.111014	0	0.00101019	0.222516	0.00516223	0.00843103	0	0	0	0.472319	0	0	0.320626	0.969342
TCGA-04-1517-01A-01R-1565-13	1	608	0	0.0209066	0.043876	0	0.101533	0	0.0802963	0	0.00014426	0.0554326	0.00150743	0.024451	0.000771999	0.0307273	0	0.640354	0	0	0.469007	0.95749
TCGA-04-1530-01A-02R-1569-13	1	3622	0.146082	0.0290576	0.0892286	0	0.0512266	0	0.229971	0	0	0.051675	0.0135252	0.0113745	0.0649016	0.0354272	0	0.277532	0	0	0.873139	0.765361
TCGA-04-1536-01A-01R-1566-13	1	885	0	0.0104488	0.0208346	0	0.0569177	0	0.0230644	0	0	0.0520134	0.00154879	0.0904245	0.00387367	0.0750416	0	0.665833	0	0	0.36576	0.969582
TCGA-04-1542-01A-01R-1566-13	1	2561	0	0.000133905	0	0	0.165553	0	0.0300818	0	0	0.0590005	0.00136379	0.00511234	0	0.0387029	0.0111648	0.688887	0	0	0.479456	0.951949
TCGA-04-1648-01A-01R-1567-13	1	871	0.0198786	0.0687377	0.110375	0.00143369	0.175245	0	0	0.00165686	0	0.043376	0.00339627	0.00935534	0.0045817	0.0392626	0	0.522701	0	0	0.562164	0.934032
TCGA-04-1651-01A-01R-1567-13	1	1102	0.146745	0.0260789	0.00656573	0	0.0843294	0	0	0	0.000252234	0.0386181	0.00366844	0.0516387	0.000693455	0.047791	0	0.593618	0	0	0.488275	0.955979
TCGA-04-1655-01A-01R-1566-13	1	1380	0.00301908	0.0294871	0.0382617	0	0.0583289	0	0.0389963	0	0.000571684	0.0575272	0.00234857	0.0755131	0.00154388	0.0165983	0	0.677804	0	0	0.376304	0.969462
TCGA-09-0364-01A-02R-1564-13	1	887	0.0102536	0.000546755	0.108368	0.0330193	0.0156853	0	0.0846192	0	0	0.402585	0	0.0275818	0	0	0	0.317341	0	0	0.16378	0.985937
TCGA-09-0366-01A-01R-1564-13	1	1757	0	0.00963516	0.228811	0	0.0390466	0.0114723	0.00259517	0.0024131	0	0.0255595	0.00338771	0.00343551	0.000913543	0.048687	0	0.624044	0	0	0.454205	0.952695
TCGA-09-0367-01A-01R-1564-13	1	547	0.014593	0.013946	0	0	0.084822	0	0	0.0108232	0.000405093	0.0319309	0.00633777	0.0168189	0.00483573	0.111323	0	0.704164	0	0	0.568627	0.947682
TCGA-09-0369-01A-01R-1564-13	1	1082	0	0	0.176334	0	0.0518423	0	0.200749	0	0.00265596	0.338511	0	0.0547274	0	0	0.0010374	0.174143	0	0	0.240681	0.974052
TCGA-09-1659-01B-01R-1564-13	1	304	0	0.0709696	0.00273014	0.0115285	0.117311	0	0.0329684	0.00163063	0	0.100708	0.00655063	0.0793473	0.00151283	0.093927	0	0.480816	0	0	0.447792	0.958078
TCGA-09-1661-01B-01R-1566-13	1	1169	0	0.0174905	0.0256521	0	0.183446	0	0.0435778	0	0.00045324	0.159726	0.00134956	0.00311539	0.000300996	0.0382308	0.00110689	0.525551	0	0	0.39123	0.958791
TCGA-09-1662-01A-01R-1566-13	1	2717	0	0.049284	0.0514076	0	0.0873202	0	0.0546545	0	0	0.10497	0	0.0459647	0	0.104934	0	0.501465	0	0	0.486042	0.953753
TCGA-09-1665-01B-01R-1566-13	1	1266	0.00645858	0	0.0457175	0	0.0405425	0	0.0195724	0	0.00280429	0.0833349	0.0110512	0.0126365	0.0588732	0.0333566	0	0.685652	0	0	0.750143	0.829346
TCGA-09-1666-01A-01R-1566-13	0	1752	0.0254533	0.025679	0.00631559	0	0.0969526	0	0	0	0	0.173061	0	0.0703157	0	0.172382	0	0.429841	0	0	0.446992	0.954793
TCGA-09-1667-01C-01R-1566-13	0	1882	0.0189426	0.129752	0.0433721	0	0.0805013	0	0.064376	0	0	0.0654907	0	0.0413538	0.0325691	0.0690363	0	0.454606	0	0	0.575155	0.915264
TCGA-09-1668-01B-01R-1566-13	0	1684	0.0564494	0.0041653	0.0607847	0.00815971	0.0999326	0	0.0821408	0	0	0.0591966	0.00184886	0.0135423	0.0119597	0.00947311	0	0.592347	0	0	0.574049	0.940847
TCGA-09-1669-01A-01R-1566-13	0	928	0	0.0549109	0.0636998	0	0.0303574	0	0.0688416	0	0	0.147825	0.00804141	0.0201288	0.272529	0.000800206	0	0.332865	0	0	0.954179	0.3353
TCGA-09-1670-01A-01R-1566-13	0	547	0	0.00289372	0.141737	0.00751507	0.0525298	0	0.013806	0	0	0.0736409	0	0.0167018	0.000467263	0.0313753	0	0.659333	0	0	0.481165	0.954973
TCGA-09-1673-01A-01R-1566-13	0	92	0.125595	0.0248099	0	0	0.0680197	0	0	0.00920285	0.000961779	0.207684	0.00717891	0.0398233	0.00212547	0.226604	0.00311275	0.284883	0	0	0.429865	0.952287
TCGA-09-1674-01A-01R-1566-13	0	260	0	0.0057727	0.00535394	0	0.0348783	0	0.0164748	0	0.000222043	0.327135	0	0.00875378	0	0.0568732	0	0.544537	0	0	0.267744	0.975796
TCGA-09-2044-01B-01R-1568-13	0	186	0	0.0255412	0.119296	0.0100926	0.0435165	0	0.0146265	0.00803232	0	0.151984	0	0.0600628	0.00915012	0.115587	0.00887321	0.433237	0	0	0.455677	0.953096
TCGA-09-2045-01A-01R-1568-13	1	1069	0	0.0197071	0.0690376	0.001498	0.0268584	0	0.0598619	0	0	0.0438352	0.000576797	0.0652942	0.00177303	0	0	0.711558	0	0	0.503959	0.958573
TCGA-09-2048-01A-01R-1568-13	1	138	0	0	0.0816563	0	0.00919058	0	0.0456781	0	0	0.183834	4.75274e-05	0.0216336	0.00119975	0.0466357	0	0.610125	0	0	0.275122	0.976916
TCGA-09-2051-01A-01R-1568-13	0	1919	0.094966	0.00899048	0.0501065	0.00979573	0.0766616	0	0	0	0.000317447	0.0403887	0.00377229	0.0714526	0.00561129	0.0772279	0	0.560709	0	0	0.549986	0.947292
TCGA-09-2053-01C-01R-1568-13	0	1209	0	0.023173	0.0819419	0.0148518	0.0612165	0	0.0283325	0	0	0.0732992	0.00402572	0.0289974	0.27216	0	0.00600716	0.405995	0	0	0.96099	0.310782
TCGA-09-2054-01A-01R-1568-13	1	637	0.128745	0.0302876	0.0444427	0	0.087008	0	0.11119	0	0.00354702	0.245631	0	0.00384691	0.118232	0.0487829	0	0.178287	0	0	0.863497	0.628614
TCGA-09-2056-01B-01R-1568-13	0	379	0	0.0294426	0.0317436	0	0.0964874	0	0.0235248	0	0.00145947	0.0888964	0.00832653	0.00926902	0.00473221	0.108589	0.0275302	0.569999	0	0	0.4795	0.955371
TCGA-10-0926-01A-01R-1564-13	1	788	0.0623237	0.0115437	0.0897442	0	0.0612872	0	0	0	0.00029254	0.209449	0.00197102	0.0161011	0.00349716	0	0	0.54379	0	0	0.372114	0.964861
TCGA-10-0927-01A-02R-1564-13	1	2490	0.0387226	0.00702207	0.0385127	0	0.180065	0	0.0685292	0	0.00160396	0.158738	0.0105413	0.0127915	0.0245423	0	0	0.458931	0	0	0.401963	0.948029
TCGA-10-0928-01A-02R-1564-13	1	563	0.0389945	0.00423779	0.0558621	0.00159583	0.150576	0	0	0	7.76765e-05	0.111261	0.000985873	0.115251	0	0	0	0.521158	0	0	0.472815	0.950472
TCGA-10-0931-01A-01R-1564-13	1	1000	0.0481664	0.00299568	0.107746	0.0172489	0.0670306	0	0	0	0	0.0234076	0.00356158	0.0419324	0.000601868	0	0	0.687309	0	0	0.54148	0.950488
TCGA-10-0933-01A-01R-1569-13	1	446	0.0630728	0	0.0853575	0	0.0371162	0	0.00134905	0	0	0.165956	0.00285968	0.00380152	0	0	0	0.640487	0	0	0.39212	0.964705
TCGA-10-0934-01A-02R-1564-13	1	204	0	0	0.00460325	0	0.0372684	0	0	0	9.63703e-05	0.0537594	0.00164244	0.0147577	3.93348e-05	0.0185204	0.0128373	0.856475	0	0	0.404155	0.966512
TCGA-10-0936-01A-01R-1564-13	1	1123	0	0.158095	0.125094	0	0.0911943	0	0	0	0	0.0424093	0.00778091	0.0474474	0.0187035	0	0	0.509276	0	0	0.59551	0.929163
TCGA-10-0937-01A-02R-1564-13	1	608	0.106181	0.0201489	0.028564	0	0.0945294	0	0	0	0.00131082	0.0589644	0.0108741	0.0396051	0.00153348	0.084385	0.00128377	0.55262	0	0	0.522439	0.950166
TCGA-10-0938-01A-02R-1564-13	1	636	0.0931582	0.000364366	0	0.00566071	0.0257701	0	0	0	0	0.0483977	0	0.00923259	0	0.0303043	0	0.787112	0	0	0.549324	0.952839
TCGA-13-0714-01A-01R-1564-13	1	189	0.148783	0.131372	0.0865323	0	0.037489	0	0.110236	0	0	0.0475051	0.00112987	0.0250399	0.0134087	0	0	0.398504	0	0	0.543092	0.943008
TCGA-13-0720-01A-01R-1564-13	1	1355	0.168752	0.0349513	0.0221165	0	0.062754	0	0	0	0.000267181	0.0147952	0.00415797	0.067811	0.0123406	0.00247386	0	0.609581	0	0	0.449499	0.957134
TCGA-13-0724-01A-01R-1564-13	1	83	0.0372405	0	0.0483053	0	0.0786494	0	0.0523859	0	0	0.0572407	0.00721969	0.00693475	0.0239146	0.0327084	0	0.655401	0	0	0.558972	0.931929
TCGA-13-0725-01A-01R-1564-13	1	377	0.0247783	0.0622011	0.183368	0	0.0385101	0	0.0742679	0	0	0.0879589	0	0.128186	0.0237424	0	0	0.376987	0	0	0.517626	0.93316
TCGA-13-0726-01A-01R-1564-13	1	949	0.242773	0.0015799	0.0681449	0	0.0559349	0	0	0	0.00213465	0.00899971	0.0164412	0.0603995	0	0.00243444	0	0.541158	0	0	0.458484	0.957326
TCGA-13-0727-01A-01R-1564-13	1	462	0	0.000711152	0.0399654	0	0.0963085	0	0.0631846	0	0.0209499	0.103493	0.00263299	0.0481966	0	0.047617	0	0.57694	0	0	0.463489	0.957613
TCGA-13-0730-01A-01R-1564-13	1	542	0.057621	0.0295983	0.180911	0	0.0129206	0	0.132803	0	0	0.11927	0	0.0981299	0.00897278	0	0	0.359773	0	0	0.369278	0.962463
TCGA-13-0760-01A-01R-1564-13	1	351	0.0730178	0.0281224	0.163717	0.0277139	0.0353842	0	0	0	0	0.0380703	0.00688085	0.0422438	0.00979838	0	0	0.575051	0	0	0.587444	0.94178
TCGA-13-0762-01A-01R-1564-13	0	981	0.0543027	0.0174677	0.0302375	0	0.0579736	0	0.0740046	0	0.000459277	0.0280075	0.00650438	0.062367	0.00108544	0.0500855	0.00374328	0.613761	0	0	0.4814	0.959176
TCGA-13-0765-01A-01R-1564-13	0	869	0.014981	0.0345765	0	0	0.0750922	0.0110617	0	0	0.000688745	0.0256136	0.00399433	0.0539769	0.0051099	0.191782	0.012152	0.570971	0	0	0.526611	0.949529
TCGA-13-0766-01A-02R-1564-13	0	651	0.105085	0.00978221	0.0493232	0	0.0869041	0	0	0	0.000310856	0.0691145	0.00181322	0.0547477	0.000169914	0.0738339	0	0.548915	0	0	0.536579	0.94786
TCGA-13-0768-01A-01R-1569-13	0	257	0.0312264	0.0155316	0.120897	0.100852	0.0447368	0	0.224112	0	0.000390898	0.0711964	0	0.0283048	0.162602	0	0	0.200151	0	0	0.93229	0.455085
TCGA-13-0795-01A-01R-1564-13	0	596	0	0.080285	0.291653	0	0.0859417	0	0.0291014	0	0	0.0485123	0.0163975	0.0183291	0.00413792	0	0.00620783	0.419435	0	0	0.546483	0.935017
TCGA-13-0797-01A-01R-1564-13	0	265	0.0538478	0.0328351	0.00384772	0	0.041532	0	0	0	0	0.0597705	0.00448603	0.0586618	0.0179291	0.0835395	0.00961401	0.633936	0	0	0.467912	0.952104
TCGA-13-0799-01A-01R-1564-13	0	237	0	0.0200333	0	0.0249789	0.0528067	0	0	0	0.000463837	0.102881	0.00164415	0.101346	0	0.0588275	0	0.637019	0	0	0.404188	0.967794
TCGA-13-0800-01A-01R-1564-13	0	247	0	0	0.0159495	0.00940793	0.0254107	0	0.0180727	0	0	0.147411	0	0.000476962	0	0.0290932	0	0.754178	0	0	0.443393	0.962501
TCGA-13-0801-01A-01R-1564-13	0	252	0	0.0317999	0.30736	0	0.00295291	0	0.0352667	0	0	0.0273138	0.000951646	0.0303966	0.0484734	0.0641268	0.0152114	0.436147	0	0	0.716657	0.850677
TCGA-13-0804-01A-01R-1564-13	1	1073	0.150888	0.0184679	0.0897705	0.0125018	0.0574184	0	0	0	0.000244456	0.0566067	0.00967797	0.00698158	5.7959e-05	0.0432447	0	0.55414	0	0	0.513784	0.951181
TCGA-13-0883-01A-02R-1569-13	1	2097	0.0684408	0.0553367	0.034211	0	0.0241396	0	0.335046	0	0	0.101669	0	0.0372579	0.00198227	0.110016	0	0.2319	0	0	0.5788	0.933316
TCGA-13-0884-01B-01R-1565-13	1	3260	0.0514274	0.0225692	0.0552267	0.0636277	0.0852492	0	0.051013	0	0	0.10953	0.0102075	0.0470263	0.00374191	0	0	0.500381	0	0	0.459758	0.959355
TCGA-13-0885-01A-02R-1569-13	0	2780	0.054068	0.103032	0.258276	0	0.133826	0	0.048367	0	0	0.0827217	0	0.0275619	0.00431765	0	0	0.28783	0	0	0.560582	0.926905
TCGA-13-0886-01A-01R-1569-13	0	2259	0.0263571	0.0682445	0.169572	0	0.0778874	0	0.179275	0	0	0.0674865	0	0.0357808	0.0370276	0	0	0.33837	0	0	0.769229	0.864327
TCGA-13-0887-01A-01R-1564-13	1	2028	0.0238494	0.0190622	0.080149	0.00952916	0.07852	0	0.0485748	0	0.000633319	0.0550135	0.00149236	0.119134	0.00819703	0.00404665	0	0.551799	0	0	0.508281	0.951661
TCGA-13-0888-01A-01R-1564-13	0	2141	0.0268895	0.00119748	0.026618	0	0.0298663	0	0.0440477	0	0	0.228825	0.000331155	0.00992089	0	0.0424691	0	0.589835	0	0	0.444565	0.958659
TCGA-13-0890-01A-01R-1564-13	0	2068	0.0713645	0	0.123526	0	0.0430439	0	0.167888	0	0	0.188578	0	0.0334168	0.112902	0	0	0.25928	0	0	0.909526	0.608995
TCGA-13-0891-01A-01R-1564-13	0	2099	0	0	0.0286793	0.00446225	0.0969682	0	0	0	0.000704555	0.0747873	0.00694738	0.0834418	0	0.0216977	0	0.682311	0	0	0.510465	0.953794
TCGA-13-0893-01B-01R-1565-13	1	1319	0.0630249	0.00637826	0.117755	0.0518862	0.108819	0	0.076974	0	0	0.0872421	0	0.00673021	0.00428775	0	0	0.476902	0	0	0.482363	0.951414
TCGA-13-0897-01A-01R-1564-13	0	1748	0	0.0461553	0.0696925	0	0.0920828	0	0.201089	0	0	0.0698512	0	0.0458798	0.000208338	0.0747627	0	0.400278	0	0	0.44348	0.95614
TCGA-13-0899-01A-01R-1564-13	0	1708	0.0193658	0	0.0285846	0	0.0498311	0	0.113678	0	0.00139477	0.0643164	0.0100782	0.0118491	0.0171188	0.0939645	0	0.589819	0	0	0.501372	0.9476
TCGA-13-0900-01B-01R-1565-13	0	1736	0.0822557	0.00944454	0.0567015	0.00531766	0.0518371	0	0.302353	0	0	0.0995929	0.00148997	0.00677794	0.00575361	0.0579472	0	0.320529	0	0	0.590536	0.931801
TCGA-13-0901-01B-01R-1565-13	0	589	0.0975065	0.00442017	0	0	0.104687	0	0.0768165	0	0	0.164451	0.00185598	0.101637	0.00884699	0.0720229	0	0.367755	0	0	0.496919	0.945895
TCGA-13-0905-01B-01R-1565-13	0	1455	0.10383	0.0134189	0	0.00579645	0.0383191	0	0	0	0	0.0900707	0	0.0136746	0.010558	0.0594382	0	0.664894	0	0	0.570687	0.946218
TCGA-13-0906-01A-01R-1564-13	0	1367	0.116715	0.00754141	0	0	0.0125256	0	0	0	0.00170747	0.119262	0	0.0511115	0.0447865	0.0419942	0	0.604356	0	0	0.663104	0.879987
TCGA-13-0908-01B-01R-1565-13	0	1364	0.0849672	0.0287739	0.103941	0	0.0656152	0	0.235701	0	0	0.131669	0	0.0298192	0.0259906	0.00756793	0	0.285955	0	0	0.651096	0.903964
TCGA-13-0911-01A-01R-1564-13	0	843	0.133284	0.0303912	0.117411	0.010568	0.0601908	0	0.0747676	0	0.000752951	0.0625059	0.00378628	0.0282463	0.0160062	0.0349662	0.00184527	0.425278	0	0	0.469801	0.947223
TCGA-13-0913-01A-01R-1564-13	0	912	0	0	0.0168699	0.0183698	0.156527	0	0.00987347	0	7.6809e-05	0.107479	0	0.0428401	0	0.0304011	0	0.617563	0	0	0.470293	0.952964
TCGA-13-0916-01A-01R-1564-13	0	644	0	0.0537165	0.143517	0.00490353	0.220529	0	0	0	0	0.249129	0.00474428	0.0163941	0.00488833	0	0	0.302179	0	0	0.380932	0.951782
TCGA-13-0919-01A-01R-1564-13	0	453	0.164742	0.0119345	0.140499	0	0.0997185	0	0.211003	0	0	0.0389579	0.00348111	0.00448192	0.00222272	0.0040014	0	0.318958	0	0	0.401075	0.954842
TCGA-13-0920-01A-01R-1564-13	0	420	0	0	0.0554716	0	0.0250347	0	0	0	0	0.154941	0	0.052117	0.221718	0	0	0.490718	0	0	0.948763	0.323549
TCGA-13-0923-01A-01R-1564-13	0	195	0.177815	0.010849	0.0530354	0.0252581	0.0913112	0	0	0	0.00025469	0.0312874	0.00224619	0.0700619	0.00120238	0	0	0.536679	0	0	0.468569	0.95627
TCGA-13-0924-01A-01R-1564-13	0	185	0.123413	0.0696306	0.111319	0	0.036759	0	0.028726	0	0	0.0775558	0.0204072	0.0562785	0.0298615	0.0170617	0	0.428987	0	0	0.636734	0.908458
TCGA-13-1403-01A-01R-1565-13	0	331	0.0440377	0.0107569	0.0255221	0	0.0751574	0	0.0739372	0	0	0.0961975	0.00267908	0	0	0.0109894	0	0.660723	0	0	0.441082	0.961244
TCGA-13-1404-01A-01R-1565-13	0	201	0.0463294	0.23993	0.0812829	0	0.0885232	0	0.0922485	0	0	0.0952914	0.0116835	0.0960015	0.0732562	0	0	0.175453	0	0	0.879854	0.733493
TCGA-13-1405-01A-01R-1565-13	0	224	0.0828023	0.0519072	0.0724249	0	0.0216034	0	0.178325	0	0	0.107768	0	0.0576171	0.023366	0	0	0.404187	0	0	0.619415	0.920292
TCGA-13-1407-01A-01R-1565-13	0	184	0	0	0.0358617	0	0.0041269	0	0.051473	0	0.000454949	0.154876	0.000288547	0.0106013	0.0070248	0.0550891	0.0152119	0.664992	0	0	0.384939	0.966889
TCGA-13-1408-01A-01R-1565-13	0	180	0.132861	0.00567549	0.0567389	0.00370851	0.0303108	0	0.210601	0	0	0.100317	0	0.0159367	0.159758	0	0	0.284093	0	0	0.948532	0.438652
TCGA-13-1409-01A-01R-1565-13	0	208	0.00132753	0.0257328	0.0136896	0	0.177743	0	0.0735001	0	0.000970718	0.0870979	0.0059051	0.00803124	0	0.0218477	0	0.584154	0	0	0.307306	0.970537
TCGA-13-1410-01A-01R-1565-13	0	143	0.0239431	0.0299815	0.0631149	0	0.017406	0	0.136299	0	0	0.0836769	0	0.0311717	0.0343061	0.0318987	0	0.548202	0	0	0.359149	0.952706
TCGA-13-1411-01A-01R-1565-13	0	128	0.0139574	0.023586	0.197078	0	0.0152917	0.0027336	0.267118	0	0	0.127088	0	0.0389686	0.0534104	0	0	0.260768	0	0	0.754655	0.830807
TCGA-13-1477-01A-01R-1565-13	1	1662	0.0296129	0.00470154	0.0137704	0	0.059677	0	0.0857487	0	0	0.150991	0.00805169	0.013748	5.36592e-06	0.023671	0	0.610022	0	0	0.34862	0.969944
TCGA-13-1481-01A-01R-1565-13	1	2648	0.058903	0.0995912	0.00574957	0	0.0443433	0	0.165032	0	0	0.0330852	0.0268311	0	0.318773	0.0116637	0	0.236027	0	0	0.969393	0.402613
TCGA-13-1482-01A-01R-1565-13	1	1877	0.0202885	0.0410049	0.0447338	0	0.119618	0	0.151255	0	0	0.118061	0.0168347	0.0992954	0.00211206	0.0152641	0	0.371533	0	0	0.569401	0.940969
TCGA-13-1483-01A-01R-1565-13	1	895	0.050053	0.050358	0.0548838	0	0.1357	0	0.206695	0	0	0.103927	0	0.0710867	0.000361584	0.0214382	0	0.305498	0	0	0.460508	0.949387
TCGA-13-1485-01A-02R-1565-13	1	629	0.129571	0.0358191	0.0124492	0	0.0364606	0	0.357907	0	0	0.0929043	0	0.0294413	0	0.0827232	0	0.222724	0	0	0.591022	0.92766
TCGA-13-1487-01A-01R-1565-13	1	681	0	0.0246001	0.0547105	0	0.0488021	0	0.201601	0	0	0.11952	0	0.0386862	7.97075e-05	0	0	0.512	0	0	0.510938	0.952749
TCGA-13-1488-01A-01R-1565-13	1	2154	0.0575082	0.0195229	0.0575118	0.0288286	0.128064	0	0.0287893	0	0	0.0518295	0.00547775	0.049463	0.0946587	0.00236264	0.00139749	0.474586	0	0	0.893467	0.673162
TCGA-13-1489-01A-01R-1565-13	0	2521	0.0692123	0	0.0291651	0	0.0258375	0	0	0	0	0.0657644	0	0.0197218	0	0.0332385	0	0.75706	0	0	0.456685	0.961349
TCGA-13-1492-01A-01R-1565-13	0	2237	0.0887191	0	0.00989782	0.0226011	0.0130031	0	0	0	0.000285206	0.0959881	0	0.0773064	0.00370931	0.0989339	0	0.589556	0	0	0.405945	0.966308
TCGA-13-1495-01A-01R-1565-13	0	1498	0.1709	0.00757179	0.0279595	0	0.042328	0	0	0	1.09032e-05	0.0649623	0.00312425	0.0308018	8.75831e-05	0.0301925	0	0.622061	0	0	0.621964	0.942881
TCGA-13-1496-01A-01R-1565-13	1	129	0.0334159	0	0.119793	0.0134906	0.0443343	0	0	0	0	0.0300369	0.0160639	0.0569735	0.0985707	0	0.00906498	0.578256	0	0	0.862213	0.682886
TCGA-13-1497-01A-01R-1565-13	0	1652	0	0	0.0225054	0	0.0343039	0	0.120795	0	0	0.0984633	0.0230453	0.0214718	0.258879	0.0455764	0	0.37496	0	0	0.947344	0.336642
TCGA-13-1498-01A-01R-1565-13	0	1144	0.14661	0.029719	0.0255727	0.0342132	0.0974712	0	0.0152897	0	0	0.0298163	0.00730797	0.0183535	0.00371915	0.0580194	0	0.533908	0	0	0.472286	0.956233
TCGA-13-1499-01A-01R-1565-13	0	1168	0.0650898	0.0909839	0.0791231	0.0790251	0.0690364	0	0.0323987	0	0	0.131469	0	0.0065819	0.204267	0	0	0.242025	0	0	0.974225	0.272829
TCGA-13-1501-01A-01R-1565-13	0	999	0.0149102	0	0.0305602	0	0.0209931	0	0.134606	0	0	0.208498	0.0212856	0.057972	0.0595827	0.0290018	0	0.42259	0	0	0.713778	0.835819
TCGA-13-1505-01A-01R-1565-13	0	128	0.140142	0.0086266	0.0224251	0.0222898	0.0787882	0	0.10455	0	0	0.173611	0	0.0279414	0.176658	0.0194495	0	0.225518	0	0	0.936347	0.416873
TCGA-13-1506-01A-01R-1565-13	0	134	0.0296088	0.0128471	0	0.0032785	0.0598436	0	0	0	0.000297736	0.0443893	0.00233246	0.0350396	0.0141686	0.0990816	0.00239982	0.696713	0	0	0.631016	0.936394
TCGA-13-1507-01A-01R-1565-13	0	145	0	0.0290819	0	0.0154571	0.0544645	0	0.0747859	0.0083584	0	0.0744665	0.00497736	0.0159073	0.166103	0.192807	0	0.363591	0	0	0.856209	0.549365
TCGA-13-1509-01A-01R-1565-13	0	127	0.111734	0.0945293	0.0895917	0	0.0196759	0	0.108075	0	0	0.122274	0.00216205	0.0438354	0.0732211	0	0	0.334901	0	0	0.79996	0.773049
TCGA-13-1510-01A-02R-1565-13	0	78	0.136145	0.0253797	0.0214699	0.0242725	0.15066	0	0	0	0	0.0712226	0.000699411	0.0243735	0.00103695	0.0450793	0	0.499662	0	0	0.567526	0.940053
TCGA-13-1511-01A-01R-1565-13	0	119	0.00479621	0.0208539	0.0459831	0	0.095715	0	0.148945	0	0	0.122219	0	0.00351038	0.00019141	0.0388907	0	0.518895	0	0	0.502675	0.951398
TCGA-13-1512-01A-01R-1565-13	0	94	0	0.00253076	0.0757981	0.00787291	0.043988	0	0.272166	0	0	0.0842263	0.00195732	0.00682658	0.0119358	0.121709	0	0.370988	0	0	0.288348	0.971125
TCGA-13-2060-01A-01R-1568-13	0	262	0.1092	0	0.120746	0.0432352	0.0659256	0	0.0326767	0	0	0.0447032	0	0.0136514	0.135869	0	0	0.433993	0	0	0.9342	0.524182
TCGA-13-A5FT-01A-11R-A406-31	0	1296	0	0.0778976	0	0	0.0575286	0	0.00131224	0	0	0.0995815	0.00270202	0.0560586	0.0683512	0.0676128	0.00932733	0.559628	0	0	0.762537	0.801805
TCGA-20-0987-01A-02R-1564-13	1	701	0	0.142772	0.0209404	0	0.00923216	0.00384519	0.0292113	0	0	0.027572	0.0152645	0.0107417	0.117328	0.262803	0.00961408	0.350676	0	0	0.842967	0.647164
TCGA-20-0991-01A-01R-1564-13	0	797	0.0199333	0.104307	0.0260657	0	0.0366354	0.00962863	0	0	0	0.0493356	0.0331631	0.0475419	0.291163	0.196131	0.0238714	0.162224	0	0	0.958371	0.362118
TCGA-20-1682-01A-01R-1564-13	0	837	0.0872813	0.121324	0.0319699	0	0.0639689	0	0.126375	0	0	0.102108	0.0196219	0.0425198	0.0295338	0.0849257	0	0.290372	0	0	0.652538	0.903881
TCGA-20-1683-01A-01R-1566-13	0	772	0	0.0484706	0	0	0	0	0.0760266	0	0	0.0822638	0.00517139	0.0559857	0.487252	0.101658	0	0.143172	0	0	0.957473	1.04405
TCGA-20-1684-01A-01R-1566-13	0	581	0	0	0	0	0.0995746	0	0.0387344	0	7.31025e-05	0.11876	0	0.0621499	0	0.0636247	0	0.617084	0	0	0.454599	0.958852
TCGA-20-1685-01A-01R-1566-13	0	508	0.0114372	0.0291645	0.0178872	0	0.0852722	0	0.0474315	0	0	0.0618526	0	0.0759458	0	0.198008	0	0.473001	0	0	0.551661	0.944607
TCGA-20-1686-01A-01R-1566-13	0	89	0	0	0.0496639	0	0.0239878	0	0.0160222	0	0.000251262	0.114358	0.000887574	0	0.118667	0	0	0.676162	0	0	0.854292	0.640199
TCGA-20-1687-01A-01R-1566-13	0	81	0.017583	0.0245557	0.0554543	0.000715118	0.129962	0	0.0467354	0	0	0.0731196	0.00197999	0.0124764	0.014495	0.0140979	0	0.608825	0	0	0.638595	0.928604
TCGA-23-1021-01B-01R-1564-13	1	1446	0.0433383	0.0157214	0	0	0.113845	0	0.0459345	0	0	0.0614841	0.00295039	0.00490226	0.0011617	0.121018	0.0132525	0.576392	0	0	0.613636	0.940106
TCGA-23-1022-01A-01R-1564-13	1	1511	0	0	0.054528	0	0.0523865	0	0.0294275	0	0	0.0794614	0.00706376	0.02356	0.000565962	0.00858477	0	0.744422	0	0	0.512534	0.955888
TCGA-23-1023-01A-02R-1564-13	0	1233	0.0323615	0.0187896	0.161598	0.027989	0.168787	0	0.0217286	0	0	0.178961	0.0017617	0.0292077	0.00390382	0	0	0.354913	0	0	0.608817	0.92287
TCGA-23-1024-01A-02R-1564-13	0	468	0	0.0206422	0.0355326	0	0.0224625	0	0	0	0	0.185245	0	0.154737	0	0.0183912	0	0.56299	0	0	0.286502	0.977687
TCGA-23-1026-01B-01R-1569-13	0	816	0.0752256	0.050908	0.00253252	0	0.067937	0	0.153661	0	0	0.0719011	0	0.0527864	0.0035172	0.167127	0	0.354404	0	0	0.555691	0.943603
TCGA-23-1027-01A-02R-1564-13	1	976	0.0118841	0.00671527	0	0	0.0612516	0	0.180591	0	0	0.0288474	0.00328472	0.0837856	0	0.136813	0	0.486828	0	0	0.565275	0.948375
TCGA-23-1028-01A-01R-1564-13	0	1503	0.19259	0.0359688	0	0	0.0864946	0	0	0	0	0.0350374	0.00670914	0.00901134	0.0141965	0.0645902	0.00265113	0.552751	0	0	0.634952	0.931669
TCGA-23-1029-01B-01R-1567-13	0	268	0	0.0146454	0.0200988	0	0.104978	0	0.0359263	0	0.000137756	0.180941	0.00260547	0.0332333	0.000700773	0.0612977	0	0.545436	0	0	0.476708	0.95443
TCGA-23-1030-01A-02R-1564-13	0	886	0.0411852	0.0316196	0.0336083	0.00134868	0.046362	0	0.0762779	0	0.00018577	0.0762047	0.00238459	0.0215676	0.00925801	0.0331682	0	0.62683	0	0	0.414308	0.963383
TCGA-23-1032-01A-02R-1564-13	1	84	0.00589627	0	0.032428	0	0.0676664	0	0	0	0.000217906	0.0938269	0.00113286	0.0427759	0	0.0239597	0	0.732096	0	0	0.444347	0.961737
TCGA-23-1107-01A-01R-1564-13	1	9	0	0.00199087	0.0468356	0	0.041545	0	0.00820537	0	9.52757e-05	0.0313627	0.00331996	0.0625019	0.0596276	0.044901	0	0.699615	0	0	0.481087	0.904976
TCGA-23-1109-01A-01R-1564-13	1	1562	0.0332019	0.0652434	0.0662172	0	0.071164	0	0.141031	0	0	0.136332	0.0149703	0.0768209	0.0160489	0.0167562	0	0.362215	0	0	0.596182	0.931901
TCGA-23-1110-01A-01R-1564-13	0	1658	0	0	0.00339521	0	0.022404	0	0.0615743	0	0	0.109244	0.0010543	0.00701398	0.000432382	0.0404159	0	0.754466	0	0	0.49941	0.95775
TCGA-23-1111-01A-01R-1567-13	0	98	0.0552761	0.00251142	0.0085971	0	0.0914821	0	0.0232865	0	0	0.0944096	0.000824818	0.00745672	0.000443088	0.0271241	0	0.688589	0	0	0.543806	0.950439
TCGA-23-1113-01A-01R-1564-13	1	949	0.075974	0	0.0332534	0	0.0349209	0	0.219882	0	0	0.0407765	0	0.0180332	0	0.0438935	0	0.533267	0	0	0.518355	0.951418
TCGA-23-1114-01B-01R-1566-13	1	2089	0.0698456	0	0	0	0.00985226	0	0.088702	0	0	0.13308	0	0.00120489	0	0.0624062	0	0.634909	0	0	0.481656	0.956488
TCGA-23-1116-01A-01R-1564-13	0	139	0.17	0.0261213	0.075413	0	0.0360462	0	0.165347	0	0	0.0665694	0.00268223	0.029703	0.00878893	0.0362268	0	0.383102	0	0	0.533721	0.9424
TCGA-23-1118-01A-01R-1564-13	0	2616	0.0020071	0.00159008	0.0611731	0.0203126	0.0944192	0	0.0529341	0	0	0.0804919	0.000868938	0.0561779	0.00258781	0.0360708	0	0.591366	0	0	0.490563	0.954724
TCGA-23-1119-01A-02R-1565-13	0	3953	0	0.0264529	0.0250866	0	0.00889021	0.014663	0.0547878	0	0	0.117727	0.0322031	0.0408154	0.278016	0.0580246	0	0.343333	0	0	0.949819	0.358267
TCGA-23-1120-01A-02R-1565-13	0	130	0	0.0352801	0.0952103	0.0196032	0.160084	0	0.120552	0	0	0.10738	0.0123504	0.0310503	0.00269952	0.0276816	0	0.388108	0	0	0.567269	0.935633
TCGA-23-1122-01A-01R-1565-13	1	1189	0.0617367	0.026439	0.038984	0	0.0265258	0	0.0680852	0	0	0.0699319	0.00109806	0.0688961	0.000837868	0.0606537	0	0.576812	0	0	0.460646	0.961292
TCGA-23-1123-01A-01R-1565-13	1	1018	0	0.1584	0.166374	0.0491212	0.0155826	0	0.00060741	0	0	0.0966993	0.00682812	0.0501865	0.0618012	0	0	0.3944	0	0	0.718699	0.828092
TCGA-23-1809-01A-01R-1566-13	0	16	0	0	0.0647022	0	0.0120216	0	0.0535694	0	5.08175e-05	0.226389	0.00128797	0.0805014	0.0135614	0.0333464	0	0.51457	0	0	0.523203	0.94605
TCGA-23-2077-01A-01R-1568-13	0	3525	0	0.0584509	0.12273	0	0.140307	0	0.048946	0	0	0.111848	0	0.0273851	0.00216121	0.0286845	0	0.459486	0	0	0.503418	0.945052
TCGA-23-2078-01A-01R-1568-13	0	2661	0.0195136	0.0685745	0.0662499	0	0.0418889	0	0.286253	0	0	0.0939225	0	0.0391596	0.0633773	0.00104784	0	0.320013	0	0	0.851189	0.779109
TCGA-23-2081-01A-01R-1568-13	1	2342	0.076791	0.0023778	0.0332525	0	0.0306639	0	0.151216	0	0.000200118	0.0987449	0.00208937	0.00658586	0	0.0141788	0	0.5839	0	0	0.523646	0.951298
TCGA-23-2084-01A-02R-1568-13	1	1516	0.0356109	0	0.0356389	0	0.0622879	0	0.0945716	0	0	0.115658	0	0.0476682	0	0.0913739	0	0.51719	0	0	0.513843	0.951604
TCGA-24-0966-01A-01R-1564-13	0	232	0	0.000534437	0.0420357	0.0118761	0.0981593	0	0	0	0	0.0504262	0.0021384	0.0898202	0.00050005	0.0651175	0	0.639392	0	0	0.483782	0.954802
TCGA-24-0970-01B-01R-1565-13	1	354	0.134843	0.00824113	0.0489904	0	0.0280907	0	0.247766	0	0.00224163	0.108256	0.013576	0.0584088	0.00224755	0.0253296	0	0.322009	0	0	0.520255	0.943225
TCGA-24-0975-01A-02R-1565-13	1	663	0.115272	0.0138565	0.0392688	0	0.0338795	0	0.221971	0	0	0.0730179	0.00157756	0.014055	0.0272833	0.0170523	0	0.442767	0	0	0.561103	0.923408
TCGA-24-0979-01A-01R-1565-13	1	1264	0	0.0304871	0.0196274	0	0.102653	0	0.0404089	0	0	0.0797175	0.00468361	0.0068382	0	0.0389101	0	0.676675	0	0	0.574501	0.947631
TCGA-24-0982-01A-01R-1565-13	1	679	0.0362907	0.0794229	0.0488742	0	0.0452489	0	0.0711669	0	0	0.178432	0	0.0227609	0.0559654	0	0.0485049	0.413334	0	0	0.746458	0.833866
TCGA-24-1103-01A-01R-1565-13	1	1646	0	9.27276e-05	0.00452639	0.00811172	0.0491134	0	0.000210735	0	0	0.0584315	0.000267915	0.0908828	0	0.0243358	0	0.764027	0	0	0.662545	0.943498
TCGA-24-1104-01A-01R-1565-13	1	1933	0.0808551	0.0499959	0.0474802	0	0.0842114	0	0.00686354	0	0.00378391	0.0579001	0.0235811	0.0445877	0.0203351	0	0.00343917	0.576967	0	0	0.52328	0.940882
TCGA-24-1105-01A-01R-1565-13	1	1442	0.0416413	0.0224596	0.149311	0	0.0598355	0	0.050769	0	0	0.0770896	0	0.0393197	0.109642	0	0	0.449932	0	0	0.810818	0.687602
TCGA-24-1413-01A-01R-1565-13	0	192	0	0.0199959	0.0767355	0.00754306	0.107177	0	0.0234773	0	0.000133076	0.0568718	0.000686166	0.00478404	0.0029837	0.0193257	0	0.680287	0	0	0.546837	0.947745
TCGA-24-1416-01A-01R-1565-13	0	194	0	0.00120668	0.00556962	0.0105624	0.0566349	0	0.00853117	0	0	0.0831216	0.00207935	0.077925	0	0.10687	0	0.647499	0	0	0.568711	0.950659
TCGA-24-1417-01A-01R-1565-13	0	238	0	0.0865275	0.192844	0	0.0734976	0	0.187423	0	0	0.116168	0	0.0258828	0.0116198	0	0.0109089	0.295128	0	0	0.497892	0.942352
TCGA-24-1418-01A-01R-1565-13	0	243	0.0200105	0.0544459	0.0359616	0	0.0369538	0	0.22039	0	0	0.100636	0	0.0494038	0.026207	0.0164785	0	0.439514	0	0	0.716189	0.902968
TCGA-24-1419-01A-01R-1565-13	0	239	0	0	0.122014	0	0.0554239	0	0.0357622	0	0	0.212219	0.000626568	0.0572819	0	0.0036554	0	0.513017	0	0	0.254782	0.977554
TCGA-24-1422-01A-01R-1565-13	1	23	0.0756997	0.0769708	0.0805606	0	0.0590491	0	0.215523	0	0	0.124006	0	0.0225453	0.00429451	0.0536027	0	0.287748	0	0	0.55081	0.939442
TCGA-24-1423-01A-01R-1565-13	0	190	0.0309676	0.0165938	0.0557864	0.0115597	0.156067	0	0.0247829	0	0.000104422	0.124514	0.000489421	0.0220527	0.000886254	0.0149706	0	0.541225	0	0	0.486885	0.94927
TCGA-24-1424-01A-01R-1565-13	0	183	0.0984791	0.0202226	0.0656737	0	0.0357684	0	0.0751211	0	0	0.115479	0	0.00872471	0.0165521	0.0126212	0	0.551358	0	0	0.517296	0.943986
TCGA-24-1425-01A-02R-1566-13	0	181	0.258084	0.013998	0.104894	0	0.065468	0	0.180842	0	0	0.140767	0	0.0207754	0.0272714	0.034783	0	0.153117	0	0	0.614423	0.899653
TCGA-24-1426-01A-01R-1565-13	0	163	0	0.00195806	0.0297256	0	0.0328517	0	0.103004	0	0	0.122876	0.00168457	0.0388682	0.00024168	0.0948926	0	0.573897	0	0	0.419506	0.963623
TCGA-24-1427-01A-01R-1565-13	0	147	0.0946233	0.0991107	0.102411	0	0.0372648	0	0.223702	0	0	0.0920681	0	0.00323437	0.10786	0	0	0.239725	0	0	0.916594	0.616873
TCGA-24-1428-01A-01R-1564-13	0	529	0	0.135236	0.0453535	0.0180016	0.0520095	0	0.0430267	0	0	0.0387161	0.00357892	0.0265291	0.0986363	0.179767	0	0.359145	0	0	0.89228	0.66036
TCGA-24-1430-01A-01R-1566-13	1	863	0.0449805	0	0	0	0.0653374	0	0.0712899	0	0	0.130569	0	0.0582058	0.00290867	0.0453827	0	0.581326	0	0	0.460828	0.959008
TCGA-24-1431-01A-01R-1566-13	1	583	0	0.00619212	0.0397089	0	0.0445333	0	0.0416055	0	0	0.0459642	0.0013888	0.0680928	0	0.0572498	0	0.695265	0	0	0.480352	0.95961
TCGA-24-1434-01A-01R-1566-13	1	568	0.163265	0.0413269	0.0471326	0	0.0424869	0	0.259036	0	0	0.0459654	0	0.00202375	0.0118959	0.126297	0	0.260571	0	0	0.611556	0.924704
TCGA-24-1435-01A-01R-1566-13	1	1324	0.00382147	0.0433905	0.10973	0	0.145876	0	0.297026	0	0	0.103379	0	0.0292396	0	0	0.0280293	0.239508	0	0	0.566876	0.931079
TCGA-24-1436-01A-01R-1566-13	1	260	0.081699	0.0240835	0.073676	0.00653847	0.0322998	0	0.0735618	0	0	0.0297534	0.00528128	0.0106968	0.0028073	0.00523819	0	0.654364	0	0	0.547253	0.95269
TCGA-24-1463-01A-01R-1566-13	1	2218	0.0923647	0.000148555	0.0293675	0	0.0391718	0	0.263467	0	0	0.0595842	0	0.0594732	6.06494e-05	0.108619	0	0.347743	0	0	0.531978	0.944023
TCGA-24-1464-01A-01R-1566-13	1	379	0.0282769	0.0184655	0.199324	0	0.0440685	0	0	0	0	0.11476	0.0149894	0.110883	0.00553979	0	0	0.463693	0	0	0.430201	0.956987
TCGA-24-1467-01A-01R-1566-13	1	3224	0.00663467	0.00151272	0.0554442	0	0.0425467	0	0.0665385	0	0	0.106434	0.00209273	0.0869336	0.0056772	0.0305939	0	0.595591	0	0	0.511679	0.954893
TCGA-24-1469-01A-01R-1566-13	0	277	0	0.0137624	0.0443202	0.00226157	0.116755	0	0.0367153	0	0	0.0613185	0.00698482	0.0184312	0.10048	0.0491616	0	0.54981	0	0	0.779102	0.725816
TCGA-24-1470-01A-01R-1566-13	0	105	0.229666	0.107916	0.0939781	0.0203766	0.0965313	0	0	0	0.000854853	0.0784039	0.0033504	0.00870584	0.0129107	0	0	0.347306	0	0	0.554219	0.935831
TCGA-24-1471-01A-01R-1566-13	0	36	0.0338051	0.0441464	0.0435385	0.00631358	0.0566924	0	0	0	2.15674e-05	0.0538514	0.000404674	0.08924	0.00107073	0.0671723	0	0.603743	0	0	0.448828	0.96177
TCGA-24-1474-01A-01R-1566-13	1	676	0	0	0.180083	0	0.06663	0	0.0187793	0	0	0.100447	0.000172235	0.10147	0	0.000444358	0	0.531974	0	0	0.412038	0.959603
TCGA-24-1544-01A-01R-1566-13	1	820	0	0.00131586	0	0	0.0202665	0	0.0320451	0	0.000523225	0.0712318	0.00619644	0.0589155	0.00583911	0.0790947	0	0.724572	0	0	0.556333	0.953244
TCGA-24-1545-01A-01R-1566-13	1	1746	0.0438286	0.0552791	0.078603	0	0.0545463	0	0.144224	0	0	0.0661907	0.0154702	0.014592	0.37495	0	0	0.152316	0	0	0.958873	0.621591
TCGA-24-1546-01A-01R-1566-13	1	1955	0.16066	0.0702913	0.0206681	0	0.0589561	0	0.224861	0	0	0.0468916	0	0.0210743	0.0294541	0.140824	0	0.226319	0	0	0.510003	0.925026
TCGA-24-1548-01A-01R-1566-13	1	493	0.0198038	0.0488365	0.007324	0	0.0648791	0	0.0040363	0	0	0.0903275	0	0.00852746	0.0673184	0.0912014	0	0.597746	0	0	0.716168	0.820803
TCGA-24-1549-01A-01R-1566-13	1	1721	0.0948535	0.0968756	0	0	0.119405	0	0	0	0	0.0842674	0	0.0532041	0.0259408	0.0847819	0.00491327	0.435758	0	0	0.675505	0.905889
TCGA-24-1550-01A-01R-1566-13	1	1249	0.141132	0.109234	0.0411142	0	0.00548268	0	0.208175	0	0	0.0949114	0	0.0275067	0.0821981	0.137681	0	0.152565	0	0	0.821872	0.738581
TCGA-24-1551-01A-01R-1566-13	1	1579	0	0.0299824	0.0776431	0	0.14371	0	0.0214661	0	0	0.0625909	0.0137422	0.0171255	0.015213	0.0639067	0.0176347	0.536985	0	0	0.637817	0.92358
TCGA-24-1552-01A-01R-1566-13	1	1259	0.0239676	0.0196612	0	0	0	0	0.039177	0	0.000677631	0.101083	0.00507202	0.00628679	0.00109514	0.144116	0	0.658863	0	0	0.402166	0.966858
TCGA-24-1553-01A-01R-1566-13	1	1767	0	0.193867	0.157904	0.0735444	0.0750921	0	0.0150931	0	0	0.0455962	0	0.00115167	0.13253	0	0	0.305221	0	0	0.952106	0.508503
TCGA-24-1555-01A-01R-1566-13	1	2692	0	0.00201634	0	0	0.107137	0	0.00849677	0	7.98205e-05	0.0388812	0.00166053	0.00262299	0.000360015	0.112564	0	0.726182	0	0	0.533286	0.949548
TCGA-24-1556-01A-01R-1566-13	1	2148	0.0537751	0.0897162	0.128538	0.0168162	0.17878	0	0.0503612	0	0	0.103865	0	0.00885345	0.00178296	0	0	0.367513	0	0	0.592261	0.928399
TCGA-24-1557-01A-01R-1566-13	1	1213	0	0.0423116	0	0	0.0577122	0	0.0634587	0	0	0.0559164	0	0.0259224	0.00523474	0.161473	0	0.587971	0	0	0.376429	0.967668
TCGA-24-1558-01A-01R-1566-13	1	594	0.114066	0.00716088	0.0844082	0	0.0129959	0	0	0	0	0.100513	0	0.0390016	0	0.0300185	0	0.611835	0	0	0.452885	0.959535
TCGA-24-1560-01A-01R-1566-13	1	1341	0	0.023047	0.00871402	0	0.0917833	0	0.0374522	0	0	0.0718875	0.00176125	0.0262869	0.000313045	0.0735178	0	0.665237	0	0	0.5183	0.953661
TCGA-24-1562-01A-01R-1566-13	1	1384	0.0788228	0.0417621	0.0301415	0	0.0481696	0	0.0754682	0	0	0.0869393	0.00971652	0.0120508	0.00510833	0.0753501	0.00775107	0.52872	0	0	0.527769	0.952179
TCGA-24-1563-01A-01R-1566-13	1	1451	0.100407	0.063331	0.0204312	0	0.114937	0	0.183805	0	0	0.096476	0	0.0263854	0.00363583	0.0782106	0	0.312381	0	0	0.587076	0.934518
TCGA-24-1564-01A-01R-1566-13	1	787	0.0866698	0.0344282	0.187154	0	0.035313	0	0.19668	0	0	0.0676901	0	0.0242403	0.00139772	0.105035	0	0.261392	0	0	0.484403	0.9431
TCGA-24-1565-01A-01R-1566-13	1	312	0	0.00636607	0.150613	0.0372845	0.192106	0	0.00343618	0	0	0.029925	0.000297112	0.0901924	0	0	0	0.48978	0	0	0.625241	0.920244
TCGA-24-1567-01A-01R-1566-13	1	524	0.0557672	0	0.0589702	0	0.0208832	0	0	0	0	0.217111	0	0.0307218	0	0.0364617	0	0.580085	0	0	0.391146	0.964249
TCGA-24-1603-01A-01R-1566-13	1	2742	0	0.0150486	0.0364215	0	0.0995283	0	0	0	0	0.12529	0.00166989	0.0114029	0.000513526	0.07686	0	0.633265	0	0	0.525279	0.950217
TCGA-24-1604-01A-01R-1566-13	1	2688	0.043942	0.0987493	0.0463608	0	0.115759	0	0	0	0	0.0821364	0	0.0326422	0.0292846	0.014639	0.00190615	0.53458	0	0	0.515361	0.929003
TCGA-24-1616-01A-01R-1566-13	1	1163	0.0514108	0.00759695	0.0156332	0	0.0921033	0	0	0	0.000109161	0.0742351	0.00502025	0.00279524	0	0.0546256	0	0.69647	0	0	0.47553	0.957104
TCGA-24-1842-01A-01R-1567-13	0	253	0.0891409	0.0772608	0.0270954	0	0.05833	0	0.0902845	0	0	0.0518222	0.0116785	0	0.0260444	0.12173	0	0.446613	0	0	0.657824	0.912268
TCGA-24-1843-01A-01R-1567-13	0	106	0	0	0.0638197	0.0269472	0.00311644	0	0.0254924	0	0	0.0851485	0.000127869	0.0916411	0.204555	0.121365	9.63047e-05	0.37769	0	0	0.966468	0.296082
TCGA-24-1844-01A-01R-1567-13	0	113	0	0.016172	0.038472	0	0.0695059	0	0.05695	0	0.00165831	0.147996	0.000870316	0.0878964	0	0	0	0.580479	0	0	0.435167	0.962267
TCGA-24-1845-01A-01R-1567-13	0	116	0	0.0210644	0.00968889	0	0.0270846	0.00498851	0.0220624	0	0.000624573	0.0454042	0	0.0254822	0.000631914	0.187008	0	0.655961	0	0	0.548555	0.951854
TCGA-24-1846-01A-01R-1567-13	0	133	0.100378	0.0603438	0.0833592	0	0.0932914	0	0.0932179	0	0	0.0373896	0.00209316	0.0741565	0.00567953	0.137632	0	0.312459	0	0	0.532414	0.940157
TCGA-24-1847-01A-01R-1566-13	0	343	0	0.124457	0.0587452	0	0.0420402	0	0.048258	0	0	0.0770516	0.0188505	0.0305181	0.0483378	0.0942994	0	0.457442	0	0	0.79334	0.839062
TCGA-24-1849-01A-01R-1567-13	0	176	0.128007	0.147165	0.101363	0.0382588	0.0802717	0	0.065553	0	0	0.102737	0	0.00697215	0.115065	0	0	0.214607	0	0	0.924105	0.588339
TCGA-24-1850-01A-01R-1567-13	0	168	0.0134835	0.048258	0.0462425	0	0.00434761	0	0.209473	0	0	0.102853	0	0.0337662	0.134922	0.123904	0	0.28275	0	0	0.92035	0.539607
TCGA-24-1923-01A-01R-1567-13	1	690	0.128019	0.0150676	0.0761344	0	0.0942736	0	0.0416742	0.016119	0	0.0994802	0.00196277	0.055648	0.000587066	0.0204392	0	0.450594	0	0	0.470558	0.952293
TCGA-24-1924-01A-01R-1567-13	1	919	0	0.0298244	0.115789	0.0290038	0.0551899	0	0.00216023	0.0142197	0	0.0768851	0.0020428	0.00990957	0.0826428	0.068527	0	0.513806	0	0	0.871251	0.720566
TCGA-24-1928-01A-01R-1567-13	1	336	0.039396	0.0788151	0.107556	0	0.0135834	0	0.344077	0	0	0.0279773	0	0.0739306	0.00763904	0.0105714	0	0.296454	0	0	0.572955	0.939127
TCGA-24-1930-01A-01R-1567-13	1	2467	0	0.0541692	0.094986	0.00407722	0.0414448	0	0.150733	0	0	0.0610691	0.00361831	0	0.180625	0.0516626	0	0.357615	0	0	0.944857	0.393673
TCGA-24-2019-01A-02R-1568-13	0	148	0	0.142516	0.0481453	0.0189045	0.0459423	0	0.0808702	0	0	0.118901	0	0.0142355	0.0418197	0.0214688	0	0.467196	0	0	0.686195	0.879656
TCGA-24-2020-01A-01R-1567-13	1	4624	0.0340546	0	0.199599	0	0	0	4.18894e-05	0	0	0.280145	0	0.00722813	0.000691279	0	0	0.47824	0	0	0.279415	0.972645
TCGA-24-2023-01A-01R-1567-13	1	1364	0	0.00665728	0.0308521	0	0.081376	0	0.0121018	0	0.00176375	0.0620813	0.00660959	0.00976659	0.00233309	0.11269	0.00365743	0.670111	0	0	0.532067	0.950941
TCGA-24-2024-01A-02R-1568-13	1	1769	0	0.0258239	0.0242409	0	0.107596	0	0.237904	0	0	0.110032	0.000676123	0.00245162	0.0252595	0.0766976	0	0.389319	0	0	0.642676	0.911188
TCGA-24-2026-01A-01R-1567-13	1	1059	0.0497286	0.134246	0.0412668	0.0247172	0.025724	0	0	0	0	0.0160008	0	0.000244045	0.129163	0.064129	0	0.514781	0	0	0.853995	0.614162
TCGA-24-2027-01A-01R-1567-13	1	3337	0	0.0250644	0.0273849	0	0.0161523	0	0.110089	0	0.000616387	0.213849	0	0.00780174	0	0.0435814	0.0012634	0.554198	0	0	0.460033	0.957562
TCGA-24-2033-01A-01R-1568-13	1	562	0.136058	0.0306654	0.0115972	0	0.0803931	0	0.0582731	0	0	0.176457	0.00321056	0.00943306	0.00134827	0.103102	0	0.389463	0	0	0.494158	0.947602
TCGA-24-2035-01A-01R-1568-13	1	857	0.144107	0.0570872	0.140996	0	0.105193	0	0.153333	0	0	0.172993	0.020887	0.0258535	0.0475018	0	0	0.132048	0	0	0.667399	0.860565
TCGA-24-2036-01A-01R-1568-13	1	1947	0.119687	0.0206321	0.0147044	0	0.0204189	0.00222366	0.0730738	0	0.00207747	0.174608	0	0.101369	0	0.0462566	0	0.424949	0	0	0.375487	0.965198
TCGA-24-2038-01A-01R-1568-13	1	1354	0	0.0219408	0.0293788	0.00517875	0.115108	0	0	0	0	0.0693334	0.00107337	0.000883973	0	0.0236909	0	0.733412	0	0	0.448405	0.958959
TCGA-24-2254-01A-01R-1568-13	1	1736	0.0861893	0.0202195	0.115096	0	0.0562811	0	0.145617	0	0	0.141351	0	0.0169603	0	0.0722683	0	0.346017	0	0	0.514889	0.942839
TCGA-24-2261-01A-01R-1568-13	1	24	0.0114974	0.0606421	0.130769	0.0386774	0.0929266	0	0.126814	0	0	0.0582873	0	0.000128788	0.0297469	0.0853163	0	0.365194	0	0	0.713889	0.890591
TCGA-24-2262-01A-01R-1568-13	1	11	0.129677	0.0865581	0.0201188	0	0.0127913	0.00201927	0	0	0	0.109308	0.0124582	0.0123439	0.0924505	0.024069	0	0.498206	0	0	0.774326	0.744211
TCGA-24-2267-01A-01R-1568-13	1	1446	0.0170912	0.159976	0.097616	0.050645	0.0179675	0	0	0	0	0.0586724	0	0.0258695	0.20319	0.0268951	0	0.342077	0	0	0.916306	0.41179
TCGA-24-2271-01A-01R-1568-13	1	962	0.0924818	0.0664673	0.0962894	0	0.0490002	0	0.044435	0	0	0.0587032	0.0107643	0.00608356	0.188652	0	0	0.387123	0	0	0.921522	0.421004
TCGA-24-2280-01A-01R-1568-13	0	2143	0.148117	0.00956135	0.0887628	0	0.0231832	0	0.233829	0	0	0.124547	0.00811669	0.031099	0.0804445	0	0	0.252339	0	0	0.88548	0.714716
TCGA-24-2281-01A-01R-1568-13	0	1357	0	0.0835572	0.104443	0	0.0604602	0	0.0269597	0	0	0.0947995	0.0239397	0.0270122	0.16875	0.0630711	0	0.347008	0	0	0.931573	0.440404
TCGA-24-2288-01A-01R-1568-13	1	25	0.0443684	0.207412	0.049265	0	0.0342599	0	0.0522665	0	0	0.0802969	0	0.0188345	0.253481	0.0329734	0	0.226842	0	0	0.961002	0.28769
TCGA-24-2289-01A-01R-1568-13	1	2049	0.0225495	0.0666287	0.0526976	0	0.0377991	0	0.350494	0	0	0.10035	0	0.025223	0.0026206	0.126136	0	0.215501	0	0	0.568832	0.934291
TCGA-24-2290-01A-01R-1568-13	1	1102	0.063599	0	0.101894	0	0.00961697	0	0.0302387	0	0	0.0476117	0	0.107856	0.00491994	0.0847832	0	0.54948	0	0	0.564555	0.947746
TCGA-24-2293-01A-01R-1568-13	1	506	0.110748	0.0809095	0.064713	0	0.0693983	0	0.22701	0	0	0.115625	0.0112693	0	0.0362985	0.0546412	0	0.229387	0	0	0.651786	0.88802
TCGA-24-2297-01A-01R-1568-13	1	1699	0	0.0229462	0.0251872	0.01447	0.0810778	0	0.0518293	0	0.000224301	0.121386	0.000314547	0.0423288	0.000651235	0.0112387	0	0.628345	0	0	0.566527	0.9502
TCGA-24-2298-01A-01R-1569-13	1	1620	0.100502	0.00697343	0.0293752	0	0.0542423	0	0.118883	0	0	0.0857083	0.00154549	0.043387	0.00377964	0.0280185	0	0.527584	0	0	0.56647	0.946595
TCGA-25-1312-01A-01R-1565-13	1	31	0	0.0146219	0.0671757	0	0.137014	0	0.0544924	0	0	0.0842292	0	0.0155783	0.0011912	0.0315903	0	0.594107	0	0	0.449589	0.955259
TCGA-25-1313-01A-01R-1565-13	1	820	0	0.00396343	0.14338	0	0.0613166	0	0.0436474	0	0	0.111685	0.00834435	0.0791314	0.00236932	0.0188706	0	0.527292	0	0	0.488633	0.952964
TCGA-25-1314-01A-01R-1565-13	1	1004	0.0235057	0.0143477	0.0286911	0.00195071	0.0835161	0	0.0757274	0	0	0.180785	0	0.0536712	0.0151941	0.090859	0	0.431752	0	0	0.337052	0.964915
TCGA-25-1315-01A-01R-1565-13	1	1583	0	0	0.0463813	0	0.0133621	0	0.00176959	0	0	0.157186	0	0.000909645	0	0.030277	0	0.750114	0	0	0.49907	0.956536
TCGA-25-1316-01A-01R-1565-13	1	1279	0	0.0639895	0	0	0.286766	0	0.052569	0	0.00604958	0.137388	0	0.0631684	0	0.119988	0	0.270082	0	0	0.278855	0.966375
TCGA-25-1317-01A-01R-1565-13	1	61	0.0750572	0.0299569	0.00165695	0	0.00703762	0	0.0308595	0	0	0.117735	0	0.02536	0.141492	0.0448243	0	0.526021	0	0	0.909961	0.534852
TCGA-25-1318-01A-01R-1565-13	1	1064	0.0705166	0.0120896	0.0636607	0	0.0587471	0	0.0593444	0	0	0.0544956	0	0.0229238	1.4442e-05	0.0726804	0	0.585527	0	0	0.545519	0.949398
TCGA-25-1319-01A-01R-1565-13	1	1977	0	0.00593149	0.125951	0	0.0555567	0	0.0365462	0	0.00270935	0.116135	0.00366772	0.0551749	0.000792554	0.0446419	0.00919854	0.543695	0	0	0.449283	0.957981
TCGA-25-1320-01A-01R-1565-13	1	1155	0.137099	0.0124445	0.0213704	0	0.0622116	0	0.215751	0	0	0.0391861	0	0.0196862	0.0335743	0.0991419	0	0.359534	0	0	0.576324	0.911038
TCGA-25-1321-01A-01R-1565-13	1	1033	0	0.016659	0.0383991	0	0.0983376	0	0.0444261	0	0	0.112752	0	0.0172972	0.000365273	0.00171349	0	0.67005	0	0	0.470453	0.957665
TCGA-25-1322-01A-01R-1565-13	1	91	0.0524237	0	0	0	0.0490005	0	0.0733609	0	0	0.0472028	0	0.00492341	0.00863604	0.164433	0	0.60002	0	0	0.495605	0.953628
TCGA-25-1323-01A-01R-1565-13	1	395	0.0804424	0.00183406	0.0618033	0	0.0564044	0	0.0367303	0	0	0.146082	0	0.015665	0	0.0369697	0	0.564069	0	0	0.499773	0.952395
TCGA-25-1324-01A-01R-1565-13	1	1035	0	0.120404	0.0746037	0	0.134933	0	0	0	0.001144	0.202427	0.00783152	0.010769	0.0912476	0	0	0.356641	0	0	0.720457	0.770461
TCGA-25-1326-01A-01R-1565-13	1	1249	0.080305	0.0546235	0.0776898	0	0.0558127	0	0.190962	0	0	0.0779915	0	0.0130812	0.0367222	0.0793985	0	0.333414	0	0	0.723725	0.87629
TCGA-25-1328-01A-01R-1565-13	1	2009	0.0940071	0.0275303	0.0228992	0	0.0899332	0	0.1823	0	0	0.173183	0	0.0083582	0.0104529	0.0915298	0	0.299806	0	0	0.489597	0.94247
TCGA-25-1329-01A-01R-1565-13	1	457	0.0403787	0.0986622	0.030316	0	0.0265567	0	0.201292	0	0	0.0926434	0	0.0223178	0.0301265	0.143409	0	0.314298	0	0	0.539507	0.923115
TCGA-25-1623-01A-01R-1566-13	1	565	0.0440422	0.137638	0.106605	0	0.00881773	0	0.194882	0	0	0.0488223	0	0.0298547	0.175912	0.0465014	0	0.206923	0	0	0.962107	0.36923
TCGA-25-1625-01A-01R-1566-13	1	840	0.00352699	0.0502165	0.112824	0.00736261	0.134431	0	0.0413676	0.00454711	0	0.0627827	0.00123908	0.0294446	0.0218493	0.0418548	0	0.488554	0	0	0.679119	0.908069
TCGA-25-1626-01A-01R-1566-13	1	518	0.0819705	0	0.188461	0.0191408	0.0351964	0	0.254238	0	0	0.0893473	0	0.00021037	0.071147	0	0	0.260289	0	0	0.84694	0.757348
TCGA-25-1627-01A-01R-1566-13	1	394	0.0689245	0.0107915	0	0	0.0903159	0	0	0	0	0.097213	0	0.0430445	0.0400364	0.0898302	0	0.559844	0	0	0.714757	0.876263
TCGA-25-1628-01A-01R-1566-13	1	627	0.00977263	0.0257789	0.143245	0	0.0497608	0	0.281638	0	0	0.118361	0.00634143	0.010612	0.0595459	0.00646768	0	0.288477	0	0	0.852751	0.787094
TCGA-25-1630-01A-01R-1566-13	1	1162	0	0	0.0223778	0	0.049616	0	0.0361979	0	0	0.134177	0.00587663	0.00336995	0.00594558	0.168297	0	0.574143	0	0	0.570893	0.945422
TCGA-25-1631-01A-01R-1569-13	1	9	0	0.0626701	0.00197091	0	0.0730835	0	0.0196693	0	0	0.0495802	0.00798933	0.0112068	0	0.0665979	0	0.707232	0	0	0.633844	0.945615
TCGA-25-1632-01A-01R-1566-13	1	1799	0.02242	0.00828827	0	0.0222049	0.024221	0	0.0776596	0	0.000431352	0.0941846	0.000523517	0.00743469	0	0	0	0.742632	0	0	0.430087	0.964667
TCGA-25-1633-01A-01R-1566-13	1	1891	0.147379	0.0613693	0.138993	0.0245872	0.0389441	0	0.174777	0	0	0.139143	0	0.023639	0.0138436	0.0496746	0	0.18765	0	0	0.520631	0.93364
TCGA-25-1634-01A-01R-1566-13	1	1091	0	0.0229386	0.0268244	0	0.0226717	0	0.0557758	0	0	0.0643462	0.000257157	0	0.000101131	0.00871115	0	0.798374	0	0	0.480928	0.960074
TCGA-25-1635-01A-01R-1566-13	1	1583	0.0930542	0.00905175	0.0462141	0	0.0396535	0	0.187468	0	0	0.0620975	0	0.117642	0.0123924	0.105826	0	0.3266	0	0	0.59561	0.933595
TCGA-25-1870-01A-01R-1567-13	1	455	0	0.0123943	0.113402	0	0.128867	0	0.0517907	0	0	0.0651622	0.00162314	0.00100546	0	0	0	0.625755	0	0	0.569217	0.941356
TCGA-25-1871-01A-01R-1567-13	1	760	0	0	0.0198984	0	0.0448829	0	0.0816355	0	0	0.130562	0	0.0107046	0	0.0287387	0	0.683578	0	0	0.357741	0.970038
TCGA-25-1877-01A-01R-1567-13	1	730	0	0	0.265874	0.0247892	0	0	0.0725107	0.0252939	0	0.109466	0	0	0.278432	0	0	0.223635	0	0	0.935279	0.40386
TCGA-25-2042-01A-01R-1568-13	1	396	0.169511	0.0357149	0.0488343	0	0.0484735	0	0.290624	0	0	0.112426	0	0	0.0935988	0.0276516	0	0.173166	0	0	0.732366	0.759526
TCGA-25-2391-01A-01R-1569-13	1	1492	0	0.011774	0.0742183	0	0.083312	0	0	0	8.11198e-05	0.0585857	0.00180076	0.00299238	0.000459158	0.0770694	0	0.689707	0	0	0.594136	0.942841
TCGA-25-2392-01A-01R-1569-13	1	31	0	0.0588232	0.189139	0	0.090032	0	0.0329879	0	0	0.113719	0.0142849	0.0370426	0.0407074	0.133642	0	0.289622	0	0	0.626807	0.883394
TCGA-25-2393-01A-01R-1569-13	1	1157	0.0021859	0.0596173	0	0	0.0323135	0	0.0641891	0	0	0.132184	0	0.103856	0.0127768	0.182423	0	0.410455	0	0	0.503063	0.949417
TCGA-25-2396-01A-01R-1569-13	1	92	0.00734254	0.0450999	0.0746407	0	0.0590409	0	0.064988	0	0	0.113503	0.012079	0.0349056	0.0533174	0.00251349	0	0.53257	0	0	0.722169	0.847508
TCGA-25-2397-01A-01R-1569-13	1	365	0	0.00276718	0	0	0.0346856	0	0.00385184	0.00308435	0	0.0775599	0.00385767	0.0775093	0.000928176	0.19321	0	0.602546	0	0	0.357529	0.96981
TCGA-25-2398-01A-01R-1569-13	1	1369	0	0.0796871	0.0684292	0	0.0251316	0	0.400669	0	0	0.121096	0	0.0314162	0.0150358	0.00280323	0	0.255731	0	0	0.588502	0.926247
TCGA-25-2399-01A-01R-1569-13	1	608	0.0344237	0.0391602	0.0375938	0	0.100095	0	0.191583	0	0	0.117023	0	0.0312035	0	0.108285	0	0.340631	0	0	0.520309	0.944064
TCGA-25-2400-01A-01R-1569-13	1	1278	0	0.00168537	0.0238889	0	0.0513954	0	0.0455244	0	0	0.0674952	0	0.011651	0.00081343	0.150164	0	0.647382	0	0	0.50866	0.954329
TCGA-25-2401-01A-01R-1569-13	1	90	0.0223031	0.0604614	0.136386	0	0.0589074	0	0.257652	0	0	0.0949557	0	0.0701749	0.0120786	0.127143	0	0.159938	0	0	0.550016	0.929789
TCGA-25-2404-01A-01R-1569-13	1	883	0.151912	0.0300427	0.0398836	0	0.0425278	0	0.0978138	0	0	0.137264	0	0.0200718	0.00328465	0.0363565	0	0.440843	0	0	0.397876	0.961004
TCGA-25-2409-01A-01R-1569-13	1	821	0.0152217	0.0197985	0.0335585	0.0149454	0.0487203	0	0.15406	0	0	0.0841883	0.00768597	0.0568805	0.00266761	0.0669169	0	0.495357	0	0	0.535634	0.952366
TCGA-29-1688-01A-01R-1566-13	1	2400	0	0.0198628	0.0834074	0.0187568	0.00648314	0	0.115154	0	0.00830645	0.0914549	0.00521748	0.0503124	0.00286411	0.177666	0	0.420514	0	0	0.49984	0.952439
TCGA-29-1690-01A-01R-1566-13	1	1448	0.00194251	0.0364064	0.0654992	0	0.0718416	0	0.120527	0	0	0.0973073	0	0.0374204	0	0.224781	0	0.344275	0	0	0.562912	0.937588
TCGA-29-1691-01A-01R-1566-13	1	1470	0.0192871	0.0839584	0.0512055	0	0.0589303	0	0	0	0.000401194	0.143439	0	0.150232	0.0115717	0.101247	0	0.379728	0	0	0.551181	0.942172
TCGA-29-1693-01A-01R-1567-13	0	3096	0	0.0409706	0	0	0.0778779	0	0.147869	0	0	0.0672088	0	0.0190742	0.000730667	0.145466	0	0.500803	0	0	0.264709	0.977745
TCGA-29-1694-01A-01R-1567-13	1	1187	0.0852023	0.0319406	0.0178454	0	0.113677	0	0.138517	0	0	0.0418477	0.00718716	0.0102757	0.000987676	0.0900479	0.00634068	0.456131	0	0	0.513904	0.94879
TCGA-29-1695-01A-01R-1567-13	1	1229	0.0161256	0.0112567	0.13286	0	0.0579234	0	0.164456	0	0	0.100652	0.00231731	0	0.00574224	0.106521	0	0.402145	0	0	0.481065	0.948238
TCGA-29-1696-01A-01R-1567-13	1	1032	0.165305	0.00581548	0	0	0.133416	0	0	0.00193258	0.000714328	0.0397727	0	0.0782045	0	0.145961	0.00373245	0.425145	0	0	0.553552	0.938764
TCGA-29-1697-01A-01R-1567-13	1	949	0	0	0.0469937	0.00957669	0.0583879	0	0.0191594	0	0	0.120338	0	0.00295734	0.000972683	0.0462603	0	0.695354	0	0	0.486016	0.957322
TCGA-29-1698-01A-01R-1567-13	0	2078	0.0201198	0.0576392	0.073723	0	0.0402652	0	0.277705	0	0	0.095072	0.00765764	0.0203815	0.0166824	0.015742	0	0.375012	0	0	0.589612	0.931313
TCGA-29-1699-01A-01R-1567-13	1	1106	0	0.0307272	0.111707	0.017847	0.088014	0	0.0943026	0	0	0.0760265	0.00668482	0.00885927	0.0481022	0.0318389	0	0.48589	0	0	0.703496	0.861342
TCGA-29-1701-01A-01R-1567-13	1	515	0	0	0.113432	0.0158406	0	0	0.0576574	0	0.000600743	0.132367	0.00130223	0.0608957	0.0431091	0.0795933	0.00150011	0.493701	0	0	0.679353	0.878425
TCGA-29-1702-01A-01R-1567-13	1	728	0	0.0110439	0.0347059	0	0.0529065	0	0	0	0.000488858	0.215745	0.00134446	0.0225906	0.000398891	0.095736	0	0.56504	0	0	0.476533	0.955765
TCGA-29-1703-01A-01R-1567-13	1	1815	0.00965727	0.00629443	0.024115	0	0.143627	0	0.00905671	0	0	0.108442	0.00251859	0.062083	0	0.0628698	0	0.571337	0	0	0.470499	0.952397
TCGA-29-1705-01A-01R-1567-13	1	555	0.0811541	5.32162e-05	0.0435284	0	0.0665006	0	0.232251	0	0	0.0874413	0	0.0639842	0	0.0820483	0	0.343039	0	0	0.582818	0.936818
TCGA-29-1707-02A-01R-1567-13	0	1277	0.202144	0.0181922	0	0.0397033	0.0421412	0	0	0	0.000534136	0.0425239	0.00281472	0	0.00028802	0.219459	0	0.4322	0	0	0.377931	0.963988
TCGA-29-1710-01A-02R-1567-13	1	951	0	0.166501	0.0933689	0.0249791	0.13404	0	0.0980362	0	0	0.0386934	0.0108531	0	0.139493	0	0	0.294035	0	0	0.949819	0.489902
TCGA-29-1711-01A-01R-1567-13	0	1053	0.0176235	0.0359196	0.111341	0.0218097	0.0680566	0	0.101593	0	0	0.0711389	0.00701358	0.0539172	0.0267332	0	0	0.484854	0	0	0.554435	0.927479
TCGA-29-1761-01A-01R-1567-13	1	528	0	0.0260551	0.0123514	0.024934	0.0365951	0.0614095	0.0530148	0	0	0.0480927	0	0.12101	0.0119005	0.207677	0.000936139	0.396024	0	0	0.442097	0.953951
TCGA-29-1762-01A-01R-1567-13	1	2634	0	0	0.107573	0	0.00599797	0	0.0115115	0	0	0.202577	0	0.000734571	0	0.0423833	0	0.629223	0	0	0.453373	0.958107
TCGA-29-1763-01A-02R-1567-13	0	2032	0.00492595	0.0300314	0.0346419	0.00079973	0.114142	0	0.0482007	0	0	0.179123	0.00144852	0.0226763	0.00512952	0.0355484	0	0.523333	0	0	0.451693	0.955902
TCGA-29-1766-01A-01R-1567-13	1	1199	0.083728	0.0140376	0	0.0105973	0.0544645	0	0.17133	0	0	0.0906599	0.00118192	0.00330416	0.040106	0.10873	0	0.421861	0	0	0.696548	0.878936
TCGA-29-1768-01A-01R-1567-13	1	952	0.124322	0.0263341	0.00226808	0.00535434	0.0856845	0	0.210728	0	0	0.144112	0.00937117	0.0437042	0.0800781	0.134859	0	0.133185	0	0	0.894273	0.709126
TCGA-29-1769-01A-01R-1567-13	0	699	0.0828818	0.0144297	0	0	0.0131398	0	0.0638705	0	0	0.0678468	0.00214011	0.100696	0.0121246	0.0899158	0	0.552955	0	0	0.53343	0.949929
TCGA-29-1770-01A-01R-1567-13	0	741	0.0611136	0.0297032	0	0	0.0420287	0	0.243818	0	0	0.134956	0	0.0418938	0	0.123424	0.00167355	0.32139	0	0	0.529713	0.943647
TCGA-29-1774-01A-01R-1567-13	0	527	0	0.00182634	0.0754352	0.00330654	0.0249795	0	0.0682248	0	0	0.351461	0.000422581	0.00475799	0	0.0541969	0	0.415389	0	0	0.275303	0.972642
TCGA-29-1776-01A-01R-1567-13	0	360	0.026901	0.019762	0.0233094	0	0.0966452	0	0.0502062	0	0	0.166122	0.00268471	0.0350233	0.0499109	0.064597	0	0.464838	0	0	0.706687	0.856624
TCGA-29-1777-01A-01R-1567-13	0	374	0	0.0753422	0	0	0.0433148	0	0.0809986	0.00366588	0	0.0996418	0	0.00504078	0.0553794	0.252412	0.00407832	0.380126	0	0	0.85511	0.801692
TCGA-29-1778-01A-01R-1567-13	0	454	0	0.141271	0.0138674	0.0351974	0.0522698	0	0.0350067	0	0	0.0812068	0.00383325	0.0125856	0.177302	0.0388232	0	0.408637	0	0	0.958321	0.37346
TCGA-29-1781-01A-01R-1567-13	0	255	0	0.0566855	0.102358	0	0.058634	0.0101139	0	0	0	0.10851	0.0206229	0	0.380815	0.0717136	0	0.190547	0	0	0.984667	0.57788
TCGA-29-1783-01A-01R-1567-13	0	220	0	0.00917133	0.0500445	0	0.0593406	0	0.0679392	0	0	0.111452	0.000743282	0	0.0882224	0.102119	0	0.510968	0	0	0.882719	0.700423
TCGA-29-1784-01A-02R-1567-13	0	163	0	0.0814504	0.030717	0	0.0861817	0	0	0	0	0.0791271	0.0214829	0.0263495	0.271033	0.102116	0	0.301542	0	0	0.95308	0.336764
TCGA-29-1785-01A-01R-1567-13	1	1104	0	0.0908745	0.152272	0	0.120533	0	0.0562003	0	0	0.0873535	0.00954081	0.0409962	0.00351534	0.0209285	0	0.417786	0	0	0.691353	0.922316
TCGA-29-2414-01A-02R-1569-13	1	2621	0	0.0413816	0.00296463	0	0.0894762	0	0.313434	0	0	0.0958506	0	0.0526276	0.0128235	0.0300487	0	0.361393	0	0	0.557062	0.93748
TCGA-29-2425-01A-01R-1569-13	0	1977	0	0	0	0	0.0896286	0	0.0288067	0	0	0.128852	0	0	0.18672	0.101967	0	0.464025	0	0	0.925268	0.418758
TCGA-29-2427-01A-01R-1569-13	0	1900	0	0.00258332	0.259531	0.0666425	0.130888	0	0.113727	0	0	0.0528645	0.00516569	0.0006636	0.11092	0	0	0.257014	0	0	0.888686	0.627296
TCGA-29-2428-01A-01R-1569-13	0	1372	0	0.172917	0.0846068	0	0.0405805	0	0.0101006	0	0	0.0528044	0.0157672	0.0598566	0.144206	0.0225635	0	0.396597	0	0	0.923612	0.50784
TCGA-29-A5NZ-01A-11R-A406-31	1	1088	0	0.0341184	0	0	0.0267998	0	0.387439	0	0	0.0517489	0	0.0264408	0.00991541	0.0893175	0	0.37422	0	0	0.41001	0.957748
TCGA-30-1714-01A-02R-1567-13	1	1158	0	0.00559217	0	0	0.0586925	0	0.0312172	0	0	0.0585291	0.00320281	0.0107046	0.00150011	0.10912	0.000496277	0.720945	0	0	0.449325	0.961731
TCGA-30-1718-01A-01R-1567-13	1	1579	0	0.0240998	0.0668145	0	0.0341405	0	0.217869	0	0	0.0782159	0.0149706	0.0198172	0.0457268	0.0460069	0	0.452338	0	0	0.654227	0.879107
TCGA-30-1853-01A-02R-1567-13	1	1103	0	0.0145914	0.0116103	0	0.120306	0	0	0	0.000295655	0.150373	0.00262302	0.0905311	0.000887527	0.051838	0	0.556944	0	0	0.370754	0.965607
TCGA-30-1855-01A-01R-1567-13	1	75	0.0126372	0.0795006	0.103668	0	0.0859051	0	0.187106	0	0	0.113686	0	0.0364572	0.0711686	0.0358643	0	0.274007	0	0	0.868289	0.74895
TCGA-30-1857-01A-02R-1569-13	1	8	0	0.0274028	0.0847471	0.0276206	0.0843792	0	0.207214	0	0	0.0929585	0.0004972	0.00293058	0.0150829	0.022935	0	0.434232	0	0	0.595299	0.933338
TCGA-30-1860-01A-01R-1568-13	1	1366	0.207569	0.0639877	0.0653002	0.0818043	0.0566112	0	0	0	0	0.0437573	0.00834955	0.0149443	0.0950575	0.0488719	0	0.313747	0	0	0.902102	0.666566
TCGA-30-1861-01A-01R-1568-13	1	1058	0	0.0282539	0.0585458	0	0.00515054	0.0254374	0.492131	0	0	0.161752	0	0.0306304	0.00524572	0	0	0.192853	0	0	0.631211	0.915132
TCGA-30-1862-01A-02R-1568-13	1	186	0.00200008	0.0735357	0.061282	0	0.0379612	0	0.198623	0	0	0.0929179	0	0.0300353	0.152218	0	0	0.351427	0	0	0.929401	0.483717
TCGA-30-1866-01A-02R-1568-13	1	1114	0.0242556	0.0176559	0.0477892	0.0576334	0.0530756	0	0	0	0	0.0648313	0	0.00983709	0.0124162	0.0453307	0	0.667175	0	0	0.540584	0.949272
TCGA-30-1891-01A-01R-1568-13	1	914	0.166219	0	0	0	0.0306677	0	0.0260284	0	0	0.150021	0	0.0816536	0.0425612	0.197894	0	0.304955	0	0	0.703395	0.868225
TCGA-30-1892-01A-01R-1568-13	1	1484	0.119807	0.0194839	0.00179563	0	0.00941547	0	0.103678	0	0	0.216307	0	0.0299248	0.00454676	0.120929	0	0.374113	0	0	0.34244	0.96531
TCGA-31-1944-01A-01R-1568-13	0	1386	0.0102309	0.0558796	0.0451343	0	0.039077	0.0113878	0.127741	0	0.00284929	0.120658	0	0.0323999	0.0339259	0.0542359	0.0323692	0.434111	0	0	0.622245	0.906446
TCGA-31-1946-01A-01R-1568-13	0	918	0.140944	0.0131377	0.108964	0	0.0594476	0	0.204888	0	0	0.06215	0	0.0286667	0.0377904	0.0688585	0	0.275153	0	0	0.691498	0.87726
TCGA-31-1950-01A-01R-1568-13	0	571	0.0511836	0	0.0664644	0.0233213	0.172878	0	0	0	0	0.0375176	0	0	0.087188	0.0102816	0	0.551165	0	0	0.851961	0.71515
TCGA-31-1951-01A-01R-1568-13	0	684	0.146743	0	0.0830107	0	0.0255957	0	0.178912	0	0	0.0929321	0.00190085	0.011875	0.0170446	0.0915424	0	0.350444	0	0	0.528437	0.934981
TCGA-31-1953-01A-01R-1568-13	0	204	0.0432385	0.0718081	0.152774	0	0.0944128	0	0.149055	0	0	0.102293	0.010227	0.0381797	0	0.0286599	0	0.309351	0	0	0.636023	0.92762
TCGA-31-1956-01A-01R-1568-13	0	1342	0.0265977	0.238032	0.0989358	0.00584424	0.108973	0	0.119104	0	0	0.0623739	0.00725887	0.00683141	0.180874	0.0301903	0	0.114985	0	0	0.954868	0.367396
TCGA-31-1959-01A-01R-1568-13	0	67	0.139344	0.022358	0.103315	0	0.0408993	0	0.155221	0	0	0.133526	0	0.0366444	0.0130763	0.0626161	0	0.293	0	0	0.602389	0.925572
TCGA-36-1568-01A-01R-1566-13	0	875	0.00359625	0.118975	0.0707797	0	0.104225	0	0.045011	0	0	0.114641	0	0.0307293	0.101853	0	0	0.410191	0	0	0.861891	0.670803
TCGA-36-1569-01A-01R-1566-13	0	885	0	0.164376	0.0792513	0	0.0967179	0	0.144904	0	0	0.139248	0.0112101	0	0.0294609	0.0566392	0	0.278192	0	0	0.65549	0.901087
TCGA-36-1570-01A-01R-1566-13	0	655	0.00879597	0	0.0635149	0.015079	0.186338	0	0.0380041	0	5.57052e-05	0.088876	0	0.0819625	0	0	0	0.517374	0	0	0.531732	0.939862
TCGA-36-1571-01A-01R-1566-13	1	695	0.0202534	0.0142551	0	0	0.0870405	0	0.0679033	0	0.00133003	0.128067	0	0.017333	0	0.0255019	0	0.638315	0	0	0.427823	0.962386
TCGA-36-1574-01A-01R-1566-13	0	686	0.0563292	0.00634911	0.00312804	0	0.0845786	0	0.178561	0	0	0.0685495	0.00466831	0.0514318	0.00829665	0.123824	0	0.414284	0	0	0.551746	0.942904
TCGA-36-1575-01A-01R-1566-13	0	260	0	0	0.100625	0	0.0360561	0	0.0192455	0	0.00165486	0.225892	0	0.0489751	0.0145717	0	0	0.55298	0	0	0.2779	0.973527
TCGA-36-1576-01A-01R-1566-13	0	915	0.04369	0.00797969	0.137889	0.0223974	0.0428135	0	0.23205	0	0	0.127319	0	0	0.175818	0.00386034	0	0.206183	0	0	0.935565	0.420677
TCGA-36-1577-01A-01R-1566-13	0	783	0	0	0	0	0	0	0.107642	0	0	0.236843	0	0.0235905	0.000127059	0.203872	0.00855054	0.419374	0	0	0.412242	0.959278
TCGA-36-1578-01A-01R-1566-13	0	847	0.166559	0.0237482	0.0437859	0.0139465	0.124314	0	0	0	0	0.0364496	0.0033988	0.00325892	0.0511551	0.101027	0	0.432358	0	0	0.805322	0.824163
TCGA-36-1580-01A-01R-1566-13	1	737	0.11146	0.0199258	0.0961317	0	0.0768065	0	0.267516	0	0	0.0702301	0	0.00352519	0.00923535	0.0865381	0	0.258632	0	0	0.422131	0.950454
TCGA-36-1581-01A-01R-1566-13	0	751	0	0.122759	0.097789	0.0645045	0.0607848	0	0.0723601	0	0	0.050817	0	0.00368245	0.161448	0.000410898	0	0.365444	0	0	0.960014	0.414211
TCGA-3P-A9WA-01A-11R-A406-31	0	243	0	0.000187215	0	0	0.0260506	0	0.0227747	0	0	0.0343824	0.000981129	0.0460423	0.00169633	0.0713229	0	0.796562	0	0	0.617598	0.947753
TCGA-57-1582-01A-01R-1566-13	1	731	0.103218	0.0593178	0.0198673	0	0.0268762	0	0.186159	0	0.00249844	0.114228	0	0.0292902	0.0820188	0.054706	0.0325617	0.289259	0	0	0.769237	0.766913
TCGA-57-1583-01A-01R-1566-13	1	346	0	0.022634	0	0	0.11548	0	0.1395	0	0	0.130391	0	0.0370543	0	0.0686519	0	0.486289	0	0	0.39445	0.962629
TCGA-57-1584-01A-01R-1566-13	0	643	0	0.0703176	0.0800369	0	0.177168	0	0.0177636	0	0	0.0964532	0	0.0338938	0	0.00193978	0	0.522428	0	0	0.611372	0.931179
TCGA-57-1585-01A-01R-1566-13	1	53	0.103186	0.0940105	0.0397294	0	0.0839067	0	0.218706	0	0	0.0548851	0	0.0286898	0.0902614	0.0349638	0	0.251662	0	0	0.887962	0.685866
TCGA-57-1586-01A-02R-1567-13	0	679	0	0.0407702	0.101753	0	0.109137	0	0	0	0	0.0640204	0	0.0250892	0.067838	0	0	0.591392	0	0	0.813087	0.782582
TCGA-57-1993-01A-01R-1568-13	0	763	0.105791	0	0.0317285	0	0.0456512	0	0	0	0	0.0708623	0	0.00235543	0.00180982	0.133081	0	0.608722	0	0	0.572495	0.945955
TCGA-57-1994-01A-01R-1568-13	0	761	0.0380213	0.131277	0.115194	0	0.104161	0	0.0119712	0	0	0.0559664	0	0.0225477	0.0848987	0	0	0.435962	0	0	0.874896	0.707745
TCGA-59-2348-01A-01R-1569-13	0	5481	0.127689	0.0669506	0.0163665	0	0.0381934	0	0	0	0	0.0922651	0	0.0577903	0.0694761	0.0513756	0	0.479894	0	0	0.668457	0.832198
TCGA-59-2350-01A-01R-1569-13	1	679	0.0155725	0.00899348	0.0667384	0	0.0488632	0	0.0466701	0	0	0.107714	0	0.0609826	0	0.131099	0	0.513367	0	0	0.487079	0.953925
TCGA-59-2351-01A-01R-1569-13	0	3532	0	0.157203	0.0628343	0	0.0335	0	0.0533508	0	0	0.0941909	0.0259007	0.0144058	0.293692	0.0188788	0	0.246043	0	0	0.966739	0.340506
TCGA-59-2352-01A-01R-1569-13	1	286	0	0	0.132886	0.00861572	0.0600821	0	0.0671137	0	0	0.113865	0.00428613	0.03417	0.227074	0	0.00208258	0.349824	0	0	0.93942	0.346856
TCGA-59-2354-01A-01R-1569-13	1	1046	0.0870886	0.065146	0.0880888	0	0.0825867	0	0.231443	0	0	0.0887676	0	0.0591706	0.0624005	0.035793	0	0.199515	0	0	0.827364	0.785386
TCGA-59-2355-01A-01R-1569-13	1	65	0.112894	0.0503526	0.060084	0	0.0816334	0	0.0334608	0	0.00198214	0.0741794	0	0.04068	0.00248484	0.00521376	0.00770753	0.529327	0	0	0.487416	0.955118
TCGA-59-2363-01A-01R-1569-13	0	165	0	0.0494137	0.0295785	0	0.0634487	0	0.0573443	0	0.00124515	0.1153	0	0.014138	0	0.0438163	0	0.625715	0	0	0.548623	0.95252
TCGA-59-A5PD-01A-11R-A406-31	1	624	0.112423	0	0.042824	0	0	0	0.0699262	0	0.00142731	0.0818529	0	0.108248	0.166552	0.0878634	0	0.328884	0	0	0.889734	0.505641
TCGA-5X-AA5U-01A-11R-A406-31	0	277	0.0740272	0.00696652	0.00866253	0	0.0404832	0	0.0406578	0	0	0.1001	0	6.42983e-05	0	0.0371883	0.00459993	0.68725	0	0	0.444999	0.961718
TCGA-61-1721-01A-01R-1569-13	0	338	0.0629531	0.0348977	0.173118	0.0103969	0.035058	0	0.0498126	0	0.00479438	0.47007	0.000840041	0.0707939	0.00842637	0.0289788	0	0.0498607	0	0	0.490232	0.929397
TCGA-61-1724-01A-01R-1568-13	1	637	0.0459362	0	0	0	0.0691838	0	0.045857	0	0	0.131067	0	0.0253516	0.0832484	0.108371	0	0.490985	0	0	0.865658	0.722582
TCGA-61-1725-01A-01R-1567-13	0	956	0	0.00569041	0.00718907	0	0.0854283	0	0.126178	0	0	0.109423	0.00449548	0.031106	0.0173551	0.164338	0	0.448796	0	0	0.56885	0.934313
TCGA-61-1728-01A-01R-1568-13	0	848	0	0.0286472	0	0.00208618	0.0675745	0	0.0471504	0	0.000478761	0.0786785	0.00190648	0.045673	0.00438898	0.0860575	0.00289284	0.634466	0	0	0.609264	0.946601
TCGA-61-1733-01A-01R-1567-13	0	967	0.12029	0.0112581	0.0182893	0	0.0868143	0	0.141534	0	0	0.0720804	0.000360166	0.00223319	0.00259259	0.065033	0	0.479515	0	0	0.425735	0.958524
TCGA-61-1736-01B-01R-1568-13	1	1484	0	0.0594037	0.097261	0	0.0874755	0	0.055216	0	0	0.0867543	0	0.0478999	0	0.00553309	0.0141215	0.546335	0	0	0.449458	0.959265
TCGA-61-1737-01A-01R-1567-13	0	1364	0.062271	0.00934249	0.0407127	0	0.0500083	0	0.286497	0	0	0.0808963	0	0.053791	0.00325944	0.0808869	0	0.332335	0	0	0.610429	0.933455
TCGA-61-1738-01A-01R-1567-13	1	1089	0	0.0752242	0.048615	0	0.058808	0	0.0287766	0	0.000499976	0.0383249	0.00126228	0.0383175	0.0287222	0.0924836	0	0.588966	0	0	0.610594	0.916897
TCGA-61-1740-01A-01R-1567-13	1	74	0	0.235375	0.143245	0.0398351	0.0609746	0	0.0352535	0	0	0.0525807	0	0	0.232514	0	0	0.200222	0	0	0.948633	0.318724
TCGA-61-1741-01A-02R-1567-13	1	1024	0	0.0825844	0.0877552	0	0.0300797	0	0.00708921	0	0	0.0922674	0	0.0225873	0.253659	0	0	0.423977	0	0	0.936611	0.36313
TCGA-61-1743-01A-01R-1568-13	1	1329	0	0	0.00734894	0	0.0390236	0	0.0318004	0	0.00240921	0.129884	0	0.0155532	0.0887137	0.0511992	0.00989505	0.624172	0	0	0.8501	0.717156
TCGA-61-1900-01A-01R-1567-13	0	176	0	0	0.0654253	0	0.0210271	0	0.0580228	0	0	0.20387	0	0.0524713	0.107719	0	0	0.491465	0	0	0.89242	0.639311
TCGA-61-1907-01A-01R-1567-13	0	952	0.0818894	0.0494211	0.116647	0.05802	0.118904	0.0077639	0	0	0.000642246	0.077002	0.000692342	0.0205512	0.0913262	0.0507567	0.0164744	0.309909	0	0	0.845967	0.705823
TCGA-61-1910-01A-01R-1567-13	0	1127	0	0.0127601	0.0166304	0	0.0435002	0	0.0701651	0	0	0.0949274	0	0.0495508	0	0.106194	0	0.606272	0	0	0.381817	0.968143
TCGA-61-1911-01A-01R-1567-13	0	1293	0.0526848	0.0680818	0.062424	0	0.0319257	0.0188246	0	0	0	0.0536079	0.0228476	0.0230683	0.34833	0	0	0.318205	0	0	0.947571	0.557703
TCGA-61-1914-01A-01R-1567-13	0	1722	0	0.0681011	0.00539627	0	0.00568089	0	0.0460313	0.00399541	0	0.0983977	0.00334498	0.056853	0.0470739	0.158925	0	0.5062	0	0	0.760058	0.852476
TCGA-61-1918-01A-01R-1568-13	1	479	0.0749961	0.0379371	0.0987628	0	0.112987	0	0	0	0	0.0873985	0	0.0179526	0	0.0977642	0	0.472201	0	0	0.585846	0.935449
TCGA-61-1919-01A-01R-1568-13	1	1161	0.0340211	0	0.0501912	0	0.028054	0	0.265196	0	0	0.0606624	0.000829156	0.0042645	0.071624	0.151654	0.00621492	0.327289	0	0	0.878531	0.747358
TCGA-61-1995-01A-01R-1568-13	0	61	0	0.00371826	0.266578	0.0181505	0.0778277	0	0.0547246	0	0	0.0822735	0	0.00531136	0.000528642	0.00290767	0.00753397	0.480445	0	0	0.505844	0.942918
TCGA-61-1998-01A-01R-1568-13	0	168	0.076945	0.00453244	0.10187	0	0	0	0.138831	0	0	0.104294	0.00148867	0.00468973	0.00137101	0.130099	0	0.435879	0	0	0.498395	0.948703
TCGA-61-2000-01A-01R-1568-13	0	441	0.0457028	0.00842901	0.0257878	0	0.143575	0	0.104112	0	0	0.075801	0.00740529	0.0760377	0.000224241	0.0944776	0.00415017	0.414298	0	0	0.708879	0.920353
TCGA-61-2002-01A-01R-1568-13	0	547	0.105967	0.0291164	0.0242679	0.0138512	0.0997715	0	0.204016	0	0	0.0577435	0.0032962	0.00329706	0.0177751	0.154938	0.00446524	0.281495	0	0	0.687864	0.909769
TCGA-61-2003-01A-01R-1568-13	0	122	0.0764467	0.0168508	0.0834663	0	0.117256	0	0.133403	0	0	0.188136	0	0	0.0044943	0.0953487	0	0.284598	0	0	0.486186	0.94135
TCGA-61-2008-01A-02R-1568-13	0	932	0	0.0484593	0.0438103	0	0.0722201	0	0.0612258	0	0	0.136651	0.0013028	0.0589111	0.0930306	0.0932287	0	0.39116	0	0	0.869743	0.691144
TCGA-61-2009-01A-01R-1568-13	0	1212	0	0.00552421	0.0456024	0.00728463	0.108891	0	0.341797	0	0	0.084859	1.36797e-05	0	0.0122295	0.0439108	0	0.349888	0	0	0.419608	0.952594
TCGA-61-2012-01A-01R-1568-13	0	932	0.0884628	0	0	0	0.0663255	0	0	0	0	0.05267	0.0181883	0.0119573	0.347436	0.137368	0	0.277592	0	0	0.956365	0.530338
TCGA-61-2016-01A-01R-1568-13	1	36	0.0452607	0.0134766	0.0469006	0	0.0735189	0	0	0	0.000130711	0.0899262	0.0038614	0.0194327	0.0110185	0.0760387	0	0.620435	0	0	0.603906	0.939296
TCGA-61-2088-01A-01R-1568-13	0	145	0.0707731	0.00924034	0.128922	0	0.000260812	0	0	0	0	0.154494	0.00338757	0.054149	0	0	0	0.578773	0	0	0.320544	0.972171
TCGA-61-2092-01A-01R-1568-13	0	1573	0	0.0361314	0.0123364	0	0.119641	0	0.00333792	0	0.00100453	0.0716308	0	0.0557119	0.0584777	0.0433895	0.0283688	0.56997	0	0	0.648374	0.857079
TCGA-61-2094-01A-01R-1568-13	0	2182	0.00301637	0.264134	0.0787139	0	0.0559616	0	0	0	0	0.0473986	0.0178734	0.0154391	0.290942	0	0	0.22652	0	0	0.969043	0.327916
TCGA-61-2095-01A-01R-1568-13	1	1875	0.0168961	0.0769623	0.0501851	0	0.0805302	0	0.199454	0	0	0.164797	0	0.00671405	0	0.100933	0	0.303529	0	0	0.611061	0.932555
TCGA-61-2097-01A-02R-1568-13	0	1844	0.0876031	0	0.0870933	0	0.0706706	0	0.0391621	0	0	0.122582	0.00197646	0	0.00469226	0.0675244	0.00126669	0.517429	0	0	0.527381	0.946288
TCGA-61-2098-01A-01R-1568-13	0	1993	0.049312	0.0070632	0.062399	0	0.0311432	0	0.0644308	0	0	0.151575	0	0	0	0.0153951	0	0.618682	0	0	0.461782	0.95803
TCGA-61-2101-01A-01R-1568-13	1	1688	0.0155558	0.00325455	0.0155778	0	0.115779	0	0.252489	0	0	0.0345673	0.00108407	0	0.0019699	0.0631866	0	0.496536	0	0	0.455847	0.9552
TCGA-61-2102-01A-01R-1568-13	1	197	0	0.0149077	0.27555	0.0108251	0	0.039253	0.309747	0	0	0.305758	0.00240208	0.0134538	0	0	0	0.0281028	0	0	0.370283	0.949442
TCGA-61-2104-01A-01R-1568-13	0	2338	0.0246913	0.0148533	0.0968258	0	0.100529	0	0.0421504	0	0	0.0560868	0.00682283	0.00393159	0.114293	0	0	0.539816	0	0	0.803808	0.683785
TCGA-61-2109-01A-01R-1568-13	1	629	0.0411072	0.00650779	0.00503376	0	0.0746823	0	0.000153165	0	0	0.0509177	0	0.0853471	0	0.134784	0	0.601467	0	0	0.548121	0.949434
TCGA-61-2110-01A-01R-1568-13	1	1354	0	0.00520286	0	0	0.0771412	0	0.00370555	0	0	0.163407	0	0.00708776	7.82869e-05	0.148644	0	0.594733	0	0	0.375256	0.96605
TCGA-61-2111-01A-01R-1568-13	0	3825	0	0.0812656	0.159757	0	0.0531669	0	0.0580396	0	0.0024311	0.0729202	0	0.0150257	0.0306323	0	0	0.526762	0	0	0.58509	0.916314
TCGA-61-2113-01A-01R-1568-13	1	676	0.0580421	0.0371707	0.0459675	0	0.0112443	0	0.234877	0	0	0.0883721	0	0.035209	0.06173	0.0808411	0	0.346546	0	0	0.820448	0.795289
TCGA-OY-A56P-01A-12R-A406-31	0	802	0	0.0320345	0.0474158	0	0.0474424	0	0.158003	0	0	0.134403	0	0.0686912	0	0.0292443	0	0.482765	0	0	0.344861	0.970065
TCGA-OY-A56Q-01A-11R-A406-31	0	190	0	0	0.0472246	0	0.0312958	0	0.0132732	0	7.1771e-05	0.104302	0.000677935	0.0366832	0.000333175	0	0	0.766138	0	0	0.213283	0.984028
TCGA-VG-A8LO-01A-11R-A406-31	1	24	0.0219933	0.0243199	0.027151	0	0.0424997	0	0.0751035	0	0.000578697	0.0250732	0	0.0515953	0.00260496	0.0194842	0	0.709596	0	0	0.558603	0.953572
TCGA-WR-A838-01A-12R-A406-31	0	245	0	0.00667453	0.0364334	0.0182751	0.0396561	0	0.074026	0	0.000308922	0.099408	0	0.0645899	0	0.0146179	0	0.64601	0	0	0.422069	0.965719

## Sheet: GSE102349-NPC
id	futime	fustat	apCAFs	B.cells	C1QC..Macrophages	CD4..T.cells	CD8..T.cells	cDC1	cDC2	eCAFs	Endothelial.cells	iCAFs	LAMP3..DCs	Langerhans.cells	Mast.cells	myCAFs	NK.cells	pDCs	Plasma.cells	Tregs	Tumor.cells	VCAN..Macrophages	P.value	Correlation	RMSE
NPC0001PT00004T00004	21.1	0	0.0417488	0	0.0551071	0	0.0228637	0	0	0.0329082	0.019628	0	0.032169	0.0825639	0	0	0	0	0.0741777	0.048173	0.563832	0.0268282	0	0.697352	0.80312
NPC0001PT00005T00005	55.2333	0	0.00576759	0	0.0172974	0	0.000954878	0	0.137568	0.0403336	0.0494751	0.000376558	0.0349018	0	0.00506637	0	0	0	0.473794	0.0560899	0.178375	0	0	0.980699	0.308792
NPC0001PT00012T00012	36	0	0.0446011	0	0.0483882	0	0	0	0	0.00350424	0.0147282	0	0.00694073	0.0509238	0.00112803	0	0.000488254	0	0.0520316	0.0274503	0.74712	0.00269517	0	0.626736	0.840611
NPC0001PT00014T00014	13.9333	0	0	0.0271329	0.022825	0	0.0206098	0.00229709	0.0209396	0.136557	0.00449832	0.00339544	0.0204775	0.0534213	0.00127001	0.00386297	0	0	0.0929132	0.0532837	0.536516	0	0	0.751928	0.768804
NPC0001PT00020T00020	39.5	0	0	0.0633128	0.0200818	0	0.0182465	0.00204045	0.133775	0.00486915	0.0246664	0.000472413	0.0219242	0	2.47844e-05	0.00538988	0.0124573	0	0.126679	0.0530773	0.512983	0	0	0.713871	0.754203
NPC0001PT00027T00027	16.7667	0	0.00611915	0.00210305	0.182377	0	0.0567241	0	0	0.0143208	0.0336292	0	0.0991384	0.03714	0	0.00528847	0	0.00593154	0.0110221	0.0274264	0.51878	0	0	0.690299	0.794699
NPC0001PT00029T00029	39.3	0	0.0832393	0.0590228	0.0544417	0	0.0145092	0	0	0.00194326	0.0295056	0	0.0256751	0.0840131	0.0025353	0.00340793	0	0	0.380653	0.0042627	0.256791	0	0	0.959378	0.287109
NPC0001PT00044T00044	42.4	0	0.0481561	0	0.0173444	0	0	0	0	0.024622	0.0156662	3.70028e-06	0.00510482	0.0710594	0.00138345	0.010492	0	0	0.606339	0.0382075	0.161622	0	0	0.995795	0.546735
NPC0001PT00046T00046	37.1	0	0	0.00778453	0.140031	0.0166827	0.0229376	0	0	0.161875	0.0292466	0.00255773	0.0504656	0.0581769	0	0.00631959	0	0	0.00205891	0.00834344	0.470494	0.0230265	0	0.345587	0.937642
NPC0001PT00048T00048	6.34	1	0	0.0223747	0.0297366	0	0.0340858	0.0494938	0.0432379	0.0240822	0.039551	0	0.0758048	0.0255314	0.000348093	0.0118256	0.018004	0	0.0452027	0.0345452	0.546176	0	0	0.766638	0.777561
NPC0001PT00054T00054	17.2333	0	0	0.00806976	0.0269392	0.0217405	0.00328903	0	0.0771375	0.112982	0.0316132	0.00040873	0	0.017483	0.00191651	0.00875812	0	0	0.132371	0	0.557291	0	0	0.841937	0.676057
NPC0001PT00055T00055	32.46	1	0.00920205	0	0.0375555	0	0.00408111	0	0	0.00817306	0.0114567	0	0.0117245	0.0685703	0	0.00143146	0	0	0.145366	0.0167131	0.685726	0	0	0.52975	0.852992
NPC0001PT00056T00056	13.83	1	0.0778191	0	0.0331543	0	0	0	0	0.0567131	0.0595628	0	0.026375	0.0552692	0.000233764	0	0	0	0.155668	0	0.512191	0.0230138	0	0.824807	0.668773
NPC0001PT00061T00061	40.0667	0	0.0661824	0.0229787	0.00584527	0	0.0215171	0	0.0273781	0.00900081	0	0	0.0065224	0.0660655	0.00112888	0	0	0	0.363269	0.00999852	0.400113	0	0	0.843107	0.548665
NPC0001PT00065T00065	30.9667	0	0.047276	0.00224982	0.247339	0	0.098554	0	0.0566252	0.0643138	0	0	0.0309098	0.00556319	0	0.00611634	0	0	0.242223	0.0353271	0.163503	0	0	0.936181	0.411446
NPC0001PT00069T00069	25.82	1	0.0578745	0	0.04263	0	0.0184062	0	0.00755454	0.00299792	0.0147001	0	0.0327959	0.0960537	0	0	0.0215728	0	0.327308	0.00743421	0.370672	0	0	0.908302	0.424216
NPC0001PT00070T00070	33.3333	0	0	0.00175503	0.0787644	0	0.0277821	0	0	0.147836	0.0308477	0	0.00516232	0.0319008	0.000487867	0.00518552	0	0	0.0398699	0	0.630408	0	0	0.638204	0.834135
NPC0001PT00071T00071	5	0	0.0631533	0	0.18892	0	0	0.0355913	0	0.0347998	0.0328628	0	0.044848	0.0766483	0.000513808	0.0145387	0	0	0.0359772	0.0832391	0.388908	0	0	0.478164	0.882759
NPC0001PT00075T00075	29.0667	0	0	0	0.0539205	0	0.038877	0	0.0156118	0.0795913	0.0498421	0	0.00599245	0.00236902	0.00150167	0.0266116	0	0.00226655	0.043228	0.0335579	0.64663	0	0	0.705349	0.818579
NPC0001PT00078T00078	21.39	1	0.0262734	0	0.0185112	0	0.0281816	0	0.00479094	0.00632754	0.0280411	0	0.015173	0.0377164	0.000509678	0	0	0	0.560038	0.0165871	0.25785	0	0	0.994718	0.43964
NPC0001PT00079T00079	8.51	1	0.0627151	0.126076	0.0928458	0	0.0592044	0.00688097	0	0.0152216	0.0454131	0	0.0344723	0.0458491	0	0	0	0	0	0.0568747	0.454446	0	0	0.674018	0.835678
NPC0001PT00099T00099	39.3667	0	0	0	0.146505	0	0.0312436	0	0.00343351	0.067133	0.0475581	0.00112306	0.0274721	0.00801658	3.89073e-05	0.00852958	0.00359515	0	0.202701	0.0620411	0.380613	0.00999636	0	0.591245	0.806277
NPC0001PT00100T00100	30.9667	0	0	0	0.0178218	0	0	0.00119725	0	0.0143423	0.0211612	0.00306431	0.0089118	0.00703106	0	0.00482905	0.000674542	0.000856081	0.112901	0.0195569	0.782788	0.004864	0	0.714944	0.770082
NPC0001PT00151T00151	15.28	1	0.0194816	0	0.0541908	0	0.0479004	0	0.148839	0.020982	0.0206163	0	0.0177793	0	5.56051e-05	0	0.0020875	0	0.144295	0.0417386	0.465753	0.01628	0	0.680376	0.758396
NPC0001PT00152T00152	37.9	0	0.0389173	0.00376141	0.118055	0	0.0657164	0	0.0589124	0.0122882	0.0231347	0	0.0134024	0	0	0	0.00761048	0	0.284132	0.0522594	0.32181	0	0	0.954988	0.353317
NPC0001PT00173T00173	41.8	0	0	0	0.0999271	0	0.0617893	0	0	0.00504024	0.00471906	0	0.0507694	0.0284019	0	0.00141816	0	0	0.107267	0	0.593519	0.0471489	0	0.72708	0.757422
NPC0001PT00177T00177	8.41	1	0	0	0.0740503	0	0.0180756	0	0	0.0113833	0.0604296	0	0.0260513	0.00590231	0	0.00353815	0	0.00220761	0	0.0330782	0.729692	0.0355913	0	0.592542	0.855895
NPC0001PT00196T00196	34.5	0	0.0436845	0.0267814	0.0947469	0	0.0232226	0	0.0617856	0.00204712	0.00298463	0	0.00760731	0	0	0	0	0	0.520256	0.0558747	0.161009	0	0	0.992702	0.36004
NPC0001PT00204T00204	11.3	1	0	0	0.0261776	0.0169927	0	0.0025688	0	0.060353	0.0214154	0.00349539	0	0.0191594	2.35249e-05	0.00938149	0.00145988	0.00104335	0.0768708	0	0.761059	0	0	0.685742	0.807029
NPC0001PT00207T00207	37.7333	0	0.0364786	0	0.185295	0	0.0115247	0	0	0.00325322	0.020295	0	0.00575329	0	0	0	0	0	0.622305	0.0418872	0.073208	0	0	0.99567	0.597914
NPC0001PT00209T00209	51.3333	0	0	0.00394101	0.108471	0	0.0171391	0	0.0509276	0.00836857	0.0350789	0	0	0.0200559	0.000518807	0.00553672	0	0	0.301382	0.0367145	0.411866	0	0	0.891168	0.462979
NPC0001PT00221T00221	7.49	1	0.0259443	0.0451613	0.0220743	0	0	0.00701062	0	0.01026	0.0151882	0	0	0.0383771	0.000952117	0	0.00618672	0	0.211715	0	0.61713	0	0	0.885852	0.555745
NPC0001PT00226T00226	29.2667	0	0.022776	0	0.0449757	0	0.0426222	0	0.0929411	0.00834898	0.0389957	0	0.0231297	0	0.00276852	0	0.00377287	0	0.479816	0.0490026	0.190649	0.000202039	0	0.987227	0.292424
NPC0001PT00233T00233	16	0	0.0814451	0.0116503	0.0933247	0	0.125489	0	0.0904135	0.00232938	0.01778	0	0.00563815	0	0	0.000889303	0	0	0.390295	0.0709673	0.109778	0	0	0.992486	0.130841
NPC0001PT00234T00234	23.1333	0	0.0309128	0.0109233	0.0846003	0	0.0230324	0	0.100917	0.0198206	0.053768	0	0.0264104	0	0.0012768	0.00284538	0	0	0.292175	0.0304818	0.300569	0.0222679	0	0.962581	0.320187
NPC0001PT00235T00235	23.0667	0	0.00328175	0	0.0536488	0	0.0158272	0.00388952	0	0.016381	0.0242212	0	0.00428559	0.0661612	0.00208675	0	0.00931083	0	0.0681444	0.0150837	0.694609	0.0230695	0	0.393469	0.92191
NPC0001PT00237T00237	36.9	0	0.064788	0.0853555	0.0395394	0.00537907	0	0	0.0743918	0.00642477	0.0660715	0	0.015906	0.0345628	0.000221222	0.00385174	0	0	0.0432537	0.0340794	0.526175	0	0	0.75385	0.792079
NPC0001PT00240T00240	36.6	0	0.0721612	0.0191315	0.0437983	0	0.00699094	0	0.118079	0.0144255	0.0148397	0	0	0	6.02528e-05	0	0	0	0.461906	0	0.248607	0	0	0.971876	0.321296
NPC0001PT00258T00258	35.6667	0	0	0	0.0175886	0	0.0113157	0	0.0307097	0.0149915	0.0402241	0.00217424	0.00555815	0.0709034	9.8391e-07	0.00982599	0.00490486	0	0.229673	0.0276029	0.534527	0	0	0.719999	0.701768
NPC0001PT00260T00260	14.29	1	0.0559981	0.03776	0.0207956	0	0.019003	0	0.0225106	0.0489259	0.0738949	0	0.0332684	0.110138	0.0023805	0.0101433	0	0	0.107627	0	0.457555	0	0	0.730703	0.766207
NPC0001PT00263T00263	36.4333	0	0	0.0256018	0.00526086	0.0187425	0.0217889	0	0.23599	0.00617667	0.00382956	0.00730545	0.0135107	0	0.000751054	0.0126036	0.00213246	0.0143247	0.10783	0.0297752	0.494376	0	0	0.764878	0.718902
NPC0001PT00264T00264	30.2	0	0.0847801	0.0767712	0.0367896	0	0.00400264	0	0.00300471	0.00256241	0.0239368	0	0.0154057	0.0526296	0.000454235	0	0	0	0.3894	0.0284213	0.281842	0	0	0.982354	0.196628
NPC0001PT00278T00278	37.1333	0	0.094248	0.00531094	0.0777738	0	0.0286815	0.00806829	0.00491138	0.00800832	0.0349265	0	0.0653643	0.0205878	0.000603103	0	0.00296885	0	0.289445	0.00818721	0.350915	0	0	0.967341	0.323541
NPC0001PT00286T00286	20.1333	0	0.139036	0.146987	0.0351969	0.0264535	0	0.0131051	0	0	0.0397901	0	4.20952e-05	0.0236663	0.00227134	0	0	0.0123402	0.264252	0	0.282513	0.0143468	0	0.507005	0.885106
NPC0001PT00294T00294	32.1667	0	0.0248206	0.0820509	0.202999	0.0190956	0.0627376	0	0	0.0091211	0.0270307	0	0.0395413	0.0398532	0	0.00179749	0.00720643	0	0.00982731	0.0343753	0.439543	0	0	0.698618	0.794445
NPC0001PT00296T00296	20.7333	0	0	0	0.0245476	0	0.0161966	0	0	0.00815519	0.0206019	0.000663215	0.012664	0.0549938	0.000783929	0.00698838	0	0	0.537157	0.0518047	0.265443	0	0	0.967799	0.470705
NPC0001PT00298T00298	29.7667	0	0.152576	0.0867183	0.0401988	0	0	0	0.0105188	0.00210813	0.0503318	0	0.0265843	0.0191783	0.00303469	0.00498642	0	0	0.486282	0.00496537	0.108761	0.00375577	0	0.992256	0.282294
NPC0001PT00300T00300	26.8	0	0	0.004796	0.0445032	0	0.0012821	0	0.00675944	0.0471482	0.0513871	0.00155199	0.0129387	0.0392413	0.000394844	0.0112318	0	0	0.120921	0.0594562	0.534819	0.0635683	0	0.802195	0.715332
NPC0001PT00312T00312	6.01	1	0.0141829	0.00777985	0.0323554	0	0	0.0079757	0	0.0121781	0.0311485	0	0.0174796	0.019587	0	0.000528573	0.000609947	0	0.0361516	0.0276979	0.792325	0	0	0.669136	0.829605
NPC0001PT00332T00332	26.6	0	0.0824463	0.300144	0.0620085	0.0493656	0	0	0	0.000301949	0.0223493	0	0.00973526	0.00052614	0.00057511	0	0	0	0.297261	0.00982604	0.153542	0.0119193	0	0.978821	0.289671
NPC0001PT00336T00336	19.3333	0	0	0.0139129	0.128568	0	0.0369574	0.00805568	0	0.0678607	0.0366029	0.00260569	0.0668382	0.00701261	2.73508e-05	0.0384237	0.0159098	0	0.322463	0.0471536	0.207608	0	0	0.960233	0.298941
NPC0001PT00341T00341	14.23	1	0	0	0.0779123	0	0.0194379	0	0.0149255	0.0174273	0.0589636	0	0.00643229	0.00639773	0	0.0097825	0	0	0.0125735	0.0202386	0.753825	0.00208361	0	0.697077	0.818715
NPC0001PT00344T00344	25.0667	0	0.0567675	0	0.0270911	0	0.00135153	0	0.0174827	0.0132847	0.018103	0	0.00544515	0	0.00204189	0.00699466	0	0	0.248311	0	0.595042	0.00808484	0	0.939488	0.439386
NPC0001PT00346T00346	17.5667	0	0.0683843	0.0390831	0.0408816	0.00212181	0	0	0	0	0.00201842	0	0	0.0202461	0.00448873	0	0	0	0.132728	0	0.690048	0	0	0.614242	0.813264
NPC0001PT00349T00349	29.4333	0	0.0266436	0	0.0263007	0	0.001053	0.00733611	0.00218642	0.00839163	0.0323319	0	0	0.0111056	0.0022992	0	0	0	0.250364	0	0.631988	0	0	0.817749	0.595711
NPC0001PT00354T00354	17.5	0	0	0.0195124	0.0938306	0	0.0185393	0	0.0888429	0.0133433	0.0326852	0.000770942	0.012054	0.0851101	0.000331072	0.00193437	0.00537129	0	0.355176	0.0500425	0.222456	0	0	0.977653	0.21489
NPC0001PT00355T00355	32.8333	0	0.00746167	0.0265543	0.0501576	0	0.0246501	0.00326216	0	0.0203957	0.0429533	0	0.00613602	0.0369488	0.000703187	0.00175967	0	0	0.387054	0.0952227	0.283764	0.0129771	0	0.982821	0.193156
NPC0001PT00357T00357	24.9333	0	0	0	0.214298	0.0429595	0.0401852	0	0.077506	0.0148431	0.0515482	0.00845781	0.00265934	0	0.00214029	0.00872842	0	0	0.422527	0	0.114147	0	0	0.858067	0.575845
NPC0001PT00369T00369	28	0	0.074957	0.0304225	0.0253738	0	0	0	0.00673681	0.00162858	0.0282299	0	0.0151556	0.0485604	0	0	0	0	0.437061	0.0490571	0.282818	0	0	0.98115	0.242851
NPC0001PT00370T00370	26.9	0	0.158531	0	0.0174001	0	0.00515995	0	0.0287778	0.0401181	0.0312312	0	0.0349646	0.0101308	0	0.00196126	0	0	0.371113	0.0706416	0.229971	0	0	0.984328	0.184491
NPC0001PT00383T00383	7.1	0	0.0432435	0.223098	0.0230969	0	0.0254168	0.00906281	0	0.008319	0.0364997	0	0.0125709	0.0114049	0.00026468	0.00280455	0	0	0.338794	0.0638021	0.185264	0.016358	0	0.983892	0.218616
NPC0001PT00388T00388	12.1	0	0.0160786	0	0.151172	0	0.0396496	0.00232917	0	0.0272113	0.0203313	0	0.0228554	0.0266597	0.0035983	0.010196	0.00332281	0	0.246881	0.10902	0.320695	0	0	0.968101	0.384054
NPC0001PT00389T00389	19.7667	0	0	0	0.0250288	0	0.0150185	0.000114186	0.0179163	0.00780427	0.0308493	0.00249637	0.00360799	0.0370972	0.00210412	0.00723576	0	0	0.313889	0.0512646	0.485573	0	0	0.935433	0.376703
NPC0001PT00391T00391	26.7667	0	0.037223	0.00537508	0.0459444	0	0.0120163	0.000725091	0	0.00328747	0.0238303	0	0.020598	0.0547196	0	0	0.00344218	0	0.091695	0.0327983	0.66123	0.00711499	0	0.647114	0.816928
NPC0001PT00392T00392	19.6333	0	0	0.00816174	0.0267728	0	0	0.023618	0.0281418	0.0200983	0.061871	0	0.0108237	0.0303583	0.00105873	0.0135169	0.00579522	0	0.0615782	0.0530545	0.655151	0	0	0.73262	0.79722
NPC0001PT00396T00396	15.34	1	0.0800563	0	0.146292	0	0.0201066	0.0190676	0	0.00294515	0.0477107	0	0.0234072	0.105346	0.000359226	0	0	0	0.0172315	0.0727533	0.464725	0	0	0.601998	0.840018
NPC0001PT00406T00406	30.9	0	0.058204	0	0.0217251	0	0.00522479	0	0	0.00846749	0.0118868	0	0.0117865	0.0557838	0	0	0.00727265	0	0.631288	0.0284533	0.152073	0.00783366	0	0.994063	0.61282
NPC0001PT00407T00407	26.0667	0	0.0343406	0.343465	0.0625994	0.0595837	0	0.0106119	0	0.00687079	0.0311145	0	0	0.0790152	0.00168283	0	0	0	0.209991	0.0021354	0.151107	0.00748265	0	0.973681	0.442583
NPC0001PT00414T00414	12.4333	0	0	0.0474895	0	0.0685338	0.0430118	0	0	0.344579	0.0656976	0.0169957	0.0197285	0.0743858	0.000911792	0.0580811	0	0.00276299	0.0044259	0	0.244687	0.00871027	0	0.238539	0.981445
NPC0001PT00422T00422	28.7667	0	0.0911224	0	0.0439689	0	0.00414784	0	0.0276942	0.0100804	0.0353694	0	0.00141726	0.0163404	0	0.00497342	0	0	0.151765	0.0772673	0.535853	0	0	0.842708	0.665295
NPC0001PT00426T00426	26.8	0	0.0643671	0.0113914	0.0264699	0	0.00824234	0.0026563	0.00212945	0.00367532	0.0431233	0	0.0039263	0.052172	0.000639968	0	0	0	0.350968	0.0359622	0.394276	0	0	0.957886	0.297287
NPC0001PT00437T00437	22.1333	0	0.0668423	0	0.0429315	0	0.0260412	0.0108185	0	0.00366211	0.0272906	0	0.00684453	0	0.0051629	0	0	0	0.401314	0	0.397701	0.0113916	0	0.960252	0.292735
NPC0001PT00438T00438	14.6333	0	0.0347938	0	0.0901894	0	0.0224218	0	0	0.0304995	0.0447396	0	0.032976	0.00365217	0	0.00209156	0.0102301	0.000705289	0	0.0155984	0.691872	0.0202301	0	0.578779	0.861562
NPC0001PT00439T00439	13.4	0	0.00742804	0.0162925	0.0905842	0	0.0821717	0	0.155158	0.00687323	0.0397801	0.000198584	0.0269581	0	0.000838007	0.00344882	0	0.00477968	0.17211	0.0618192	0.33156	0	0	0.871311	0.585675
NPC0001PT00443T00443	21.5333	0	0.12245	0.0909953	0.0561132	0	0.0424799	0	0.0161086	0	0.0395385	0	0.00326888	0.0693152	0.0013764	0	0	0	0.388613	0.0504789	0.119262	0	0	0.989226	0.155715
NPC0001PT00445T00445	12.8667	0	0	0.0058789	0.0282888	0	0.0235043	9.18692e-05	0.0343695	0.0663724	0.0242629	0.0022563	0	0.0617716	0.000973589	0.0137701	0	0	0.206896	0.0290638	0.5025	0	0	0.792594	0.64813
NPC0001PT00450T00450	9.26667	0	0.0844484	0.00374618	0.110122	0	0.0240261	0	0.0359214	0.0104514	0.0508352	0	0.0215889	0	0	0.00542802	0.00563568	0	0.418931	0.00274123	0.226125	0	0	0.982105	0.216077
NPC0001PT00452T00452	12.9	0	0.0761874	0	0.0160387	0	0	0	0	0.13027	0.0503298	0	0.00398459	0.0733363	0.000345574	0.0408581	0	0	0.0344352	0.0113806	0.562833	0	0	0.658966	0.835354
NPC0002PT00013T00013	14.29	1	0.0897919	0.0912491	0.0314648	0	0	0	0.0481873	0	0.0143971	0	0.00514628	0	0	0	0	0	0.635051	0.0250287	0.0596836	0	0	0.997162	0.618107
NPC0002PT00018T00018	28.5667	0	0.0844441	0.258681	0.091482	0	0	0	0	0.0230082	0.0266883	0	0.0123896	0.0156419	0.00196951	0	0	0	0.369926	0.00530768	0.110462	0	0	0.990251	0.150996
NPC0002PT00019T00019	33.6667	0	0.0447763	0.017311	0.084708	0.0407956	0.041244	0	0.151102	0.0249647	0.0124869	0	0.0176044	0	0	0	0	0	0.295389	0	0.242954	0.0266639	0	0.931057	0.383897
NPC0002PT00034T00034	21.2667	0	0.0427666	0.152779	0.231907	0	0.12537	0	0.10075	0.00032257	0.0273444	0	0.035184	0	0	0.00200698	0	0	0.14509	0.0321852	0.104294	0	0	0.915114	0.530294
NPC0002PT00036T00036	22.7667	0	0.0298577	0	0.0146134	0	0.00643701	0	0.0215035	0.0140183	0.0323158	0	0.0119623	0.00657995	0.000839082	0.0082887	0	0	0.783969	0.00194859	0.0676668	0	0	0.998219	0.980214
NPC0002PT00037T00037	18.4	0	0	0	0.0447088	0	0.0163712	0	0	0.109989	0.0249004	0	0.0310546	0.0234128	0.000664615	0.00681236	0	0	0.29903	0.0222712	0.420785	0	0	0.946742	0.361321
NPC0002PT00038T00038	27.2667	0	0.032938	0.00522096	0.0846185	0	0.0211593	0	0.154354	0.135966	0	0	0.00784354	0	0.00236184	0	0	0	0.462907	0.0158522	0.0679263	0.00885206	0	0.98868	0.26407
NPC0002PT00039T00039	12.3	0	0.123859	0.190848	0.0316001	0.0566152	0	0.0159696	0.0166346	0	0.0327539	0	0	0.00667745	0.00103068	0	0	0	0.472405	0	0.0516058	0	0	0.995638	0.241028
NPC0002PT00040T00040	22.9	0	0	0.0199517	0.0458335	0.0410446	0.0517869	0	0.0346231	0.389393	0.00392241	0.00324417	0.00311626	0.0269082	0.000232708	0.000918231	0	0	0.201351	0	0.177412	0.000261787	0	0.713723	0.704031
NPC0002PT00041T00041	3.19	1	0.147047	0.0702666	0.0517314	0.0283114	0.00924199	0.00609429	0.0488475	0.0010454	0.0332307	0	0.0222428	0.0122089	0.0015059	0	0	0	0.392192	0.00858064	0.167453	0	0	0.990758	0.145254

## Sheet: TCGA-CESC
id	status	OS.time	apCAFs	B.cells	C1QC..Macrophages	CD4..T.cells	CD8..T.cells	cDC1	eCAFs	Endothelial.cells	iCAFs	LAMP3..DCs	Mast.cells	myCAFs	Neutrophils	NK.cells	Plasma.cells	SPP1..Macrophages	Tregs	Tumor.cells	VCAN..Macrophages	P.value	Correlation	RMSE
TCGA-2W-A8YY-01A-11R-A37O-07	0	148	0.0175158	0.0041959	0.245754	0	0.0142301	0.00482465	0.114259	0.0832764	0	0.159961	0.00130984	0.0199277	0	0	0.19416	0.0509411	0	0.0896445	0	0	0.801382	0.600013
TCGA-4J-AA1J-01A-21R-A38B-07	0	226	0.00636777	0	0	0.0111928	0	0	0.155391	0.0546434	0.0157552	0.0318129	0.0032024	0.0279601	0.000766572	0.00285187	0.00759826	0.00155502	0	0.676522	0.00438061	0	0.738154	0.785274
TCGA-BI-A0VR-01A-11R-A10U-07	0	1505	0.0103839	0.0687078	0.0227088	0	0.0280495	0	0.0287596	0	0.0095465	0.0419305	0.00471018	0	0	0	0.276627	0.00980414	0	0.449435	0.0493371	0	0.875985	0.56905
TCGA-BI-A0VS-01A-11R-A10U-07	0	925	0.0451731	0.0120211	0.106883	0.0200726	0.0259013	0	0.320676	0.0501472	0	0.078524	0.00165433	0.042794	0	0	0.12582	0.0267534	0	0.143579	0	0	0.418299	0.915944
TCGA-BI-A20A-01A-11R-A14Y-07	0	72	0.0714038	0.0379464	0.306829	0	0.0337606	0.059412	0.0405494	0.0479733	0	0.053118	0.00201795	0	0.0158659	0	0.13793	0	0.0137951	0.179399	0	0	0.792613	0.640687
TCGA-C5-A0TN-01A-21R-A14Y-07	1	348	0	0	0.00727792	0.0668564	0.0202409	0	0.125048	0.103059	0	0.0934468	0.000253648	0.0462451	0.058869	0	0.0159527	0.113182	0.0233257	0.326242	0	0	0.207275	0.977751
TCGA-C5-A1BE-01B-11R-A13Y-07	1	2094	0.0153793	0.00728874	0.0267527	0	0	0	0.0836249	0.0224953	0	0.0678087	0.00285337	0.000662225	0	0	0.0241777	0.00894254	0.00202851	0.737986	0	0	0.524683	0.863952
TCGA-C5-A1BF-01B-11R-A13Y-07	1	570	0.0347086	0.00711525	0.141689	0	0.028343	0.005588	0.117166	0.09445	0	0.0370602	0.00102461	0.0392531	0	0.00813334	0.0570034	0	0	0.386762	0.0417026	0	0.681713	0.815266
TCGA-C5-A1BI-01B-11R-A13Y-07	0	1112	0.0246587	0.0366177	0.00138414	0	0.0237836	0	0.0406961	0	0	0.020617	0.00155042	0.0222153	0	0	0.130097	0.00598292	0	0.579629	0.112768	0	0.664994	0.748675
TCGA-C5-A1BJ-01A-11R-A13Y-07	0	4385	0.0486181	0.0119384	0	0.00918451	0	0	0.0561733	0.0110226	0	0.0153619	0.00321239	0	0	0	0.024209	0	0	0.800552	0.0197279	0	0.839566	0.695657
TCGA-C5-A1BK-01B-11R-A13Y-07	0	5385	0.0316124	0	0.0460606	0	0.0916298	0	0.0103042	0.00773139	0	0.0625587	0.00126795	0	0	0	0.121079	0	0.0839712	0.495062	0.0487227	0	0.756402	0.682234
TCGA-C5-A1BL-01A-11R-A13Y-07	0	5271	0.0119959	0	0.0831585	0	0.0287087	0	0.00660372	0.00614801	0	0.032862	0.00021525	0	0	0.00483898	0.0831645	0	0	0.727602	0.0147029	0	0.750327	0.70872
TCGA-C5-A1BM-01A-11R-A13Y-07	1	2520	0.0241138	0.000645412	0.0695113	0	0	0.00792355	0.00391949	0	0	0	0	0	0	0	0.0658825	0.0102146	0	0.791561	0.0262289	0	0.83559	0.657551
TCGA-C5-A1BN-01B-11R-A14Y-07	1	166	0	0	0	0.0262534	0	0	0.0968652	0.0588417	0	0.0358646	0.00117686	0.0122708	0.00546644	0	0.0159078	0.0419072	0	0.705446	0	0	0.310423	0.951203
TCGA-C5-A1BQ-01C-11R-A213-07	1	604	0.0156888	0.00230984	0.0620563	0	0.0514108	0.0137657	0.0276189	0.00168355	0	0.0016264	0	0	0	0	0.0239687	0	0	0.779336	0.0205351	0	0.685282	0.783375
TCGA-C5-A1M5-01A-11R-A13Y-07	1	2052	0.0560779	0.0151018	0.0361948	0	0.0083942	0.0438712	0.0405379	0.020184	0	0.0131241	0.00380443	0	0	0	0.106508	0	0	0.629088	0.0271135	0	0.791905	0.661085
TCGA-C5-A1M6-01A-11R-A13Y-07	1	955	0.0667879	0.00118126	0.0671472	0	0.0163334	0.0632773	0.270424	0.0581748	0	0.0556627	0.00261087	0	0.0194839	0	0.0589909	0	0	0.319926	0	0	0.432402	0.909726
TCGA-C5-A1M7-01A-11R-A13Y-07	0	1409	0.0168656	0.000358688	0	0.0118012	0	0.00391832	0.0207291	0.00902069	0	0.00700782	0.000985339	0	0	0	0.151461	0	0	0.749009	0.0288437	0	0.827387	0.572582
TCGA-C5-A1M8-01A-21R-A13Y-07	0	919	0	0	0	0	0	0	0.0291991	0	0.000491359	0.00820723	0	0.00624203	0	0	0.0137848	0.0635347	0	0.869436	0.00910439	0	0.827136	0.689331
TCGA-C5-A1M9-01A-11R-A13Y-07	1	1065	0	0.0100966	0.0592222	0	0.0350008	0.0411118	0.12599	0.0622635	0	0.154707	0.00135471	0.0070198	0	0	0.000100466	0.0139159	0.0195126	0.462945	0.00675874	0	0.526896	0.890169
TCGA-C5-A1ME-01A-11R-A13Y-07	0	132	0.0189396	0	0.0544809	0	0.0347822	0.177681	0.019853	0.0540752	0.032154	0.0599443	0.00765105	0.00696426	0	0	0.164779	0	0.0163314	0.352365	0	0	0.569945	0.834344
TCGA-C5-A1MF-01A-11R-A13Y-07	0	1617	0	0	0.1265	0	0.0349244	0	0.0477953	0.0181608	0.0827296	0.112391	0.00882538	0.0191307	0	0	0.401387	0	0.0384286	0.109726	0	0	0.837325	0.996717
TCGA-C5-A1MH-01A-11R-A14Y-07	1	1186	0.0370242	0	0.108869	0	0.0378059	0.00898972	0.0339347	0.0105256	0	0	0	0.000495867	0	0	0.0879111	0.0215375	0	0.648732	0.00417457	0	0.773254	0.697773
TCGA-C5-A1MI-01A-11R-A14Y-07	1	1083	0.1123	0.037916	0.276002	0.0394634	0.0729037	0.0197747	0.0882582	0.0634752	0	0.0307352	0.00239664	0.00988027	0.0114703	0	0.122936	0	0	0.112489	0	0	0.624996	0.786489
TCGA-C5-A1MJ-01A-11R-A14Y-07	1	14	0.136267	0	0.205274	0.00654648	0.000982748	0.066905	0.328153	0.147187	0	0.0585245	0.00252129	0.0216618	0	0	0.0107326	0	0	0.0152443	0	0	0.624291	0.904542
TCGA-C5-A1MK-01A-11R-A14Y-07	1	74	0	0.000730824	0	0	0	0	0.121533	0	0	0.0133053	0	0	0	0	0.00153986	0.0238471	0	0.813552	0.025492	0	0.865004	0.682592
TCGA-C5-A1ML-01A-11R-A14Y-07	1	636	0	0	0.023094	0	0	0.00178171	0.0694373	0.066453	0.00741467	0.0493305	0.000478154	0.00659416	0	0	0.0142393	0.00642946	0	0.744473	0.0102748	0	0.44238	0.899237
TCGA-C5-A1MN-01A-11R-A14Y-07	1	1245	0.0025878	0	0.0333029	0.0290548	0	0	0.0441521	0.0272602	0	0.00898975	0.00041116	0.0266909	0	0	0.00374394	0	0	0.81723	0.0065761	0	0.520578	0.862092
TCGA-C5-A1MP-01A-11R-A14Y-07	0	109	0	0.0902966	0.142333	0	0.0324076	0	0.125519	0	0	0.00298061	0.00540492	0.0203538	0	0	0.243245	0	0	0.290201	0.0472573	0	0.735353	0.738309
TCGA-C5-A1MQ-01A-11R-A14Y-07	0	17	0.106858	0.015913	0.101913	0	0.0201844	0.0477788	0.00545007	0	0	0.000988691	0.0047204	0.00158901	0	0	0.489781	0	0	0.12446	0.0803643	0	0.910669	1.20028
TCGA-C5-A2LS-01A-22R-A22U-07	0	1345	0	0.00116989	0.0384434	0	0.0221337	0.253577	0.0648488	0.0567187	0.0118686	0.192667	0.000791442	0	0.0150614	0	0.0211637	0	0	0.321556	0	0	0.206566	0.980043
TCGA-C5-A2LT-01A-11R-A18M-07	0	2226	0	0	0.188749	0.0672818	0.0475974	0	0.355385	0.024441	0	0.0433774	0.0152932	0.00947098	0	0.011155	0.117899	0	0	0.11935	0	0	0.466811	0.884915
TCGA-C5-A2LV-01A-11R-A18M-07	0	2234	0.0165335	0.0302356	0.145213	0	0.0390103	0.0641942	0.0775708	0.138268	0.010718	0.123329	0.00504304	0.0446757	0.00537519	0	0.107298	0.0909591	0.0291296	0.0724477	0	0	0.215113	1.00968
TCGA-C5-A2LX-01A-11R-A18M-07	0	491	0.0869546	0.0246973	0.152702	0	0.116609	0.0518977	0.0134947	0.0199809	0	0.0839922	0.0207271	0	0.00523061	0	0.309657	0	0.026372	0.0876841	0	0	0.846986	0.694432
TCGA-C5-A2LY-01A-31R-A18M-07	0	2383	0.0176565	0	0.172608	0	0.132187	0.0383606	0.0209787	0.00964408	0	0.0342399	0.000483813	0.00141419	0	0.0124322	0.0762021	0	0.0318286	0.409986	0.0419778	0	0.595447	0.828915
TCGA-C5-A2LZ-01A-11R-A213-07	1	3046	0.00156141	0.00817975	0.0270837	0	0.0187937	0.00180476	0.0249635	0.00601419	0	0.0418044	0.00260155	0	0	0	0.139626	0	0	0.727567	0	0	0.740235	0.676576
TCGA-C5-A2M1-01A-11R-A18M-07	0	1169	0.0156772	0.00728079	0.29226	0	0.106648	0.087857	0.0205433	0.0211961	0	0.156197	0.000953703	0.0019593	0.0211328	0	0.0220854	0	0.0715146	0.174696	0	0	0.266268	0.964031
TCGA-C5-A2M2-01A-21R-A18M-07	0	25	0.0204778	0.0208751	0.0334666	0.0935317	0.00443398	0.126387	0.104078	0.0711923	0	0.218844	0.000664892	0.00158231	0.0101674	0	0.0354848	0	0	0.258813	0	0	0.258753	0.965396
TCGA-C5-A3HD-01B-11R-A213-07	0	1582	0.0508326	0	0	0.0140692	0	0.0385014	0.0141039	0.0852452	0	0.223889	0.00577622	0.0160975	0.0120196	0	0.00292281	0.0596483	0.00845387	0.46844	0	0	0.217877	0.977257
TCGA-C5-A3HE-01A-21R-A22U-07	0	548	0	0.0404943	0.109773	0	0.184808	0.0677003	0.0643939	0.051702	0.00779887	0.100361	0.0113123	0	0.0220278	0	0.211804	0	0.0524364	0.0753872	0	0	0.86738	0.498961
TCGA-C5-A3HF-01A-11R-A213-07	1	543	0.0482181	0.020814	0.029338	0	0.0059146	0.0390481	0.0795958	0.0456478	0.0067257	0.0312986	0.00160198	0	0	0	0.188033	0	0	0.503765	0	0	0.829076	0.561246
TCGA-C5-A3HL-01A-11R-A213-07	0	621	0	0.007898	0	0	0	0	0.0278775	0.00311933	0	0.0170879	0.00158218	0.00552415	0	0.000626004	0.0434619	0.00270651	0	0.877868	0.0122489	0	0.772247	0.706885
TCGA-C5-A7CG-01A-11R-A32P-07	0	5564	0.020165	0	0.243051	0	0.248621	0.0807142	0.0486325	0	0	0.0533447	0.00391507	0.0113117	0	0	0.184229	0	0	0.106015	0	0	0.840398	0.546453
TCGA-C5-A7CH-01A-11R-A33Z-07	0	771	0.0110248	0	0	0	0	0	0.0445767	0.00923402	0	0.0134646	0	0.00596972	0	0	0.0216621	0.0166402	0	0.856576	0.0208517	0	0.784881	0.714595
TCGA-C5-A7CJ-01A-11R-A32P-07	1	3097	0.0247247	0.0466692	0	0	0.00917567	0	0.0864424	0.0211994	0	0.0170189	0.00121032	0.00720345	0	0	0.0620405	0.007535	0	0.68993	0.026851	0	0.780886	0.717806
TCGA-C5-A7CK-01A-11R-A32P-07	1	4086	0	0	0	0.0653036	0	0	0.402282	0.0448898	0	0.0498662	0.00042666	0	0	0	0.201031	0.0705408	0	0.16566	0	0	0.600162	0.835938
TCGA-C5-A7CL-01A-11R-A32P-07	1	471	0	0	0	0	0	0	0.0844823	0.00899795	0	0.0130245	0.00187052	0.00271118	0.00620571	0	0.0141297	0.024886	0	0.835393	0.00829914	0	0.844014	0.688082
TCGA-C5-A7CM-01A-11R-A33Z-07	0	294	0	0	0	0.129767	0	0	0.309257	0.121356	0	0.0339558	0.00117621	0.0327407	0	0.00512978	0.199239	0.00304885	0	0.163905	0.000424607	0	0.419619	0.997307
TCGA-C5-A7CO-01A-11R-A352-07	0	2233	0.0192529	0.0017062	0.0632377	0	0.000368301	0.000601066	0.0120999	0.0139446	0	0.0238152	0.000217915	0	0	0	0.00963116	0	0	0.855125	0	0	0.758715	0.735002
TCGA-C5-A7UC-01A-11R-A352-07	1	523	0.00228145	0	0	0.019064	0	0	0.0871146	0.0530597	0	0.0413629	0.000714311	0.0661748	0.0280451	0	0.0032839	0.038717	0	0.660182	0	0	0.53836	0.866841
TCGA-C5-A7UE-01A-11R-A33Z-07	0	2602	0.0091678	0	0	0	0	0	0.00546323	0	0	0.0102728	0.00225942	0.000818299	0	0	0.0404394	0.00563876	0	0.907583	0.0183573	0	0.840709	0.655168
TCGA-C5-A7UH-01A-11R-A352-07	0	1846	0	0	0.122175	0	0.00413657	0	0.0878661	0.0312151	0	0.0232092	0	0.00962624	0	0.00110248	0.123826	0	0	0.562436	0.0344077	0	0.746472	0.685201
TCGA-C5-A7UI-01A-11R-A36F-07	1	2888	0.030098	0.0690007	0.00648253	0	0.00596098	0.0297599	0.00255	0	0	0.0121755	0	0.021903	0	0	0.241388	0	0.00494707	0.434176	0.141558	0	0.71817	0.765097
TCGA-C5-A7X3-01A-11R-A352-07	1	284	0.0233805	0.00124321	0.10802	0	0	0	0.151372	0.0176397	0	0.0357888	0.00166622	0	0.000899421	0	0.595121	0	0.0116183	0.0532503	0	0	0.912165	1.61307
TCGA-C5-A7X5-01A-11R-A36F-07	1	414	0	0	0.0261197	0.00275402	0	0	0.162139	0.0451339	0	0.0159054	0.000420936	0.00352806	0	0	0.00200838	0.0141601	0	0.701734	0.0260965	0	0.361021	0.932197
TCGA-C5-A7X8-01A-11R-A36F-07	0	83	0.0144485	0.085813	0.000857676	0	0	0.0142586	0.186847	0.0023138	0.0311496	0.0277136	0.00550588	0.0200967	0	0	0.535753	0.000986436	0	0.074256	0	0	0.877197	1.43463
TCGA-C5-A7XC-01A-11R-A38B-07	0	1551	0.00287182	0.116405	0.0205115	0	0.0132345	0	0.0732064	0	0.01992	0.00765174	0.00612848	0.0167451	0	0	0.182295	0	0	0.476813	0.064218	0	0.843492	0.540505
TCGA-C5-A8XH-01A-11R-A37O-07	1	1394	0.0106758	0.00234048	0.228435	0	0.0247528	0.00818003	0.0573576	0.0272957	0	0.0623909	0.00173811	0.00319128	0	0.00431287	0.0446575	0	0.030845	0.493827	0	0	0.36497	0.931661
TCGA-C5-A8XI-01A-11R-A37O-07	0	254	0.0510511	0.0047374	0.00565312	0	0.00976594	0.014432	0.0278123	0.0280634	0	0.046507	0.000903285	0	0	0.000696094	0.19277	0	0	0.617608	0	0	0.820148	0.575323
TCGA-C5-A8XJ-01A-11R-A37O-07	0	2305	0	0.0371739	0.0621021	0	0.0219086	0.0233346	0.332192	0.0525857	0	0.0806348	0.00334753	0.033761	0	8.72002e-05	0.151463	0	0	0.20141	0	0	0.774021	0.647159
TCGA-C5-A8XK-01A-11R-A37O-07	0	3039	0.0199771	0	0.106651	0	0	0	0.0300352	0.0720479	0	0.128733	0.000486091	0.0419387	0.00298935	0.000869669	0.0245471	0	0.0105249	0.561199	0	0	0.484467	0.891548
TCGA-C5-A8YQ-01A-11R-A37O-07	1	715	0.0182095	0	0.0780159	0.0039506	0	0	0.100098	0	0	0.0232147	0.00162097	0.000939424	0	0	0.0382129	0.0581524	0	0.626283	0.051303	0	0.63544	0.819529
TCGA-C5-A8YR-01A-12R-A37O-07	1	837	0.000110326	0.0772333	0.454787	0.00562845	0.0335611	0	0.0369872	0.0302121	0.0183627	0.116172	0.00601637	0.0842036	0	0	0	0.00335641	0	0.133369	0	0	0.521168	0.906862
TCGA-C5-A8YT-01A-11R-A37O-07	0	186	0.368074	0.00805925	0.0930082	0	0	0	0.262903	0.0735647	0	0.0204439	0.00085012	0.0239059	0	0.128882	0.000667014	0	0	0.0196422	0	0	0.543666	0.927104
TCGA-C5-A8ZZ-01A-11R-A37O-07	0	636	0	0	0.0543199	0.0208856	0	0	0.538828	0.0500016	0	0.0548709	0.0048828	0.0165789	0	0	0.0943714	0	0	0.165261	0	0	0.59503	0.823237
TCGA-C5-A901-01A-11R-A37O-07	0	518	0.0208301	0.0113146	0	0	0	0	0.0211616	0	0	0	0.000808434	0.000691929	0	0	0.0568142	0.0368771	0	0.844955	0.00654705	0	0.796775	0.686574
TCGA-C5-A902-01A-11R-A37O-07	0	149	0.00145151	0.0229586	0.0918539	0	0.25096	0.0908551	0.0608897	0.0563008	0	0.0951774	0.00195026	0	0	0.0185447	0.00545963	0	0.0454916	0.258106	0	0	0.444715	0.933788
TCGA-C5-A905-01A-11R-A37O-07	0	4879	0	0	0.0686002	0.0320754	0	0	0.0123108	0.0102135	0	0.0564837	0.0012364	0.00523841	0	0	0.0228879	0.00603811	0	0.784916	0	0	0.49081	0.876132
TCGA-C5-A907-01A-11R-A37O-07	0	136	0.026087	0.00632253	0.175558	0	0.0379248	0.0430966	0.148426	0.0970584	0	0.149356	0.00184104	0.0239583	0.0357217	0	0.049178	0	0.0516322	0.153839	0	0	0.245165	0.969204
TCGA-DG-A2KH-01A-21R-A22U-07	0	34	0	0.00725344	0.0707831	0	0.0460519	0.378602	0.0249789	0.0427294	0.000648333	0.198865	0.000612081	0	0.0457401	0	0.0501745	0	0	0.133562	0	0	0.534453	0.867733
TCGA-DG-A2KJ-01A-11R-A32Y-07	0	1791	0.0663813	0.0101066	0.26043	0	0.014821	0.0455956	0	0.0255923	0	0.0298709	0.0209942	0	0	0.0261153	0.387235	0	0.0566766	0.0561818	0	0	0.86524	0.901575
TCGA-DG-A2KK-01A-11R-A180-07	0	1544	0.033462	0.0117529	0.111625	0	0.0270783	0.0206731	0.048289	0.0231251	0	0.0805774	0.000487627	0	0	0	0.0386102	0	0	0.604319	0	0	0.363632	0.931436
TCGA-DG-A2KL-01A-11R-A180-07	0	1367	0	0	9.96337e-05	0	0.00239239	0.00300222	0.202667	0	0	0.0327302	0.000629179	0	0	0	0.00622517	0.0126501	0	0.69354	0.0460636	0	0.783413	0.755653
TCGA-DG-A2KM-01A-11R-A180-07	0	1218	0.0321019	0	0.23981	0	0.226832	0	0.0150439	0	0	0.0142104	4.37515e-05	0	0	0	0.166703	0	0.00872447	0.173916	0.122613	0	0.891444	0.489388
TCGA-DR-A0ZL-01A-11R-A10U-07	0	2155	0.0277725	0	0	0.0263289	0	0	0.0114412	0.0158817	0	0.0967646	0.00145748	0.011101	0	0	0.0316148	0.0168061	0	0.760832	0	0	0.395331	0.918305
TCGA-DR-A0ZM-01A-12R-A10U-07	0	1289	0.0157789	0	0.0492704	0	0.0637696	0.00661884	0.0136926	0.000779346	0	0.00446151	0.000685214	0	0	0.00234635	0.0482184	0	0.0125481	0.75913	0.0227009	0	0.749328	0.738268
TCGA-DS-A0VK-01A-21R-A10U-07	1	1118	0.0311025	0	0	0.0150407	0	0	0.1415	0.0772453	0.0460746	0.0480042	0.000490082	0	0.0262824	0	0.022533	0.252793	0	0.338934	0	0	0.2661	0.963934
TCGA-DS-A0VL-01A-21R-A10U-07	0	81	0.00148266	0	0.0954973	0	0	0.00551745	0.038483	0.053359	0.0133778	0.0606499	0.00392968	0	0	0.0013771	0.0712492	0	0.00972572	0.645351	0	0	0.591025	0.821717
TCGA-DS-A0VM-01A-11R-A10U-07	0	2128	0	0	0.0754917	0.000554205	0	0.0230758	0.309524	0.103785	0	0.125449	0.00488109	0.00889546	0	0.00645067	0.0161481	0	0	0.325744	0	0	0.438225	0.926243
TCGA-DS-A0VN-01A-21R-A10U-07	0	2910	0	0	0.0330049	0	0.0888039	0	0.0699192	0.0202799	0	0.0675047	0.000836994	0.0126722	0	0.00124244	0.0156955	0	0.0246747	0.603359	0.0620066	0	0.815535	0.760217
TCGA-DS-A1O9-01A-11R-A14Y-07	1	266	0.00567244	0.0154633	0.103569	0	0.0652371	0	0.128291	0.021372	0	0.112568	0.000617487	0.0209626	0	0	0.00607701	0.0739396	0	0.446066	0.000164565	0	0.537969	0.890507
TCGA-DS-A1OA-01A-11R-A14Y-07	1	879	0.059384	0	0.222308	0	0.0184275	0.0224775	0.0532068	0.0124972	0	0.0337664	0.00036986	0	4.95434e-07	0	0.21188	0	0.0112345	0.354447	0	0	0.816499	0.585364
TCGA-DS-A1OB-01A-11R-A14Y-07	1	861	0	0.000227567	0.00923092	0	0	0	0.0507376	0.00365465	0	0.0146179	0.000586045	0.00261266	0	0	0.0358372	0.0622728	0.00515567	0.786972	0.0280953	0	0.73369	0.74983
TCGA-DS-A1OC-01A-11R-A14Y-07	0	376	0.0180166	0	0.219866	0	0.048577	0	0.0133183	0.0160789	0	0.026907	0.00265754	0.000616514	0	0	0.108102	0	0	0.53725	0.00860975	0	0.724368	0.717938
TCGA-DS-A1OD-01A-11R-A14Y-07	0	3097	0.155556	0.057667	0.304584	0.0508286	0.0881344	0.0682514	0	0.0102855	0	0.0130559	0.00373814	0.00629964	0.008499	0	0.159375	0	0	0.0737257	0	0	0.85579	0.547724
TCGA-DS-A3LQ-01A-21R-A21T-07	0	183	0	0	0.141433	0.0164426	0	0	0.23616	0.0363592	0	0.0446352	0.00359201	0.0229495	0.00752463	0	0.175356	0.115385	0	0.200164	0	0	0.644724	0.77128
TCGA-DS-A5RQ-01A-11R-A28H-07	0	208	0.0125519	0.00914113	0.0523629	0	0	0	0.0223857	0	0	0.0105396	0	0	0	0	0.0077358	0	0	0.857138	0.0281452	0	0.861103	0.670246
TCGA-DS-A7WF-01A-11R-A352-07	1	492	0.198204	0.0338244	0.0325313	0	0.0126155	0.0227617	0.179152	0.15766	0	0.110201	0.00603523	0.0833103	0	0	0.0697475	0	0	0.0939562	0	0	0.612816	0.842478
TCGA-DS-A7WH-01A-22R-A352-07	0	223	0.000245535	0.0609896	0.0403287	0.107578	0	0.0427161	0.56867	0	0	0.0479628	0.00418379	0.00501854	0.00160824	0.00474144	0.0294958	0	0	0.0864612	0	0	0.235712	0.97255
TCGA-DS-A7WI-01A-12R-A352-07	1	252	0.0167855	0	0.0905185	0	0.0125817	0	0.00319193	0.0200496	0	0.0255708	0.00123324	0.0161582	0.000290353	0.00502538	0.0431009	0	0.03001	0.71312	0.022364	0	0.772139	0.738102
TCGA-EA-A1QS-01A-61R-A22U-07	0	40	0.0818686	0.098229	0.0186738	0.0179308	0	0.0159341	0.442567	0.0970854	0	0	0.00681254	0.0626513	0	0	0.0894473	0	0	0.0688007	0	0	0.512139	0.866539
TCGA-EA-A1QT-01A-11R-A14Y-07	0	8	0	0	0.0383889	0	0.0272717	0	0.0731932	0	0.0335646	0.0448993	0.00134723	0	0	0	0.00812925	0	0	0.695687	0.0775186	0	0.675438	0.800705
TCGA-EA-A3HQ-01A-11R-A213-07	0	65	0	0	0.129032	0	0.00964427	0.0221904	0.125886	0	0	0.0450378	0.000997524	0.00314567	0	0	0.0240394	0.0975362	0	0.542491	0	0	0.59202	0.856169
TCGA-EA-A3HR-01A-11R-A213-07	0	40	0.0503773	0	0	0	0	0	0	0.0126903	0	0.0148558	0.000638022	0.00227624	0	0	0.00624928	0.00643342	0	0.901335	0.00514475	0	0.842067	0.673854
TCGA-EA-A3HS-01A-11R-A213-07	0	40	0.0319501	0.00188515	0.0210683	0	0.00206947	0	0.140952	0.0272387	0	0.0266913	0.000654897	0	0	0.016195	0.0673323	0.0619485	0.00465358	0.587415	0.00994548	0	0.534756	0.855083
TCGA-EA-A3HT-01A-61R-A21T-07	0	19	0	0.00184412	0.00151354	0	0	0.00241212	0.154	0	0	0	0.00125235	0	0	0	0.0201946	0.0299484	0.00140339	0.776554	0.0108774	0	0.890497	0.677189
TCGA-EA-A3HU-01A-11R-A213-07	0	81	0.010964	0.0301754	0.171185	0	0.188448	0.000934255	0.0474043	0.0152432	0	0.0301805	0	0	0	0.00430577	0.206626	0	0	0.294534	0	0	0.770966	0.645804
TCGA-EA-A3QD-01A-32R-A22U-07	0	33	0.10171	0.020761	0.155217	0	0.126616	0.0124242	0.0919393	0.0337705	0	0.064498	0.00348998	0	0	0	0.228998	0.0136088	0	0.146968	0	0	0.869415	0.503625
TCGA-EA-A3QE-01A-21R-A21T-07	0	47	0.00125932	0.0553133	0.0415177	0	0.0658921	0	0.0179892	0	0.0132481	0.0311853	0	0.0189699	0	0	0.0843468	0	0	0.576388	0.0938898	0	0.727012	0.734918
TCGA-EA-A3Y4-01A-51R-A24H-07	0	35	0.0155741	0	0.131066	0	0.264257	0.0139328	0.0225284	0.0263006	0.00219167	0.0643912	0.00707354	0.0068012	0	0	0.0351339	0	0.0781446	0.310132	0.0224735	0	0.410057	0.928192
TCGA-EA-A410-01A-11R-A32Y-07	0	56	0.144479	0	0.120831	0.00169337	0.0192871	0	0.282345	0.138642	0	0.0811642	0.00151198	0.0977936	0	0	0.0580423	0.0293777	0	0.0248322	0	0	0.343575	0.94096
TCGA-EA-A411-01A-11R-A24H-07	0	41	0.0516676	0	0.0582232	0.0548176	0	0.00420214	0.277363	0.0427552	0	0.0469773	0.00349655	0	0	0	0.226141	0	0	0.234356	0	0	0.86591	0.50889
TCGA-EA-A439-01A-11R-A24H-07	0	20	0	0.069898	0.0843585	0	0.00812768	0.0762868	0.589862	0.00399995	0	0.0246374	0.00385588	0	0	0.00906355	0.0521105	0	0	0.0777995	0	0	0.556376	0.881508
TCGA-EA-A43B-01A-81R-A32Y-07	0	55	0.00269655	0	0.0578349	0	0.0552395	0.0177088	0.028667	0.050536	0.00336058	0.0308234	0.00220538	0.023101	0	0	0.174293	0	0.056215	0.413734	0.083585	0	0.770125	0.638989
TCGA-EA-A44S-01A-12R-A26T-07	0	9	0.034294	0.00892017	0.0358081	0	0.0192584	0.00143927	0.0261995	0	0	0.0187426	0.00231462	0	0	0	0.0693762	0.00630199	0.00351501	0.729291	0.0445391	0	0.764017	0.712027
TCGA-EA-A4BA-01A-21R-A26T-07	0	10	0.0175444	0	0.0447943	0.0277541	0	0	0.571898	0	0	0.0802056	0.0125849	0.119661	0	0	0.001928	0.0530601	0	0.0705698	0	0	0.344687	0.956089
TCGA-EA-A50E-01A-21R-A26T-07	0	8	0	0	0.101462	0	0	0	0.235946	0.0407927	0	0.0171771	0.000686428	0.00946704	0	0	0.0703112	0.0405545	0	0.483604	0	0	0.578712	0.838989
TCGA-EA-A556-01A-11R-A26T-07	0	0	0.0432018	0.0125202	0.0587361	0	0	0.000767675	0.693599	0.0694095	0	0.047828	0.00186577	0	0	0.00694621	0.00131766	0.00118484	0	0.0626228	0	0	0.369633	0.950844
TCGA-EA-A5FO-01A-21R-A28H-07	0	45	0	0.00374555	0	0.0767004	0	0.0239427	0.0343923	0.064499	0	0.161759	9.60039e-05	0.0117355	0.000761524	0	0	0.0483823	0	0.573986	0	0	0.259471	0.966206
TCGA-EA-A5O9-01A-11R-A28H-07	0	27	0.00463835	0.0107569	0.00958643	0	0	0.0102277	0.0132944	0.00841929	0	0.00482022	0.000774246	0	0	0	0.00675948	0	0	0.923739	0.00698427	0	0.867448	0.649867
TCGA-EA-A5ZD-01A-11R-A28H-07	0	21	0.0230929	0.00875049	0.0559289	0	0	0.00495331	0.035526	0.0179356	0	0.0026404	0.00120852	0.00203183	0	0	0.012357	0	0.0163018	0.783365	0.035908	0	0.866831	0.687508
TCGA-EA-A5ZE-01A-11R-A28H-07	0	22	0.0632588	0.0380362	0.201341	0	0.0223211	0.0263326	0.206262	0.0455496	0	0.0986985	0.00354617	0	0	0	0.186651	0	0	0.108002	0	0	0.791325	0.612585
TCGA-EA-A5ZF-01A-11R-A28H-07	0	26	0	0.0422866	0.134972	0.0566633	0	0	0.496448	0.0739454	0	0.050763	0.00272543	0.00261239	0	0	0.0601506	0	0	0.0794328	0	0	0.340106	0.941602
TCGA-EA-A6QX-01A-12R-A33Z-07	0	19	0.0138969	0.0116474	0.133715	0	0	0	0.0540894	0.020752	0	0.00675808	0.00169062	0	0	0	0.226228	0	0	0.531223	0	0	0.832804	0.573807
TCGA-EA-A78R-01A-11R-A32P-07	0	12	0.01731	0.0155962	0.00612221	0	0.00261264	0	0.0520765	0.01207	0	0.0273141	0.000532437	0.00479838	0	0	0.00825178	0	0.00621901	0.796701	0.0503956	0	0.723714	0.761514
TCGA-EA-A97N-01A-11R-A38B-07	0	11	0.0405551	0.0223509	0.0101869	0	0	0.00928411	0.200842	0.00678621	0	0.0120059	0.00110098	0.0162023	0	0	0.0076154	0.000662914	0	0.669082	0.00332518	0	0.553376	0.861624
TCGA-EK-A2GZ-01A-11R-A180-07	0	383	0	0	0	0	0	0	0.0344515	0.00313734	0	0.00917554	0.000454307	0.00369843	0	0	0.0101523	0.0502573	0	0.862752	0.0259213	0	0.839111	0.68234
TCGA-EK-A2H0-01A-11R-A180-07	0	1398	0	0	0.0377427	0	0	0	0.0182716	0.0162313	0	0.0723119	0.00100363	0.00745169	0	0.0105112	0.00139311	0	0.00566262	0.749751	0.0796692	0	0.538987	0.855106
TCGA-EK-A2H1-01A-11R-A180-07	0	799	0	0	0.136811	0	0	0.0132507	0.164781	0.0711651	0	0.0863755	0.00479256	0.0188721	0.0119568	0.01785	0.115408	0	0.0331938	0.325544	0	0	0.605992	0.800995
TCGA-EK-A2IP-01A-11R-A180-07	0	202	0	0	0.0284921	0.0140096	0.0326321	0	0.0574352	0.0283458	0	0.018582	0.000935265	0.00374098	0.0129977	0	0.00587502	0	0	0.796954	0	0	0.366894	0.930209
TCGA-EK-A2IR-01A-11R-A180-07	0	2679	0	0	0.0437059	0.327015	0	0	0.180573	0.1028	0	0.102068	0	0.0464717	0.00616718	0	0.0365608	0.0597238	0	0.0949146	0	0	0.162779	0.986451
TCGA-EK-A2PG-01A-11R-A18M-07	0	16	0	0	0	0	0	0	0.00149666	0	0.00140985	0.00536447	0	0.0027846	0	0	0.0223834	0.0221965	0.00232582	0.920237	0.0218013	0	0.823803	0.674154
TCGA-EK-A2PI-01A-11R-A18M-07	0	0	0	0	0	0	0	0	0.257614	0.00905625	0	0.0367762	0.0014295	0	0	0	0.00217071	0.0673238	0	0.583833	0.0417967	0	0.461874	0.900366
TCGA-EK-A2PK-01A-11R-A18M-07	0	0	0.0200642	0.0107421	0.0776341	0	0.022167	0.0341492	0.0492408	0.0410601	0	0.0441669	0.00135764	0.0158169	0	0.0778396	0.572192	0	0	0.0335695	0	0	0.834223	1.63885
TCGA-EK-A2PL-01A-11R-A18M-07	0	0	0	0	0	0	0	0	0.0123971	0.0043316	0.00196475	0.00609246	3.05103e-05	0.00135423	0	0	0.00726399	0.00140787	0	0.941354	0.023803	0	0.741682	0.726795
TCGA-EK-A2PM-01A-11R-A18M-07	0	0	0	0	0	0.00136842	0	0	0.114931	0.00915082	0.0371552	0.0295525	0.000126037	0.0104819	0	0	0.00449784	0.0133865	0	0.744408	0.0349418	0	0.560336	0.848943
TCGA-EK-A2R7-01A-11R-A18M-07	0	27	0.101962	0.00562286	0.115562	0	0	0.0339032	0	0.018926	0.0357081	0.029452	0.00113085	0	0	0	0.532428	0	0	0.125304	0	0	0.87769	1.41868
TCGA-EK-A2R8-01A-21R-A18M-07	0	40	0.0260758	0.0209797	0.0299635	0	0.0235478	0	0.161322	0.0647799	0	0.110851	0.00209662	0.0342655	0.0261091	0	0.0335996	0	0	0.466409	0	0	0.452196	0.906686
TCGA-EK-A2R9-01A-11R-A18M-07	0	4	0.0811921	0.117295	0.14075	0	0.0165056	0.0508089	0.279835	0.0782704	0	0.106722	0.0034287	0	0	0	0.0614967	0	0	0.0636958	0	0	0.418872	0.915851
TCGA-EK-A2RA-01A-11R-A18M-07	0	302	0.00772446	0.00738988	0.0326357	0	0.0679103	0.0150865	0.00106388	0.0188038	0.00625447	0.0745892	0.000113364	0.00405926	0	0.00264795	0.0168445	0	0.0317939	0.67374	0.039343	0	0.685053	0.801259
TCGA-EK-A2RB-01A-11R-A18M-07	0	9	0.00291762	0	0.0266381	0	0	0.00302875	0.0192857	0.0014706	0	0.0105722	0	0.00154036	0	0.012816	0.00146323	0	0.000318785	0.913899	0.00604935	0	0.872658	0.649584
TCGA-EK-A2RC-01A-11R-A18M-07	0	129	0.0470752	0.00919338	0.0701923	0	0.0256735	0	0.0567555	0.00140748	0	0.0250374	0.002687	0.00186901	0	0.000151412	0.0880428	0	0.0117546	0.653282	0.00687857	0	0.659471	0.772087
TCGA-EK-A2RE-01A-11R-A18M-07	0	57	0	0	0	0.00301102	0	0	0.0401638	0.00353178	0	0.00595201	0	0.0104555	0	0	0.00139136	0.0209945	0	0.895711	0.0187886	0	0.748452	0.731928
TCGA-EK-A2RJ-01A-11R-A18M-07	0	53	0.0240733	0.0597666	0.0529319	0	0.0769257	0	0.0335682	0.0392699	0	0.0410769	0.00460003	0.00508601	0	0	0.153	0	0.0257688	0.349533	0.1344	0	0.550693	0.843421
TCGA-EK-A2RK-01A-11R-A18M-07	0	13	0	0.0304439	0.0919736	0	0.0715524	0.0293114	0.0293485	0.0231626	0	0.122611	0.00151403	0.0127233	0	0	0.00302602	0	0	0.576879	0.00745443	0	0.481253	0.893879
TCGA-EK-A2RL-01A-11R-A18M-07	0	721	0.0436394	0	0.0288318	0	0.0275763	0.228085	0.127	0.0729949	0.0130339	0.165618	0.000458628	0	0.0084788	0	0.0311171	0	0.00592238	0.247244	0	0	0.277017	0.960668
TCGA-EK-A2RM-01A-21R-A18M-07	0	50	0.0181201	0	0	0.00261159	0.0104338	0	0.390421	0.0412462	0.0071144	0.021491	0.000834323	0	0.037342	0	0.0366183	0.158899	0	0.274868	0	0	0.455779	0.915659
TCGA-EK-A2RN-01A-12R-A213-07	0	71	0.000120453	0.0108975	0	0	0	0	0.0144131	0.00401144	0	0.0170063	0	0.00496976	0	0	0.00415773	0.0771479	0.00120535	0.816648	0.0494223	0	0.687652	0.776624
TCGA-EK-A2RO-01A-11R-A18M-07	0	2	0.0673573	0.00988201	0	0	0	0	0.167306	0.00482239	0	0.0422695	0	0	0	0.0101456	0.00148593	0.0178039	0	0.649883	0.0290445	0	0.460511	0.896971
TCGA-EK-A3GJ-01A-21R-A213-07	0	3	0.00338518	0	0.0246619	0	0.116276	0.0795495	0.0260378	0.00990829	0	0.0377922	0	0	0	0	0.00571698	0.0413673	0.0428751	0.485331	0.127099	0	0.625072	0.851117
TCGA-EK-A3GK-01A-11R-A213-07	0	15	0.0249415	0	0.165808	0	0.0513401	0.0730685	0.00594327	0.0172959	0	0.0596487	0.00123209	0	0	0	0.0441151	0	0.00901848	0.547588	0	0	0.405237	0.916215
TCGA-EK-A3GM-01A-11R-A213-07	0	0	0	0.0230015	0.0273161	0.0342973	0.00906696	0.18891	0.17054	0.193155	0.00502809	0.121141	0.00738854	0.0102532	0.0393078	0	0.0162441	0	0.0349509	0.1194	0	0	0.161084	0.986672
TCGA-EK-A3GN-01A-11R-A213-07	0	1	0	0	0.081565	0	0.00886615	0.0412914	0.147006	0.0882694	0	0.146254	0.00231963	0.00560838	0.0279153	0	0.00261403	0	0.00437157	0.443919	0	0	0.324432	0.947724
TCGA-EX-A1H5-01A-31R-A13Y-07	0	178	0.0497291	0	0.0296305	0.112859	0	0	0.0577807	0.0843788	0	0.0595659	0.0124941	0.0102246	0.00365544	0	0.257462	0.0105894	0	0.31163	0	0	0.701749	0.807692
TCGA-EX-A1H6-01B-11R-A22U-07	0	241	0.0586241	0.0338641	0.101871	0	0.0405342	0.0648389	0.106595	0.0883047	0.0238733	0.0672932	0.0139887	0	0	0	0.129276	0	0	0.270937	0	0	0.574156	0.818946
TCGA-EX-A3L1-01A-11R-A32Y-07	0	211	0	0	0.0425097	0	0	0.0045956	0.215411	0.0434583	0	0.0407697	0.000765234	0.0144659	0.0694726	0	0.13094	0	0.010342	0.42727	0	0	0.576605	0.8176
TCGA-EX-A449-01A-11R-A32Y-07	0	34	0.00546141	0.0101703	0.183111	0	0.045985	0.199872	0.0715909	0.124099	0.0346421	0.110621	0.00111102	0	0.0327035	0	0.039918	0	0.0399526	0.100762	0	0	0.178613	0.98631
TCGA-EX-A69L-01A-11R-A32P-07	0	136	0	0	0.0852029	0	0.0788345	0.0630776	0.0652171	0.0446022	0.0123807	0.0186447	0.00357066	0.0219865	0	0	0.205941	0	0.0957068	0.264544	0.0402919	0	0.810688	0.589237
TCGA-EX-A69M-01A-11R-A32P-07	0	186	0.000348641	0.0069118	0.0525828	0	0.0660054	0.0109341	0.0285512	0.0281638	0	0.0578257	0.00129416	0	0	0	0.129916	0	0	0.552267	0.0651994	0	0.754205	0.672906
TCGA-EX-A8YF-01A-11R-A37O-07	0	144	0.00905733	0	0.142744	0	0.0358496	0.0378518	0.0341513	0.025867	0	0.023788	0.000196692	0	0	0	0.617133	0	0.0169057	0.0564553	0	0	0.913204	1.70027
TCGA-FU-A23K-01A-11R-A16R-07	0	37	0.0364932	0.0103062	0.12477	0	0.0215776	0.016274	0.0686582	0.0378098	0	0.0433543	0.00884918	0	0	0	0.570022	0	0	0.061885	0	0	0.905934	1.5233
TCGA-FU-A23L-01A-11R-A16R-07	0	37	0.00298267	0.0480701	0.0906608	0	0.0987744	0.0270247	0.0271331	0.0389041	0.0390442	0.00982729	0.00195598	0	0	0	0.130198	0	0.0138526	0.471572	0	0	0.729995	0.698093
TCGA-FU-A2QG-01A-11R-A18M-07	0	28	0	0	0.00412268	0	0.031728	0.0113615	0.0656739	0.0242756	0	0.0450549	0.00190428	1.41986e-05	0	0.0086129	0.00551114	0	0.0121768	0.786829	0.00273511	0	0.333884	0.94361
TCGA-FU-A3EO-01A-11R-A213-07	0	66	0.0591907	0	0.160991	0	0.00751094	0.111906	0.0453504	0.0473846	0.0136734	0.0211361	0.00494708	0	0	0	0.0263764	0	0.0528515	0.448682	0	0	0.168121	0.990361
TCGA-FU-A3HY-01A-11R-A21T-07	0	20	0	0	0	0.0267385	0	0	0.0516805	0.00709129	0	0.00795745	0.000208568	0.00305516	0.00257408	0.00200094	0.000118807	0.00347006	0	0.893908	0.00119622	0	0.766734	0.722987
TCGA-FU-A3HZ-01A-11R-A213-07	0	31	0.0598737	0	0.0526528	0.112377	0.00495263	0	0.145246	0.100995	0	0.140006	0.00233746	0.0334894	0	0	0.00166655	0.202313	0	0.144091	0	0	0.204798	0.97875
TCGA-FU-A3NI-01A-11R-A21T-07	0	44	0.0293266	0.0396184	0.0752342	0.05077	0.0394674	0	0.0982299	0.0299844	0.00646178	0.0656538	0.00397407	0.00742877	0	0	0.0144158	0	0	0.51838	0.0210548	0	0.561968	0.874768
TCGA-FU-A3TQ-01A-11R-A22U-07	0	48	0.00111929	0.000749806	0.00673287	0	0	0	0.0335049	0.00278973	0	0.0210962	0.000312029	0.00160639	0	0	0.0442289	0	0	0.860496	0.027364	0	0.851534	0.654682
TCGA-FU-A3TX-01A-11R-A22U-07	0	45	0.0963311	0.162524	0.0144829	0	0	0	0.0036933	0.123989	0	0.0988973	0.00502478	0.0291938	0	0	0.0833845	0.0234229	0.141314	0.191506	0.0262357	0	0.5783	0.839697
TCGA-FU-A3WB-01A-11R-A22U-07	0	25	0	0	0.00974718	0	0.02531	0.0167755	0.217358	0.0449755	0	0.110663	0.00162928	0.023917	0	0	0.0848947	0	0	0.46473	0	0	0.571375	0.833557
TCGA-FU-A3YQ-01A-11R-A22U-07	0	107	0.00728844	0.10342	0.0157844	0	0.0149348	0.000213001	0.0747815	0	0	0	0	0.00454268	0	0	0.197446	0	0	0.494099	0.0874899	0	0.793629	0.613689
TCGA-FU-A40J-01A-11R-A24H-07	0	41	0.0833857	0.113106	0.040232	0	0.051448	0.072228	0.161691	0.120402	0.0225973	0.150305	0.0154363	0	0	0	0.0546034	0	0	0.114565	0	0	0.47716	0.901365
TCGA-FU-A57G-01A-11R-A26T-07	0	40	0	0.0591533	0	0.0396074	0	0.0217769	0.438029	0.151658	0	0.0183545	0.00363771	0.241847	0	0.0076493	0.00071656	0.0145711	0	0.00299879	0	0	0.480565	0.936936
TCGA-FU-A5XV-01A-11R-A28H-07	0	60	0.00226387	0	0	0	0	0	0.0178234	0.00164684	0	0.0035401	0.00147165	0	0	0	0.0278149	0	0	0.929285	0.0161543	0	0.823689	0.670434
TCGA-FU-A770-01A-11R-A33Z-07	0	34	0.00526398	0.00753763	0.075445	0.0457573	0.00342176	0.107394	0.150569	0.131419	0	0.145982	0.00397625	0.00663497	0.0483792	0	0.00597994	0	0	0.26224	0	0	0.210938	0.976928
TCGA-GH-A9DA-01A-21R-A37O-07	0	274	0	0	0.0388398	0	0.0171095	0.0228751	0.172795	0.0332711	0	0.0418178	0.00240483	0.0164982	0	0.00111089	0.00860826	0.027877	0.0250421	0.564197	0.0275535	0	0.441342	0.909025
TCGA-HG-A2PA-01A-11R-A213-07	0	773	0.00357574	0.0639221	0	0	0.0417713	0	0.0566222	0.0173272	0.0213681	0.0797309	0.00868846	0	0	0	0.101951	0.0323418	0	0.449224	0.123477	0	0.619882	0.794241
TCGA-HM-A3JJ-01A-21R-A21T-07	1	659	0.0346542	0.0258429	0.171668	0	0.0146893	0.0782684	0.233483	0.0463184	0	0.0263626	0.0047479	0	0	0	0.0865726	0	0	0.277392	0	0	0.635297	0.807346
TCGA-HM-A3JK-01A-11R-A32Y-07	0	168	0.0870082	0.0311764	0.0366451	0	0	0.0475207	0.430415	0	0	0.00486648	0.0057779	0	0	0.00316497	0.171507	0.0297414	0	0.152176	0	0	0.784157	0.624506
TCGA-HM-A4S6-01A-11R-A26T-07	0	244	0.00864777	0.0253665	0.138734	0	0.0338643	0.00455197	0.0658528	0	0	0	0	0	0	7.79785e-06	0.0250217	0.010986	0	0.671752	0.0152155	0	0.800094	0.748718
TCGA-HM-A6W2-06A-22R-A33Z-07	0	125	0	0	0.166638	0.0785178	0.00420307	0	0.298776	0.108163	0.00926027	0.128276	0.00207524	0.094537	0	0	0.00197858	0.0353343	0	0.0722395	0	0	0.195343	0.980948
TCGA-IR-A3L7-01A-21R-A213-07	0	3509	0.0565201	0.0229811	0.00812795	0	0	0	0.0967841	0.0341609	0.0211344	0.0295644	0.000447075	0	0	0	0.000109336	0	0	0.730171	0	0	0.713203	0.785709
TCGA-IR-A3LA-01A-11R-A22U-07	0	3780	0	0.032392	0.189676	0.0469032	0.0219764	0.0384476	0.163416	0.0477198	0.148882	0.113324	0.0016242	0.0223384	0.00328292	0	0.0372767	0	0	0.132741	0	0	0.0756798	1.00691
TCGA-IR-A3LB-01A-11R-A24H-07	1	2032	0	0.00977222	0.0499366	0.0454899	0	0	0.49096	0.069817	0.077111	0.11473	0.00476091	0	0.00379956	0.00519234	0.0234313	0	0	0.104999	0	0	0.289976	0.963041
TCGA-IR-A3LC-01A-11R-A213-07	0	3333	0.0221133	0.0108625	0.031641	0	0.027797	0	0.0575248	0.0211317	0	0.0302705	0.00537382	0	0	0.00875908	0.00869988	0	0	0.677136	0.0986904	0	0.670175	0.804528
TCGA-IR-A3LF-01A-21R-A22U-07	0	2949	0.0346281	0.0595679	0.111195	0.0175554	0.0391311	0.174047	0.127482	0.134243	0.0230213	0.101758	0.00947017	0	0	0	0.0702813	0	0	0.0976205	0	0	0.468018	0.892986
TCGA-IR-A3LH-01A-21R-A213-07	0	2394	0.0385138	0	0.230425	0	0.147419	0.0550323	0.113336	0.007744	0	0.034955	0.00248397	0.0128228	0	0	0.325357	0	0	0.0319124	0	0	0.894301	0.643376
TCGA-IR-A3LI-01A-11R-A32Y-07	0	2445	0	0.0495952	0.0982069	0	0.00782422	0.13983	0.0661806	0.0795834	0.0336922	0.186566	0.00371093	0	0	0	0.000362634	0	0.0025137	0.331933	0	0	0.243897	0.969239
TCGA-IR-A3LK-01A-12R-A213-07	0	808	0	0.0633816	0.188182	0	0.0465602	0	0.0423949	0.024568	0.010356	0.133403	0.00481248	0.0180602	0.0052724	0	0.0167565	0.0237475	0.00774016	0.414765	0	0	0.27861	0.96017
TCGA-IR-A3LL-01A-11R-A213-07	0	720	0.00387257	0	0.0756277	0	0.0726622	0	0.0111035	0.00233871	0	0.0293604	0.0181116	0.000701238	0	0.0208309	0.0272696	0	0.0179018	0.680848	0.0393716	0	0.792017	0.746454
TCGA-JW-A5VG-01A-11R-A28H-07	0	439	0	0	0.250214	0	0.0324606	0.0782806	0.0471748	0.0980284	0.0220104	0.104985	0.0116607	0.0183317	7.82346e-05	0.0338683	0.0377327	0	0.0954122	0.169762	0	0	0.271461	0.96248
TCGA-JW-A5VH-01A-11R-A28H-07	1	100	0	0	0	0.0744468	0	0	0.394859	0.162462	0	0.069557	0.00103593	0.151117	0	0	0.000663078	0.110013	0	0.0358461	0	0	0.184782	0.98302
TCGA-JW-A5VI-01A-11R-A28H-07	0	506	0.0325919	0.00452393	0.039128	0	0.0108924	0	0.131208	0.01971	0	0.0461725	0.00246661	0	0	0	0.13249	0	0	0.558229	0.0225878	0	0.697588	0.722038
TCGA-JW-A5VJ-01A-11R-A28H-07	0	401	0.0173688	0	0.0378338	0	0	0	0.0126258	0.00350001	0	0.00420559	0.000127128	0	0	0	0.049368	0	0	0.874971	0	0	0.792828	0.690649
TCGA-JW-A5VK-01A-11R-A28H-07	0	198	0	0	0	0	0	0	0.0216079	0.00141328	0	0.0102755	0.00107217	0.00233737	0	0	0.0610763	0.0109035	0	0.866203	0.0251112	0	0.660138	0.769838
TCGA-JW-A5VL-01A-11R-A28H-07	0	88	0	0.00615312	0.154609	0	0.0524049	0.0201222	0.023257	0.0122504	0	0.051839	0	0.00430429	0	0.0138781	0.00685914	0	0.00913035	0.640696	0.00449653	0	0.69735	0.806415
TCGA-JW-A69B-01A-11R-A32P-07	0	306	0	0.0129427	0.0600814	0	0	0.0203609	0.240441	0.0781772	0	0.0654425	0.00184516	0	0	0	0.277668	0.18386	0.00538324	0.0537985	0	0	0.639449	0.928234
TCGA-JW-A852-01A-11R-A352-07	0	156	0.00748071	0	0.00036273	0	0	0	0.00751152	0.0141972	0	0.0157886	0.00701425	0	0	0.0010297	0.0524562	0	0.00887696	0.850395	0.0348874	0	0.769389	0.705041
TCGA-JW-AAVH-01A-11R-A38B-07	0	204	0	0.0132475	0.005188	0	0.0191049	0	0.0244357	0.00206445	0.0176207	0.0240434	0.00335085	0	0	0	0.0123849	0	0	0.87856	0	0	0.646772	0.793104
TCGA-JX-A3PZ-01A-11R-A32Y-07	1	642	0.120801	0.0081702	0.145365	0	0.0214249	0.0703203	0.12837	0.0322946	0	0.0643724	0.00130439	0.00319403	0.00523401	0.0149531	0.00462384	0	0.0704001	0.297939	0.0112338	0	0.365019	0.946125
TCGA-JX-A3Q0-01A-11R-A32Y-07	0	5957	0	0.0183386	0.0970989	0.00554644	0.0217745	0.0118446	0.0313171	0.00569167	0	0.0734959	0.000998921	0.00547798	0	0	0.0429435	0.044701	0	0.640771	0	0	0.525165	0.865051
TCGA-JX-A3Q8-01A-11R-A21T-07	0	922	0.0155042	0.0464307	0.304484	0	0.0815793	0.166839	0.0140862	0.0731184	0.00983921	0.0508712	0.0028033	0	0.0345354	0	0.0217825	0	0.0525115	0.125615	0	0	0.101377	1.00139
TCGA-JX-A5QV-01A-22R-A28H-07	0	243	0.0193708	0.0242766	0.129869	0	0.027585	0	0	0	0.00245754	0.042848	0.0130486	0.000975954	0	0	0.0342555	0	0	0.705313	0	0	0.460051	0.891532
TCGA-LP-A4AU-01A-32R-A32Y-07	0	3	0.0136913	0	0	0	0.0120046	0	0.0254415	0.0190656	0	0.0125068	0.000664111	0.00552958	0	0.00117531	0.0568006	0	0	0.808236	0.0448847	0	0.836593	0.662617
TCGA-LP-A4AV-01A-11R-A32Y-07	0	0	0	0	0.0964397	0	0.0718459	0	0.0383043	0.000658221	0.0235519	0.0233744	0.00753429	0.0275207	0	0	0.167233	0	0.00164924	0.351216	0.190672	0	0.597628	0.813105
TCGA-LP-A4AW-01A-11R-A24H-07	0	27	0.180557	0.0106606	0	0	0	0	0.0935899	0.104793	0.00859108	0.0296736	0.00446978	0.0686203	0	0	0.0861205	0	0	0.376347	0.036577	0	0.740341	0.748366
TCGA-LP-A4AX-01A-12R-A24H-07	0	2	0	0	0.25242	0	0.133433	0.0183761	0.0671791	0.100536	0.011842	0.0706937	0.00261521	0.0454395	0	0	0.172904	0	0	0.085696	0.0388645	0	0.789482	0.6174
TCGA-LP-A5U2-01A-11R-A28H-07	0	9	0.0209988	0.101375	0.120945	0	0.0367117	0	0.0405002	0.0607871	0	0.269161	0.00230403	0.0164343	0	0	0.055859	0	0.0522881	0.222637	0	0	0.360663	0.933507
TCGA-LP-A5U3-01A-11R-A28H-07	0	25	0	0.0111958	0.0137137	0	0.0370684	0	0.015671	0.0156252	0.0040185	0.0299911	0.000272059	0.00131473	0	0	0.00625315	0.0257215	0	0.832341	0.00681448	0	0.717034	0.762331
TCGA-LP-A7HU-01A-11R-A33Z-07	0	6	0.0221059	0.00177756	0.365888	0	0.0481288	0	0.0753144	0.0458518	0.0101952	0.156046	0.00302393	0	0	0	0.14495	0	0.0183581	0.10836	0	0	0.772397	0.65214
TCGA-MA-AA3W-01A-11R-A38B-07	0	503	0.000547548	0.0291042	0.187591	0	0.161556	0.0692427	0.026072	0.000679365	0.00707509	0.0491332	0.00625479	0.0130324	0	0	0.123723	0	0.0350711	0.290917	0	0	0.718513	0.717093
TCGA-MA-AA3X-01A-22R-A42S-07	0	617	0	0.00411663	0	0.00275457	0	0	0.0500606	0.0199345	0	0.0151775	0	0.0211916	0	0	0.00620497	0.247607	0	0.616447	0.0165049	0	0.843792	0.746209
TCGA-MA-AA3Y-01A-11R-A38B-07	0	542	0.0205215	0	0.0857854	0	0.00517931	0.0266758	0.0400861	0.00983322	0	0.0240861	0	0.0113117	0	0.000968446	0.111484	0	0	0.574967	0.0891016	0	0.742867	0.696537
TCGA-MA-AA3Z-01A-11R-A38B-07	0	469	0.00358098	0.0677292	0.0635418	0	0.0649796	0.021882	0.0220864	0.0296794	0.00327872	0.0890344	0.0022965	0	0	0	0.0100335	0.00317932	0	0.618698	0	0	0.460394	0.898796
TCGA-MA-AA41-01A-11R-A38B-07	0	279	0	0	0	0	0.0350839	0	0.0468182	0.001243	0	0.0803274	0	0.00748526	0	0	0.00934077	0.0123394	0	0.706739	0.100623	0	0.669515	0.798442
TCGA-MA-AA42-01A-12R-A38B-07	0	168	0.00172067	0.0494484	0.229315	0	0.139198	0	0.00556847	0	0.0165234	0.0179258	0.00428162	0.0199841	0	0	0.133224	0	0.0386143	0.264591	0.079605	0	0.600027	0.800108
TCGA-MA-AA43-01A-11R-A42T-07	0	227	0	0	0.0119106	0.0104527	0	0	0.190074	0.0579252	0	0.0211407	0.000316592	0.056218	0	0	0.0911588	0	0	0.544282	0.0165215	0	0.730058	0.73344
TCGA-MU-A51Y-01A-11R-A26T-07	0	422	0.0644874	0	0.143969	0	0.0240789	0.0292862	0.0245129	0.00284121	0	0	0.000126093	0	0	0	0.0248375	0	0	0.685157	0.000703137	0	0.77657	0.758482
TCGA-MU-A5YI-01A-11R-A32P-07	0	1	0.38517	0.0178254	0.154074	0	0.0168588	0.0267943	0.0737302	0.0928942	0	0.0754383	0.000391022	0	0	0	0.0317814	0	0.00591835	0.119124	0	0	0.406027	0.936099
TCGA-MU-A8JM-01A-11R-A36F-07	0	165	0.00819077	0.00506425	0.00152052	0.0116356	0	0.0141804	0.0285281	0.000373771	0	0	0.00391244	0.00129975	0	0.00515463	0.0316405	0	0	0.851593	0.0369061	0	0.876455	0.65006
TCGA-MY-A5BD-01A-11R-A26T-07	0	904	0	0.0249786	0.202436	0	0.032933	0.18774	0.062805	0.0965517	0.0187882	0.0961299	0.0093639	0.0181021	0	0	0.0163508	0	0	0.233821	0	0	0.284078	0.960078
TCGA-MY-A5BE-01A-21R-A26T-07	0	2	0.0226327	0.0396967	0.229882	0	0.222765	0.00804056	0.0139296	0	0	0.0415274	0.0044132	0.00974574	0	0	0.350585	0	0	0.0567818	0	0	0.901936	0.707107
TCGA-MY-A5BF-01A-11R-A26T-07	0	132	0.00638123	0	0	0	0.0911313	0.0299749	0.0219701	0.0115235	0	0.0521066	0	0.00274346	0	0	0.0110034	0.0306576	0	0.685292	0.0572163	0	0.652387	0.813726
TCGA-MY-A913-01A-11R-A37O-07	0	167	0	0	0.168651	0.0225346	0	0.0296851	0.105916	0.0952439	0	0.0561754	0.00338477	0.00770358	0	0.0170384	0.231352	0	0.0158278	0.246487	0	0	0.737534	0.715836
TCGA-PN-A8MA-01A-11R-A36F-07	0	90	0.0310184	0.0208952	0.14228	0.00747405	0	0.0470092	0.0817383	0.0595446	0	0.010485	0.000793386	0.0199258	0	0	0.537923	0	0	0.0409127	0	0	0.85755	1.47108
TCGA-Q1-A5R1-01A-11R-A28H-07	0	113	0.0723399	0.00736744	0.155594	0.031006	0	0.176977	0.0064302	0.0674049	0.0214913	0.134097	0.00291585	0	0.0393006	0	0.110467	0	0.00495276	0.169656	0	0	0.381713	0.931361
TCGA-Q1-A5R2-01A-11R-A28H-07	0	105	0.0236582	0	0.0984247	0	0.0224842	0.0097316	0.0336957	0	0	0.0187691	0.00362818	0	0	0	0.0746941	0.00784281	0.00299159	0.70408	0	0	0.628686	0.79555
TCGA-Q1-A5R3-01A-11R-A28H-07	0	178	0.0275265	0	0.0486748	0	0.0496519	0.00353685	0.017574	0	0	0.0129363	0.00645911	0	0	0	0.0740181	0	0.0391969	0.720206	0.000219484	0	0.458534	0.88861
TCGA-Q1-A6DT-01A-11R-A32P-07	0	103	0	0	0	0	0	0	0.0674219	0.00868272	0	0.0226679	0	0.00066096	0	0	0.0110858	0.0039091	0.0188003	0.769343	0.0974286	0	0.705912	0.770897
TCGA-Q1-A6DV-01A-11R-A32P-07	0	113	0.0438808	0.0185908	0.0515803	0	0.00652978	0.0875402	0.0413919	0.0884013	0.0412215	0.165281	0.00681129	0	0.0336441	0	0.174681	0	0.0159849	0.224461	0	0	0.581992	0.82998
TCGA-Q1-A6DW-01A-11R-A32P-07	0	175	0.0027891	0.0043851	0	0.00602609	0	0.000801733	0.0293161	0.0110633	0	0.00834825	0	0.0073271	0	0.0116692	0.0371038	0.00505291	0	0.86479	0.0113273	0	0.821734	0.682121
TCGA-Q1-A73O-01A-11R-A32P-07	0	146	0.0135277	0	0	0	0.0271227	0.0187957	0.0662162	0.00642633	0	0	0	0.000685148	0.00243982	0	0.105727	0.0115291	0.0237359	0.716237	0.00755693	0	0.657622	0.760346
TCGA-Q1-A73P-01A-11R-A32P-07	0	146	0.0534722	0.0273775	0.265726	0	0.0517228	0.125362	0.0715185	0.0930796	0.00339978	0.0793348	0.00344439	0	0.0108728	0	0.0963597	0	0	0.118331	0	0	0.344483	0.943078
TCGA-Q1-A73Q-01A-21R-A32P-07	0	179	0	0	0.00655698	0.0302738	0.00536031	0	0.0911675	0.092977	0.00908957	0.166969	0.00738677	0.00745623	0	0	0.181996	0.00875367	0	0.392012	0	0	0.654123	0.768288
TCGA-Q1-A73R-01A-11R-A33Z-07	0	190	0.133906	0.00506677	0.0858052	0	0	0.0745856	0.175269	0.144018	0	0.178158	0.00288601	0.113564	0.00301681	0	0.00577206	0	0	0.0779533	0	0	0.355821	0.951368
TCGA-Q1-A73S-01A-11R-A33Z-07	0	316	0	0	0.0690371	0.00233311	0	0	0.128752	0.0101652	0	0.0188536	0.000519082	0.0237866	0	0	0.0121987	0.0140373	0	0.720317	0	0	0.399783	0.917278
TCGA-R2-A69V-01A-11R-A32P-07	0	596	0.0217985	0.0761318	0.164316	0	0.107193	0.010466	0.0158324	0	0.00396609	0.0306035	0.00473034	0.0211893	0	0	0.0693432	0	0	0.289073	0.185357	0	0.78175	0.751448
TCGA-RA-A741-01A-11R-A33Z-07	0	118	0.0557031	0.0278067	0.155467	0	0.0570271	0.013986	0.0167235	0.0186174	0	0.0334426	0.0044603	0	0	0	0.217668	0	0.0121662	0.386932	0	0	0.859587	0.517448
TCGA-UC-A7PD-01A-11R-A352-07	1	355	0.00403334	0	0.00351069	0	0	0	0.0460056	0.0353079	0	0.0256242	0.000796539	0.021786	0	0.000258212	0.0382123	0	0.0257409	0.747868	0.0508561	0	0.757542	0.740815
TCGA-UC-A7PF-01A-11R-A352-07	1	2859	0.0237413	0.0115984	0.136193	0	0.0586741	0.0221427	0.0939543	0.0104305	0	0.0267543	0.00120578	0	0	0	0.141523	0	0	0.457999	0.0157837	0	0.762349	0.661067
TCGA-UC-A7PG-06A-11R-A42S-07	1	370	0.00547749	0.0170866	0.132242	0	0.0160517	0.00167847	0.0366456	0.00639002	0	0.0530147	0.000578471	0.0134672	0	0	0.0605164	0.0121595	0.00853964	0.636152	0	0	0.620933	0.813204
TCGA-UC-A7PI-01A-11R-A42S-07	0	1905	0	0.0450378	0.188388	0.0104026	0.0386701	0.127229	0.0586259	0.110345	0.00735194	0.0837508	0.00255176	0	0	0	0.0253637	0	0	0.302283	0	0	0.228744	0.972993
TCGA-VS-A8EB-01A-11R-A36F-07	1	305	0.0273255	0.0160301	0.082553	0	0.0582375	0.0147748	0.141141	0.0483488	0	0.112575	0.00104504	0.0117363	0.019322	0.0367898	0.00721159	0	0.00471922	0.41819	0	0	0.248174	0.968232
TCGA-VS-A8EC-01A-11R-A36F-07	0	1050	0	0	0.00106461	0.000142354	0.0145182	0	0.0420901	0.0870995	0.0173781	0.203289	0.0076623	0.00858547	0	0	0.0154639	0.0236955	0	0.579011	0	0	0.299982	0.953659
TCGA-VS-A8EG-01A-11R-A36F-07	0	883	0.00647683	0	0	0	0	0	0.00568492	0.00293861	0	0.0127785	0.000634617	0.00338327	0	0	0.0225111	0.00219088	0	0.932759	0.0106421	0	0.891657	0.624167
TCGA-VS-A8EH-01A-11R-A36F-07	0	615	0	0	0	0	0	0	0.0345017	0.00733566	0	0.0224722	0.00172967	0.000413551	0	0	0.00331522	0.10077	0	0.829462	0	0	0.57844	0.833444
TCGA-VS-A8EI-01A-11R-A37O-07	0	428	0.049218	0.0210365	0.072949	0	0.0250999	0.00274757	0.0842901	0.0388335	0	0.0248451	0	0	0	0	0.266916	0	0	0.408692	0.00537265	0	0.855728	0.58616
TCGA-VS-A8EJ-01A-11R-A37O-07	1	607	0	0.117684	0.0535674	0	0.027487	0.0995947	0.0690754	0.0866366	0.0165145	0.0987373	0.00446989	0.015599	0.00355725	0	0.112882	0.0404711	0.000436219	0.253287	0	0	0.493576	0.869563
TCGA-VS-A8EK-01A-12R-A37O-07	1	829	0.00036994	0	0.0422022	0	0	0	0.0293504	0.0120415	0	0.0119849	0.000568294	0.00158665	0	0.000168449	0.15074	0	0	0.745529	0.00545925	0	0.70764	0.708024
TCGA-VS-A8EL-01A-11R-A37O-07	0	1628	0.0308625	0	0.132444	0	0.0524843	0	0.0437479	0	0	0.00351873	0	0	0	0.0253379	0.0580491	0	0.0177105	0.538308	0.0975371	0	0.759889	0.753515
TCGA-VS-A8Q8-01A-11R-A37O-07	1	978	0.0161748	0	0.0658314	0	0.0189714	0.00045395	0.0152453	0.00744279	0	0.0165892	0.00200886	0.00190978	0	0	0.0287534	0	0.0270386	0.793693	0.00588741	0	0.826506	0.703237
TCGA-VS-A8Q9-01A-12R-A37O-07	0	1400	0	0.00942999	0.152645	0	0.0316977	0	0.0307441	0.0880144	0.0012956	0.0833067	0.000710682	0.0593974	0	0	0.0184227	0	0.0540291	0.470307	0	0	0.517937	0.892163
TCGA-VS-A8QA-01A-11R-A37O-07	0	708	0	0.0762361	0.173532	0	0.0402079	0.0854324	0.0449842	0.0917594	0.00982406	0.158454	0.00230327	0	0	0	0.00860419	0	0	0.308663	0	0	0.389629	0.934284
TCGA-VS-A8QC-01A-11R-A37O-07	1	350	0.008845	0	0.0204301	0.0132948	0	0	0.152854	0	0	0.0302784	0.00209103	0.0052845	0	0	0.110819	0.0106927	0	0.58532	0.0600911	0	0.601497	0.801078
TCGA-VS-A8QF-01A-21R-A37O-07	0	1507	0.0191545	0	0.0177898	0	0	0	0.0238329	0.00497729	0	0.0197584	0.000454272	0.00177381	0	0	0.174703	0.0303935	0	0.683205	0.0239569	0	0.8582	0.519535
TCGA-VS-A8QH-01A-11R-A37O-07	1	1210	0	0	0	0	0	0.0584551	0.322893	0.0970524	0	0.117652	0.00227889	0.0341419	0	0	0.0106578	0.122788	0.0527701	0.181311	0	0	0.216445	0.976731
TCGA-VS-A8QM-01A-11R-A37O-07	1	951	0.0230536	0	0.022816	0	0.0475168	0.00406683	0.0623867	0.0252051	0	0.0152506	0.000165396	0.00509323	0	0	0.122144	0	0	0.63951	0.0327921	0	0.829069	0.606674
TCGA-VS-A94W-01A-12R-A37O-07	0	879	0.0978643	0.021202	0.168373	0	0.0572467	0.0205351	0.00517184	0.0373929	0	0.066868	0.00334736	0.00516885	0	0	0.0821572	0	0.0771384	0.357534	0	0	0.481506	0.880398
TCGA-VS-A94X-01A-11R-A38B-07	1	506	0	0.00923776	0.01566	0	0.0133862	0.00144573	0.0526528	0.0154241	0	0.0783169	0	0.00406943	0	0	0.0303706	0.0180571	0	0.761379	0	0	0.69409	0.779709
TCGA-VS-A94Y-01A-11R-A38B-07	1	144	0	0.0135412	0.00512568	0	0.00241322	0.00288728	0.163069	0.0222589	0	0.0467257	0	0.00745497	0	0	0.00383712	0	0	0.568087	0.1646	0	0.804444	0.762272
TCGA-VS-A94Z-01A-11R-A38B-07	0	707	0.00827015	0.0328351	0.195263	0	0.222355	0.0124862	0.0432896	0.0108604	0	0.0202861	0.0013518	0.00730347	0	0	0.18873	0	0	0.256969	0	0	0.786319	0.618578
TCGA-VS-A950-01A-11R-A42T-07	0	967	0	0	0.014616	0	0	0.0199579	0.11135	0.0307222	0	0.00919036	4.11833e-05	0.017915	0	0	0.0571408	0	0	0.704724	0.0343418	0	0.594253	0.822458
TCGA-VS-A952-01A-11R-A38B-07	0	1365	0	0.0437391	0.0715471	0	0.0177688	0.266153	0.109257	0.0598152	0	0.0600546	0.00183069	0	0.0166653	0	0.238534	0	0.0213332	0.0933016	0	0	0.716931	0.754518
TCGA-VS-A953-01A-11R-A38B-07	1	477	0	0.0954936	0.0256027	0	0.0776194	0.0857408	0.053921	0.0500088	0.0161014	0.165836	0.00398289	0.0242045	0	0	0	0.0275595	0	0.366877	0.00705215	0	0.242684	0.96958
TCGA-VS-A954-01A-11R-A38B-07	0	1295	0	0	0.184842	0	0.0197711	0	0.212849	0.00134299	0	0.0929834	0.000499782	0.0119741	0	0	0.213128	0	0.0208268	0.241784	0	0	0.661552	0.786849
TCGA-VS-A957-01A-11R-A42T-07	0	1280	0.0015748	0	0.0162756	0	0	0	0.00397862	0.00554272	0	0.00510032	0	0.00396615	0	0	0.00834216	0.0252214	0	0.929998	0	0	0.834857	0.670809
TCGA-VS-A958-01A-11R-A42T-07	0	1333	0.0194615	0.0268077	0.112801	0	0.0848735	0	0.00666978	0.00231908	0	0.0217827	0	0	0	0.00580666	0.0873212	0	0	0.589892	0.0422649	0	0.656133	0.7771
TCGA-VS-A959-01A-11R-A42T-07	0	1197	0.0345365	0.0806036	0.128243	0	0	0	0.0649211	0	0	0	0.00236755	0.00680479	0	0	0.341547	0	0.0145212	0.326455	0	0	0.878861	0.730765
TCGA-VS-A9U5-01A-11R-A42T-07	0	1185	0.0266084	0	0.222455	0.0734325	0.028337	0	0.0382209	0.0516239	0	0.0794212	0.000475595	0	0	0	0.348889	0	0	0.130537	0	0	0.874102	0.757236
TCGA-VS-A9U6-01A-11R-A42T-07	0	1213	0.0138539	0.00770903	0.0563634	0	0	0.075002	0.161005	0.0221167	0	0	0.00206451	0	0	0	0.0976343	0	0	0.549767	0.0144847	0	0.776601	0.693091
TCGA-VS-A9U7-01A-11R-A42T-07	0	1108	0.0279941	0	0.0490446	0	0.0193935	0.0670781	0.0323945	0.00602306	0	0.0208941	8.22818e-05	0	0	0.00754668	0.0728461	0	0	0.615947	0.0807565	0	0.728718	0.742675
TCGA-VS-A9UB-01A-22R-A42T-07	0	562	0.00416457	0	0.212379	0	0.124285	0.0977124	0.0109763	0.0604039	0	0.0952548	0.00168999	0.0395586	0	0.0212332	0.0422645	0	0.0711985	0.188209	0.0306704	0	0.527197	0.892756
TCGA-VS-A9UC-01A-11R-A42T-07	0	511	0.0286153	0	0.122922	0	0.0247351	0.0536882	0.0468354	0	0	0	0	0	0	0.00161575	0.0334763	0	0	0.688111	0	0	0.805214	0.737483
TCGA-VS-A9UD-01A-11R-A42T-07	0	417	0	0.0161002	0.358571	0	0.109873	0	0.0151312	0	0.0154083	0.0857389	0.00484845	0.0167982	0	0.00234463	0.225413	0	0.0654736	0.0843	0	0	0.863739	0.512475
TCGA-VS-A9UH-01A-11R-A42T-07	0	1120	0	0.0447923	0.083711	0	0.0103704	0.0351753	0.161105	0	0	0.00917937	0.00565409	0.0218546	0	0	0.201364	0.0164943	0	0.271682	0.138617	0	0.876577	0.483812
TCGA-VS-A9UI-01A-11R-A42T-07	0	953	0.00587567	0.0118797	0	0	0.00553555	0.0220468	0.00307184	0.00106696	0	0	0.000151456	9.43206e-05	0	0	0.0429543	0.0369687	0.00342416	0.852995	0.0139357	0	0.818591	0.681637
TCGA-VS-A9UJ-01A-11R-A42T-07	1	52	0.0069656	0	0	0.0823727	0	0	0.187246	0.0488945	0	0.0533334	0.000909362	0	0	0	0.00597955	0.0445466	0	0.529481	0.0402709	0	0.388592	0.927382
TCGA-VS-A9UL-01A-11R-A42T-07	1	442	0.0989634	0	0	0.0398754	0	0	0.448595	0.0750326	0	0.0697914	0.000338484	0.0223154	0	0	0.0776955	0.0242698	0	0.143123	0	0	0.358509	0.933176
TCGA-VS-A9UM-01A-11R-A42T-07	1	829	0.0441056	0.100314	0.0224169	0	0	0	0.0869241	0	0	0.00776465	0	0.0305353	0	0	0.105322	0.018885	0.00929482	0.507051	0.0673864	0	0.707989	0.732892
TCGA-VS-A9UO-01A-11R-A42T-07	0	1080	0	0	0.0424638	0	0.0920599	0.331957	0.0407018	0.107375	0	0.109931	0.000204254	0	0.00131654	0	0.0295958	0	0	0.244395	0	0	0.200007	0.981105
TCGA-VS-A9UP-01A-11R-A42T-07	0	1150	0.120179	0	0.0311689	0.00400435	0	0.0163201	0.253765	0.00656777	0.156949	0.0536689	0.00122954	0	0	0	0.17858	0.00734099	0	0.170227	0	0	0.797585	0.606115
TCGA-VS-A9UQ-01A-21R-A42T-07	0	920	0.237886	0.000220692	0.0597993	0.000170557	0	0.138362	0.182423	0.0626678	0.0506533	0.0398835	0.00295996	0	0	0	0.0891387	0	0	0.135836	0	0	0.357407	0.934449
TCGA-VS-A9UR-01A-11R-A42T-07	0	455	0.0361612	0.0368111	0.0577735	0.0156372	0	0.208901	0.114574	0.0746474	0	0.00128822	0.00256752	0	0	0.00703547	0.0141881	0	0	0.430415	0	0	0.344078	0.94331
TCGA-VS-A9UT-01A-11R-A42T-07	0	104	0	0	0.274013	0	0.008909	0	0.0202326	0	0.00197698	0.00233304	0.00146817	0.0246893	0	0	0.636578	0	0	0.00318628	0.0266135	0	0.8879	1.81668
TCGA-VS-A9UU-01A-11R-A42T-07	0	442	0.00583861	0.0308315	0	0	0	0	0.0185337	0.000877153	0	0.0349342	0	0	0	0	0.173218	0.00249504	0	0.708301	0.024971	0	0.783147	0.623824
TCGA-VS-A9UV-01A-11R-A42T-07	1	104	0.0103364	0	0	0	0	0	0.00560923	0.00229958	0	0.00056503	0.000415876	0.000540593	0	0	0.0754453	0.00551417	0	0.892261	0.00701256	0	0.807889	0.651698
TCGA-VS-A9UY-01A-11R-A42T-07	1	555	0.0034144	0	0.0252728	0	0	0	0.0213072	0.0173959	0	0.0239654	6.71487e-05	0.0012933	0.00605769	0	0.0341218	0.0259465	0	0.840011	0.00114697	0	0.794709	0.706758
TCGA-VS-A9UZ-01A-11R-A42T-07	0	1939	0.0725125	0	0.122459	0	0.00705146	0.122346	0.0250645	0.0959011	0	0.0271034	0.000622127	0	0.0053443	0	0.449594	0	0	0.0720012	0	0	0.748405	1.30243
TCGA-VS-A9V0-01A-11R-A42T-07	0	529	0.0715242	0	0.0240746	0	0	0.0643141	0.196312	0.16158	0	0.0325639	0.000401355	0.0651558	0	0	0.000691836	0	0	0.251906	0.131477	0	0.307734	0.957659
TCGA-VS-A9V1-01A-11R-A42T-07	1	157	0.0255252	0	0.0184439	0.00369378	0.0076286	0.126603	0.0872265	0.058105	0	0.0202939	0.000519651	0	0.0396324	0	0.255372	0	0	0.349481	0.00747507	0	0.56495	0.971296
TCGA-VS-A9V2-01A-11R-A42T-07	0	237	0.0298841	0	0.101318	0	0.0328796	0.0144837	0.024393	0.01856	0	0.0511179	0.00686289	0	0	0	0.0554967	0	0	0.658678	0.00632595	0	0.760733	0.742661
TCGA-VS-A9V3-01A-11R-A42T-07	0	253	0.0323323	0	0.0627176	0	0.00923782	0.0150487	0.0425719	0.0103491	0	0	0.00207445	0	0	0	0.0558422	0.00682456	0	0.756059	0.00694225	0	0.8062	0.698993
TCGA-VS-A9V4-01A-12R-A42T-07	1	132	0	0	0	0.00733162	0.0111437	0	0.213396	0.156346	0.0384236	0.0936246	0.00146588	0.103154	0.0443966	0	0.0534799	0.070817	0.046251	0.11774	0.042431	0	0.168508	0.989645
TCGA-VS-A9V5-01A-11R-A42T-07	1	494	0.0103361	0	0.139915	0	0	0.130262	0.204306	0.179451	0.0216191	0.0661663	0.00457432	0.0188365	0.00114396	0	0.111366	0	0	0.112024	0	0	0.337307	0.952582
TCGA-VS-AA62-01A-11R-A42T-07	1	469	0.00476858	0	0.107759	0	0.0560594	0.0946467	0.0683614	0.0206099	0	0.0131605	0	0.00956583	0	0	0.147317	0	0.0288283	0.387962	0.0609624	0	0.747458	0.672382
TCGA-WL-A834-01A-11R-A352-07	0	549	0.0182111	0	0.06903	0.0417092	0	0	0.104578	0.0260694	0	0.0520176	0.00138212	0.0175847	0	0.00127082	0.0138938	0	0	0.654254	0	0	0.378721	0.926422
TCGA-XS-A8TJ-01A-11R-A36F-07	0	890	0.0413521	0.0131572	0.0438515	0	0	0	0.0258816	0.01089	0	0.038313	0.0034841	0	0	0	0.0254433	0	0	0.777252	0.0203752	0	0.831253	0.704786
TCGA-ZJ-A8QO-01A-11R-A37O-07	0	0	0.0923152	0.062149	0.0420463	0	0.027022	0	0.148651	0.013797	0	0.0371188	0.00189453	0.0142283	0	0	0.45195	0.0107939	0.0633401	0.0209978	0.0136967	0	0.875289	1.11533
TCGA-ZJ-A8QQ-01A-11R-A37O-07	0	2056	0.00538884	0	0.0310224	0	0.0119618	0	0.0345943	0.0318248	0	0.078224	0.000985255	0.00907354	0	0	0.00799334	0	0	0.706905	0.0820268	0	0.541737	0.85722
TCGA-ZJ-A8QR-01A-11R-A37O-07	1	582	0	0	0.00660919	0	0	0	0.0177416	0.020272	0	0.0367184	0.00116559	0.00839358	0	0.00130779	0.0384601	0	0	0.832877	0.0364549	0	0.774573	0.714692
TCGA-ZJ-AAX4-01A-11R-A42T-07	0	21	0.0178749	0.00992676	0.0577583	0	0.01023	0	0.0378641	0	0	0.000934674	0	0	0	0	0.0280709	0.0784103	0	0.735359	0.0235716	0	0.869365	0.692218
TCGA-ZJ-AAX8-01A-11R-A42T-07	0	0	0.0232872	0	0.0299011	0	0.0131866	0	0.145629	0.00839744	0	0	0.00920551	0	0	0.000217448	0.0622727	0	0	0.706795	0.00110754	0	0.755394	0.732397
TCGA-ZJ-AAXA-01A-11R-A42T-07	0	43	0	0	0.135781	0.16181	0	0	0.185042	0.0456622	0	0.0413515	0.000170149	0.0243361	0.00507152	0	0.00595029	0.00424531	0	0.39058	0	0	0.282347	0.961158
TCGA-ZJ-AAXB-01A-11R-A42T-07	0	0	0.0948808	0	0	0.0587732	0	0	0.224031	0.0377052	0	0.0361949	0.00123217	0.0289956	0	0	0.00644239	0.0192609	0	0.304857	0.187627	0	0.660853	0.869285
TCGA-ZJ-AAXD-01A-21R-A42T-07	0	0	0.064905	0.0106458	0	0.00577467	0	0	0.19801	0.0343609	0.0224818	0.0190213	0.0023262	0.0077985	0	0	0.0769991	0	0	0.557676	0	0	0.647295	0.795242
TCGA-ZJ-AAXF-01A-31R-A42T-07	0	0	0.0678492	0.00323357	0.0158771	0	0.00875246	0.0161698	0.0104082	0.0117263	0	0	0.000941451	0	0	0	0.0606717	0	0	0.788716	0.0156545	0	0.76464	0.71379
TCGA-ZJ-AAXI-01A-11R-A42T-07	0	0	0	0	0.0123258	0	0.000314018	0.0152697	0.0130843	0.00135078	0.00667562	0.0265351	0	0.00342146	0	0.00563239	0.016872	0	0.0124496	0.868831	0.0172383	0	0.656668	0.787081
TCGA-ZJ-AAXJ-01A-11R-A42T-07	0	0	0.00643082	0.0127092	0	0	0	0.0162761	0.0239817	0.00262499	0	0.0370478	0.000893204	0.00142597	0	0	0.138523	0.0118877	0	0.739213	0.00898653	0	0.672929	0.740739
TCGA-ZJ-AAXN-01A-11R-A42T-07	0	0	0.000448053	0.00393125	0.018638	0	0	0.0406924	0.170024	0.0662906	0	0.0662957	0.0042751	0.0147138	0.00234271	0.0615776	0.00428585	0	0	0.535878	0.010607	0	0.584998	0.867031
TCGA-ZJ-AAXT-01A-11R-A42T-07	0	0	0.0616727	0.00983214	0.0405085	0	0.00559705	0	0.0285381	0.0337189	0	0.053194	0.00222252	0.00414706	0	0	0.0546439	0	0	0.690949	0.0149766	0	0.515211	0.863484
TCGA-ZJ-AAXU-01A-11R-A42T-07	0	5	0	0.0550328	0.0124118	0	0.0337542	0	0.0343056	0.0230261	0.0122542	0.0215629	0.00475399	0	0	0	0.335023	0	0.00140746	0.396948	0.0695199	0	0.848055	0.772635
TCGA-ZJ-AB0H-01A-11R-A42T-07	0	0	0.011601	0.0811797	0.0365223	0	0	0	0.0661674	0	0	0.0149191	0.00557382	0.0233319	0	0.000213405	0.197011	0	0	0.457582	0.105898	0	0.830581	0.559336
TCGA-ZJ-AB0I-01A-11R-A42T-07	0	0	0.000589209	0	0	0	0	0.0447595	0.0461494	0.00810627	0	0.0222096	0.000346128	0.0156507	0	0.00781141	0.000803976	0.0256726	0	0.819572	0.00832886	0	0.682301	0.782823
TCGA-ZX-AA5X-01A-11R-A42T-07	0	119	0.0444369	0.00403766	0.0382172	0	0.00351953	0	0.157145	0.0633071	0	0.0206184	0.000350309	0	0	0.00116074	0.087136	0	0	0.561748	0.0183233	0	0.776708	0.706876

## Sheet: TCGA-COAD
id	status	OS.time	apCAFs	B.cells	C1QC..Macrophages	CD4..T.cells	CD8..T.cells	cDC2	Endothelial.cells	iCAFs	LAMP3..DCs	Mast.cells	myCAFs	MYH11..CAFs	Neutrophils	NK.cells	Plasma.cells	Tregs	Tumor.cells	VCAN..Macrophages	P.value	Correlation	RMSE
TCGA-3L-AA1B-01A-11R-A37K-07	0	154	0	0	0.0401127	0	0	0.0158998	0.00440142	0.0103179	0	0.00059752	0.0780169	0	0	0	0	0	0.850654	0	0	0.576484	0.851524
TCGA-4N-A93T-01A-11R-A37K-07	0	8	0	0	0.0307423	0	0.000279966	0.0210508	0.00648783	0.00218079	0	0	0.0177383	0	0	0	0	0	0.92152	0	0	0.484836	0.886886
TCGA-4T-AA8H-01A-11R-A41B-07	0	160	0	0	0.00498391	0	0	0.00608269	0.000152961	0	0	0	0.0226079	0	0	0	0	0	0.966173	0	0	0.491445	0.882432
TCGA-5M-AAT4-01A-11R-A41B-07	1	49	0	0	0.00962545	0	0	0.00173208	0	0	0	0	0.0441804	0	0	0	0	0	0.944462	0	0	0.47304	0.890251
TCGA-5M-AAT6-01A-11R-A41B-07	1	290	0	0	0.357607	0	0.00128151	0	0.0354699	0	0.000183935	0	0.192309	0	0	0	0	0.00981215	0.403337	0	0	0.468424	0.89642
TCGA-5M-AATE-01A-11R-A41B-07	0	1200	0	0	0.0391312	0	0.0110057	0.0193962	0.0348827	0.0192817	0	0.0013162	0.0620445	0	0	0	0	0.00679813	0.806144	0	0	0.407263	0.918615
TCGA-A6-2671-01A-01R-1410-07	0	648	0.00512132	0	0.209525	0	0.0224541	7.00334e-05	0.0516772	0	0.000347482	0.00116987	0.180673	0	0	0	0	0.0261236	0.502838	0	0	0.310898	0.951115
TCGA-A6-2672-01A-01R-0826-07	0	503	0	0	0.246384	0	0.00216531	0	0.0115889	0	0	0	0.109045	0	0.00051493	0	0	0	0.630301	0	0	0.481409	0.89305
TCGA-A6-2674-01A-02R-0821-07	0	523	0	0	0.326967	0	0.00218044	0	0.012672	0	0	2.97089e-05	0.244091	0	0.0066288	0	0.00209935	0	0.395665	0.00966659	0	0.470273	0.894171
TCGA-A6-2675-01A-02R-1723-07	0	515	0	0	0.150879	0	0.00491692	0	0	0	0	0	0.119793	0	0	0	0	0.00150909	0.722902	0	0	0.47437	0.89426
TCGA-A6-2676-01A-01R-0826-07	0	447	0	0	0.436651	0	0	0	0.0471952	0	0.002353	0	0.151751	0	0.00366373	0.0125698	0	0.00330207	0.342514	0	0	0.461825	0.897193
TCGA-A6-2677-01A-01R-0821-07	0	541	0	0	0.0307051	0	0.000124209	0.016354	0.0232503	0.00150828	0	0	0.0557893	0	0	0	0	0	0.872269	0	0	0.422977	0.911568
TCGA-A6-2678-01A-01R-0821-07	0	437	0	0.00385021	0.099521	0	0.025504	0.0230323	0.0133279	0.00685786	0	0	0.102085	0	0	0	0	0.0127921	0.71303	0	0	0.34559	0.940413
TCGA-A6-2679-01A-02R-1410-07	0	595	0	0	0.0896704	0	0.0394399	0	0	0	0	0	0.0934844	0	0	0	0.0830267	0	0.694379	0	0	0.547622	0.837717
TCGA-A6-2680-01A-01R-1410-07	0	522	0	0	0.092909	0	0	0.011438	0.0184274	0	0	0	0.097181	0	0	0	0	0	0.780045	0	0	0.637255	0.830984
TCGA-A6-2681-01A-01R-1410-07	0	552	0	0	0.146951	0	0	0	0.0261721	0.000827253	0	0.00346755	0.181441	0	0	0	0	0	0.641141	0	0	0.4418	0.906271
TCGA-A6-2682-01A-01R-1410-07	1	424	0	0	0.0688055	0	0	1.21454e-05	0.00150788	0	0	0.000483686	0.134885	0	0	0	0	0	0.794306	0	0	0.594177	0.844781
TCGA-A6-2683-01A-01R-0821-07	0	472	0	0	0.0738278	0	0	0.00378058	0.0334096	0.00867566	0	0	0.0433392	0	0	0	0	0	0.836967	0	0	0.378305	0.928607
TCGA-A6-2684-01A-01R-1410-07	0	387	0	0	0.168206	0	0	0	0	0	0	0	0.216799	0	0	0	0	0	0.614994	0	0	0.470425	0.895175
TCGA-A6-2685-01A-01R-1410-07	0	464	0	0	0.206921	0	0	0.00808178	0.0092971	0	0	0.00125593	0.23985	0	0	0	0	0	0.534594	0	0	0.554073	0.865337
TCGA-A6-2686-01A-01R-A32Z-07	0	488	0	0	0.376196	0	0.0154882	0	0.00159922	0	0	0	0.176119	0	0.00144558	0	0.0133121	0.000659253	0.415181	0	0	0.604629	0.83734
TCGA-A6-3807-01A-01R-1022-07	0	333	0	0	0.166247	0	0	0	0.021915	0	0	0	0.114193	0	0.000888279	0	0	0	0.696757	0	0	0.402385	0.920356
TCGA-A6-3808-01A-01R-1022-07	0	279	0	0	0.106318	0	0.000306376	0.00628568	0.013409	0	0	0.000885053	0.20661	0	0	0	0	0	0.666185	0	0	0.507271	0.881162
TCGA-A6-3809-01A-01R-1022-07	0	314	0	0	0.323828	0	0	0	0.0207484	0	0.00137743	4.42912e-05	0.0744944	0	0.00253694	0.00409492	0	0.00521535	0.567661	0	0	0.559851	0.865463
TCGA-A6-3810-01A-01R-1022-07	0	247	0	0	0.237468	0	0	0	0.0090133	0	0	0	0.237785	0	0	0	0	0	0.515733	0	0	0.599631	0.848161
TCGA-A6-4105-01A-02R-1774-07	1	442	0	0	0.166761	0	0.000253867	0	0.0122537	0	0	0	0.0948288	0	0	0	0	0	0.725903	0	0	0.596338	0.849425
TCGA-A6-4107-01A-02R-1410-07	0	231	0	0	0.0736708	0	0	0.00572949	0.0105578	0.0218621	0	0	0.071169	0	0	0	0.0322881	0	0.784723	0	0	0.663761	0.788697
TCGA-A6-5656-01A-21R-1839-07	0	462	0	0	0.041485	0	0.0107475	0.0151904	0.0212533	0.005448	0	0	0.0812093	0	0	0	0	0.0206442	0.804022	0	0	0.336723	0.943524
TCGA-A6-5657-01A-01R-A32Z-07	0	367	0	0	0.0686418	0	0	0.0382646	0.0428597	0.00482332	0	0	0.222906	0	0	0	0	0.00414285	0.618362	0	0	0.460243	0.899549
TCGA-A6-5659-01A-01R-1653-07	0	286	0	0	0.048148	0	0	0.0201011	0.0306393	0.00342638	0	0	0.109638	0	0	0	0	0	0.788047	0	0	0.38369	0.92643
TCGA-A6-5660-01A-01R-1653-07	0	342	0	0	0.0909042	0	0	0.00976489	0.000883317	0	0	0	0.174128	0	0.000182482	0	0	0	0.724137	0	0	0.365409	0.932629
TCGA-A6-5661-01A-01R-1653-07	0	306	0.00669044	0	0.0563704	0	0.0035224	0.0577471	0.0150844	0.0192553	0	0.000943652	0.0277361	0	0	0	0	0.00478436	0.807866	0	0	0.40749	0.918825
TCGA-A6-5662-01A-01R-1653-07	0	297	0	0	0.0828133	0	0.00140806	0.00687475	0.0327482	0	0	0	0.17837	0	0	0	0	0	0.697786	0	0	0.270372	0.965596
TCGA-A6-5664-01A-21R-1839-07	0	362	0.00670561	0	0.168524	0	0.00465824	0.017817	0.012957	0.0190985	0	0	0.0902132	0	0	0	0	0	0.680026	0	0	0.493992	0.889486
TCGA-A6-5665-01A-01R-1653-07	0	286	0	0	0.0762178	0	0	0.00324738	0.00165762	0.00123389	0	0	0.0198277	0	0	0.00152172	0	0	0.896294	0	0	0.463315	0.895947
TCGA-A6-5666-01A-01R-1653-07	0	244	7.01115e-05	0	0.0501573	0	0.0104411	0.0304086	0.0244184	0.00372726	0	0	0.0686201	0	0	0	0	0.0136159	0.798541	0	0	0.28005	0.962876
TCGA-A6-5667-01A-21R-1723-07	0	320	0	0	0.0783566	0	0.000506484	0.00231402	0.0110291	0	0	0	0.136939	0	0	0	0	0	0.770855	0	0	0.361185	0.934336
TCGA-A6-6137-01A-11R-1774-07	0	195	0	0	0.0689465	0.0019407	0	0.0257908	0.0380757	0.0320739	0	0.000476838	0.0191102	0	0	0	0	0	0.813585	0	0	0.565372	0.861204
TCGA-A6-6138-01A-11R-1774-07	0	182	0	0	0.230773	0	0	0	0.0186956	0	0	0	0.0836234	0	0	0	0	0	0.666908	0	0	0.61483	0.844563
TCGA-A6-6140-01A-11R-1774-07	0	125	0	0	0.031698	0	0	0.007043	0.00958085	0.0134059	0	0	0.0208382	0	0	0	0	0	0.917434	0	0	0.591889	0.84315
TCGA-A6-6141-01A-11R-1774-07	0	130	0	0	0.072105	0	0.00538345	0	0	0	0	0	0.0446659	0	0	0	0	0	0.877846	0	0	0.599226	0.841731
TCGA-A6-6142-01A-11R-1774-07	0	134	0.0229363	0	0.12293	0	0	0	0.0318039	0.0256596	0.00397083	0.00220623	0.170593	0	0	0.012855	0	0.0374955	0.557398	0.0121518	0	0.324556	0.946977
TCGA-A6-6648-01A-11R-1774-07	0	253	0	0	0.0149743	0.00148969	0	0.0102606	0.00116405	0.000609629	0	0	0.0281924	0	0	0	0	0	0.943309	0	0	0.625335	0.826388
TCGA-A6-6649-01A-11R-1774-07	0	147	0	0	0.0943058	0	0.0127511	0	0.0202618	0	0	0	0.111247	0	0	0	0	0	0.761434	0	0	0.569412	0.858374
TCGA-A6-6650-01A-11R-1774-07	0	173	0	0	0.0102826	0	0	0.0111375	0.00651692	0	0	0	0.0418934	0	0	0	0	0	0.93017	0	0	0.591041	0.841625
TCGA-A6-6651-01A-21R-1839-07	0	249	0	0	0.28345	0.000984776	0	0	0	0	0	0.00372169	0.431029	0	0	0	0	0	0.280814	0	0	0.391793	0.920686
TCGA-A6-6652-01A-11R-1774-07	0	135	0.00227332	0	0.0250238	0	0.0154209	0.0187716	0.0503531	0.00251887	0.00503346	0	0.127376	0	0	0	0	0.00521518	0.747189	0.000824729	0	0.248	0.973262
TCGA-A6-6653-01A-11R-1774-07	0	91	0.00445598	0	0.138367	0	0.016381	0.00744278	0.0355934	0.0278746	0.00155882	0	0.0729132	0	0	0	0	0	0.695413	0	0	0.362702	0.934713
TCGA-A6-6654-01A-21R-1839-07	0	178	0	0	0.410596	0	0.000288373	0	0.0332204	0	0	0.00368042	0.201584	0	0	0	0	0	0.350631	0	0	0.53684	0.868859
TCGA-A6-6780-01A-11R-1839-07	0	87	0	0	0.292546	0	0	0	0	0	0	0	0.0530918	0	0	0.00601963	0	0	0.648343	0	0	0.524508	0.877106
TCGA-A6-6781-01A-22R-1928-07	0	158	0	0	0.301402	0	0.00233614	0	0.00774495	0	0	0	0.263559	0	0	0	0	0	0.424958	0	0	0.328169	0.9447
TCGA-A6-6782-01A-11R-1839-07	0	164	0	0	0.156519	0	0	0	0.067163	0	0	0	0.144446	0	0	0	0	0	0.631872	0	0	0.497071	0.888315
TCGA-A6-A565-01A-31R-A28H-07	1	494	0	0	0.0853975	0.00748227	0	0	0.025176	0	0	0.00220492	0.073281	0	0	0	0	0	0.806458	0	0	0.684324	0.811635
TCGA-A6-A566-01A-11R-A28H-07	1	758	0	0	0.24763	0	0.00768842	0	0.0570135	0	0	0	0.280431	0	0	0	0	0	0.407237	0	0	0.367752	0.931363
TCGA-A6-A567-01A-31R-A28H-07	1	1881	0	0	0.0733017	0.00170404	0	0.0251194	0.0390739	0	0	0	0.199598	0	0	0	0	0	0.661203	0	0	0.280207	0.961877
TCGA-A6-A56B-01A-31R-A28H-07	0	1595	0	0	0.0823428	0	0.000516983	0.0134367	0.0672232	0	0	0	0.222969	0	0	0	0	0	0.613511	0	0	0.260574	0.968125
TCGA-A6-A5ZU-01A-11R-A28H-07	0	117	0	0	0.207224	0	0	0.0168506	0.022327	0	0	0.00628132	0.15975	0	0	0	0	0	0.587568	0	0	0.452504	0.903596
TCGA-AA-3488-01A-01R-1410-07	1	153	0	0	0.0675237	0	0	0	0.0157334	0	0	0	0.0617186	0	0	0	0	0	0.855024	0	0	0.449766	0.901513
TCGA-AA-3489-01A-21R-1839-07	0	31	0	0	0.212135	0	0	0	0.0516194	0	0	0	0.199349	0	0	0	0.0857631	0	0.451133	0	0	0.547865	0.836464
TCGA-AA-3492-01A-01R-1410-07	0	0	0	0	0.194024	0	0.00356413	0	0.00994011	0	0	0	0.115129	0	0	0	0	0.000793062	0.67655	0	0	0.318717	0.948898
TCGA-AA-3494-01A-01R-1410-07	0	31	0	0	0.0684794	0	0	0.00411716	0.0362198	0	0	0	0.100334	0	0	0	0	0	0.790849	0	0	0.468678	0.895356
TCGA-AA-3495-01A-01R-1410-07	0	31	0	0	0.0592022	0	0.00194087	0	0.00158005	0	0	0	0.0531574	0	0	0	0	0	0.884119	0	0	0.713229	0.791915
TCGA-AA-3496-01A-21R-1839-07	0	31	0	0.00680175	0.19368	0	0.054504	0	0	0	0.00712853	0	0.155733	0	0	0	0.0302253	0.0210868	0.530841	0	0	0.613731	0.827118
TCGA-AA-3502-01A-01R-1410-07	0	31	0	0	0.133295	0	0	0	0	0	0	0	0.0249284	0	0	0	0	0	0.841776	0	0	0.414897	0.915095
TCGA-AA-3506-01A-01R-1410-07	0	0	0	0	0.143568	0	0	0	0.0175	0	0	0.000215979	0.156051	0	0	0	0	0	0.682665	0	0	0.552505	0.865653
TCGA-AA-3509-01A-01R-1410-07	0	0	0	0	0.101005	0	0	0	0.00913255	0	0	0	0.0656513	0	0	0	0	0	0.824211	0	0	0.566625	0.857205
TCGA-AA-3510-01A-01R-1410-07	0	31	0	0	0.178075	0	0.00668666	0	0.0204057	0	0	0.00133401	0.0425306	0	0	0	0	0	0.750968	0	0	0.556578	0.865251
TCGA-AA-3511-01A-21R-1839-07	0	0	0	0	0.0849297	0	0	0.00185717	0.0182417	0	0	0	0.130602	0	0	0	0	0	0.764369	0	0	0.436076	0.90724
TCGA-AA-3514-01A-02R-0821-07	0	0	0	0	0.113983	0	0.000612662	0.00944264	0.0241975	0	0	0	0.234326	0	0	0	0	0	0.617438	0	0	0.351435	0.937317
TCGA-AA-3516-01A-02R-0826-07	0	0	0.000383977	0	0.17566	0	0.00677856	0.0346984	0.0183435	0	0	0	0.0595301	0	0	0	0	0.00613922	0.698466	0	0	0.460469	0.901394
TCGA-AA-3517-01A-01R-0821-07	0	0	0	0	0.0916253	0	0	0	0.0504473	0.0136575	0	0	0.07546	0	0	0	0	0	0.76881	0	0	0.575158	0.857325
TCGA-AA-3518-01A-02R-0826-07	0	31	0	0	0.157222	0	0.00295126	0	0.00744257	0	0	0	0.113677	0	0	0	0	0	0.718707	0	0	0.591172	0.851137
TCGA-AA-3519-01A-02R-0821-07	0	0	0	0	0.0815364	0	0.00272379	0.00442961	0.0413217	0.0192583	0	0	0.0602014	0	0	0	0	0	0.790529	0	0	0.59592	0.848939
TCGA-AA-3520-01A-01R-0821-07	0	0	0	0	0.114185	0	0	0	0.0104058	0	0	0	0.198552	0	0	0	0	0	0.676857	0	0	0.605795	0.843352
TCGA-AA-3522-01A-01R-0821-07	0	0	0	0	0.0511566	0	0	0	0.00340736	0.00292244	0	0	0.0387717	0	0	0	0	0	0.903742	0	0	0.527603	0.869669
TCGA-AA-3524-01A-02R-0821-07	0	0	0	0	0.0326567	0	0	0	0	0	0	0	0.0482714	0	0	0.00112397	0	0	0.917948	0	0	0.515843	0.873543
TCGA-AA-3525-01A-02R-0826-07	0	0	0	0	0.100832	0	0.000861135	0	0.0102371	0	0	0.00224305	0.062725	0	0	0	0	0	0.823101	0	0	0.518508	0.876174
TCGA-AA-3526-01A-02R-A32Z-07	0	30	0	0	0.100744	0	0	0	0.0145313	0.0014259	0	0	0.0839111	0	0	0	0	0	0.799387	0	0	0.408884	0.917355
TCGA-AA-3527-01A-01R-0821-07	0	0	0	0	0.111551	0	0.00460527	0	0.021503	0	0	0.00231753	0.122163	0	0	0	0	0	0.73786	0	0	0.395442	0.922505
TCGA-AA-3529-01A-02R-0821-07	1	0	0	0	0.0585095	0	0	0.00872872	0.00727159	0	0	0.000589617	0.0924827	0	0	0	0	0	0.832418	0	0	0.406274	0.917845
TCGA-AA-3530-01A-01R-1022-07	0	0	0	0	0.0821142	0.000438793	0.000941316	0.0186452	0	0.00992597	0	0	0.0330444	0	0	0	0	0	0.85489	0	0	0.615023	0.837568
TCGA-AA-3531-01A-01R-0821-07	0	0	0	0	0.0542667	0	0	0.0166868	0.0194011	0	0	0	0.0702946	0	0	0	0	0	0.839351	0	0	0.424093	0.911463
TCGA-AA-3532-01A-01R-0821-07	0	0	0	0	0.177087	0	0	0	0	0	0	0	0.109578	0	0	0	0	0	0.713334	0	0	0.598408	0.848232
TCGA-AA-3534-01A-01R-0821-07	0	0	0	0	0.0495074	0	0	0.00500528	0.00997547	0	0	0	0.0988317	0	0	0	0	0	0.83668	0	0	0.507735	0.87872
TCGA-AA-3538-01A-01R-0821-07	0	0	0	0	0.0919288	0	0	0	0.0122986	0	0	0	0.0866026	0	0	0	0	0	0.80917	0	0	0.593486	0.846667
TCGA-AA-3542-01A-02R-1873-07	0	0	0	0	0.0816564	0	0	0	0.001016	0	0	0	0.0926342	0	0	0	0	0	0.824693	0	0	0.39223	0.923085
TCGA-AA-3543-01A-01R-0826-07	0	0	0	0	0.181939	0	0	0	0	0	0	8.59194e-05	0.0797802	0	0	0	0	0	0.738195	0	0	0.493252	0.887419
TCGA-AA-3544-01A-01R-1873-07	0	0	0	0	0.28317	0	0	0	0.0121848	0	0	0.0025093	0.116969	0	0	0	0.00703445	0	0.578133	0	0	0.662683	0.82048
TCGA-AA-3548-01A-01R-1873-07	0	0	0	0	0.0842402	0	0.000546169	0	0	0	0	0	0.0738643	0	0	0	0	0	0.841349	0	0	0.603279	0.841065
TCGA-AA-3549-01A-02R-0821-07	0	0	0	0	0.0570106	0	0	0	0.0558986	0.00750353	0	0	0.0617826	0	0	0	0	0.000711984	0.798398	0.0186946	0	0.490618	0.888201
TCGA-AA-3552-01A-01R-0821-07	0	0	0	0	0.143002	0	0	0	0.0205727	0.00287904	0	0	0.068187	0	0	0	0.058444	0	0.706916	0	0	0.652655	0.77753
TCGA-AA-3553-01A-01R-0821-07	0	0	0	0	0.161839	0	0	0	0.00421084	0	0	0	0.151112	0	0	0	0	0.00281318	0.680025	0	0	0.583096	0.854263
TCGA-AA-3554-01A-01R-0826-07	0	0	0.0012623	0	0.231184	0	0	0	0.00308614	0.0023048	0	0	0.124405	0	0	0	0.0175134	0	0.620245	0	0	0.644628	0.817216
TCGA-AA-3555-01A-01R-0821-07	0	30	0	0	0.128408	0	0.00178925	0	0.0427133	0	0.00185667	0	0.125158	0	0.00184634	0	0	0	0.674613	0.0236163	0	0.231	0.977332
TCGA-AA-3556-01A-01R-0821-07	0	0	0	0	0.0777266	0	0	0.00219618	0.00541982	0	0	0	0.0378917	0	0	0	0	0	0.876766	0	0	0.392144	0.923233
TCGA-AA-3560-01A-01R-0821-07	0	0	0	0	0.104694	0	0	0.0205148	0	0	0	0	0.109315	0	0	0	0	0.00115933	0.764316	0	0	0.380506	0.927619
TCGA-AA-3561-01A-01R-0821-07	0	0	0	0	0.0798481	0	0	0	0.00886485	0	0	0	0.0762614	0	0	0	0	0	0.835026	0	0	0.437066	0.90645
TCGA-AA-3562-01A-02R-0821-07	0	31	0	0	0.0853059	0	0	0	0.00808886	0	0	0.000520322	0.0866577	0	0	0	0	0	0.819427	0	0	0.639025	0.827514
TCGA-AA-3655-01A-02R-1723-07	0	0	0.00414984	0	0.0798452	0	0	0.0069816	0.00722283	0.0111612	0.000377626	0	0.0624689	0	0	0	0	0	0.827793	0	0	0.425157	0.911284
TCGA-AA-3660-01A-01R-1723-07	0	31	0	0	0.0823332	0	0.00122822	0.0170549	0.00912232	0	0	0.00025588	0.0742546	0	0	0	0	0	0.815751	0	0	0.503932	0.881874
TCGA-AA-3662-01A-01R-1723-07	0	0	0	0	0.167877	0	0.000524133	0	0.0420869	0	0	0	0.0972431	0	0.000542139	0	0	0	0.691727	0	0	0.300346	0.955084
TCGA-AA-3663-01A-01R-1723-07	0	31	0	0	0.201999	0	0	0	0.0832352	0.00548294	0.00275127	0.0024633	0.0885454	0	0	0	0	0.00739434	0.608129	0	0	0.327893	0.945977
TCGA-AA-3664-01A-01R-0905-07	0	0	0.00511413	0	0.0998217	0	0.00377359	0.0249163	0.0109401	0.0121058	0	0	0.0575679	0	0.002858	0	0	0	0.782902	0	0	0.302375	0.954933
TCGA-AA-3666-01A-02R-0905-07	1	61	0	0	0.196484	0	0	0	0.0335744	0	0	0	0.0706779	0	0	0	0	0.00393195	0.695332	0	0	0.457913	0.901721
TCGA-AA-3667-01A-01R-0905-07	0	0	0	0	0.0911903	0	0	0.0160726	0.0242761	0	0	0	0.0853151	0	0	0.000742922	0	0	0.782403	0	0	0.352983	0.937526
TCGA-AA-3672-01A-01R-0905-07	0	0	0	0	0.317308	0	0.0036256	0	0.0184294	0	0	0	0.0770681	0	0	0	0.00442833	0	0.579141	0	0	0.548346	0.866711
TCGA-AA-3673-01A-01R-0905-07	0	0	0	0	0.0483914	0	0	0	0.0205698	0	0	0	0.0736467	0	0	0	0	0	0.857392	0	0	0.549428	0.862121
TCGA-AA-3675-01A-02R-0905-07	0	31	0.00130957	0.00413344	0.0705215	0	0.0342256	0.00814993	0	0	0	0	0.0969935	0	0	0	0	0	0.784667	0	0	0.308088	0.953361
TCGA-AA-3678-01A-01R-0905-07	0	0	0	0	0.102749	0.00182464	0	0.00599045	0.00208273	0.00377695	0	0	0.0625368	0	0	0	0	0	0.821039	0	0	0.609881	0.840439
TCGA-AA-3679-01A-02R-0905-07	0	30	0	0	0.0820708	0	0	0.00532274	0.0119023	0	0	0	0.106801	0	0	0	0	0	0.793903	0	0	0.608031	0.84096
TCGA-AA-3680-01A-01R-0905-07	0	0	0	0	0.0682612	0	0.000931061	0.00553006	0.0175949	0.0180392	0	0	0.0315895	0	0	0	0	0	0.858054	0	0	0.540856	0.867134
TCGA-AA-3681-01A-01R-0905-07	0	0	0	0	0.128942	0	0.0013716	0	0.0226312	0.012523	0	0	0.0467054	0	0	0	0	0	0.787827	0	0	0.603956	0.845817
TCGA-AA-3684-01A-02R-0905-07	0	0	0	0	0.205648	0	0	0	0.0274456	0	0	0.00656143	0.252017	0	0	0	0	0	0.508328	0	0	0.517091	0.879171
TCGA-AA-3685-01A-02R-A32Z-07	0	31	0	0	0.171032	0	0	0	0.00185477	0.00045891	0	0	0.0813153	0	0	0	0	0	0.745339	0	0	0.673426	0.818485
TCGA-AA-3688-01A-01R-0905-07	0	0	0	0	0.0634433	0	0	0	0	0	0	0	0.068169	0	0	0	0	0	0.868388	0	0	0.571716	0.852486
TCGA-AA-3692-01A-01R-0905-07	0	0	0	0	0.184388	0	0	0.0013947	0.0180567	0.0210642	0	0.00035598	0.0611032	0	0	0	0	0	0.713637	0	0	0.490529	0.88998
TCGA-AA-3693-01A-01R-0905-07	0	0	0	0	0.0665059	0	0.00139872	0.00844998	0.00116755	0	0	0	0.0824437	0	0	0	0	0	0.840034	0	0	0.348919	0.939074
TCGA-AA-3695-01A-01R-0905-07	0	0	0.0912104	0.00217711	0.0844812	0.00621747	0.18337	0	0.143986	0	0.00685289	0.0036721	0.277048	0	0	0	0	0.0132763	0.00315544	0.184553	0	0.373548	0.930199
TCGA-AA-3696-01A-01R-0905-07	0	0	0	0	0.0749404	0	0	0	0	0.00370744	0	0	0.107052	0	0	0	0	0	0.8143	0	0	0.415312	0.914433
TCGA-AA-3697-01A-01R-1723-07	0	30	0	0	0.0604774	0	0.000810233	0.0132008	0.0114904	0	0	0.000862328	0.0570987	0	0	0	0	0	0.85606	0	0	0.635053	0.82822
TCGA-AA-3710-01A-01R-1022-07	0	31	0	0	0.297855	0	0.000963202	0	0.0203292	0	0	0	0.0693341	0	0.00658169	0	0.00222945	0.00157628	0.601131	0	0	0.658757	0.826949
TCGA-AA-3712-01A-21R-1723-07	0	0	0.00380792	0.00502318	0.0858404	0	0.0247871	0.00655698	0.0203677	0.0130797	0	0	0.119761	0	0	0	0	0.0218957	0.69888	0	0	0.367181	0.933285
TCGA-AA-3713-01A-21R-1723-07	0	30	0	0	0.107917	0	0	0.00405259	0.00841408	0.00594984	0	0	0.0353089	0	0	0	0.0178037	0	0.820554	0	0	0.625912	0.819637
TCGA-AA-3715-01A-01R-0905-07	0	30	0	0	0.368642	0	0	0	0.0893084	0	0	0.000650273	0.293359	0	0	0	0.0217597	0.00016717	0.226114	0	0	0.48216	0.88246
TCGA-AA-3811-01A-01R-1022-07	0	30	0	0	0.0934828	0	0.00255466	0	0.0291745	0	0	0	0.0754066	0	0	0	0	0	0.799381	0	0	0.589266	0.849804
TCGA-AA-3812-01A-01R-0905-07	0	0	0	0	0.153559	0	0	0	0.0430866	0	0	0.00194971	0.234053	0	0	0	0	0	0.567351	0	0	0.453515	0.901941
TCGA-AA-3814-01A-01R-0905-07	0	0	0	0	0.218066	0	0	0	0.0096584	0.0134974	0	0	0.0908968	0	0	0	0	0	0.667882	0	0	0.638322	0.835865
TCGA-AA-3815-01A-01R-1022-07	0	0	0	0	0.268796	0	0	0	0.000609229	0	0.00016358	0	0.0695794	0	0	0	0	0	0.660852	0	0	0.468266	0.897137
TCGA-AA-3818-01A-01R-0905-07	1	30	0	0	0.0338197	0	0.00199369	0.00183635	0.000109406	0	0	0	0.0435633	0	0	0	0	0	0.918678	0	0	0.465985	0.893887
TCGA-AA-3819-01A-01R-0905-07	0	0	0	0	0.0530282	0	0	0.00821496	0.00176536	0.00515903	0	0	0.0643425	0	0	0	0	0	0.86749	0	0	0.618058	0.833773
TCGA-AA-3821-01A-01R-1022-07	0	0	0.00143205	0	0.111794	0	0.0194157	0.0223661	0.00579323	0	0	0	0.111209	0	0	0	0	0	0.72799	0	0	0.339491	0.942171
TCGA-AA-3831-01A-01R-0905-07	0	0	0	0	0.0827009	0	0.000412403	0.00102552	0.0102371	0.00239891	0	0	0.0526309	0	0	0	0.00450424	0	0.84609	0	0	0.626948	0.828264
TCGA-AA-3833-01A-01R-0905-07	0	0	0	0	0.0902755	0	0.000355451	0	0.00841495	0	0	0.00179677	0.111293	0	0	0	0	0	0.787864	0	0	0.646231	0.825637
TCGA-AA-3837-01A-01R-0905-07	0	31	0	0	0.0549905	0	0.0029946	0.00236288	0.00589871	0.0130187	0	0	0.11142	0	0	0	0	0	0.809315	0	0	0.554072	0.861315
TCGA-AA-3841-01A-01R-0905-07	0	0	0	0	0.14337	0	0	0	0.0255797	0	0	0.000145604	0.124227	0	0	0	0	0	0.706678	0	0	0.539967	0.870755
TCGA-AA-3842-01A-01R-1022-07	0	31	0	0	0.163848	0	0.00399726	0	0	0	0	0	0.152731	0	0	0	0	0	0.679424	0	0	0.360783	0.934465
TCGA-AA-3844-01A-01R-1022-07	0	28	0	0	0.0761297	0	0	0.00859799	0.0416586	0	0	0	0.0910004	0	0	0	0	0	0.782613	0	0	0.401227	0.920405
TCGA-AA-3845-01A-01R-1022-07	1	0	0	0	0.111976	0	0	0	0.0215807	0	0	0	0.135647	0	0.000843315	0.000291242	0	0	0.729661	0	0	0.573076	0.85692
TCGA-AA-3846-01A-01R-1022-07	0	31	0	0	0.0973242	0	0.000434857	0.0245459	0.0172438	0.00874065	0	0	0.0475566	0	0	0	0	0	0.804154	0	0	0.592739	0.849476
TCGA-AA-3848-01A-01R-0905-07	0	30	0	0	0.0455628	0	0	0.0148303	0.0394583	0	0	0	0.0833816	0	0	0	0	0	0.816767	0	0	0.438186	0.906506
TCGA-AA-3850-01A-01R-1022-07	1	0	0	0	0.0607048	0	0.00365951	0	0.0138146	0	0	0	0.0640135	0	0	0	0.00600447	0	0.851803	0	0	0.649334	0.816316
TCGA-AA-3851-01A-01R-1022-07	0	0	0	0	0.117087	0	0.00251187	0	0.00294906	0.00414071	0	7.4653e-06	0.0522647	0	0	0	0	0	0.821039	0	0	0.460059	0.898506
TCGA-AA-3852-01A-01R-0905-07	1	0	0	0	0.0973704	0	0.00309934	0	0.0140867	0	0	0	0.0844061	0	0	0	0	0	0.801037	0	0	0.550823	0.864095
TCGA-AA-3854-01A-01R-0905-07	0	31	0	0	0.05101	0.00377556	0.00610603	0.00446412	0.00568874	0.00296278	0	0	0.0461991	0	0.00158068	0	0	0	0.878213	0	0	0.307483	0.954514
TCGA-AA-3855-01A-01R-1022-07	0	0	0	0	0.0641912	0	0	0.00483612	0.002192	0	0	0	0.0405172	0	0	0	0	0	0.888264	0	0	0.651094	0.819252
TCGA-AA-3856-01A-01R-0905-07	0	30	0	0	0.149609	0	0	0.0110261	0.00183427	0	0	0	0.0546738	0	0	0	0.0166997	0	0.766157	0	0	0.707499	0.785291
TCGA-AA-3858-01A-01R-0905-07	0	0	0	0	0.096532	0	0	0	0.00102632	0	0	0	0.126834	0	0	0	0	0	0.775608	0	0	0.653395	0.822447
TCGA-AA-3860-01A-02R-0905-07	0	0	0	0	0.0874282	0	0	0	0.0156246	0.00891508	0	0.00103976	0.142664	0	0	0	0	0	0.744328	0	0	0.638674	0.830051
TCGA-AA-3861-01A-01R-1022-07	0	0	0	0	0.0626791	0	0.0022115	0.000191556	0.00353734	0.00331359	0	0	0.00758366	0	0	0	0	0	0.920483	0	0	0.663262	0.812823
TCGA-AA-3862-01A-01R-1022-07	0	31	0	0	0.125111	0	0.0193793	0.00771655	0	0.00754596	0	0.0040969	0.0491314	0	0.00194023	0	0	0	0.785078	0	0	0.375584	0.929902
TCGA-AA-3864-01A-01R-1022-07	0	0	0.0132638	0.00400081	0.0514412	0	0.0182043	0.00514472	0.00905122	0	0	0	0.0655581	0	0	0	0	0	0.83273	0.000605698	0	0.347493	0.939745
TCGA-AA-3866-01A-01R-1022-07	0	0	0	0	0.208251	0	0	0	0	0	0	0	0.163918	0	0.000593582	0	0	0	0.627237	0	0	0.561133	0.863115
TCGA-AA-3867-01A-01R-1022-07	0	0	0	0	0.0931524	0	0.00142351	0	0.00205581	0	0	0	0.126248	0	0	0	0	0	0.77712	0	0	0.571948	0.855137
TCGA-AA-3869-01A-01R-1022-07	0	0	0	0	0.135406	0	0.00738934	0.00974447	0	0	0	0	0.0732284	0	0	0	0	0	0.774232	0	0	0.429423	0.91043
TCGA-AA-3870-01A-01R-1022-07	0	0	0.000999579	0	0.232744	0	0.00692734	0.00168393	0.0192782	0	0	0.00210215	0.156114	0	0	0	0	0	0.58015	0	0	0.524327	0.878418
TCGA-AA-3872-01A-01R-1022-07	0	0	0	0	0.191711	0	0.0020655	0	0.0664597	0	0	0.00252926	0.242701	0	0	0	0	0	0.494533	0	0	0.442772	0.90633
TCGA-AA-3875-01A-01R-0905-07	0	0	0	0	0.0743176	0	0	0	0	0.00813292	0	0	0.057983	0	0	0	0	0	0.859566	0	0	0.713176	0.794268
TCGA-AA-3877-01A-01R-1022-07	0	30	0	0	0.209499	0	0	0	0.0151733	0	0	0	0.165595	0	0	0	0	0	0.609733	0	0	0.398214	0.921658
TCGA-AA-3930-01A-01R-1022-07	0	0	0	0	0.155689	0	0	0	0.0211827	0.000231025	9.75821e-05	0	0.102153	0	0	0	0	0.00460725	0.71221	0.00382921	0	0.637067	0.835031
TCGA-AA-3939-01A-01R-1022-07	0	30	0	0	0.0490991	0	0	0	0	0.00599044	0	0	0.047038	0	0	0	0	0	0.897872	0	0	0.617396	0.832425
TCGA-AA-3941-01A-01R-1022-07	0	31	0	0	0.0460573	0	0	0	0.00991378	0	0	0	0.0614502	0	0	0	0	0	0.882579	0	0	0.489973	0.885049
TCGA-AA-3947-01A-01R-1022-07	0	30	0	0	0.121878	0	0.0416415	0	0.0153864	0	0.0140064	0	0.144532	0	0	0	0	0.0281503	0.586806	0.0475995	0	0.229926	0.975838
TCGA-AA-3949-01A-01R-1022-07	0	30	0	0	0.282057	0	0.00058637	0	0.00116607	0	0	0	0.129851	0	0.000730744	0	0	0	0.585609	0	0	0.483339	0.891835
TCGA-AA-3950-01A-02R-1022-07	0	31	0	0	0.391464	0	0	0	0.0210333	0	0	0	0.17741	0	0	0	0	0	0.401553	0.0085396	0	0.432666	0.907972
TCGA-AA-3952-01A-01R-1022-07	1	61	0	0	0.114486	0	0	0	0.0373277	0.00194769	0	0	0.115443	0	0	0	0	0	0.72973	0.00106543	0	0.487074	0.88992
TCGA-AA-3955-01A-02R-1022-07	0	0	0	0	0.0341683	0	0	0.00082921	0	0	0	0	0.05808	0	0	0	0	0	0.906922	0	0	0.604098	0.836825
TCGA-AA-3956-01A-02R-1022-07	0	0	0	0	0.075722	0	0	0	0.0141062	0.00394075	0	0	0.0748234	0	0	0	0	0	0.831408	0	0	0.645756	0.824603
TCGA-AA-3966-01A-01R-1113-07	0	61	0	0	0.328814	0	0	0	0.0284949	0	0	0	0.179496	0	0	0.000184794	0	0	0.45219	0.0108196	0	0.569593	0.860339
TCGA-AA-3968-01A-01R-1022-07	0	0	0	0	0.0895049	0	0	0.00357665	0.0208458	0.0020586	0	0	0.106598	0	0	0	0	0	0.777416	0	0	0.633352	0.832111
TCGA-AA-3970-01A-01R-1022-07	0	0	0	0	0.0664861	0.000326811	0	0	0.0111854	0.0060666	0	0	0.0504708	0	0	0	0	0	0.865464	0	0	0.641499	0.824887
TCGA-AA-3971-01A-01R-1022-07	0	0	0	0	0.0751856	0	0	0.00310896	0	0	0	0	0.0512159	0	0	0	0.00358511	0	0.866904	0	0	0.6747	0.806655
TCGA-AA-3972-01A-01R-1022-07	0	0	0	0	0.0554109	0	0	0	0.0183373	0	0	0	0.0995385	0	0	0	0	0	0.826713	0	0	0.369709	0.931396
TCGA-AA-3973-01A-01R-1022-07	0	0	0	0.0050409	0.0824781	0	0	0.00258352	0	0	0.000377989	0	0.135261	0	0.00230428	0	0	0.0145377	0.757417	0	0	0.308549	0.952968
TCGA-AA-3975-01A-01R-1022-07	0	30	0	0	0.0822969	0	0.000223934	0.0110882	0.0144607	0.00911034	0	0.00191114	0.0884629	0	0	0	0	0	0.792446	0	0	0.587799	0.850247
TCGA-AA-3976-01A-01R-1022-07	0	0	0	0	0.0492848	0	0	0.00188183	0.00154934	0	0	0	0.0659751	0	0	0	0	0	0.881309	0	0	0.551732	0.860046
TCGA-AA-3977-01A-01R-1022-07	0	31	0	0	0.139955	0	0	0	0.00619529	0	0	0	0.0997584	0	0	0	0	0	0.754091	0	0	0.43089	0.909679
TCGA-AA-3979-01A-01R-1022-07	0	0	0	0	0.0344247	0	0	0	0.0185853	0	0	0	0.0526753	0	0	0	0	0	0.894315	0	0	0.375097	0.929563
TCGA-AA-3980-01A-02R-1022-07	0	0	0	0	0.166013	0	0.0201896	0.00388792	0.0221489	0	6.55374e-05	0	0.0797509	0	0	0	0	0.0167196	0.691224	0	0	0.29512	0.956874
TCGA-AA-3982-01A-02R-1022-07	0	0	0	0	0.129268	0	0	0.00514396	0.0066014	0	0	0.000545029	0.0602966	0	0	0	0	0	0.798145	0	0	0.620848	0.837449
TCGA-AA-3984-01A-02R-1022-07	0	0	0.00813563	0	0.0547094	0	0	0.0228765	0.037983	0.0281358	0	0	0.0782548	0	0	0	0	0	0.765822	0.00408297	0	0.470231	0.896364
TCGA-AA-3986-01A-02R-1022-07	0	30	0	0	0.0893309	0.0020434	0	0	0	0	0	0	0.0530965	0	0	0	0.0395086	0	0.816021	0	0	0.62528	0.80233
TCGA-AA-3989-01A-01R-1022-07	0	0	0	0	0.114812	0	0	0	0.00228149	0	0	0	0.0740364	0	0	0	0	0	0.80887	0	0	0.517631	0.876536
TCGA-AA-3994-01A-01R-1113-07	0	0	0	0	0.0774435	0	0.00937169	0.00866461	0.0108951	0	0	0.0014264	0.112149	0	0	0	0	0	0.78005	0	0	0.357011	0.936039
TCGA-AA-A004-01A-01R-A00A-07	0	31	0	0	0.155314	0	0	0	0.0598028	0	0	0	0.153536	0	0	0	0	0	0.631348	0	0	0.48452	0.892372
TCGA-AA-A00A-01A-01R-A002-07	0	0	0.00685756	0.0133225	0.110871	0	0.0358565	0	0.0156306	0.00393592	0.00342417	0	0.04826	0	0	0	0	0.00700065	0.754841	0	0	0.391014	0.925564
TCGA-AA-A00D-01A-01R-A002-07	0	31	0	0	0.354671	0	0.00346051	0	0	0	0	0	0.088207	0	0	0	0.0993368	0.00305809	0.451267	0	0	0.662359	0.753657
TCGA-AA-A00E-01A-01R-A002-07	0	0	0	0	0.236153	0	0.00362396	0	0.00447029	0	0	0	0.0482368	0	0	0	0	0	0.707516	0	0	0.449641	0.903855
TCGA-AA-A00F-01A-01R-A002-07	0	0	0	0	0.0362636	0	0	0	0	0	0	0	0.100112	0	0	0	0	0	0.863624	0	0	0.606963	0.836603
TCGA-AA-A00J-01A-02R-A002-07	0	0	0	0	0.239302	0	0.0029725	0	0.0173603	0	0	0	0.153207	0	0.00161299	0	0	0	0.585545	0	0	0.281523	0.960705
TCGA-AA-A00K-01A-02R-A002-07	0	31	0	0	0.0472628	0	0	0	0.00379641	0	0	0	0.0774279	0	0	0	0	0	0.871513	0	0	0.521307	0.872463
TCGA-AA-A00L-01A-01R-A002-07	0	31	0	0	0.0249015	0	0	0	0.0599135	0.00119043	0.00174258	0	0.0749804	0	0.000346769	0	0	0.00327066	0.833033	0.000621033	0	0.372301	0.930691
TCGA-AA-A00N-01A-02R-A00A-07	1	122	0	0	0.135611	0.00881461	0.00104183	0	0.00913785	0	0	0	0.176164	0	0	0	0	0	0.669231	0	0	0.397872	0.921555
TCGA-AA-A00O-01A-02R-A089-07	0	0	0.00140515	0	0.155305	0	0	0.0337992	0.117196	0	0.00506514	0	0.233157	0	0.0075285	0	0	0.0175323	0.429012	0	0	0.339088	0.941819
TCGA-AA-A00Q-01A-01R-A002-07	0	0	0	0	0.0532752	0	0	0.0058407	0.000590678	0	0	0	0.0792072	0	0	0	0	0	0.861086	0	0	0.498061	0.882128
TCGA-AA-A00R-01A-01R-A002-07	0	30	0	0	0.411772	0	0	0	0	0	0.00260519	0	0.120698	0	0	0.0304554	0.00367127	0.0250328	0.405765	0	0	0.521347	0.876655
TCGA-AA-A00U-01A-01R-A002-07	0	31	0	0	0.0377117	0	0.00990024	0.0270787	0.0184678	0.0189202	0	0	0.0611927	0	0	0	0	0	0.826729	0	0	0.370343	0.931466
TCGA-AA-A00W-01A-01R-A002-07	0	30	0	0	0.0204088	0.0119546	0.000423847	0.0471568	0.0206866	0.0338851	0	0.000458416	0.00020759	0	0	0	0	0	0.864818	0	0	0.358532	0.935914
TCGA-AA-A00Z-01A-01R-A002-07	0	31	0	0	0.0503434	0	0	0.0129859	0	0.00168925	0	0	0.0688369	0	0	0	0	0	0.866145	0	0	0.402842	0.919026
TCGA-AA-A010-01A-01R-A089-07	0	0	0	0	0.117005	0	0	0	0.0117555	0	0	0	0.0505893	0	0	0	0	0	0.82065	0	0	0.556658	0.861774
TCGA-AA-A017-01A-01R-A00A-07	0	31	0	0	0.0818584	0	0	0	0.0426844	0	0	0	0.118598	0	0	0	0	0	0.75686	0	0	0.459004	0.899385
TCGA-AA-A01C-01A-01R-A00A-07	0	30	0	0	0.0715113	0	0	0.00290312	0.00854053	0	0	0	0.136359	0	0	0	0	0	0.780686	0	0	0.472653	0.893011
TCGA-AA-A01D-01A-01R-A00A-07	0	30	0	0	0.252942	0	0	0	0.0556132	0	0	0	0.173283	0	0	0	0	0	0.518162	0	0	0.370808	0.931187
TCGA-AA-A01F-01A-01R-A002-07	0	31	0	0	0.0286958	0	0.00460337	0	0.0274495	0.0130953	0	0	0.0241384	0	0	0	0	0.0034534	0.891547	0.00701773	0	0.30089	0.956924
TCGA-AA-A01G-01A-01R-A002-07	0	31	0	0	0.00971094	0	0.000835183	0.00614966	0	0.00949943	0	0	0.0276525	0	0	0	0	0	0.946152	0	0	0.465856	0.893485
TCGA-AA-A01I-01A-02R-A089-07	0	31	0	0	0.04067	0	0	0.0261715	0.00350183	0	0	0	0.0714671	0	0	0	0	0	0.85819	0	0	0.358367	0.935669
TCGA-AA-A01K-01A-01R-A00A-07	0	31	0	0	0.112413	0	0.00482917	0	0.00203532	0	0	0	0.210479	0	0	0	0	0	0.670244	0	0	0.575729	0.854787
TCGA-AA-A01P-01A-21R-A083-07	0	0	0	0	0.424989	0	0.00619257	0	0.000846005	0	0	0	0.180065	0	0	0.00106626	0.0288989	0.00921511	0.348727	0	0	0.510297	0.868796
TCGA-AA-A01Q-01A-01R-A002-07	0	31	0	0	0.119572	0	0	0	0.0126181	0	0	0	0.0531835	0	0	0	0	0	0.814626	0	0	0.41126	0.916612
TCGA-AA-A01R-01A-21R-A083-07	0	29	0.0101594	0	0.345396	0	0.0358542	0.000128179	0	0	0	0	0.0761322	0	0	0	0	0.0368654	0.495465	0	0	0.562146	0.868312
TCGA-AA-A01S-01A-21R-A083-07	0	31	0	0	0	0	0	0.00435316	0.00111965	0.00119475	0	0	0.0363186	0	0	0.00243826	0	0	0.954576	0	0	0.388599	0.92436
TCGA-AA-A01T-01A-21R-A16W-07	0	31	0	0	0.00931709	0	0	0.0105475	0	0	0	0	0.0416722	0	0	0.00145649	0	0	0.937007	0	0	0.404758	0.917974
TCGA-AA-A01V-01A-23R-A083-07	0	31	0	0	0.0856153	0	0.00834241	0.0132088	0.00754989	0.00171927	0	0	0.0326001	0	0	0	0	0	0.850964	0	0	0.376101	0.929428
TCGA-AA-A01X-01A-21R-A083-07	0	30	0	0	0.0733936	0.00325069	0.0189461	0	0.00884048	0	0	0	0.125288	0	0	0	0	0	0.770281	0	0	0.275012	0.964723
TCGA-AA-A01Z-01A-11R-A083-07	0	0	0.025808	0	0.0165607	0.0184078	0	0.0186121	0.00622511	0.0211736	0	0.00177552	0.0749528	0	0	0.0169178	0	0	0.799567	0	0	0.30782	0.953368
TCGA-AA-A022-01A-21R-A16W-07	0	0	0	0	0.324555	0	0.0086802	0.0262812	0.0198485	0	0	0	0.0646766	0	0	0	0.000776709	0.0157532	0.539429	0	0	0.593731	0.854183
TCGA-AA-A024-01A-02R-A00A-07	0	61	0	0	0.0174011	0.000733388	0	0.0103944	0.00394092	0.00841647	0	0	0.0181017	0	0	0.000430752	0	0	0.940581	0	0	0.436461	0.905615
TCGA-AA-A029-01A-01R-A00A-07	0	120	0	0	0.0264415	0	0	0.0115565	0	0	0	0	0.0317618	0	0	0	0	0	0.93024	0	0	0.437858	0.905041
TCGA-AA-A02E-01A-01R-A00A-07	1	90	0	0	0.0340055	0.00179716	0	0.0112723	0.0113094	0.0153522	0	0	0.0651507	0	0	0	0	0	0.861113	0	0	0.452952	0.900145
TCGA-AA-A02F-01A-01R-A089-07	0	31	0	0	0.00804206	0	0.00174406	0	0.0502787	0.0138038	0	0	0.0897516	0	0.000475703	0	0	0	0.834394	0.00151017	0	0.357555	0.93591
TCGA-AA-A02H-01A-01R-A089-07	1	61	0	0	0.0635201	0	0	0.00145823	0.0287278	0.0125996	0	0	0.0823614	0	0	0	0	0	0.811333	0	0	0.474536	0.892967
TCGA-AA-A02J-01A-01R-A00A-07	1	153	0.0056724	0	0	0.00780589	0	0.0317731	0.0146129	0.0149938	0	0	0.030929	0	0	0.0030286	0	0	0.886388	0.00479609	0	0.341058	0.942209
TCGA-AA-A02K-01A-03R-A32Y-07	0	0	0	0	0.0298695	0	0	0	0.00917628	0.00305369	0	0	0.0479414	0	0	0	0	0	0.909959	0	0	0.42469	0.910345
TCGA-AA-A02O-01A-21R-A16W-07	0	28	0	0	0.0478078	0	0	0.0102864	0.0222185	0.0188973	0	8.48341e-06	0.0615006	0	0	0	0	0.00222106	0.83706	0	0	0.393103	0.923058
TCGA-AA-A02R-01A-01R-A00A-07	1	670	0.00368317	0.0109324	0.680681	0	0.0578078	0	0	0	0.0121624	0	0.131157	0	0	0	0	0.0371189	0.0664572	0	0	0.655072	0.797272
TCGA-AA-A02W-01A-01R-A00A-07	0	31	0	0	0.0382073	0	0.0014342	0.0212224	0.0275776	0.0103655	0	0	0.0700729	0	0	0	0	0	0.83112	0	0	0.425267	0.911241
TCGA-AA-A02Y-01A-43R-A32Y-07	0	31	0	0.00346441	0.0660885	0	0.0424195	0.0494166	0.0170755	0.011172	0	0	0.0135395	0	0	0	0	0.0181091	0.778715	0	0	0.288858	0.959482
TCGA-AA-A03F-01A-11R-A16W-07	0	0	0	0	0.0381089	0	0	0	0	0	0	0	0.0622561	0	0	0	0.0150379	0	0.884597	0	0	0.58394	0.83616
TCGA-AA-A03J-01A-21R-A16W-07	0	0	0	0	0.170928	0	0	0.00281655	0.0115993	0	0	0.000689587	0.107367	0	0	1.1014e-06	0	0	0.706598	0	0	0.502637	0.884583
TCGA-AD-5900-01A-11R-1653-07	0	2	0	0	0.186636	0	0	0	0	0	0	0.000967286	0.137935	0	0	0	0	0.00719998	0.667262	0	0	0.430662	0.910411
TCGA-AD-6548-01A-11R-1839-07	0	3	0	0	0.151786	0	0	0	0.0351214	0	0	0.000115121	0.0571155	0	0	0	0	0	0.755862	0	0	0.535669	0.872635
TCGA-AD-6888-01A-11R-1928-07	0	155	0	0	0.0292512	0	0.00586458	0.0241792	0	0	0	0	0.0256239	0	0	0	0	0	0.915081	0	0	0.325384	0.948371
TCGA-AD-6889-01A-11R-1928-07	0	1720	0.022118	0	0.0404003	0.0159248	0.00432829	0.0281127	0.0450351	0.00075955	0	0.00116957	0.0758797	0	0	0	0	0	0.7602	0.00607169	0	0.290085	0.958894
TCGA-AD-6890-01A-11R-1928-07	0	24	0	0	0.0342978	0	0	0.00262054	0.00125516	0.00676138	0	0	0.0548788	0	0	0	0	0	0.900186	0	0	0.670349	0.808999
TCGA-AD-6895-01A-11R-1928-07	0	22	0.0200435	0	0.119367	0	0.0537888	0.0386521	0.0544551	0	0	0.00542831	0.103864	0	0	0	0	0.0331661	0.571235	0	0	0.321838	0.94883
TCGA-AD-6899-01A-11R-1928-07	0	48	0	0	0.161348	0	0.0020023	0	0	0	0	0.00124256	0.12151	0	0	0	0	0	0.713897	0	0	0.601262	0.846979
TCGA-AD-6901-01A-11R-1928-07	0	31	0.00537513	0	0.205435	0	0.016888	0.00815629	0.0427468	0.000153245	0	0	0.129309	0	0	0	0	0	0.591936	0	0	0.380636	0.928683
TCGA-AD-6963-01A-11R-1928-07	0	3	0.000536267	0	0.111434	0	0.012796	0.0364209	0.0231325	0.00845683	0	0	0.0358685	0	0	0	0	0.00414011	0.767215	0	0	0.478938	0.894369
TCGA-AD-6964-01A-11R-1928-07	0	23	0.0163439	0	0.338927	0	0.0511228	0	0	0	0.00749058	0	0.123431	0	0	0	0.0728771	0.0425388	0.347269	0	0	0.635785	0.788996
TCGA-AD-6965-01A-11R-1928-07	0	6	0.000781838	0	0.0289661	0	0	0.00745679	0.0187975	0.0129539	0.00223777	0	0.0770929	0	0	0.00916913	0	0	0.842544	0	0	0.397796	0.921199
TCGA-AD-A5EJ-01A-11R-A28H-07	0	0	0	0	0.0610909	0	0	0.00157221	0.0171669	0	0	0	0.109411	0	0.00123579	0	0	0	0.809524	0	0	0.361088	0.934498
TCGA-AD-A5EK-01A-11R-A28H-07	0	13	0.00556118	0	0.045606	0	0.00915349	0.0238606	0.0482118	0.0164138	0.00127469	0.000820111	0.087708	0	0	0	0	0.0200792	0.741311	0	0	0.269604	0.96549
TCGA-AM-5820-01A-01R-1653-07	0	14	0	0	0.083822	0	0	0	0.0611104	0	0.00105777	0	0.223713	0	0	0	0	0	0.630297	0	0	0.281623	0.961356
TCGA-AM-5821-01A-01R-1653-07	0	28	0.00672471	0	0.371672	0	0.0104073	0	0.0913573	0	0.00471673	0.00023677	0.156467	0	0	0	0	0.009059	0.349359	0	0	0.408263	0.918157
TCGA-AU-3779-01A-01R-1723-07	0	441	0	0	0.131591	0	0	0	0.0214597	0.0120462	0	0	0.0833645	0	0	0	0	0.00329684	0.748242	0	0	0.567715	0.860432
TCGA-AU-6004-01A-11R-1723-07	0	203	0	0	0.239263	0	0	0.0180056	0	0	0	0	0.114635	0	6.93522e-06	0	0	0	0.628089	0	0	0.431508	0.910352
TCGA-AY-4070-01A-01R-1113-07	1	496	0	0	0.0619145	0.00226475	0	0.00584422	0.0466417	0.0250793	0	0	0.119437	0	0	0	0.0549963	0	0.683822	0	0	0.685083	0.75937
TCGA-AY-4071-01A-01R-1113-07	1	29	0	0	0.0863871	0	0	0.00192164	0	0	0	0	0.051686	0	0	0	0	0	0.860005	0	0	0.679034	0.809144
TCGA-AY-5543-01A-01R-1653-07	0	230	0	0.00775392	0.0484604	0	0.00569395	0.0443996	0.0341278	0.0221334	0	0	0.0148939	0	0	0	0	0	0.822537	0	0	0.474459	0.894926
TCGA-AY-6196-01A-11R-1723-07	0	6	0	0	0.513343	0	0.0238898	0	0.0605343	0	0	0	0.293433	0	0	0	0.0727113	0	0.0360885	0	0	0.547417	0.837483
TCGA-AY-6197-01A-11R-1723-07	0	113	0.020053	0.00619544	0.0489134	0	0	0.0423655	0.0505402	0.0251446	0	0.00369204	0.0177011	0	0	0	0	0.0414407	0.736981	0.00697258	0	0.487432	0.894954
TCGA-AY-6386-01A-21R-1723-07	0	169	0	0	0.0348585	0	0	0	0	0	0	0	0.0247473	0	0	0	0	0	0.940394	0	0	0.616812	0.830339
TCGA-AY-A54L-01A-11R-A28H-07	0	158	0	0	0	0.0225331	0	0.0555123	0.0404029	0.00841206	0	0.00121076	0.0267595	0	0	0.00306321	0	0	0.838622	0.00348434	0	0.421435	0.913756
TCGA-AY-A69D-01A-11R-A37K-07	0	168	0	0	0.0253462	0.000397998	0	0.0114198	0.0104646	0.00902775	0	0	0.0388984	0	0	0	0	0	0.904445	0	0	0.569755	0.852541
TCGA-AY-A71X-01A-12R-A37K-07	0	235	0	0	0.00588737	0	0	0	0.00471644	0	5.84531e-05	0	0.0157797	0	0	0	0	0	0.973558	0	0	0.375261	0.92977
TCGA-AY-A8YK-01A-11R-A41B-07	0	209	0	0	0.017727	0	0	0.00696681	0.0152866	0	0	0	0.0305223	0	0	0	0	0	0.929497	0	0	0.570297	0.851003
TCGA-AZ-4308-01A-01R-1410-07	0	1715	0	0	0.0859158	0	0	0	0.00010479	0	0	0	0.212845	0	0	0	0	0	0.701135	0	0	0.372214	0.929925
TCGA-AZ-4313-01A-01R-1410-07	0	957	0	0	0.085817	0	0.00762992	0.0221052	0.0185549	0	0	0	0.127131	0	0	0	0	0	0.738762	0	0	0.28934	0.959251
TCGA-AZ-4315-01A-01R-1410-07	0	1334	0	0	0.114598	0	0	0	0	0	0	0	0.0989353	0	0	0	0	0	0.786466	0	0	0.432957	0.908402
TCGA-AZ-4323-01A-21R-1839-07	1	43	0	0.0371954	0.132479	0.020288	0.0131714	0	0	0	0.00609201	0	0.294603	0	0	0	0.146055	0	0.350116	0	0	0.463735	0.930456
TCGA-AZ-4614-01A-01R-1410-07	1	172	0.000251374	0	0.0856249	0	0.0133681	0.00874446	0.0399268	0	0.000185269	0	0.108709	0	0.00371451	0	0	0.0224631	0.717013	0	0	0.237628	0.975738
TCGA-AZ-4615-01A-01R-1410-07	0	506	0	0	0.285009	0	0.00782289	0	0	0	0	0	0.158084	0	0	0	0	0.000585984	0.548499	0	0	0.43505	0.908903
TCGA-AZ-4616-01A-21R-1839-07	1	156	0.00401478	0	0.110346	0	0.035033	0.00603219	0.0198224	0	0.000455253	0	0.102035	0	2.30329e-05	0	0	0.0318453	0.690393	0	0	0.349464	0.939519
TCGA-AZ-4681-01A-01R-1410-07	0	2180	0	0	0.0176655	0	0	0	0	0	0	0	0.0408252	0	0	0	0	0	0.941509	0	0	0.420429	0.911689
TCGA-AZ-4682-01B-01R-A32Z-07	1	680	0	0	0.0296754	0	0	0.00293978	0.00900281	0	0	0	0.0716931	0	0	0	0	0	0.886689	0	0	0.471775	0.891889
TCGA-AZ-4684-01A-01R-1410-07	0	1705	0	0	0.0984981	0	9.58823e-05	0.000787564	0.000194031	0.00132296	0	0	0.138551	0	0	0	0.0101498	0	0.750401	0	0	0.681435	0.800864
TCGA-AZ-5403-01A-01R-1653-07	1	1910	0	0	0.0827267	0	0	0	0.0317261	0	0	0	0.176869	0	0.00109929	0	0	0	0.707578	0	0	0.379588	0.927666
TCGA-AZ-5407-01A-01R-1723-07	0	1395	0	0	0.0559453	0.0014168	0.00664093	0	0.00471989	0	0	0	0.030177	0	0	0	0	0	0.9011	0	0	0.618968	0.832613
TCGA-AZ-6598-01A-11R-1774-07	1	1503	0.00251524	0	0.32026	0	0	0	0	0	0	0.0034857	0.0818226	0	0	0	0	0.00725254	0.584664	0	0	0.363492	0.933511
TCGA-AZ-6599-01A-11R-1774-07	1	206	0	0.00146665	0.00168122	0.0205759	0.0147462	0.00151903	0.0212753	0.0169858	0	0.000517357	0	0	0	0	0	0	0.916209	0.00502357	0	0.32417	0.948904
TCGA-AZ-6600-01A-11R-1774-07	1	368	0	0	0.132059	0	0	0	0.0187576	0	0	0.00101256	0.125943	0	0	0	0	0	0.722228	0	0	0.510525	0.880995
TCGA-AZ-6601-01A-11R-1774-07	1	3042	0	0	0.356476	0	0	0	0.0119484	0	0	0	0.0942288	0	0	0	0	0	0.537346	0	0	0.550507	0.866855
TCGA-AZ-6603-01A-11R-1839-07	1	899	0	0	0.125666	0	0.00685819	0.00324528	0.026994	0.00812915	0	0	0.104131	0	0	0	0	0	0.724976	0	0	0.503467	0.884616
TCGA-AZ-6605-01A-11R-1839-07	1	159	0	0	0.149396	0	0.00407803	0	0.017511	0	0	0	0.189764	0	0	0	0.0165499	0	0.622701	0	0	0.588134	0.840572
TCGA-AZ-6606-01A-11R-1839-07	1	357	0	0	0.0239875	0	0	0.00591847	0.0422963	0.00339601	0	0	0.0403121	0	0	0	0	0	0.883649	0.000440497	0	0.404817	0.918513
TCGA-AZ-6607-01A-11R-1839-07	1	97	0.0263786	0	0.16213	0	0	0.077376	0.0611093	0.00381546	0	0.00466533	0.235654	0	0	0	0	0	0.428871	0	0	0.26608	0.964611
TCGA-AZ-6608-01A-11R-1839-07	1	59	0	0	0.012371	0	0	0.0242966	0.00424172	0	0	0	0.0301438	0	0	0	0	0	0.928947	0	0	0.425227	0.910115
TCGA-CA-5254-01A-21R-1839-07	0	5	0	0	0.0508287	0	0.00631396	0	0	0	0	0	0.117698	0	0	0	0	0	0.825159	0	0	0.401151	0.919576
TCGA-CA-5255-01A-11R-1839-07	0	2	0.00374171	0	0.0400699	0	0	0.0400682	0.0126782	0.00217747	0	0.0011799	0.0531088	0	0	0	0	0.00803176	0.838944	0	0	0.338166	0.943002
TCGA-CA-5256-01A-01R-1410-07	0	0	0	0	0.0752453	0	0.000798052	0.00310932	0.00425101	0	0	0	0.0609501	0	0	0	0	0	0.855646	0	0	0.515708	0.875929
TCGA-CA-5796-01A-01R-1653-07	0	12	0	0	0.033988	0.00477377	0	0.00236175	0.00162616	0	0	0	0.0174207	0	0	0	0	0	0.93983	0	0	0.524471	0.87
TCGA-CA-5797-01A-01R-1653-07	0	8	0	0	0.0723982	0	0	0.0169331	0.0240799	0	0	0	0.108682	0	0	0	0	0	0.777907	0	0	0.436753	0.907285
TCGA-CA-6715-01A-21R-1839-07	0	2	0	0	0.00167838	0	0	0.00235371	0	0	0	0	0.063777	0	0	0	0	0	0.932191	0	0	0.463853	0.893937
TCGA-CA-6716-01A-11R-1839-07	0	8	0.0032734	0	0.0139179	0	0.0197986	0.0194378	0.0230992	0.0212296	0	0	0.110585	0	0	0	0	0.0147424	0.773916	0	0	0.273311	0.965058
TCGA-CA-6717-01A-11R-1839-07	0	10	0	0	0.156178	0	0.0524334	0	0	0	0.00697672	0	0.155487	0	0	0	0.00765397	0	0.621271	0	0	0.559634	0.862434
TCGA-CA-6718-01A-11R-1839-07	0	3	0	0.00330908	0.437064	0	0	0.046829	0.0407403	0	0	0	0.168859	0	0	0	0	0.0157026	0.287496	0	0	0.56821	0.855951
TCGA-CA-6719-01A-11R-1839-07	0	41	0	0	0.128343	0	0	0.00277619	0.0227958	0.000251291	0	0	0.161178	0	0	0	0	0	0.684656	0	0	0.510972	0.880928
TCGA-CK-4947-01B-11R-1653-07	0	534	0	0	0.104312	0.00196116	0.00132586	0.00406601	0.00251866	0	0	0	0.0674863	0	0	0	0.00555449	0	0.812776	0	0	0.637369	0.824542
TCGA-CK-4948-01B-11R-1653-07	0	3116	0	0	0.123465	0	0.000979679	0.00770543	0.0220056	0	0	0	0.12664	0	0	0	0	0	0.719204	0	0	0.358695	0.935365
TCGA-CK-4950-01A-01R-1723-07	0	1227	0	0	0.0779169	0.00595349	0.0110059	0.00306538	0.00574089	0.013304	0	0.00159715	0.0489561	0	0	0	0.0454974	0	0.786963	0	0	0.648996	0.786842
TCGA-CK-4951-01A-01R-1410-07	0	1492	0	0	0.246941	0	0	0	0.0223621	0	0.00381727	0	0.216143	0	0.00183517	0	0	0.00207181	0.506829	0	0	0.393718	0.922968
TCGA-CK-4952-01A-01R-1723-07	0	475	0.00497657	0	0.121681	0	0.0185675	0	0.0220612	0.0053877	0.00457545	0.000674444	0.0627633	0	0	0	0	0	0.759312	0	0	0.307109	0.953298
TCGA-CK-5912-01A-11R-1653-07	0	1466	0	0	0.0430019	0	0.00249659	0	0.0197106	0	0.00376353	0	0.0728675	0	0.00104382	0	0	0	0.857116	0	0	0.38115	0.927271
TCGA-CK-5913-01A-11R-1653-07	0	853	0.010043	0	0.145143	0	0.037511	0.0140039	0.0297279	0	0.00644343	0	0.0916715	0	0	0	0	0	0.665456	0	0	0.330626	0.945357
TCGA-CK-5914-01A-11R-1653-07	0	669	0.0276846	0.00852078	0.0646469	0	0	0.0363288	0.0573437	0.0332748	0	0.00130934	0.0806637	0	0	0.00355748	0	0.0205854	0.666085	0	0	0.343589	0.941392
TCGA-CK-5915-01A-11R-1653-07	0	0	0.00707783	0	0.000148166	0.0115683	0.00422854	0.00750671	0.0307872	0.0393683	0	0.000112179	0.036619	0	0	0	0	0	0.857329	0.00525485	0	0.345993	0.940266
TCGA-CK-5916-01A-11R-1653-07	1	643	0.0014807	0.00167429	0.409502	0	0.0446332	0	0	0	0.00304307	0	0.122274	0	0.00498931	0	0	0.0040679	0.408336	0	0	0.533127	0.873649
TCGA-CK-6746-01A-11R-1839-07	0	0	0.00292875	0	0.582903	0	0.0827294	0.00888062	0.0223914	0	0.00263202	0	0.0664071	0	0	0	0	0	0.231128	0	0	0.464371	0.89187
TCGA-CK-6747-01A-11R-1839-07	0	89	0	0	0.0656985	0	0	0.00913315	0.0162926	0.0257199	0	0	0.0539953	0	0	0	0	0	0.82916	0	0	0.467976	0.895561
TCGA-CK-6748-01A-11R-1839-07	0	61	0.0178879	0.0127798	0.147389	0	0	0.048055	0.0631917	0.0533383	0.00344921	0.00210495	0.168216	0	0.000974378	0.032662	0	0.0470464	0.402905	0	0	0.340313	0.943153
TCGA-CK-6751-01A-11R-1839-07	0	518	0.0254223	0	0.0447226	0.0137877	0.0233355	0.0222962	0.0446902	0.0216024	0.00574736	0.00276071	0.0833087	0	0	0	0	0	0.712326	0	0	0.361542	0.935403
TCGA-CM-4743-01A-01R-1723-07	0	184	0	0	0.113817	0	0	0.053394	0.0739695	0	0	0	0.117993	0	0	0.000978562	0	0.000269095	0.639579	0	0	0.314115	0.950324
TCGA-CM-4744-01A-01R-A32Z-07	0	214	0	0	0.114854	0	0.0404613	0.0384561	0.0115929	0	0	0	0.0721572	0	0	0	0	0.0294834	0.692995	0	0	0.383912	0.92867
TCGA-CM-4746-01A-01R-1410-07	0	699	0	0	0.0316463	0.00555984	0.0279629	0	0.0320685	0	0	0	0.0637585	0	0	0	0	0	0.82753	0.0114743	0	0.263832	0.969016
TCGA-CM-4747-01A-01R-1410-07	0	244	0	0	0.0673143	0	0	0.00205145	0.0304273	0.0177293	0	0.0011206	0.122469	0	0	0	0	0	0.758888	0	0	0.341164	0.941481
TCGA-CM-4748-01A-01R-1410-07	0	214	0	0	0.115517	0	0	0.00528913	0.0249934	0	0	6.20537e-05	0.148785	0	0	0	0	0	0.705354	0	0	0.459582	0.899538
TCGA-CM-4750-01A-01R-1410-07	0	244	0	0	0.0521391	0	0	0.00429115	0.00973061	0.00212502	0	0	0.100988	0	0	0	0	0	0.830726	0	0	0.534506	0.868339
TCGA-CM-4751-01A-02R-1839-07	0	607	0	0	0.0851159	0	0	0.00215583	0.0151311	0	0	0.00485189	0.0739004	0	0	0	0	0	0.818845	0	0	0.630265	0.832129
TCGA-CM-4752-01A-01R-1410-07	0	123	0	0	0.165766	0	0	0	0.00384894	0	0	0	0.126432	0	0	0	0	0.00331702	0.700636	0	0	0.581024	0.85517
TCGA-CM-5341-01A-01R-1410-07	0	183	0	0	0.316786	0	0.00870731	0	0	0	0	0	0.132402	0	0	0	0	0	0.542105	0	0	0.461006	0.899733
TCGA-CM-5344-01A-21R-1723-07	0	304	0	0	0.0396638	0	0	0.00221787	0.0064678	0	0	0	0.152945	0	0	0	0	0	0.798706	0	0	0.429853	0.908444
TCGA-CM-5348-01A-21R-1723-07	0	393	0.00268176	0	0.300438	0	0	0	0.0253394	0	0.0200481	0	0.226147	0	0.00431919	0	0	0.00605444	0.414973	0	0	0.349072	0.93783
TCGA-CM-5349-01A-21R-1723-07	0	335	0.00208275	0	0.171969	0	0.0197151	0	0	0	0.00820406	0	0.224205	0	0	0	0	0.0144655	0.559359	0	0	0.328847	0.945177
TCGA-CM-5860-01A-01R-1653-07	0	304	0	0	0.138629	0	0	0.00668727	0.0143574	0	0	0.000618252	0.193412	0	0	0	0	0	0.646296	0	0	0.379303	0.927862
TCGA-CM-5861-01A-01R-1653-07	0	335	0.00793096	0	0.119846	0	0.0343961	0.0182665	0.015293	0	0.0045579	0	0.129	0	0	0	0	0.0174927	0.653218	0	0	0.217863	0.980829
TCGA-CM-5862-01A-01R-1653-07	1	153	0	0	0.034993	0	0	0	0.0972383	0	0.00447558	0	0.215813	0	0	0	0	0.00254982	0.633903	0.0110269	0	0.260532	0.968361
TCGA-CM-5863-01A-21R-1839-07	0	304	0	0	0.11126	0.000669908	0	0	0.0141519	0	0	0	0.139087	0	0	0	0	0	0.734831	0	0	0.445144	0.904276
TCGA-CM-5864-01A-01R-1653-07	0	61	0	0	0.0499727	0	0	0	0.0137773	0	0	0	0.0597646	0	0	0	0	0	0.876485	0	0	0.435324	0.906626
TCGA-CM-5868-01A-01R-1653-07	0	304	0	0	0.0503932	0	0.00102327	0.00511688	0	0	0	0	0.148705	0	0	0	0	0.000165514	0.794596	0	0	0.419669	0.912466
TCGA-CM-6161-01A-11R-1653-07	0	212	0	0	0.095497	0	0.0111731	0.0070852	0.00139849	0.0158675	0	0	0.0871504	0	0	0	0	0	0.781828	0	0	0.481032	0.891455
TCGA-CM-6162-01A-11R-1653-07	0	212	0	0	0.263501	0.00394255	0.00346269	0	0	0	0	0.000815215	0.210146	0	0	0	0	0	0.518133	0	0	0.513604	0.880697
TCGA-CM-6163-01A-11R-1653-07	0	90	0	0	0.126781	0	0.0323771	0.00516688	0	0.0221424	0.00356068	0	0.0730997	0	0	0	0.00947694	0.00158793	0.725807	0	0	0.658724	0.81983
TCGA-CM-6164-01A-11R-1653-07	0	487	0.00660056	0.00367469	0.0567986	0	0.0143384	0.0574251	0.0125357	0.0133957	0	0	0.0793895	0	0	0	0	0.029092	0.72675	0	0	0.444372	0.907726
TCGA-CM-6165-01A-11R-1653-07	0	212	0	0	0.0869767	0.000372182	0.000563513	0.00116282	0.00971456	0	0	0	0.120761	0	0	0	0	0	0.780449	0	0	0.421535	0.912465
TCGA-CM-6166-01A-11R-1653-07	0	424	0	0	0	0	0	0.0165215	0.0191478	0.00130909	0.0014482	0	0.122922	0	0	0.00718598	0	0.00196642	0.829499	0	0	0.32358	0.948351
TCGA-CM-6167-01A-11R-1653-07	0	122	0	0	0.15766	0	0.0267765	0.00609757	0	0	0.00569549	0	0.521066	0.0229691	0	0	0	0	0.259736	0	0	0.453427	0.895581
TCGA-CM-6168-01A-11R-1653-07	0	181	0	0	0.136813	0.000468273	0	0	0.0080368	0.00411187	0	0.0026481	0.145113	0	0	0	0	0	0.70281	0	0	0.525745	0.875319
TCGA-CM-6169-01A-11R-1653-07	0	243	0	0	0.209759	0	0	0.00300881	0.0708807	0.00973473	0	0.00108317	0.197548	0	0	0	0.00918011	0.00291379	0.495892	0	0	0.488766	0.887706
TCGA-CM-6170-01A-11R-1653-07	0	242	0	0	0.0791817	0	0	0	0.00662679	0.00300844	0	0	0.0660464	0	0	0	0	0	0.845137	0	0	0.493545	0.884819
TCGA-CM-6171-01A-11R-1653-07	0	182	0	0	0.116869	0.00565129	0.010603	0.00613942	0.0179788	0	0	0	0.0863476	0	0.001329	0	0	0	0.755082	0	0	0.262851	0.968186
TCGA-CM-6172-01A-11R-1653-07	0	212	0	0	0.0795365	0	0.00640436	0.00406704	0.0081127	0	0	0	0.0875081	0	0	0	0	0	0.814371	0	0	0.521246	0.874919
TCGA-CM-6674-01A-11R-1839-07	0	150	0.00854474	0	0.164648	0	0.043257	0.0241517	0	0	0	0	0.130779	0	0	0	0	0.0200159	0.608603	0	0	0.269237	0.964464
TCGA-CM-6675-01A-11R-1839-07	0	153	0.0037622	0	0.115584	0.00812722	0.034477	0.0579096	0.0214625	0	0	0.00558882	0.129718	0	0	0	0	0	0.62337	0	0	0.289025	0.958309
TCGA-CM-6676-01A-11R-1839-07	0	153	0	0	0.0488518	0	0	0.0264794	0.0421358	0.0202909	0	0	0.151069	0	0	0	0	0	0.711173	0	0	0.349587	0.9384
TCGA-CM-6677-01A-11R-1839-07	0	153	0	0	0.0713767	0	0	0.00189945	0.00105807	0	0	0	0.117837	0	0	0	0	0	0.807829	0	0	0.624206	0.832607
TCGA-CM-6678-01A-11R-1839-07	0	122	0	0	0.0209309	0	0.00155119	0	0.022433	0	0	0	0.0976808	0	0	0	0	0	0.857404	0	0	0.383034	0.926381
TCGA-CM-6679-01A-11R-1839-07	0	122	0	0	0.0897625	0	0	0.0043714	0.0131291	0	0	0	0.198663	0	0	0	0	0	0.694074	0	0	0.536752	0.869347
TCGA-CM-6680-01A-11R-1839-07	0	91	0	0	0.133131	0.00385183	0.0032573	0	0.0439226	0.0487516	0	0	0.0503871	0	0	0	0	0	0.716699	0	0	0.524733	0.879403
TCGA-D5-5537-01A-21R-1928-07	0	456	0	0	0.0320346	0	0.000188816	0.00996702	0.0034683	0.0166867	0	0	0.0674734	0	0	0	0	0	0.870181	0	0	0.594511	0.843264
TCGA-D5-5538-01A-01R-1653-07	0	204	0	0	0.226607	0	0	0	0.0164572	0	0	0	0.103155	0	0.0012434	0	0	0	0.652537	0	0	0.586327	0.855155
TCGA-D5-5539-01A-01R-1653-07	0	30	0	0	0.125307	0	0.00425383	0.00153585	0.0356669	0.0381821	0	0.000716695	0.0553166	0	0.000707206	0	0	0	0.738313	0	0	0.461043	0.900721
TCGA-D5-5540-01A-01R-1653-07	0	198	0.00466359	0	0.0718424	0	0	0	0.0302567	0	0.0109827	0	0.161187	0	0	0	0	0.0138261	0.699991	0.00725041	0	0.283429	0.960915
TCGA-D5-5541-01A-01R-1653-07	0	202	0	0	0.216105	0	0.0110716	0	0.00495821	0.00134281	0	0	0.104166	0	0	0	0	0.00214989	0.660207	0	0	0.503776	0.8854
TCGA-D5-6529-01A-11R-1774-07	0	260	0	0	0.155337	0.00232625	0.0013978	0	0.0139812	0.0306098	0	0.000724635	0.0736175	0	0	0	0.042851	0	0.679155	0	0	0.562356	0.838667
TCGA-D5-6530-01A-11R-1723-07	0	271	0	0	0.184484	0	0	0	0.00944685	0	0	0	0.0366005	0	0	0	0	0	0.769468	0	0	0.448083	0.903894
TCGA-D5-6531-01A-11R-1723-07	0	17	0.00264717	0	0.249336	0	0.0389648	0	0.00451469	0	5.56697e-05	0	0.0981569	0	0	0	0	0.017132	0.589192	0	0	0.391618	0.925616
TCGA-D5-6532-01A-11R-1723-07	0	107	0	0	0.018032	0	0	0.0123489	0	0	0	0	0.0476291	0	0	0	0	0	0.92199	0	0	0.474372	0.890342
TCGA-D5-6533-01A-11R-1723-07	0	40	0	0	0.0830318	0	0	0.00341784	0.0336547	0.0117982	0	0	0.0563772	0	0	0	0	0	0.81172	0	0	0.481053	0.891218
TCGA-D5-6534-01A-21R-1928-07	0	241	0	0	0.433326	0	0.015958	0	0.0364448	0.00529673	0	0	0.207866	0	0	0	0.0171273	0	0.283981	0	0	0.552198	0.855135
TCGA-D5-6535-01A-11R-1723-07	0	10	0	0	0.0782411	0	0.0130255	0.00844563	0.0117645	0.0271455	0	0	0.0164419	0	0	0	0	0	0.844936	0	0	0.456354	0.900431
TCGA-D5-6536-01A-11R-1723-07	0	287	0.0279806	0	0.14727	0	0.0449503	0	0.0737346	0	0	0.00203434	0.131604	0	0	0	0	0.00161083	0.558068	0.0127477	0	0.252655	0.968886
TCGA-D5-6537-01A-11R-1723-07	0	137	0.00627438	0	0.0250763	0	0	0	0.0190454	0	0.00287994	0	0.0606119	0	0	0	0	0.0117948	0.864707	0.0096107	0	0.308806	0.953833
TCGA-D5-6538-01A-11R-1723-07	0	246	0	0	0.00831509	0	0.00422912	0.00549595	0.0259566	0	0	0	0.06882	0	0	0	0	0	0.887183	0	0	0.28287	0.963925
TCGA-D5-6539-01A-11R-1723-07	0	145	0	0	0.0652816	0	0	0.0068289	0.021718	0.00346624	0	0	0.0447031	0	0	0	0	0	0.858002	0	0	0.507359	0.879751
TCGA-D5-6540-01A-11R-1723-07	0	186	0.0238658	0	0.132315	0	0.0485508	0.0120033	0.0358705	0	0.00379241	0.00112268	0.117944	0	0	0	0	0.0506919	0.564803	0.00904089	0	0.277581	0.961656
TCGA-D5-6541-01A-11R-1723-07	0	108	0	0	0.221492	0	0.00116072	0	0	0	0	0	0.191258	0	0	0	0	0	0.586089	0	0	0.439467	0.90694
TCGA-D5-6898-01A-11R-1928-07	0	45	0	0	0.121517	0	0	0	0.0143662	0	0	0	0.125889	0	0	0	0	0	0.738227	0	0	0.523235	0.875657
TCGA-D5-6920-01A-11R-1928-07	0	112	0.00689051	0	0.0695614	0.000108431	0	0.0129384	0.0291186	0.0454347	0	0.00410954	0.0273449	0	0	0	0.0146125	0	0.789881	0	0	0.535551	0.864413
TCGA-D5-6922-01A-11R-1928-07	0	134	0	0	0.105278	0	0	0.0324764	0.00214903	0.00664024	0.0060342	0	0.150973	0	0	0	0	0	0.696448	0	0	0.393279	0.923255
TCGA-D5-6923-01A-11R-A32Z-07	0	43	0.00570715	0	0.065337	0	0.00927442	0.00091776	0.0481289	0.0462632	0.0148569	0	0.180456	0	0	0	0	0.0190514	0.602054	0.007953	0	0.28054	0.960824
TCGA-D5-6924-01A-11R-1928-07	0	89	0	0	0.132722	0	0.0112283	0.0116193	0.00945885	0.00895538	0	0	0.131116	0	0	0	0.0810673	0	0.613833	0	0	0.570549	0.822011
TCGA-D5-6926-01A-11R-1928-07	0	95	0	0	0.153545	0	0.00065264	0	0	0	0	0	0.239603	0	0	0	0	0	0.601	0.00519914	0	0.436548	0.907109
TCGA-D5-6927-01A-21R-1928-07	0	67	0	0	0.219102	0	0.00252459	0	0.0053161	0	0	0	0.148592	0	0	0	0	0	0.624465	0	0	0.499778	0.886066
TCGA-D5-6928-01A-11R-1928-07	0	20	0	0	0.420737	0	0.0195445	0	0.0115566	0	0	0	0.0992402	0	0	0	0.143106	0.0115705	0.294246	0	0	0.64771	0.763388
TCGA-D5-6929-01A-31R-1928-07	0	146	0	0	0.069065	0	0	0	0	0	0	0	0.100945	0	0	0	0.0505192	0	0.779471	0	0	0.556193	0.835739
TCGA-D5-6930-01A-11R-1928-07	0	46	0	0	0.141439	0	0	0.000482675	0	0	0	0.000701353	0.111518	0	0	0	0	0	0.745859	0	0	0.391672	0.923648
TCGA-D5-6931-01A-11R-1928-07	0	43	0	0	0.105313	0.00297525	0.00607205	0	0	0	0	0.000650641	0.0764271	0	0	0	0.00555328	0	0.803009	0	0	0.631259	0.827565
TCGA-D5-6932-01A-11R-1928-07	0	19	0.00571844	0	0.115375	0	0.0174815	0.000196091	0.0447213	0.00908889	0.00214313	0.00177346	0.141689	0	0	0	0	0.0231438	0.63867	0	0	0.327038	0.946362
TCGA-D5-7000-01A-11R-A32Z-07	0	41	0	0	0.0820805	0	0	0	0.0177145	0.00072661	0	0.00088255	0.0662336	0	0.00190971	0	0	0	0.830453	0	0	0.451312	0.901426
TCGA-DM-A0X9-01A-11R-A155-07	0	3429	0	0	0.0868717	0	0.00702427	0.0164053	0.0109348	0	0	0	0.0538355	0	0	0	0	0	0.824928	0	0	0.377878	0.928772
TCGA-DM-A0XD-01A-12R-A155-07	1	743	0	0	0.0665803	0	0.00723834	0.00332524	0	0	0	0.00223198	0.0867006	0	0	0	0	0	0.833924	0	0	0.376061	0.929155
TCGA-DM-A0XF-01A-11R-A155-07	1	1162	0	0	0.103979	0	0.0130513	0.0236208	0	0.00217231	0.00496011	0	0.123828	0	0	0	0	0.0332235	0.695164	0	0	0.357187	0.936501
TCGA-DM-A1D0-01A-11R-A155-07	0	3625	0	0	0.00754242	0	0.004281	0	0.0265707	0.00662895	0	0	0.0412633	0	0	0	0	0	0.913714	0	0	0.290543	0.961464
TCGA-DM-A1D4-01A-21R-A155-07	1	2821	0	0	0.0214484	0	0.0274006	0.010829	0.00609092	0.00613784	0.00253669	0	0.0314599	0	0	0	0	0	0.891651	0.00244593	0	0.328354	0.947085
TCGA-DM-A1D6-01A-21R-A155-07	1	570	0	0	0	0	0.00049134	0.00559931	0	0	0	0	0.0439928	0	0	0	0	0	0.949917	0	0	0.297596	0.9598
TCGA-DM-A1D8-01A-11R-A155-07	1	383	0.00425966	0	0.0713888	0	0.0141469	0.0622379	0	0	0	0	0.0940269	0	0	0	0	0.0135605	0.740379	0	0	0.198715	0.988467
TCGA-DM-A1D9-01A-11R-A155-07	0	3920	0.00869257	0	0.0192906	0.0108585	0	0.0216936	0.0121292	0.0407894	0	0.000575763	0.0666354	0	0	0.016326	0	0	0.803009	0	0	0.305435	0.954131
TCGA-DM-A1DA-01A-11R-A155-07	1	228	0.00444391	0	0.0532224	0	0	0	0.0199615	0	0.000218136	3.40494e-05	0.0365725	0	0	0	0	0.0199453	0.865602	0	0	0.321322	0.949388
TCGA-DM-A1DB-01A-11R-A155-07	1	1348	0.0129639	0	0.0617416	0	0.00159316	0.0607053	0.0413299	0	0	0.000790291	0.0408686	0	0	0	0	0.0126372	0.76737	0	0	0.372258	0.931529
TCGA-DM-A1HA-01A-11R-A155-07	0	2600	0.0123103	0	0.186157	0	0.0243792	0.0629381	0.0831978	0	0.00457278	0.00105591	0.0639688	0	0	0	0	0.0404398	0.520981	0	0	0.302009	0.954405
TCGA-DM-A1HB-01A-21R-A180-07	0	3786	0.00896658	0	0.0621498	0.0115787	0.0183088	0	0.0442054	0	0	0.0037645	0.0927015	0	0	0	0	0	0.726909	0.0314152	0	0.256743	0.969356
TCGA-DM-A280-01A-12R-A16W-07	1	236	0	0	0.0288703	0	0	0	0.0106731	0	0	0	0.0919379	0	0	0	0	0	0.866799	0.00171963	0	0.390472	0.923515
TCGA-DM-A282-01A-12R-A16W-07	0	4122	0	0	0.014638	0	0.00211621	0.0186001	0.0111298	0.0191971	0.000719155	0	0.0749952	0	0	0.000171863	0	0.0106247	0.847808	0	0	0.358668	0.935595
TCGA-DM-A285-01A-11R-A16W-07	1	179	0.00966058	0	0.0576675	0.0257263	0.00169269	0.03818	0.0442388	0.0172622	0	0.000734103	0.168344	0	0	0	0	0	0.636494	0	0	0.345402	0.940128
TCGA-DM-A288-01A-11R-A16W-07	1	427	0	0	0.0283774	0	0	0.0166606	0.0299264	0	0.0038295	8.589e-05	0.0535049	0	0.00328711	0.00998336	0	0.00114423	0.853201	0	0	0.328458	0.946613
TCGA-DM-A28A-01A-21R-A32Y-07	1	805	0.0206467	0	0.0813992	0	0.0193218	0.0117932	0.016404	0.00430483	0	0	0.0961213	0	0	0	0	0.0198314	0.730178	0	0	0.339183	0.942543
TCGA-DM-A28C-01A-11R-A32Y-07	1	2475	0.00318037	0	0.00555724	0.00607515	0	0.00918453	0.00716862	0.00865344	0	0	0.0501367	0	0	0	0	0	0.910044	0	0	0.250781	0.976004
TCGA-DM-A28E-01A-11R-A32Y-07	0	3530	0	0	0.0206991	0	0.00728981	0.0096234	0.029583	0.00688242	0	0	0.0485324	0	0	0	0	0.00398608	0.873404	0	0	0.29969	0.957262
TCGA-DM-A28F-01A-11R-A32Y-07	1	1094	0	0	0.0133589	0	0	0.0161346	0.0120374	0.0190651	0	0	0.0401313	0	0	0	0	0	0.899273	0	0	0.469613	0.89313
TCGA-DM-A28G-01A-11R-A16W-07	1	1849	0	0	0.0223308	0	0	0.0132241	0.00541346	0	0	0	0.0424957	0	0	0	0	0	0.916536	0	0	0.556805	0.85698
TCGA-DM-A28H-01A-11R-A16W-07	0	3423	0	0	0.0349469	0	0	0.0121601	0.00704258	0	0	0	0.0693782	0	0	0	0	0	0.876472	0	0	0.415977	0.913931
TCGA-DM-A28K-01A-21R-A32Y-07	0	2835	0.00414739	0	0.0751949	0.0160359	0.0297172	0	0.0256131	0.00251514	0	0	0.0562482	0	0	0	0	0	0.790528	0	0	0.246666	0.973913
TCGA-DM-A28M-01A-12R-A16W-07	0	2775	0.00241119	0	0.0122417	0.019608	0.0157629	0.0047869	0.0146368	0.00478819	0	0	0.0303247	0	0	0	0	0	0.89025	0.00518948	0	0.189316	0.996461
TCGA-F4-6459-01A-11R-1774-07	0	0	0	0	0.081267	0.00260657	0.00464091	0	0	0	0	0.00157865	0.143063	0	0	0	0	0	0.766844	0	0	0.474648	0.892589
TCGA-F4-6460-01A-11R-1774-07	0	0	0	0	0.0842961	0.00315307	0	0.0018431	0.0150372	0	0	0	0.184473	0	0	0	0	0	0.711198	0	0	0.39178	0.923194
TCGA-F4-6461-01A-11R-1774-07	0	0	0.00419759	0.00247385	0.125867	0	0.0394405	0.0344744	0.0164698	0.00727314	0	0.00264804	0.100027	0	0	0	0	0	0.667128	0	0	0.231806	0.976457
TCGA-F4-6463-01A-11R-1723-07	0	0	0	0	0.0541434	0	0	0.00363459	0.0212229	0	0	0	0.122088	0	0	0	0	0	0.798911	0	0	0.417842	0.913576
TCGA-F4-6569-01A-11R-1774-07	0	0	0.00289158	0	0.158311	0	0.0218248	0	0.00432888	0	0.00895375	0	0.304415	0	0	0	0.0452367	0.0190616	0.434976	0	0	0.4451	0.89557
TCGA-F4-6570-01A-11R-1774-07	0	0	0	0	0.371741	0	0.00329868	0	0.00471753	0	0	0	0.142958	0	0	0	0	0	0.477285	0	0	0.565653	0.860334
TCGA-F4-6703-01A-11R-1839-07	0	56	0	0	0.506141	0	0	0	0.0173142	0	0	0.00114148	0.268546	0	0	0	0.0521138	0	0.154744	0	0	0.46206	0.88644
TCGA-F4-6704-01A-11R-1839-07	0	47	0	0	0.219859	0	0.0114582	0	0	0	0	0	0.379334	0	0	0	0	0	0.389349	0	0	0.33684	0.941541
TCGA-F4-6805-01A-11R-1839-07	0	16	0	0	0.162326	0	0	0	0.0168916	0	0	0	0.170062	0	0	0	0	0	0.650721	0	0	0.442624	0.905889
TCGA-F4-6806-01A-11R-1839-07	0	20	0	0	0.0369449	0	0.00270637	0.00288358	0.0224718	0.0200381	0	0	0.0450762	0	0	0	0	0	0.869879	0	0	0.560937	0.858111
TCGA-F4-6807-01A-11R-1839-07	0	16	0	0	0.15491	0	0	0	0.030604	0.0055796	0	0.000931785	0.166849	0	0	0	0	0	0.641126	0	0	0.52328	0.877586
TCGA-F4-6808-01A-11R-1839-07	0	14	0	0	0.0213778	0	0	0.0186989	0.0307108	0.00905315	0	0	0.0995883	0	0	0.000197224	0	0.0182403	0.802134	0	0	0.284628	0.961646
TCGA-F4-6809-01A-11R-1839-07	0	39	0	0	0.115394	0	0	0	0.0652706	0.0169773	0	0.00220008	0.124767	0	0	0	0	0	0.675391	0	0	0.54131	0.872306
TCGA-F4-6854-01A-11R-1928-07	0	16	0	0	0.0766077	0	0.00517779	0.00662625	0.00486572	0	0	0	0.141745	0	0.00019985	0	0	0	0.764778	0	0	0.432276	0.908474
TCGA-F4-6855-01A-11R-1928-07	0	42	0.0137727	0	0.146674	0	0.0530563	0.0093976	0.0154034	0.0252018	0.00779125	0	0.180825	0	0	0	0	0	0.547878	0	0	0.30009	0.954526
TCGA-F4-6856-01A-11R-1928-07	0	20	0	0.00423121	0.0654967	0	0.026857	0.0165309	0.0100893	0	0	0	0.0644216	0	0	0	0	0	0.812373	0	0	0.310621	0.952653
TCGA-G4-6293-01A-11R-1723-07	0	3203	0	0	0.0707964	0	0	0	0.0116337	0	0	0	0.0498941	0	0	0	0	0	0.867676	0	0	0.529792	0.870191
TCGA-G4-6294-01A-11R-1774-07	1	858	0	0	0.0822979	0	0	0	0.0495059	0	0	0	0.0724858	0	0	0	0	0.000297045	0.795413	0	0	0.288838	0.959959
TCGA-G4-6295-01A-11R-1723-07	0	254	0	0	0.135262	0	0.00877042	0.0188256	0.0232855	0.0263381	0.000945579	0	0.0359926	0	0	0	0	0	0.75058	0	0	0.583513	0.856898
TCGA-G4-6297-01A-11R-1723-07	0	2289	0.00299991	0	0.165616	0	0.00414311	0.0314241	0.0109153	0	0	0	0.178574	0	0	0	0	0.0240453	0.582283	0	0	0.387171	0.926277
TCGA-G4-6298-01A-11R-1723-07	1	0	0.00523263	0	0.0295024	0.00319559	0	0.00467998	0.022764	0.0124966	0.00427795	0.000567001	0.139849	0	0	0	0	0	0.777435	0	0	0.258359	0.970742
TCGA-G4-6299-01A-11R-1774-07	0	2077	0	0	0.301848	0	0.00950591	0.0107985	0.0102033	0	0	0	0.201997	0	0	0	0.00204668	0.00982327	0.453778	0	0	0.540624	0.870816
TCGA-G4-6302-01A-11R-1723-07	0	0	0	0	0.151561	0	0.0110411	0	0	0	0	0	0.460633	0.0672856	0	0	0	0	0.30948	0	0	0.425071	0.907828
TCGA-G4-6303-01A-11R-1774-07	0	1882	0	0	0.0717595	0.00544961	0.00134274	0.00298725	0.0180849	0.00171947	0	0	0.0896395	0	0	0	0	0	0.80818	0.000836902	0	0.459487	0.898614
TCGA-G4-6304-01A-11R-1928-07	0	1631	0	0	0.195967	0	0.00165311	0	0.0163303	0	0	0	0.0411075	0	0.00130282	0	0	0.00128123	0.742358	0	0	0.351613	0.93805
TCGA-G4-6306-01A-11R-1774-07	0	1359	0	0	0.0195581	0	0	0.0346821	0.0134157	0.00788303	0	0	0.012341	0	0.000974914	0	0	0.000529157	0.910616	0	0	0.434474	0.9071
TCGA-G4-6307-01A-11R-1723-07	0	1485	0	0	0.0148958	0	0.00471248	0.0122091	0.0082978	0	0	0	0.0519285	0	0	0	0	0	0.907956	0	0	0.392484	0.922908
TCGA-G4-6309-01A-21R-1839-07	0	1386	0.000496374	0	0.0760693	0	0	0.0269462	0.0171536	0.00187851	0	0	0.0582211	0	0	0	0	0	0.819235	0	0	0.376249	0.929309
TCGA-G4-6310-01A-11R-1723-07	0	1205	0	0	0.0167213	0	0.00539579	0.02672	0	0	0.000497853	0	0.330554	0.0754575	0	1.86466e-05	0	0.00516204	0.539472	0	0	0.221686	0.98223
TCGA-G4-6311-01A-11R-1723-07	0	1112	0	0	0.116347	0	0	0	0.0124167	0	0	0.0027192	0.152238	0	0	0	0	0.000482826	0.715797	0	0	0.445693	0.904182
TCGA-G4-6314-01A-11R-1723-07	0	1031	0	0	0.0700419	0	0	0.0132412	0.0211279	0	0	0	0.230517	0	0	0	0	0	0.665072	0	0	0.335598	0.942952
TCGA-G4-6315-01A-11R-1723-07	0	937	0	0	0.002338	0	0	0.00723424	0.0059428	0	0	0	0.036519	0	0	0	0	0	0.947966	0	0	0.422175	0.910984
TCGA-G4-6317-01A-11R-1723-07	0	894	0	0	0	0	0	0.0103085	0.00223646	0	0	0	0.0470932	0	0	0.000764315	0	0	0.939597	0	0	0.263226	0.972501
TCGA-G4-6320-01A-11R-1723-07	0	678	0.0042976	0	0.0286043	0.0282549	0.0227248	0.0012336	0	0.0119748	0	0	0.0366576	0	0	0	0	0	0.866252	0	0	0.307327	0.954492
TCGA-G4-6321-01A-11R-1723-07	0	572	0	0	0.0230274	0	0	0.012955	0	0.00100084	0	0	0.00475498	0	0	0.00117527	0	0	0.957087	0	0	0.475143	0.889869
TCGA-G4-6322-01A-11R-1723-07	0	547	0	0	0.0369316	0.00752321	0.00525519	0.00356553	0.0557245	0.016814	0	0	0.0411262	0	0	0	0	0	0.832848	0.000212174	0	0.341592	0.941887
TCGA-G4-6323-01A-11R-1723-07	0	201	0	0.0104615	0.0470627	0	0.00462477	0.0020307	0.00505633	0	0	0	0.0271999	0	0	0	0	0	0.903564	0	0	0.568166	0.853915
TCGA-G4-6586-01A-11R-1774-07	0	741	0	0	0.108455	0	0	0	0.0152117	0	0.00162137	0	0.0528758	0	0	0.0118625	0	0.0076194	0.802354	0	0	0.293946	0.958244
TCGA-G4-6588-01A-11R-1774-07	0	644	0	0	0.121426	0	0.00192197	0	0.0161995	0	0.00214858	0	0.109222	0	0	0	0	0	0.740988	0.0080938	0	0.364712	0.933292
TCGA-G4-6625-01A-21R-1774-07	0	2673	0	0	0.174962	0	0.000963677	0.0132213	0.0212894	0.0164835	0	0	0.058659	0	0	0	0	0.000940001	0.713481	0	0	0.600997	0.850351
TCGA-G4-6626-01A-11R-1774-07	1	1	0.00842512	0	0.0363673	0	0	0.0735254	0.0225623	0.0163038	0	0	0.0570751	0	0	0.0019183	0	0	0.783823	0	0	0.31638	0.950101
TCGA-G4-6627-01A-11R-1774-07	0	1434	0	0	0.0581771	0	0.000945277	0.00642652	0.00546884	0	0	0.000434751	0.128659	0	0	0	0	0	0.799888	0	0	0.623266	0.833107
TCGA-G4-6628-01A-11R-1839-07	0	1606	0.00840895	0.0239553	0.50158	0	0.0602762	0.0589787	0.0462298	0	0.00133509	0	0.0809147	0	0	0	0.0144368	0.0289635	0.17492	0	0	0.624003	0.827173
TCGA-NH-A50T-01A-11R-A28H-07	0	125	0	0	0.00861759	0	0	0.00686457	0	0	0	0	0.0471283	0	0	0	0	0	0.93739	0	0	0.501132	0.878849
TCGA-NH-A50U-01A-33R-A37K-07	1	334	0	0	0.0912302	0	0	0	0.0418955	0.00233229	0.000150712	0	0.102863	0	0	0	0	4.18409e-05	0.761486	0	0	0.323584	0.9477
TCGA-NH-A50V-01A-11R-A28H-07	0	154	0	0	0.133146	0	0.00104393	0	0.0427251	0.00326778	0.00108241	0	0.11158	0	0	0	0	0	0.707154	0	0	0.571126	0.860155
TCGA-NH-A5IV-01A-42R-A37K-07	0	0	0	0	0.192375	0	0	0	0	0	0	0	0.0780435	0	0	0.00159232	0	0	0.727989	0	0	0.571965	0.85853
TCGA-NH-A6GA-01A-11R-A37K-07	0	182	0	0	0.0764021	0	0.0060013	0	0.0303039	0.00482323	0	0	0.0834011	0	0	0	0	0	0.799068	0	0	0.467215	0.896174
TCGA-NH-A6GB-01A-11R-A37K-07	0	170	0	0	0.0905986	0	0.00942287	0.0424017	0.0165321	0.00697264	0	0	0.026428	0	0	0	0	0.0111173	0.796527	0	0	0.48946	0.889986
TCGA-NH-A6GC-01A-12R-A41B-07	0	40	0	0	0.0489046	0	0.00969065	0.014962	0.000274232	0	0	0	0.193875	0	0	0	0	0	0.732294	0	0	0.476395	0.891484
TCGA-NH-A8F7-06A-31R-A41B-07	0	158	0	0	0.0112073	0	0	0.000379915	0.0259149	0	0.000873032	0	0.0339132	0	0.000317024	0	0	0	0.927395	0	0	0.379052	0.928141
TCGA-NH-A8F8-01A-72R-A41B-07	0	167	0	0	0.100872	0	0.0033111	0	0.0291388	0	0	0	0.134593	0	0	0	0	0	0.732086	0	0	0.39799	0.921499
TCGA-QG-A5YV-01A-11R-A28H-07	0	821	0	0	0.026299	0	0	0.00214004	0.00163919	0.00185845	0	0	0.0361106	0	0	0	0	0	0.931953	0	0	0.597632	0.838814
TCGA-QG-A5YW-01A-11R-A28H-07	0	399	0	0	0.0431163	0	0	0	0	0	0	0	0.0429409	0	0	0	0	0	0.913943	0	0	0.631649	0.82518
TCGA-QG-A5YX-01A-11R-A28H-07	0	526	0	0	0.0144978	0	0	0.00774209	0	0	0	0	0.0166803	0	0	0	0	0	0.96108	0	0	0.416726	0.913216
TCGA-QG-A5Z1-01A-11R-A28H-07	0	202	0	0	0.0612052	0	0.00287852	0.0166034	0.0544478	0.00384265	0	0	0.120762	0	0	0	0	0	0.74026	0	0	0.442388	0.905993
TCGA-QG-A5Z2-01A-11R-A28H-07	0	449	0	0.00133278	0.0371884	0.00141075	0.00185939	0.0137844	0.000995587	0	0	0	0.00709515	0	0	0	0	0	0.936334	0	0	0.508216	0.877148
TCGA-QL-A97D-01A-12R-A41B-07	0	295	0	0	0.0544466	0.00528939	0	0.0171547	0.0182573	0	0	0	0.0181576	0	0	0	0	0	0.886694	0	0	0.488511	0.886798
TCGA-RU-A8FL-01A-11R-A37K-07	0	921	0	0	0.00241579	0.00201603	0	0	0.0201842	0	0	0	0.026909	0	0	0	0	0	0.945371	0.00310353	0	0.28506	0.964225
TCGA-SS-A7HO-01A-21R-A37K-07	0	1829	0	0	0.0461821	0.0083695	0	0.0125245	0.11792	0.0173493	0	0	0.113514	0	0	0.00513629	0	0	0.679004	0	0	0.277662	0.962359
TCGA-T9-A92H-01A-11R-A37K-07	0	0	0	0	0.0113081	0	0	0.0136145	0	0.00665112	0	0	0.0311076	0	0	0	0	0	0.937319	0	0	0.508607	0.876238
TCGA-WS-AB45-01A-11R-A41B-07	0	2038	0	0	0.338404	0.0261692	0	0	0.105267	0	0	0	0.497682	0	0.00678448	0	0	0	0.0256929	0	0	0.296753	0.957933

## Sheet: TCGA-READ
id	status	OS.time	apCAFs	B.cells	C1QC..Macrophages	CD4..T.cells	CD8..T.cells	cDC2	Endothelial.cells	iCAFs	LAMP3..DCs	Mast.cells	myCAFs	MYH11..CAFs	Neutrophils	NK.cells	Plasma.cells	Tregs	Tumor.cells	VCAN..Macrophages	P.value	Correlation	RMSE
TCGA-AF-2687-01A-02R-1736-07	0	595	0	0	0.331823	0	0	0	0.00273335	0	0	0.00192397	0.318386	0	4.25427e-05	0	0	0	0.345091	0	0	0.507933	0.878576
TCGA-AF-2690-01A-02R-1736-07	0	358	0.00579999	0	0.295934	0	0.0518638	0	0.0104965	0	0.0109977	0	0.296471	0	0	0	0.0892644	0.00159946	0.237573	0	0	0.553365	0.832616
TCGA-AF-2691-01A-01R-0821-07	0	323	0	0	0.121778	0	0	0.00221922	0.0175605	0.0125002	0	0	0.0796714	0	0	0	0	0	0.766271	0	0	0.601788	0.846513
TCGA-AF-2692-01A-01R-0821-07	0	412	0	0	0.0275308	0.00137676	0	0.029879	0.0119704	0.032736	0	0	0.0706213	0	0	0	0	0	0.825886	0	0	0.515556	0.877373
TCGA-AF-2693-01A-02R-1736-07	0	581	0	0	0.0592857	0	0.0026746	0	0.0106754	0	0	0.00258195	0.0591384	0	0	0	0	0	0.865644	0	0	0.595249	0.843701
TCGA-AF-3400-01A-01R-0821-07	0	387	0	0	0.254447	0.00752119	0.00948748	0	0.0478497	0	0	0	0.204959	0	0.000823651	0	0	0	0.447326	0.0275862	0	0.424446	0.913391
TCGA-AF-3911-01A-01R-1736-07	0	537	0	0	0.101132	0	0	0.00349504	0.0278764	0	0	0	0.116926	0	0	0	0	0	0.75057	0	0	0.43954	0.906574
TCGA-AF-3913-01A-02R-1119-07	1	316	0	0	0.0563855	0	0	0.00575683	0	0	0	0	0.141008	0	0	0	0	0	0.79685	0	0	0.40733	0.91718
TCGA-AF-4110-01A-02R-1736-07	0	441	0	0	0.0871765	0	0.0443358	0	0	0.00288548	0.00498814	0	0.103534	0	0	0	0.162018	0	0.595062	0	0	0.664833	0.761799
TCGA-AF-5654-01A-01R-1660-07	0	257	0	0	0.0145771	0	0.000200078	0.0001503	0.0318752	0.010018	0	0	0.0382258	0	0	0	0	0	0.903166	0.00178731	0	0.376624	0.929029
TCGA-AF-6136-01A-11R-1830-07	0	232	0	0	0.0677672	0	0.00397664	0	0.0221604	0	0	0	0.0722845	0	0	0	0	0	0.833811	0	0	0.509819	0.879022
TCGA-AF-6655-01A-11R-1830-07	0	194	0.0119272	0	0.0625149	0	0	0.0467731	0.0362981	0.0309011	0	0	0.100011	0	0	0.0131337	0	0.0142328	0.684208	0	0	0.338651	0.942651
TCGA-AF-6672-01A-11R-1830-07	0	224	0	0	0.0356077	0.00406326	0.00457634	0.00937406	0.0370668	0.0286997	0	0	0.0245675	0	0	0	0	0	0.856045	0	0	0.428107	0.910537
TCGA-AF-A56K-01A-32R-A39D-07	0	2396	0	0	0.088307	0	0	0	0.0497715	0.0248444	0	0	0.133527	0	0	0	0	0	0.70355	0	0	0.527012	0.875828
TCGA-AF-A56L-01A-31R-A39D-07	0	1760	0	0	0.052699	0	0	0.0110098	0.017613	0.00599845	0	0	0.0575139	0	0	0	0	0	0.855166	0	0	0.340752	0.942145
TCGA-AF-A56N-01A-12R-A39D-07	0	138	0.00512659	0	0.0375778	0	0	0.0187158	0	0.0223954	0.00257825	0	0.0951542	0	0	0.0187418	0	0.0215371	0.778173	0	0	0.414346	0.916273
TCGA-AG-3574-01A-01R-0821-07	0	0	0	0	0.0729459	0	9.90658e-05	0.00176683	0.0140553	0.00151918	0	0	0.070402	0	0	0	0	0	0.839212	0	0	0.425553	0.910834
TCGA-AG-3575-01A-01R-0821-07	0	365	0.000519821	0	0.267154	0	0	0	0.133314	0	0.00639746	0	0.284083	0	0.00285875	0	0	0	0.305673	0	0	0.414545	0.915136
TCGA-AG-3578-01A-01R-0821-07	0	0	0	0	0.129425	0.0055072	0.00131067	0	0.0176927	0	0	0	0.0871023	0	0.003264	0	0	0	0.755698	0	0	0.408065	0.918238
TCGA-AG-3580-01A-01R-0821-07	0	0	0	0	0.0687786	0	0.00201013	0.00202304	0.0170293	0.00101427	0	0	0.0428981	0	0	0	0	0	0.866247	0	0	0.631315	0.829587
TCGA-AG-3581-01A-01R-0821-07	0	31	0	0	0.0642837	0	0	0	0.0039347	0	0	0	0.0911166	0	0	0	0	0	0.840665	0	0	0.618275	0.834146
TCGA-AG-3582-01A-01R-0821-07	0	31	0	0	0.0854432	0	0	0	0.00235548	0	0	0	0.0822649	0	0	0	0	0	0.829936	0	0	0.649186	0.82261
TCGA-AG-3583-01A-01R-0821-07	0	61	0	0	0.0507478	0	0	0.00171241	0.00213313	0	0	0	0.0437043	0	0	0	0	0	0.901702	0	0	0.528358	0.869302
TCGA-AG-3584-01A-01R-0821-07	0	0	0	0	0.106796	0	0	0	0.00243747	0	0	0	0.0894713	0	0	0	0	0	0.801295	0	0	0.504257	0.881533
TCGA-AG-3586-01A-02R-0821-07	0	31	0	0	0.0581367	0	0	0.0116639	0.00156363	0	0	0	0.075338	0	0	0	0	0	0.853298	0	0	0.466738	0.894751
TCGA-AG-3587-01A-01R-0821-07	0	31	0	0	0.0691342	0	0	0.00622615	0.0191589	0	0	0	0.139214	0	0	0	0	0.000202962	0.766063	0	0	0.420468	0.912818
TCGA-AG-3591-01A-01R-1736-07	0	0	0	0	0.0884285	0	0.00333782	0.0010972	0.0284625	0	0	0	0.0573386	0	0	0	0	0	0.821335	0	0	0.441166	0.905701
TCGA-AG-3592-01A-02R-1736-07	0	0	0	0	0.0593413	0	0	0	0.00117835	0	0	0	0.0762989	0	0	0	0	0	0.863181	0	0	0.552173	0.860432
TCGA-AG-3593-01A-01R-0821-07	0	0	0	0	0.126331	0	0	0.00458212	0.00944104	0.000656503	0	0	0.0858925	0	0	0	0	0	0.773097	0	0	0.582822	0.852859
TCGA-AG-3594-01A-02R-0821-07	0	0	0	0	0.118667	0	0.011544	0	0.0048271	0	0	0	0.0346574	0	0	0	0	0	0.830304	0	0	0.427818	0.910694
TCGA-AG-3598-01A-01R-0826-07	0	0	0	0	0.133512	0	0	0.00353171	0	0	0	0	0.0984021	0	0	0	0	0	0.764554	0	0	0.47798	0.892249
TCGA-AG-3599-01A-02R-0826-07	0	30	0	0	0.0750544	0	0	0	0	0	0	0	0.048276	0	0	0	0	0	0.87667	0	0	0.580504	0.849155
TCGA-AG-3600-01A-01R-0826-07	0	0	0	0	0.164541	0	0	0	0.000879322	0	0	0.00142088	0.0988829	0	0	0	0	0	0.734276	0	0	0.519364	0.877669
TCGA-AG-3601-01A-01R-0826-07	0	0	0	0	0.0765437	0	0	0	0.00350127	0	0	0	0.107241	0	0	0	0	0	0.812714	0	0	0.420638	0.91248
TCGA-AG-3602-01A-02R-0826-07	0	0	0	0	0.0783999	0	0	0	0	0	0	0	0.0715389	0	0	0.00129313	0	0	0.848768	0	0	0.595974	0.843699
TCGA-AG-3605-01A-01R-0826-07	0	30	0	0	0.138368	0	0	0	0.0316211	0.000195232	0	0	0.058948	0	0	0	0	0	0.770868	0	0	0.490776	0.888582
TCGA-AG-3608-01A-01R-0826-07	0	0	0	0	0.0984905	0	0	0	0.00426572	0.0068856	0	0	0.0614612	0	0	0	0	0	0.828897	0	0	0.549854	0.863698
TCGA-AG-3609-01A-02R-0826-07	0	0	0	0	0.112543	0	0	0	0.0173805	0	0	0	0.125894	0	0	0	0	0	0.744183	0	0	0.494868	0.886093
TCGA-AG-3611-01A-01R-0826-07	0	0	0	0	0.0696763	0	6.12197e-05	0.0018062	0	0	0	0	0.0332224	0	0	0	0	0	0.895234	0	0	0.456656	0.898308
TCGA-AG-3612-01A-01R-0826-07	0	0	0	0	0.104335	0	0	0	0.0122372	0.000184966	0	0	0.108753	0	0	0	0	0	0.77449	0	0	0.590644	0.848822
TCGA-AG-3725-01A-11R-1736-07	0	0	0	0	0.0283387	0	0.000448983	0.00695289	0.00562442	0	0	0	0.0217388	0	0	0	0	0	0.936896	0	0	0.466552	0.893602
TCGA-AG-3726-01A-02R-0905-07	0	243	0	0	0.0378572	0	0	0.0386545	0.0703206	0	0	0.00156551	0.172172	0	0	0.00778718	0	0.00839134	0.663251	0	0	0.274674	0.963455
TCGA-AG-3727-01A-01R-0905-07	0	30	0	0	0.0950434	0.00315491	0	0	0.0541238	0.00251166	0	0	0.191876	0	0	0	0	0	0.653291	0	0	0.462827	0.898538
TCGA-AG-3728-01A-01R-0905-07	0	0	0	0	0.184401	0	0	0	0.00883339	0	0	0.00226055	0.213319	0	0	0	0.0175452	0	0.573642	0	0	0.502463	0.876262
TCGA-AG-3731-01A-11R-1736-07	0	31	0.00773465	0	0.124656	0	0.0439329	0.0114907	0.040806	0.0192957	0.00495144	0	0.13796	0	0	0	0.0174933	0	0.591679	0	0	0.648131	0.822424
TCGA-AG-3732-01A-11R-1660-07	0	0	0	0.00488481	0.0632549	0	0.00765269	0.0148545	0.0228355	0.0227025	0	0.00564372	0.00937984	0	0	0	0	0	0.848791	0	0	0.599097	0.846486
TCGA-AG-3742-01A-11R-1660-07	0	30	0.00266693	0	0.0878999	0	0.0204943	0.010873	0.068606	0.00314221	0.00236148	0	0.152222	0	0	0	0	0.0159612	0.635773	0	0	0.293659	0.957034
TCGA-AG-3878-01A-02R-0905-07	0	30	0	0	0.161208	0	0.00135942	0.00101368	0.038203	0	0	0.00538534	0.183224	0	0	0	0	0	0.609607	0	0	0.475111	0.895195
TCGA-AG-3881-01A-01R-0905-07	0	0	0	0	0.169304	0	0.00114299	0	0.0356267	0	0	0.000399335	0.22133	0	0	0	0	0	0.572197	0	0	0.405262	0.918972
TCGA-AG-3882-01A-01R-0905-07	0	0	0	0	0.19194	0	0	0	0.0282465	0.00117326	0	0.00525209	0.113816	0	0	0	0.0334949	0	0.626077	0	0	0.552605	0.848387
TCGA-AG-3883-01A-02R-0905-07	0	31	0	0	0.124899	0	0	0.0190642	0.0210517	0.0199559	0	0	0.229101	0	0	0.0164778	0	0	0.56945	0	0	0.442603	0.906443
TCGA-AG-3885-01A-01R-0905-07	0	0	0	0	0.119929	0	0.00299956	0	0.020886	0	0	0.00157477	0.0715931	0	0	0	0	0	0.783017	0	0	0.529855	0.873405
TCGA-AG-3887-01A-01R-1119-07	0	28	0	0	0.0569552	0	0	0	0.0107707	0	0	0	0.0961462	0	0	0	0	0	0.836128	0	0	0.492007	0.884943
TCGA-AG-3890-01A-01R-1119-07	0	0	0	0	0.0734289	0	0	0.00483631	0.0126581	0.0116556	0	0	0.0561848	0	0	0	0	0	0.841236	0	0	0.579454	0.851804
TCGA-AG-3892-01A-01R-1119-07	0	31	0	0	0.0959557	0	0	0	0.000344504	0.00351098	0	0	0.0530475	0	0	0.00430499	0	0	0.842836	0	0	0.658358	0.81951
TCGA-AG-3893-01A-01R-1119-07	0	30	0	0	0.0842919	0	0	0.0112825	0.00287305	0.00106642	0	0	0.128451	0	0	0	0	0	0.772035	0	0	0.401563	0.919764
TCGA-AG-3894-01A-01R-1119-07	0	30	0	0	0.0456527	0.00111705	0	0.00939431	0.0054325	0.00916451	0	0	0.0758042	0	0	0	0	0	0.853435	0	0	0.437232	0.906086
TCGA-AG-3896-01A-01R-1119-07	0	31	0	0	0.0658717	0	0	0	0	0	0	0	0.0986398	0	0	0	0	0	0.835489	0	0	0.610635	0.837225
TCGA-AG-3898-01A-01R-1119-07	0	0	0	0	0.116704	0	0.00172973	0.00860468	0.035414	0	0	0	0.181812	0	0	0	0	0	0.655735	0	0	0.423452	0.912672
TCGA-AG-3901-01A-01R-1119-07	0	0	0	0	0.212566	0	0	0	0	0	0	0.00086341	0.252955	0	0	0	0	0	0.533616	0	0	0.435261	0.907693
TCGA-AG-3902-01A-01R-A32Z-07	0	0	0	0	0.176673	0	0	0.00873951	0.0161783	0.00460957	0	0	0.0348886	0	0	0	0	0.000823003	0.758088	0	0	0.616764	0.842204
TCGA-AG-3909-01A-01R-1119-07	0	0	0	0	0.0452099	0	0	0.00813728	0	0.000394837	0	0	0.0563647	0	0	0	0	0	0.889893	0	0	0.552956	0.859485
TCGA-AG-3999-01A-01R-1119-07	0	31	0	0	0.0555879	0	0	0	0.0190814	0	0	0.00216159	0.133354	0	0	0	0	0	0.789815	0	0	0.344312	0.940489
TCGA-AG-4001-01A-02R-1119-07	0	31	0	0	0.23231	0	0	0	0.0223228	0	0	0.00310282	0.242629	0	0	0	0	0	0.499636	0	0	0.401005	0.920162
TCGA-AG-4005-01A-01R-1119-07	0	0	0	0	0.0538966	0	0	0	0.0007846	0	0	0	0.15741	0	0	0	0	0	0.787909	0	0	0.584358	0.847851
TCGA-AG-4007-01A-01R-1119-07	0	31	0	0	0.0813293	0	0	0	0	0.00161658	0	0	0.107467	0	0	0	0.00600387	0	0.803583	0	0	0.615001	0.832046
TCGA-AG-4008-01A-01R-1119-07	0	31	0	0	0.0815757	0	0	0.00206533	0.0162845	0	0	0	0.147407	0	0	0	0	0	0.752667	0	0	0.501102	0.882815
TCGA-AG-4015-01A-01R-1119-07	0	0	0	0	0.0836375	0	0.000477429	0.0112144	0.0159819	0.00232449	0	0	0.0598787	0	0	0	0	0	0.826486	0	0	0.652087	0.823471
TCGA-AG-4021-01A-01R-1736-07	0	0	0.00751978	0	0.17231	0.0240149	0	0	0.0505114	0	0.00426908	0.000175492	0.201194	0	0	0	0	0	0.540006	0	0	0.335986	0.942962
TCGA-AG-4022-01A-01R-1736-07	0	30	0.0075963	0	0.0951939	0	0.0166941	0.0255765	0.0409265	0.0510157	0.00934422	0	0.0941817	0	0	0	0	0.011622	0.647849	0	0	0.49125	0.893502
TCGA-AG-A002-01A-01R-A002-07	0	31	0	0	0.0717262	0	0.000273166	0	0.193229	0	0	0	0.13027	0	0	0	0	0.000141886	0.590208	0.0141512	0	0.201334	0.985144
TCGA-AG-A008-01A-01R-A002-07	0	0	0	0.00366167	0.0620726	0.00590613	0.0184647	0	0.00331741	0	0	0	0.0421563	0	0	0	0	0	0.864421	0	0	0.278714	0.96462
TCGA-AG-A00C-01A-01R-A002-07	0	0	0	0	0.0243109	0	0	0.014684	0.00427625	0	0	0	0.0286439	0	0	0	0	0	0.928085	0	0	0.463811	0.894826
TCGA-AG-A00H-01A-01R-A00A-07	0	29	0	0	0.044748	0	0.000496799	0	0	0	0	0	0.143444	0	0	0	0	0	0.811311	0	0	0.351187	0.938029
TCGA-AG-A00Y-01A-02R-A002-07	0	0	0	0	0.0682066	0	0	0	0.00768969	0	0	0	0.0414421	0	0	0	0	0	0.882662	0	0	0.57453	0.851606
TCGA-AG-A011-01A-01R-A002-07	0	0	0	0	0.0714238	0	0.0054319	0.00901792	0	0	0	0	0.0613218	0	0	0	0	0.00225627	0.850548	0	0	0.343173	0.941285
TCGA-AG-A014-01A-02R-A002-07	0	485	0.00763695	0	0.0845138	0	0.0234956	0	0.0308351	0.0202822	0.00445206	0	0.0681677	0	0	0	0	0.0342602	0.726356	0	0	0.310441	0.952179
TCGA-AG-A015-01A-01R-A002-07	0	0	0	0	0.0154288	0	0.00696718	0	0.00708316	0	0	0	0.0335358	0	0	0	0	0	0.936985	0	0	0.347633	0.940334
TCGA-AG-A016-01A-01R-A002-07	0	31	0	0	0.00481524	0	0.00198516	0.020345	0.0123861	0.0130079	0	0	0.039443	0	0	0	0	0	0.908018	0	0	0.383942	0.926204
TCGA-AG-A01J-01A-01R-A00A-07	0	31	0	0	0.0120395	0	0	0.00329501	0	0	0	0	0.0359009	0	0	0	0	0	0.948765	0	0	0.387467	0.924793
TCGA-AG-A01L-01A-01R-A002-07	0	0	0	0	0.0173527	0	0	0.000168869	0.00629626	0	0	0	0.0361798	0	0	0	0	0	0.940002	0	0	0.492117	0.882754
TCGA-AG-A01N-01A-01R-A00A-07	0	31	0	0	0.0196596	0	0	0.0103758	0.031329	0.00377532	0	0	0.0805536	0	0	0	0	0	0.854307	0	0	0.335356	0.944155
TCGA-AG-A01W-01A-21R-A083-07	0	0	0	0	0.0870635	0	0	0.0360389	0.0134347	0	0	0	0.0617049	0	0	0	0	0	0.801758	0	0	0.354483	0.937055
TCGA-AG-A01Y-01A-41R-A083-07	0	0	0	0	0.155004	0	0	0.020169	0.0112113	0	0	0	0.126878	0	0	0	0.0829788	0.00245659	0.601303	0	0	0.535702	0.844838
TCGA-AG-A020-01A-21R-A083-07	0	31	0	0	0.0178125	0	0	0.0134536	0.00207849	0	0	0	0.0259329	0	0	0	0	0	0.940723	0	0	0.404672	0.918101
TCGA-AG-A023-01A-01R-A00A-07	0	61	0	0	0.0300264	0	0.00782814	0.000960027	0.030574	0.0408806	0	0	0.0964318	0	0	0	0	0	0.793299	0	0	0.433352	0.908447
TCGA-AG-A025-01A-01R-A00A-07	0	1520	0	0	0.0197389	0.000374232	0	0.00407392	0.0189654	0.0228513	0	0	0.0492341	0	0	0	0	0	0.884762	0	0	0.443141	0.903611
TCGA-AG-A026-01A-01R-A00A-07	1	59	0	0	0.0292517	0	0.00283879	0.00710434	0.0243165	0	0	0	0.142867	0.00975386	0	0	0	0	0.783868	0	0	0.346676	0.939595
TCGA-AG-A02G-01A-01R-A00A-07	0	0	0	0	0.0478074	0	0	0.00575501	0.0249972	0.0119788	0	0	0.0292211	0	0	0.000543024	0	0	0.879697	0	0	0.367866	0.932356
TCGA-AG-A02N-01A-11R-A083-07	0	1885	0	0	0.0681032	0	0.0063851	0.0255529	0.00600818	0.0141615	0	8.6186e-05	0.0107136	0	0	0	0	0	0.868989	0	0	0.480559	0.890612
TCGA-AG-A02X-01A-01R-A00A-07	0	1247	0	0	0.0166293	0.00679088	0	0.00171246	0.013341	0.00601653	0	0	0.0191049	0	0	0	0	0	0.936405	0	0	0.390701	0.923719
TCGA-AG-A032-01A-01R-A00A-07	0	31	0	0	0.0288202	0	0	0	0.00315842	0.000270466	0	0	0.0487676	0	0	0	0	0	0.918983	0	0	0.53782	0.864388
TCGA-AG-A036-01A-12R-A083-07	0	31	0	0	0.070673	0	0	0.0376606	0.0133335	0	0	0	0.127937	0	0	0	0	0	0.750396	0	0	0.440815	0.906028
TCGA-AH-6544-01A-11R-1830-07	0	15	0	0	0.0203987	0	0	0.0205435	0.00671088	0	0	0	0.0483509	0	0	0	0	0	0.903996	0	0	0.4153	0.914111
TCGA-AH-6547-01A-11R-1830-07	0	44	0	0	0.128679	0	0.0148527	0.00800152	0	0.0102285	0	0.000189382	0.0736621	0	0	0	0.0450104	0	0.719376	0	0	0.638668	0.795308
TCGA-AH-6549-01A-11R-1830-07	0	6	0	0	0.127925	0	0.00876028	0.0136226	0.0208965	0.00335295	0	0	0.12838	0	0	0	0	0	0.697063	0	0	0.406219	0.919173
TCGA-AH-6643-01A-11R-1830-07	0	21	0	0	0.0987717	0	0.0214062	0	0.0742532	0	0.00449892	0.000311887	0.156614	0	0	0	0	0.0153715	0.624098	0.00467456	0	0.269436	0.964637
TCGA-AH-6644-01A-21R-1830-07	0	22	0.00494986	0	0.111205	0	0.0212075	0.0695856	0.0454359	0.0208202	0	0	0.134766	0	0	0	0	0.0291274	0.562902	0	0	0.293556	0.95665
TCGA-AH-6897-01A-11R-1928-07	0	140	0	0	0	0	0	0.00343256	0	0	0	0	0.0344005	0	0	0	0	0	0.962167	0	0	0.570707	0.848426
TCGA-AH-6903-01A-11R-1928-07	0	55	0	0	0.0270778	0	0.00121488	0.0216335	0.00359093	0	0	0	0.0341966	0	0	0	0	0	0.912286	0	0	0.39267	0.922894
TCGA-BM-6198-01A-11R-1736-07	0	310	0	0	0.112995	0	0	0	0.031112	0.00449964	0	0	0.0515129	0	0.00294087	0	0	0	0.796939	0	0	0.584498	0.8527
TCGA-CI-6619-01B-11R-1830-07	0	184	0	0	0.0975518	0	0	0.00341816	0.032141	0	0	0.00375516	0.083528	0	0	0	0	0	0.779606	0	0	0.518945	0.87747
TCGA-CI-6620-01A-11R-1830-07	0	184	0	0	0.081617	0.00106483	0.000352235	0	0.0278679	0	0	0.000150811	0.115769	0	0	0	0	0	0.773178	0	0	0.533331	0.871048
TCGA-CI-6621-01A-11R-1830-07	0	0	0	0	0.117896	0	0	0	0.0187474	0	0	0	0.116207	0	0	0	0	0	0.743818	0.00333259	0	0.455447	0.900852
TCGA-CI-6622-01A-11R-1830-07	0	212	0	0	0.00539569	0	0	0.0125809	0.00137771	0	0	0	0.0371753	0	0	0	0	0	0.94347	0	0	0.517648	0.872048
TCGA-CI-6623-01B-11R-1830-07	0	285	0	0	0.0504851	0	0	0	0.0025278	0	0	0	0.0850194	0	0	0	0	0	0.857408	0.00455958	0	0.437401	0.905717
TCGA-CI-6624-01C-11R-1830-07	0	144	0	0	0.0662742	0.00270928	0	0	0	0	0	0	0.0693418	0	0	0	0	0	0.861675	0	0	0.654819	0.818422
TCGA-CL-4957-01A-01R-1736-07	0	425	0	0	0.0264641	0	0	0.0127564	0.0214064	0	0	0	0.0703264	0	0	0	0	0	0.869047	0	0	0.396283	0.921533
TCGA-CL-5917-01A-11R-1660-07	0	1826	0.00371451	0	0.0116682	0	0	0.00220526	0.00711245	0.0334847	0.00076816	0	0.105682	0	0	0	0	0	0.83192	0.00344434	0	0.30893	0.953457
TCGA-CL-5918-01A-11R-1660-07	0	0	0	0	0.0336317	0	0.00718939	0.026763	0.0285934	0.00139892	0	0	0.0559599	0	0.000569516	0	0	0.00762926	0.838265	0	0	0.293789	0.958739
TCGA-DC-4745-01A-01R-A32Z-07	0	334	0	0	0.0537972	0	0	0.00667452	0.0212284	0	0	0	0.133083	0	0	0	0	0	0.785217	0	0	0.390761	0.923589
TCGA-DC-4749-01A-01R-1736-07	0	335	0	0	0.0469617	0	0	0.00263847	0	0	0	0	0.0684257	0	0	0	0	0	0.881974	0	0	0.468909	0.893193
TCGA-DC-5337-01A-01R-1660-07	0	304	0	0	0.0761531	0	0	0.00189279	0.0101836	0	0	0	0.106049	0	0	0	0	0	0.805721	0	0	0.450323	0.901542
TCGA-DC-5869-01A-01R-1660-07	0	153	0	0	0.0608706	0	0	0.02508	0.081515	0.00690246	0	0	0.111658	0	0	0	0	0	0.713974	0	0	0.441991	0.907048
TCGA-DC-6154-01A-31R-1928-07	0	273	0	0	0.0308225	0	0	0.00254992	0.00874647	0	0	0	0.0777619	0	0	0	0	0	0.880119	0	0	0.466574	0.893994
TCGA-DC-6155-01A-11R-1660-07	0	225	0	0	0.0327332	0.0022109	0	0	0	0	0	0	0.0465414	0	0	0	0	0	0.918515	0	0	0.443582	0.902774
TCGA-DC-6156-01A-11R-1660-07	0	212	0.00257998	0.00358443	0.261792	0	0.0431991	0	0.0213608	0	0.00911282	0	0.235262	0	0.00186208	0	0	0.00644894	0.414798	0	0	0.412839	0.917684
TCGA-DC-6157-01A-11R-1660-07	0	850	0	0	0.0424562	0	0	0.0280139	0.0366438	0.000672611	0	0	0.0623644	0	0	0	0	0	0.829849	0	0	0.404048	0.919212
TCGA-DC-6158-01A-11R-1660-07	0	212	0	0	0.15348	0	0	0	0.0274907	0.0745367	0	0.00423716	0.114583	0	0	0	0	0.00465242	0.62102	0	0	0.497415	0.889628
TCGA-DC-6160-01A-11R-1660-07	0	608	0	0	0.0937349	0.00352137	0.00991534	0	0.021802	0.00103849	0	0	0.0420362	0	0.000580454	0	0.0324575	0	0.794914	0	0	0.63873	0.802857
TCGA-DC-6681-01A-11R-A32Z-07	0	181	0	0	0.0384136	0	0	0.0133927	0.00591606	4.33392e-05	0	0	0.137232	0	0	0	0	0	0.805002	0	0	0.491558	0.885005
TCGA-DC-6682-01A-11R-1830-07	0	122	0	0	0.0468678	0	0	0.00468865	0.022745	0	0.00180968	0	0.0544866	0	0	0	0	0	0.869402	0	0	0.434499	0.907227
TCGA-DC-6683-01A-11R-1830-07	0	153	0	0	0.0419907	0	0	0.0133317	0	0	0	0	0.0574071	0	0	0	0	0	0.887271	0	0	0.495884	0.882661
TCGA-DT-5265-01A-21R-1830-07	0	8	0.00187609	0	0.246972	0	0.0228634	0	0	0	0.00188961	0	0.278377	0	0	0	0	0.0123489	0.435674	0	0	0.333754	0.943045
TCGA-DY-A0XA-01A-11R-A155-07	0	3635	0	0	0.0369216	0	0	0.0113972	0.0050852	0.0136779	0	0	0.065286	0	0	0	0	0	0.867632	0	0	0.50925	0.877948
TCGA-DY-A1DC-01A-31R-A155-07	1	1258	0	0	0.0559873	0	0	0.0207334	0.0162409	0.00631135	0	0	0.0732523	0	0	0	0	0	0.827475	0	0	0.480168	0.890617
TCGA-DY-A1DD-01A-21R-A155-07	1	1741	0	0	0.0828028	0	0.0169523	0.044471	0.0406069	0	0.00284228	0	0.26199	0.0402122	0	0	0	0.0189152	0.491207	0	0	0.250213	0.970054
TCGA-DY-A1DE-01A-11R-A155-07	0	3667	0	0	0.1212	0	0.00363954	0.00028944	0.00344268	0	0	0	0.132419	0	0	0	0	0	0.739009	0	0	0.361275	0.93436
TCGA-DY-A1DF-01A-11R-A155-07	1	734	0	0	0.0744339	0	0	0	0.0747801	0	0.00334601	9.94327e-05	0.254339	0.0287537	0.00458981	0.00861213	0	0.0142959	0.536751	0	0	0.244905	0.972454
TCGA-DY-A1DG-01A-11R-A32Y-07	1	1566	0	0	0.0273764	0	0.00613485	0.0342964	0.0105279	0	0	0	0.0485439	0	0	0	0	0.0039201	0.8692	0	0	0.314819	0.951677
TCGA-DY-A1H8-01A-21R-A155-07	1	992	0	0	0.0117335	0.00461702	0	0.0210688	0.032066	0.0113968	0	0	0.0500501	0	0	0.00918589	0	0.00816305	0.851719	0	0	0.260255	0.970671
TCGA-EF-5830-01A-01R-1660-07	0	15	0	0	0.0813056	0	0	0.00297655	0.02891	0	0	0	0.0726807	0	0	0	0	7.93797e-05	0.814048	0	0	0.322338	0.948489
TCGA-EF-5831-01A-01R-1660-07	0	73	0	0	0.0910277	0	0	0.0108282	0.0084368	0.0104279	0	0	0.0986004	0	0	0	0	0	0.780679	0	0	0.423236	0.912217
TCGA-EI-6506-01A-11R-1736-07	0	232	0	0	0.0752569	0	0.00542087	6.65342e-05	0	0	0	0.00264483	0.0777907	0	0	0	0	0	0.83882	0	0	0.52073	0.874282
TCGA-EI-6507-01A-11R-1736-07	0	5	0	0	0.232243	0	0.00250079	0	0.0163991	0	0	0	0.119042	0	0	0	0	0	0.575516	0.0542996	0	0.363862	0.933511
TCGA-EI-6508-01A-11R-1736-07	0	66	0	0	0.0311283	0	0	0.0176252	0.0115372	0.00810725	0	0	0.0534711	0	0	0	0	0	0.878131	0	0	0.541239	0.865194
TCGA-EI-6509-01A-11R-1736-07	0	250	0.006342	0	0.0972973	0	0.0165496	0.00709598	0.0396407	0	6.57068e-05	0.000216318	0.202726	0	0	0	0	0.0115099	0.618557	0	0	0.273388	0.963659
TCGA-EI-6510-01A-11R-1736-07	0	14	0	0	0.0204575	0	0.0065313	0	0	0	0	0	0.0160772	0	0	0	0	0	0.956934	0	0	0.518668	0.87168
TCGA-EI-6511-01A-11R-1736-07	0	121	0	0	0.244102	0	0.00953229	0	0	0	0	0	0.0800688	0	0	0	0.0531815	0	0.613115	0	0	0.572539	0.829135
TCGA-EI-6512-01A-11R-1736-07	0	20	0	0	0.105155	0	0.00918643	0	0.00166329	0	0	0	0.0648794	0	0.0015513	0	0	0	0.817565	0	0	0.373414	0.930291
TCGA-EI-6513-01A-21R-1736-07	0	210	0	0	0.123956	0.00186866	0.00784774	0.04453	0.0113343	0	0	0	0.113405	0	0	0	0	0	0.697059	0	0	0.410358	0.91804
TCGA-EI-6514-01A-11R-1736-07	0	216	0	0.00706973	0.151306	0.00644642	0.00269059	0	0.0186463	0	0.00452299	0	0.214582	0	0	0	0	0	0.594735	0	0	0.309056	0.951798
TCGA-EI-6881-01A-11R-A32Z-07	0	188	0	0	0.0517602	0	0	0.013868	0.0389746	0.00582274	0	0	0.0275901	0	0	0	0	0	0.858526	0.00345821	0	0.475894	0.892422
TCGA-EI-6882-01A-11R-1928-07	0	108	0	0	0.0871067	0	0.0069269	0	0.0186735	0.017725	0	0	0.0350106	0	0	0	0	0	0.830381	0.00417614	0	0.387072	0.925547
TCGA-EI-6883-01A-31R-1928-07	0	121	0	0	0.0518348	0	0.00189541	0.0207662	0	0	0	0	0.0436609	0	0	0	0	0	0.881843	0	0	0.366015	0.932971
TCGA-EI-6884-01A-11R-1928-07	0	83	0	0	0.101825	0	0.000874806	0.00649793	0.00192126	0.0311453	0	0.000379258	0.0668208	0	0	0	0	0	0.790535	0	0	0.540692	0.869166
TCGA-EI-6885-01A-11R-1928-07	0	160	0.0182067	0	0.0901361	0	0	0.071802	0.0321759	0.0797395	0	0.0031826	0.127903	0	0	0.0225528	0	0	0.542892	0.0114093	0	0.430745	0.914332
TCGA-EI-6917-01A-11R-1928-07	0	237	0	0.00141622	0.386216	0	0	0	0.00550723	0	0	0	0.14082	0	0	0	0	0	0.46604	0	0	0.556674	0.863036
TCGA-EI-7002-01A-11R-1928-07	0	84	0	0	0.0563874	0	0	0.002926	0.00505009	0	0	0	0.0933918	0	0	0	0	0	0.842245	0	0	0.46742	0.894356
TCGA-EI-7004-01A-11R-1928-07	0	62	0.00218407	0	0.172957	0	0.0422479	0	0.0379033	0	0.0092942	0	0.381072	0	0.00385726	0	0	0.00502597	0.345458	0	0	0.32379	0.946098
TCGA-F5-6464-01A-11R-1736-07	0	0	0	0	0.280476	0	0.0135897	0	0.0480194	0	0	0	0.293846	0	0	0	0	0.00216029	0.361908	0	0	0.477618	0.892599
TCGA-F5-6465-01A-11R-1736-07	0	103	0.0151593	0.0100091	0.154832	0	0.045949	0.00988298	0.0352581	0.0550215	0.0108221	0	0.0937398	0	0	0	0.0358984	0	0.533428	0	0	0.572923	0.844386
TCGA-F5-6571-01A-12R-1830-07	0	26	0	0	0.231465	0	0.00212984	0.0295876	0.0578604	0	0	0	0.203481	0	0	0	0	0.00115484	0.474322	0	0	0.468898	0.89832
TCGA-F5-6702-01A-11R-1830-07	0	66	0.00924202	0	0.140251	0	0.0454036	0.0489926	0.00490888	0.0194441	0.00849756	0	0.221133	0	0	0	0	0	0.502127	0	0	0.280888	0.960255
TCGA-F5-6811-01A-11R-1830-07	0	31	0	0	0.0985862	0	0	0	0	0	0	0	0.150454	0	0	0	0	0.000848248	0.750111	0	0	0.476199	0.89206
TCGA-F5-6812-01A-11R-1830-07	0	20	0	0.000618342	0.13637	0	0.00874467	0.00272959	0.009284	0	0	0	0.281212	0	0	0	0	0	0.561041	0	0	0.578323	0.854161
TCGA-F5-6813-01A-11R-1830-07	0	21	0	0	0.117141	0	0	0	0	0	0	0	0.123123	0	0	0	0	0	0.759737	0	0	0.55182	0.863821
TCGA-F5-6814-01A-31R-1928-07	0	16	0	0	0.154505	0	0	0.0153781	0.00897519	0	0	0	0.151762	0	0	0.00871095	0	0	0.660669	0	0	0.461936	0.899637
TCGA-F5-6861-01A-11R-1928-07	0	34	0	0	0.0384508	0	0.000325677	0.0219169	0.016941	0	0	0	0.0836296	0	0	0	0	0	0.838736	0	0	0.381843	0.927005
TCGA-F5-6863-01A-11R-1928-07	0	23	0	0	0.0160054	0.00119348	0	0.0208015	0	0	0.00242879	0	0.216018	0.0245953	0	0.00568071	0	0	0.713277	0	0	0.296558	0.95705
TCGA-F5-6864-01A-11R-1928-07	0	14	0	0	0.140315	0	0.00292513	0	0	0	0	0	0.240926	0	0	0	0	0	0.615834	0	0	0.507632	0.880863
TCGA-G5-6233-01A-11R-1736-07	1	556	0	0	0.0783714	0	0	0	0.0701559	0	0.0002009	0.00221698	0.0762046	0	0	0	0	0	0.77285	0	0	0.429905	0.910643
TCGA-G5-6235-01A-11R-1736-07	0	1451	0	0	0.00216666	0	0.00315817	0.0103024	0	0	0.000691575	0	0.0275725	0	0	0	0	0	0.956109	0	0	0.355875	0.937274
TCGA-G5-6572-01A-11R-1830-07	1	1432	0.0447145	0.0134782	0.0847541	0.0103503	0.0514335	0.0150115	0.106431	0.0953881	0.00447938	0.00387691	0.134158	0	0	0	0	0	0.435924	0	0	0.373818	0.933542
TCGA-G5-6641-01A-11R-A32Z-07	0	636	0	0	0.000499512	0	0.00471673	0	0.0018542	0.00298721	0	0	0.00761483	0	0	0	0	0	0.982328	0	0	0.436201	0.905204

## Sheet: TCGA-BRCA
id	status	OS.time	apCAFs	B.cells	C1QC..Macrophages	CD4..T.cells	CD8..T.cells	cDC1	cDC2	eCAFs	Endothelial.cells	iCAFs	LAMP3..DCs	myCAFs	NK.cells	Plasma.cells	SPP1..Macrophages	Tregs	Tumor.cells	VCAN..Macrophages	P.value	Correlation	RMSE
TCGA-3C-AAAU-01A-11R-A41B-07	0	3767	0.15656	0	0	0.0274571	0	0	0.0345682	0.154851	0.0269622	0	0	0	0.000387737	0.0181658	0.121755	0	0.459294	0	0	0.567509	0.861107
TCGA-3C-AALI-01A-11R-A41B-07	0	3801	0.126146	0.00867702	0.119538	0	0	0	0	0.230857	0.0191499	0	0.0677665	0	0.00570084	0.0606333	0	0.0227263	0.338804	0	0	0.552044	0.850198
TCGA-3C-AALJ-01A-31R-A41B-07	0	1228	0.405395	0	0.0414778	0.0528699	0	0	0	0.252067	0.0615887	0	0.0371389	0	0.00531712	0.0327944	0.0538035	0	0.057548	0	0	0.434966	0.901402
TCGA-3C-AALK-01A-11R-A41B-07	0	1217	0	0.0479046	0.0217429	0	0	0	0.0255264	0.537652	0.0244106	0	0.0555975	0	0.00339795	0.0445893	0.0422266	0	0.196952	0	0	0.639908	0.781784
TCGA-4H-AAAK-01A-12R-A41B-07	0	158	0	0.012969	0.000135413	0	0	0	0.104564	0.527682	0.0103943	0	0.0239345	0	0.000164398	0.0124414	0.0438824	0.00726456	0.256568	0	0	0.750215	0.712191
TCGA-5L-AAT0-01A-12R-A41B-07	0	1477	0	0.0308279	0.066725	0.00659863	0	0	0.0653868	0.456093	0.0316784	0	0.0327622	0	0.00638546	0.0174047	0.0272584	0.00135363	0.257526	0	0	0.589256	0.820195
TCGA-5L-AAT1-01A-12R-A41B-07	0	1471	0.0158528	0.02808	0.21538	0	0	0.0101963	0	0.350007	0.0402035	0	0.0489137	0	0.00895124	0.0363578	0.0534721	0.0210817	0.171504	0	0	0.628096	0.798991
TCGA-5T-A9QA-01A-11R-A41B-07	0	12	0.120844	0	0.0935259	0.0620811	0	0.00519194	0	0.00303971	0.0300166	0	0	0	0.00765793	0	0.0231861	0	0.654456	0	0	0.646087	0.826366
TCGA-A1-A0SB-01A-11R-A144-07	0	259	0	0	0.0423254	0.0308949	0	0	0.0427786	0.0435635	0.0203419	0.105202	0.0175194	0.141122	0	0	0	0	0.556252	0	0	0.326727	0.945048
TCGA-A1-A0SD-01A-11R-A115-07	0	437	0.237946	0	0.0239817	0.0308322	0	0	0.0325439	0.271136	0.131563	0	0.0241069	0	0	0.0370508	0.0470875	0	0.163752	0	0	0.550743	0.853579
TCGA-A1-A0SE-01A-11R-A084-07	0	1321	0	0.00439365	0	0.0118163	0.00112663	0	0.0340149	0.599347	0.0600306	0	0.00722857	0	0	0.0170906	0.0680312	0	0.196921	0	0	0.636774	0.779165
TCGA-A1-A0SF-01A-11R-A144-07	0	1463	0	0.0283246	0.0481733	0.0461028	0	0	0.0374284	0.265418	0.061355	0.0112547	0.0281858	0	0	0.0639565	0.0197405	0	0.39006	0	0	0.528797	0.861019
TCGA-A1-A0SG-01A-11R-A144-07	0	434	0.133511	0.0318785	0	0	0	0	0.126006	0.317349	0.0301261	0	0.000192951	0	0	0.000232319	0.0370896	0	0.323615	0	0	0.484726	0.879585
TCGA-A1-A0SH-01A-11R-A084-07	0	1437	0	0.0106019	0.0362292	0.00480446	0.00292659	0	0.0542133	0.656321	0.0105228	0	0.00135402	0	0.000311226	0.00634398	0	0.000125289	0.216246	0	0	0.726208	0.705854
TCGA-A1-A0SI-01A-11R-A144-07	0	635	0	0.0333863	0.0127808	0.00314972	0	0	0	0.691726	0.0166225	0	0.0217162	0	0.000583326	0.0283937	0.0815335	0	0.110108	0	0	0.74709	0.683619
TCGA-A1-A0SJ-01A-11R-A084-07	0	416	0.292572	0	0.00319997	0.016984	0	0	0.0974482	0.152449	0.0972561	0.0206031	0.00690649	0	0	0.0795211	0.0206732	0	0.212387	0	0	0.575704	0.838098
TCGA-A1-A0SK-01A-12R-A084-07	1	967	0.371864	0	0	0.0148848	0	0	0.0509882	0.0901872	0.0361616	0	0.0148508	0	0	0.0128834	0.175452	0	0.232728	0	0	0.311791	0.949315
TCGA-A1-A0SM-01A-11R-A084-07	0	242	0.0367312	0.000335951	0.0302638	0.00967345	0	0	0.158817	0.396391	0.00846016	0	0	0	0.00140611	0	0	0	0.35792	0	0	0.48667	0.875159
TCGA-A1-A0SN-01A-11R-A144-07	0	1196	0	0.00793553	0.0999998	0.016648	0	0.00292882	0	0.505861	0.00488654	0	0.0207716	0	0	0.00263824	0	0.003531	0.334799	0	0	0.681862	0.76117
TCGA-A1-A0SO-01A-22R-A084-07	0	852	0.16235	0	0	0.0229509	0	0	0.0345502	0.0440183	0.0682942	0	0.045097	0	0	0.0364307	0.225206	0	0.361102	0	0	0.340227	0.939614
TCGA-A1-A0SP-01A-11R-A084-07	0	584	0.147478	0.00263368	0.000210653	0.038184	0	0	0.0279091	0.121765	0.0182198	0	0.0676695	0	0.0135176	0.118441	0.171326	0	0.272646	0	0	0.692489	0.755942
TCGA-A1-A0SQ-01A-21R-A144-07	0	554	0.062262	0	0.0583731	0.0659296	0	0.0171961	0	0.0544956	0.0421576	0	0	0	0.000814996	0.0107715	0.0696766	0	0.618323	0	0	0.637425	0.831078
TCGA-A2-A04N-01A-11R-A115-07	0	3153	0	0.0228657	0	0.00623111	0.00266675	0	0.0798929	0.369978	0.0127612	0	0.0109974	0	0	0.00678052	0.0310894	0	0.456737	0	0	0.787675	0.72843
TCGA-A2-A04P-01A-31R-A034-07	1	548	0.283316	0.0258874	0.0712721	0.0488917	0	0	0.0113801	0.0806396	0.0757896	0	0.0979233	0	0.00437667	0.0552979	0	0.00361117	0.241615	0	0	0.503089	0.878026
TCGA-A2-A04Q-01A-21R-A034-07	0	2179	0.301468	0.114307	0.078924	0	0	0.0149355	0	0.0432603	0.0297898	0	0.0734701	0	0.0190833	0.147806	0.0486725	0.00197733	0.126306	0	0	0.644408	0.768973
TCGA-A2-A04R-01A-41R-A109-07	0	2365	0.224813	0	0	0.0245635	0	0	0.0817671	0.303496	0.0503916	0	0.00665996	0	0.00191375	0.00109494	0.070411	0	0.234889	0	0	0.479566	0.882797
TCGA-A2-A04T-01A-21R-A034-07	0	1950	0.351396	0.0182428	0	0.0155669	0	0	0	0	0.0191962	0	0.10695	0	0	0.0364376	0.265819	0	0.186391	0	0	0.502094	0.876181
TCGA-A2-A04U-01A-11R-A115-07	0	671	0.391818	0	0.00276187	0.0333488	0	0	0	0.196475	0.0379694	0	0.0728536	0	0.0055278	0.044817	0.0868501	0	0.127578	0	0	0.543182	0.85848
TCGA-A2-A04V-01A-21R-A034-07	1	1920	0.135839	0	0	0	0	0	0.038227	0.503331	0.0441496	0	0.0169757	0	0	0	0.183425	0.00503115	0.0730217	0	0	0.543536	0.84054
TCGA-A2-A04W-01A-31R-A115-07	0	1918	0.0924361	0.00161402	0.0509056	0.0145319	0	0	0	0.238715	0.00187976	0	0	0	0.00278164	0.00328302	0	0	0.592274	0.00157933	0	0.772935	0.755115
TCGA-A2-A04X-01A-21R-A034-07	0	1349	0.150046	0	0.0823941	0.0973495	0	0	0	0.0640567	0.0325259	0	0.0629725	0	0.0197336	0.0988336	0.0973236	0	0.294764	0	0	0.584414	0.828802
TCGA-A2-A04Y-01A-21R-A034-07	0	764	0.202359	0.0242525	0	0	0	0	0.0227303	0.0518661	0.104545	0	0.0779677	0	0.00104779	0.0278784	0.230144	0.0222298	0.23498	0	0	0.288245	0.958152
TCGA-A2-A0CK-01A-11R-A22K-07	0	3820	0.191038	0	0.036984	0.0464684	0	0	0.0277555	0.212408	0.153176	0	0.0299059	0	0.00409309	0.0135134	0.103594	0	0.181064	0	0	0.248586	0.971443
TCGA-A2-A0CL-01A-11R-A115-07	0	1827	0.370438	0.0777902	0.1053	0.109476	0	0.00461863	0	0.11532	0.0537806	0	0.0444389	0	0.00642255	0.110432	0.00198301	0	0	0	0	0.668078	0.769932
TCGA-A2-A0CM-01A-31R-A034-07	1	754	0.3702	0.00909084	0.0596935	0.011314	0	0	0	0.16546	0.0253559	0	0.103492	0	0.0198768	0.0594176	0.105158	0.0346725	0.0362693	0	0	0.540608	0.852625
TCGA-A2-A0CO-01A-13R-A22K-07	0	1468	0.0184471	0	0.111454	0.0581814	0.0345911	0	0.11577	0.202305	0.242528	0.0351875	0.0286549	0	0	0.0158876	0	0	0.136994	0	0	0.631847	0.817695
TCGA-A2-A0CP-01A-11R-A034-07	0	2495	0	0.0158481	0	0.00574359	0	0	0.0857427	0.493976	0.0562622	0	0.0156958	0.0196124	0.00106853	0.0207268	0.0478672	0	0.237456	0	0	0.707708	0.747701
TCGA-A2-A0CQ-01A-21R-A034-07	0	2393	0.274255	0.123021	0.0399462	0	0	0.0277962	0.117247	0.0292346	0.0690834	0	0.00587043	0	0.00392337	0	0.0564754	3.90324e-05	0.253108	0	0	0.195278	0.994998
TCGA-A2-A0CR-01A-11R-A22K-07	0	2955	0.158336	0.0582091	0.1094	0	0	0	0.073724	0.0414704	0.0665366	0.0809675	0.0283936	0	0.00614469	0.0413505	0	0.0374639	0.298004	0	0	0.375089	0.926671
TCGA-A2-A0CS-01A-11R-A115-07	0	2298	0	0.0328692	0	0	0	0.000333448	0.0782335	0.59909	0.0356605	0	0.0125427	0	0	0	0.0723982	0.0103334	0.158539	0	0	0.540342	0.841468
TCGA-A2-A0CT-01A-31R-A056-07	0	1918	0.103798	0	0.0526373	0.0394491	0	0	0	0.236766	0.0841069	0	0.0227707	0	0	0.00409151	0.0928152	0	0.363565	0	0	0.288837	0.957489
TCGA-A2-A0CU-01A-12R-A034-07	1	158	0.206681	0	0	0.0646393	0	0	0.00218903	0.246119	0.130896	0	0.000921485	0.00791661	0	0	0.132827	0	0.207811	0	0	0.332898	0.942138
TCGA-A2-A0CV-01A-31R-A115-07	0	1870	0	0.0373146	0.0210822	0	0.00856454	0	0.147671	0.319716	0.0868396	0.005341	0.038323	0.0350861	0	0.0165602	0.0100686	0.0144981	0.258935	0	0	0.561344	0.844461
TCGA-A2-A0CW-01A-21R-A115-07	0	1750	0.112478	0.0259707	0.111865	0.0494444	0	0.00822252	0	0.121705	0.0557774	0	0.055448	0	0.0042049	0.00270118	0.0138772	0	0.43581	0.002496	0	0.359777	0.933144
TCGA-A2-A0CX-01A-21R-A00Z-07	0	1303	0.224689	0.00805268	0.132725	0	0	0	0	0.339324	0.0281279	0	0.0192116	0	0.00235445	0.0157094	0	8.25227e-05	0.229723	0	0	0.508071	0.867013
TCGA-A2-A0CY-01A-12R-A034-07	0	1288	0.51547	0	0	0.0531232	0	0.0223719	0	0	0.02094	0	0	0	0.00232761	0	0.0804957	0	0.281285	0.0239864	0	0.343743	0.942048
TCGA-A2-A0CZ-01A-11R-A034-07	0	1339	0	0.0172094	0.0133901	0.00737138	0	0	0.0526855	0.610679	0.0350084	0	0.0304855	0	0.0023726	0.0338891	0.0368576	0	0.160051	0	0	0.501776	0.866657
TCGA-A2-A0D0-01A-11R-A00Z-07	0	643	0.405662	0.0100644	0	0	0	0.0308046	0	0	0.0612576	0	0.0742113	0	0.0096091	0	0.189525	0.0306995	0.167574	0.0205926	0	0.565901	0.856343
TCGA-A2-A0D1-01A-11R-A034-07	0	786	0.0779311	0	0	0.0115924	0	0	0.0637619	0.318435	0.0347899	0	0.0242663	0	0.000676847	0.0107116	0.0980372	0	0.359798	0	0	0.517957	0.866771
TCGA-A2-A0D2-01A-21R-A034-07	0	761	0.344257	0	0	0.0408872	0	0	0.023174	0.121208	0.0328813	0	0.0454046	0	0.00693415	0.0439797	0.164912	0	0.176363	0	0	0.557078	0.859581
TCGA-A2-A0D3-01A-11R-A115-07	0	736	0.254571	0.118487	0.0117885	0.00211382	0	0.0101771	0.0345549	0.101959	0.0536456	0	0.0160921	0	0	0.014709	0.041503	0	0.340398	0	0	0.486248	0.891227
TCGA-A2-A0D4-01A-11R-A00Z-07	0	496	0.142006	0	0.0157578	0.0919846	0	0	0.0033967	0.0609697	0.158673	0.0210709	0	0	0.00139235	0.00184445	0.0847594	0	0.418144	0	0	0.333765	0.945007
TCGA-A2-A0EM-01A-11R-A034-07	0	2758	0.116349	0	0	0.00627858	0	0	0.0871723	0.361437	0.0201477	0	0.00714412	0	0	0	0.0494164	0	0.352055	0	0	0.591216	0.828067
TCGA-A2-A0EN-01A-13R-A084-07	0	4088	0.0385271	0.0886016	0.125714	0.00391355	0	0.0245462	0	0.37136	0.117495	0	0.022754	0	0.00410455	0.00993246	0	0	0.182567	0.0104849	0	0.446172	0.894628
TCGA-A2-A0EO-01A-11R-A034-07	0	2181	0.0226422	0.0102502	0	0.000131096	0	0	0.117831	0.380588	0.0341321	0	0.0243333	0	0.000531791	0.0229242	0.0455668	0	0.341069	0	0	0.543744	0.84948
TCGA-A2-A0EP-01A-52R-A22U-07	0	3021	0.032289	0.095186	0.147289	0.0485219	0	0	0	0.367961	0.143717	0	0.0243148	0	0.00449784	0.0296074	0.0732976	0.021087	0.0105975	0.00163362	0	0.654051	0.786003
TCGA-A2-A0EQ-01A-11R-A034-07	0	2053	0.315758	0.0669933	0.0513258	0.0244336	0	0	0	0.0579493	0.0458886	0	0.0779371	0	0.00726551	0.176414	0.108472	0.0203694	0.0471934	0	0	0.660587	0.752714
TCGA-A2-A0ER-01A-21R-A034-07	0	1903	0.235876	0	0	0.0267965	0	0	0.0581666	0.050562	0.0285653	0	0	0	6.03843e-05	0.00321739	0.102161	0	0.494594	0	0	0.558986	0.868657
TCGA-A2-A0ES-01A-11R-A115-07	0	1001	0	0	0.0179588	0.023973	0	0	0.175171	0.0613307	0.0425849	0.0664475	0.00421266	0.0263368	0	0.0016028	0	0	0.580382	0	0	0.647771	0.819167
TCGA-A2-A0ET-01A-31R-A034-07	0	807	0.17246	0	0	0.160578	0	0.00473216	0	0.0318487	0.160453	0	0.0132184	0	0.00183803	0.0067396	0.370014	0	0.0781192	0	0	0.089164	1.02313
TCGA-A2-A0EU-01A-22R-A056-07	0	733	0	0	0	0.0156967	0.00107687	0	0.0243115	0.278412	0.0347921	0	0.0181305	0	0	0.00255826	0.0352718	0	0.58975	0	0	0.595171	0.833828
TCGA-A2-A0EV-01A-11R-A034-07	0	545	0.0955149	0.00340199	0.038679	0.0138301	0	0	0.0967875	0.329014	0.0217584	0	0.00711572	0	0.00352604	0.0509188	0.0678836	0	0.27157	0	0	0.416046	0.909004
TCGA-A2-A0EW-01A-21R-A115-07	0	770	0	0	0.0169133	0.0276175	0.00878336	0	0.0871132	0.376904	0.115193	0.0292049	0.021792	0.0448659	0	0.0133771	0.0458697	0.0001728	0.212193	0	0	0.708484	0.769649
TCGA-A2-A0EX-01A-21R-A034-07	0	550	0	0.0294938	0	0	0.00862967	0	0.0854962	0.401004	0.023548	0	0.0196315	0.0162193	0	0.0157689	0.0310196	0.0019077	0.367281	0	0	0.710933	0.764758
TCGA-A2-A0EY-01A-11R-A034-07	0	485	0.235684	0.0180796	0.0640516	0.0344477	0	0.0244001	0	0.123983	0.0359658	0	0.000283033	0	0	0.0166971	0.01736	0	0.386266	0.0427819	0	0.287528	0.957205
TCGA-A2-A0ST-01A-12R-A084-07	0	2619	0.240979	0.166667	0.0286912	0	0	0	0	0	0.0823689	0	0.0613527	0	0.00352822	0.270908	0.0541975	0	0.0893522	0.00195486	0	0.730747	0.708589
TCGA-A2-A0SU-01A-11R-A084-07	0	1352	0.180944	0.00335366	0	0.00376704	0	0	0.0883755	0.210808	0.0852608	0	0.00361417	0	0	0.000381431	0.0530872	0	0.370408	0	0	0.6964	0.803199
TCGA-A2-A0SV-01A-11R-A084-07	1	825	0.235656	0.0246687	0.073858	0.00973412	0	0	0	0.372204	0.0126937	0	0.0238151	0	0.00262031	0	0.116487	0.00833046	0.119932	0	0	0.57015	0.832956
TCGA-A2-A0SW-01A-11R-A084-07	1	1365	0.09355	0	0.0654419	0.0425611	0.00502955	0	0.0777762	0.106147	0.00147625	0	0.0458543	0	0	0.386502	0	0	0.175661	0	0	0.737879	0.851026
TCGA-A2-A0SX-01A-12R-A084-07	0	1288	0.0988217	0.000531113	0.0199806	0.0735027	0	0	0	0.293251	0.0250445	0	0.0607311	0	0	0.208136	0.129124	0	0.0908766	0	0	0.691068	0.728266
TCGA-A2-A0SY-01A-31R-A084-07	0	1154	0	0.0356319	0.0270242	0.00462862	0.00405106	0	0.129164	0.2509	0.069292	0	0.0438932	0	0	0.0192574	0.0418749	0	0.374282	0	0	0.388296	0.920831
TCGA-A2-A0T0-01A-22R-A084-07	0	337	0.235163	0	0.104695	0.0454735	0	0.0108037	0	0.310124	0.00639771	0	0.0312486	0	0.00704256	0.00128453	0.0425683	0	0.176639	0.0285608	0	0.423812	0.905615
TCGA-A2-A0T1-01A-21R-A084-07	0	323	0.324215	0	0.101185	0.012136	0	0	0	0.151639	0.0196381	0	0.0203102	0	0.00854934	0.172457	0	0.00373453	0.186136	0	0	0.746216	0.681741
TCGA-A2-A0T2-01A-11R-A084-07	1	255	0.235167	0	0.0406316	0.0349481	0	0.00410971	0	0.0721429	0.016796	0	0.0179164	0	0.00159233	0	0.0290884	0	0.532882	0.0147255	0	0.406591	0.919201
TCGA-A2-A0T3-01A-21R-A115-07	0	456	0.443497	0	0	0.0144299	0	0	0.0989542	0.147481	0.0706117	0	0	0	0.00130385	0	0.0318314	0	0.191891	0	0	0.398586	0.919188
TCGA-A2-A0T4-01A-31R-A084-07	0	395	0	0.00689862	0.02935	0.0370034	0	0	0.0291029	0.512058	0.124628	0	0.0372616	0	0.00492824	0.0138835	0.0666776	0	0.138208	0	0	0.718143	0.738228
TCGA-A2-A0T5-01A-21R-A084-07	0	321	0.369718	0.0262142	0.0461195	0	0	0	0.00822035	0.315343	0.0500641	0	0.023927	0	0	0	0.00765208	0	0.152743	0	0	0.569533	0.837841
TCGA-A2-A0T6-01A-11R-A084-07	0	344	0	0.0543385	0.0176711	0.00478565	0.018071	0	0.04126	0.674871	0.0524898	0	0.0250417	0	0	0.0145549	0.0700499	0	0.0268661	0	0	0.825487	0.613736
TCGA-A2-A0T7-01A-21R-A084-07	0	397	0.0188332	0.0417124	0.094195	0.0348185	0	0	0	0.548124	0.0350755	0	0.00209041	0	0	0.00522193	0	0	0.219929	0	0	0.749524	0.709581
TCGA-A2-A0YC-01A-11R-A109-07	0	644	0.278019	0	0	0.0156979	0	0	0.0972971	0.162889	0.0491883	0	0.00537144	0	0.00195289	0.00271947	0.0736864	0	0.313179	0	0	0.451137	0.901087
TCGA-A2-A0YD-01A-11R-A109-07	0	550	0	0.0860268	0.0645601	0	0.00490494	0	0	0.613303	0.0982309	0	0.0312	0	0	0.00587348	0.0152785	0	0.0658427	0.0147793	0	0.753814	0.689795
TCGA-A2-A0YE-01A-11R-A109-07	0	253	0.299299	0	0	0.0412066	0	0	0	0.193909	0.0375483	0	0.0157952	0	0.000233231	0.0505529	0.0940848	0	0.267371	0	0	0.504788	0.877397
TCGA-A2-A0YF-01A-21R-A109-07	0	289	0.125417	0.00469815	0.00409888	0	0	0	0.137459	0.00913779	0.0662643	0.0394109	0.041006	0	0.0352126	0.00929531	0.0886741	0.00585295	0.433473	0	0	0.310696	0.950311
TCGA-A2-A0YG-01A-21R-A109-07	0	404	0.208993	0	0.0122231	0.00744768	0	0	0.00881828	0.112118	0.03237	0	0.0067508	0	0.00110627	0.0134077	0.0407052	0	0.55606	0	0	0.517372	0.878265
TCGA-A2-A0YH-01A-11R-A109-07	0	379	0	0	0.131995	0.0369861	0	0	0	0.331063	0.0240423	0	0.0200568	0	0.000633003	0.103018	0.144683	0	0.207523	0	0	0.619415	0.797692
TCGA-A2-A0YI-01A-31R-A10J-07	0	358	0	0.0162011	0.0551103	0.014929	0	0	0.146103	0.259284	0.048696	0	0.039439	0	0.00540341	0.088727	0.0465614	0	0.279546	0	0	0.547898	0.842036
TCGA-A2-A0YJ-01A-11R-A109-07	0	326	0.383134	0	0	0.0146632	0	0	0.100227	0.0305256	0	0	0	0	0	0.00712507	0.0449676	0	0.419358	0	0	0.392011	0.924765
TCGA-A2-A0YK-01A-22R-A109-07	0	334	0	0.0535457	0.0297808	0.0441073	0	0	0.121216	0.138411	0.110869	0.0960155	0.0196308	0.0334485	0	0.0538221	0	0	0.299153	0	0	0.588594	0.841978
TCGA-A2-A0YL-01A-21R-A109-07	0	268	0	0.000942586	0.0131993	0.0310942	0	0	0.111019	0.385658	0.0730394	0	0.0226818	0.00574552	0	0.012386	0.037704	0	0.30653	0	0	0.666195	0.79063
TCGA-A2-A0YM-01A-11R-A109-07	0	662	0.368059	0	0.0265495	0.0164257	0	0	0	0.0366551	0.0208792	0	0.0807807	0	0	0.00769084	0.127034	0.0120311	0.303895	0	0	0.540166	0.874662
TCGA-A2-A0YT-01A-11R-A109-07	1	723	0.392463	0	0	0.0560065	0	0	0.0338483	0.0245018	0.0820355	0	0.0128926	0	0	0.00284644	0.13201	0	0.263396	0	0	0.370297	0.933625
TCGA-A2-A1FV-01A-11R-A13Q-07	0	461	0.0170998	0	0	0.0121926	0.0123683	0	0.110889	0.186029	0.156328	1.24008e-07	0.0235773	0	0	0.00201941	0	0	0.479497	0	0	0.380912	0.925388
TCGA-A2-A1FW-01A-11R-A13Q-07	0	221	0.0232117	0	0.0115361	0.0574283	0	0	0	0.289255	0.113273	0	0.0457382	0	0	0.121628	0.190916	0	0.147014	0	0	0.485425	0.875039
TCGA-A2-A1FX-01A-11R-A13Q-07	0	935	0.0576568	0.0497672	0.088008	0.0334506	0	0	0.034996	0.403423	0.131015	0	0.0443256	0	0	0.00345932	0.123751	0	0.0301484	0	0	0.556024	0.836406
TCGA-A2-A1FZ-01A-51R-A14D-07	0	410	0	0.0122768	0.0960429	0.0229222	0	0	0.106711	0.345218	0.057815	0	0.00303355	0	0.00104346	0.00406863	0.0107978	0	0.34007	0	0	0.613899	0.818029
TCGA-A2-A1G0-01A-11R-A13Q-07	0	380	0	0.0264771	0	0	0.0235545	0	0.151607	0.305328	0.0590926	0	0.0425827	5.04851e-05	0	0.0536312	0.0234042	0.00358378	0.310689	0	0	0.424142	0.905305
TCGA-A2-A1G1-01A-21R-A13Q-07	0	371	0.440209	0.00657232	0	0.00445816	0	0	0	0.142564	0.0142562	0	0.0761879	0	0	0.0393506	0.262601	0	0	0.0138015	0	0.436305	0.900316
TCGA-A2-A1G4-01A-11R-A13Q-07	0	372	0.220478	0	0	0	0	0	0.103205	0.0139091	0.0378046	0	0.0108762	0	0.000400172	0.0655583	0.157983	0	0.389787	0	0	0.48597	0.881043
TCGA-A2-A1G6-01A-11R-A13Q-07	0	132	0	0	0	0.00577521	0.00282055	0	0.107348	0.00880622	0.10481	0.172549	0.0175413	0.0599541	0	0.0467538	0.0911124	0	0.382531	0	0	0.531731	0.868682
TCGA-A2-A259-01A-11R-A16F-07	0	1286	0.16643	0.0306704	0	0.0265779	0	0	0.111947	0.147082	0.116222	0.00204682	0.0244023	0.00393675	0	0.0200861	0.0143632	0	0.336236	0	0	0.557135	0.863706
TCGA-A2-A25A-01A-12R-A16F-07	0	2968	0	0.0223478	0.0363059	0.0124774	0.00955672	0	0.11692	0.290749	0.200311	0.0521038	0.0307481	0.0420907	0	0.0197532	0	0	0.166636	0	0	0.578046	0.838664
TCGA-A2-A25B-01A-11R-A169-07	0	258	0.239919	0	0	0.0151392	0	0	0.0405412	0.32814	0.020677	0	0.0316085	0	0	0.0411171	0.158452	0	0.124406	0	0	0.548959	0.846532
TCGA-A2-A25C-01A-11R-A169-07	0	285	0.136497	0	0	0.015543	0	0	0.0558395	0.415238	0.064959	0	0.0365801	0	0	0.0178584	0.0488245	0	0.208661	0	0	0.593507	0.820928
TCGA-A2-A25D-01A-12R-A16F-07	0	0	0.209236	0.0642786	0.148841	0.0449075	0.000941499	0	0	0.04553	0.149899	0	0.0980582	0	0.003064	0.027203	0.0602961	0	0.147745	0	0	0.576966	0.839095
TCGA-A2-A25E-01A-11R-A169-07	0	2511	0.331938	0	0	0.0579264	0	0	0.0666531	0.173162	0.0688775	0	0.0353179	0	0.00144107	0.0051223	0.082153	0	0.177408	0	0	0.358712	0.933237
TCGA-A2-A25F-01A-11R-A169-07	0	114	0.223348	0.14154	0.219529	0.0464065	0	0	0	0.147934	0.0548982	0	0.103025	0	0	0.0628176	0	0	0.00050106	0	0	0.477169	0.878563
TCGA-A2-A3KC-01A-11R-A213-07	0	363	0	0.00535572	0.0885613	0.0197343	0	0	0.0680342	0.403132	0.120351	0	0.0164598	0.00269837	0	0.0225428	0	0	0.253131	0	0	0.586796	0.827133
TCGA-A2-A3KD-01A-12R-A213-07	0	804	0	0	0.0391317	0.0135662	0.00930554	0	0.146391	0.0852114	0.0363416	0.00813554	0	0	0	0.018264	0	0	0.643653	0	0	0.544028	0.858979
TCGA-A2-A3XS-01A-11R-A22U-07	1	1032	0.172682	0	0	0.0391853	0	0	0.0377573	0.125696	0.0314662	0	0.0417908	0	0.00102778	0.0251499	0.107215	0	0.41803	0	0	0.4945	0.887919
TCGA-A2-A3XT-01A-11R-A22U-07	0	2238	0.370673	0	0.170118	0.0420291	0	0	0	0.0302911	0.047636	0	0.0511869	0	0.00668678	0.0245769	0.0894004	0.00628445	0.161118	0	0	0.563229	0.852496
TCGA-A2-A3XU-01A-12R-A22U-07	1	912	0.16425	0	0	0	0	0	0.0293665	0.0131627	0.0397885	0	0.0376794	0	0	0.0106888	0.177318	0.00116011	0.526586	0	0	0.319594	0.947305
TCGA-A2-A3XV-01A-21R-A239-07	0	428	0.286461	0	0.0808877	0.0441957	0	0	0	0.118808	0.0676808	0	0.0479286	0	0.00660957	0	0.110425	0.00708363	0.192773	0.0371467	0	0.0774882	1.02519
TCGA-A2-A3XW-01A-11R-A239-07	0	1209	0.225786	0	0.0805537	0.0511657	0	0.0074899	0	0.0350382	0.0877077	0.0522851	0.0034261	0	0.00574143	0	0.0811077	0	0.369698	0	0	0.568915	0.868594
TCGA-A2-A3XX-01A-21R-A239-07	0	1168	0.235305	0	0	0.0393993	0	0	0.0192672	0.0917819	0.0108893	0	0.0388524	0	0.00299941	0.133783	0.180474	0	0.247248	0	0	0.66636	0.764547
TCGA-A2-A3XY-01A-11R-A239-07	0	786	0.210943	0.00193106	0.0325235	0.0511428	0	0	0	0.384936	0.0709983	0	0.06782	0	0.00606232	0.0255872	0.111903	0.014128	0.022025	0	0	0.558188	0.838477
TCGA-A2-A3XZ-01A-42R-A239-07	0	973	0.062218	0.076964	0.130724	0.0143408	0.00698504	0	0	0.111081	0.0151117	0	0.0357887	0	0	0.0822101	0	0	0.464577	0	0	0.592748	0.826273
TCGA-A2-A3Y0-01A-11R-A239-07	0	859	0.188568	0.0632994	0.0507701	0	0	0.0288452	0	0.0449158	0.037298	0	0.0800339	0	0.00905317	0.0476515	0.214615	0.0266588	0.166127	0.0421649	0	0.167779	1.01416
TCGA-A2-A4RW-01A-21R-A266-07	0	222	0	0.00798188	0.0634942	0.0126133	0	0	0.0175158	0.494151	0.082079	0	0.0453666	0	0.000207851	0.0156275	0.033162	0	0.227801	0	0	0.646385	0.784753
TCGA-A2-A4RX-01A-11R-A266-07	0	274	0.287325	0.00645682	0	0	0	0	0	0.471559	0.0439976	0	0.0495982	0	0	0.0289522	0.0745888	0	0.0208497	0.0166728	0	0.60371	0.804309
TCGA-A2-A4RY-01A-31R-A266-07	0	268	0	0.0359467	0.054419	0.00770081	0.00801899	0	0.00275183	0.305888	0.138221	0.0458364	0.0470782	0.0800939	0	0.0382663	0.0574967	0	0.178282	0	0	0.408622	0.912583
TCGA-A2-A4S0-01A-21R-A266-07	0	271	0.115478	0	0.00984273	0.0585524	0	0	0.00672952	0.108481	0.125974	0	0.00869344	0	0.00210883	0	0.169506	0	0.394634	0	0	0.237179	0.972548
TCGA-A2-A4S1-01A-21R-A266-07	0	365	0	0.00299201	0.196031	0.00354553	0.0126598	0.00488713	0	0.638025	0.0281727	0	0.0215422	0.0150578	0	0.00319042	0.0738967	0	0	0	0	0.74417	0.687261
TCGA-A2-A4S2-01A-12R-A266-07	0	205	0.0548186	0.058572	0.125209	0	0	0.0147611	0	0.2953	0.0749387	0	0.051752	0	0.00687124	0.00364764	0.0509502	0	0.263179	0	0	0.675298	0.788178
TCGA-A2-A4S3-01A-21R-A266-07	0	104	0.246199	0.0753198	0.0943907	0.000348789	0	0	0.0160201	0.144334	0.0359511	0	0.0453598	0	0.00909712	0.00904848	0.0150556	0.0181269	0.290749	0	0	0.473175	0.892362
TCGA-A7-A0CD-01A-11R-A00Z-07	0	171	0.190963	0	0	0.0563798	0	0	0.00606159	0.326813	0.150992	0	0.00602532	0	0	0.0186375	0.142839	0	0.101289	0	0	0.269864	0.968441
TCGA-A7-A0CE-01A-11R-A00Z-07	0	254	0.333774	0	0	0.0496198	0	0	0.0500444	0.00920914	0.0577613	0	0.0309163	0	0	0.0109523	0.0733799	0	0.384343	0	0	0.409043	0.921593
TCGA-A7-A0CG-01A-12R-A056-07	0	167	0	0.00224316	0.0535706	0.0296474	0	0	0.0332629	0.318426	0.0409247	0.0402907	0.0322833	0.0220735	0.00116473	0.0371566	0.00555268	0	0.383404	0	0	0.560904	0.847106
TCGA-A7-A0CH-01A-21R-A00Z-07	0	162	0	0.000806195	0	0	0.00410394	0	0.0572435	0.349816	0.00504746	0	0.0274021	0	0	0.000972755	0.0534619	0	0.501146	0	0	0.469285	0.885381
TCGA-A7-A0CJ-01A-21R-A00Z-07	0	189	0.379868	0	0	0.00290074	0	0	0.120501	0.0301236	0.0414839	0	0.0138038	0	0.00146014	0	0.171334	0	0.238524	0	0	0.298546	0.954149
TCGA-A7-A0D9-01A-31R-A056-07	0	160	0.0918936	0	0	0.00650144	0	0	0.0226248	0.457994	0.0640028	0	0.0163835	0	0	0.00481579	0.0624524	0	0.273332	0	0	0.474969	0.879796
TCGA-A7-A0DA-01A-31R-A115-07	0	373	0.276054	0	0	0	0	0	0	0.52202	0.000325363	0	0.0258428	0	0.00328831	0	0.0688706	0	0.103599	0	0	0.68438	0.746486
TCGA-A7-A0DB-01A-11R-A00Z-07	0	141	0	0.0132947	0.0698231	0.0191873	0	0	0	0.219835	0.0205132	0	0	0	0.00430123	0.00131019	0.0827667	0	0.568968	0	0	0.592379	0.841019
TCGA-A7-A0DC-01A-11R-A00Z-07	0	273	0.0935562	0	0	0.0621822	0	0.0117914	0.0475801	0.0961027	0.0572487	0	0.00729968	0	0	0	0.162693	0	0.461546	0	0	0.196965	0.986716
TCGA-A7-A13D-01A-13R-A12P-07	0	267	0.417369	0	0	0.00703803	0	0	0	0.194552	0.0321102	0	0.0284634	0	0.00024721	0	0.0404421	0.000511835	0.267221	0.0120444	0	0.530481	0.869339
TCGA-A7-A13E-01A-11R-A12P-07	0	287	0.348903	0	0.0201874	0.0519165	0	0	0.0213961	0.208255	0.0298346	0	0.0202783	0	0.00188505	0.0108609	0.0512643	0	0.235219	0	0	0.355724	0.93411
TCGA-A7-A13F-01A-11R-A12P-07	0	196	0.292017	0	0.0216619	0.0146413	0	0	0.101336	0.086657	0.0536239	0	0.00106943	0	0.00463357	0	0.0275226	0	0.396837	0	0	0.393646	0.923108
TCGA-A7-A13G-01A-11R-A13Q-07	0	208	0.0268971	0	0	0	0	0	0.108082	0.360707	0.0110491	0	0.0531769	0	0	0	0.0487869	0.00843283	0.382868	0	0	0.376637	0.925904
TCGA-A7-A13H-01A-11R-A22K-07	0	551	0	0.0166462	0.157072	0.00408845	0	0	0.0472134	0.237321	0.046191	0.0112353	0.0378721	0.0174854	0.00448416	0.0374259	0.0574571	0.00877453	0.316734	0	0	0.457548	0.891268
TCGA-A7-A26E-01A-11R-A169-07	0	421	0	0.0244102	0	0	0	0	0.0823858	0.375342	0.010915	0	0.0386809	0	0.00283338	0.00350435	0.0348714	0.00985174	0.417205	0	0	0.598491	0.824269
TCGA-A7-A26F-01A-21R-A169-07	0	257	0.0864016	0	0.0663066	0.00208623	0	0	0	0.393007	0	0	0.0777745	0	0	0.0679147	0.0334018	0	0.170551	0.102557	0	0.424629	0.906483
TCGA-A7-A26G-01A-21R-A169-07	0	210	0	0.0152442	0.012193	0.00881589	0	0	0	0.557714	0.0532754	0	0.0367727	0	0	0.165143	0.068592	0	0.0822496	0	0	0.698212	0.722475
TCGA-A7-A26H-01A-11R-A169-07	0	65	0	0.0221449	0.0604743	0	0.00425173	0	0.0423632	0.450042	0.0345176	0	0.0304324	0	0	0.00880758	0.0102076	0.0121965	0.324562	0	0	0.356875	0.936799
TCGA-A7-A26I-01A-11R-A169-07	0	122	0.116394	0.00810159	0	0.0305071	0	0.0177604	0	0.436296	0	0	0.0585708	0.014601	0	0.00274269	0.135183	0	0.118602	0.061241	0	0.524212	0.854408
TCGA-A7-A26J-01A-11R-A169-07	0	68	0	0	0.0139471	0.0371596	0	0	0.0257572	0.584391	0.0610557	0	0.0339316	0	0	0.00786686	0.132719	0	0.103172	0	0	0.476446	0.880493
TCGA-A7-A2KD-01A-31R-A21T-07	0	182	0	0.014773	0.0190333	0	0	0	0	0.377541	0.00580201	0	0.0467307	0	0.000690556	0.0304546	0.116818	0.0141514	0.374006	0	0	0.673807	0.78798
TCGA-A7-A3IY-01A-21R-A21T-07	0	151	0.346616	0	0.0429416	0.052368	0	0	0.102073	0.0539805	0.0588073	0	0.0134542	0	0.00965301	0	0.151509	0	0.168597	0	0	0.556167	0.860029
TCGA-A7-A3IZ-01A-11R-A213-07	0	148	0.0387305	0	0.0294664	0.0435531	0	0	0.017064	0.0981515	0.0367674	0	0	0	0.00269887	0	0.0538448	0	0.679723	0	0	0.416126	0.912748
TCGA-A7-A3J0-01A-11R-A213-07	0	76	0.476939	0	0.000934841	0.0587751	0	0.0279026	0	0	0.0708664	0	0.0254854	0	0	0.00105838	0.209987	0	0.128051	0	0	0.109918	1.01299
TCGA-A7-A3J1-01A-11R-A213-07	0	75	0	0.085765	0.100507	0.0290957	0	0	0	0.360774	0.151551	0	0.111492	0	0.00126923	0.0290433	0.067323	0	0.0631786	0	0	0.53167	0.851038
TCGA-A7-A3RF-01A-11R-A22K-07	0	54	0.366949	0	0	0.073414	0	0	0.0118596	0.082018	0.0563897	0	0.019049	0	0.00590618	0	0.166068	0	0.218347	0	0	0.311197	0.950238
TCGA-A7-A425-01A-11R-A24H-07	0	293	0	0.0175078	0.155921	0.0482704	0.00793691	0	0.0484807	0.248561	0.0675009	0.0854257	0.0224071	0	0	0.00704277	0	0	0.290946	0	0	0.490604	0.879238
TCGA-A7-A426-01A-22R-A24H-07	0	229	0	0.00779536	0.0200389	0.0146456	0	0	0.0969764	0.254159	0.146531	0.0465203	0.0128462	0.0310885	0.00309037	0.0229623	0.00705047	0	0.336295	0	0	0.546951	0.860007
TCGA-A7-A4SA-01A-11R-A266-07	0	241	0	0.0152994	0.0457751	0.0372039	0	0	0.0159107	0.398903	0.0996762	0	0.0822661	0	0	0.017011	0.0766064	0.0142292	0.197119	0	0	0.566433	0.837903
TCGA-A7-A4SB-01A-21R-A266-07	0	200	0	0	0.0416256	0.0509273	0	0.0013524	0	0.181857	0.0657753	0	0	0.0136121	0	0.00861642	0	0	0.636234	0	0	0.511833	0.875534
TCGA-A7-A4SC-01A-12R-A266-07	0	215	0	0.0573586	0.0938899	0	0.0150579	0	0	0.374259	0.108719	0	0.0165934	0	0	0.00744528	0	0	0.323472	0.00320543	0	0.652413	0.800978
TCGA-A7-A4SD-01A-11R-A266-07	0	168	0.105018	0.0593743	0	0.0137758	0	0	0	0.25818	0.0048384	0	0.0287596	0	0.002357	0.205642	0.20503	0	0.117025	0	0	0.704394	0.714361
TCGA-A7-A4SE-01A-11R-A266-07	0	371	0.223768	0.00371184	0.0527907	0.0117208	0	0	0	0.501507	0.032762	0	0.0695178	0.0313898	0	0	0.0091294	0	0.0637027	0	0	0.766534	0.691616
TCGA-A7-A4SF-01A-11R-A266-07	0	369	0.0866424	0	0	0.0330212	0	0	0.0194671	0.254166	0.0252916	0	0.0612663	0	0	0.0183163	0.174684	0	0.327145	0	0	0.363758	0.930748
TCGA-A7-A56D-01A-11R-A27Q-07	0	177	0.276731	0.00101013	0.0132981	0.00475645	0	0	0	0.149876	0.0116693	0	0.000901844	0	0.00554159	0.0137301	0.0630937	0	0.459392	0	0	0.306335	0.951297
TCGA-A7-A5ZV-01A-11R-A28M-07	0	210	0.689696	0.0129021	0	0.00556718	0	0	0.0502259	0	0.0533948	0	0.00406106	0	0.0158817	0	0.119681	0.0202633	0.0283266	0	0	0.242037	0.971832
TCGA-A7-A5ZW-01A-12R-A29R-07	0	134	0	0.00520653	0.0235536	0.0133956	0.0012012	0	0.06128	0.555608	0.0344959	0	0.0279926	0.00763997	0.0014897	0.00636571	0.0199834	0.00228288	0.239505	0	0	0.787996	0.679731
TCGA-A7-A5ZX-01A-12R-A29R-07	0	132	0	0	0.0276625	0.0109508	0.00488517	0	0.0513492	0.415903	0.0592009	0.0448753	0.0262381	0.052623	0	0.0145986	0.0193041	0	0.272409	0	0	0.659916	0.787316
TCGA-A7-A6VV-01A-22R-A33J-07	0	181	0.344404	0.0591383	0.0314663	0	0.00971593	0	0.00841409	0.395207	0.0051932	0	0.0355979	0	0	0.0141709	0.0655621	0	0.0311302	0	0	0.677885	0.766739
TCGA-A7-A6VW-01A-21R-A33J-07	0	176	0.192723	0	0.125156	0.00412524	0	0	0	0.0753503	0.0156278	0	0.0420342	0	0.00524057	0.00485417	0.0167197	0.0140987	0.454229	0.0498408	0	0.418779	0.912912
TCGA-A7-A6VX-01A-12R-A33J-07	0	169	0	0.000313262	0.0242365	0.012034	0	0	0.0562072	0.480445	0.0136495	0	0.0202078	0	0.000697166	0.000620718	0.0228075	0	0.368782	0	0	0.750862	0.722986
TCGA-A7-A6VY-01A-12R-A33J-07	0	125	0.246605	0	0.125866	0.0322667	0	0.0111809	0	0.182728	0.00139627	0	0.0431399	0	0.00682967	0.163552	0.0558925	0	0.107607	0.0229359	0	0.667588	0.750005
TCGA-A8-A06N-01A-11R-A00Z-07	0	0	0.123464	0	0	0.104076	0	0	0	0	0.0921009	0	0.00178938	0	0.00474829	0.00175887	0.292272	0	0.37979	0	0	0.185519	0.988445
TCGA-A8-A06O-01A-11R-A00Z-07	0	396	0.00278798	0	0.101237	0	0	0	0	0.389795	0.0224606	0	0.0370867	0	0	0.056878	0.117871	0.0300191	0.241864	0	0	0.4727	0.882184
TCGA-A8-A06P-01A-11R-A00Z-07	0	396	0.0485977	0.0271466	0	0.0199548	0	0	0.114628	0.409676	0.0234211	0	0.00804529	0	0.0100839	0.0254054	0.0634861	0	0.249556	0	0	0.622253	0.80783
TCGA-A8-A06Q-01A-11R-A034-07	0	31	0.0257256	0	0.0564737	0.0329894	0	0	0.0481451	0.0342012	0.00457388	0	0	0	0.00119206	0.00269255	0.0156049	0	0.778402	0	0	0.543933	0.856804
TCGA-A8-A06R-01A-11R-A00Z-07	0	547	0.318952	0	0.055728	0.0158898	0	0	0	0.347432	0.0132441	0	0.0235826	0	0.00689091	0.117816	0.0192976	0	0.0811664	0	0	0.66244	0.761063
TCGA-A8-A06T-01A-11R-A00Z-07	0	1249	0.0385295	0	0.0511492	0	0	0	0.0649737	0.31023	0.0570939	0	0.0905389	0	0	0.0238522	0.028125	0	0.335507	0	0	0.446461	0.895892
TCGA-A8-A06U-01A-11R-A00Z-07	1	883	0.132637	0	0.0572903	0	0	0	0.0802313	0.107336	0.0155504	0	0.0347549	0	0.00241795	0.0455858	0.0834329	0.0094852	0.431278	0	0	0.517678	0.870256
TCGA-A8-A06X-01A-21R-A00Z-07	1	943	0.395111	0	0.0893998	0.0869289	0	0	0	0.104702	0.0357682	0	0.0497446	0	0	0.0214351	0.0486804	0	0.16823	0	0	0.361946	0.932838
TCGA-A8-A06Y-01A-21R-A00Z-07	0	791	0.297155	0	0.0262268	0.0462724	0	0	0	0.0695947	0.136416	0	0	0	0.0035372	0	0	0	0.420797	0	0	0.464621	0.905081
TCGA-A8-A06Z-01A-11R-A00Z-07	0	31	0.0715523	0	0	0.0519068	0	0	0	0.0989045	0.0595042	0	0.0135261	0	0.00969539	0	0.217791	0	0.477119	0	0	0.212579	0.9811
TCGA-A8-A075-01A-11R-A084-07	0	518	0.183095	0.0191581	0.117095	0.0155442	0	0.00566481	0	0.269956	0.0164005	0	0.0397734	0	0.00798205	0.150189	0.0119706	0	0.150464	0.0127082	0	0.675926	0.746164
TCGA-A8-A076-01A-21R-A00Z-07	0	1642	0	0	0.0794028	0.0396081	0	0	0	0.589087	0.015138	0	0.000644256	0	0.000336797	0.0219523	0.06918	0	0.184651	0	0	0.722915	0.720908
TCGA-A8-A079-01A-21R-A00Z-07	0	274	0.26321	0.0207966	0	0.0281126	0	0	0.047604	0.0895161	0.026896	0	0.011887	0	0.0101523	0.0496526	0.233399	0	0.218773	0	0	0.425687	0.907902
TCGA-A8-A07B-01A-11R-A00Z-07	0	1004	0.0926034	0.00498958	0	0.000992182	0	0	0.0182206	0.276645	0.000134747	0	0.00365476	0	0	0	0.124089	0	0.478671	0	0	0.689946	0.794179
TCGA-A8-A07C-01A-11R-A034-07	0	580	0.421204	0	0.0788546	0.0111027	0.0480973	0	0	0.0378246	0.0361584	0	0.115184	0	0	0.132336	0.0828082	0	0.0364312	0	0	0.637746	0.778838
TCGA-A8-A07E-01A-11R-A034-07	0	608	0.056562	0	0.011494	0.0209281	0.0118321	0	0	0.548022	0.109771	0	0.0351442	0	0	0	0.0639103	0	0.142336	0	0	0.768372	0.693339
TCGA-A8-A07F-01A-11R-A00Z-07	0	577	0.0255892	0.0586777	0.0896129	0.00473449	0	0	0.0242097	0.381379	0.0522906	0	0.059588	0	0	0.00964597	0.0477088	0	0.246563	0	0	0.589399	0.825219
TCGA-A8-A07G-01A-11R-A034-07	0	577	0	0.0655006	0.0285721	0.00183883	0	0	0	0.644921	0.0127974	0	0.0111371	0	0.00175789	0.0113774	0.00555489	0	0.216543	0	0	0.792697	0.653821
TCGA-A8-A07I-01A-11R-A00Z-07	0	426	0.0659481	0	0.0799639	0.0530952	0	0	0	0.463502	0.0167526	0	0.0200432	0	0.00645226	0.100798	0.0639805	0	0.129465	0	0	0.619114	0.792543
TCGA-A8-A07J-01A-11R-A00Z-07	0	365	0	0.0634999	0.0272894	0	0	0	0.0753906	0.551064	0.103009	0	0.0419782	0	0	0.00554345	0.1283	0	0.00392466	0	0	0.766253	0.683938
TCGA-A8-A07L-01A-11R-A00Z-07	0	518	0.048908	0.0129297	0.0214274	0.00733196	0	0	0.00297513	0.549732	0.0648398	0	0.0153017	0	0	0	0.0712103	0	0.205344	0	0	0.373195	0.936201
TCGA-A8-A07O-01A-11R-A00Z-07	0	304	0.26358	0	0	0.047856	0	0	0	0.136581	0.0285325	0	0.0480378	0	0.00891729	0.00389349	0.185822	0.00443002	0.266071	0.00627804	0	0.415954	0.915674
TCGA-A8-A07P-01A-11R-A00Z-07	0	334	0	0	0.0544973	0.0143369	0	0	0.0807099	0.344229	0.0138844	0	0.0270405	0	0.0028332	0.0020818	0.00593213	0	0.454455	0	0	0.459094	0.89005
TCGA-A8-A07R-01A-21R-A034-07	0	273	0.429104	0	0	0.0137924	0	0	0	0.00948023	0.0217437	0	0.036738	0	0	0.0379869	0.13679	0	0.314364	0	0	0.477808	0.896188
TCGA-A8-A07S-01A-11R-A034-07	0	243	0.214661	0.00338473	0	0	0	0	0.0440444	0.295232	0.0606567	0	0.0183704	0	0.00185183	0	0.202385	0	0.159413	0	0	0.402861	0.914586
TCGA-A8-A07U-01A-11R-A034-07	0	303	0.0322401	0.0944615	0.080647	0	0.0132818	0	0	0.124788	0.0873774	0	0.0924155	0	0	0.258822	0.0389572	0	0.123967	0.0530425	0	0.721978	0.7126
TCGA-A8-A07W-01A-11R-A00Z-07	0	304	0.439029	0.0290256	0.041092	0.0264019	0	0	0.0883144	0.11941	0	0	0.0289064	0	0	0.00428523	0.0911697	0	0.132365	0	0	0.555097	0.856572
TCGA-A8-A07Z-01A-11R-A00Z-07	0	853	0.37684	0	0	0.0581932	0	0.00317331	0	0.0991137	0.083694	0	0.0116355	0	0.00744013	0	0.255324	0	0.104586	0	0	0.314772	0.94838
TCGA-A8-A081-01A-11R-A00Z-07	0	0	0.194767	0	0.0949283	0.0316234	0	0	0.0557279	0	0.0270465	0.0192609	0.0547855	0	0	0.102096	0.0250602	0	0.394704	0	0	0.636547	0.795497
TCGA-A8-A082-01A-11R-A00Z-07	0	549	0.279294	0.00580019	0	0.000228824	0	0	0.054027	0.179576	0.0188812	0	0.0025503	0	0.00369025	0	0.150626	0	0.305326	0	0	0.552542	0.862189
TCGA-A8-A083-01A-21R-A00Z-07	0	0	0.239371	0	0	0.0593322	0	0	0	0.0222902	0.109824	0	0.00339011	0	0.00372001	0	0.147376	0	0.414697	0	0	0.404918	0.924285
TCGA-A8-A084-01A-21R-A00Z-07	0	458	0.0520647	0.0120646	0.00846398	0.00014464	0	0.00293197	0	0.368174	0.0159474	0	0.0165559	0	6.50311e-05	0	0.0456599	0	0.466068	0.0118596	0	0.600362	0.823351
TCGA-A8-A085-01A-11R-A00Z-07	0	1124	0.0145146	0	0	0	0	0	0.0400761	0.563987	0.0314616	0	0.0293053	0	0	0	0.0792956	0	0.24136	0	0	0.586953	0.813162
TCGA-A8-A086-01A-11R-A00Z-07	0	396	0.103565	0	0	0.00506038	0	0	0.0109878	0.609346	0.0197634	0	0.0039394	0	0	0.00206082	0.115965	0	0.129313	0	0	0.719778	0.714139
TCGA-A8-A08A-01A-11R-A32Y-07	0	30	0.19646	0.0183726	0.114903	0.0274766	0	0	0.0346217	0.398285	0.0407542	0	0.0110242	0	0	0	0.0349421	0	0.123161	0	0	0.0997121	1.05187
TCGA-A8-A08B-01A-11R-A00Z-07	0	702	0.208727	0.0132578	0	0	0	0	0	0.0504053	0.0157437	0	0.0217793	0	0.00664914	0.0399446	0.144222	0	0.499272	0	0	0.60761	0.84448
TCGA-A8-A08C-01A-11R-A00Z-07	0	608	0.024559	0.00535726	0.0136448	0.00062239	0	0	0.0778833	0.219652	0.0372341	0	0.00162937	0	0.00260958	0	0.0139717	0.000383313	0.602453	0	0	0.570036	0.847818
TCGA-A8-A08F-01A-11R-A00Z-07	0	549	0.134173	0.00422279	0.158059	0.0147932	0	0	0	0.337132	0.00254791	0	0.0293181	0	0.00500439	0	0.16888	0	0.145869	0	0	0.616302	0.807827
TCGA-A8-A08G-01A-11R-A00Z-07	0	607	0.103346	0.000326592	0.0388405	0.0187641	0	0	0.051083	0.374837	0.0439487	0	0.0326576	0	0.00459178	0	0.123213	0	0.208392	0	0	0.506549	0.866438
TCGA-A8-A08H-01A-21R-A00Z-07	0	0	0.122524	0	0.102578	0.0855289	0	0	0	0.345054	0.114468	0	0.0195584	0	0.0412697	0.0039722	0.10602	0	0.0109916	0.0480345	0	0.71138	0.767264
TCGA-A8-A08I-01A-11R-A00Z-07	0	365	0.190994	0.188679	0.14383	0	0	0.0797938	0.0195145	0	0.0278489	0.0174845	0.0504379	0	0.0295693	0.0998303	0.0621778	0.00777078	0.0820689	0	0	0.595414	0.803518
TCGA-A8-A08J-01A-11R-A00Z-07	1	1127	0.172131	0	0.0247861	0.0565476	0	0	0.0109662	0.299085	0.0218057	0	0.00598327	0	0.00289127	0.036113	0.12896	0	0.240731	0	0	0.53822	0.859327
TCGA-A8-A08L-01A-11R-A00Z-07	1	30	0.18463	0	0.0619874	0.0453247	0	0	0	0.253819	0.0549912	0	0.0687336	0	0.0097252	0.0120985	0.165929	0.00137553	0.141385	0	0	0.446143	0.89724
TCGA-A8-A08O-01A-21R-A056-07	0	943	0.0523054	0	0	0.022931	0	0	0.0702332	0.480181	0.0361227	0	0.00440109	0	0	0.0098305	0.0708548	0	0.25314	0	0	0.616944	0.802945
TCGA-A8-A08P-01A-11R-A00Z-07	0	943	0.436339	0	0.151749	0.0829751	0	0	0	0.124119	0.00485844	0	0	0	0.0080749	0.0121031	0.0416908	0	0.13809	0	0	0.542014	0.867801
TCGA-A8-A08R-01A-11R-A034-07	0	30	0.256287	0	0	0.0568868	0	0	0	0.077319	0.00484018	0	0.0764691	0	0.0122429	0.146655	0.199693	0	0.169607	0	0	0.689645	0.740837
TCGA-A8-A08S-01A-11R-A034-07	0	580	0.0869802	0.0380092	0.00631489	0	0	0	0.117498	0.251912	0.0335431	0	0.0152946	0	0.00296807	0	0.0490637	0	0.398416	0	0	0.483004	0.883489
TCGA-A8-A08T-01A-21R-A00Z-07	0	2830	0.308201	0.0279948	0.0295648	0.00809557	0	0	0.0902977	0.180698	0.0422451	0	0.00530806	0	0	0.0221884	0.0508394	0	0.234568	0	0	0.402308	0.916768
TCGA-A8-A08X-01A-21R-A00Z-07	0	1034	0.117527	0.00126583	0.0345088	0	0	0	0.00912133	0.216766	0.0234918	0	0.0422077	0	0	0.553248	0	0	0	0.00186356	0	0.761234	1.21032
TCGA-A8-A08Z-01A-21R-A00Z-07	0	1217	0.12921	0.00166883	0.149098	0.0769765	0	0	0	0.537459	0.00135294	0	0.00108739	0	0	0	0.0533677	0	0.0497801	0	0	0.724286	0.720124
TCGA-A8-A090-01A-11R-A00Z-07	0	0	0.181037	0	0.105741	0.0967832	0	0	0.00886363	0.289186	0.0581188	0	0.00504721	0	0.00885726	0.00528055	0.0879877	0	0.153097	0	0	0.460544	0.892169
TCGA-A8-A091-01A-11R-A00Z-07	0	580	0.223328	0	0.0922681	0.0889644	0	0	0	0.285618	0.10483	0	0	0	0.000233991	0.0304118	0.0645845	0	0.109762	0	0	0.416012	0.909875
TCGA-A8-A092-01A-11R-A00Z-07	0	487	0.123037	0	0	0.000297673	0	0	0.0618276	0.239859	0.000643546	0	0.00347515	0	0.00125876	0	0.160911	0	0.408691	0	0	0.482424	0.884967
TCGA-A8-A093-01A-11R-A00Z-07	0	546	0	0.0139351	0.00489848	0.000350794	0	0	0.0159822	0.669458	0.0535663	0	0.0125115	0	0	0.00473646	0.0846255	0	0.139936	0	0	0.680053	0.740835
TCGA-A8-A094-01A-11R-A00Z-07	0	0	0.0532942	0	0.140086	0.0270885	0	0	0	0.11786	0.000286016	0	0.00924467	0	0.00297308	0.0893965	0	0	0.559771	0	0	0.739954	0.745143
TCGA-A8-A095-01A-11R-A00Z-07	0	1277	0.102204	0.0202523	0	0.00805351	0	0	0.0629287	0.234427	0.0343422	0	0.00488872	0	0	0.00129595	0.11999	0	0.411618	0	0	0.671569	0.809954
TCGA-A8-A096-01A-11R-A00Z-07	0	0	0.178491	0.0124288	0.182872	0.020558	0	0	0	0.41731	0.0318925	0	0.00302701	0	0.00362278	0.0178269	0.0497995	0.000692877	0.0814781	0	0	0.67916	0.765547
TCGA-A8-A097-01A-11R-A034-07	0	365	0.0479595	0.0223528	0.015587	0.00698932	0	0	0.0770728	0.505415	0.0369868	0	0.0136392	0	0.00132659	0.0010452	0.072999	0	0.198627	0	0	0.692182	0.752221
TCGA-A8-A099-01A-11R-A00Z-07	0	304	0.165753	0	0.0421296	0.0244429	0	0	0.104635	0.255981	0.0375717	0	0.0120861	0	0.000385724	0	0	0	0.357015	0	0	0.37757	0.925368
TCGA-A8-A09A-01A-11R-A00Z-07	0	304	0.039513	0.00113271	0.054824	0.0281109	0	0	0.0898641	0.355893	0.0323931	0	0.00225352	0	0	0.00588071	0.00671153	0	0.383424	0	0	0.565036	0.842418
TCGA-A8-A09B-01A-11R-A00Z-07	0	365	0.0240504	0.00236459	0.0210779	0.0124733	0	0	0.0134512	0.267641	0.0286257	0	0.00413001	0	0.00122765	0.000804314	0.0383468	0	0.585807	0	0	0.705208	0.784749
TCGA-A8-A09C-01A-11R-A00Z-07	0	31	0.00806121	0	0	0	0	0	0.0404528	0.486109	0.033242	0	0.0112155	0	0	0	0.172436	0	0.248484	0	0	0.644249	0.786133
TCGA-A8-A09D-01A-11R-A00Z-07	0	396	0.271659	0.0435099	0.0670374	0	0	0	0	0.355633	0.0437924	0	0.076667	0	0.00456142	0.000445427	0.118078	0	0.0186152	0	0	0.670226	0.773347
TCGA-A8-A09E-01A-11R-A00Z-07	0	943	0.271397	0	0.0321139	0.0374597	0	0	0.0010838	0.131971	0.0624046	0	0	0	0.00453747	0	0.0341825	0	0.42485	0	0	0.494666	0.890532
TCGA-A8-A09G-01A-21R-A00Z-07	0	0	0.205229	0.0355203	0.103099	0.0163334	0	0	0	0.170213	0.0557249	0	0.0867331	0	0.00312683	0.0853907	0.0267856	0	0.211844	0	0	0.403704	0.914725
TCGA-A8-A09I-01A-22R-A034-07	0	1006	0.288519	0.00719309	0.00707645	0	0	0	0	0.180045	0.0158713	0	0.0321948	0	0.00625954	0.0213803	0.161124	0	0.276154	0.00418158	0	0.628762	0.833242
TCGA-A8-A09K-01A-11R-A00Z-07	0	912	0.370142	0	0.0140795	0.0886291	0	0.0240502	0	0	0.0365668	0	0.0100319	0	0.0135681	0.101318	0.169272	0.000157657	0.172185	0	0	0.593942	0.823929
TCGA-A8-A09M-01A-11R-A00Z-07	0	457	0.228761	0.0113783	0.207431	0.0251541	0	0	0.0187067	0.100461	0.0429024	0	0.0298568	0	0.00972556	0.0702266	0	0	0.255396	0	0	0.56268	0.842797
TCGA-A8-A09N-01A-11R-A00Z-07	0	31	0	0.0133225	0.0404466	0.0104879	0	0	0	0.440995	0.0385211	0	0.0452881	0	0.00212775	0.00855973	0.069495	0.0127912	0.317965	0	0	0.539692	0.848894
TCGA-A8-A09Q-01A-11R-A00Z-07	0	761	0.163716	0	0.136248	0.0588959	0	0	0	0.203802	0.0414926	0	0.0262307	0	0.0102372	0.098092	0.212169	0.00762684	0.0414897	0	0	0.5587	0.834025
TCGA-A8-A09R-01A-11R-A00Z-07	0	273	0.059687	0.103908	0.0973201	0	0	0	0.00853428	0.466885	0.0410903	0	0.0312023	0	0	0.00320145	0.0404376	0	0.147734	0	0	0.610804	0.804322
TCGA-A8-A09T-01A-11R-A00Z-07	0	579	0.153571	0	0	0	0	0	0.0867093	0.326196	0.0257618	0	0.0222926	0	0.00159981	0	0.195298	0.00481269	0.183759	0	0	0.605963	0.819453
TCGA-A8-A09V-01A-11R-A034-07	0	457	0	0.00717291	0	0	0.00498165	0	0.10631	0.593357	0.0494211	0	0.0293932	0	0	0.0184531	0.00930817	0	0.181603	0	0	0.657815	0.764596
TCGA-A8-A09W-01A-11R-A00Z-07	0	30	0.199202	0.00277854	0.0432046	0.0458852	0	0	0.0679951	0.288387	0.0725685	0	0.0750883	0	0.0224714	0.00909621	0.0699632	0	0.10336	0	0	0.282932	0.964464
TCGA-A8-A09X-01A-11R-A00Z-07	1	426	0.234618	0	0.196376	0.0560596	0	0.0170987	0	0.191092	0.0313542	0	0.0325563	0	0.00863519	0.120814	0	0	0.111396	0	0	0.610818	0.799335
TCGA-A8-A09Z-01A-11R-A00Z-07	0	0	0.477445	0.0289619	0.212851	0.0552589	0	0.00500198	0	0	0.0442295	0	0.0557357	0	0	0	0.0182891	0	0.102227	0	0	0.536861	0.860017
TCGA-A8-A0A1-01A-11R-A00Z-07	0	365	0.111063	0.0596096	0.0771896	0	0	0	0.0914595	0.284696	0.0381045	0	0.0409233	0	0	0	0.00815663	0	0.288797	0	0	0.738915	0.758585
TCGA-A8-A0A2-01A-11R-A034-07	0	579	0	0.000216522	0.0595705	0.00759373	0	0	0.0649569	0.349813	0.0137904	0	0.0349856	0	0	0.0766837	0	0	0.392389	0	0	0.581478	0.82589
TCGA-A8-A0A4-01A-11R-A00Z-07	0	396	0	0.0224489	0.0187199	0.00785732	0	0	0.104529	0.14085	0.0576109	0	0.00157138	0.103205	0	0.00382542	0.0365327	0	0.50285	0	0	0.599953	0.845641
TCGA-A8-A0A6-01A-12R-A056-07	0	640	0.192587	0.0089114	0.120143	0.00799337	0	0	0.0417939	0.0355387	0.0212932	0	0.0264445	0	0.00778825	0.123337	0	0	0.414169	0	0	0.633152	0.78794
TCGA-A8-A0A7-01A-11R-A00Z-07	0	30	0.130672	0.0602487	0.16573	0.103022	0	0	0	0.187365	0.00353557	0	0.0655262	0	0.000713704	0.252514	0	0	0	0.0306716	0	0.723543	0.709877
TCGA-A8-A0A9-01A-11R-A00Z-07	0	396	0.19416	0.00747296	0.0360332	5.60149e-05	0	0	0.100769	0.333446	0.0173929	0	0.00581008	0	0	0	0.048595	0.000154617	0.25611	0	0	0.520814	0.861231
TCGA-A8-A0AB-01A-11R-A034-07	0	518	0.0728605	0	0.0046856	0.0030415	0	0	0.0346372	0.245709	0.011893	0	0	0	0	0.0014972	0.0166589	0	0.609017	0	0	0.562621	0.848485
TCGA-A8-A0AD-01A-11R-A056-07	0	1157	0	0.0324857	0.00357522	0	0.00292366	0	0.111542	0.451283	0.0166244	0	0.0362485	0	0	0.00085345	0.0950285	0.00560591	0.24383	0	0	0.387939	0.923272
TCGA-AC-A23C-01A-12R-A169-07	0	29	0.0358065	0.0235456	0.0476679	0.0110376	0	0.00462212	0	0.409027	0.0586039	0	0.0441221	0	0.00263796	0.0955042	0.0518443	0	0.215581	0	0	0.628712	0.790824
TCGA-AC-A23E-01A-11R-A157-07	0	72	0	0.00951239	0	0	0	0	0.121827	0.448751	0	0	0.0170136	0	0	6.48264e-05	0.0875159	0	0.315315	0	0	0.735797	0.735916
TCGA-AC-A23G-01A-11R-A213-07	0	330	0	0.0277324	0.0497837	0.0108612	0	0	0	0.726073	0.0655002	0	0.00223222	0	0.00151092	0.0035197	0.0496114	0	0.0631755	0	0	0.883371	0.538579
TCGA-AC-A23H-01A-11R-A157-07	0	0	0.196027	0	0	0	0	0	0	0.380141	0.0121182	0	0.0110638	0	0	0.000346959	0.0822012	0	0.318102	0	0	0.54283	0.848783
TCGA-AC-A2B8-01A-11R-A17B-07	0	45	0	0.0165872	0.00203398	0.0177883	0	0	0.0777333	0.393824	0.118321	0	0.0177984	0	0.000910857	0.00116075	0.128283	0	0.225559	0	0	0.691746	0.77416
TCGA-AC-A2BK-01A-11R-A21T-07	0	1172	0.37211	0	0	0.037082	0	0	0.0237104	0	0.0760076	0	0.0163795	0	0	0.00690039	0.148955	0	0.318856	0	0	0.350607	0.939237
TCGA-AC-A2BM-01A-11R-A21T-07	0	1162	0.315903	0	0	0.0658486	0	0.00483655	0	0.205611	0.0353849	0	0.0260057	0	0	0.0699642	0.276446	0	0	0	0	0.55711	0.84216
TCGA-AC-A2FB-01A-11R-A17B-07	0	44	0.0271273	0.075648	0.0727164	0.0830984	0	0	0.0336044	0.0682668	0.0969437	0.0236251	0.0485413	0	0.0055519	0.0194642	0	0	0.445413	0	0	0.634879	0.836952
TCGA-AC-A2FE-01A-11R-A19W-07	0	791	0.0799781	0	0.184185	0.0098512	0	0	0	0.269505	0.0686218	0	0.0305271	0	0.00212771	0.00810217	0	0.0167855	0.330317	0	0	0.502757	0.873875
TCGA-AC-A2FF-01A-11R-A17B-07	0	1686	0	0.000698412	0	0.0156011	0.00501432	0	0.0602092	0.372473	0.0981888	0.0402408	0.028149	0.0356414	0	0.0974881	0.0929228	0	0.153373	0	0	0.585916	0.818124
TCGA-AC-A2FG-01A-11R-A17B-07	0	1125	0	0	0.0155954	0.0110739	0	0	0.0873426	0.0914091	0.0442754	0.0400886	9.38292e-05	0.0236005	0	0.0354717	0	0	0.651049	0	0	0.577207	0.846547
TCGA-AC-A2FK-01A-12R-A180-07	0	1180	0	0.0113969	0.0141085	0.0213039	0	0	0.122295	0	0.057698	0.162046	0	0.0415429	0	0.0307526	0	0	0.538856	0	0	0.540112	0.866602
TCGA-AC-A2FM-01A-11R-A19W-07	1	792	0.109473	0	0.0596382	0.0874745	0	0	0.0578886	0.156968	0.16681	0	0.00503347	0	0	0.00120121	0.0473298	0	0.308184	0	0	0.23047	0.975095
TCGA-AC-A2FO-01A-11R-A180-07	0	1542	0	0	0.021361	0.0543839	0.0120342	0	0.11991	0.160049	0.087329	0.137713	0.0577488	0.00790192	0	0.0711277	0.0100862	0	0.260355	0	0	0.58663	0.834347
TCGA-AC-A2QH-01A-11R-A18M-07	0	31	0	0	0	0.0546378	0.00152403	0	0	0.531004	0.0518849	0	0.0662505	0	0	0	0.294699	0	0	0	0	0.428886	0.907221
TCGA-AC-A2QI-01A-12R-A19W-07	0	28	0	0	0.12707	0.0606353	0	0	0.0154939	0.485971	0.0447662	0	0.0250183	0	0.000475995	0.0105325	0.031608	0	0.198429	0	0	0.695692	0.756408
TCGA-AC-A2QJ-01A-12R-A19W-07	0	69	0.147485	0	0.214222	0.0822434	0	0.0556592	0	0.28393	0.00357375	0	0	0	0.00503097	0	0.138998	0	0	0.0688577	0	0.511305	0.859659
TCGA-AC-A3BB-01A-21R-A19W-07	0	30	0	0.0171779	0.115051	0.025849	0.000325574	0	0	0.464913	0.126075	0	0.0432271	0	0.00217228	0.047882	0.0538004	0	0.103527	0	0	0.60786	0.806449
TCGA-AC-A3EH-01A-22R-A22K-07	0	17	0.0532746	0.00577691	0.0840763	0	0.00144775	0.00266294	0	0.371743	0.0341588	0	0.0330307	0	0	0	0.0223011	0	0.384445	0.00708365	0	0.393812	0.918402
TCGA-AC-A3HN-01A-11R-A213-07	0	21	0	0.0148042	0.00912297	0.00948534	0	0	0.108992	0.417945	0.0716203	0	0.0032195	0	0.00439703	0.0447738	0.055609	0	0.26003	0	0	0.640088	0.796183
TCGA-AC-A3OD-01A-11R-A21T-07	0	35	0.00268175	0	0.120889	0.151152	0	0	0.0484281	0.154697	0.0225232	0	0.0697063	0	0	0.0366893	0.0237718	0	0.369461	0	0	0.55953	0.857068
TCGA-AC-A3QP-01A-11R-A22U-07	0	286	0	0	0.0259057	0.0321533	0	0	0.0780478	0.331337	0.040837	0.0024486	0.0379683	0.00138403	0.00472899	0.0195351	0.138171	0	0.287483	0	0	0.441783	0.898087
TCGA-AC-A3QQ-01B-06R-A22O-07	0	34	0	0.032719	0	0.00415684	0.0140586	0	0.239146	0.325887	0.0586439	0	0.0127205	0	0	0.0112928	0	0	0.301375	0	0	0.458362	0.889492
TCGA-AC-A3TM-01A-11R-A22K-07	0	93	0.208011	0.0135229	0.0471245	0	0	0	0.0368299	0.165368	0.0334792	0.00543914	0.00972145	0	0.0069079	0.00811431	0.110273	0.00585627	0.349352	0	0	0.4463	0.902415
TCGA-AC-A3TN-01A-11R-A22K-07	0	34	0	0	0.04246	0.0225362	0	0.000696028	0.00643642	0.154145	0.00761117	0	0	0	0.00292306	0	0	0	0.763193	0	0	0.805849	0.731045
TCGA-AC-A3W5-01A-11R-A22K-07	0	55	0.102959	0	0.127638	0.0239703	0	0.00123027	0	0.382541	0.0224538	0	0.0294535	0	0.0055549	0.0241828	0	0	0.260601	0.0194151	0	0.636242	0.803338
TCGA-AC-A3W6-01A-12R-A22K-07	0	0	0	0.0208264	0.0800885	0.0137225	0	0	0	0.647259	0.0463901	0	0.0520803	0	0.00122209	0.00611388	0.0585632	0	0.0737344	0	0	0.817664	0.627461
TCGA-AC-A3W7-01A-11R-A22K-07	0	192	0	0.0150212	0.0408434	0.00835553	0	0	0.0409535	0.541833	0.0472142	0	0.0130897	0.0052401	0	0.00534688	0.0164053	0	0.265697	0	0	0.780893	0.688738
TCGA-AC-A3YI-01A-21R-A239-07	0	47	0	0.0106883	0.0279877	0.00265455	0	0	0.065429	0.426437	0.0720917	0	0.0252011	0.0113623	0.000939239	0.0172513	0	0	0.339957	0	0	0.690691	0.77077
TCGA-AC-A3YJ-01A-11R-A22U-07	0	40	0.213319	0	0.0838761	0.146982	0	0	0	0.0194953	0.0352061	0	0	0	0.0107778	0.000845563	0.27107	0	0.218427	0	0	0.35303	0.936265
TCGA-AC-A4ZE-01A-11R-A41B-07	0	152	0.132226	0	0.0306973	0.0355208	0	0	0.0828092	0.018007	0.163199	0.158085	0.0207856	0	0	0.00445553	0.0175096	0	0.336705	0	0	0.348952	0.93783
TCGA-AC-A5EH-01A-11R-A28M-07	0	63	0.143291	0.00824653	0.0523497	0	0	0	0	0.439536	0.00872217	0	0.0281645	0	0.00176776	0	0.0800292	0.00205804	0.235835	0	0	0.632813	0.795669
TCGA-AC-A5XS-01A-11R-A29R-07	0	47	0.0232354	0	0.0942709	0.067579	0.0421423	0	0.0958675	0.135008	0.121566	0.087747	0.0634826	0	0	0.0361259	0.018744	0	0.214231	0	0	0.3527	0.934873
TCGA-AC-A5XU-01A-11R-A28M-07	0	9	0.158466	0	0.0471713	0.0600143	0	0	0.0411267	0.344519	0.0800351	0	0.024141	0	0.00356175	0.0959007	0.0097945	0	0.13527	0	0	0.612117	0.803745
TCGA-AC-A62V-01A-11R-A31O-07	0	2	0.412277	0	0.0404637	0.0677249	0	0	0	0.206232	0.0278616	0	0.0131702	0	0.0160551	0	0.13457	0	0.0816454	0	0	0.451407	0.897587
TCGA-AC-A62X-01A-11R-A29R-07	0	34	0.238206	0	0	0.0252501	0	0	0	0	0.0533596	0	0.0336621	0	0	0	0.02723	0	0.622293	0	0	0.488541	0.890466
TCGA-AC-A62Y-01A-11R-A29R-07	0	55	0.0182664	0	0.0471028	0.0619786	0	0	0.101016	0.115171	0.0268755	0	0.00236185	0	0.00434161	0	0.0760754	0	0.546811	0	0	0.541925	0.865194
TCGA-AC-A6IV-01A-12R-A33J-07	0	36	0	0	0.122692	0.0463678	0	0	0	0.451434	0.151651	0	0.0512405	0	0	0.0149847	0.127566	0	0.0340643	0	0	0.730498	0.730651
TCGA-AC-A6IW-01A-12R-A33J-07	0	21	0.173441	0.0667209	0.158524	0	0	0	0.0219804	0	0.0389827	0	0.118558	0	0	0.0164691	0.20197	0.0183171	0.185037	0	0	0.632646	0.792159
TCGA-AC-A6IX-06A-11R-A32P-07	0	13	0.00616843	0.143729	0.0708084	0.04464	0	0	0	0.0839162	0.0608764	0	0.0422363	0	0.00188199	0.0961842	0	0.0055203	0.444039	0	0	0.649293	0.792832
TCGA-AC-A6NO-01A-12R-A33J-07	0	51	0.0213078	0.0361906	0.0172369	0	0	0	0	0.399077	0.0586523	0	0.046647	0	0	0.0168095	0.0702856	0	0.333793	0	0	0.585879	0.829527
TCGA-AC-A7VB-01A-11R-A352-07	0	74	0.304569	0	0	0.0656745	0	0.00265526	0	0.0587728	0.139824	0	0.00997048	0	0.00265406	0	0.11095	0	0.30493	0	0	0.229521	0.973657
TCGA-AC-A7VC-01A-11R-A352-07	0	1	0.453506	0	0	0	0	0	0	0.371224	0.0543824	0	0.0183866	0	0.00542137	0	0.0970794	0	0	0	0	0.66498	0.773709
TCGA-AC-A8OP-01A-11R-A36F-07	0	53	0.00907569	0	0.0276551	0	0.0186341	0	0.0473298	0.408152	0.149015	0	0.08018	0	0	0.00871846	0.0321103	0.0089152	0.210214	0	0	0.544385	0.847565
TCGA-AC-A8OQ-01A-11R-A41B-07	0	34	0.298992	0	0.0788223	0.0549264	0	0	0	0.0973275	0.043451	0	0.0113137	0	0.00563585	0.366024	0	0	0.0435074	0	0	0.742343	0.809956
TCGA-AC-A8OR-01A-21R-A41B-07	0	40	0.374875	0	0	0.0538232	0	0	0	0	0.0725533	0	0	0	0.00824337	0	0.329029	0	0.161476	0	0	0.333944	0.94257
TCGA-AC-A8OS-01A-12R-A41B-07	0	70	0	0.0117526	0.0534134	0.0151041	0.00987255	0	0.0836067	0.30885	0.0444945	0.00347975	0.00066087	0.0214994	0	0.0128737	0	0.000730012	0.433662	0	0	0.57324	0.844036
TCGA-AN-A03X-01A-21R-A00Z-07	0	10	0	0.00709617	0.0331509	0.00714379	0	0	0.0581167	0.595389	0.0172614	0	0	0	0.00140462	0.000157296	0	0	0.280281	0	0	0.827743	0.636275
TCGA-AN-A03Y-01A-21R-A00Z-07	0	10	0.0606991	0.0221213	0.0843933	6.14636e-05	0	0.00203039	0	0.254465	0.0418843	0	0.065236	0	0.00126672	0.010897	0.0848266	0.0174467	0.354672	0	0	0.438125	0.901424
TCGA-AN-A041-01A-11R-A034-07	0	7	0	0.00758778	0	0	0	0	0.0140488	0.771547	0.0643312	0	0.0150401	0	0	0.00800754	0.0696212	0	0.0498161	0	0	0.692675	0.724136
TCGA-AN-A046-01A-21R-A034-07	0	10	0	0.0148944	0.0836313	0.0273059	0	0	0.0524114	0.335883	0.0418099	0	0.0730402	0	0.0107904	0.00100342	0.0360375	0	0.323193	0	0	0.15011	1.01757
TCGA-AN-A049-01A-21R-A00Z-07	0	19	0.0882512	0.0318037	0.0544452	0.0166492	0	0	0.0232872	0.465591	0.0911268	0	0.0169225	0	0.0058692	0.0039745	0.0539033	0.00936619	0.13881	0	0	0.72595	0.738362
TCGA-AN-A04A-01A-21R-A034-07	0	90	0.14634	0	0	0.0233762	0	0	0.0241444	0.571296	0.0227892	0	0.00860895	0	9.52357e-05	0.00556987	0.0763359	0	0.121444	0	0	0.76107	0.687957
TCGA-AN-A04C-01A-21R-A034-07	0	54	0.166689	0	0.0500385	0.0638712	0	0.000617559	0	0.0631148	0.0439876	0	0.0351168	0	0	0.0239889	0.0488531	0	0.497958	0.00576542	0	0.448161	0.905715
TCGA-AN-A04D-01A-21R-A034-07	0	52	0.19687	0	0	0.043782	0	0	0	0.0103571	0.0368036	0	0.0311456	0	0	0	0.130996	0	0.550046	0	0	0.250349	0.969858
TCGA-AN-A0AJ-01A-11R-A00Z-07	0	244	0.225031	0	0.122101	0.0251396	0	0	0	0.225322	0.013307	0	0.0609061	0	0.00680309	0.02673	0.21102	0	0.0836399	0	0	0.272134	0.971782
TCGA-AN-A0AK-01A-21R-A00Z-07	0	224	0.261805	0	0.130673	0.0447914	0	0	0	0.0915029	0.0112694	0	0.0119112	0	0.00467881	0.0326223	0.046643	0	0.364103	0	0	0.414648	0.914645
TCGA-AN-A0AL-01A-11R-A00Z-07	0	198	0.225377	0	0	0.011742	0	0	0	0.27101	0.0506743	0	0.0587446	0	0.00166261	0.154654	0.148894	0	0.0772406	0	0	0.671663	0.748121
TCGA-AN-A0AM-01A-11R-A034-07	0	5	0.385686	0.0468132	0	0	0	0.00875525	0	0.0960417	0.0283889	0	0	0	0.00668471	0.0163348	0.0949287	0	0.316307	6.02848e-05	0	0.540548	0.875957
TCGA-AN-A0AR-01A-11R-A00Z-07	0	10	0.103112	0	0	0.017099	0	0	0.0571914	0.101019	0.0141819	0	0.0074864	0	0.000135908	0	0.162737	0	0.537038	0	0	0.482327	0.889451
TCGA-AN-A0AS-01A-11R-A00Z-07	0	10	0	0.0177061	0.0889434	0.0149821	0	0	0	0.668581	0.000638562	0	0.0137634	0	0	0	0.0181546	0	0.177231	0	0	0.812988	0.628577
TCGA-AN-A0AT-01A-11R-A034-07	0	10	0.402657	0	0	0.0354749	0	0	0	0.0353867	0.00943744	0	0.0510641	0	0.00496913	0.0558163	0.239687	0	0.165507	0	0	0.532998	0.866302
TCGA-AN-A0FD-01A-11R-A034-07	0	196	0.171849	0.0188641	0	0	0	0	0.0311817	0.395236	0.0207501	0	0.0292022	0	0.00314502	0.0388686	0.0917525	0	0.199151	0	0	0.714195	0.754955
TCGA-AN-A0FF-01A-11R-A034-07	0	172	0.214339	0	0.0510839	0.0856636	0	0	0	0.29809	0.112781	0	0.0201366	0	0	0.0301969	0.162337	0	0.0253722	0	0	0.49323	0.87537
TCGA-AN-A0FJ-01A-11R-A00Z-07	0	242	0.266563	0	0	0.0113056	0	0	0.03449	0.149538	0.0409734	0	0.0336396	0	0	0	0.160402	0	0.303089	0	0	0.357382	0.933935
TCGA-AN-A0FK-01A-11R-A034-07	0	213	0.0410576	0	0.0393112	0.0192773	0	0	0.0297595	0.244498	0.0286976	0	0.0214547	0	0.00351625	0.00714761	0.0515599	0	0.513721	0	0	0.288511	0.958618
TCGA-AN-A0FL-01A-11R-A034-07	0	231	0.209203	0	0.0620927	0.083268	0	0	0	0.00829944	0.0408332	0	0.00898381	0	0.0136953	0	0	0	0.573624	0	0	0.206494	0.983096
TCGA-AN-A0FN-01A-11R-A034-07	0	218	0	0.0456764	0.000178474	0.00897163	0.015524	0	0.0474647	0.637375	0.0716095	0	0.0270954	0	0	0.0188081	0.042666	0	0.0846304	0	0	0.658255	0.760302
TCGA-AN-A0FS-01A-11R-A034-07	0	191	0	0	0	0.00959907	0.00746035	0	0.0998045	0.451961	0.106857	0.00274523	0.0116605	0.0101663	0	0.00688004	0.0619972	0	0.230869	0	0	0.676596	0.773447
TCGA-AN-A0FT-01A-11R-A034-07	0	183	0.233951	0	0.116312	0.0380384	0	0	0.0425674	0.177998	0.0415872	0	0	0	0.00309749	0	0	0	0.346449	0	0	0.467727	0.894268
TCGA-AN-A0FV-01A-11R-A00Z-07	0	10	0.201632	0	0	0	0	0	0.0190984	0.461707	0.012887	0	0.0080798	0	0	0	0.0803259	0	0.21627	0	0	0.464072	0.885217
TCGA-AN-A0FW-01A-11R-A034-07	0	11	0.0691382	0	0.0191215	0.0259592	0	0	0.102653	0.295273	0.111228	0	0.0428845	0	0	0.00722758	0.0480663	0	0.278449	0	0	0.574388	0.842537
TCGA-AN-A0FX-01A-11R-A034-07	0	10	0.351013	0	0	0	0	0	0.00594878	0.21488	0.0586445	0	0.0137784	0	0.00190946	0.0108846	0.127516	0	0.215425	0	0	0.596844	0.841475
TCGA-AN-A0FY-01A-11R-A034-07	0	10	0.192919	0	0	0.0283241	0	0	0	0.526944	0.0393365	0	0.0315867	0	0	0	0.118238	0	0.062652	0	0	0.720118	0.723879
TCGA-AN-A0FZ-01A-11R-A034-07	0	10	0.222206	0	0	0.00677845	0	0	0.0710265	0.391845	0.0958213	0	0.00962913	0	0.00173895	0	0.0338266	0	0.167128	0	0	0.197131	1.00666
TCGA-AN-A0G0-01A-11R-A034-07	0	16	0.259108	0.000888407	0.019362	0.0153234	0	0	0	0.20204	0.0118993	0	0.0373521	0	0.0112485	0.0644911	0.109021	0	0.269267	0	0	0.568928	0.845345
TCGA-AN-A0XL-01A-11R-A10J-07	0	10	0	0	0.0554525	0.0369569	0	0	0.0745541	0.387993	0.172075	0.0188509	0.00257685	0.0576472	0	0.00173023	0	0	0.192164	0	0	0.450942	0.892922
TCGA-AN-A0XN-01A-21R-A109-07	0	10	0.0966197	0.0536491	0.019437	0.00841499	0	0	0.00200906	0.573179	0.00187089	0	0.013177	0	0	0	0.0709795	0	0.160664	0	0	0.696412	0.737686
TCGA-AN-A0XO-01A-11R-A109-07	0	375	0.0102109	0.0127863	0	0	0	0	0.0685324	0.350993	0.0180474	0	0	0	0	0	0.022569	0	0.516861	0	0	0.673631	0.788403
TCGA-AN-A0XP-01A-11R-A109-07	0	9	0.196157	0.00915821	0.0549364	0.0408284	0	0	0.0913686	0.164736	0.0637508	0	0.0120601	0	0	0	0	0	0.367004	0	0	0.299322	0.953688
TCGA-AN-A0XR-01A-11R-A109-07	0	10	0.136522	0.0246768	0	0	0	0	0.0450923	0.265045	0.0439927	0	0.0342801	0	0	0	0.114867	0	0.335524	0	0	0.625174	0.824552
TCGA-AN-A0XS-01A-22R-A109-07	0	10	0.234895	0.00370601	0.0577753	0.0245959	0	0	0.00904291	0.291689	0.0519711	0	0	0	0.00512832	0.186005	0.054185	0	0.0810068	0	0	0.68071	0.736922
TCGA-AN-A0XT-01A-11R-A109-07	0	10	0.124081	0	0	0.050021	0	0	0.0715185	0.0794376	0.166166	0	0.00727682	0.0129491	0.00377285	0.0145366	0.00764419	0	0.462597	0	0	0.45185	0.906469
TCGA-AN-A0XU-01A-11R-A109-07	0	10	0.494601	0.00265889	0	0.0199721	0	0.032033	0	0	0.045346	0	0.0237087	0	0.0116976	0.0634919	0.15228	0	0.149861	0.00435051	0	0.554979	0.855204
TCGA-AN-A0XV-01A-11R-A109-07	0	162	0.0838291	0.00506482	0	0.00163679	0.00172185	0	0.114236	0.16795	0.0632684	0	0.0161692	0	0	0.033241	0.00272894	0	0.510154	0	0	0.549775	0.860031
TCGA-AN-A0XW-01A-11R-A109-07	0	170	0.0659532	0.0540271	0.0760583	8.96715e-05	0	0	0	0.498133	0.00683417	0	0.0525426	0	0.0039346	0.0319242	0.0667171	0	0.143786	0	0	0.641898	0.782958
TCGA-AO-A03L-01A-41R-A056-07	0	2442	0.0747731	0.00300699	0.0129863	0.0338471	0	0	0.0891322	0.349255	0.0279262	0	0.0412381	0	0.00320173	0.0267938	0.0654032	0	0.272436	0	0	0.565792	0.841707
TCGA-AO-A03M-01B-11R-A10J-07	0	1455	0.207485	0.00255802	0.0861037	0.0136891	0	0	0	0.119934	0.0531754	0	0.0537994	0	0.00493636	0.0945934	0.148074	0	0.215652	0	0	0.451571	0.892217
TCGA-AO-A03N-01B-11R-A10J-07	0	1645	0.162182	0.019901	0	0	0	0	0.0233958	0.248814	0.0264921	0	0.0102007	0	0.00157188	0	0.0200092	0	0.487434	0	0	0.649122	0.815316
TCGA-AO-A03O-01A-11R-A00Z-07	1	2483	0.249257	0.000297175	0.133297	0.0212405	0	0	0	0.0673945	0.0605227	0	0.0602266	0	0.00641254	0.0539835	0.0605103	0	0.286859	0	0	0.456123	0.894712
TCGA-AO-A03P-01A-11R-A00Z-07	0	2576	0.402632	0	0.00364778	0.083042	0	0	0.00956751	0.113595	0.0931296	0	0.000162351	0	0.00270245	0.0377825	0.102905	0	0.150834	0	0	0.425331	0.912492
TCGA-AO-A03R-01A-21R-A034-07	0	1707	0.385828	0.00977773	0	0.0211668	0	0	0	0	0.152928	0	0.0774097	0	0.0137467	0.0271319	0.198642	0.00319102	0.110179	0	0	0.339888	0.939792
TCGA-AO-A03T-01A-21R-A034-07	0	1187	0.210517	0.0167055	0	0	0	0.0208812	0.146321	0.0318469	0.0631346	0	0.0290714	0	0.00654373	0	0.0258052	0	0.449174	0	0	0.580784	0.848443
TCGA-AO-A03U-01B-21R-A10J-07	1	1793	0	0.0261305	0.0920517	0.0147893	0	0	0	0.181007	0.0198782	0	0	0	0.0248733	0.00420258	0.0815174	0	0.555549	0	0	0.603377	0.839862
TCGA-AO-A03V-01A-11R-A115-07	0	886	0.267261	0	0.0037837	0.0293293	0	0	0.0606295	0.277721	0.108153	0	0.0204932	0	0.00483542	0.00890973	0.0173571	0	0.201527	0	0	0.539726	0.859647
TCGA-AO-A0J2-01A-11R-A034-07	0	585	0.257199	0.183959	0.0214001	0	0	0.04192	0	0.0452168	0.0321224	0	0.0534872	0	0.00646696	0	0.0606622	0	0.297567	0	0	0.245206	0.974526
TCGA-AO-A0J3-01A-11R-A034-07	0	302	0.226415	0	0.022131	0.104861	0	0	0	0.0456001	0.110097	0	0.00188033	0	0.0102847	0	0.205927	0	0.272804	0	0	0.189203	0.985045
TCGA-AO-A0J4-01A-11R-A034-07	0	294	0.629126	0.00123837	0	0.015891	0	0	0.0127755	0	0.0144	0	0.0519484	0	0.00820482	0.0481888	0.0839112	0	0.134316	0	0	0.544628	0.866922
TCGA-AO-A0J5-01A-11R-A034-07	0	735	0	0.0226303	0.0281966	0.00380045	0.00469872	0	0	0.795591	0.0536695	0	0.0295217	0	0	0.00994831	0.0211978	0	0.0307461	0	0	0.822247	0.591011
TCGA-AO-A0J6-01A-11R-A034-07	0	775	0.322223	0.0659038	0	0	0	0.0260863	0	0	0.0319837	0	0.113513	0	0.014417	0.000798854	0.15813	0.015643	0.230866	0.0204348	0	0.369259	0.929025
TCGA-AO-A0J7-01A-11R-A034-07	0	261	0	0.0157579	0	0	0	0	0.0319803	0.385432	0.0489428	0	0.0218235	0	0	0.00261561	0.105063	0	0.388384	0	0	0.247705	0.979823
TCGA-AO-A0J8-01A-21R-A034-07	0	277	0.164456	0.146189	0.0733715	0	0	0.0234172	0	0.31652	0.0663353	0	0.0266788	0	0.0047935	0	0.0481392	0	0.1301	0	0	0.573475	0.83428
TCGA-AO-A0J9-01A-11R-A034-07	0	1256	0.26008	0.0899391	0.198705	0	0	0.0116697	0	0.148654	0.136586	0	0.0351677	0	0.00941347	0	0.0479633	0	0.0618212	0	0	0.67138	0.783828
TCGA-AO-A0JA-01A-11R-A056-07	0	346	0	0.025373	0.105015	0.0127335	0	0	0.00696046	0.462292	0.0119903	0	0.0136677	0.00297636	0	0.0155448	0	0	0.343447	0	0	0.673746	0.773769
TCGA-AO-A0JB-01A-11R-A32Y-07	0	1150	0.316722	0.0095123	0.126473	0.0511151	0	0.00338153	0	0	0.0830755	0	0.0137479	0	0.00434587	0.00469563	0	0	0.384381	0.0025495	0	0.306209	0.95181
TCGA-AO-A0JC-01A-11R-A056-07	0	1547	0.0742439	0.371316	0.0455574	0.193795	0	0.00857061	0	0.00342391	0.0805538	0.00508371	0.0588678	0	0.0139828	0.0866683	0.0262604	0	0.00152885	0.0301478	0	0.606703	0.806453
TCGA-AO-A0JD-01A-11R-A056-07	0	1813	0.165728	0	0.0129159	0.0141021	0	0	0	0.0378225	0.0301415	0	0.0640489	0	0	0.00853113	0.11332	0	0.553391	0	0	0.532148	0.873237
TCGA-AO-A0JE-01A-11R-A056-07	0	1966	0	0.0838545	0.0631394	0	0	0.0249471	0	0.382014	0.0168937	0	0.021254	0	0.00581431	0.0518677	0.0130505	0	0.333038	0.00412723	0	0.587661	0.825143
TCGA-AO-A0JF-01A-11R-A056-07	0	354	0	0	0.0267334	0.0394754	0	0	0.0106848	0.557343	0.102174	0	0.014983	0	0	0.00270229	0.0716207	0	0.174284	0	0	0.738879	0.715819
TCGA-AO-A0JG-01A-31R-A084-07	0	449	0	0.0133988	0.0912372	0.0623968	0	0	0.000624632	0.424148	0.167167	0	0.041049	0.00715265	0	0.0406892	0.0145324	0	0.137604	0	0	0.628504	0.802997
TCGA-AO-A0JI-01A-21R-A056-07	0	1172	0.277933	0	0	0.162628	0	0	0.00381058	0.03601	0.207637	0.0492272	0.0166169	0	0	0.0302092	0.0941918	0.00538856	0.116348	0	0	0.215984	0.976814
TCGA-AO-A0JJ-01A-11R-A056-07	0	1512	0	0.00606548	0.0842683	0.0179901	0	0	0.0245066	0.317912	0.13442	0.0501056	0.025984	0	0	0.197316	0.0462803	0	0.0951528	0	0	0.662324	0.755749
TCGA-AO-A0JL-01A-11R-A056-07	0	1319	0.402711	0	0	0.0168251	0	0	0.0671953	0.0506508	0.0822732	0	0.0119776	0	0.00178104	0.00302941	0.0722735	0	0.291283	0	0	0.368166	0.932728
TCGA-AO-A0JM-01A-21R-A056-07	0	1826	0.185446	0.000299512	0.00877197	0.0192782	0	0	0.060751	0.378177	0.0137249	0	0.00803422	0	0.00254905	0	0.0409324	0	0.282035	0	0	0.64478	0.798404
TCGA-AO-A124-01A-11R-A10J-07	0	3120	0.405481	0	0	0	0	0.00268464	0	0	0.0330451	0	0.0767116	0	0	0.00365524	0.12181	0	0.328757	0.0278555	0	0.324447	0.945946
TCGA-AO-A125-01A-11R-A10J-07	0	3019	0.154277	0	0	0	0	0.0130627	0.00108827	0	0.0768084	0	0	0	0.00205477	0	0.0847749	0	0.667934	0	0	0.397541	0.920412
TCGA-AO-A126-01A-11R-A10J-07	0	2850	0	0.0223055	0.0153479	0	0	0	0	0.646402	0.0555314	0	0.0488907	0	0.0036242	0.00133028	0.0889151	0.0292873	0.0883657	0	0	0.722541	0.709916
TCGA-AO-A128-01A-11R-A10J-07	0	2877	0.28242	0.024114	0.329155	0	0	0.00134159	0	0.0065278	0.0202205	0	0.119406	0	0.0106921	0.0332531	0.095459	0.0415828	0.0280752	0.00775275	0	0.619365	0.79055
TCGA-AO-A129-01A-21R-A10J-07	0	2923	0.467021	0.0130925	0.0271637	0.0187578	0	0.00435924	0	0.0133357	0.0181411	0	0.0641989	0	0.00935464	0.145721	0.106142	0	0.0904883	0.0222239	0	0.674139	0.75118
TCGA-AO-A12A-01A-21R-A115-07	0	2755	0.0701126	0.0805528	0.0225793	0.0107462	0	0	0.0522307	0.341124	0.140438	0	0.031237	0.0112811	0	0.0128499	0.0269565	0	0.199892	0	0	0.674932	0.791325
TCGA-AO-A12B-01A-11R-A10J-07	0	2359	0.301001	0	0	0.031453	0	0	0.0167342	0.00966712	0.129586	0	0.00355034	0	0	0.00125421	0.185328	0	0.321426	0	0	0.0781684	1.01659
TCGA-AO-A12C-01A-11R-A10J-07	0	1994	0	0.00564512	0.0404289	0.00968011	0.00588276	0	0.0076915	0.766261	0.0457715	0	0.0302597	0	0	0.0175322	0.00705333	0	0.0637944	0	0	0.798787	0.622282
TCGA-AO-A12D-01A-11R-A115-07	0	1948	0	0.0495001	0.097208	0.00200961	0	0.00501572	0	0.219384	0	0	0.0238193	0	0.000578339	0.143411	0	0	0.449272	0.00980172	0	0.707799	0.726153
TCGA-AO-A12E-01A-11R-A10J-07	0	1743	0.112177	0	0.0509408	0.0276474	0	0	0.0865117	0.0678526	0.118913	0	0.00221301	0	0	0.00350018	0.0402845	0	0.48996	0	0	0.469539	0.895719
TCGA-AO-A12F-01A-11R-A115-07	0	1471	0.412134	0	0.0153064	0.0574899	0	0	0.0244681	0.160796	0.123804	0	0.00163842	0	0.000804404	0	0.00115452	0	0.202403	0	0	0.524711	0.877429
TCGA-AO-A12G-01A-11R-A10J-07	0	1266	0.0874057	0	0.0107256	0.0169164	0	0	0.0301229	0.180106	0.0171234	0	0	0	0	0.0017332	0.0244222	0	0.631445	0	0	0.595343	0.839898
TCGA-AO-A12H-01A-11R-A115-07	0	863	0.13654	0	0.0074062	0.0849886	0	0	0	0.065423	0.0949927	0	0	0	0.00498249	0	0.247401	0	0.358266	0	0	0.218377	0.977872
TCGA-AO-A1KO-01A-31R-A13Q-07	0	448	0	0	0	0.0576192	0.00896417	0	0.130112	0.0320295	0.0729942	0.203235	0.0200083	0.0366593	0	0.0416232	0.0986458	0	0.29811	0	0	0.37705	0.92648
TCGA-AO-A1KP-01A-11R-A13Q-07	0	2513	0	0.00838893	0	0	0.00621373	0	0.0940582	0.291305	0.0272987	0	0.0187241	0	0	8.31137e-05	0.0414307	0	0.512498	0	0	0.616884	0.823327
TCGA-AO-A1KQ-01A-11R-A13Q-07	0	1519	0.519507	0.041896	0.00649808	0.0130286	0.0232359	0	0	0.0998554	0.0653753	0	0.0434986	0	0	0.0221828	0.108483	0	0.0564393	0	0	0.401168	0.918164
TCGA-AO-A1KR-01A-12R-A144-07	0	2141	0.228193	0.0695835	0	0	0	0.00609423	0	0	0.0655826	0	0.044505	0	0.00724563	0.00206079	0.0627935	0	0.483449	0.0304934	0	0.502824	0.888358
TCGA-AO-A1KS-01A-11R-A13Q-07	0	16	0.218935	0.0350558	0.00588641	0.0155138	0.00536826	0	0.0416069	0.176864	0.089165	0	0.0653779	0	0	0	0.0787301	0	0.267496	0	0	0.327218	0.944152
TCGA-AO-A1KT-01A-11R-A13Q-07	0	541	0.394252	0.00175293	0	0	0	0	0.0635207	0.225554	0.0641283	0	0.0111052	0	0.0027417	0.00109202	0.104215	0	0.131638	0	0	0.648964	0.811353
TCGA-AQ-A04H-01B-11R-A10J-07	0	439	0.393357	0	0	0.0184557	0	0	0.0448675	0.142786	0.108675	0	0.0048708	0	0.00140885	0	0.117952	0	0.167627	0	0	0.281108	0.959553
TCGA-AQ-A04J-01A-02R-A034-07	0	160	0.316012	0.0807001	0	0.0989383	0	0	0.0216015	0.0475705	0.0688252	0	0.0403568	0	0.0229915	0.0374616	0.0581425	0	0.2074	0	0	0.499169	0.892326
TCGA-AQ-A04L-01B-21R-A10J-07	0	3359	0.207556	0.0123371	0.0204154	0.00123882	0	0.00278525	0	0.284627	0.0328708	0	0.015707	0	0.00308448	0	0.0439479	0	0.364573	0.0108585	0	0.278529	0.963246
TCGA-AQ-A0Y5-01A-11R-A14M-07	1	172	0.0217262	0	0.0246708	0.00958718	0	0	0.0358338	0.417338	0	0	0.00282551	0	0	0	0.0278633	0	0.460156	0	0	0.680675	0.774702
TCGA-AQ-A1H2-01A-11R-A13Q-07	0	230	0.330118	0	0	0.00122489	0	0	0.063934	0.0661043	0.0728543	0	0.0161561	0	0.0139553	0	0.17749	0.00771241	0.250451	0	0	0.326795	0.944579
TCGA-AQ-A1H3-01A-31R-A13Q-07	0	162	0.0962867	0.0333821	0	0.0158423	0.0223123	0	0.06237	0.383491	0.150589	0	0.0383963	0	0	0.0220817	0.0875034	0	0.0877449	0	0	0.618324	0.810259
TCGA-AQ-A54N-01A-11R-A266-07	0	78	0.258989	0	0.00461183	0.0528389	0	0	0	0	0.00769864	0	0.0784045	0	0.0134546	0	0.191283	0	0.39272	0	0	0.340495	0.940979
TCGA-AQ-A54O-01A-11R-A266-07	0	665	0.127214	0	0.045279	0.0744582	0	0.0103753	0.00781157	0.230738	0.0571269	0	0.0276194	0	0.0456793	0.00661878	0.130555	0.0163523	0.220172	0	0	0.298932	0.953741
TCGA-AQ-A7U7-01A-22R-A352-07	0	304	0	0.096038	0.117039	0.0082341	0.0147202	0	0.0248219	0.464926	0.0560346	0	0.0321862	0	0	0.0536199	0	0.0239032	0.108476	0	0	0.727081	0.731484
TCGA-AR-A0TP-01A-11R-A084-07	0	2521	0.521961	0	0	0.0204276	0	0.0104769	0	0	0.022627	0	0.00354429	0.0456508	0	0	0.222103	0	0.15321	0	0	0.270054	0.962478
TCGA-AR-A0TQ-01A-11R-A084-07	0	1500	0.422863	0	0.0214391	0.0634451	0.0132862	0	0	0.104429	0.0851484	0	0.0618533	0	0	0.0803378	0.120496	0	0.0267028	0	0	0.512083	0.86604
TCGA-AR-A0TR-01A-11R-A084-07	1	160	0.0410511	0	0.034433	0.0629831	0	0.00990395	0	0.0386107	0.0658825	0	0.00280971	0	0.00341866	0.0582538	0.104585	0	0.578069	0	0	0.312707	0.950119
TCGA-AR-A0TS-01A-11R-A115-07	0	1138	0.357063	0.102783	0	0	0.00697692	0	0	0.107108	0.0352202	0	0.0514134	0	0	0.0908722	0.210886	0	0.0293351	0.00834146	0	0.599966	0.814926
TCGA-AR-A0TT-01A-31R-A084-07	0	1730	0.188602	0.0316301	0.119361	0.0417235	0	0.0258028	0	0.114818	0.0178455	0	0.0454275	0	0.00487426	0.32785	0.0452468	0	0	0.0368176	0	0.759047	0.735506
TCGA-AR-A0TU-01A-31R-A109-07	0	360	0.24108	0.0114038	0	0.0284743	0	0	0	0	0.0425212	0	0.177409	0	0.0143103	0.0035095	0.249854	0.0147288	0.21671	0	0	0.584375	0.837935
TCGA-AR-A0TV-01A-21R-A084-07	0	905	0.550967	0	0.0241838	0.0378762	0	0	0	0	0.0667432	0	0.0822505	0	0	0.0554196	0.151436	0	0.0311245	0	0	0.478077	0.88508
TCGA-AR-A0TW-01A-11R-A084-07	0	739	0.00585424	0	0.155211	0	0.00359062	0	0.0672554	0.129731	0.00276448	0	0.055506	0	9.00199e-05	0.151118	0.0350119	0.0114363	0.382431	0	0	0.645966	0.767577
TCGA-AR-A0TX-01A-11R-A084-07	0	15	0.052835	0.0593242	0.0760098	0	0	0	0	0.277777	0.0531078	0	0.128399	0	0	0.0825927	0.0855499	0	0.176299	0.0081049	0	0.640379	0.789558
TCGA-AR-A0TY-01A-12R-A115-07	1	1699	0.457616	0	0	0.0172891	0	0	0.0727681	0.0799828	0.095361	0	0.000974016	0	0.0031391	0.0185214	0.0751472	0	0.179201	0	0	0.104673	1.01311
TCGA-AR-A0TZ-01A-12R-A084-07	0	2316	0.0172298	0	0.0262062	0.0199954	0	0	0.0936414	0.420955	0.034459	0	0.0141172	0	0	0	0.0470943	0	0.326301	0	0	0.550624	0.84346
TCGA-AR-A0U0-01A-11R-A109-07	0	8	0.245956	0.163999	0.116691	0	0	0.0243668	0	0.0219755	0.117521	0	0.0504757	0	0	0.197204	0.0157731	0	0.0323815	0.0136565	0	0.717202	0.699284
TCGA-AR-A0U2-01A-11R-A109-07	1	2551	0.333639	0	0	0.0511149	0	0	0	0.165821	0.0593213	0	0.0303271	0	0.00192664	0.00101536	0.199674	0	0.157161	0	0	0.318377	0.947126
TCGA-AR-A0U3-01A-11R-A109-07	0	2317	0.267931	0.00221036	0.00686141	0.0112591	0	0	0.0907452	0.0718868	0.0637678	0	0.0153632	0	0.00204247	0	0.0347061	0	0.433227	0	0	0.536232	0.875318
TCGA-AR-A0U4-01A-11R-A109-07	0	1684	0.409776	0.0334697	0.0556001	0.0287249	0.0166373	0	0	0.0589311	0.050108	0	0.0691691	0	0	0.0118319	0.116314	0	0.0721403	0.0772982	0	0.479174	0.888945
TCGA-AR-A1AH-01A-11R-A12D-07	0	2298	0.311145	0	0	0.0247714	0	0	0	0.162926	0.0289231	0	0.0394351	0	0	0.00232141	0.0987119	0	0.311957	0.0198093	0	0.396301	0.921431
TCGA-AR-A1AI-01A-11R-A12P-07	0	1881	0.199884	0.0551124	0.00852024	0.0282213	0.0254795	0.00724985	0	0.00265331	0.0278559	0	0.0655745	0	0	0.223947	0.110266	0	0.181486	0.0637503	0	0.753068	0.660179
TCGA-AR-A1AJ-01A-21R-A12P-07	0	1605	0.281313	0.0381529	0.0667079	0.0183299	0	0.0106522	0	0.0790631	0.0561837	0	0.111053	0	0.0077845	0.0956308	0.184238	0	0	0.0508914	0	0.65428	0.774184
TCGA-AR-A1AK-01A-21R-A12P-07	0	1559	0.135935	0.0645194	0.055111	0	0.0281415	0	0.141236	0.0594463	0.061246	0.0219833	0.0362828	0	0	0.00496695	0.0868205	0	0.304311	0	0	0.562362	0.848575
TCGA-AR-A1AL-01A-21R-A12P-07	0	1485	0	0.0219026	0.0092372	0.016458	0.0231333	0	0.119441	0.357443	0.117387	0	0.0125827	0.0293904	0	0.0104293	0	0	0.282595	0	0	0.573709	0.840067
TCGA-AR-A1AM-01A-41R-A22K-07	0	1903	0	0	0.0477524	0.0176002	0.000269007	0	0.0834958	0.31686	0.049614	0.041499	0.0302831	0.0241004	0	0.04133	0.040393	0.00671736	0.300085	0	0	0.439154	0.899276
TCGA-AR-A1AN-01A-11R-A12P-07	0	1330	0.0421385	0	0	0	0	0	0.0626336	0.443728	0.0303032	0	0.0188677	0	0	0	0.0618068	0	0.340522	0	0	0.470825	0.882097
TCGA-AR-A1AO-01A-11R-A12P-07	0	1325	0	0	0.223584	0.108246	0	0	0	0.291541	0.0639888	0	0.068339	0	0.00686208	0.0142238	0.0410729	0	0.0660905	0.116052	0	0.609991	0.813696
TCGA-AR-A1AP-01A-11R-A12P-07	0	1216	0.2489	0.0147759	0.109109	0.0266126	0	0.00124108	0	0.166947	0.0366585	0	0.00123175	0	0.00581371	0	0	0	0.366176	0.0225345	0	0.583539	0.85428
TCGA-AR-A1AQ-01A-11R-A12P-07	0	1310	0.129958	0.000760096	0.0474567	0.0440622	0	0	0	0.0753458	0.00825168	0	0.059716	0	0.0143835	0.387768	0.109011	0	0.123287	0	0	0.763583	0.814367
TCGA-AR-A1AR-01A-31R-A137-07	1	524	0.396512	0.000307536	0	0.0174257	0	0	0.0585009	0.144013	0.070905	0	0.098091	0	0	0	0.135906	0	0.0783393	0	0	0.652806	0.808749
TCGA-AR-A1AS-01A-11R-A12P-07	0	1150	0.248314	0.0164243	0	0	0	0	0.0670436	0.156905	0.012497	0	9.11031e-05	0	0.00387664	0	0.0642142	0	0.430634	0	0	0.700361	0.808078
TCGA-AR-A1AT-01A-11R-A12P-07	1	1272	0.0947001	0.0314148	0.174777	0.0185522	0	0.00552917	0	0.0949154	0.0278125	0	0.0106655	0	0.0101689	0.0396894	0	0.00233976	0.489435	0	0	0.683867	0.802322
TCGA-AR-A1AU-01A-11R-A12P-07	0	1409	0.246896	0	0.010662	0.0190812	0	0	0.044989	0.259973	0.131184	0	0.0244341	0	0	0.0107639	0.0403246	0	0.211691	0	0	0.47349	0.888144
TCGA-AR-A1AV-01A-21R-A12P-07	0	1295	0.210013	0.00627707	0.00976526	0.0215925	0	0	0.112673	0.383325	0.0608928	0	0.0107763	0	0	0	0.0198612	0	0.164824	0	0	0.589574	0.82326
TCGA-AR-A1AW-01A-21R-A12P-07	0	1072	0.203956	0.0836406	0.108601	0.0709571	0	0	0	0.0313169	0.0153589	0	0.033988	0	0.0223287	0.364959	0	0	0.0648939	0	0	0.758234	0.784811
TCGA-AR-A1AX-01A-11R-A12P-07	0	1103	0	0.12805	0.0611064	0.00866437	0	0.00452803	0	0.277203	0.0478056	0	0.0468003	0	0.00888681	0.0518016	0.0567924	0.00433277	0.304029	0	0	0.554684	0.84874
TCGA-AR-A1AY-01A-21R-A12P-07	0	615	0.530801	0	0	0.00662602	0	0	0	0.126098	0.0054252	0	0.0381981	0	0	0	0.125149	0	0.167703	0	0	0.464676	0.89581
TCGA-AR-A24H-01A-11R-A169-07	0	3333	0.0810041	0	0.117268	0.0800196	0	0	0	0.130415	0.0384532	0	0.0368042	0	0.00137064	0.00214739	0.0935491	0	0.418968	0	0	0.451239	0.901218
TCGA-AR-A24K-01A-11R-A169-07	0	1548	0	0	0	0	0	0	0.0418022	0.561246	0.0464589	0	0.0203371	0	0	0.00570317	0.133182	0.0072301	0.184041	0	0	0.412527	0.915522
TCGA-AR-A24L-01A-11R-A169-07	0	2221	0	0	0	0.00548201	0.00380495	0	0.109169	0.554755	0.0323981	0	0.00640149	0	0	0.00659018	0.0324221	0	0.248977	0	0	0.715202	0.730865
TCGA-AR-A24M-01A-11R-A169-07	0	1991	0	0.0233604	0	0.00302329	0	0	0.0780549	0.350587	0.00457869	0	0.0124903	0	0	0.00953691	0.070952	0	0.447417	0	0	0.543733	0.85249
TCGA-AR-A24N-01A-11R-A169-07	0	2074	0	0.0232382	0	0	0.00105743	0	0.0864989	0.398458	0.0672557	0	0.0337436	0	0	0.0740824	0.0869333	0	0.228732	0	0	0.548549	0.841506
TCGA-AR-A24O-01A-11R-A169-07	0	1998	0	0.00166392	0.0100401	0.0196142	0	0	0.098845	0.439277	0.0726455	0	0.0236826	0	0	0.0171475	0.033716	0	0.283368	0	0	0.643356	0.794296
TCGA-AR-A24P-01A-11R-A169-07	0	26	0	0.0295083	0	0.00926091	0.00288201	0	0.0843249	0.498489	0.0470529	0	0.0182795	0.00768958	0	0.0193933	0.0576628	0	0.225457	0	0	0.612262	0.804029
TCGA-AR-A24Q-01A-12R-A169-07	0	2009	0.267542	0	0	0	0	0	0	0.259797	0	0	0.0469956	0.0252499	0	0.158022	0.229928	0	0.0124655	0	0	0.694894	0.727845
TCGA-AR-A24R-01A-11R-A169-07	0	1746	0.433257	0.0462714	0.0135066	0	0	0	0	0.219391	0.0879802	0	0.0470955	0	0	0.00365267	0.0736342	0	0.075212	0	0	0.517913	0.867674
TCGA-AR-A24S-01A-11R-A169-07	0	1888	0.131102	0.00408227	0.120173	0.0800209	0	0	0	0.331618	0.0362171	0	0.03726	0	0	0.00178962	0.0895084	0	0.168228	0	0	0.518761	0.863355
TCGA-AR-A24T-01A-11R-A169-07	0	1620	0	0.00221009	0.0615919	0.0333581	0	0	0	0.672325	0.0703394	0	0.0307985	0	0	0.0144758	0.0368843	0	0.0780166	0	0	0.785812	0.652797
TCGA-AR-A24U-01A-11R-A169-07	0	1623	0.247939	0	0	0.0844482	0	0	0	0.102327	0.0414544	0	0.0680365	0	0.00303382	0.224279	0.112694	0	0.101884	0.0139039	0	0.746486	0.668778
TCGA-AR-A24V-01A-21R-A169-07	0	1648	0	0.0138959	0.022089	0.0230841	0	0	0.02986	0.693902	0.0104735	0	0.0213489	0	0	0.0041525	0.0905304	0	0.0906633	0	0	0.822595	0.612841
TCGA-AR-A24W-01A-11R-A169-07	0	1550	0	0	0.00500985	0.00835291	0.00793051	0	0.123275	0.164372	0.0509147	0.0264174	0.0018231	0.0480646	0	0.0171362	0	0	0.546704	0	0	0.563679	0.856403
TCGA-AR-A24X-01A-11R-A169-07	0	1465	0.00420212	0.026599	0	0	0.0194527	0	0.121281	0.501713	0.0799237	0	0.0372352	0	0	0.0242854	0.0181056	0	0.167203	0	0	0.613946	0.801345
TCGA-AR-A24Z-01A-11R-A169-07	0	1574	0.207218	0	0.0257705	0.0573354	0	0	0.0642701	0.0901872	0.025713	0	0.0103169	0	0.00267109	0	0.0261221	0	0.490396	0	0	0.342665	0.940182
TCGA-AR-A250-01A-31R-A169-07	0	1708	0.0118776	0.0275068	0.116876	0	0	0	0	0.654767	0.013478	0	0.0505136	0	0	0.028796	0.0322814	0	0.0639036	0	0	0.697328	0.727923
TCGA-AR-A251-01A-12R-A169-07	0	1374	0.469256	0	0	0.0510521	0	0	0.0139479	0.0778455	0.0210942	0	0.0706201	0	0	0.0214684	0.134265	0	0.140451	0	0	0.435996	0.907673
TCGA-AR-A252-01A-11R-A169-07	0	1236	0.363376	0.0353368	0.0534943	0.0805655	0	0	0	0.0213571	0.0552479	0.0358444	0.0711875	0	0.0165528	0.200293	0.0529299	0	0.013815	0	0	0.718695	0.698129
TCGA-AR-A254-01A-21R-A169-07	0	1212	0.0696947	0.016757	0.108876	0.0354738	0	0.00909371	0	0.299607	0.00365952	0	0.0222335	0	0.00466425	0.0423445	0.0598834	0	0.311	0.0167132	0	0.51704	0.866041
TCGA-AR-A255-01A-11R-A169-07	0	1059	0	0.0410091	0.0413451	0.0112263	0	0	0.0496594	0.453918	0.0753526	0	0.0322005	0	0.000794663	0.0093752	0.0479971	0	0.237123	0	0	0.716465	0.749823
TCGA-AR-A256-01A-11R-A169-07	1	2854	0.321801	0	0	0.0010373	0	0	0.067297	0.0741055	0.0328854	0	0.0734381	0	0	0	0.163164	0.0180688	0.248203	0	0	0.363342	0.931444
TCGA-AR-A2LE-01A-11R-A180-07	0	3913	0.206399	0	0	0.0133902	0	0	0.0472554	0.159436	0.0704143	0	0.0495759	0	0	0.00401047	0.0383287	0	0.411189	0	0	0.396063	0.920983
TCGA-AR-A2LH-01A-31R-A18M-07	1	616	0.139533	0.219575	0.0631883	0	0.0461399	0	0	0.0503293	0.0902494	0	0.0551216	0	0	0.0469671	0.0321671	0	0.219748	0.0369806	0	0.52422	0.866719
TCGA-AR-A2LJ-01A-12R-A19W-07	0	1359	0.0332462	0	0.213712	0.037014	0	0	0	0.206768	0.0354958	0	0.0441919	0	0.00284134	0.0266024	0.122096	0.0175278	0.260505	0	0	0.403772	0.914186
TCGA-AR-A2LK-01A-11R-A180-07	0	1304	0	0.00955943	0	0.00315137	0	0	0.0795746	0.346876	0.00366036	0	0.00851674	0	0	0.0202062	0.217125	0	0.31133	0	0	0.595355	0.826985
TCGA-AR-A2LL-01A-11R-A180-07	0	224	0.0119071	0	0.102913	0.0713968	0	0	0.0845806	0.21165	0.0157392	0	0.00149554	0	0.00352476	0.0182215	0.111482	0	0.367089	0	0	0.444111	0.899721
TCGA-AR-A2LM-01A-11R-A180-07	0	1218	0	0.0585255	0.0462354	0	0.0115096	0	0.0691507	0.59837	0.0566872	0	0.0496011	0	0	0.00735739	0	0	0.102563	0	0	0.795788	0.657914
[truncated: 641 more rows]

## Sheet: TCGA-SKCM
id	status	OS.time	apCAFs	B.cells	C1QC..Macrophages	CD8..T.cells	cDC1	cDC2	eCAFs	Endothelial.cells	iCAFs	Langerhans.cells	myCAFs	NK.cells	pDCs	Tregs	Tumor.cells	P.value	Correlation	RMSE
[truncated: 459 more rows]

[truncated: 1 more sheets: TCGA-KIRC]
