# Supplementary material for: A pan-cancer single-cell transcriptional analysis of antigen-presenting cancer-associated fibroblasts in the tumor microenvironment
Source: Front Immunol. 2024 Jun 6;15:1372432. doi: 10.3389/fimmu.2024.1372432 (PMC11187094; doi:10.3389/fimmu.2024.1372432)
Supplement: Supplementary Table 7 — Gene lists of CD4+ effector T cells gene signature and apCAFs gene signatures derived from scRNA-seq data of various solid tumor types including HNSCC, OV, NPC, CC, CRC, BRCA, AM, CM, and RCC. HNSCC, Head and Neck Squamous Cell Carcinoma; OV, Ovarian Cancer; NPC, Nasopharyngeal Carcinoma; CC, Cervical Cancer; CRC, Colorectal Cancer; BRCA, Breast Cancer; AM, Acral Melanoma; CM, Cutaneous Melanoma; RCC, Renal Cell Carcinoma. [file Table_7.xlsx]

## Sheet: Gene signatures
CD4+ effector T cells gene signature	HNSCC apCAFs gene signature	OV apCAFs gene signature	NPC apCAFs gene signature	CC apCAFs gene signature	CRC apCAFs gene signature	BRCA apCAFs gene signature	AM apCAFs gene signature	CM apCAFs gene signature	RCC apCAFs gene signature
CX3CR1	GNLY	CD74	CXCR4	CCL19	NRXN1	CD74	HLA-DRA	CCL4	CCL4
FGFBP2	SRGN	HLA-DRA	CD52	CXCL9	CDH19	CD24	CD74	NKG7	NKG7
FCGR3A	GZMB	SRGN	RGS1	CD74	XKR4	SRGN	HLA-DRB1	CXCR4	CCL5
PDCD1	CD7	APOC1	HLA-DRA	C3	NRXN3	HLA-DRA	AREG	CCL5	IL32
DUSP4	CD3D	TYROBP	PTPRC	SULF1	SCN7A	HLA-DRB1	LYZ	CD52	CD3E
GZMK	CD52	SPP1	HLA-DQB1	CCL2	PPP2R2B	CCL5	HLA-DPA1	LTB	DUSP2
GZMA	CCL5	HLA-DPB1	NKG7	TNC	CADM2	HLA-DPA1	HLA-DPB1	CTSW	CD74
IFNG	CREM	LAPTM5	LTB	EMP1	ANK3	GAPDH	HLA-DQB1	HCST	CD52
CXCL13	GZMA	HLA-DPA1	CORO1A	TYMP	NCAM2	ENO1	HLA-DRB5	TRBC2	IL7R
HAVCR2	TNFRSF4	HLA-DRB1	CCL5	GBP4	CLU	IL32	HLA-DQA1	CORO1A	PTPRC
CXCR3	CXCR4	FCER1G	TRAC	KLF2	GPM6B	HLA-DPB1	SDS	CD3D	ZFP36L2
BHLHE40	TRAC	C1QA	CD3D	COL8A1	ITGB8	FXYD5	TYROBP	CD2	CST7
CD4	TRBC2	CCL3	CD69	DIO2	SORCS1	TNFAIP3	RGS2	RAC2	CD3D
	RGS1	HLA-DQA1	IGLC1	NRG1	FRMD5	SH3BGRL3	AIF1	CTHRC1	CD69
	ARHGDIB	APOE	CD2	TNFAIP3	KCNMB4	RAC2	CXCL9	TRAC	HSPA6
	DUSP4	CCL4	HLA-DPB1	KLF6	HLA-DRB1	MIF		MMP1	LAPTM5
	CORO1A	C1QB	LAPTM5	MGP	EHBP1	RPL22L1		PTPRC	PTPRCAP
	NKG7	CXCR4	SRGN	BST2	ADGRB3	COTL1		DPT	CORO1A
	TNFRSF18	CD7	TRBC1	CYP7B1	SHISA9	PKM		LRRC15	RAC2
	HLA-DRA	C15orf48	CD37	CTSS	SERPINA3	BNIP3		CD7	CD8A
	LAPTM5	RGS1	GZMK	NR4A2	S100B	SLC16A3		ISLR	CXCR4
	LTB	CCL5	CD74		AC016766.1	MT-ND6		CD48	HCST
	CD2	HLA-DQB1	HLA-DPA1		LGI4	CD82		SLC5A3	CYTIP
	BTG1		HLA-DRB1		ANK2			LAPTM5	LSP1
	TRBC1		COTL1		STARD13			SH3BGRL3	CD2
	CST7		TRBC2		BCL2			UNC5B	IL2RG
	CD74		GZMA		SEMA3C			CD53	FYB
	RAC2		CD79A		CD9			ARL4C	CTSW
	HCST		MS4A1		CHL1			STK4	HLA-DPA1
	HLA-DRB1		CCL4		TENM3			EVL	HLA-DRB1
	TIGIT				PAPPA			CD74
	SAMSN1				CD74
	TNFRSF1B
	CD3E
	REL
	PTPRC
