# Supplementary material for: A pan-cancer single-cell transcriptional analysis of antigen-presenting cancer-associated fibroblasts in the tumor microenvironment
Source: Front Immunol. 2024 Jun 6;15:1372432. doi: 10.3389/fimmu.2024.1372432 (PMC11187094; doi:10.3389/fimmu.2024.1372432)
Supplement: Supplementary Table 8 — GSVA results for gene signatures representing apCAFs and CD4+ effector T cells were computed using various bulk RNA-seq data including TCGA-HNSC, TCGA-OV, GSE102349-NPC, TCGA-CESC, TCGA-COAD, TCGA-READ, TCGA-BRCA, TCGA-SKCM, and TCGA-KIRC. [file Table_8.xlsx]

## Sheet: TCGA-HNSC
id	apCAFs gene signature	CD4+ effector T cells gene signature
TCGA-4P-AA8J-01A-11R-A39I-07	0.289667	0.0617749
TCGA-BA-4074-01A-01R-1436-07	-0.415851	-0.655262
TCGA-BA-4075-01A-01R-1436-07	-0.396539	-0.488245
TCGA-BA-4076-01A-01R-1436-07	-0.771827	-0.817461
TCGA-BA-4077-01B-01R-1436-07	0.635524	0.633153
TCGA-BA-4078-01A-01R-1436-07	-0.444053	-0.54205
TCGA-BA-5149-01A-01R-1514-07	-0.43868	-0.319477
TCGA-BA-5151-01A-01R-1436-07	0.0549351	-0.0967182
TCGA-BA-5152-01A-02R-1873-07	0.687095	0.61064
TCGA-BA-5153-01A-01R-1436-07	0.631822	0.34563
TCGA-BA-5555-01A-01R-1514-07	0.124581	-0.129457
TCGA-BA-5556-01A-01R-1514-07	0.795333	0.703207
TCGA-BA-5557-01A-01R-1514-07	0.691444	0.689904
TCGA-BA-5558-01A-01R-1514-07	0.530934	0.412315
TCGA-BA-5559-01A-01R-1514-07	0.703163	0.610342
TCGA-BA-6868-01B-12R-1915-07	-0.790581	-0.771766
TCGA-BA-6869-01A-11R-1873-07	-0.366605	-0.508024
TCGA-BA-6870-01A-11R-1873-07	0.202995	-0.32808
TCGA-BA-6871-01A-11R-1873-07	-0.00757314	0.0575636
TCGA-BA-6872-01A-11R-1873-07	-0.659643	-0.50861
TCGA-BA-6873-01A-11R-1873-07	-0.466964	-0.246053
TCGA-BA-7269-01A-11R-2016-07	-0.377062	-0.532836
TCGA-BA-A4IF-01A-11R-A266-07	-0.80079	-0.726313
TCGA-BA-A4IG-01A-11R-A266-07	-0.186632	-0.339107
TCGA-BA-A4IH-01A-11R-A266-07	-0.382118	-0.0342159
TCGA-BA-A4II-01A-11R-A266-07	-0.360644	-0.387624
TCGA-BA-A6D8-01A-31R-A31N-07	-0.523642	-0.657011
TCGA-BA-A6DA-01A-31R-A31N-07	-0.476286	-0.53307
TCGA-BA-A6DB-01A-11R-A30B-07	0.561893	0.63737
TCGA-BA-A6DD-01A-12R-A31N-07	0.609232	0.561693
TCGA-BA-A6DE-01A-22R-A31N-07	-0.682836	-0.625295
TCGA-BA-A6DG-01A-21R-A30B-07	-0.0399043	-0.100805
TCGA-BA-A6DI-01A-11R-A30B-07	-0.760698	-0.647451
TCGA-BA-A6DJ-01A-11R-A30B-07	0.604596	0.514626
TCGA-BA-A6DL-01A-21R-A30B-07	-0.74627	-0.636602
TCGA-BA-A8YP-01A-11R-A39I-07	-0.653656	-0.637166
TCGA-BB-4217-01A-11R-2081-07	0.675842	0.267815
TCGA-BB-4223-01A-01R-1436-07	0.128504	-0.00669008
TCGA-BB-4224-01A-01R-1436-07	-0.778234	-0.783528
TCGA-BB-4225-01A-01R-1436-07	0.748822	0.70053
TCGA-BB-4227-01A-01R-1873-07	-0.73758	-0.769133
TCGA-BB-4228-01A-01R-1436-07	-0.0615581	0.289209
TCGA-BB-7861-01A-11R-2232-07	0.805755	0.746062
TCGA-BB-7862-01A-21R-2232-07	-0.590523	-0.630647
TCGA-BB-7863-01A-11R-2232-07	-0.761364	-0.69116
TCGA-BB-7864-01A-11R-2232-07	-0.831575	-0.783708
TCGA-BB-7866-01A-11R-2232-07	0.273166	0.26254
TCGA-BB-7870-01A-11R-2232-07	-0.439054	-0.344839
TCGA-BB-7871-01A-11R-2232-07	-0.304316	-0.429068
TCGA-BB-7872-01A-11R-2232-07	0.00445908	0.122028
TCGA-BB-8596-01A-11R-2403-07	-0.112559	-0.426965
TCGA-BB-8601-01A-11R-2403-07	-0.794279	-0.726606
TCGA-BB-A5HU-01A-11R-A28V-07	-0.597518	-0.486153
TCGA-BB-A5HY-01A-11R-A28V-07	-0.709818	-0.563423
TCGA-BB-A5HZ-01A-21R-A28V-07	-0.763525	-0.594846
TCGA-BB-A6UM-01A-12R-A34R-07	0.338796	0.28743
TCGA-BB-A6UO-01A-12R-A34R-07	-0.511801	-0.582683
TCGA-C9-A47Z-01A-11R-A24H-07	-0.707131	-0.732147
TCGA-C9-A480-01A-12R-A24H-07	-0.625147	-0.490895
TCGA-CN-4722-01A-01R-1436-07	-0.595756	-0.549634
TCGA-CN-4723-01A-01R-1436-07	-0.404413	-0.382996
TCGA-CN-4725-01A-01R-1436-07	-0.821113	-0.774654
TCGA-CN-4726-01A-01R-1436-07	-0.504409	-0.420903
TCGA-CN-4727-01A-01R-1436-07	-0.742448	-0.857619
TCGA-CN-4728-01A-01R-1436-07	0.619062	0.597006
TCGA-CN-4729-01A-01R-1436-07	-0.479246	-0.519385
TCGA-CN-4730-01A-01R-1436-07	-0.787902	-0.782955
TCGA-CN-4731-01A-01R-1436-07	-0.328176	-0.273761
TCGA-CN-4733-01A-02R-1873-07	0.847962	0.818219
TCGA-CN-4734-01A-01R-1436-07	0.779436	0.717081
TCGA-CN-4735-01A-01R-1436-07	0.480941	0.408832
TCGA-CN-4736-01A-01R-1436-07	0.690101	0.645202
TCGA-CN-4737-01A-01R-1436-07	-0.693066	-0.635138
TCGA-CN-4738-01A-02R-1514-07	0.256739	0.500701
TCGA-CN-4739-01A-02R-1514-07	-0.107515	-0.236158
TCGA-CN-4740-01A-01R-1436-07	0.59318	0.638399
TCGA-CN-4741-01A-01R-1436-07	-0.623355	-0.55347
TCGA-CN-4742-01A-02R-1514-07	-0.153357	-0.0143159
TCGA-CN-5355-01A-01R-1436-07	-0.526042	-0.537426
TCGA-CN-5356-01A-01R-1436-07	-0.509352	-0.3911
TCGA-CN-5358-01A-01R-1514-07	0.696778	0.714146
TCGA-CN-5359-01A-01R-1436-07	0.479887	0.527267
TCGA-CN-5360-01A-01R-1436-07	0.566645	0.636283
TCGA-CN-5361-01A-01R-1436-07	-0.493362	-0.346087
TCGA-CN-5363-01A-01R-1436-07	0.357864	0.433541
TCGA-CN-5364-01A-01R-1436-07	-0.278267	-0.0487212
TCGA-CN-5365-01A-01R-1436-07	-0.0317173	0.345957
TCGA-CN-5366-01A-01R-1436-07	-0.0357346	0.0750072
TCGA-CN-5367-01A-01R-1436-07	-0.529465	-0.610657
TCGA-CN-5369-01A-01R-1436-07	0.585979	0.604233
TCGA-CN-5370-01A-01R-2016-07	0.605882	0.648029
TCGA-CN-5373-01A-01R-1436-07	0.655946	0.734131
TCGA-CN-5374-01A-01R-1436-07	0.331994	0.185558
TCGA-CN-6010-01A-11R-1686-07	-0.580291	-0.247851
TCGA-CN-6011-01A-11R-1686-07	-0.496331	-0.619372
TCGA-CN-6012-01A-11R-1686-07	0.192366	0.333474
TCGA-CN-6013-01A-11R-1686-07	0.766851	0.672675
TCGA-CN-6016-01A-11R-1686-07	0.503715	0.274141
TCGA-CN-6017-01A-11R-1686-07	0.851506	0.841462
TCGA-CN-6018-01A-11R-1686-07	0.565172	0.689835
TCGA-CN-6019-01A-11R-1686-07	0.653997	0.617795
TCGA-CN-6020-01A-11R-1686-07	-0.0941808	-0.0441926
TCGA-CN-6021-01A-11R-1686-07	-0.432346	-0.523022
TCGA-CN-6022-01A-21R-1686-07	0.0546981	-0.231177
TCGA-CN-6023-01A-11R-1686-07	0.554405	0.420179
TCGA-CN-6024-01A-11R-1686-07	-0.763206	-0.807765
TCGA-CN-6988-01A-11R-1915-07	-0.870146	-0.807847
TCGA-CN-6989-01A-11R-1915-07	0.345506	-0.0752687
TCGA-CN-6992-01A-11R-1915-07	-0.650833	-0.576999
TCGA-CN-6994-01A-11R-1915-07	-0.598503	-0.485953
TCGA-CN-6995-01A-31R-2016-07	0.68076	0.547194
TCGA-CN-6996-01A-11R-1915-07	0.634273	0.668904
TCGA-CN-6997-01A-11R-2016-07	-0.666078	-0.716428
TCGA-CN-6998-01A-23R-2016-07	-0.491097	-0.428301
TCGA-CN-A497-01A-11R-A24H-07	-0.329154	-0.501817
TCGA-CN-A498-01A-11R-A24H-07	-0.454089	-0.440851
TCGA-CN-A499-01A-11R-A24H-07	0.547551	0.686519
TCGA-CN-A49A-01A-11R-A24H-07	-0.888114	-0.91692
TCGA-CN-A49B-01A-31R-A24H-07	0.766002	0.488299
TCGA-CN-A49C-01A-11R-A24H-07	-0.487292	-0.399294
TCGA-CN-A63T-01A-11R-A28V-07	0.621311	0.427524
TCGA-CN-A63U-01A-11R-A30B-07	-0.764718	-0.788736
TCGA-CN-A63V-01A-11R-A466-07	-0.580515	-0.446921
TCGA-CN-A63W-01A-11R-A30B-07	-0.530626	-0.638544
TCGA-CN-A641-01A-11R-A30B-07	-0.812289	-0.824036
TCGA-CN-A642-01A-12R-A30B-07	0.503948	0.261698
TCGA-CN-A6UY-01A-12R-A34R-07	0.669824	0.47917
TCGA-CN-A6V1-01A-12R-A34R-07	0.798132	0.686084
TCGA-CN-A6V3-01A-12R-A34R-07	-0.127863	-0.214316
TCGA-CN-A6V6-01A-12R-A34R-07	0.619049	0.573546
TCGA-CN-A6V7-01A-12R-A34R-07	-0.524521	-0.12
TCGA-CQ-5323-01A-01R-1686-07	-0.480601	-0.245211
TCGA-CQ-5324-01A-01R-1686-07	0.06492	0.576333
TCGA-CQ-5325-01A-01R-1686-07	0.800154	0.74241
TCGA-CQ-5326-01A-01R-1873-07	-0.360272	-0.395272
TCGA-CQ-5327-01A-01R-1686-07	0.666113	0.723428
TCGA-CQ-5329-01A-01R-1686-07	0.289311	0.444074
TCGA-CQ-5330-01A-01R-1686-07	0.527815	0.613378
TCGA-CQ-5331-01A-02R-1873-07	0.690517	0.557328
TCGA-CQ-5332-01A-01R-1686-07	-0.576733	-0.218793
TCGA-CQ-5333-01A-01R-2403-07	0.709932	0.670004
TCGA-CQ-5334-01A-01R-1686-07	0.704766	0.656087
TCGA-CQ-6218-01A-11R-1915-07	0.0421639	0.189085
TCGA-CQ-6219-01A-11R-1915-07	0.697147	0.672491
TCGA-CQ-6220-01A-11R-1915-07	-0.381956	-0.347866
TCGA-CQ-6221-01A-11R-2081-07	-0.418307	-0.262452
TCGA-CQ-6222-01A-11R-1915-07	0.665947	0.679943
TCGA-CQ-6223-01A-11R-1915-07	-0.242225	-0.186259
TCGA-CQ-6224-01A-11R-1915-07	0.33999	0.18391
TCGA-CQ-6225-01A-11R-1915-07	-0.800367	-0.838653
TCGA-CQ-6227-01A-11R-1915-07	-0.311839	-0.421265
TCGA-CQ-6228-01A-11R-1915-07	-0.62648	-0.414975
TCGA-CQ-6229-01A-11R-1915-07	-0.163287	0.051853
TCGA-CQ-7063-01A-11R-2403-07	0.759198	0.693566
TCGA-CQ-7065-01A-11R-2081-07	-0.822717	-0.825001
TCGA-CQ-7067-01A-11R-2232-07	-0.285648	-0.202086
TCGA-CQ-7068-01A-11R-2081-07	0.702	0.654176
TCGA-CQ-7069-01A-11R-2403-07	-0.552158	-0.545808
TCGA-CQ-7071-01A-12R-A30B-07	-0.0924013	0.324469
TCGA-CQ-7072-01A-21R-A30B-07	-0.572948	-0.666603
TCGA-CQ-A4C6-01A-11R-A24Z-07	0.117915	0.26668
TCGA-CQ-A4C7-01A-11R-A24Z-07	-0.643407	-0.523644
TCGA-CQ-A4C9-01A-11R-A24Z-07	-0.725033	-0.781473
TCGA-CQ-A4CA-01A-11R-A24Z-07	0.561263	0.545376
TCGA-CQ-A4CB-01A-11R-A24Z-07	-0.495569	-0.455968
TCGA-CQ-A4CD-01A-21R-A24Z-07	-0.0660844	-0.141448
TCGA-CQ-A4CE-01A-11R-A266-07	-0.471352	-0.349868
TCGA-CQ-A4CG-01A-11R-A266-07	-0.689997	-0.399169
TCGA-CQ-A4CH-01A-11R-A266-07	-0.674663	-0.697175
TCGA-CQ-A4CI-01A-11R-A266-07	-0.7834	-0.779424
TCGA-CR-5243-01A-01R-1514-07	0.400904	0.0708076
TCGA-CR-5247-01A-01R-2016-07	-0.76092	-0.728063
TCGA-CR-5248-01A-01R-2016-07	0.715457	0.732995
TCGA-CR-5249-01A-01R-1514-07	0.607867	0.527275
TCGA-CR-5250-01A-01R-1514-07	0.378245	-0.257615
TCGA-CR-6467-01A-11R-1873-07	0.645164	0.694272
TCGA-CR-6470-01A-11R-1873-07	0.692776	0.654124
TCGA-CR-6471-01A-11R-1873-07	0.691528	0.607312
TCGA-CR-6472-01A-11R-1873-07	-0.503042	-0.5264
TCGA-CR-6473-01A-11R-1873-07	-0.511701	-0.529626
TCGA-CR-6474-01A-11R-1873-07	0.473786	0.341012
TCGA-CR-6477-01A-11R-1873-07	0.490667	0.159736
TCGA-CR-6478-01A-11R-1873-07	0.712546	0.703978
TCGA-CR-6480-01A-11R-1873-07	-0.171102	-0.153634
TCGA-CR-6481-01A-11R-1873-07	0.778784	0.781638
TCGA-CR-6482-01A-11R-1873-07	0.680414	0.58727
TCGA-CR-6484-01A-11R-1873-07	0.704855	0.669887
TCGA-CR-6487-01A-11R-1873-07	0.850787	0.783177
TCGA-CR-6488-01A-12R-2081-07	0.340824	0.112995
TCGA-CR-6491-01A-11R-1873-07	-0.50304	-0.361375
TCGA-CR-6492-01A-12R-2081-07	-0.123699	0.00743692
TCGA-CR-6493-01A-11R-1873-07	-0.717251	-0.545325
TCGA-CR-7364-01A-11R-2016-07	-0.378356	-0.411399
TCGA-CR-7365-01A-11R-2016-07	-0.599771	-0.474803
TCGA-CR-7367-01A-11R-2016-07	-0.171376	-0.120038
TCGA-CR-7368-01A-11R-2132-07	0.408868	0.0388782
TCGA-CR-7369-01A-11R-2132-07	-0.22758	-0.438867
TCGA-CR-7370-01A-11R-2132-07	-0.438547	-0.228314
TCGA-CR-7371-01A-11R-2016-07	0.369627	0.383154
TCGA-CR-7372-01A-11R-2016-07	-0.582509	-0.281246
TCGA-CR-7373-01A-11R-2016-07	0.666536	0.600065
TCGA-CR-7374-01A-11R-2016-07	-0.349506	-0.500501
TCGA-CR-7376-01A-11R-2132-07	0.821123	0.858481
TCGA-CR-7377-01A-11R-2016-07	0.768358	0.787843
TCGA-CR-7379-01A-11R-2016-07	-0.385458	-0.308463
TCGA-CR-7380-01A-11R-2016-07	-0.39718	-0.168896
TCGA-CR-7382-01A-11R-2132-07	0.625107	0.616937
TCGA-CR-7383-01A-11R-2132-07	0.603265	0.629777
TCGA-CR-7385-01A-11R-2016-07	0.57527	0.510329
TCGA-CR-7386-01A-11R-2016-07	0.791489	0.760447
TCGA-CR-7388-01A-11R-2016-07	0.265552	0.0532508
TCGA-CR-7389-01A-11R-2016-07	-0.382537	-0.146444
TCGA-CR-7390-01A-11R-2016-07	-0.720559	-0.720809
TCGA-CR-7391-01A-11R-2016-07	0.662526	0.688304
TCGA-CR-7392-01A-11R-2016-07	0.655362	0.69453
TCGA-CR-7393-01A-11R-2016-07	0.72034	0.67509
TCGA-CR-7394-01A-11R-2016-07	0.783867	0.803559
TCGA-CR-7395-01A-11R-2016-07	0.780409	0.77404
TCGA-CR-7397-01A-11R-2016-07	-0.175262	0.442719
TCGA-CR-7398-01A-11R-2016-07	-0.563645	-0.520376
TCGA-CR-7399-01A-11R-2016-07	0.712044	0.724333
TCGA-CR-7401-01A-11R-2016-07	-0.430719	-0.45234
TCGA-CR-7402-01A-11R-2016-07	0.249262	-0.395626
TCGA-CR-7404-01A-11R-2132-07	0.447158	0.424155
TCGA-CV-5430-01A-02R-1686-07	0.272684	-0.157875
TCGA-CV-5431-01A-01R-1514-07	0.7008	0.689584
TCGA-CV-5432-01A-02R-1686-07	-0.661958	-0.522063
TCGA-CV-5434-01A-01R-1686-07	-0.00647047	0.0798046
TCGA-CV-5435-01A-01R-1686-07	-0.782972	-0.846998
TCGA-CV-5436-01A-01R-1514-07	-0.519097	-0.403982
TCGA-CV-5439-01A-01R-1686-07	-0.305367	-0.21438
TCGA-CV-5440-01A-01R-1514-07	-0.796045	-0.587441
TCGA-CV-5441-01A-01R-1514-07	-0.644289	-0.548528
TCGA-CV-5442-01A-01R-1514-07	-0.813657	-0.607826
TCGA-CV-5443-01A-01R-1514-07	0.535856	0.464034
TCGA-CV-5444-01A-02R-1514-07	0.495593	0.610149
TCGA-CV-5966-01A-11R-1686-07	0.406963	0.302778
TCGA-CV-5970-01A-11R-1686-07	-0.571128	-0.245754
TCGA-CV-5971-01A-11R-1686-07	0.545752	0.611173
TCGA-CV-5973-01A-11R-1686-07	-0.594134	-0.769009
TCGA-CV-5976-01A-11R-1686-07	-0.660031	-0.46807
TCGA-CV-5977-01A-11R-1686-07	-0.609273	-0.535358
TCGA-CV-5978-01A-11R-1686-07	-0.29784	-0.283848
TCGA-CV-5979-01A-11R-1686-07	-0.593764	-0.427468
TCGA-CV-6003-01A-11R-1686-07	-0.69349	-0.659072
TCGA-CV-6433-01A-11R-1686-07	0.770059	0.683967
TCGA-CV-6436-01A-11R-1686-07	0.634662	0.593562
TCGA-CV-6441-01A-11R-1686-07	-0.692008	-0.628502
TCGA-CV-6933-01A-11R-1915-07	-0.175408	-0.261037
TCGA-CV-6934-01A-11R-1915-07	0.64451	0.71129
TCGA-CV-6935-01A-11R-1915-07	-0.59735	-0.461445
TCGA-CV-6936-01A-11R-1915-07	-0.0182159	0.0470882
TCGA-CV-6937-01A-11R-2016-07	-0.620691	-0.616389
TCGA-CV-6938-01A-11R-1915-07	0.65554	0.664376
TCGA-CV-6939-01A-11R-1915-07	0.514627	0.527862
TCGA-CV-6940-01A-11R-1915-07	-0.634106	-0.496241
TCGA-CV-6941-01A-11R-1915-07	-0.427775	-0.425549
TCGA-CV-6942-01A-21R-2016-07	0.390335	0.272119
TCGA-CV-6943-01A-11R-1915-07	0.847963	0.852648
TCGA-CV-6945-01A-11R-1915-07	-0.778109	-0.809726
TCGA-CV-6948-01A-11R-1915-07	-0.27318	0.0353691
TCGA-CV-6950-01A-11R-1915-07	-0.465811	-0.268378
TCGA-CV-6951-01A-11R-1915-07	-0.765319	-0.656447
TCGA-CV-6952-01A-11R-1915-07	-0.00885627	0.0615578
TCGA-CV-6953-01A-11R-1915-07	-0.291547	-0.11397
TCGA-CV-6954-01A-11R-1915-07	-0.0684243	-0.0586871
TCGA-CV-6955-01A-11R-2016-07	0.338493	0.397363
TCGA-CV-6956-01A-21R-2016-07	-0.839512	-0.819302
TCGA-CV-6959-01A-11R-1915-07	0.123789	0.369555
TCGA-CV-6960-01A-41R-2016-07	-0.762853	-0.787032
TCGA-CV-6961-01A-21R-1915-07	-0.138844	-0.106062
TCGA-CV-6962-01A-11R-1915-07	-0.7913	-0.834997
TCGA-CV-7089-01A-11R-2016-07	-0.251007	-0.202783
TCGA-CV-7090-01A-11R-2016-07	0.610839	0.502952
TCGA-CV-7091-01A-11R-2016-07	-0.361893	-0.080605
TCGA-CV-7095-01A-21R-2016-07	-0.625138	-0.422971
TCGA-CV-7097-01A-11R-2016-07	0.567534	0.567071
TCGA-CV-7099-01A-41R-2016-07	0.494816	0.671889
TCGA-CV-7100-01A-11R-2016-07	0.0670517	0.131614
TCGA-CV-7101-01A-11R-2016-07	0.230652	0.391517
TCGA-CV-7102-01A-11R-2016-07	-0.166268	-0.0871877
TCGA-CV-7103-01A-21R-2016-07	-0.500748	-0.673772
TCGA-CV-7104-01A-11R-2016-07	0.544955	0.635434
TCGA-CV-7177-01A-11R-2016-07	-0.699728	-0.529972
TCGA-CV-7178-01A-21R-2016-07	0.558673	0.55412
TCGA-CV-7180-01A-11R-2016-07	-0.630789	-0.324967
TCGA-CV-7183-01A-11R-2016-07	-0.767806	-0.733367
TCGA-CV-7235-01A-11R-2016-07	0.762161	0.654405
TCGA-CV-7236-01A-11R-2016-07	-0.390287	-0.2776
TCGA-CV-7238-01A-11R-2016-07	0.267453	0.23727
TCGA-CV-7242-01A-11R-2016-07	0.506726	0.344571
TCGA-CV-7243-01A-11R-2016-07	-0.704011	-0.801821
TCGA-CV-7245-01A-11R-2016-07	-0.681315	-0.593759
TCGA-CV-7247-01A-11R-2016-07	-0.793633	-0.651877
TCGA-CV-7248-01A-11R-2016-07	0.32958	0.131665
TCGA-CV-7250-01A-11R-2016-07	-0.590303	-0.474129
TCGA-CV-7252-01A-11R-2016-07	-0.124049	0.109374
TCGA-CV-7253-01A-11R-2016-07	-0.815787	-0.735858
TCGA-CV-7254-01A-11R-2016-07	0.670845	0.661619
TCGA-CV-7255-01A-11R-2016-07	-0.792709	-0.661545
TCGA-CV-7261-01A-11R-2016-07	-0.609502	-0.515439
TCGA-CV-7263-01A-11R-2016-07	0.339878	0.297452
TCGA-CV-7406-01A-11R-2081-07	-0.650641	-0.606053
TCGA-CV-7407-01A-11R-2081-07	0.592645	0.497337
TCGA-CV-7409-01A-31R-2232-07	0.267632	0.323381
TCGA-CV-7410-01A-21R-2081-07	0.730881	0.580356
TCGA-CV-7411-01A-11R-2081-07	-0.568783	-0.32456
TCGA-CV-7413-01A-11R-2081-07	0.0768284	-0.109245
TCGA-CV-7414-01A-11R-2081-07	-0.387485	-0.454839
TCGA-CV-7415-01A-11R-2081-07	0.554972	0.142923
TCGA-CV-7416-01A-11R-2081-07	-0.60785	-0.341017
TCGA-CV-7418-01A-11R-2081-07	-0.37487	-0.324601
TCGA-CV-7421-01A-11R-2081-07	-0.616017	-0.43091
TCGA-CV-7422-01A-21R-2081-07	-0.174651	-0.0527662
TCGA-CV-7423-01A-11R-2081-07	-0.800599	-0.765484
TCGA-CV-7424-01A-11R-2081-07	-0.530928	-0.433802
TCGA-CV-7425-01A-11R-2081-07	0.242704	0.339212
TCGA-CV-7427-01A-11R-2081-07	0.687894	0.670606
TCGA-CV-7428-01A-11R-2132-07	0.370752	0.573444
TCGA-CV-7429-01A-11R-2132-07	0.0495466	0.127594
TCGA-CV-7430-01A-11R-2132-07	-0.754041	-0.679667
TCGA-CV-7432-01A-11R-2132-07	-0.724893	-0.579744
TCGA-CV-7433-01A-11R-2132-07	0.842833	0.710807
TCGA-CV-7434-01A-11R-2132-07	-0.156433	0.0853889
TCGA-CV-7435-01A-11R-2132-07	0.263265	0.116223
TCGA-CV-7437-01A-21R-2132-07	-0.69761	-0.591007
TCGA-CV-7438-01A-21R-2132-07	-0.0323018	0.0825261
TCGA-CV-7440-01A-11R-2132-07	-0.582498	-0.555495
TCGA-CV-7446-01A-11R-2232-07	-0.632591	-0.436637
TCGA-CV-7568-01A-11R-2232-07	-0.590457	-0.434949
TCGA-CV-A45O-01A-21R-A24H-07	-0.505671	-0.309977
TCGA-CV-A45P-01A-11R-A24H-07	-0.733339	-0.625991
TCGA-CV-A45Q-01A-11R-A24H-07	-0.446218	-0.641004
TCGA-CV-A45R-01A-11R-A24H-07	-0.306987	0.0820368
TCGA-CV-A45T-01A-11R-A24H-07	0.725591	0.639351
TCGA-CV-A45U-01A-12R-A24H-07	-0.396118	-0.501314
TCGA-CV-A45V-01A-21R-A24Z-07	-0.221376	0.424558
TCGA-CV-A45W-01A-11R-A24Z-07	0.222524	0.292453
TCGA-CV-A45X-01A-21R-A24Z-07	-0.701064	-0.727374
TCGA-CV-A45Y-01A-11R-A24Z-07	0.634035	0.497629
TCGA-CV-A45Z-01A-21R-A24Z-07	0.18152	0.187003
TCGA-CV-A460-01A-21R-A24Z-07	0.66794	0.669067
TCGA-CV-A461-01A-41R-A266-07	0.684374	0.66539
TCGA-CV-A463-01A-11R-A266-07	-0.633008	-0.575157
TCGA-CV-A464-01A-11R-A266-07	-0.0161793	0.0555076
TCGA-CV-A465-01A-11R-A266-07	-0.826976	-0.83698
TCGA-CV-A468-01A-11R-A266-07	0.690549	0.721684
TCGA-CV-A6JD-01A-11R-A31N-07	0.66165	0.728427
TCGA-CV-A6JE-01A-11R-A31N-07	0.503152	-0.207746
TCGA-CV-A6JM-01A-11R-A31N-07	-0.415865	-0.669029
TCGA-CV-A6JN-01A-11R-A31N-07	0.0873691	-0.470063
TCGA-CV-A6JO-01B-11R-A34R-07	0.654153	0.637335
TCGA-CV-A6JT-01A-11R-A31N-07	0.0864187	-0.376386
TCGA-CV-A6JU-01A-11R-A31N-07	-0.444035	-0.679116
TCGA-CV-A6JY-01A-11R-A31N-07	-0.795683	-0.76105
TCGA-CV-A6JZ-01A-11R-A31N-07	0.726473	0.557838
TCGA-CV-A6K0-01B-21R-A31N-07	0.507606	0.700812
TCGA-CV-A6K1-01A-11R-A31N-07	-0.24329	-0.455316
TCGA-CV-A6K2-01A-11R-A31N-07	-0.503815	0.0330651
TCGA-CX-7082-01A-11R-2016-07	-0.605043	-0.556707
TCGA-CX-7085-01A-21R-2016-07	0.777954	0.7568
TCGA-CX-7086-01A-11R-2081-07	-0.671601	-0.675128
TCGA-CX-7219-01A-11R-2016-07	0.386994	0.321347
TCGA-CX-A4AQ-01A-11R-A24Z-07	0.594731	0.202853
TCGA-D6-6515-01A-21R-1873-07	0.707052	0.675361
TCGA-D6-6516-01A-11R-1873-07	0.430048	0.448804
TCGA-D6-6517-01A-11R-1873-07	-0.210517	-0.513903
TCGA-D6-6823-01A-11R-1915-07	-0.638103	-0.765697
TCGA-D6-6824-01A-11R-1915-07	0.621373	0.585322
TCGA-D6-6825-01A-21R-1915-07	0.690215	0.721645
TCGA-D6-6826-01A-11R-1915-07	0.286773	0.264745
TCGA-D6-6827-01A-11R-1915-07	-0.643163	-0.603837
TCGA-D6-8568-01A-11R-2403-07	-0.456599	-0.312701
TCGA-D6-8569-01A-11R-2403-07	-0.581153	-0.551963
TCGA-D6-A4Z9-01A-11R-A24Z-07	-0.642205	-0.0662039
TCGA-D6-A4ZB-01A-11R-A24Z-07	-0.67029	-0.678285
TCGA-D6-A6EK-01A-11R-A31N-07	0.630874	0.296229
TCGA-D6-A6EM-01A-21R-A31N-07	0.626622	0.55169
TCGA-D6-A6EN-01A-11R-A31N-07	0.794337	0.697307
TCGA-D6-A6EO-01A-11R-A31N-07	-0.693023	-0.726081
TCGA-D6-A6EP-01A-11R-A31N-07	-0.560536	-0.611184
TCGA-D6-A6EQ-01A-11R-A31N-07	0.389344	-0.441808
TCGA-D6-A6ES-01A-12R-A31N-07	-0.450888	-0.617391
TCGA-D6-A74Q-01A-11R-A34R-07	-0.204782	-0.435427
TCGA-DQ-5624-01A-01R-1873-07	0.167474	-0.41111
TCGA-DQ-5625-01A-01R-1873-07	0.739984	0.513006
TCGA-DQ-5629-01A-01R-1873-07	-0.787754	-0.778976
TCGA-DQ-5630-01A-01R-1873-07	0.671664	0.622625
TCGA-DQ-5631-01A-01R-1873-07	-0.733845	-0.788859
TCGA-DQ-7588-01A-11R-2081-07	-0.804467	-0.662145
TCGA-DQ-7589-01A-11R-2232-07	-0.805203	-0.785515
TCGA-DQ-7590-01A-11R-2232-07	0.820206	0.833545
TCGA-DQ-7591-01A-11R-2081-07	-0.020509	-0.274652
TCGA-DQ-7592-01A-11R-2081-07	-0.0389301	-0.012815
TCGA-DQ-7593-01A-11R-2232-07	0.643249	0.462174
TCGA-DQ-7594-01A-11R-2232-07	0.456573	0.42488
TCGA-DQ-7595-01A-11R-2232-07	-0.701833	-0.781998
TCGA-DQ-7596-01A-11R-2232-07	0.407628	0.273608
TCGA-F7-7848-01A-11R-2132-07	0.198366	-0.0410583
TCGA-F7-8298-01A-11R-2403-07	-0.608042	-0.565568
TCGA-F7-8489-01A-31R-2403-07	0.731341	0.635058
TCGA-F7-A50G-01A-11R-A266-07	0.265717	0.444543
TCGA-F7-A50I-01A-11R-A28V-07	-0.423859	-0.454114
TCGA-F7-A50J-01A-21R-A28V-07	-0.403672	-0.0846021
TCGA-F7-A61S-01A-11R-A28V-07	0.387305	0.274826
TCGA-F7-A61V-01A-11R-A28V-07	-0.650121	-0.694449
TCGA-F7-A61W-01A-11R-A28V-07	-0.82363	-0.862361
TCGA-F7-A620-01A-11R-A28V-07	0.643669	0.591308
TCGA-F7-A622-01A-11R-A28V-07	-0.685683	-0.686833
TCGA-F7-A623-01A-11R-A28V-07	-0.533965	-0.422248
TCGA-F7-A624-01A-22R-A30B-07	0.714017	0.513401
TCGA-H7-7774-01A-21R-2081-07	0.0989685	0.237971
TCGA-H7-8501-01A-11R-2403-07	0.778253	0.734637
TCGA-H7-8502-01A-11R-2403-07	-0.622702	-0.637881
TCGA-H7-A6C4-01A-11R-A30B-07	-0.0817325	-0.430923
TCGA-H7-A76A-01A-51R-A34R-07	0.762003	0.718826
TCGA-HD-7229-01A-11R-2016-07	0.065845	-0.309876
TCGA-HD-7753-01A-11R-2081-07	0.1059	-0.416191
TCGA-HD-7754-01A-11R-2081-07	-0.493166	-0.46955
TCGA-HD-7831-01A-11R-2132-07	-0.585771	-0.480464
TCGA-HD-7832-01A-11R-2132-07	-0.208357	-0.176897
TCGA-HD-7917-01A-11R-2232-07	-0.826697	-0.738368
TCGA-HD-8224-01A-11R-2403-07	-0.710845	-0.42693
TCGA-HD-8314-01A-11R-2403-07	-0.211556	0.0161951
TCGA-HD-8634-01A-11R-2403-07	-0.714032	-0.560914
TCGA-HD-8635-01A-11R-2403-07	-0.683784	-0.434438
TCGA-HD-A4C1-01A-11R-A24H-07	-0.74106	-0.681455
TCGA-HD-A633-01A-11R-A28V-07	-0.679967	-0.759222
TCGA-HD-A634-01A-11R-A28V-07	-0.84335	-0.737126
TCGA-HD-A6HZ-01A-12R-A31N-07	0.252793	0.427252
TCGA-HD-A6I0-01A-11R-A31N-07	0.0521511	-0.303231
TCGA-HL-7533-01A-11R-2232-07	0.38184	0.437296
TCGA-IQ-7630-01A-11R-2081-07	-0.334912	-0.151712
TCGA-IQ-7631-01A-11R-2081-07	-0.628859	-0.580846
TCGA-IQ-7632-01A-11R-2081-07	-0.756971	-0.589163
TCGA-IQ-A61E-01A-22R-A30B-07	0.229792	-0.101651
TCGA-IQ-A61G-01A-11R-A30B-07	-0.64629	-0.655771
TCGA-IQ-A61H-01A-11R-A30B-07	-0.752429	-0.618969
TCGA-IQ-A61I-01A-11R-A30B-07	0.512299	-0.026054
TCGA-IQ-A61J-01A-11R-A30B-07	-0.145031	0.301699
TCGA-IQ-A61O-01A-11R-A30B-07	-0.222845	0.0667839
TCGA-IQ-A6SG-01A-12R-A34R-07	-0.742096	-0.782119
TCGA-IQ-A6SH-01A-12R-A34R-07	0.354463	-0.0716995
TCGA-KU-A66S-01A-21R-A30B-07	-0.617442	-0.612627
TCGA-KU-A66T-01A-11R-A30B-07	-0.73051	-0.818196
TCGA-KU-A6H7-01A-11R-A31N-07	0.670678	0.601928
TCGA-KU-A6H8-01A-21R-A34R-07	-0.416172	-0.288221
TCGA-MT-A51W-01A-21R-A266-07	-0.351956	-0.269414
TCGA-MT-A51X-01A-11R-A266-07	-0.64722	-0.533398
TCGA-MT-A67A-01A-11R-A30B-07	-0.472492	-0.327688
TCGA-MT-A67D-01A-31R-A30B-07	-0.0300134	-0.119312
TCGA-MT-A67F-01A-11R-A30B-07	0.841297	0.851616
TCGA-MT-A7BN-01A-12R-A34R-07	0.140248	0.085014
TCGA-MZ-A5BI-01A-31R-A34R-07	0.688886	0.664441
TCGA-MZ-A6I9-01A-11R-A31N-07	-0.628166	-0.535953
TCGA-MZ-A7D7-01A-21R-A34R-07	-0.737537	-0.742064
TCGA-P3-A5Q5-01A-11R-A28V-07	0.751454	0.833354
TCGA-P3-A5Q6-01A-11R-A28V-07	-0.640323	-0.707305
TCGA-P3-A5QA-01A-11R-A28V-07	-0.751384	-0.55398
TCGA-P3-A5QE-01A-11R-A28V-07	0.616646	0.38418
TCGA-P3-A5QF-01A-11R-A28V-07	-0.550559	-0.526915
TCGA-P3-A6SW-01A-11R-A34R-07	0.271476	0.0115245
TCGA-P3-A6SX-01A-11R-A34R-07	-0.794199	-0.797317
TCGA-P3-A6T0-01A-12R-A34R-07	-0.812473	-0.742093
TCGA-P3-A6T2-01A-11R-A34R-07	-0.659727	-0.581602
TCGA-P3-A6T3-01A-11R-A34R-07	-0.781662	-0.82249
TCGA-P3-A6T4-01A-11R-A34R-07	-0.799663	-0.707342
TCGA-P3-A6T5-01A-11R-A34R-07	-0.549197	-0.577163
TCGA-P3-A6T6-01A-11R-A34R-07	-0.800906	-0.73165
TCGA-P3-A6T7-01A-11R-A34R-07	-0.630999	-0.685618
TCGA-P3-A6T8-01A-11R-A34R-07	-0.768933	-0.807321
TCGA-QK-A64Z-01A-11R-A30B-07	-0.713876	-0.626362
TCGA-QK-A652-01A-11R-A30B-07	0.199897	0.101449
TCGA-QK-A6IF-01A-11R-A31N-07	0.528794	0.468949
TCGA-QK-A6IG-01A-11R-A31N-07	0.0559306	0.322604
TCGA-QK-A6IH-01A-11R-A31N-07	-0.595532	-0.680643
TCGA-QK-A6II-01A-11R-A31N-07	-0.323959	-0.326902
TCGA-QK-A6IJ-01A-11R-A31N-07	0.158773	-0.502317
TCGA-QK-A6V9-01A-11R-A34R-07	0.434956	0.114011
TCGA-QK-A6VB-01A-12R-A34R-07	-0.777167	-0.789697
TCGA-QK-A6VC-01A-23R-A34R-07	0.444787	0.310526
TCGA-QK-A8Z7-01A-11R-A39I-07	-0.737057	-0.7677
TCGA-QK-A8Z8-01A-11R-A39I-07	-0.613342	-0.673626
TCGA-QK-A8Z9-01B-11R-A39I-07	0.131693	0.123088
TCGA-QK-A8ZA-01A-11R-A39I-07	-0.792189	-0.809488
TCGA-QK-A8ZB-01A-11R-A39I-07	-0.661939	-0.779857
TCGA-QK-AA3J-01A-11R-A39I-07	-0.427773	-0.608532
TCGA-QK-AA3K-01A-11R-A39I-07	0.257023	0.156241
TCGA-RS-A6TO-01A-32R-A34R-07	-0.39599	-0.290166
TCGA-RS-A6TP-01A-12R-A34R-07	-0.433343	-0.522455
TCGA-T2-A6WX-01A-12R-A34R-07	0.6803	0.750493
TCGA-T2-A6WZ-01A-21R-A34R-07	-0.441162	-0.530305
TCGA-T2-A6X0-01A-11R-A34R-07	0.199853	0.0467329
TCGA-T2-A6X2-01A-12R-A34R-07	-0.352415	-0.0058475
TCGA-T3-A92M-01A-31R-A39I-07	0.229392	0.0793
TCGA-T3-A92N-01A-11R-A39I-07	-0.455718	-0.35528
TCGA-TN-A7HI-01A-11R-A34R-07	0.0894799	-0.325623
TCGA-TN-A7HJ-01A-12R-A34R-07	-0.760285	-0.714324
TCGA-TN-A7HL-01A-11R-A34R-07	0.687456	0.665487
TCGA-UF-A718-01A-22R-A34R-07	0.240884	-0.100676
TCGA-UF-A719-01A-12R-A34R-07	-0.705085	-0.722686
TCGA-UF-A71A-01A-22R-A34R-07	-0.765954	-0.748992
TCGA-UF-A71B-01A-12R-A34R-07	-0.495875	-0.462387
TCGA-UF-A71D-01A-12R-A34R-07	-0.751326	-0.557893
TCGA-UF-A71E-01A-31R-A34R-07	-0.756062	-0.756627
TCGA-UF-A7J9-01A-12R-A34R-07	-0.435502	-0.470509
TCGA-UF-A7JA-01A-12R-A34R-07	-0.79481	-0.7095
TCGA-UF-A7JC-01A-21R-A34R-07	-0.812799	-0.733557
TCGA-UF-A7JD-01A-11R-A34R-07	-0.704249	-0.605983
TCGA-UF-A7JF-01A-11R-A34R-07	-0.357564	-0.220032
TCGA-UF-A7JH-01A-21R-A34R-07	-0.117002	0.452279
TCGA-UF-A7JJ-01A-11R-A34R-07	0.573676	0.537888
TCGA-UF-A7JK-01A-11R-A34R-07	-0.882247	-0.888408
TCGA-UF-A7JO-01A-11R-A34R-07	0.676195	0.641681
TCGA-UF-A7JS-01A-11R-A34R-07	-0.122675	-0.41585
TCGA-UF-A7JT-01A-11R-A34R-07	0.585707	0.493359
TCGA-UF-A7JV-01A-11R-A34R-07	0.112788	0.140617
TCGA-UP-A6WW-01A-12R-A34R-07	0.0436598	-0.250642
TCGA-WA-A7GZ-01A-11R-A34R-07	-0.759742	-0.812979
TCGA-WA-A7H4-01A-21R-A34R-07	-0.656953	-0.546216

## Sheet: TCGA-OV
id	apCAFs gene signature	CD4+ effector T cells gene signature
TCGA-04-1331-01A-01R-1569-13	-0.798205	-0.780639
TCGA-04-1332-01A-01R-1564-13	-0.569262	-0.637544
TCGA-04-1337-01A-01R-1564-13	0.126646	0.443781
TCGA-04-1338-01A-01R-1564-13	0.323863	0.517739
TCGA-04-1341-01A-01R-1564-13	-0.542508	-0.482871
TCGA-04-1343-01A-01R-1564-13	0.455879	0.25793
TCGA-04-1347-01A-01R-1564-13	-0.751478	-0.80432
TCGA-04-1348-01A-01R-1565-13	0.810381	0.648724
TCGA-04-1350-01A-01R-1565-13	-0.767954	-0.533475
TCGA-04-1356-01A-01R-1569-13	-0.706013	-0.251632
TCGA-04-1357-01A-01R-1565-13	0.813037	0.82608
TCGA-04-1361-01A-01R-1565-13	0.403201	0.105814
TCGA-04-1362-01A-01R-1565-13	-0.471221	-0.262048
TCGA-04-1364-01A-01R-1565-13	-0.88016	-0.874526
TCGA-04-1365-01A-01R-1565-13	0.651017	0.637685
TCGA-04-1514-01A-01R-1566-13	-0.92821	-0.804178
TCGA-04-1517-01A-01R-1565-13	-0.796171	-0.693401
TCGA-04-1519-01A-01R-1565-13	-0.670954	-0.54469
TCGA-04-1530-01A-02R-1569-13	-0.127758	0.197227
TCGA-04-1536-01A-01R-1566-13	-0.307662	-0.519165
TCGA-04-1542-01A-01R-1566-13	-0.716548	-0.742739
TCGA-04-1648-01A-01R-1567-13	0.437992	0.00593322
TCGA-04-1651-01A-01R-1567-13	-0.389508	-0.339857
TCGA-04-1655-01A-01R-1566-13	-0.696766	-0.695558
TCGA-09-0364-01A-02R-1564-13	-0.89076	-0.81539
TCGA-09-0366-01A-01R-1564-13	0.798202	0.271385
TCGA-09-0367-01A-01R-1564-13	0.593382	-0.264228
TCGA-09-0369-01A-01R-1564-13	-0.632309	-0.624945
TCGA-09-1659-01B-01R-1564-13	0.555285	-0.124495
TCGA-09-1661-01B-01R-1566-13	-0.611402	-0.569809
TCGA-09-1662-01A-01R-1566-13	0.388597	0.336674
TCGA-09-1665-01B-01R-1566-13	-0.305386	-0.337895
TCGA-09-1666-01A-01R-1566-13	0.472972	0.553421
TCGA-09-1667-01C-01R-1566-13	0.615852	0.567102
TCGA-09-1668-01B-01R-1566-13	0.353251	0.491645
TCGA-09-1669-01A-01R-1566-13	0.0457776	0.487414
TCGA-09-1670-01A-01R-1566-13	0.326653	-0.196667
TCGA-09-1673-01A-01R-1566-13	-0.62492	-0.581357
TCGA-09-1674-01A-01R-1566-13	-0.92458	-0.767174
TCGA-09-2044-01B-01R-1568-13	0.629312	0.511999
TCGA-09-2045-01A-01R-1568-13	-0.589718	-0.40567
TCGA-09-2048-01A-01R-1568-13	-0.664905	-0.693998
TCGA-09-2051-01A-01R-1568-13	0.476789	-0.161096
TCGA-09-2053-01C-01R-1568-13	0.331463	0.0643772
TCGA-09-2054-01A-01R-1568-13	-0.702834	-0.600249
TCGA-09-2056-01B-01R-1568-13	0.639785	0.321006
TCGA-10-0926-01A-01R-1564-13	-0.23579	-0.212989
TCGA-10-0927-01A-02R-1564-13	-0.666559	-0.610266
TCGA-10-0928-01A-02R-1564-13	-0.707239	-0.714421
TCGA-10-0931-01A-01R-1564-13	0.472397	-0.031379
TCGA-10-0933-01A-01R-1569-13	-0.764183	-0.721394
TCGA-10-0934-01A-02R-1564-13	-0.79843	-0.756603
TCGA-10-0936-01A-01R-1564-13	-0.188411	-0.272419
TCGA-10-0937-01A-02R-1564-13	0.238221	0.0103273
TCGA-10-0938-01A-02R-1564-13	-0.842019	-0.72899
TCGA-13-0714-01A-01R-1564-13	-0.453773	-0.321081
TCGA-13-0720-01A-01R-1564-13	-0.67499	-0.531168
TCGA-13-0724-01A-01R-1564-13	-0.529421	-0.458361
TCGA-13-0725-01A-01R-1564-13	0.542008	-0.0958636
TCGA-13-0726-01A-01R-1564-13	-0.229781	-0.382525
TCGA-13-0727-01A-01R-1564-13	-0.391448	-0.652368
TCGA-13-0730-01A-01R-1564-13	-0.504627	-0.53431
TCGA-13-0760-01A-01R-1564-13	0.648628	0.486811
TCGA-13-0762-01A-01R-1564-13	-0.702368	-0.744995
TCGA-13-0765-01A-01R-1564-13	0.536387	-0.126749
TCGA-13-0766-01A-02R-1564-13	-0.225673	-0.532576
TCGA-13-0768-01A-01R-1569-13	0.708655	0.794474
TCGA-13-0795-01A-01R-1564-13	0.787301	0.27585
TCGA-13-0797-01A-01R-1564-13	-0.0363127	-0.0162355
TCGA-13-0799-01A-01R-1564-13	-0.752258	-0.749942
TCGA-13-0800-01A-01R-1564-13	-0.794639	-0.846277
TCGA-13-0801-01A-01R-1564-13	0.830454	0.699325
TCGA-13-0804-01A-01R-1564-13	0.676045	-0.135049
TCGA-13-0883-01A-02R-1569-13	-0.00476231	0.322028
TCGA-13-0884-01B-01R-1565-13	-0.129892	0.0932247
TCGA-13-0885-01A-02R-1569-13	0.716754	0.687393
TCGA-13-0886-01A-01R-1569-13	0.656797	0.450789
TCGA-13-0887-01A-01R-1564-13	0.188092	-0.468066
TCGA-13-0888-01A-01R-1564-13	-0.826892	-0.76411
TCGA-13-0890-01A-01R-1564-13	0.584098	0.461758
TCGA-13-0891-01A-01R-1564-13	-0.358332	-0.462969
TCGA-13-0893-01B-01R-1565-13	0.504053	0.0176257
TCGA-13-0897-01A-01R-1564-13	0.652821	0.602629
TCGA-13-0899-01A-01R-1564-13	0.289358	-0.0779737
TCGA-13-0900-01B-01R-1565-13	0.372266	0.174566
TCGA-13-0901-01B-01R-1565-13	-0.107406	-0.583631
TCGA-13-0905-01B-01R-1565-13	-0.409515	-0.477999
TCGA-13-0906-01A-01R-1564-13	-0.610156	-0.213211
TCGA-13-0908-01B-01R-1565-13	-0.134675	0.38319
TCGA-13-0911-01A-01R-1564-13	0.80834	0.447658
TCGA-13-0913-01A-01R-1564-13	-0.707727	-0.51247
TCGA-13-0916-01A-01R-1564-13	0.299658	0.357194
TCGA-13-0919-01A-01R-1564-13	0.664622	0.072075
TCGA-13-0920-01A-01R-1564-13	-0.734677	-0.541033
TCGA-13-0923-01A-01R-1564-13	0.0978487	-0.0103956
TCGA-13-0924-01A-01R-1564-13	0.694451	0.774883
TCGA-13-1403-01A-01R-1565-13	-0.669983	-0.729278
TCGA-13-1404-01A-01R-1565-13	-0.0181625	-0.392562
TCGA-13-1405-01A-01R-1565-13	-0.133148	0.565667
TCGA-13-1407-01A-01R-1565-13	-0.832027	-0.794589
TCGA-13-1408-01A-01R-1565-13	-0.549276	-0.0251654
TCGA-13-1409-01A-01R-1565-13	-0.796784	-0.785311
TCGA-13-1410-01A-01R-1565-13	-0.0608289	0.123262
TCGA-13-1411-01A-01R-1565-13	0.761455	0.758808
TCGA-13-1477-01A-01R-1565-13	-0.784479	-0.639541
TCGA-13-1481-01A-01R-1565-13	-0.455561	-0.209549
TCGA-13-1482-01A-01R-1565-13	0.0945354	-0.0218515
TCGA-13-1483-01A-01R-1565-13	0.347882	-0.132703
TCGA-13-1485-01A-02R-1565-13	-0.641111	-0.620808
TCGA-13-1487-01A-01R-1565-13	-0.700205	-0.572436
TCGA-13-1488-01A-01R-1565-13	0.349588	-0.0254641
TCGA-13-1489-01A-01R-1565-13	-0.730434	-0.682679
TCGA-13-1492-01A-01R-1565-13	-0.676845	-0.802651
TCGA-13-1495-01A-01R-1565-13	-0.421291	-0.0449676
TCGA-13-1496-01A-01R-1565-13	0.632849	0.487428
TCGA-13-1497-01A-01R-1565-13	-0.506153	-0.311236
TCGA-13-1498-01A-01R-1565-13	0.634147	0.45896
TCGA-13-1499-01A-01R-1565-13	0.603109	0.583114
TCGA-13-1501-01A-01R-1565-13	-0.363289	-0.414371
TCGA-13-1505-01A-01R-1565-13	-0.635735	-0.138873
TCGA-13-1506-01A-01R-1565-13	-0.430606	-0.320317
TCGA-13-1507-01A-01R-1565-13	0.747485	0.709112
TCGA-13-1509-01A-01R-1565-13	0.0802947	-0.0426136
TCGA-13-1510-01A-02R-1565-13	0.00627432	-0.0471245
TCGA-13-1511-01A-01R-1565-13	-0.325929	-0.652296
TCGA-13-1512-01A-01R-1565-13	0.506636	0.448053
TCGA-13-2060-01A-01R-1568-13	0.674101	0.305501
TCGA-13-A5FT-01A-11R-A406-31	-0.788439	-0.75979
TCGA-20-0987-01A-02R-1564-13	0.858416	0.728592
TCGA-20-0991-01A-01R-1564-13	0.889753	0.757353
TCGA-20-1682-01A-01R-1564-13	0.0811335	0.746771
TCGA-20-1683-01A-01R-1566-13	-0.644748	-0.539498
TCGA-20-1684-01A-01R-1566-13	-0.705389	-0.825427
TCGA-20-1685-01A-01R-1566-13	0.590685	-0.0927386
TCGA-20-1686-01A-01R-1566-13	-0.611431	-0.536705
TCGA-20-1687-01A-01R-1566-13	0.566925	0.0504191
TCGA-23-1021-01B-01R-1564-13	-0.175649	-0.434251
TCGA-23-1022-01A-01R-1564-13	-0.674851	-0.726806
TCGA-23-1023-01A-02R-1564-13	0.609252	0.39804
TCGA-23-1023-01R-01R-1564-13	-0.213507	0.176506
TCGA-23-1024-01A-02R-1564-13	-0.691968	-0.708303
TCGA-23-1026-01B-01R-1569-13	0.764712	0.561986
TCGA-23-1027-01A-02R-1564-13	0.607622	0.0815965
TCGA-23-1028-01A-01R-1564-13	0.215047	-0.135045
TCGA-23-1029-01B-01R-1567-13	-0.722336	-0.750316
TCGA-23-1030-01A-02R-1564-13	-0.58416	-0.469905
TCGA-23-1032-01A-02R-1564-13	-0.768262	-0.804025
TCGA-23-1107-01A-01R-1564-13	-0.186225	-0.576209
TCGA-23-1109-01A-01R-1564-13	0.0440067	-0.230466
TCGA-23-1110-01A-01R-1564-13	-0.845244	-0.763234
TCGA-23-1111-01A-01R-1567-13	-0.905958	-0.692925
TCGA-23-1113-01A-01R-1564-13	-0.683598	-0.715333
TCGA-23-1114-01B-01R-1566-13	-0.885519	-0.79129
TCGA-23-1116-01A-01R-1564-13	0.654125	0.0835248
TCGA-23-1118-01A-01R-1564-13	0.371566	-0.459304
TCGA-23-1119-01A-02R-1565-13	0.119199	0.314557
TCGA-23-1120-01A-02R-1565-13	0.500457	0.373356
TCGA-23-1122-01A-01R-1565-13	-0.608534	-0.575999
TCGA-23-1123-01A-01R-1565-13	0.512038	0.669197
TCGA-23-1809-01A-01R-1566-13	-0.801045	-0.697286
TCGA-23-2077-01A-01R-1568-13	0.510443	0.0129691
TCGA-23-2078-01A-01R-1568-13	-0.566514	0.524258
TCGA-23-2081-01A-01R-1568-13	-0.750966	-0.655326
TCGA-23-2084-01A-02R-1568-13	0.231492	-0.151119
TCGA-24-0966-01A-01R-1564-13	-0.00596531	-0.0145354
TCGA-24-0968-01A-01R-1569-13	0.779456	0.692957
TCGA-24-0970-01B-01R-1565-13	-0.599607	-0.544658
TCGA-24-0975-01A-02R-1565-13	-0.454175	0.160133
TCGA-24-0979-01A-01R-1565-13	-0.466781	-0.562774
TCGA-24-0982-01A-01R-1565-13	-0.754463	-0.631937
TCGA-24-1103-01A-01R-1565-13	-0.593079	-0.531675
TCGA-24-1104-01A-01R-1565-13	0.308901	0.508805
TCGA-24-1105-01A-01R-1565-13	-0.178258	-6.87014e-05
TCGA-24-1413-01A-01R-1565-13	-0.491139	-0.51596
TCGA-24-1416-01A-01R-1565-13	-0.092319	-0.241047
TCGA-24-1417-01A-01R-1565-13	0.636005	0.672361
TCGA-24-1418-01A-01R-1565-13	-0.603256	-0.338858
TCGA-24-1419-01A-01R-1565-13	-0.816288	-0.706307
TCGA-24-1422-01A-01R-1565-13	0.282584	0.306537
TCGA-24-1423-01A-01R-1565-13	-0.542464	-0.370448
TCGA-24-1424-01A-01R-1565-13	-0.580407	-0.443632
TCGA-24-1425-01A-02R-1566-13	-0.0876119	0.315372
TCGA-24-1426-01A-01R-1565-13	-0.666013	-0.704338
TCGA-24-1427-01A-01R-1565-13	0.332339	0.624225
TCGA-24-1428-01A-01R-1564-13	0.631772	0.282373
TCGA-24-1430-01A-01R-1566-13	-0.920214	-0.800569
TCGA-24-1431-01A-01R-1566-13	-0.398727	-0.320455
TCGA-24-1434-01A-01R-1566-13	0.643957	0.561395
TCGA-24-1435-01A-01R-1566-13	0.651002	0.35583
TCGA-24-1436-01A-01R-1566-13	0.369918	0.043174
TCGA-24-1463-01A-01R-1566-13	-0.118164	0.31495
TCGA-24-1464-01A-01R-1566-13	0.139797	0.339278
TCGA-24-1467-01A-01R-1566-13	-0.729146	-0.182562
TCGA-24-1469-01A-01R-1566-13	-0.587324	-0.346597
TCGA-24-1470-01A-01R-1566-13	0.556062	0.476309
TCGA-24-1471-01A-01R-1566-13	-0.202505	-0.342294
TCGA-24-1474-01A-01R-1566-13	-0.0441219	-0.280627
TCGA-24-1544-01A-01R-1566-13	-0.791679	-0.763924
TCGA-24-1545-01A-01R-1566-13	0.632229	0.838109
TCGA-24-1546-01A-01R-1566-13	0.523508	-0.018245
TCGA-24-1548-01A-01R-1566-13	-0.570903	-0.560285
TCGA-24-1549-01A-01R-1566-13	0.279696	0.228737
TCGA-24-1550-01A-01R-1566-13	0.405527	0.5617
TCGA-24-1551-01A-01R-1566-13	0.581904	0.666125
TCGA-24-1552-01A-01R-1566-13	-0.60748	-0.295602
TCGA-24-1553-01A-01R-1566-13	0.773247	0.78069
TCGA-24-1555-01A-01R-1566-13	-0.413114	-0.41764
TCGA-24-1556-01A-01R-1566-13	0.397587	-0.0203114
TCGA-24-1557-01A-01R-1566-13	-0.495218	-0.130028
TCGA-24-1558-01A-01R-1566-13	-0.566375	-0.741209
TCGA-24-1560-01A-01R-1566-13	-0.702671	-0.7132
TCGA-24-1562-01A-01R-1566-13	0.387337	0.292236
TCGA-24-1563-01A-01R-1566-13	0.458381	0.438266
TCGA-24-1564-01A-01R-1566-13	0.738421	0.599444
TCGA-24-1565-01A-01R-1566-13	0.264349	0.107282
TCGA-24-1567-01A-01R-1566-13	-0.707223	-0.618454
TCGA-24-1603-01A-01R-1566-13	-0.351381	-0.478295
TCGA-24-1604-01A-01R-1566-13	-0.652591	-0.454475
TCGA-24-1616-01A-01R-1566-13	-0.452506	-0.763342
TCGA-24-1842-01A-01R-1567-13	0.695632	0.574824
TCGA-24-1843-01A-01R-1567-13	0.715372	0.332546
TCGA-24-1844-01A-01R-1567-13	-0.864922	-0.820003
TCGA-24-1845-01A-01R-1567-13	-0.15951	-0.441276
TCGA-24-1846-01A-01R-1567-13	0.432282	0.163118
TCGA-24-1847-01A-01R-1566-13	0.770877	0.875222
TCGA-24-1849-01A-01R-1567-13	0.634464	0.727428
TCGA-24-1850-01A-01R-1567-13	0.0678309	0.409292
TCGA-24-1923-01A-01R-1567-13	-0.609376	-0.594731
TCGA-24-1924-01A-01R-1567-13	0.816555	0.741137
TCGA-24-1928-01A-01R-1567-13	-0.28558	0.452201
TCGA-24-1930-01A-01R-1567-13	0.717725	0.7459
TCGA-24-2019-01A-02R-1568-13	-0.288183	-0.069956
TCGA-24-2020-01A-01R-1567-13	-0.707602	-0.706402
TCGA-24-2023-01A-01R-1567-13	0.231428	-0.00723936
TCGA-24-2024-01A-02R-1568-13	-0.169417	-0.178891
TCGA-24-2026-01A-01R-1567-13	0.325661	0.220593
TCGA-24-2027-01A-01R-1567-13	-0.831238	-0.759936
TCGA-24-2033-01A-01R-1568-13	0.280215	-0.499632
TCGA-24-2035-01A-01R-1568-13	0.490258	0.638587
TCGA-24-2036-01A-01R-1568-13	-0.879208	-0.800655
TCGA-24-2038-01A-01R-1568-13	-0.599137	-0.161083
TCGA-24-2254-01A-01R-1568-13	-0.438649	-0.496408
TCGA-24-2261-01A-01R-1568-13	0.62041	0.750807
TCGA-24-2262-01A-01R-1568-13	-0.421075	0.184186
TCGA-24-2267-01A-01R-1568-13	0.66712	0.731795
TCGA-24-2271-01A-01R-1568-13	-0.0824313	0.521682
TCGA-24-2280-01A-01R-1568-13	-0.680885	-0.441045
TCGA-24-2281-01A-01R-1568-13	0.675885	0.413258
TCGA-24-2288-01A-01R-1568-13	-0.169537	0.529202
TCGA-24-2289-01A-01R-1568-13	0.042524	0.290128
TCGA-24-2290-01A-01R-1568-13	0.490774	0.151769
TCGA-24-2293-01A-01R-1568-13	0.170024	0.488521
TCGA-24-2297-01A-01R-1568-13	-0.792348	-0.788529
TCGA-24-2298-01A-01R-1569-13	-0.480988	-0.453338
TCGA-25-1312-01A-01R-1565-13	-0.324815	-0.602062
TCGA-25-1313-01A-01R-1565-13	0.494711	-0.038875
TCGA-25-1314-01A-01R-1565-13	-0.67418	-0.384289
TCGA-25-1315-01A-01R-1565-13	-0.828002	-0.774915
TCGA-25-1316-01A-01R-1565-13	-0.576641	0.0830312
TCGA-25-1317-01A-01R-1565-13	-0.794455	-0.545703
TCGA-25-1318-01A-01R-1565-13	-0.112488	-0.333685
TCGA-25-1319-01A-01R-1565-13	0.27939	0.00990929
TCGA-25-1320-01A-01R-1565-13	-0.307806	-0.128609
TCGA-25-1321-01A-01R-1565-13	-0.665065	-0.644477
TCGA-25-1322-01A-01R-1565-13	-0.213118	-0.282712
TCGA-25-1323-01A-01R-1565-13	-0.730903	-0.717782
TCGA-25-1324-01A-01R-1565-13	-0.77192	-0.498756
TCGA-25-1326-01A-01R-1565-13	0.528756	0.43614
TCGA-25-1328-01A-01R-1565-13	-0.517385	0.162523
TCGA-25-1329-01A-01R-1565-13	-0.482865	0.0507993
TCGA-25-1623-01A-01R-1566-13	0.686774	0.78439
TCGA-25-1625-01A-01R-1566-13	0.655245	0.481655
TCGA-25-1626-01A-01R-1566-13	0.574689	0.788105
TCGA-25-1627-01A-01R-1566-13	-0.464181	-0.389722
TCGA-25-1628-01A-01R-1566-13	0.418057	0.674886
TCGA-25-1630-01A-01R-1566-13	0.570934	0.410367
TCGA-25-1631-01A-01R-1569-13	-0.618542	-0.473791
TCGA-25-1632-01A-01R-1566-13	-0.840973	-0.610007
TCGA-25-1633-01A-01R-1566-13	0.559255	0.638801
TCGA-25-1634-01A-01R-1566-13	-0.914605	-0.779839
TCGA-25-1635-01A-01R-1566-13	0.503828	0.577071
TCGA-25-1870-01A-01R-1567-13	0.230452	-0.0883387
TCGA-25-1871-01A-01R-1567-13	-0.929956	-0.857284
TCGA-25-1877-01A-01R-1567-13	-0.3	-0.0474493
TCGA-25-2042-01A-01R-1568-13	0.205818	0.500227
TCGA-25-2391-01A-01R-1569-13	0.479785	-0.0202188
TCGA-25-2392-01A-01R-1569-13	0.610647	0.390575
TCGA-25-2393-01A-01R-1569-13	-0.500157	-0.266972
TCGA-25-2396-01A-01R-1569-13	0.34348	0.412789
TCGA-25-2397-01A-01R-1569-13	-0.4128	-0.605107
TCGA-25-2398-01A-01R-1569-13	-0.394014	-0.145898
TCGA-25-2399-01A-01R-1569-13	0.480948	0.232508
TCGA-25-2400-01A-01R-1569-13	-0.381775	-0.43126
TCGA-25-2401-01A-01R-1569-13	0.877316	0.871382
TCGA-25-2404-01A-01R-1569-13	0.0830909	0.649134
TCGA-25-2409-01A-01R-1569-13	0.282605	0.344658
TCGA-29-1688-01A-01R-1566-13	0.737616	0.465239
TCGA-29-1690-01A-01R-1566-13	0.539829	0.456389
TCGA-29-1691-01A-01R-1566-13	0.105845	-0.361222
TCGA-29-1693-01A-01R-1567-13	0.146578	-0.372863
TCGA-29-1694-01A-01R-1567-13	-0.130405	0.0512021
TCGA-29-1695-01A-01R-1567-13	0.628994	0.557454
TCGA-29-1696-01A-01R-1567-13	0.149541	0.0664298
TCGA-29-1697-01A-01R-1567-13	-0.684086	-0.725501
TCGA-29-1698-01A-01R-1567-13	-0.527495	-0.0917582
TCGA-29-1699-01A-01R-1567-13	0.64057	0.192625
TCGA-29-1701-01A-01R-1567-13	0.681464	0.385237
TCGA-29-1702-01A-01R-1567-13	-0.707291	-0.756663
TCGA-29-1703-01A-01R-1567-13	-0.261722	-0.327738
TCGA-29-1705-01A-01R-1567-13	0.39331	-0.0648684
TCGA-29-1710-01A-02R-1567-13	0.797334	0.691307
TCGA-29-1711-01A-01R-1567-13	0.632972	0.776095
TCGA-29-1761-01A-01R-1567-13	0.642236	0.508121
TCGA-29-1762-01A-01R-1567-13	-0.44509	-0.683822
TCGA-29-1763-01A-02R-1567-13	-0.450659	-0.380897
TCGA-29-1766-01A-01R-1567-13	0.102847	0.316846
TCGA-29-1768-01A-01R-1567-13	0.802645	0.785598
TCGA-29-1769-01A-01R-1567-13	0.23837	0.0491333
TCGA-29-1770-01A-01R-1567-13	0.000226666	-0.208087
TCGA-29-1774-01A-01R-1567-13	-0.809786	-0.743725
TCGA-29-1776-01A-01R-1567-13	-0.36035	0.0901811
TCGA-29-1777-01A-01R-1567-13	0.437229	-0.0770135
TCGA-29-1778-01A-01R-1567-13	-0.235286	0.180171
TCGA-29-1781-01A-01R-1567-13	0.797687	0.817057
TCGA-29-1783-01A-01R-1567-13	0.544241	0.415437
TCGA-29-1784-01A-02R-1567-13	0.799476	0.581472
TCGA-29-1785-01A-01R-1567-13	0.834109	0.807649
TCGA-29-2414-01A-02R-1569-13	-0.653007	-0.467306
TCGA-29-2425-01A-01R-1569-13	-0.605189	-0.413667
TCGA-29-2427-01A-01R-1569-13	0.879692	0.822527
TCGA-29-2428-01A-01R-1569-13	0.590056	0.611583
TCGA-29-A5NZ-01A-11R-A406-31	-0.763755	-0.393952
TCGA-30-1714-01A-02R-1567-13	-0.537029	-0.571487
TCGA-30-1718-01A-01R-1567-13	0.522781	0.53064
TCGA-30-1853-01A-02R-1567-13	-0.756109	-0.759744
TCGA-30-1855-01A-01R-1567-13	0.409425	0.601704
TCGA-30-1857-01A-02R-1569-13	0.636769	0.53713
TCGA-30-1860-01A-01R-1568-13	0.834176	0.762519
TCGA-30-1861-01A-01R-1568-13	-0.773505	-0.529548
TCGA-30-1862-01A-02R-1568-13	-0.494669	-0.211554
TCGA-30-1866-01A-02R-1568-13	-0.00830556	0.35645
TCGA-30-1891-01A-01R-1568-13	0.414393	0.479616
TCGA-30-1892-01A-01R-1568-13	-0.469806	0.0985003
TCGA-31-1944-01A-01R-1568-13	-0.427109	-0.0258649
TCGA-31-1946-01A-01R-1568-13	0.717706	0.450528
TCGA-31-1950-01A-01R-1568-13	0.466799	0.284238
TCGA-31-1951-01A-01R-1568-13	0.453588	0.548299
TCGA-31-1953-01A-01R-1568-13	0.830444	0.78339
TCGA-31-1956-01A-01R-1568-13	0.925673	0.852036
TCGA-31-1959-01A-01R-1568-13	0.472798	0.577756
TCGA-36-1568-01A-01R-1566-13	0.0787114	0.388887
TCGA-36-1569-01A-01R-1566-13	0.606785	0.748288
TCGA-36-1570-01A-01R-1566-13	-0.437349	-0.603278
TCGA-36-1571-01A-01R-1566-13	-0.884615	-0.846013
TCGA-36-1574-01A-01R-1566-13	0.338559	0.182157
TCGA-36-1575-01A-01R-1566-13	-0.877352	-0.877902
TCGA-36-1576-01A-01R-1566-13	0.784584	0.786433
TCGA-36-1577-01A-01R-1566-13	-0.689583	-0.711783
TCGA-36-1578-01A-01R-1566-13	0.540837	0.512378
TCGA-36-1580-01A-01R-1566-13	0.503942	0.577118
TCGA-36-1581-01A-01R-1566-13	0.492651	0.615541
TCGA-3P-A9WA-01A-11R-A406-31	-0.838988	-0.594151
TCGA-57-1582-01A-01R-1566-13	-0.645952	-0.600789
TCGA-57-1583-01A-01R-1566-13	-0.709161	-0.779879
TCGA-57-1584-01A-01R-1566-13	0.125453	-0.0182417
TCGA-57-1585-01A-01R-1566-13	0.569186	0.63466
TCGA-57-1586-01A-02R-1567-13	-0.534594	-0.476153
TCGA-57-1993-01A-01R-1568-13	-0.584844	-0.395545
TCGA-57-1994-01A-01R-1568-13	0.118513	0.527094
TCGA-59-2348-01A-01R-1569-13	-0.423362	0.388199
TCGA-59-2350-01A-01R-1569-13	-0.187398	-0.227594
TCGA-59-2351-01A-01R-1569-13	0.699192	0.62554
TCGA-59-2352-01A-01R-1569-13	-0.016963	0.205766
TCGA-59-2354-01A-01R-1569-13	0.707304	0.720834
TCGA-59-2355-01A-01R-1569-13	0.0222079	-0.0279197
TCGA-59-2363-01A-01R-1569-13	-0.796404	-0.516295
TCGA-59-A5PD-01A-11R-A406-31	-0.648178	-0.559625
TCGA-5X-AA5U-01A-11R-A406-31	-0.815077	-0.824391
TCGA-61-1721-01A-01R-1569-13	-0.219055	-0.131457
TCGA-61-1724-01A-01R-1568-13	-0.495025	-0.375852
TCGA-61-1725-01A-01R-1567-13	0.393099	0.289568
TCGA-61-1728-01A-01R-1568-13	-0.0240385	-0.441125
TCGA-61-1733-01A-01R-1567-13	-0.492473	-0.519628
TCGA-61-1736-01B-01R-1568-13	-0.08782	-0.417168
TCGA-61-1737-01A-01R-1567-13	0.605725	0.42049
TCGA-61-1738-01A-01R-1567-13	0.532436	0.01939
TCGA-61-1740-01A-01R-1567-13	0.792253	0.74129
TCGA-61-1741-01A-02R-1567-13	-0.557041	-0.130314
TCGA-61-1743-01A-01R-1568-13	-0.775007	-0.63454
TCGA-61-1900-01A-01R-1567-13	-0.790946	-0.651907
TCGA-61-1907-01A-01R-1567-13	0.81113	0.75536
TCGA-61-1910-01A-01R-1567-13	-0.557625	-0.641791
TCGA-61-1911-01A-01R-1567-13	0.431609	0.664159
TCGA-61-1914-01A-01R-1567-13	0.619137	0.257276
TCGA-61-1918-01A-01R-1568-13	0.516391	-0.475711
TCGA-61-1919-01A-01R-1568-13	0.806119	0.760602
TCGA-61-1995-01A-01R-1568-13	0.389879	0.0559452
TCGA-61-1998-01A-01R-1568-13	0.00367904	-0.335279
TCGA-61-2000-01A-01R-1568-13	0.57534	0.203952
TCGA-61-2002-01A-01R-1568-13	0.736021	0.709554
TCGA-61-2003-01A-01R-1568-13	0.595817	0.6545
TCGA-61-2008-01A-02R-1568-13	0.120334	-0.0122522
TCGA-61-2009-01A-01R-1568-13	0.578332	0.540348
TCGA-61-2012-01A-01R-1568-13	0.469427	0.517187
TCGA-61-2016-01A-01R-1568-13	0.179508	0.146352
TCGA-61-2088-01A-01R-1568-13	-0.795622	-0.742374
TCGA-61-2092-01A-01R-1568-13	-0.750798	-0.795155
TCGA-61-2094-01A-01R-1568-13	0.731604	0.799139
TCGA-61-2095-01A-01R-1568-13	-0.140693	-0.112893
TCGA-61-2097-01A-02R-1568-13	0.0749613	-0.116554
TCGA-61-2098-01A-01R-1568-13	-0.924193	-0.846673
TCGA-61-2101-01A-01R-1568-13	-0.585613	-0.521554
TCGA-61-2102-01A-01R-1568-13	-0.627659	-0.445706
TCGA-61-2104-01A-01R-1568-13	0.410907	0.528368
TCGA-61-2109-01A-01R-1568-13	-0.415156	-0.585902
TCGA-61-2110-01A-01R-1568-13	-0.758457	-0.797502
TCGA-61-2111-01A-01R-1568-13	-0.578899	-0.269157
TCGA-61-2113-01A-01R-1568-13	-0.0135454	0.559804
TCGA-OY-A56P-01A-12R-A406-31	-0.824945	-0.770096
TCGA-OY-A56Q-01A-11R-A406-31	-0.809892	-0.760349
TCGA-VG-A8LO-01A-11R-A406-31	-0.84917	-0.482139
TCGA-WR-A838-01A-12R-A406-31	-0.885102	-0.757218

## Sheet: GSE102349-NPC
id	apCAFs gene signature	CD4+ effector T cells gene signature
NPC0001PT00264T00264	0.668042	0.620521
NPC0001PT00004T00004	-0.198818	0.0797334
NPC0001PT00078T00078	0.0819605	-0.37166
NPC0001PT00234T00234	0.514934	0.0662217
NPC0001PT00349T00349	-0.704403	-0.651528
NPC0001PT00289T00289	0.668757	0.596507
NPC0001PT00370T00370	-0.0515418	-0.134032
NPC0001PT00029T00029	0.626218	0.335289
NPC0001PT00236T00236	0.150545	0.0839326
NPC0001PT00312T00312	-0.703529	-0.770627
NPC0001PT00061T00061	-0.362656	-0.542871
NPC0001PT00152T00152	0.742527	0.783523
NPC0001PT00331T00331	-0.167072	-0.418
NPC0001PT00196T00196	0.838714	0.643236
NPC0001PT00100T00100	-0.898749	-0.672564
NPC0001PT00437T00437	-0.388667	-0.466764
NPC0001PT00048T00048	-0.430796	-0.525027
NPC0001PT00300T00300	-0.308538	-0.135394
NPC0001PT00344T00344	-0.565757	-0.583794
NPC0001PT00263T00263	0.00426333	-0.339583
NPC0001PT00075T00075	-0.754032	-0.567276
NPC0001PT00177T00177	-0.727229	-0.729111
NPC0001PT00012T00012	-0.709576	-0.593924
NPC0002PT00016T00016	0.261789	-0.324181
NPC0001PT00450T00450	0.646828	0.450477
NPC0001PT00044T00044	0.353677	0.475572
NPC0001PT00438T00438	-0.658353	-0.182586
NPC0001PT00422T00422	-0.706673	-0.701856
NPC0001PT00354T00354	0.523609	0.430783
NPC0001PT00096T00096	0.350228	0.417046
NPC0002PT00019T00019	0.814217	0.715748
NPC0001PT00452T00452	-0.810262	-0.714142
NPC0001PT00414T00414	-0.902713	-0.560754
NPC0001PT00046T00046	-0.556773	-0.204964
NPC0001PT00099T00099	0.00330128	0.466395
NPC0002PT00036T00036	-0.202167	-0.196285
NPC0001PT00204T00204	-0.861631	-0.763793
NPC0002PT00013T00013	0.813862	0.531222
NPC0001PT00286T00286	0.514822	-0.224879
NPC0001PT00070T00070	-0.724502	-0.390933
NPC0001PT00209T00209	0.396654	0.328412
NPC0001PT00396T00396	-0.0307735	-0.439998
NPC0001PT00294T00294	0.763408	0.657754
NPC0002PT00034T00034	0.859646	0.73344
NPC0001PT00079T00079	0.335367	0.54357
NPC0002PT00038T00038	0.835152	0.752666
NPC0001PT00302T00302	-0.788139	-0.717687
NPC0001PT00240T00240	0.405232	0.483819
NPC0001PT00233T00233	0.840251	0.720272
NPC0001PT00055T00055	-0.587604	-0.387743
NPC0002PT00037T00037	-0.7304	-0.609878
NPC0001PT00445T00445	-0.50274	-0.0910164
NPC0001PT00065T00065	0.834642	0.771434
NPC0001PT00226T00226	0.811575	0.673179
NPC0001PT00192T00192	0.606389	0.586289
NPC0001PT00278T00278	0.497077	0.296816
NPC0001PT00020T00020	-0.07304	-0.0827034
NPC0001PT00235T00235	-0.449262	-0.357727
NPC0001PT00392T00392	-0.674205	-0.743201
NPC0001PT00389T00389	-0.354532	-0.413707
NPC0001PT00243T00243	0.643136	0.639839
NPC0002PT00015T00015	-0.786154	-0.681789
NPC0001PT00054T00054	-0.691147	-0.345298
NPC0001PT00388T00388	0.673043	0.58068
NPC0001PT00258T00258	-0.641875	-0.453423
NPC0001PT00332T00332	0.676052	0.158375
NPC0001PT00306T00306	-0.0551122	-0.057312
NPC0001PT00229T00229	0.828388	0.854638
NPC0001PT00290T00290	-0.580877	-0.649547
NPC0001PT00329T00329	0.117899	-0.549665
NPC0002PT00018T00018	0.762005	0.64708
NPC0001PT00391T00391	-0.232834	-0.325427
NPC0001PT00341T00341	-0.726952	-0.158433
NPC0001PT00097T00097	-0.720574	-0.501378
NPC0001PT00005T00005	0.663458	0.462565
NPC0001PT00207T00207	0.751355	0.371377
NPC0001PT00355T00355	-0.278017	-0.228771
NPC0002PT00041T00041	0.737287	0.394424
NPC0001PT00406T00406	0.694993	0.558611
NPC0001PT00383T00383	0.726552	0.0732763
NPC0001PT00144T00144	0.634008	0.392715
NPC0001PT00338T00338	0.660674	0.312876
NPC0001PT00014T00014	-0.630219	-0.525533
NPC0001PT00173T00173	-0.10928	0.264208
NPC0001PT00322T00322	0.795003	0.647942
NPC0001PT00407T00407	0.797123	0.0679255
NPC0001PT00320T00320	0.665887	0.45033
NPC0001PT00305T00305	0.726639	0.32627
NPC0001PT00071T00071	-0.577989	-0.443562
NPC0001PT00439T00439	0.690123	0.58944
NPC0001PT00237T00237	0.0122209	0.0684562
NPC0001PT00293T00293	-0.86753	-0.810825
NPC0001PT00151T00151	0.728629	0.628212
NPC0001PT00260T00260	-0.741725	-0.555002
NPC0001PT00069T00069	0.404901	0.613074
NPC0002PT00040T00040	0.477902	0.729171
NPC0001PT00443T00443	0.857403	0.604451
NPC0001PT00298T00298	0.556721	0.00151888
NPC0001PT00056T00056	-0.830294	-0.526871
NPC0001PT00337T00337	0.238943	-0.151036
NPC0001PT00421T00421	-0.0029355	0.14572
NPC0001PT00426T00426	-0.561866	-0.629109
NPC0001PT00296T00296	-0.168273	-0.509586
NPC0001PT00346T00346	-0.698358	-0.786219
NPC0001PT00178T00178	-0.182514	0.60842
NPC0001PT00027T00027	-0.403153	-0.404636
NPC0001PT00336T00336	0.432963	-0.0179484
NPC0001PT00001T00001	0.238323	0.159711
NPC0001PT00357T00357	-0.412845	-0.374345
NPC0001PT00369T00369	0.316574	-0.0579156
NPC0001PT00431T00431	0.826462	0.833681
NPC0002PT00039T00039	0.69346	0.0768485
NPC0001PT00221T00221	-0.449413	-0.495072

## Sheet: TCGA-CESC
id	apCAFs gene signature	CD4+ effector T cells gene signature
TCGA-2W-A8YY-01A-11R-A37O-07	-0.526256	-0.0360914
TCGA-4J-AA1J-01A-21R-A38B-07	-0.282475	-0.680853
TCGA-BI-A0VR-01A-11R-A10U-07	0.65945	0.641674
TCGA-BI-A0VS-01A-11R-A10U-07	-0.091031	-0.20603
TCGA-BI-A20A-01A-11R-A14Y-07	0.442605	0.608226
TCGA-C5-A0TN-01A-21R-A14Y-07	-0.232904	-0.681364
TCGA-C5-A1BE-01B-11R-A13Y-07	0.153721	-0.083721
TCGA-C5-A1BF-01B-11R-A13Y-07	0.182348	-0.0914395
TCGA-C5-A1BI-01B-11R-A13Y-07	0.389865	0.56577
TCGA-C5-A1BJ-01A-11R-A13Y-07	0.417224	0.00988959
TCGA-C5-A1BK-01B-11R-A13Y-07	0.365245	0.742719
TCGA-C5-A1BL-01A-11R-A13Y-07	-0.298959	0.303672
TCGA-C5-A1BM-01A-11R-A13Y-07	0.505267	0.626378
TCGA-C5-A1BN-01B-11R-A14Y-07	-0.429432	-0.781196
TCGA-C5-A1BQ-01C-11R-A213-07	0.0350075	0.435425
TCGA-C5-A1M5-01A-11R-A13Y-07	0.22848	0.231726
TCGA-C5-A1M6-01A-11R-A13Y-07	-0.296211	-0.74003
TCGA-C5-A1M7-01A-11R-A13Y-07	0.304676	-0.384361
TCGA-C5-A1M8-01A-21R-A13Y-07	-0.619074	-0.795735
TCGA-C5-A1M9-01A-11R-A13Y-07	-0.348406	-0.235928
TCGA-C5-A1ME-01A-11R-A13Y-07	-0.203674	-0.435149
TCGA-C5-A1MF-01A-11R-A13Y-07	-0.282585	-0.131018
TCGA-C5-A1MH-01A-11R-A14Y-07	0.649638	0.740953
TCGA-C5-A1MI-01A-11R-A14Y-07	-0.0652549	-0.0720438
TCGA-C5-A1MJ-01A-11R-A14Y-07	-0.260499	-0.576257
TCGA-C5-A1MK-01A-11R-A14Y-07	0.540269	0.235367
TCGA-C5-A1ML-01A-11R-A14Y-07	-0.44017	-0.26455
TCGA-C5-A1MN-01A-11R-A14Y-07	0.0331988	-0.538134
TCGA-C5-A1MP-01A-11R-A14Y-07	0.62092	0.574059
TCGA-C5-A1MQ-01A-11R-A14Y-07	0.31675	0.674195
TCGA-C5-A2LS-01A-22R-A22U-07	-0.421161	-0.752328
TCGA-C5-A2LT-01A-11R-A18M-07	0.285564	0.470177
TCGA-C5-A2LV-01A-11R-A18M-07	-0.0366337	0.45243
TCGA-C5-A2LX-01A-11R-A18M-07	0.249985	0.700906
TCGA-C5-A2LY-01A-31R-A18M-07	-0.152729	0.635697
TCGA-C5-A2LZ-01A-11R-A213-07	-0.237501	-0.27056
TCGA-C5-A2M1-01A-11R-A18M-07	-0.00541595	0.466392
TCGA-C5-A2M2-01A-21R-A18M-07	-0.450332	-0.430198
TCGA-C5-A3HD-01B-11R-A213-07	-0.338963	-0.70677
TCGA-C5-A3HE-01A-21R-A22U-07	-0.013844	0.32432
TCGA-C5-A3HF-01A-11R-A213-07	0.129881	-0.141328
TCGA-C5-A3HL-01A-11R-A213-07	0.121731	-0.458636
TCGA-C5-A7CG-01A-11R-A32P-07	0.352698	0.86039
TCGA-C5-A7CH-01A-11R-A33Z-07	-0.125545	-0.721782
TCGA-C5-A7CJ-01A-11R-A32P-07	0.467143	0.0337278
TCGA-C5-A7CK-01A-11R-A32P-07	-0.271513	-0.84037
TCGA-C5-A7CL-01A-11R-A32P-07	-0.371269	-0.578451
TCGA-C5-A7CM-01A-11R-A33Z-07	-0.53508	-0.546785
TCGA-C5-A7CO-01A-11R-A352-07	-0.360588	-0.529141
TCGA-C5-A7UC-01A-11R-A352-07	-0.0724219	-0.605207
TCGA-C5-A7UE-01A-11R-A33Z-07	-0.224773	-0.806046
TCGA-C5-A7UH-01A-11R-A352-07	-0.474234	-0.0902016
TCGA-C5-A7UI-01A-11R-A36F-07	-0.283736	0.345005
TCGA-C5-A7X3-01A-11R-A352-07	-0.158619	0.623961
TCGA-C5-A7X5-01A-11R-A36F-07	-0.331847	-0.722204
TCGA-C5-A7X8-01A-11R-A36F-07	-0.166653	-0.426219
TCGA-C5-A7XC-01A-11R-A38B-07	0.249568	-0.0470336
TCGA-C5-A8XH-01A-11R-A37O-07	0.325154	0.419463
TCGA-C5-A8XI-01A-11R-A37O-07	0.190905	0.0986614
TCGA-C5-A8XJ-01A-11R-A37O-07	-0.326839	-0.255679
TCGA-C5-A8XK-01A-11R-A37O-07	-0.508	-0.511561
TCGA-C5-A8YQ-01A-11R-A37O-07	-0.521058	-0.410249
TCGA-C5-A8YR-01A-12R-A37O-07	-0.190115	0.470605
TCGA-C5-A8YT-01A-11R-A37O-07	-0.557968	-0.465663
TCGA-C5-A8ZZ-01A-11R-A37O-07	-0.204304	-0.780946
TCGA-C5-A901-01A-11R-A37O-07	0.177178	-0.411676
TCGA-C5-A902-01A-11R-A37O-07	-0.313864	0.0386951
TCGA-C5-A905-01A-11R-A37O-07	-0.646924	-0.691287
TCGA-C5-A907-01A-11R-A37O-07	0.0236523	0.236875
TCGA-DG-A2KH-01A-21R-A22U-07	-0.507806	-0.58586
TCGA-DG-A2KJ-01A-11R-A32Y-07	-0.158164	-0.39123
TCGA-DG-A2KK-01A-11R-A180-07	-0.361298	0.285311
TCGA-DG-A2KL-01A-11R-A180-07	0.397211	-0.120299
TCGA-DG-A2KM-01A-11R-A180-07	0.680022	0.838021
TCGA-DR-A0ZL-01A-11R-A10U-07	-0.575139	-0.718707
TCGA-DR-A0ZM-01A-12R-A10U-07	0.400308	0.628195
TCGA-DS-A0VK-01A-21R-A10U-07	-0.19265	-0.700985
TCGA-DS-A0VL-01A-21R-A10U-07	0.322512	0.207853
TCGA-DS-A0VM-01A-11R-A10U-07	0.173726	-0.424974
TCGA-DS-A0VN-01A-21R-A10U-07	0.421087	0.741261
TCGA-DS-A1O9-01A-11R-A14Y-07	0.419076	0.456901
TCGA-DS-A1OA-01A-11R-A14Y-07	0.36048	0.236288
TCGA-DS-A1OB-01A-11R-A14Y-07	-0.0761902	-0.234854
TCGA-DS-A1OC-01A-11R-A14Y-07	0.0699494	0.474163
TCGA-DS-A1OD-01A-11R-A14Y-07	0.536086	0.7217
TCGA-DS-A3LQ-01A-21R-A21T-07	0.0406991	-0.0862741
TCGA-DS-A5RQ-01A-11R-A28H-07	0.56983	0.0802253
TCGA-DS-A7WF-01A-11R-A352-07	-0.0908215	-0.405137
TCGA-DS-A7WH-01A-22R-A352-07	0.34194	-0.537439
TCGA-DS-A7WI-01A-12R-A352-07	-0.106782	-0.387142
TCGA-EA-A1QS-01A-61R-A22U-07	0.168997	-0.109734
TCGA-EA-A1QT-01A-11R-A14Y-07	-0.362736	-0.458207
TCGA-EA-A3HQ-01A-11R-A213-07	0.316607	0.498612
TCGA-EA-A3HR-01A-11R-A213-07	-0.280026	-0.497156
TCGA-EA-A3HS-01A-11R-A213-07	0.0666573	-0.252987
TCGA-EA-A3HT-01A-61R-A21T-07	0.471651	0.034741
TCGA-EA-A3HU-01A-11R-A213-07	0.437492	0.825929
TCGA-EA-A3QD-01A-32R-A22U-07	0.461074	0.668107
TCGA-EA-A3QE-01A-21R-A21T-07	0.475225	0.733809
TCGA-EA-A3Y4-01A-51R-A24H-07	0.482247	0.664742
TCGA-EA-A410-01A-11R-A32Y-07	-0.391728	-0.0291509
TCGA-EA-A411-01A-11R-A24H-07	0.265362	-0.736751
TCGA-EA-A439-01A-11R-A24H-07	0.0649118	-0.548914
TCGA-EA-A43B-01A-81R-A32Y-07	0.0516836	0.31255
TCGA-EA-A44S-01A-12R-A26T-07	-0.230688	-0.320452
TCGA-EA-A4BA-01A-21R-A26T-07	-0.521255	-0.79808
TCGA-EA-A50E-01A-21R-A26T-07	0.184179	-0.0976276
TCGA-EA-A556-01A-11R-A26T-07	-0.397317	-0.576513
TCGA-EA-A5FO-01A-21R-A28H-07	-0.640535	-0.604711
TCGA-EA-A5O9-01A-11R-A28H-07	-0.207249	-0.215883
TCGA-EA-A5ZD-01A-11R-A28H-07	0.422031	0.472756
TCGA-EA-A5ZE-01A-11R-A28H-07	0.276037	0.575797
TCGA-EA-A5ZF-01A-11R-A28H-07	-0.34225	-0.7587
TCGA-EA-A6QX-01A-12R-A33Z-07	-0.167648	0.101077
TCGA-EA-A78R-01A-11R-A32P-07	0.496568	-0.0468061
TCGA-EA-A97N-01A-11R-A38B-07	0.200366	-0.627789
TCGA-EK-A2GZ-01A-11R-A180-07	-0.182245	-0.0173527
TCGA-EK-A2H0-01A-11R-A180-07	-0.679039	-0.627543
TCGA-EK-A2H1-01A-11R-A180-07	0.442436	0.534477
TCGA-EK-A2IP-01A-11R-A180-07	-0.476202	-0.562393
TCGA-EK-A2IR-01A-11R-A180-07	-0.681039	-0.821202
TCGA-EK-A2PG-01A-11R-A18M-07	-0.670129	-0.545638
TCGA-EK-A2PI-01A-11R-A18M-07	-0.513895	-0.769716
TCGA-EK-A2PK-01A-11R-A18M-07	0.50792	0.719125
TCGA-EK-A2PL-01A-11R-A18M-07	-0.382362	-0.255324
TCGA-EK-A2PM-01A-11R-A18M-07	-0.643078	-0.787925
TCGA-EK-A2R7-01A-11R-A18M-07	0.0236133	0.00831387
TCGA-EK-A2R8-01A-21R-A18M-07	0.226618	-0.431761
TCGA-EK-A2R9-01A-11R-A18M-07	0.176582	0.528423
TCGA-EK-A2RA-01A-11R-A18M-07	-0.0862438	0.668285
TCGA-EK-A2RB-01A-11R-A18M-07	-0.509484	-0.662772
TCGA-EK-A2RC-01A-11R-A18M-07	0.550426	0.365652
TCGA-EK-A2RE-01A-11R-A18M-07	-0.185127	-0.826532
TCGA-EK-A2RJ-01A-11R-A18M-07	0.207279	0.521365
TCGA-EK-A2RK-01A-11R-A18M-07	0.190673	0.433704
TCGA-EK-A2RL-01A-11R-A18M-07	-0.550342	-0.647298
TCGA-EK-A2RM-01A-21R-A18M-07	0.0510899	-0.505835
TCGA-EK-A2RN-01A-12R-A213-07	-0.421331	0.267736
TCGA-EK-A2RO-01A-11R-A18M-07	0.592596	-0.252454
TCGA-EK-A3GJ-01A-21R-A213-07	0.0264557	0.577695
TCGA-EK-A3GK-01A-11R-A213-07	-0.364506	0.175782
TCGA-EK-A3GM-01A-11R-A213-07	-0.424566	-0.711096
TCGA-EK-A3GN-01A-11R-A213-07	-0.752902	-0.847638
TCGA-EX-A1H5-01A-31R-A13Y-07	-0.456514	-0.517535
TCGA-EX-A1H6-01B-11R-A22U-07	-0.319859	-0.602334
TCGA-EX-A3L1-01A-11R-A32Y-07	0.231518	-0.456756
TCGA-EX-A449-01A-11R-A32Y-07	-0.740156	-0.746667
TCGA-EX-A69L-01A-11R-A32P-07	0.337735	0.838207
TCGA-EX-A69M-01A-11R-A32P-07	0.156431	0.668475
TCGA-EX-A8YF-01A-11R-A37O-07	-0.171584	0.477959
TCGA-FU-A23K-01A-11R-A16R-07	0.0313052	0.356735
TCGA-FU-A23L-01A-11R-A16R-07	-0.1393	0.54325
TCGA-FU-A2QG-01A-11R-A18M-07	-0.392497	-0.256079
TCGA-FU-A3EO-01A-11R-A213-07	0.028968	-0.409551
TCGA-FU-A3HY-01A-11R-A21T-07	-0.456591	-0.816549
TCGA-FU-A3HZ-01A-11R-A213-07	-0.519028	0.215456
TCGA-FU-A3NI-01A-11R-A21T-07	0.478711	-0.37166
TCGA-FU-A3TQ-01A-11R-A22U-07	0.145993	-0.273437
TCGA-FU-A3TX-01A-11R-A22U-07	-0.115053	0.128832
TCGA-FU-A3WB-01A-11R-A22U-07	-0.474612	-0.850376
TCGA-FU-A3YQ-01A-11R-A22U-07	0.706554	0.433967
TCGA-FU-A40J-01A-11R-A24H-07	-0.128401	-0.479537
TCGA-FU-A57G-01A-11R-A26T-07	0.0245396	-0.580214
TCGA-FU-A5XV-01A-11R-A28H-07	-0.106287	-0.342577
TCGA-FU-A770-01A-11R-A33Z-07	-0.0926489	-0.511307
TCGA-GH-A9DA-01A-21R-A37O-07	0.347574	-0.0814185
TCGA-HG-A2PA-01A-11R-A213-07	0.41592	-0.172218
TCGA-HM-A3JJ-01A-21R-A21T-07	0.576114	0.347548
TCGA-HM-A3JK-01A-11R-A32Y-07	0.401147	0.0967246
TCGA-HM-A4S6-01A-11R-A26T-07	0.0911917	0.680163
TCGA-HM-A6W2-01A-21R-A33Z-07	-0.424385	-0.502057
TCGA-IR-A3L7-01A-21R-A213-07	-0.644816	-0.821774
TCGA-IR-A3LA-01A-11R-A22U-07	-0.525789	-0.443871
TCGA-IR-A3LB-01A-11R-A24H-07	0.172825	-0.124358
TCGA-IR-A3LC-01A-11R-A213-07	-0.315298	-0.373232
TCGA-IR-A3LF-01A-21R-A22U-07	-0.534783	-0.375613
TCGA-IR-A3LH-01A-21R-A213-07	0.417188	0.730193
TCGA-IR-A3LI-01A-11R-A32Y-07	-0.451298	-0.794958
TCGA-IR-A3LK-01A-12R-A213-07	-0.00474808	0.241169
TCGA-IR-A3LL-01A-11R-A213-07	0.149246	0.676951
TCGA-JW-A5VG-01A-11R-A28H-07	-0.0794103	0.00226082
TCGA-JW-A5VH-01A-11R-A28H-07	-0.686369	-0.643604
TCGA-JW-A5VI-01A-11R-A28H-07	-0.0522545	-0.223728
TCGA-JW-A5VJ-01A-11R-A28H-07	-0.440611	-0.661641
TCGA-JW-A5VK-01A-11R-A28H-07	-0.671869	-0.615989
TCGA-JW-A5VL-01A-11R-A28H-07	-0.237349	0.644375
TCGA-JW-A69B-01A-11R-A32P-07	-0.334269	-0.497521
TCGA-JW-A852-01A-11R-A352-07	-0.508326	-0.48254
TCGA-JW-AAVH-01A-11R-A38B-07	-0.681384	-0.533385
TCGA-JX-A3PZ-01A-11R-A32Y-07	0.216696	0.347397
TCGA-JX-A3Q0-01A-11R-A32Y-07	0.257345	0.757088
TCGA-JX-A3Q8-01A-11R-A21T-07	-0.00803211	0.230439
TCGA-JX-A5QV-01A-22R-A28H-07	-0.105982	-0.23598
TCGA-LP-A4AU-01A-32R-A32Y-07	0.33748	-0.231233
TCGA-LP-A4AV-01A-11R-A32Y-07	0.0334194	0.359467
TCGA-LP-A4AW-01A-11R-A24H-07	0.226923	-0.68451
TCGA-LP-A4AX-01A-12R-A24H-07	-0.00597258	0.661313
TCGA-LP-A5U2-01A-11R-A28H-07	-0.433968	-0.337831
TCGA-LP-A5U3-01A-11R-A28H-07	-0.145189	0.332555
TCGA-LP-A7HU-01A-11R-A33Z-07	-0.14748	0.412262
TCGA-MA-AA3W-01A-11R-A38B-07	0.505493	0.701853
TCGA-MA-AA3X-01A-22R-A42S-07	-0.0770698	0.0506721
TCGA-MA-AA3Y-01A-11R-A38B-07	0.68739	0.74687
TCGA-MA-AA3Z-01A-11R-A38B-07	-0.2531	0.397717
TCGA-MA-AA41-01A-11R-A38B-07	-0.543585	-0.481218
TCGA-MA-AA42-01A-12R-A38B-07	0.2378	0.874714
TCGA-MA-AA43-01A-11R-A42T-07	0.0992152	-0.527585
TCGA-MU-A51Y-01A-11R-A26T-07	0.614805	0.69983
TCGA-MU-A5YI-01A-11R-A32P-07	0.356342	-0.00743776
TCGA-MU-A8JM-01A-11R-A36F-07	-0.0352389	0.0429484
TCGA-MY-A5BD-01A-11R-A26T-07	-0.707338	-0.568454
TCGA-MY-A5BE-01A-21R-A26T-07	0.317207	0.732036
TCGA-MY-A5BF-01A-11R-A26T-07	0.242734	0.67045
TCGA-MY-A913-01A-11R-A37O-07	-0.0762707	0.221833
TCGA-PN-A8MA-01A-11R-A36F-07	-0.387387	0.184957
TCGA-Q1-A5R1-01A-11R-A28H-07	-0.209823	-0.595559
TCGA-Q1-A5R2-01A-11R-A28H-07	0.291661	0.675323
TCGA-Q1-A5R3-01A-11R-A28H-07	-0.165583	0.167602
TCGA-Q1-A6DT-01A-11R-A32P-07	-0.393272	-0.653689
TCGA-Q1-A6DV-01A-11R-A32P-07	-0.479444	-0.637304
TCGA-Q1-A6DW-01A-11R-A32P-07	-0.324252	-0.450434
TCGA-Q1-A73O-01A-11R-A32P-07	0.31184	0.319599
TCGA-Q1-A73P-01A-11R-A32P-07	0.150676	-0.204204
TCGA-Q1-A73Q-01A-21R-A32P-07	-0.512409	-0.526522
TCGA-Q1-A73R-01A-11R-A33Z-07	-0.46393	-0.567491
TCGA-Q1-A73S-01A-11R-A33Z-07	-0.653216	-0.798758
TCGA-R2-A69V-01A-11R-A32P-07	0.525565	0.768404
TCGA-RA-A741-01A-11R-A33Z-07	0.104402	0.437593
TCGA-UC-A7PD-01A-11R-A352-07	-0.275431	-0.715052
TCGA-UC-A7PF-01A-11R-A352-07	0.468235	0.587965
TCGA-UC-A7PG-01A-11R-A42S-07	-0.108251	-0.489469
TCGA-UC-A7PI-01A-11R-A42S-07	-0.474635	-0.691221
TCGA-VS-A8EB-01A-11R-A36F-07	-0.471865	0.0385425
TCGA-VS-A8EC-01A-11R-A36F-07	-0.849834	-0.781326
TCGA-VS-A8EG-01A-11R-A36F-07	-0.458036	-0.559082
TCGA-VS-A8EH-01A-11R-A36F-07	-0.716584	-0.555301
TCGA-VS-A8EI-01A-11R-A37O-07	0.0910591	0.36522
TCGA-VS-A8EJ-01A-11R-A37O-07	-0.59431	-0.514024
TCGA-VS-A8EK-01A-12R-A37O-07	-0.666891	-0.533078
TCGA-VS-A8EL-01A-11R-A37O-07	-0.186028	0.809805
TCGA-VS-A8Q8-01A-11R-A37O-07	0.358097	0.506758
TCGA-VS-A8Q9-01A-12R-A37O-07	-0.73316	-0.519371
TCGA-VS-A8QA-01A-11R-A37O-07	-0.588176	-0.536927
TCGA-VS-A8QC-01A-11R-A37O-07	-0.455708	-0.694986
TCGA-VS-A8QF-01A-21R-A37O-07	-0.0641514	0.321429
TCGA-VS-A8QH-01A-11R-A37O-07	-0.608367	-0.645269
TCGA-VS-A8QM-01A-11R-A37O-07	0.395297	0.547032
TCGA-VS-A94W-01A-12R-A37O-07	-0.0454424	0.678169
TCGA-VS-A94X-01A-11R-A38B-07	-0.267393	-0.55617
TCGA-VS-A94Y-01A-11R-A38B-07	-0.0210245	-0.481172
TCGA-VS-A94Z-01A-11R-A38B-07	0.189154	0.783285
TCGA-VS-A950-01A-11R-A42T-07	-0.478646	-0.472039
TCGA-VS-A952-01A-11R-A38B-07	-0.628729	-0.698425
TCGA-VS-A953-01A-11R-A38B-07	-0.221665	-0.298839
TCGA-VS-A954-01A-11R-A38B-07	-0.482018	-0.0461828
TCGA-VS-A957-01A-11R-A42T-07	-0.65284	-0.67968
TCGA-VS-A958-01A-11R-A42T-07	0.120196	0.790953
TCGA-VS-A959-01A-11R-A42T-07	-0.241634	0.0305477
TCGA-VS-A9U5-01A-11R-A42T-07	-0.522739	0.232677
TCGA-VS-A9U6-01A-11R-A42T-07	-0.179345	0.156624
TCGA-VS-A9U7-01A-11R-A42T-07	0.154039	0.568101
TCGA-VS-A9UB-01A-22R-A42T-07	0.298463	0.677068
TCGA-VS-A9UC-01A-11R-A42T-07	0.230388	0.493252
TCGA-VS-A9UD-01A-11R-A42T-07	-0.0526178	0.714089
TCGA-VS-A9UH-01A-11R-A42T-07	0.555643	0.714169
TCGA-VS-A9UI-01A-11R-A42T-07	-0.0625184	0.0825436
TCGA-VS-A9UJ-01A-11R-A42T-07	-0.488717	-0.537689
TCGA-VS-A9UL-01A-11R-A42T-07	-0.570387	-0.78922
TCGA-VS-A9UM-01A-11R-A42T-07	-0.00690174	0.326791
TCGA-VS-A9UO-01A-11R-A42T-07	-0.617998	-0.667578
TCGA-VS-A9UP-01A-11R-A42T-07	-0.718803	-0.82359
TCGA-VS-A9UQ-01A-21R-A42T-07	-0.156708	-0.654345
TCGA-VS-A9UR-01A-11R-A42T-07	-0.250848	-0.601271
TCGA-VS-A9UT-01A-11R-A42T-07	-0.082867	0.613303
TCGA-VS-A9UU-01A-11R-A42T-07	-0.481383	-0.565127
TCGA-VS-A9UV-01A-11R-A42T-07	-0.596772	-0.697367
TCGA-VS-A9UY-01A-11R-A42T-07	-0.109782	0.0556384
TCGA-VS-A9UZ-01A-11R-A42T-07	-0.32367	-0.556314
TCGA-VS-A9V0-01A-11R-A42T-07	-0.698712	-0.68654
TCGA-VS-A9V1-01A-11R-A42T-07	-0.437075	-0.568431
TCGA-VS-A9V2-01A-11R-A42T-07	-0.167088	0.317703
TCGA-VS-A9V3-01A-11R-A42T-07	0.0056091	0.206833
TCGA-VS-A9V4-01A-12R-A42T-07	-0.704655	-0.696894
TCGA-VS-A9V5-01A-11R-A42T-07	-0.509477	-0.687991
TCGA-VS-AA62-01A-11R-A42T-07	0.492807	0.81821
TCGA-WL-A834-01A-11R-A352-07	-0.309745	-0.338323
TCGA-XS-A8TJ-01A-11R-A36F-07	-0.00376323	-0.420976
TCGA-ZJ-A8QO-01A-11R-A37O-07	-0.00161045	0.362102
TCGA-ZJ-A8QQ-01A-11R-A37O-07	-0.524007	-0.659094
TCGA-ZJ-A8QR-01A-11R-A37O-07	-0.309062	-0.636431
TCGA-ZJ-AAX4-01A-11R-A42T-07	-0.239002	0.560856
TCGA-ZJ-AAX8-01A-11R-A42T-07	0.462782	0.57215
TCGA-ZJ-AAXA-01A-11R-A42T-07	-0.424609	-0.724586
TCGA-ZJ-AAXB-01A-11R-A42T-07	-0.581349	-0.499759
TCGA-ZJ-AAXD-01A-21R-A42T-07	0.0708186	-0.626534
TCGA-ZJ-AAXF-01A-31R-A42T-07	0.364189	0.500134
TCGA-ZJ-AAXI-01A-11R-A42T-07	-0.665716	-0.653193
TCGA-ZJ-AAXJ-01A-11R-A42T-07	-0.410339	-0.471
TCGA-ZJ-AAXN-01A-11R-A42T-07	0.333482	0.0350063
TCGA-ZJ-AAXT-01A-11R-A42T-07	-0.0293468	-0.244615
TCGA-ZJ-AAXU-01A-11R-A42T-07	0.202061	0.487643
TCGA-ZJ-AB0H-01A-11R-A42T-07	0.465085	0.671352
TCGA-ZJ-AB0I-01A-11R-A42T-07	-0.181856	-0.408865
TCGA-ZX-AA5X-01A-11R-A42T-07	0.369991	0.0858562

## Sheet: TCGA-COAD
id	apCAFs gene signature	CD4+ effector T cells gene signature
TCGA-3L-AA1B-01A-11R-A37K-07	0.300587	-0.336965
TCGA-4N-A93T-01A-11R-A37K-07	-0.530356	-0.756577
TCGA-4T-AA8H-01A-11R-A41B-07	-0.368212	-0.713184
TCGA-5M-AAT4-01A-11R-A41B-07	-0.459889	-0.723965
TCGA-5M-AAT5-01A-21R-A41B-07	-0.591676	-0.675072
TCGA-5M-AAT6-01A-11R-A41B-07	0.0258503	0.696941
TCGA-5M-AATA-01A-31R-A41B-07	-0.373748	-0.479909
TCGA-5M-AATE-01A-11R-A41B-07	-0.38301	-0.702758
TCGA-A6-2671-01A-01R-1410-07	0.191887	-0.273701
TCGA-A6-2672-01A-01R-0826-07	-0.499718	0.822826
TCGA-A6-2672-01B-03R-2302-07	-0.365122	-0.106678
TCGA-A6-2674-01A-02R-0821-07	-0.176253	0.501574
TCGA-A6-2674-01A-02R-A278-07	-0.0965242	-0.135259
TCGA-A6-2674-01B-04R-A277-07	-0.240996	-0.589954
TCGA-A6-2675-01A-02R-1723-07	0.673916	0.465168
TCGA-A6-2676-01A-01R-0826-07	-0.444894	0.692902
TCGA-A6-2677-01A-01R-0821-07	-0.286318	-0.771875
TCGA-A6-2677-01A-01R-A278-07	-0.129787	-0.614579
TCGA-A6-2677-01B-02R-A277-07	-0.273836	-0.713027
TCGA-A6-2678-01A-01R-0821-07	-0.0582679	0.0767287
TCGA-A6-2679-01A-02R-1410-07	-0.479466	-0.206814
TCGA-A6-2680-01A-01R-1410-07	-0.565008	-0.5891
TCGA-A6-2681-01A-01R-1410-07	0.488392	-0.0256187
TCGA-A6-2682-01A-01R-1410-07	-0.442476	-0.560573
TCGA-A6-2683-01A-01R-0821-07	-0.547877	-0.564859
TCGA-A6-2684-01A-01R-1410-07	0.456758	0.220242
TCGA-A6-2684-01A-01R-A278-07	0.44451	-0.246265
TCGA-A6-2684-01C-08R-A277-07	0.148813	-0.505903
TCGA-A6-2685-01A-01R-1410-07	0.605078	0.438034
TCGA-A6-2686-01A-01R-A32Z-07	0.147666	0.792043
TCGA-A6-3807-01A-01R-1022-07	-0.392464	-0.414848
TCGA-A6-3808-01A-01R-1022-07	0.660465	0.374275
TCGA-A6-3809-01A-01R-1022-07	-0.281735	0.660145
TCGA-A6-3809-01A-01R-A278-07	-0.00639594	0.314347
TCGA-A6-3809-01B-04R-A277-07	-0.177285	-0.0440901
TCGA-A6-3810-01A-01R-1022-07	-0.314299	0.0297479
TCGA-A6-3810-01A-01R-A278-07	-0.173044	-0.45969
TCGA-A6-3810-01B-04R-A277-07	-0.246146	-0.70338
TCGA-A6-4105-01A-02R-1774-07	0.332829	0.553761
TCGA-A6-4107-01A-02R-1410-07	-0.363876	-0.0275806
TCGA-A6-5656-01A-21R-1839-07	-0.216592	-0.605893
TCGA-A6-5656-01A-21R-A278-07	-0.135995	-0.817867
TCGA-A6-5656-01B-02R-A277-07	-0.0771688	-0.631881
TCGA-A6-5657-01A-01R-A32Z-07	0.642363	0.433891
TCGA-A6-5659-01A-01R-1653-07	0.216903	-0.468339
TCGA-A6-5659-01A-01R-A278-07	0.29666	-0.661393
TCGA-A6-5659-01B-04R-A277-07	-0.100908	-0.730224
TCGA-A6-5660-01A-01R-1653-07	-0.034655	-0.599037
TCGA-A6-5661-01A-01R-1653-07	-0.284883	-0.205085
TCGA-A6-5661-01B-05R-2302-07	0.258336	0.218414
TCGA-A6-5662-01A-01R-1653-07	0.220882	-0.607857
TCGA-A6-5664-01A-21R-1839-07	0.718718	0.602788
TCGA-A6-5665-01A-01R-1653-07	-0.494953	0.517135
TCGA-A6-5665-01B-03R-2302-07	-0.188139	-0.290287
TCGA-A6-5666-01A-01R-1653-07	-0.321475	-0.582254
TCGA-A6-5667-01A-21R-1723-07	0.619143	-0.228861
TCGA-A6-6137-01A-11R-1774-07	-0.0820927	-0.206196
TCGA-A6-6138-01A-11R-1774-07	0.552475	0.849444
TCGA-A6-6140-01A-11R-1774-07	-0.143477	-0.325586
TCGA-A6-6141-01A-11R-1774-07	-0.00860682	0.473709
TCGA-A6-6142-01A-11R-1774-07	0.389988	-0.159225
TCGA-A6-6648-01A-11R-1774-07	-0.021995	-0.667586
TCGA-A6-6649-01A-11R-1774-07	0.497249	0.509815
TCGA-A6-6650-01A-11R-1774-07	-0.43835	-0.62203
TCGA-A6-6650-01A-11R-A278-07	-0.390464	-0.732154
TCGA-A6-6650-01B-02R-A277-07	-0.376803	-0.743377
TCGA-A6-6651-01A-21R-1839-07	0.732384	0.517096
TCGA-A6-6652-01A-11R-1774-07	-0.379784	-0.838761
TCGA-A6-6653-01A-11R-1774-07	-0.111609	0.454479
TCGA-A6-6654-01A-21R-1839-07	0.734346	0.760308
TCGA-A6-6780-01A-11R-1839-07	-0.445741	0.704925
TCGA-A6-6780-01A-11R-A278-07	-0.332939	0.215544
TCGA-A6-6780-01B-04R-A277-07	-0.181328	-0.199234
TCGA-A6-6781-01A-22R-1928-07	0.255168	0.775174
TCGA-A6-6781-01A-22R-A278-07	0.0376565	0.437213
TCGA-A6-6781-01B-06R-A277-07	0.0631388	-0.227385
TCGA-A6-6782-01A-11R-1839-07	0.395631	0.575156
TCGA-A6-A565-01A-31R-A28H-07	0.279236	0.59349
TCGA-A6-A566-01A-11R-A28H-07	-0.0122676	0.574618
TCGA-A6-A567-01A-31R-A28H-07	0.182609	-0.662763
TCGA-A6-A56B-01A-31R-A28H-07	-0.228002	-0.801994
TCGA-A6-A5ZU-01A-11R-A28H-07	-0.0962086	-0.0574357
TCGA-AA-3488-01A-01R-1410-07	-0.527496	-0.684103
TCGA-AA-3489-01A-21R-1839-07	0.587855	0.78279
TCGA-AA-3492-01A-01R-1410-07	-0.550373	0.348921
TCGA-AA-3494-01A-01R-1410-07	-0.250012	-0.718007
TCGA-AA-3495-01A-01R-1410-07	-0.615004	-0.544435
TCGA-AA-3496-01A-21R-1839-07	0.35037	0.49124
TCGA-AA-3502-01A-01R-1410-07	-0.5791	-0.5464
TCGA-AA-3506-01A-01R-1410-07	-0.371221	-0.492653
TCGA-AA-3509-01A-01R-1410-07	-0.125525	-0.151578
TCGA-AA-3510-01A-01R-1410-07	-0.310581	0.321033
TCGA-AA-3511-01A-21R-1839-07	-0.0306886	-0.432188
TCGA-AA-3514-01A-02R-0821-07	-0.45717	-0.419031
TCGA-AA-3516-01A-02R-0826-07	-0.194966	0.623232
TCGA-AA-3517-01A-01R-0821-07	-0.529506	-0.636574
TCGA-AA-3518-01A-02R-0826-07	-0.474223	0.580128
TCGA-AA-3519-01A-02R-0821-07	-0.423371	-0.501977
TCGA-AA-3520-01A-01R-0821-07	-0.0257613	-0.375354
TCGA-AA-3521-01A-01R-0821-07	-0.136606	-0.549424
TCGA-AA-3522-01A-01R-0821-07	-0.436322	-0.409218
TCGA-AA-3524-01A-02R-0821-07	-0.557404	-0.486712
TCGA-AA-3525-01A-02R-0826-07	-0.501573	-0.18828
TCGA-AA-3526-01A-02R-A32Z-07	-0.100863	0.463168
TCGA-AA-3527-01A-01R-0821-07	-0.234617	-0.380935
TCGA-AA-3529-01A-02R-0821-07	-0.244991	-0.779897
TCGA-AA-3530-01A-01R-1022-07	-0.00955008	-0.279192
TCGA-AA-3531-01A-01R-0821-07	-0.446911	-0.680628
TCGA-AA-3532-01A-01R-0821-07	0.120118	0.616831
TCGA-AA-3534-01A-01R-0821-07	0.115237	-0.570284
TCGA-AA-3538-01A-01R-0821-07	0.192355	-0.569176
TCGA-AA-3542-01A-02R-1873-07	-0.594658	-0.718035
TCGA-AA-3543-01A-01R-0826-07	-0.507974	0.730222
TCGA-AA-3544-01A-01R-1873-07	-0.276426	0.678561
TCGA-AA-3548-01A-01R-1873-07	-0.402784	0.151909
TCGA-AA-3549-01A-02R-0821-07	-0.367545	-0.386657
TCGA-AA-3552-01A-01R-0821-07	-0.253477	0.136056
TCGA-AA-3553-01A-01R-0821-07	0.133364	0.340807
TCGA-AA-3554-01A-01R-0826-07	0.274969	0.655722
TCGA-AA-3555-01A-01R-0821-07	-0.212598	-0.246512
TCGA-AA-3556-01A-01R-0821-07	-0.332677	-0.114756
TCGA-AA-3560-01A-01R-0821-07	-0.237955	-0.42486
TCGA-AA-3561-01A-01R-0821-07	-0.623995	-0.680622
TCGA-AA-3562-01A-02R-0821-07	-0.374183	-0.163067
TCGA-AA-3655-01A-02R-1723-07	-0.128283	0.140298
TCGA-AA-3660-01A-01R-1723-07	0.229597	-0.575125
TCGA-AA-3662-01A-01R-1723-07	-0.253496	0.199976
TCGA-AA-3663-01A-01R-1723-07	-0.533165	-0.0499529
TCGA-AA-3664-01A-01R-0905-07	-0.43173	-0.370535
TCGA-AA-3666-01A-02R-0905-07	-0.43777	-0.213686
TCGA-AA-3667-01A-01R-0905-07	-0.51385	-0.636256
TCGA-AA-3672-01A-01R-0905-07	-0.281851	-0.134342
TCGA-AA-3673-01A-01R-0905-07	-0.311752	-0.469705
TCGA-AA-3675-01A-02R-0905-07	-0.3668	-0.493848
TCGA-AA-3678-01A-01R-0905-07	-0.425652	-0.217468
TCGA-AA-3679-01A-02R-0905-07	-0.520676	-0.62659
TCGA-AA-3680-01A-01R-0905-07	0.128239	-0.469322
TCGA-AA-3681-01A-01R-0905-07	-0.230973	-0.0356301
TCGA-AA-3684-01A-02R-0905-07	0.0673813	0.021989
TCGA-AA-3685-01A-02R-A32Z-07	0.0832966	0.464581
TCGA-AA-3688-01A-01R-0905-07	-0.432204	-0.364639
TCGA-AA-3692-01A-01R-0905-07	0.0143612	-0.183107
TCGA-AA-3693-01A-01R-0905-07	0.0169657	-0.580964
TCGA-AA-3695-01A-01R-0905-07	0.128999	-0.528353
TCGA-AA-3696-01A-01R-0905-07	-0.437316	-0.664577
TCGA-AA-3697-01A-01R-1723-07	-0.189442	-0.148702
TCGA-AA-3710-01A-01R-1022-07	-0.0440821	0.750321
TCGA-AA-3712-01A-21R-1723-07	0.207095	-0.238882
TCGA-AA-3713-01A-21R-1723-07	0.210076	0.54579
TCGA-AA-3715-01A-01R-0905-07	-0.146173	0.493236
TCGA-AA-3811-01A-01R-1022-07	-0.0519972	0.0368401
TCGA-AA-3812-01A-01R-0905-07	-0.0551393	-0.597292
TCGA-AA-3814-01A-01R-0905-07	0.239694	0.555536
TCGA-AA-3815-01A-01R-1022-07	-0.220382	0.798468
TCGA-AA-3818-01A-01R-0905-07	0.0294102	0.0612434
TCGA-AA-3819-01A-01R-0905-07	-0.487926	-0.641115
TCGA-AA-3821-01A-01R-1022-07	-0.462587	0.0295242
TCGA-AA-3831-01A-01R-0905-07	-0.485709	0.241631
TCGA-AA-3833-01A-01R-0905-07	0.452802	0.620148
TCGA-AA-3837-01A-01R-0905-07	-0.450902	-0.563401
TCGA-AA-3841-01A-01R-0905-07	-0.374105	-0.377441
TCGA-AA-3842-01A-01R-1022-07	-0.326277	-0.456261
TCGA-AA-3844-01A-01R-1022-07	-0.592238	-0.340215
TCGA-AA-3845-01A-01R-1022-07	0.417827	0.659166
TCGA-AA-3846-01A-01R-1022-07	-0.448506	-0.270379
TCGA-AA-3848-01A-01R-0905-07	-0.518282	-0.674705
TCGA-AA-3850-01A-01R-1022-07	-0.527635	0.238009
TCGA-AA-3851-01A-01R-1022-07	-0.223689	-0.0311157
TCGA-AA-3852-01A-01R-0905-07	-0.300933	-0.31173
TCGA-AA-3854-01A-01R-0905-07	-0.62115	-0.323184
TCGA-AA-3855-01A-01R-1022-07	-0.470597	-0.252271
TCGA-AA-3856-01A-01R-0905-07	-0.00902158	0.449197
TCGA-AA-3858-01A-01R-0905-07	-0.452086	-0.154727
TCGA-AA-3860-01A-02R-0905-07	-0.315967	0.471171
TCGA-AA-3861-01A-01R-1022-07	-0.448895	-0.0023472
TCGA-AA-3862-01A-01R-1022-07	-0.106881	-0.0130298
TCGA-AA-3864-01A-01R-1022-07	-0.43245	-0.278505
TCGA-AA-3866-01A-01R-1022-07	0.404575	0.576126
TCGA-AA-3867-01A-01R-1022-07	0.496879	-0.258544
TCGA-AA-3869-01A-01R-1022-07	-0.22183	0.496395
TCGA-AA-3870-01A-01R-1022-07	0.394623	0.548892
TCGA-AA-3872-01A-01R-1022-07	0.497562	0.476459
TCGA-AA-3875-01A-01R-0905-07	0.0809402	-0.407068
TCGA-AA-3877-01A-01R-1022-07	0.272829	0.542299
TCGA-AA-3930-01A-01R-1022-07	-0.493758	-0.425747
TCGA-AA-3939-01A-01R-1022-07	-0.176402	0.0200794
TCGA-AA-3941-01A-01R-1022-07	-0.27963	-0.574996
TCGA-AA-3947-01A-01R-1022-07	-0.426061	0.0395463
TCGA-AA-3949-01A-01R-1022-07	0.0961534	0.773761
TCGA-AA-3950-01A-02R-1022-07	-0.161068	0.713691
TCGA-AA-3952-01A-01R-1022-07	-0.48727	-0.687327
TCGA-AA-3955-01A-02R-1022-07	-0.477583	-0.714512
TCGA-AA-3956-01A-02R-1022-07	0.0163862	-0.476281
TCGA-AA-3966-01A-01R-1113-07	0.170112	0.771222
TCGA-AA-3968-01A-01R-1022-07	-0.370789	-0.120604
TCGA-AA-3970-01A-01R-1022-07	-0.298627	-0.317189
TCGA-AA-3971-01A-01R-1022-07	0.25551	0.153098
TCGA-AA-3972-01A-01R-1022-07	-0.503216	-0.776843
TCGA-AA-3973-01A-01R-1022-07	-0.0594084	-0.551804
TCGA-AA-3975-01A-01R-1022-07	-0.251412	-0.432522
TCGA-AA-3976-01A-01R-1022-07	-0.452233	-0.343528
TCGA-AA-3977-01A-01R-1022-07	-0.409932	0.120321
TCGA-AA-3979-01A-01R-1022-07	-0.555668	-0.735178
TCGA-AA-3980-01A-02R-1022-07	-0.315147	0.511831
TCGA-AA-3982-01A-02R-1022-07	-0.151936	0.285823
TCGA-AA-3984-01A-02R-1022-07	0.124109	-0.0802742
TCGA-AA-3986-01A-02R-1022-07	0.217655	0.498955
TCGA-AA-3989-01A-01R-1022-07	-0.492545	0.248232
TCGA-AA-3994-01A-01R-1113-07	-0.306556	-0.233086
TCGA-AA-A004-01A-01R-A00A-07	-0.584489	-0.502739
TCGA-AA-A00A-01A-01R-A002-07	-0.284316	0.31046
TCGA-AA-A00D-01A-01R-A002-07	-0.172519	0.66922
TCGA-AA-A00E-01A-01R-A002-07	-0.352171	0.0120766
TCGA-AA-A00F-01A-01R-A002-07	-0.191729	-0.657194
TCGA-AA-A00J-01A-02R-A002-07	-0.27337	-0.24371
TCGA-AA-A00K-01A-02R-A002-07	-0.477638	-0.466569
TCGA-AA-A00L-01A-01R-A002-07	-0.584918	-0.753302
TCGA-AA-A00N-01A-02R-A00A-07	0.105042	-0.306006
TCGA-AA-A00O-01A-02R-A089-07	-0.0820536	-0.424789
TCGA-AA-A00Q-01A-01R-A002-07	-0.257343	-0.368256
TCGA-AA-A00R-01A-01R-A002-07	-0.286839	0.77493
TCGA-AA-A00U-01A-01R-A002-07	-0.484725	-0.649847
TCGA-AA-A00W-01A-01R-A002-07	-0.650223	-0.634818
TCGA-AA-A00Z-01A-01R-A002-07	-0.573731	-0.531349
TCGA-AA-A010-01A-01R-A089-07	-0.330427	-0.541026
TCGA-AA-A017-01A-01R-A00A-07	-0.23526	-0.710616
TCGA-AA-A01C-01A-01R-A00A-07	-0.364188	-0.534729
TCGA-AA-A01D-01A-01R-A00A-07	0.398489	0.0624238
TCGA-AA-A01F-01A-01R-A002-07	-0.560576	-0.457024
TCGA-AA-A01G-01A-01R-A002-07	-0.501037	-0.715873
TCGA-AA-A01I-01A-02R-A089-07	-0.361546	-0.588019
TCGA-AA-A01K-01A-01R-A00A-07	-0.412257	-0.481403
TCGA-AA-A01P-01A-21R-A083-07	0.467253	0.780193
TCGA-AA-A01Q-01A-01R-A002-07	-0.588988	-0.184081
TCGA-AA-A01R-01A-21R-A083-07	-0.367603	0.60461
TCGA-AA-A01S-01A-21R-A083-07	-0.581301	-0.80283
TCGA-AA-A01T-01A-21R-A16W-07	-0.653483	-0.550215
TCGA-AA-A01V-01A-23R-A083-07	-0.466751	-0.261202
TCGA-AA-A01X-01A-21R-A083-07	-0.0749116	-0.51845
TCGA-AA-A01Z-01A-11R-A083-07	-0.527097	-0.66273
TCGA-AA-A022-01A-21R-A16W-07	-0.439752	0.634541
TCGA-AA-A024-01A-02R-A00A-07	-0.495689	-0.373591
TCGA-AA-A029-01A-01R-A00A-07	-0.508363	-0.437717
TCGA-AA-A02E-01A-01R-A00A-07	-0.68562	-0.233093
TCGA-AA-A02F-01A-01R-A089-07	-0.342725	-0.735063
TCGA-AA-A02H-01A-01R-A089-07	-0.419036	-0.599954
TCGA-AA-A02J-01A-01R-A00A-07	-0.433656	-0.691456
TCGA-AA-A02K-01A-03R-A32Y-07	-0.656024	-0.831864
TCGA-AA-A02O-01A-21R-A16W-07	-0.429597	-0.544914
TCGA-AA-A02R-01A-01R-A00A-07	-0.214977	0.759095
TCGA-AA-A02W-01A-01R-A00A-07	-0.283601	-0.631749
TCGA-AA-A02Y-01A-43R-A32Y-07	-0.48048	0.241835
TCGA-AA-A03F-01A-11R-A16W-07	-0.578466	-0.647077
TCGA-AA-A03J-01A-21R-A16W-07	-0.519599	-0.146677
TCGA-AD-5900-01A-11R-1653-07	0.602255	0.588049
TCGA-AD-6548-01A-11R-1839-07	0.451804	0.459044
TCGA-AD-6888-01A-11R-1928-07	-0.483639	-0.694708
TCGA-AD-6889-01A-11R-1928-07	-0.47362	-0.15743
TCGA-AD-6890-01A-11R-1928-07	-0.55315	-0.388426
TCGA-AD-6895-01A-11R-1928-07	0.36438	0.557785
TCGA-AD-6899-01A-11R-1928-07	0.581137	0.653333
TCGA-AD-6901-01A-11R-1928-07	0.40222	0.512866
TCGA-AD-6963-01A-11R-1928-07	-0.00917027	0.0319152
TCGA-AD-6964-01A-11R-1928-07	0.0989715	0.711666
TCGA-AD-6965-01A-11R-1928-07	-0.15428	-0.492699
TCGA-AD-A5EJ-01A-11R-A28H-07	-0.451374	-0.049373
TCGA-AD-A5EK-01A-11R-A28H-07	-0.350205	-0.617079
TCGA-AM-5820-01A-01R-1653-07	0.376998	-0.607963
TCGA-AM-5821-01A-01R-1653-07	0.0306085	0.670741
TCGA-AU-3779-01A-01R-1723-07	0.0092903	0.182817
TCGA-AU-6004-01A-11R-1723-07	0.389821	0.654176
TCGA-AY-4070-01A-01R-1113-07	-0.181974	-0.336081
TCGA-AY-4071-01A-01R-1113-07	-0.399612	0.572806
TCGA-AY-5543-01A-01R-1653-07	-0.279514	0.334853
TCGA-AY-6196-01A-11R-1723-07	0.247247	0.765083
TCGA-AY-6197-01A-11R-1723-07	-0.516126	0.11681
TCGA-AY-6386-01A-21R-1723-07	-0.22849	0.297775
TCGA-AY-A54L-01A-11R-A28H-07	-0.502297	-0.685625
TCGA-AY-A69D-01A-11R-A37K-07	-0.218813	-0.701065
TCGA-AY-A71X-01A-12R-A37K-07	-0.617363	-0.842296
TCGA-AY-A8YK-01A-11R-A41B-07	-0.564363	-0.626307
TCGA-AZ-4308-01A-01R-1410-07	-0.649232	-0.535044
TCGA-AZ-4313-01A-01R-1410-07	-0.506413	-0.445628
TCGA-AZ-4315-01A-01R-1410-07	-0.483126	-0.174587
TCGA-AZ-4323-01A-21R-1839-07	0.416715	0.449785
TCGA-AZ-4614-01A-01R-1410-07	-0.583356	-0.553548
TCGA-AZ-4615-01A-01R-1410-07	-0.174337	0.760362
TCGA-AZ-4616-01A-21R-1839-07	0.147197	0.195957
TCGA-AZ-4681-01A-01R-1410-07	-0.584269	-0.777279
TCGA-AZ-4682-01B-01R-A32Z-07	-0.363148	-0.492603
TCGA-AZ-4684-01A-01R-1410-07	-0.075586	-0.0510088
TCGA-AZ-5403-01A-01R-1653-07	0.405901	-0.641201
TCGA-AZ-5407-01A-01R-1723-07	-0.341899	-0.235263
TCGA-AZ-6598-01A-11R-1774-07	-0.395265	0.518656
TCGA-AZ-6599-01A-11R-1774-07	-0.442621	-0.509344
TCGA-AZ-6600-01A-11R-1774-07	0.49311	0.167223
TCGA-AZ-6601-01A-11R-1774-07	0.287623	0.807109
TCGA-AZ-6603-01A-11R-1839-07	0.376966	0.268255
TCGA-AZ-6605-01A-11R-1839-07	0.601988	0.594275
TCGA-AZ-6606-01A-11R-1839-07	-0.440125	-0.713009
TCGA-AZ-6607-01A-11R-1839-07	0.755713	0.662422
TCGA-AZ-6608-01A-11R-1839-07	-0.553635	-0.752141
TCGA-CA-5254-01A-21R-1839-07	-0.261504	-0.0742491
TCGA-CA-5255-01A-11R-1839-07	-0.367769	-0.493276
TCGA-CA-5256-01A-01R-1410-07	-0.200349	-0.281913
TCGA-CA-5796-01A-01R-1653-07	-0.22676	0.121689
TCGA-CA-5797-01A-01R-1653-07	0.479333	0.0276352
TCGA-CA-6715-01A-21R-1839-07	-0.344645	-0.682643
TCGA-CA-6716-01A-11R-1839-07	0.445929	-0.662777
TCGA-CA-6717-01A-11R-1839-07	0.64557	0.679657
TCGA-CA-6718-01A-11R-1839-07	0.315071	0.832278
TCGA-CA-6719-01A-11R-1839-07	0.638797	0.408594
TCGA-CK-4947-01B-11R-1653-07	0.163127	0.539805
TCGA-CK-4948-01B-11R-1653-07	0.138497	-0.256292
TCGA-CK-4950-01A-01R-1723-07	0.25517	0.600133
TCGA-CK-4951-01A-01R-1410-07	-0.352688	0.524694
TCGA-CK-4952-01A-01R-1723-07	-0.505218	-0.398159
TCGA-CK-5912-01A-11R-1653-07	-0.118652	-0.662476
TCGA-CK-5913-01A-11R-1653-07	-0.177044	0.349549
TCGA-CK-5914-01A-11R-1653-07	-0.256766	-0.311624
TCGA-CK-5915-01A-11R-1653-07	-0.226084	-0.764787
TCGA-CK-5916-01A-11R-1653-07	0.640841	0.816434
TCGA-CK-6746-01A-11R-1839-07	-0.327933	0.64313
TCGA-CK-6747-01A-11R-1839-07	-0.132141	0.389622
TCGA-CK-6748-01A-11R-1839-07	0.53023	0.320258
TCGA-CK-6751-01A-11R-1839-07	-0.364793	0.0597992
TCGA-CM-4743-01A-01R-1723-07	-0.290381	0.0890663
TCGA-CM-4744-01A-01R-A32Z-07	-0.207292	0.557098
TCGA-CM-4746-01A-01R-1410-07	-0.624147	-0.440493
TCGA-CM-4747-01A-01R-1410-07	-0.492356	-0.36661
TCGA-CM-4748-01A-01R-1410-07	-0.282865	-0.64388
TCGA-CM-4750-01A-01R-1410-07	-0.541233	-0.437864
TCGA-CM-4751-01A-02R-1839-07	0.562367	0.547835
TCGA-CM-4752-01A-01R-1410-07	-0.104648	-0.167547
TCGA-CM-5341-01A-01R-1410-07	-0.236061	-0.0194947
TCGA-CM-5344-01A-21R-1723-07	0.467334	-0.656444
TCGA-CM-5348-01A-21R-1723-07	0.637179	-0.0376818
TCGA-CM-5349-01A-21R-1723-07	0.609622	-0.393769
TCGA-CM-5860-01A-01R-1653-07	0.120263	0.209225
TCGA-CM-5861-01A-01R-1653-07	-0.106801	-0.0436997
TCGA-CM-5862-01A-01R-1653-07	-0.0753269	-0.826269
TCGA-CM-5863-01A-21R-1839-07	0.43917	0.098794
TCGA-CM-5864-01A-01R-1653-07	-0.240857	-0.30514
TCGA-CM-5868-01A-01R-1653-07	0.210066	-0.652194
TCGA-CM-6161-01A-11R-1653-07	0.0281069	0.180189
TCGA-CM-6162-01A-11R-1653-07	0.773474	0.732478
TCGA-CM-6163-01A-11R-1653-07	0.360215	0.161996
TCGA-CM-6164-01A-11R-1653-07	0.489069	0.0047448
TCGA-CM-6165-01A-11R-1653-07	0.491152	0.219179
TCGA-CM-6166-01A-11R-1653-07	-0.0276579	-0.790847
TCGA-CM-6167-01A-11R-1653-07	0.654979	0.326638
TCGA-CM-6168-01A-11R-1653-07	0.743067	0.417422
TCGA-CM-6169-01A-11R-1653-07	0.606411	0.821264
TCGA-CM-6170-01A-11R-1653-07	0.369678	-0.0273157
TCGA-CM-6171-01A-11R-1653-07	-0.35269	0.130709
TCGA-CM-6172-01A-11R-1653-07	0.0289716	-0.511571
TCGA-CM-6674-01A-11R-1839-07	0.398626	0.447219
TCGA-CM-6675-01A-11R-1839-07	-0.226633	-0.443668
TCGA-CM-6676-01A-11R-1839-07	-0.180946	-0.672215
TCGA-CM-6677-01A-11R-1839-07	-0.221757	0.00671638
TCGA-CM-6678-01A-11R-1839-07	0.134308	-0.762085
TCGA-CM-6679-01A-11R-1839-07	0.372808	-0.0224409
TCGA-CM-6680-01A-11R-1839-07	0.393076	0.291681
TCGA-D5-5537-01A-21R-1928-07	-0.372737	-0.206814
TCGA-D5-5538-01A-01R-1653-07	0.122092	0.664238
TCGA-D5-5539-01A-01R-1653-07	0.288007	-0.0996992
TCGA-D5-5540-01A-01R-1653-07	-0.506335	-0.347104
TCGA-D5-5541-01A-01R-1653-07	0.249047	0.245705
TCGA-D5-6529-01A-11R-1774-07	0.436596	0.697612
TCGA-D5-6530-01A-11R-1723-07	-0.47805	0.69988
TCGA-D5-6531-01A-11R-1723-07	0.383007	0.727623
TCGA-D5-6532-01A-11R-1723-07	-0.432882	-0.619088
TCGA-D5-6533-01A-11R-1723-07	-0.297193	-0.144851
TCGA-D5-6534-01A-21R-1928-07	0.681578	0.743166
TCGA-D5-6535-01A-11R-1723-07	-0.0815343	0.543516
TCGA-D5-6536-01A-11R-1723-07	-0.26112	-0.548685
TCGA-D5-6537-01A-11R-1723-07	-0.155121	-0.440598
TCGA-D5-6538-01A-11R-1723-07	-0.0354367	-0.771806
TCGA-D5-6539-01A-11R-1723-07	0.113963	-0.178529
TCGA-D5-6540-01A-11R-1723-07	-0.29541	0.334447
TCGA-D5-6541-01A-11R-1723-07	-0.0335645	0.409057
TCGA-D5-6898-01A-11R-1928-07	0.46084	0.217786
TCGA-D5-6920-01A-11R-1928-07	-0.0520627	0.12577
TCGA-D5-6922-01A-11R-1928-07	0.595184	-0.218445
TCGA-D5-6923-01A-11R-A32Z-07	0.107259	-0.345396
TCGA-D5-6924-01A-11R-1928-07	0.595071	0.592258
TCGA-D5-6926-01A-11R-1928-07	0.398988	0.198728
TCGA-D5-6927-01A-21R-1928-07	0.180572	0.461206
TCGA-D5-6928-01A-11R-1928-07	0.381289	0.879552
TCGA-D5-6929-01A-31R-1928-07	-0.104144	0.0902612
TCGA-D5-6930-01A-11R-1928-07	0.456645	0.70094
TCGA-D5-6931-01A-11R-1928-07	0.137272	0.678206
TCGA-D5-6932-01A-11R-1928-07	0.00567692	-0.188194
TCGA-D5-7000-01A-11R-A32Z-07	0.319829	0.327676
TCGA-DM-A0X9-01A-11R-A155-07	-0.258286	0.140833
TCGA-DM-A0XD-01A-12R-A155-07	-0.231127	-0.512614
TCGA-DM-A0XF-01A-11R-A155-07	-0.490309	-0.371034
TCGA-DM-A1D0-01A-11R-A155-07	-0.620876	-0.8475
TCGA-DM-A1D4-01A-21R-A155-07	-0.608687	-0.602887
TCGA-DM-A1D6-01A-21R-A155-07	-0.516291	-0.857625
TCGA-DM-A1D7-01A-11R-A155-07	-0.527245	-0.542328
TCGA-DM-A1D8-01A-11R-A155-07	-0.438725	-0.764928
TCGA-DM-A1D9-01A-11R-A155-07	-0.415483	-0.751741
TCGA-DM-A1DA-01A-11R-A155-07	-0.631314	-0.592752
TCGA-DM-A1DB-01A-11R-A155-07	-0.519684	-0.340362
TCGA-DM-A1HA-01A-11R-A155-07	-0.479451	-0.43226
TCGA-DM-A1HB-01A-21R-A180-07	-0.538696	-0.392977
TCGA-DM-A280-01A-12R-A16W-07	-0.374785	-0.738163
TCGA-DM-A282-01A-12R-A16W-07	-0.454236	-0.665221
TCGA-DM-A285-01A-11R-A16W-07	-0.478586	-0.685648
TCGA-DM-A288-01A-11R-A16W-07	-0.645953	-0.764349
TCGA-DM-A28A-01A-21R-A32Y-07	-0.250405	-0.552284
TCGA-DM-A28C-01A-11R-A32Y-07	-0.481861	-0.688684
TCGA-DM-A28E-01A-11R-A32Y-07	-0.655581	-0.785369
TCGA-DM-A28F-01A-11R-A32Y-07	-0.571218	-0.483846
TCGA-DM-A28G-01A-11R-A16W-07	-0.345165	-0.602741
TCGA-DM-A28H-01A-11R-A16W-07	-0.654038	-0.629416
TCGA-DM-A28K-01A-21R-A32Y-07	-0.724077	-0.606486
TCGA-DM-A28M-01A-12R-A16W-07	-0.433377	-0.730339
TCGA-F4-6459-01A-11R-1774-07	0.627648	0.207816
TCGA-F4-6460-01A-11R-1774-07	0.518751	0.0378702
TCGA-F4-6461-01A-11R-1774-07	0.427162	0.2384
TCGA-F4-6463-01A-11R-1723-07	0.643039	0.104568
TCGA-F4-6569-01A-11R-1774-07	0.511587	0.657361
TCGA-F4-6570-01A-11R-1774-07	0.169012	0.798675
TCGA-F4-6703-01A-11R-1839-07	0.643202	0.860494
TCGA-F4-6704-01A-11R-1839-07	0.315273	0.34545
TCGA-F4-6805-01A-11R-1839-07	0.806446	0.672418
TCGA-F4-6806-01A-11R-1839-07	0.108425	-0.0301954
TCGA-F4-6807-01A-11R-1839-07	0.765804	0.786071
TCGA-F4-6808-01A-11R-1839-07	-0.529309	-0.762268
TCGA-F4-6809-01A-11R-1839-07	0.669955	0.398989
TCGA-F4-6854-01A-11R-1928-07	0.590507	0.193761
TCGA-F4-6855-01A-11R-1928-07	0.213418	-0.0793421
TCGA-F4-6856-01A-11R-1928-07	-0.380172	0.0713838
TCGA-G4-6293-01A-11R-1723-07	0.0038325	0.416296
TCGA-G4-6294-01A-11R-1774-07	-0.434971	-0.287522
TCGA-G4-6295-01A-11R-1723-07	0.160656	0.63619
TCGA-G4-6297-01A-11R-1723-07	0.652116	0.410946
TCGA-G4-6298-01A-11R-1723-07	-0.203081	-0.79729
TCGA-G4-6299-01A-11R-1774-07	-0.0660694	0.590878
TCGA-G4-6302-01A-11R-1723-07	0.753152	0.613722
TCGA-G4-6303-01A-11R-1774-07	0.33924	-0.330591
TCGA-G4-6304-01A-11R-1928-07	-0.551916	-0.506366
TCGA-G4-6306-01A-11R-1774-07	-0.491891	-0.297126
TCGA-G4-6307-01A-11R-1723-07	-0.541561	-0.710927
TCGA-G4-6309-01A-21R-1839-07	-0.701223	-0.0994523
TCGA-G4-6310-01A-11R-1723-07	0.64442	-0.846647
TCGA-G4-6311-01A-11R-1723-07	0.30384	-0.0847353
TCGA-G4-6314-01A-11R-1723-07	0.713416	-0.193451
TCGA-G4-6315-01A-11R-1723-07	-0.472363	-0.777947
TCGA-G4-6317-01A-11R-1723-07	-0.421308	-0.613246
TCGA-G4-6320-01A-11R-1723-07	-0.593293	-0.18862
TCGA-G4-6321-01A-11R-1723-07	0.185936	0.123292
TCGA-G4-6322-01A-11R-1723-07	-0.370278	-0.335733
TCGA-G4-6323-01A-11R-1723-07	0.203272	-0.345705
TCGA-G4-6586-01A-11R-1774-07	-0.561524	0.473593
TCGA-G4-6588-01A-11R-1774-07	-0.386007	0.191763
TCGA-G4-6625-01A-21R-1774-07	0.413495	0.750147
TCGA-G4-6626-01A-11R-1774-07	-0.449588	-0.577477
TCGA-G4-6627-01A-11R-1774-07	0.74318	0.645457
TCGA-G4-6628-01A-11R-1839-07	0.156119	0.848862
TCGA-NH-A50T-01A-11R-A28H-07	-0.53266	-0.839008
TCGA-NH-A50U-01A-33R-A37K-07	-0.505373	-0.721018
TCGA-NH-A50V-01A-11R-A28H-07	-0.349258	-0.0424059
TCGA-NH-A5IV-01A-42R-A37K-07	-0.487163	0.461855
TCGA-NH-A6GA-01A-11R-A37K-07	-0.406441	-0.567015
TCGA-NH-A6GB-01A-11R-A37K-07	-0.513102	-0.0202631
TCGA-NH-A6GC-01A-12R-A41B-07	-0.582911	-0.562426
TCGA-NH-A8F7-01A-11R-A41B-07	0.0194576	-0.762423
TCGA-NH-A8F8-01A-72R-A41B-07	0.424134	-0.207197
TCGA-QG-A5YV-01A-11R-A28H-07	-0.586761	-0.609838
TCGA-QG-A5YW-01A-11R-A28H-07	-0.192412	0.147636
TCGA-QG-A5YX-01A-11R-A28H-07	-0.441944	-0.733844
TCGA-QG-A5Z1-01A-11R-A28H-07	0.435174	-0.544209
TCGA-QG-A5Z2-01A-11R-A28H-07	-0.345927	0.112352
TCGA-QL-A97D-01A-12R-A41B-07	-0.396066	0.232405
TCGA-RU-A8FL-01A-11R-A37K-07	-0.501246	-0.77598
TCGA-SS-A7HO-01A-21R-A37K-07	-0.265712	-0.80341
TCGA-T9-A92H-01A-11R-A37K-07	-0.42345	-0.620033
TCGA-WS-AB45-01A-11R-A41B-07	0.53236	0.607683

## Sheet: TCGA-READ
id	apCAFs gene signature	CD4+ effector T cells gene signature
TCGA-AF-2687-01A-02R-1736-07	0.650845	0.259374
TCGA-AF-2690-01A-02R-1736-07	0.671034	0.777323
TCGA-AF-2691-01A-01R-0821-07	0.271516	0.637644
TCGA-AF-2692-01A-01R-0821-07	-0.385579	-0.220238
TCGA-AF-2693-01A-02R-1736-07	0.242988	0.330503
TCGA-AF-3400-01A-01R-0821-07	-0.0272424	0.399701
TCGA-AF-3911-01A-01R-1736-07	0.455327	-0.0135817
TCGA-AF-3913-01A-02R-1119-07	-0.386544	-0.617005
TCGA-AF-4110-01A-02R-1736-07	0.490899	0.612053
TCGA-AF-5654-01A-01R-1660-07	-0.00743229	-0.584116
TCGA-AF-6136-01A-11R-1830-07	-0.294013	-0.205656
TCGA-AF-6655-01A-11R-1830-07	0.231103	-0.238908
TCGA-AF-6672-01A-11R-1830-07	-0.351482	-0.159069
TCGA-AF-A56K-01A-32R-A39D-07	0.0948879	-0.0733532
TCGA-AF-A56L-01A-31R-A39D-07	0.00507667	-0.32673
TCGA-AF-A56N-01A-12R-A39D-07	-0.296222	-0.140486
TCGA-AG-3574-01A-01R-0821-07	-0.226852	-0.4452
TCGA-AG-3575-01A-01R-0821-07	0.422512	0.539539
TCGA-AG-3578-01A-01R-0821-07	-0.436167	-0.355585
TCGA-AG-3580-01A-01R-0821-07	-0.56214	0.0506049
TCGA-AG-3581-01A-01R-0821-07	-0.153041	-0.185447
TCGA-AG-3582-01A-01R-0821-07	-0.325621	-0.394699
TCGA-AG-3583-01A-01R-0821-07	-0.462039	-0.679573
TCGA-AG-3584-01A-01R-0821-07	-0.361891	-0.279976
TCGA-AG-3586-01A-02R-0821-07	-0.565092	-0.349366
TCGA-AG-3587-01A-01R-0821-07	-0.376776	-0.608621
TCGA-AG-3591-01A-01R-1736-07	-0.543761	-0.0910012
TCGA-AG-3592-01A-02R-1736-07	-0.310405	0.0836087
TCGA-AG-3593-01A-01R-0821-07	-0.315108	-0.0743405
TCGA-AG-3594-01A-02R-0821-07	-0.391398	0.740466
TCGA-AG-3598-01A-01R-0826-07	-0.390453	0.335523
TCGA-AG-3599-01A-02R-0826-07	-0.436431	0.409347
TCGA-AG-3600-01A-01R-0826-07	-0.488243	0.236652
TCGA-AG-3601-01A-01R-0826-07	-0.339224	-0.528915
TCGA-AG-3602-01A-02R-0826-07	-0.486754	-0.0205828
TCGA-AG-3605-01A-01R-0826-07	-0.516677	-0.481507
TCGA-AG-3608-01A-01R-0826-07	-0.369592	0.265446
TCGA-AG-3609-01A-02R-0826-07	-0.278508	-0.0874899
TCGA-AG-3611-01A-01R-0826-07	-0.622401	-0.558362
TCGA-AG-3612-01A-01R-0826-07	-0.374882	0.0443937
TCGA-AG-3725-01A-11R-1736-07	-0.373478	-0.153196
TCGA-AG-3726-01A-02R-0905-07	-0.527115	-0.443543
TCGA-AG-3727-01A-01R-0905-07	-0.485206	-0.593279
TCGA-AG-3728-01A-01R-0905-07	-0.192918	0.304412
TCGA-AG-3731-01A-11R-1736-07	0.577027	0.746646
TCGA-AG-3732-01A-11R-1660-07	0.246135	0.500113
TCGA-AG-3742-01A-11R-1660-07	-0.339068	-0.573482
TCGA-AG-3878-01A-02R-0905-07	-0.0971888	0.172522
TCGA-AG-3881-01A-01R-0905-07	0.247613	0.0225475
TCGA-AG-3882-01A-01R-0905-07	-0.412702	0.153456
TCGA-AG-3883-01A-02R-0905-07	-0.2862	-0.465769
TCGA-AG-3885-01A-01R-0905-07	-0.536728	-0.265857
TCGA-AG-3887-01A-01R-1119-07	-0.214613	-0.0979506
TCGA-AG-3890-01A-01R-1119-07	-0.405145	0.0275607
TCGA-AG-3892-01A-01R-1119-07	-0.283375	0.680085
TCGA-AG-3893-01A-01R-1119-07	-0.11224	-0.171023
TCGA-AG-3894-01A-01R-1119-07	-0.322742	-0.316462
TCGA-AG-3896-01A-01R-1119-07	-0.434758	-0.0473608
TCGA-AG-3898-01A-01R-1119-07	0.209448	-0.615157
TCGA-AG-3901-01A-01R-1119-07	0.511904	0.540271
TCGA-AG-3902-01A-01R-A32Z-07	-0.243172	0.603097
TCGA-AG-3909-01A-01R-1119-07	-0.434513	-0.337366
TCGA-AG-3999-01A-01R-1119-07	-0.504572	-0.699741
TCGA-AG-4001-01A-02R-1119-07	0.0956044	0.193303
TCGA-AG-4005-01A-01R-1119-07	-0.478889	-0.539372
TCGA-AG-4007-01A-01R-1119-07	-0.439596	-0.226816
TCGA-AG-4008-01A-01R-1119-07	0.459942	0.206826
TCGA-AG-4015-01A-01R-1119-07	-0.565296	-0.585112
TCGA-AG-4021-01A-01R-1736-07	-0.140042	-0.382942
TCGA-AG-4022-01A-01R-1736-07	0.636743	0.525903
TCGA-AG-A002-01A-01R-A002-07	-0.381433	-0.624514
TCGA-AG-A008-01A-01R-A002-07	-0.471961	-0.53898
TCGA-AG-A00C-01A-01R-A002-07	-0.655391	-0.600429
TCGA-AG-A00H-01A-01R-A00A-07	-0.174349	-0.645779
TCGA-AG-A00Y-01A-02R-A002-07	-0.613147	-0.559224
TCGA-AG-A011-01A-01R-A002-07	-0.273799	-0.579546
TCGA-AG-A014-01A-02R-A002-07	-0.545994	-0.602939
TCGA-AG-A015-01A-01R-A002-07	-0.536842	-0.616013
TCGA-AG-A016-01A-01R-A002-07	-0.628598	-0.730749
TCGA-AG-A01J-01A-01R-A00A-07	-0.275685	-0.657865
TCGA-AG-A01L-01A-01R-A002-07	-0.628689	-0.465181
TCGA-AG-A01N-01A-01R-A00A-07	-0.543011	-0.882231
TCGA-AG-A01W-01A-21R-A083-07	-0.521733	-0.297322
TCGA-AG-A01Y-01A-41R-A083-07	-0.0515913	0.170349
TCGA-AG-A020-01A-21R-A083-07	-0.636366	-0.516094
TCGA-AG-A023-01A-01R-A00A-07	-0.475232	-0.246426
TCGA-AG-A025-01A-01R-A00A-07	-0.479184	-0.605319
TCGA-AG-A026-01A-01R-A00A-07	0.450521	-0.786299
TCGA-AG-A02G-01A-01R-A00A-07	-0.48291	-0.620054
TCGA-AG-A02N-01A-11R-A083-07	-0.479551	0.102094
TCGA-AG-A02X-01A-01R-A00A-07	-0.683116	-0.487376
TCGA-AG-A032-01A-01R-A00A-07	-0.41244	-0.659443
TCGA-AG-A036-01A-12R-A083-07	-0.467014	-0.364445
TCGA-AH-6544-01A-11R-1830-07	-0.0260926	-0.496345
TCGA-AH-6547-01A-11R-1830-07	0.599967	0.643002
TCGA-AH-6549-01A-11R-1830-07	-0.063641	-0.528766
TCGA-AH-6643-01A-11R-1830-07	0.178787	-0.234902
TCGA-AH-6644-01A-21R-1830-07	0.569491	0.372124
TCGA-AH-6897-01A-11R-1928-07	-0.481007	-0.708651
TCGA-AH-6903-01A-11R-1928-07	0.0853868	-0.532033
TCGA-BM-6198-01A-11R-1736-07	-0.0376908	0.618364
TCGA-CI-6619-01B-11R-1830-07	0.101722	0.16725
TCGA-CI-6620-01A-11R-1830-07	-0.128439	-0.487944
TCGA-CI-6621-01A-11R-1830-07	0.0463141	0.269252
TCGA-CI-6622-01A-11R-1830-07	-0.356157	-0.655101
TCGA-CI-6623-01B-11R-1830-07	-0.35997	-0.28438
TCGA-CI-6624-01C-11R-1830-07	0.47926	0.521861
TCGA-CL-4957-01A-01R-1736-07	-0.223222	-0.66018
TCGA-CL-5917-01A-11R-1660-07	-0.0533813	-0.566387
TCGA-CL-5918-01A-11R-1660-07	-0.355079	-0.2418
TCGA-DC-4745-01A-01R-A32Z-07	-0.194174	-0.395813
TCGA-DC-4749-01A-01R-1736-07	-0.363798	-0.603595
TCGA-DC-5337-01A-01R-1660-07	-0.308073	0.151758
TCGA-DC-5869-01A-01R-1660-07	-0.307082	-0.32085
TCGA-DC-6154-01A-31R-1928-07	-0.220162	-0.315938
TCGA-DC-6155-01A-11R-1660-07	-0.43775	-0.67395
TCGA-DC-6156-01A-11R-1660-07	0.119246	0.728599
TCGA-DC-6157-01A-11R-1660-07	-0.0642029	-0.493164
TCGA-DC-6158-01A-11R-1660-07	0.474989	0.606396
TCGA-DC-6160-01A-11R-1660-07	-0.239297	0.26052
TCGA-DC-6681-01A-11R-A32Z-07	0.451753	0.0290024
TCGA-DC-6682-01A-11R-1830-07	0.0995256	-0.544464
TCGA-DC-6683-01A-11R-1830-07	0.453876	-0.270591
TCGA-DT-5265-01A-21R-1830-07	0.491313	-0.0652618
TCGA-DY-A0XA-01A-11R-A155-07	-0.209883	-0.508495
TCGA-DY-A1DC-01A-31R-A155-07	-0.173946	-0.0874931
TCGA-DY-A1DD-01A-21R-A155-07	0.285553	-0.684464
TCGA-DY-A1DE-01A-11R-A155-07	0.255344	-0.166847
TCGA-DY-A1DF-01A-11R-A155-07	-0.400606	-0.504671
TCGA-DY-A1DG-01A-11R-A32Y-07	-0.625397	-0.632205
TCGA-DY-A1H8-01A-21R-A155-07	-0.560561	-0.530498
TCGA-EF-5830-01A-01R-1660-07	-0.296287	-0.161246
TCGA-EF-5831-01A-01R-1660-07	0.181209	-0.0933213
TCGA-EI-6506-01A-11R-1736-07	-0.23572	0.348832
TCGA-EI-6507-01A-11R-1736-07	-0.232264	0.706632
TCGA-EI-6508-01A-11R-1736-07	-0.144818	-0.36585
TCGA-EI-6509-01A-11R-1736-07	-0.311498	-0.436274
TCGA-EI-6510-01A-11R-1736-07	-0.084666	-0.287187
TCGA-EI-6511-01A-11R-1736-07	0.155784	0.842993
TCGA-EI-6512-01A-11R-1736-07	-0.26323	0.472338
TCGA-EI-6513-01A-21R-1736-07	-0.0239086	0.00213748
TCGA-EI-6514-01A-11R-1736-07	0.391822	-0.185908
TCGA-EI-6881-01A-11R-A32Z-07	-0.545098	-0.21848
TCGA-EI-6882-01A-11R-1928-07	-0.383489	0.360665
TCGA-EI-6883-01A-31R-1928-07	-0.117952	0.206467
TCGA-EI-6884-01A-11R-1928-07	0.419509	0.567732
TCGA-EI-6885-01A-11R-1928-07	0.378539	0.474708
TCGA-EI-6917-01A-11R-1928-07	0.00735363	0.765645
TCGA-EI-7002-01A-11R-1928-07	0.490593	-0.397032
TCGA-EI-7004-01A-11R-1928-07	0.638782	0.372837
TCGA-F5-6464-01A-11R-1736-07	0.709754	0.748177
TCGA-F5-6465-01A-11R-1736-07	0.345094	0.698917
TCGA-F5-6571-01A-12R-1830-07	0.345426	0.589051
TCGA-F5-6702-01A-11R-1830-07	0.720334	0.577886
TCGA-F5-6810-01A-11R-1830-07	0.353217	-0.423589
TCGA-F5-6811-01A-11R-1830-07	0.441116	0.0272116
TCGA-F5-6812-01A-11R-1830-07	0.603874	0.581928
TCGA-F5-6813-01A-11R-1830-07	0.601563	0.608138
TCGA-F5-6814-01A-31R-1928-07	0.292575	0.326634
TCGA-F5-6861-01A-11R-1928-07	0.173012	-0.469125
TCGA-F5-6863-01A-11R-1928-07	0.339859	-0.807276
TCGA-F5-6864-01A-11R-1928-07	0.533805	0.317601
TCGA-G5-6233-01A-11R-1736-07	-0.332128	-0.477032
TCGA-G5-6235-01A-11R-1736-07	-0.322488	-0.555043
TCGA-G5-6572-01A-11R-1830-07	0.586684	-0.146788
TCGA-G5-6641-01A-11R-A32Z-07	-0.424766	-0.764268

## Sheet: TCGA-BRCA
id	apCAFs gene signature	CD4+ effector T cells gene signature
TCGA-3C-AAAU-01A-11R-A41B-07	-0.653629	-0.712747
TCGA-3C-AALI-01A-11R-A41B-07	-0.0921963	0.300787
TCGA-3C-AALJ-01A-31R-A41B-07	-0.565855	-0.150959
TCGA-3C-AALK-01A-11R-A41B-07	-0.267144	-0.292895
TCGA-4H-AAAK-01A-12R-A41B-07	-0.358786	0.015243
TCGA-5L-AAT0-01A-12R-A41B-07	-0.111843	0.555448
TCGA-5L-AAT1-01A-12R-A41B-07	0.297831	0.674414
TCGA-5T-A9QA-01A-11R-A41B-07	-0.626304	-0.756298
TCGA-A1-A0SB-01A-11R-A144-07	-0.688975	-0.800454
TCGA-A1-A0SD-01A-11R-A115-07	-0.440781	-0.11011
TCGA-A1-A0SE-01A-11R-A084-07	-0.501322	-0.614467
TCGA-A1-A0SF-01A-11R-A144-07	-0.245882	0.0756102
TCGA-A1-A0SG-01A-11R-A144-07	-0.0367464	-0.0104621
TCGA-A1-A0SH-01A-11R-A084-07	-0.239383	-0.00265257
TCGA-A1-A0SI-01A-11R-A144-07	0.37128	0.475366
TCGA-A1-A0SJ-01A-11R-A084-07	-0.323738	-0.445351
TCGA-A1-A0SK-01A-12R-A084-07	-0.508063	-0.788474
TCGA-A1-A0SM-01A-11R-A084-07	0.252397	-0.111242
TCGA-A1-A0SN-01A-11R-A144-07	0.290694	0.422857
TCGA-A1-A0SO-01A-22R-A084-07	-0.453998	-0.694048
TCGA-A1-A0SP-01A-11R-A084-07	0.4356	-0.206328
TCGA-A1-A0SQ-01A-21R-A144-07	-0.442052	0.0340912
TCGA-A2-A04N-01A-11R-A115-07	-0.272837	-0.403679
TCGA-A2-A04P-01A-31R-A034-07	0.296921	0.0200318
TCGA-A2-A04Q-01A-21R-A034-07	0.643067	0.638627
TCGA-A2-A04R-01A-41R-A109-07	-0.71701	-0.78043
TCGA-A2-A04T-01A-21R-A034-07	0.525052	0.267902
TCGA-A2-A04U-01A-11R-A115-07	-0.463962	-0.754232
TCGA-A2-A04V-01A-21R-A034-07	-0.310711	-0.597554
TCGA-A2-A04W-01A-31R-A115-07	0.253084	-0.516764
TCGA-A2-A04X-01A-21R-A034-07	0.372537	0.558191
TCGA-A2-A04Y-01A-21R-A034-07	0.544646	0.20961
TCGA-A2-A0CK-01A-11R-A22K-07	-0.0124684	0.386754
TCGA-A2-A0CL-01A-11R-A115-07	0.40211	0.663767
TCGA-A2-A0CM-01A-31R-A034-07	0.591969	0.437797
TCGA-A2-A0CO-01A-13R-A22K-07	0.117947	0.564686
TCGA-A2-A0CP-01A-11R-A034-07	-0.559378	-0.58669
TCGA-A2-A0CQ-01A-21R-A034-07	0.239641	-0.387736
TCGA-A2-A0CR-01A-11R-A22K-07	0.526903	0.64747
TCGA-A2-A0CS-01A-11R-A115-07	0.133845	-0.120571
TCGA-A2-A0CT-01A-31R-A056-07	-0.648093	-0.227084
TCGA-A2-A0CU-01A-12R-A034-07	-0.502753	-0.608351
TCGA-A2-A0CV-01A-31R-A115-07	0.234109	0.556302
TCGA-A2-A0CW-01A-21R-A115-07	-0.0902723	-0.316058
TCGA-A2-A0CX-01A-21R-A00Z-07	0.589481	0.353719
TCGA-A2-A0CY-01A-12R-A034-07	-0.289158	-0.706325
TCGA-A2-A0CZ-01A-11R-A034-07	0.440296	0.461774
TCGA-A2-A0D0-01A-11R-A00Z-07	0.659844	0.353773
TCGA-A2-A0D1-01A-11R-A034-07	-0.343087	-0.66345
TCGA-A2-A0D2-01A-21R-A034-07	0.550083	0.141243
TCGA-A2-A0D3-01A-11R-A115-07	-0.0744792	-0.0106525
TCGA-A2-A0D4-01A-11R-A00Z-07	-0.443226	-0.767112
TCGA-A2-A0EM-01A-11R-A034-07	0.0570515	-0.133792
TCGA-A2-A0EN-01A-13R-A084-07	0.655073	0.761003
TCGA-A2-A0EO-01A-11R-A034-07	0.38113	0.511686
TCGA-A2-A0EP-01A-52R-A22U-07	0.641445	0.66206
TCGA-A2-A0EQ-01A-11R-A034-07	0.566719	0.599062
TCGA-A2-A0ER-01A-21R-A034-07	-0.169801	-0.192445
TCGA-A2-A0ES-01A-11R-A115-07	-0.443794	0.1253
TCGA-A2-A0ET-01A-31R-A034-07	-0.488355	0.136211
TCGA-A2-A0EU-01A-22R-A056-07	-0.678248	-0.684436
TCGA-A2-A0EV-01A-11R-A034-07	0.448027	0.405243
TCGA-A2-A0EW-01A-21R-A115-07	-0.203085	0.385684
TCGA-A2-A0EX-01A-21R-A034-07	-0.34853	0.0751996
TCGA-A2-A0EY-01A-11R-A034-07	-0.151553	0.00385748
TCGA-A2-A0ST-01A-12R-A084-07	0.653109	0.692741
TCGA-A2-A0SU-01A-11R-A084-07	-0.348016	-0.155489
TCGA-A2-A0SV-01A-11R-A084-07	0.652081	-0.0920097
TCGA-A2-A0SW-01A-11R-A084-07	0.0955906	0.407808
TCGA-A2-A0SX-01A-12R-A084-07	0.43137	0.355938
TCGA-A2-A0SY-01A-31R-A084-07	0.540559	0.720421
TCGA-A2-A0T0-01A-22R-A084-07	0.562927	-0.126037
TCGA-A2-A0T1-01A-21R-A084-07	0.686666	0.691757
TCGA-A2-A0T2-01A-11R-A084-07	0.396844	-0.208514
TCGA-A2-A0T3-01A-21R-A115-07	-0.698579	-0.568524
TCGA-A2-A0T4-01A-31R-A084-07	0.144929	0.612044
TCGA-A2-A0T5-01A-21R-A084-07	-0.224821	-0.445756
TCGA-A2-A0T6-01A-11R-A084-07	0.34412	0.705309
TCGA-A2-A0T7-01A-21R-A084-07	-0.134849	-0.493282
TCGA-A2-A0YC-01A-11R-A109-07	-0.334715	-0.103736
TCGA-A2-A0YD-01A-11R-A109-07	0.136627	0.625201
TCGA-A2-A0YE-01A-11R-A109-07	-0.153714	-0.688422
TCGA-A2-A0YF-01A-21R-A109-07	-0.0697126	0.212473
TCGA-A2-A0YG-01A-21R-A109-07	-0.483406	-0.487039
TCGA-A2-A0YH-01A-11R-A109-07	0.500387	0.503631
TCGA-A2-A0YI-01A-31R-A10J-07	0.248152	0.648713
TCGA-A2-A0YJ-01A-11R-A109-07	-0.166151	-0.771586
TCGA-A2-A0YK-01A-22R-A109-07	0.211686	0.706641
TCGA-A2-A0YL-01A-21R-A109-07	-0.406514	0.0699323
TCGA-A2-A0YM-01A-11R-A109-07	0.535585	0.0250315
TCGA-A2-A0YT-01A-11R-A109-07	-0.127895	-0.483246
TCGA-A2-A1FV-01A-11R-A13Q-07	-0.744077	-0.52122
TCGA-A2-A1FW-01A-11R-A13Q-07	-0.700092	-0.526624
TCGA-A2-A1FX-01A-11R-A13Q-07	-0.340443	0.068158
TCGA-A2-A1FZ-01A-51R-A14D-07	-0.431158	0.401544
TCGA-A2-A1G0-01A-11R-A13Q-07	-0.402591	0.376494
TCGA-A2-A1G1-01A-21R-A13Q-07	0.547866	0.208893
TCGA-A2-A1G4-01A-11R-A13Q-07	-0.579995	-0.288849
TCGA-A2-A1G6-01A-11R-A13Q-07	-0.466247	-0.348201
TCGA-A2-A259-01A-11R-A16F-07	-0.0945253	-0.067706
TCGA-A2-A25A-01A-12R-A16F-07	0.193433	0.283006
TCGA-A2-A25B-01A-11R-A169-07	-0.450278	-0.0913767
TCGA-A2-A25C-01A-11R-A169-07	-0.38951	-0.0235932
TCGA-A2-A25D-01A-12R-A16F-07	0.643431	0.656487
TCGA-A2-A25E-01A-11R-A169-07	-0.60026	-0.475058
TCGA-A2-A25F-01A-11R-A169-07	0.640886	0.728732
TCGA-A2-A3KC-01A-11R-A213-07	-0.476009	0.0622299
TCGA-A2-A3KD-01A-12R-A213-07	-0.384073	-0.35994
TCGA-A2-A3XS-01A-11R-A22U-07	0.336319	-0.249369
TCGA-A2-A3XT-01A-11R-A22U-07	0.622337	-0.0441572
TCGA-A2-A3XU-01A-12R-A22U-07	-0.147761	-0.752553
TCGA-A2-A3XV-01A-21R-A239-07	-0.315584	-0.435467
TCGA-A2-A3XW-01A-11R-A239-07	0.608486	0.154049
TCGA-A2-A3XX-01A-21R-A239-07	0.379042	-0.150246
TCGA-A2-A3XY-01A-11R-A239-07	0.55722	0.21244
TCGA-A2-A3XZ-01A-42R-A239-07	0.468989	0.386267
TCGA-A2-A3Y0-01A-11R-A239-07	0.563817	0.192562
TCGA-A2-A4RW-01A-21R-A266-07	-0.62156	-0.388062
TCGA-A2-A4RX-01A-11R-A266-07	-0.252451	-0.166501
TCGA-A2-A4RY-01A-31R-A266-07	-0.592388	6.81453e-05
TCGA-A2-A4S0-01A-21R-A266-07	-0.690178	-0.426375
TCGA-A2-A4S1-01A-21R-A266-07	0.378865	0.0691686
TCGA-A2-A4S2-01A-12R-A266-07	-0.362851	0.375967
TCGA-A2-A4S3-01A-21R-A266-07	-0.414195	0.433412
TCGA-A7-A0CD-01A-11R-A00Z-07	-0.722464	-0.523166
TCGA-A7-A0CE-01A-11R-A00Z-07	0.106374	-0.506186
TCGA-A7-A0CG-01A-12R-A056-07	0.177126	0.536946
TCGA-A7-A0CH-01A-21R-A00Z-07	-0.570405	-0.456045
TCGA-A7-A0CJ-01A-21R-A00Z-07	-0.542855	-0.355558
TCGA-A7-A0D9-01A-31R-A056-07	-0.617581	-0.734752
TCGA-A7-A0DA-01A-31R-A115-07	-0.0362014	-0.599005
TCGA-A7-A0DB-01A-11R-A00Z-07	0.133216	-0.274426
TCGA-A7-A0DB-01A-11R-A277-07	-0.692414	-0.445827
TCGA-A7-A0DB-01C-02R-A277-07	-0.792771	-0.648517
TCGA-A7-A0DC-01A-11R-A00Z-07	-0.812132	-0.81726
TCGA-A7-A0DC-01B-04R-A22O-07	-0.762328	-0.741904
TCGA-A7-A13D-01A-13R-A12P-07	0.141439	-0.766373
TCGA-A7-A13D-01A-13R-A277-07	-0.501733	-0.844494
TCGA-A7-A13D-01B-04R-A277-07	-0.754688	-0.795132
TCGA-A7-A13E-01A-11R-A12P-07	-0.305562	-0.682306
TCGA-A7-A13E-01A-11R-A277-07	-0.677915	-0.755553
TCGA-A7-A13E-01B-06R-A277-07	-0.735142	-0.508995
TCGA-A7-A13F-01A-11R-A12P-07	-0.355842	-0.4732
TCGA-A7-A13G-01A-11R-A13Q-07	-0.788098	-0.768101
TCGA-A7-A13G-01B-04R-A22O-07	-0.751558	-0.668184
TCGA-A7-A13H-01A-11R-A22K-07	0.230292	0.525691
TCGA-A7-A26E-01A-11R-A169-07	-0.446386	-0.248032
TCGA-A7-A26E-01A-11R-A277-07	-0.628091	-0.451431
TCGA-A7-A26E-01B-06R-A277-07	-0.771351	-0.511089
TCGA-A7-A26F-01A-21R-A169-07	-0.620805	-0.562452
TCGA-A7-A26F-01B-04R-A22O-07	-0.649507	-0.586818
TCGA-A7-A26G-01A-21R-A169-07	0.312694	0.238519
TCGA-A7-A26H-01A-11R-A169-07	-0.311571	0.25711
TCGA-A7-A26I-01A-11R-A169-07	-0.618913	-0.818264
TCGA-A7-A26I-01B-06R-A22O-07	-0.755853	-0.621297
TCGA-A7-A26J-01A-11R-A169-07	-0.705862	-0.593414
TCGA-A7-A26J-01A-11R-A277-07	-0.710662	-0.522545
TCGA-A7-A26J-01B-02R-A277-07	-0.795827	-0.525894
TCGA-A7-A2KD-01A-31R-A21T-07	-0.362359	0.296977
TCGA-A7-A3IY-01A-21R-A21T-07	0.560635	0.208094
TCGA-A7-A3IZ-01A-11R-A213-07	-0.6999	-0.351214
TCGA-A7-A3J0-01A-11R-A213-07	-0.0440231	0.337334
TCGA-A7-A3J1-01A-11R-A213-07	0.107459	0.564443
TCGA-A7-A3RF-01A-11R-A22K-07	-0.182367	-0.573946
TCGA-A7-A425-01A-11R-A24H-07	-0.345754	-0.287011
TCGA-A7-A426-01A-22R-A24H-07	-0.193084	-0.439254
TCGA-A7-A4SA-01A-11R-A266-07	-0.2067	0.460943
TCGA-A7-A4SB-01A-21R-A266-07	-0.721534	-0.542239
TCGA-A7-A4SC-01A-12R-A266-07	-0.671855	-0.145789
TCGA-A7-A4SD-01A-11R-A266-07	0.588632	0.139818
TCGA-A7-A4SE-01A-11R-A266-07	-0.358518	-0.547759
TCGA-A7-A4SF-01A-11R-A266-07	-0.540271	-0.508809
TCGA-A7-A56D-01A-11R-A27Q-07	0.429914	-0.468733
TCGA-A7-A5ZV-01A-11R-A28M-07	-0.120897	-0.474274
TCGA-A7-A5ZW-01A-12R-A29R-07	-0.19336	-0.395621
TCGA-A7-A5ZX-01A-12R-A29R-07	-0.658137	-0.656019
TCGA-A7-A6VV-01A-22R-A33J-07	0.479705	-0.00291838
TCGA-A7-A6VW-01A-21R-A33J-07	0.277365	-0.479655
TCGA-A7-A6VX-01A-12R-A33J-07	-0.526105	-0.582229
TCGA-A7-A6VY-01A-12R-A33J-07	0.646853	0.237563
TCGA-A8-A06N-01A-11R-A00Z-07	-0.683717	-0.622874
TCGA-A8-A06O-01A-11R-A00Z-07	-0.477666	-0.479803
TCGA-A8-A06P-01A-11R-A00Z-07	0.178301	-0.100229
TCGA-A8-A06Q-01A-11R-A034-07	-0.442429	-0.65504
TCGA-A8-A06R-01A-11R-A00Z-07	0.366697	-0.0245733
TCGA-A8-A06T-01A-11R-A00Z-07	-0.517955	-0.21387
TCGA-A8-A06U-01A-11R-A00Z-07	0.0151746	0.0628679
TCGA-A8-A06X-01A-21R-A00Z-07	-0.402153	0.0394309
TCGA-A8-A06Y-01A-21R-A00Z-07	-0.636008	-0.854241
TCGA-A8-A06Z-01A-11R-A00Z-07	-0.260754	-0.657339
TCGA-A8-A075-01A-11R-A084-07	0.550748	0.547743
TCGA-A8-A076-01A-21R-A00Z-07	-0.481818	-0.468673
TCGA-A8-A079-01A-21R-A00Z-07	-0.114277	-0.375403
TCGA-A8-A07B-01A-11R-A00Z-07	-0.563136	-0.544137
TCGA-A8-A07C-01A-11R-A034-07	0.0353918	-0.03357
TCGA-A8-A07E-01A-11R-A034-07	0.240659	0.391675
TCGA-A8-A07F-01A-11R-A00Z-07	-0.52424	-0.439729
TCGA-A8-A07G-01A-11R-A034-07	0.422099	0.0305039
TCGA-A8-A07I-01A-11R-A00Z-07	-0.425182	-0.0970073
TCGA-A8-A07J-01A-11R-A00Z-07	0.306487	0.368886
TCGA-A8-A07L-01A-11R-A00Z-07	-0.614676	-0.564459
TCGA-A8-A07O-01A-11R-A00Z-07	0.349378	-0.420184
TCGA-A8-A07P-01A-11R-A00Z-07	-0.336787	-0.36503
TCGA-A8-A07R-01A-21R-A034-07	0.209264	-0.594181
TCGA-A8-A07S-01A-11R-A034-07	-0.349912	-0.585994
TCGA-A8-A07U-01A-11R-A034-07	0.636104	0.573066
TCGA-A8-A07W-01A-11R-A00Z-07	0.151142	0.180753
TCGA-A8-A07Z-01A-11R-A00Z-07	-0.235325	-0.19099
TCGA-A8-A081-01A-11R-A00Z-07	-0.0404048	0.161225
TCGA-A8-A082-01A-11R-A00Z-07	0.0386529	-0.486064
TCGA-A8-A083-01A-21R-A00Z-07	-0.565218	-0.479322
TCGA-A8-A084-01A-21R-A00Z-07	-0.445375	-0.691961
TCGA-A8-A085-01A-11R-A00Z-07	-0.591185	-0.784819
TCGA-A8-A086-01A-11R-A00Z-07	-0.52143	-0.632007
TCGA-A8-A08A-01A-11R-A32Y-07	0.421992	0.373407
TCGA-A8-A08B-01A-11R-A00Z-07	-0.44438	-0.489474
TCGA-A8-A08C-01A-11R-A00Z-07	-0.511121	-0.469314
TCGA-A8-A08F-01A-11R-A00Z-07	0.300676	0.480104
TCGA-A8-A08G-01A-11R-A00Z-07	-0.565202	-0.670067
TCGA-A8-A08H-01A-21R-A00Z-07	0.629499	0.398937
TCGA-A8-A08I-01A-11R-A00Z-07	0.491737	0.590803
TCGA-A8-A08J-01A-11R-A00Z-07	0.0394849	-0.435976
TCGA-A8-A08L-01A-11R-A00Z-07	0.164093	0.276216
TCGA-A8-A08O-01A-21R-A056-07	-0.721656	-0.800615
TCGA-A8-A08P-01A-11R-A00Z-07	0.622321	0.556074
TCGA-A8-A08R-01A-11R-A034-07	0.539074	0.227772
TCGA-A8-A08S-01A-11R-A034-07	0.0966526	-0.509554
TCGA-A8-A08T-01A-21R-A00Z-07	-0.26855	-0.50733
TCGA-A8-A08X-01A-21R-A00Z-07	0.27717	0.367262
TCGA-A8-A08Z-01A-21R-A00Z-07	0.179213	-0.0454172
TCGA-A8-A090-01A-11R-A00Z-07	-0.390254	0.420306
TCGA-A8-A091-01A-11R-A00Z-07	-0.519907	0.17329
TCGA-A8-A092-01A-11R-A00Z-07	-0.366668	-0.526694
TCGA-A8-A093-01A-11R-A00Z-07	-0.636122	-0.581785
TCGA-A8-A094-01A-11R-A00Z-07	0.261731	0.566914
TCGA-A8-A095-01A-11R-A00Z-07	-0.508641	-0.20042
TCGA-A8-A096-01A-11R-A00Z-07	0.42625	0.602532
TCGA-A8-A097-01A-11R-A034-07	-0.222384	-0.36014
TCGA-A8-A099-01A-11R-A00Z-07	-0.346473	0.221935
TCGA-A8-A09A-01A-11R-A00Z-07	-0.508757	0.516457
TCGA-A8-A09B-01A-11R-A00Z-07	-0.565214	-0.394712
TCGA-A8-A09C-01A-11R-A00Z-07	-0.614932	-0.736558
TCGA-A8-A09D-01A-11R-A00Z-07	-0.0730241	0.224847
TCGA-A8-A09E-01A-11R-A00Z-07	-0.665749	-0.552883
TCGA-A8-A09G-01A-21R-A00Z-07	0.171224	0.448662
TCGA-A8-A09I-01A-22R-A034-07	0.320184	0.380614
TCGA-A8-A09K-01A-11R-A00Z-07	-0.503166	0.252661
TCGA-A8-A09M-01A-11R-A00Z-07	0.254879	0.314933
TCGA-A8-A09N-01A-11R-A00Z-07	-0.619009	-0.30379
TCGA-A8-A09Q-01A-11R-A00Z-07	0.084834	0.478642
TCGA-A8-A09R-01A-11R-A00Z-07	0.433084	0.500721
TCGA-A8-A09T-01A-11R-A00Z-07	-0.447988	-0.440605
TCGA-A8-A09V-01A-11R-A034-07	-0.631435	-0.710995
TCGA-A8-A09W-01A-11R-A00Z-07	-0.100667	0.110518
TCGA-A8-A09X-01A-11R-A00Z-07	0.507378	0.534547
TCGA-A8-A09Z-01A-11R-A00Z-07	0.448773	0.270439
TCGA-A8-A0A1-01A-11R-A00Z-07	0.283722	0.763116
TCGA-A8-A0A2-01A-11R-A034-07	-0.519465	0.300435
TCGA-A8-A0A4-01A-11R-A00Z-07	-0.745192	-0.624974
TCGA-A8-A0A6-01A-12R-A056-07	0.0979531	0.785511
TCGA-A8-A0A7-01A-11R-A00Z-07	0.672408	0.693679
TCGA-A8-A0A9-01A-11R-A00Z-07	-0.359838	-0.216508
TCGA-A8-A0AB-01A-11R-A034-07	-0.670208	-0.719322
TCGA-A8-A0AD-01A-11R-A056-07	-0.272129	-0.0261121
TCGA-AC-A23C-01A-12R-A169-07	-0.230934	-0.223714
TCGA-AC-A23E-01A-11R-A157-07	0.438917	0.0340178
TCGA-AC-A23G-01A-11R-A213-07	-0.206025	-0.230309
TCGA-AC-A23H-01A-11R-A157-07	-0.351368	-0.554682
TCGA-AC-A2B8-01A-11R-A17B-07	0.372024	0.346578
TCGA-AC-A2BK-01A-11R-A21T-07	-0.548441	-0.472736
TCGA-AC-A2BM-01A-11R-A21T-07	-0.510832	-0.0375859
TCGA-AC-A2FB-01A-11R-A17B-07	0.453738	0.715756
TCGA-AC-A2FE-01A-11R-A19W-07	0.516979	0.680646
TCGA-AC-A2FF-01A-11R-A17B-07	0.100765	0.408874
TCGA-AC-A2FG-01A-11R-A17B-07	-0.514109	-0.38337
TCGA-AC-A2FK-01A-12R-A180-07	-0.623386	-0.203219
TCGA-AC-A2FM-01A-11R-A19W-07	-0.696771	-0.455108
TCGA-AC-A2FO-01A-11R-A180-07	-0.0815172	0.612668
TCGA-AC-A2QH-01A-11R-A18M-07	-0.685403	-0.697787
TCGA-AC-A2QH-01B-04R-A22O-07	-0.733054	-0.70638
TCGA-AC-A2QI-01A-12R-A19W-07	0.297979	0.686314
TCGA-AC-A2QJ-01A-12R-A19W-07	0.66343	-0.0246255
TCGA-AC-A3BB-01A-21R-A19W-07	0.524505	0.690437
TCGA-AC-A3EH-01A-22R-A22K-07	0.25823	0.0424246
TCGA-AC-A3HN-01A-11R-A213-07	0.175715	0.599816
TCGA-AC-A3OD-01A-11R-A21T-07	-0.679099	-0.517673
TCGA-AC-A3OD-01B-06R-A22O-07	-0.644937	-0.175446
TCGA-AC-A3QP-01A-11R-A22U-07	0.486069	0.463088
TCGA-AC-A3QQ-01B-06R-A22O-07	-0.678927	-0.541966
TCGA-AC-A3TM-01A-11R-A22K-07	0.403198	-0.154478
TCGA-AC-A3TN-01A-11R-A22K-07	-0.174424	-0.325102
TCGA-AC-A3W5-01A-11R-A22K-07	0.492919	0.504483
TCGA-AC-A3W6-01A-12R-A22K-07	0.35784	0.559429
TCGA-AC-A3W7-01A-11R-A22K-07	-0.402209	-0.364279
TCGA-AC-A3YI-01A-21R-A239-07	0.143493	-0.28009
TCGA-AC-A3YJ-01A-11R-A22U-07	-0.132222	-0.000850954
TCGA-AC-A4ZE-01A-11R-A41B-07	-0.681325	-0.126151
TCGA-AC-A5EH-01A-11R-A28M-07	0.482944	0.447836
TCGA-AC-A5XS-01A-11R-A29R-07	0.377206	0.585744
TCGA-AC-A5XU-01A-11R-A28M-07	-0.574397	-0.592986
TCGA-AC-A62V-01A-11R-A31O-07	-0.0473199	-0.571464
TCGA-AC-A62X-01A-11R-A29R-07	-0.23937	-0.771061
TCGA-AC-A62Y-01A-11R-A29R-07	0.0719106	0.4157
TCGA-AC-A6IV-01A-12R-A33J-07	0.0442962	0.516941
TCGA-AC-A6IW-01A-12R-A33J-07	0.642066	0.483427
TCGA-AC-A6IX-01A-12R-A32P-07	-0.376431	0.312201
TCGA-AC-A6NO-01A-12R-A33J-07	-0.724482	-0.518503
TCGA-AC-A7VB-01A-11R-A352-07	-0.678708	-0.802827
TCGA-AC-A7VC-01A-11R-A352-07	0.0230989	-0.538968
TCGA-AC-A8OP-01A-11R-A36F-07	-0.675983	-0.267501
TCGA-AC-A8OQ-01A-11R-A41B-07	0.00179644	0.0992923
TCGA-AC-A8OR-01A-21R-A41B-07	-0.247994	-0.320078
TCGA-AC-A8OS-01A-12R-A41B-07	-0.335799	0.175147
TCGA-AN-A03X-01A-21R-A00Z-07	-0.24063	0.0402704
TCGA-AN-A03Y-01A-21R-A00Z-07	-0.255293	0.220285
TCGA-AN-A041-01A-11R-A034-07	-0.450763	-0.655658
TCGA-AN-A046-01A-21R-A034-07	0.548438	0.694022
TCGA-AN-A049-01A-21R-A00Z-07	-0.246234	0.199683
TCGA-AN-A04A-01A-21R-A034-07	-0.189978	-0.577751
TCGA-AN-A04C-01A-21R-A034-07	-0.210478	-0.386412
TCGA-AN-A04D-01A-21R-A034-07	-0.54533	-0.842883
TCGA-AN-A0AJ-01A-11R-A00Z-07	0.53214	0.414862
TCGA-AN-A0AK-01A-21R-A00Z-07	-0.0654673	0.086149
TCGA-AN-A0AL-01A-11R-A00Z-07	0.482223	0.188204
TCGA-AN-A0AM-01A-11R-A034-07	0.598754	0.32125
TCGA-AN-A0AR-01A-11R-A00Z-07	-0.421717	-0.777639
TCGA-AN-A0AS-01A-11R-A00Z-07	0.343068	-0.402809
TCGA-AN-A0AT-01A-11R-A034-07	0.284688	-0.136469
TCGA-AN-A0FD-01A-11R-A034-07	0.0903772	0.00248155
TCGA-AN-A0FF-01A-11R-A034-07	-0.0243378	0.577247
TCGA-AN-A0FJ-01A-11R-A00Z-07	-0.24748	-0.408726
TCGA-AN-A0FK-01A-11R-A034-07	-0.541016	-0.467443
TCGA-AN-A0FL-01A-11R-A034-07	-0.321182	-0.728623
TCGA-AN-A0FN-01A-11R-A034-07	0.516073	0.784935
TCGA-AN-A0FS-01A-11R-A034-07	-0.449703	-0.63365
TCGA-AN-A0FT-01A-11R-A034-07	0.308026	-0.376109
TCGA-AN-A0FV-01A-11R-A00Z-07	-0.274652	-0.511505
TCGA-AN-A0FW-01A-11R-A034-07	-0.278265	-0.369425
TCGA-AN-A0FX-01A-11R-A034-07	-0.101777	-0.522206
TCGA-AN-A0FY-01A-11R-A034-07	-0.439011	-0.602469
TCGA-AN-A0FZ-01A-11R-A034-07	-0.396673	-0.699934
TCGA-AN-A0G0-01A-11R-A034-07	-0.213818	-0.303419
TCGA-AN-A0XL-01A-11R-A10J-07	-0.664527	-0.384683
TCGA-AN-A0XN-01A-21R-A109-07	0.585225	0.0115079
TCGA-AN-A0XO-01A-11R-A109-07	-0.165955	-0.760144
TCGA-AN-A0XP-01A-11R-A109-07	-0.585416	-0.431276
TCGA-AN-A0XR-01A-11R-A109-07	-0.571311	-0.721529
TCGA-AN-A0XS-01A-22R-A109-07	0.355038	0.60505
TCGA-AN-A0XT-01A-11R-A109-07	-0.634369	-0.503634
TCGA-AN-A0XU-01A-11R-A109-07	0.52078	-0.126709
TCGA-AN-A0XV-01A-11R-A109-07	-0.487828	-0.300041
TCGA-AN-A0XW-01A-11R-A109-07	0.549117	0.740668
TCGA-AO-A03L-01A-41R-A056-07	-0.448456	-0.0892195
TCGA-AO-A03M-01B-11R-A10J-07	0.602288	0.584148
TCGA-AO-A03N-01B-11R-A10J-07	-0.319289	-0.620324
TCGA-AO-A03O-01A-11R-A00Z-07	-0.0161962	0.577943
TCGA-AO-A03P-01A-11R-A00Z-07	-0.337	-0.69479
TCGA-AO-A03R-01A-21R-A034-07	-0.105412	0.427833
TCGA-AO-A03T-01A-21R-A034-07	0.206574	-0.2602
TCGA-AO-A03U-01B-21R-A10J-07	0.590652	0.53051
TCGA-AO-A03V-01A-11R-A115-07	-0.533916	-0.585696
TCGA-AO-A0J2-01A-11R-A034-07	0.652178	0.597579
TCGA-AO-A0J3-01A-11R-A034-07	-0.557077	-0.680613
TCGA-AO-A0J4-01A-11R-A034-07	0.671451	0.214158
TCGA-AO-A0J5-01A-11R-A034-07	-0.438594	-0.169691
TCGA-AO-A0J6-01A-11R-A034-07	0.740233	0.237351
TCGA-AO-A0J7-01A-11R-A034-07	-0.696025	-0.691864
TCGA-AO-A0J8-01A-21R-A034-07	0.541539	0.220974
TCGA-AO-A0J9-01A-11R-A034-07	0.404173	0.271321
TCGA-AO-A0JA-01A-11R-A056-07	-0.187713	0.448264
TCGA-AO-A0JB-01A-11R-A32Y-07	-0.548744	-0.496377
TCGA-AO-A0JC-01A-11R-A056-07	0.313557	0.481366
TCGA-AO-A0JD-01A-11R-A056-07	-0.148677	0.1351
TCGA-AO-A0JE-01A-11R-A056-07	0.448754	0.698167
TCGA-AO-A0JF-01A-11R-A056-07	0.118898	0.559103
TCGA-AO-A0JG-01A-31R-A084-07	-0.263947	0.301312
TCGA-AO-A0JI-01A-21R-A056-07	-0.659428	-0.543409
TCGA-AO-A0JJ-01A-11R-A056-07	0.264858	0.762077
TCGA-AO-A0JL-01A-11R-A056-07	-0.36051	-0.644848
TCGA-AO-A0JM-01A-21R-A056-07	-0.433971	-0.344079
TCGA-AO-A124-01A-11R-A10J-07	0.198483	-0.669562
TCGA-AO-A125-01A-11R-A10J-07	-0.458677	-0.629622
TCGA-AO-A126-01A-11R-A10J-07	0.0148375	0.138548
TCGA-AO-A128-01A-11R-A10J-07	0.669691	0.646388
TCGA-AO-A129-01A-21R-A10J-07	0.642862	0.32832
TCGA-AO-A12A-01A-21R-A115-07	-0.434932	-0.00821614
TCGA-AO-A12B-01A-11R-A10J-07	-0.585484	-0.215133
TCGA-AO-A12C-01A-11R-A10J-07	-0.742218	-0.728572
TCGA-AO-A12D-01A-11R-A115-07	0.27487	0.629249
TCGA-AO-A12E-01A-11R-A10J-07	-0.286387	-0.146361
TCGA-AO-A12F-01A-11R-A115-07	-0.340629	-0.743587
TCGA-AO-A12G-01A-11R-A10J-07	-0.0464126	0.016956
TCGA-AO-A12H-01A-11R-A115-07	-0.264673	-0.350604
TCGA-AO-A1KO-01A-31R-A13Q-07	-0.565906	-0.617904
TCGA-AO-A1KP-01A-11R-A13Q-07	-0.693862	-0.752402
TCGA-AO-A1KQ-01A-11R-A13Q-07	0.130485	0.323595
TCGA-AO-A1KR-01A-12R-A144-07	-0.104616	-0.128717
TCGA-AO-A1KS-01A-11R-A13Q-07	-0.578586	-0.341304
TCGA-AO-A1KT-01A-11R-A13Q-07	0.0717862	-0.184548
TCGA-AQ-A04H-01B-11R-A10J-07	-0.571514	-0.510981
TCGA-AQ-A04J-01A-02R-A034-07	0.515191	-0.0400804
TCGA-AQ-A04L-01B-21R-A10J-07	0.207016	-0.353449
TCGA-AQ-A0Y5-01A-11R-A14M-07	-0.0916174	-0.641498
TCGA-AQ-A1H2-01A-11R-A13Q-07	-0.211754	-0.141221
TCGA-AQ-A1H3-01A-31R-A13Q-07	-0.397009	0.265594
TCGA-AQ-A54N-01A-11R-A266-07	-0.284742	-0.604867
TCGA-AQ-A54O-01A-11R-A266-07	-0.276881	-0.253238
TCGA-AQ-A7U7-01A-22R-A352-07	0.103937	0.676397
TCGA-AR-A0TP-01A-11R-A084-07	-0.23202	-0.764934
TCGA-AR-A0TQ-01A-11R-A084-07	0.384645	0.46606
TCGA-AR-A0TR-01A-11R-A084-07	-0.692721	-0.35195
TCGA-AR-A0TS-01A-11R-A115-07	0.369066	0.182147
TCGA-AR-A0TT-01A-31R-A084-07	0.597022	0.76785
TCGA-AR-A0TU-01A-31R-A109-07	0.535767	0.280988
TCGA-AR-A0TV-01A-21R-A084-07	0.0213517	0.454739
TCGA-AR-A0TW-01A-11R-A084-07	0.671702	0.606948
TCGA-AR-A0TX-01A-11R-A084-07	0.48687	0.640648
TCGA-AR-A0TY-01A-12R-A115-07	-0.400617	-0.777538
TCGA-AR-A0TZ-01A-12R-A084-07	-0.51016	-0.54034
TCGA-AR-A0U0-01A-11R-A109-07	0.671999	0.526819
TCGA-AR-A0U2-01A-11R-A109-07	-0.464654	-0.220554
TCGA-AR-A0U3-01A-11R-A109-07	-0.6677	-0.504832
TCGA-AR-A0U4-01A-11R-A109-07	0.688915	0.553956
TCGA-AR-A1AH-01A-11R-A12D-07	-0.62604	-0.806195
TCGA-AR-A1AI-01A-11R-A12P-07	0.680886	0.460679
TCGA-AR-A1AJ-01A-21R-A12P-07	0.541074	0.729661
TCGA-AR-A1AK-01A-21R-A12P-07	0.00933907	0.772244
TCGA-AR-A1AL-01A-21R-A12P-07	-0.546414	-0.430291
TCGA-AR-A1AM-01A-41R-A22K-07	-0.486759	-0.0214517
TCGA-AR-A1AN-01A-11R-A12P-07	0.0144413	-0.00703438
TCGA-AR-A1AO-01A-11R-A12P-07	0.675736	0.661434
TCGA-AR-A1AP-01A-11R-A12P-07	0.040782	0.259271
TCGA-AR-A1AQ-01A-11R-A12P-07	0.653198	0.512457
TCGA-AR-A1AR-01A-31R-A137-07	0.566254	0.377347
TCGA-AR-A1AS-01A-11R-A12P-07	-0.110385	-0.747408
TCGA-AR-A1AT-01A-11R-A12P-07	0.351061	0.679802
TCGA-AR-A1AU-01A-11R-A12P-07	-0.376425	-0.511231
TCGA-AR-A1AV-01A-21R-A12P-07	-0.664171	-0.710558
TCGA-AR-A1AW-01A-21R-A12P-07	0.436471	0.652245
TCGA-AR-A1AX-01A-11R-A12P-07	0.281012	0.626045
TCGA-AR-A1AY-01A-21R-A12P-07	-0.0825369	-0.716813
TCGA-AR-A24H-01A-11R-A169-07	-0.446271	-0.0810004
TCGA-AR-A24K-01A-11R-A169-07	-0.666064	-0.686387
TCGA-AR-A24L-01A-11R-A169-07	-0.637144	-0.485141
TCGA-AR-A24M-01A-11R-A169-07	-0.346178	-0.328397
TCGA-AR-A24N-01A-11R-A169-07	-0.589949	-0.551815
TCGA-AR-A24O-01A-11R-A169-07	-0.383661	0.52601
TCGA-AR-A24P-01A-11R-A169-07	-0.374229	-0.452275
TCGA-AR-A24Q-01A-12R-A169-07	0.526544	0.302439
TCGA-AR-A24R-01A-11R-A169-07	-0.0319581	0.106067
TCGA-AR-A24S-01A-11R-A169-07	0.352554	0.128958
TCGA-AR-A24T-01A-11R-A169-07	-0.269977	-0.0373816
TCGA-AR-A24U-01A-11R-A169-07	0.48543	0.701662
TCGA-AR-A24V-01A-21R-A169-07	-0.0280883	-0.281894
TCGA-AR-A24W-01A-11R-A169-07	-0.675236	-0.521072
TCGA-AR-A24X-01A-11R-A169-07	-0.731578	0.135052
TCGA-AR-A24Z-01A-11R-A169-07	-0.636105	-0.605513
TCGA-AR-A250-01A-31R-A169-07	-0.110624	0.199757
TCGA-AR-A251-01A-12R-A169-07	-0.0221697	-0.475745
TCGA-AR-A252-01A-11R-A169-07	0.252832	0.53589
TCGA-AR-A254-01A-21R-A169-07	0.333334	0.526797
TCGA-AR-A255-01A-11R-A169-07	-0.399871	0.197286
TCGA-AR-A256-01A-11R-A169-07	0.150701	-0.287215
TCGA-AR-A2LE-01A-11R-A180-07	-0.561009	-0.496664
TCGA-AR-A2LH-01A-31R-A18M-07	0.643332	0.64689
TCGA-AR-A2LJ-01A-12R-A19W-07	0.684089	0.747949
TCGA-AR-A2LK-01A-11R-A180-07	-0.564704	-0.581155
TCGA-AR-A2LL-01A-11R-A180-07	-0.472822	-0.460807
TCGA-AR-A2LM-01A-11R-A180-07	-0.565406	0.365498
TCGA-AR-A2LN-01A-21R-A18M-07	-0.482372	-0.0763403
TCGA-AR-A2LO-01A-31R-A18M-07	-0.184343	0.469913
TCGA-AR-A2LQ-01A-22R-A18M-07	-0.161917	-0.262011
TCGA-AR-A2LR-01A-12R-A18M-07	-0.56032	-0.454059
TCGA-AR-A5QM-01A-11R-A27Q-07	-0.401116	-0.169074
TCGA-AR-A5QN-01A-12R-A28M-07	-0.500867	-0.170543
TCGA-AR-A5QP-01A-11R-A28M-07	-0.520815	-0.356628
TCGA-AR-A5QQ-01A-11R-A28M-07	0.691196	0.640601
TCGA-B6-A0I1-01A-11R-A21T-07	-0.102166	-0.836794
TCGA-B6-A0I2-01A-11R-A034-07	0.682724	0.47791
TCGA-B6-A0I5-01A-11R-A034-07	0.354687	-0.146023
TCGA-B6-A0I6-01A-11R-A034-07	-0.074847	-0.681144
TCGA-B6-A0I8-01A-11R-A034-07	-0.561714	-0.715848
TCGA-B6-A0I9-01A-11R-A034-07	-0.181713	-0.358292
TCGA-B6-A0IA-01A-11R-A034-07	-0.0545879	-0.40349
TCGA-B6-A0IB-01A-11R-A034-07	-0.513178	-0.794024
TCGA-B6-A0IC-01A-11R-A034-07	-0.539117	-0.624028
TCGA-B6-A0IE-01A-11R-A034-07	-0.382478	-0.704158
TCGA-B6-A0IG-01A-11R-A034-07	-0.0579705	-0.567716
TCGA-B6-A0IH-01A-11R-A115-07	-0.450088	0.243557
TCGA-B6-A0IJ-01A-11R-A034-07	0.696431	0.494857
TCGA-B6-A0IK-01A-12R-A056-07	0.0456015	-0.152836
TCGA-B6-A0IM-01A-11R-A034-07	-0.405886	-0.650144
TCGA-B6-A0IN-01A-11R-A034-07	0.502586	0.383334
TCGA-B6-A0IO-01A-11R-A034-07	-0.0990572	-0.537703
TCGA-B6-A0IP-01A-11R-A034-07	-0.18967	-0.275508
TCGA-B6-A0IQ-01A-11R-A034-07	-0.0400919	-0.507264
TCGA-B6-A0RE-01A-11R-A056-07	0.0857481	-0.596428
TCGA-B6-A0RG-01A-11R-A056-07	-0.606594	-0.645917
TCGA-B6-A0RH-01A-21R-A115-07	0.0874071	-0.60753
TCGA-B6-A0RI-01A-11R-A056-07	-0.152507	-0.398545
TCGA-B6-A0RL-01A-11R-A084-07	-0.664013	-0.778644
TCGA-B6-A0RM-01A-11R-A084-07	-0.573988	-0.449164
TCGA-B6-A0RN-01A-12R-A084-07	-0.533574	-0.59125
TCGA-B6-A0RO-01A-22R-A084-07	-0.218491	-0.348551
TCGA-B6-A0RP-01A-21R-A084-07	0.0153421	0.295699
TCGA-B6-A0RQ-01A-11R-A115-07	-0.550512	-0.668998
TCGA-B6-A0RS-01A-11R-A084-07	0.599366	0.583811
TCGA-B6-A0RT-01A-21R-A084-07	0.468314	0.54503
TCGA-B6-A0RU-01A-11R-A084-07	-0.125809	-0.532815
TCGA-B6-A0RV-01A-11R-A084-07	-0.285803	0.00170507
TCGA-B6-A0WS-01A-11R-A115-07	0.273075	0.773536
TCGA-B6-A0WT-01A-11R-A109-07	-0.736276	-0.587739
TCGA-B6-A0WV-01A-11R-A109-07	-0.603162	-0.8491
TCGA-B6-A0WW-01A-11R-A109-07	-0.537961	-0.516432
TCGA-B6-A0WX-01A-11R-A109-07	0.01749	-0.00513111
TCGA-B6-A0WY-01A-11R-A109-07	0.398719	0.219531
TCGA-B6-A0WZ-01A-11R-A109-07	-0.296945	-0.674009
TCGA-B6-A0X0-01A-21R-A115-07	-0.579842	-0.365508
TCGA-B6-A0X1-01A-11R-A109-07	0.107967	0.118879
TCGA-B6-A0X4-01A-11R-A109-07	-0.604726	-0.723516
TCGA-B6-A0X5-01A-21R-A109-07	-0.664475	-0.530115
TCGA-B6-A0X7-01A-11R-A10J-07	-0.656602	-0.763229
TCGA-B6-A1KC-01B-11R-A157-07	-0.521711	-0.445847
TCGA-B6-A1KF-01A-11R-A13Q-07	-0.502503	-0.795499
TCGA-B6-A1KI-01A-11R-A14M-07	-0.617195	-0.55879
TCGA-B6-A1KN-01A-11R-A13Q-07	-0.639979	-0.394264
TCGA-B6-A2IU-01A-32R-A18M-07	-0.780125	-0.353599
TCGA-B6-A3ZX-01A-11R-A239-07	0.469487	0.34805
TCGA-B6-A400-01A-11R-A239-07	0.47924	-0.311894
TCGA-B6-A401-01A-11R-A239-07	0.36039	-0.0787597
TCGA-B6-A402-01A-11R-A239-07	-0.273127	-0.78271
TCGA-B6-A408-01A-12R-A24H-07	-0.233213	0.0690084
TCGA-B6-A409-01A-11R-A24H-07	0.423336	-0.523399
TCGA-B6-A40B-01A-11R-A239-07	0.404366	-0.218248
TCGA-B6-A40C-01A-11R-A239-07	-0.178329	-0.257019
TCGA-BH-A0AU-01A-11R-A12P-07	-0.509445	0.200269
TCGA-BH-A0AV-01A-31R-A115-07	0.475734	-0.202004
TCGA-BH-A0AW-01A-11R-A056-07	0.573387	0.675834
TCGA-BH-A0AY-01A-21R-A00Z-07	0.457523	0.49831
TCGA-BH-A0AZ-01A-21R-A12P-07	-0.375397	0.14254
TCGA-BH-A0B0-01A-21R-A115-07	0.523829	0.589992
TCGA-BH-A0B1-01A-12R-A056-07	-0.574887	-0.379699
TCGA-BH-A0B2-01A-11R-A10J-07	0.260818	0.778574
TCGA-BH-A0B3-01A-11R-A056-07	0.748296	0.332359
TCGA-BH-A0B4-01A-11R-A00Z-07	-0.18118	-0.141216
TCGA-BH-A0B5-01A-11R-A12P-07	-0.347119	0.0876129
TCGA-BH-A0B6-01A-11R-A19W-07	0.626487	0.777729
TCGA-BH-A0B7-01A-12R-A115-07	0.319832	0.53129
TCGA-BH-A0B8-01A-21R-A056-07	-0.576477	-0.484396
TCGA-BH-A0B9-01A-11R-A056-07	0.595566	0.342134
TCGA-BH-A0BA-01A-11R-A056-07	-0.603263	-0.276259
TCGA-BH-A0BC-01A-22R-A084-07	0.576272	0.527921
TCGA-BH-A0BD-01A-11R-A034-07	0.364532	0.591303
TCGA-BH-A0BF-01A-21R-A12P-07	0.438594	0.798186
TCGA-BH-A0BG-01A-11R-A115-07	0.590994	0.429204
TCGA-BH-A0BJ-01A-11R-A056-07	-0.125964	0.0947207
TCGA-BH-A0BL-01A-11R-A115-07	0.544888	0.419722
TCGA-BH-A0BM-01A-11R-A056-07	-0.481051	-0.0769373
TCGA-BH-A0BO-01A-23R-A12D-07	-0.0529751	-0.0268668
TCGA-BH-A0BP-01A-11R-A115-07	-0.641121	-0.180806
TCGA-BH-A0BQ-01A-21R-A115-07	0.171183	0.176552
TCGA-BH-A0BR-01A-21R-A115-07	0.275366	0.0336396
TCGA-BH-A0BS-01A-11R-A12P-07	-0.388961	-0.490009
TCGA-BH-A0BT-01A-11R-A12P-07	-0.144535	-0.17596
TCGA-BH-A0BV-01A-11R-A00Z-07	-0.256284	0.548508
TCGA-BH-A0BW-01A-11R-A115-07	0.312086	0.333221
TCGA-BH-A0BZ-01A-31R-A12P-07	0.482732	0.692896
TCGA-BH-A0C0-01A-21R-A056-07	0.624821	0.724042
TCGA-BH-A0C1-01B-11R-A12D-07	0.0582779	0.387209
TCGA-BH-A0C3-01A-21R-A12P-07	-0.353996	-0.101837
TCGA-BH-A0C7-01B-11R-A115-07	-0.306134	-0.52763
TCGA-BH-A0DD-01A-31R-A12P-07	-0.585618	-0.460543
TCGA-BH-A0DE-01A-11R-A115-07	-0.0245412	0.518661
TCGA-BH-A0DG-01A-21R-A12P-07	-0.356632	0.256986
TCGA-BH-A0DH-01A-11R-A084-07	-0.0349719	0.218539
TCGA-BH-A0DI-01A-21R-A12P-07	0.350074	0.520968
TCGA-BH-A0DK-01A-21R-A056-07	0.474645	0.693982
TCGA-BH-A0DL-01A-11R-A115-07	0.678108	0.293949
TCGA-BH-A0DO-01B-11R-A12D-07	-0.569129	-0.51121
TCGA-BH-A0DP-01A-21R-A056-07	0.161117	0.581404
TCGA-BH-A0DQ-01A-11R-A084-07	-0.412695	-0.340016
TCGA-BH-A0DS-01A-11R-A056-07	0.419863	0.400176
TCGA-BH-A0DT-01A-21R-A12D-07	-0.0606897	0.185322
TCGA-BH-A0DV-01A-21R-A12P-07	0.408841	0.391424
TCGA-BH-A0DX-01A-11R-A115-07	0.433782	0.012928
TCGA-BH-A0DZ-01A-11R-A00Z-07	0.30623	-0.0313094
TCGA-BH-A0E0-01A-11R-A056-07	-0.211904	-0.698492
TCGA-BH-A0E1-01A-11R-A056-07	-0.518421	-0.528906
TCGA-BH-A0E2-01A-11R-A056-07	-0.172207	-0.0353093
TCGA-BH-A0E6-01A-11R-A034-07	0.296869	-0.182386
TCGA-BH-A0E7-01A-11R-A034-07	-0.61336	-0.705799
TCGA-BH-A0E9-01B-11R-A115-07	-0.6376	-0.322358
TCGA-BH-A0EA-01A-11R-A115-07	-0.573153	-0.251549
TCGA-BH-A0EB-01A-11R-A034-07	0.589082	0.507112
TCGA-BH-A0EE-01A-11R-A034-07	0.477295	-0.329361
TCGA-BH-A0EI-01A-11R-A115-07	-0.612246	-0.675565
TCGA-BH-A0GY-01A-11R-A056-07	0.368728	-0.232645
TCGA-BH-A0GZ-01A-11R-A056-07	-0.38975	-0.629567
TCGA-BH-A0H0-01A-11R-A056-07	-0.554175	-0.506458
TCGA-BH-A0H3-01A-11R-A12P-07	-0.374105	-0.192263
TCGA-BH-A0H5-01A-21R-A115-07	0.602347	0.732078
TCGA-BH-A0H6-01A-21R-A056-07	-0.485917	-0.635692
TCGA-BH-A0H7-01A-13R-A056-07	-0.126869	-0.38901
TCGA-BH-A0H9-01A-11R-A056-07	-0.621494	-0.540106
TCGA-BH-A0HA-01A-11R-A12P-07	0.326586	0.400536
TCGA-BH-A0HB-01A-11R-A056-07	0.424965	0.63347
TCGA-BH-A0HF-01A-11R-A056-07	0.40205	0.450211
TCGA-BH-A0HI-01A-11R-A084-07	-0.192665	-0.030627
TCGA-BH-A0HK-01A-11R-A056-07	-0.397117	-0.147135
TCGA-BH-A0HL-01A-11R-A10U-07	-0.729013	-0.619682
TCGA-BH-A0HN-01A-11R-A10U-07	-0.357706	-0.441001
TCGA-BH-A0HO-01A-11R-A034-07	0.358156	0.32492
TCGA-BH-A0HP-01A-12R-A084-07	0.201369	0.277129
TCGA-BH-A0HQ-01A-11R-A034-07	-0.279101	-0.544421
TCGA-BH-A0HU-01A-11R-A034-07	-0.166878	-0.632919
TCGA-BH-A0HW-01A-11R-A034-07	-0.719266	-0.798468
TCGA-BH-A0HX-01A-21R-A056-07	-0.480833	-0.45258
TCGA-BH-A0HY-01A-11R-A056-07	-0.566058	-0.661957
TCGA-BH-A0RX-01A-21R-A084-07	0.677611	0.618079
TCGA-BH-A0W3-01A-11R-A109-07	-0.539271	-0.289662
TCGA-BH-A0W4-01A-11R-A109-07	-0.551416	-0.477686
TCGA-BH-A0W5-01A-11R-A109-07	0.387902	0.536951
TCGA-BH-A0W7-01A-11R-A115-07	0.516349	0.665344
TCGA-BH-A0WA-01A-11R-A109-07	0.400471	-0.268812
TCGA-BH-A18F-01A-11R-A12D-07	-0.249833	0.164372
TCGA-BH-A18G-01A-11R-A12D-07	0.254522	-0.174862
TCGA-BH-A18H-01A-11R-A12D-07	0.068947	0.584831
TCGA-BH-A18I-01A-11R-A12D-07	0.181553	0.605328
TCGA-BH-A18J-01A-11R-A12D-07	-0.184189	-0.395621
TCGA-BH-A18K-01A-11R-A12D-07	-0.383442	-0.589147
TCGA-BH-A18L-01A-32R-A12D-07	-0.649339	-0.538848
TCGA-BH-A18M-01A-11R-A12D-07	-0.389182	-0.381673
TCGA-BH-A18N-01A-11R-A12D-07	-0.610519	-0.612649
TCGA-BH-A18P-01A-11R-A12D-07	0.0735194	-0.31023
TCGA-BH-A18Q-01A-12R-A12D-07	0.0463314	-0.0782726
TCGA-BH-A18R-01A-11R-A12D-07	-0.240375	-0.499573
TCGA-BH-A18S-01A-11R-A12D-07	-0.454571	-0.313659
TCGA-BH-A18T-01A-11R-A12D-07	-0.219346	-0.538841
TCGA-BH-A18U-01A-21R-A12D-07	0.0537219	-0.0705729
TCGA-BH-A18V-01A-11R-A12D-07	0.436603	0.172093
TCGA-BH-A1EN-01A-11R-A13Q-07	-0.178215	-0.546385
TCGA-BH-A1EO-01A-11R-A137-07	-0.396337	0.326425
TCGA-BH-A1ES-01A-11R-A137-07	-0.775447	-0.727641
TCGA-BH-A1ET-01A-11R-A137-07	-0.402524	-0.0709763
TCGA-BH-A1EU-01A-11R-A137-07	-0.0807849	0.580754
TCGA-BH-A1EV-01A-11R-A137-07	-0.310437	-0.623742
TCGA-BH-A1EW-01A-11R-A137-07	-0.389665	-0.120718
TCGA-BH-A1EX-01A-11R-A13Q-07	0.187189	0.0503923
TCGA-BH-A1EY-01A-11R-A13Q-07	0.181155	0.438372
TCGA-BH-A1F0-01A-11R-A137-07	0.638419	0.474976
TCGA-BH-A1F2-01A-31R-A13Q-07	-0.385181	-0.404786
TCGA-BH-A1F5-01A-12R-A13Q-07	-0.501082	-0.534151
TCGA-BH-A1F6-01A-11R-A13Q-07	0.415461	0.176584
TCGA-BH-A1F8-01A-11R-A13Q-07	-0.471836	-0.421851
TCGA-BH-A1FB-01A-11R-A13Q-07	0.404357	0.42611
TCGA-BH-A1FC-01A-11R-A13Q-07	0.506299	0.433539
TCGA-BH-A1FD-01A-11R-A13Q-07	-0.0133626	-0.456524
TCGA-BH-A1FE-01A-11R-A13Q-07	0.0342884	0.441283
TCGA-BH-A1FG-01A-11R-A13Q-07	-0.32144	-0.528085
TCGA-BH-A1FH-01A-12R-A13Q-07	-0.649191	-0.512451
TCGA-BH-A1FJ-01A-11R-A13Q-07	-0.595532	-0.669978
TCGA-BH-A1FL-01A-11R-A13Q-07	-0.613506	-0.212237
TCGA-BH-A1FM-01A-11R-A13Q-07	-0.318006	-0.708248
TCGA-BH-A1FN-01A-11R-A13Q-07	-0.120261	-0.579167
TCGA-BH-A1FR-01A-11R-A13Q-07	-0.272426	0.162543
TCGA-BH-A1FU-01A-11R-A14D-07	0.123279	0.123536
TCGA-BH-A201-01A-11R-A14M-07	-0.561041	-0.562795
TCGA-BH-A202-01A-11R-A14M-07	0.365096	0.43468
TCGA-BH-A203-01A-12R-A169-07	0.401773	0.244541
TCGA-BH-A204-01A-11R-A157-07	-0.601624	-0.671147
TCGA-BH-A208-01A-11R-A157-07	0.104582	-0.00828681
TCGA-BH-A209-01A-11R-A157-07	0.574305	0.676572
TCGA-BH-A28O-01A-11R-A22K-07	-0.46091	-0.391805
TCGA-BH-A28Q-01A-11R-A16F-07	-0.517104	-0.0706232
TCGA-BH-A2L8-01A-11R-A18M-07	0.626568	0.669471
TCGA-BH-A42T-01A-11R-A24H-07	0.374015	0.0558634
TCGA-BH-A42U-01A-12R-A24H-07	0.473327	0.375471
TCGA-BH-A42V-01A-11R-A24H-07	-0.317825	0.0545836
TCGA-BH-A5IZ-01A-11R-A27Q-07	0.037439	-0.391091
TCGA-BH-A5J0-01A-11R-A27Q-07	0.740065	0.64514
TCGA-BH-A6R8-01A-21R-A33J-07	-0.317103	-0.112909
TCGA-BH-A6R9-01A-21R-A32P-07	0.536045	0.429685
TCGA-BH-A8FY-01A-11R-A36F-07	-0.519256	-0.254849
TCGA-BH-A8FZ-01A-11R-A352-07	0.310073	0.461457
TCGA-BH-A8G0-01A-11R-A352-07	-0.0432973	0.478596
TCGA-BH-AB28-01A-31R-A41B-07	-0.19672	-0.0841901
TCGA-C8-A12K-01A-21R-A115-07	0.636234	0.481366
TCGA-C8-A12L-01A-11R-A115-07	0.0669761	-0.306112
TCGA-C8-A12M-01A-11R-A115-07	-0.644587	-0.383729
TCGA-C8-A12N-01A-11R-A115-07	0.112092	-0.397575
TCGA-C8-A12O-01A-11R-A115-07	0.0366641	0.183029
TCGA-C8-A12P-01A-11R-A115-07	0.156859	-0.292481
TCGA-C8-A12Q-01A-11R-A115-07	0.0909732	0.210402
TCGA-C8-A12T-01A-11R-A115-07	0.218668	-0.00427338
TCGA-C8-A12U-01A-11R-A115-07	0.0535593	0.339323
TCGA-C8-A12V-01A-11R-A115-07	0.556204	0.653354
TCGA-C8-A12W-01A-11R-A115-07	-0.243403	-0.179432
TCGA-C8-A12X-01A-11R-A115-07	-0.487648	-0.372056
TCGA-C8-A12Y-01A-11R-A12D-07	0.0101696	-0.48002
TCGA-C8-A12Z-01A-11R-A115-07	-0.198982	-0.687865
TCGA-C8-A130-01A-31R-A115-07	-0.38631	-0.383822
TCGA-C8-A131-01A-11R-A115-07	0.603095	-0.359415
TCGA-C8-A132-01A-31R-A115-07	0.046949	0.514891
TCGA-C8-A133-01A-32R-A12D-07	-0.435269	-0.386165
TCGA-C8-A134-01A-11R-A115-07	0.466111	-0.0381881
TCGA-C8-A135-01A-11R-A115-07	0.0284985	0.226932
TCGA-C8-A137-01A-11R-A115-07	-0.357343	-0.520907
TCGA-C8-A138-01A-11R-A115-07	0.316462	0.359697
TCGA-C8-A1HE-01A-11R-A13Q-07	-0.507114	-0.173067
TCGA-C8-A1HF-01A-11R-A137-07	0.553259	0.592054
TCGA-C8-A1HG-01A-11R-A137-07	0.140959	0.568243
TCGA-C8-A1HI-01A-11R-A137-07	-0.382238	-0.412135
TCGA-C8-A1HJ-01A-11R-A13Q-07	-0.21479	-0.526006
TCGA-C8-A1HK-01A-21R-A13Q-07	-0.620221	-0.480555
TCGA-C8-A1HL-01A-11R-A137-07	-0.401775	-0.710345
TCGA-C8-A1HM-01A-12R-A137-07	0.324551	0.675061
TCGA-C8-A1HN-01A-11R-A137-07	-0.270327	-0.544984
TCGA-C8-A1HO-01A-11R-A13Q-07	-0.628884	-0.591531
TCGA-C8-A26V-01A-11R-A16F-07	0.486027	-0.375369
TCGA-C8-A26W-01A-11R-A16F-07	0.104443	0.37246
TCGA-C8-A26X-01A-31R-A16F-07	0.774358	0.710433
TCGA-C8-A26Y-01A-11R-A16F-07	0.242126	-0.464615
TCGA-C8-A26Z-01A-11R-A16F-07	-0.629187	-0.741771
TCGA-C8-A273-01A-11R-A16F-07	-0.340582	-0.635051
TCGA-C8-A274-01A-11R-A16F-07	-0.278965	-0.616464
TCGA-C8-A275-01A-21R-A16F-07	0.588771	0.737847
TCGA-C8-A278-01A-11R-A169-07	0.568843	0.581439
TCGA-C8-A27A-01A-11R-A169-07	-0.583712	-0.74294
TCGA-C8-A27B-01A-11R-A169-07	0.56002	0.428871
TCGA-C8-A3M7-01A-12R-A21T-07	-0.449555	-0.53188
TCGA-C8-A3M8-01A-11R-A213-07	-0.589918	-0.568329
TCGA-C8-A8HP-01A-11R-A36F-07	0.379719	0.41803
TCGA-C8-A8HQ-01A-11R-A36F-07	0.249551	0.399242
TCGA-C8-A8HR-01A-11R-A36F-07	0.00732482	0.513647
TCGA-D8-A13Y-01A-11R-A115-07	-0.655802	-0.805503
TCGA-D8-A13Z-01A-11R-A115-07	0.470792	0.113516
TCGA-D8-A140-01A-11R-A115-07	-0.653428	-0.13645
TCGA-D8-A141-01A-11R-A115-07	0.577746	0.771176
TCGA-D8-A142-01A-11R-A115-07	0.54601	0.0534396
TCGA-D8-A143-01A-11R-A115-07	0.246238	0.0779372
TCGA-D8-A145-01A-11R-A115-07	-0.662404	-0.355176
TCGA-D8-A146-01A-31R-A115-07	-0.532133	-0.0401365
TCGA-D8-A147-01A-11R-A115-07	0.0603783	0.0236439
TCGA-D8-A1J8-01A-11R-A13Q-07	0.40581	0.636766
TCGA-D8-A1J9-01A-11R-A13Q-07	-0.0514999	-0.21061
TCGA-D8-A1JA-01A-11R-A13Q-07	-0.184526	-0.253493
TCGA-D8-A1JB-01A-11R-A13Q-07	-0.0473204	0.744516
TCGA-D8-A1JC-01A-11R-A13Q-07	0.0827106	0.27202
TCGA-D8-A1JD-01A-11R-A13Q-07	0.194134	0.372429
TCGA-D8-A1JE-01A-11R-A13Q-07	-0.00682436	0.0944864
TCGA-D8-A1JF-01A-11R-A13Q-07	-0.409634	-0.130598
TCGA-D8-A1JG-01B-11R-A13Q-07	0.421588	0.435695
TCGA-D8-A1JH-01A-11R-A13Q-07	0.0470889	0.363207
TCGA-D8-A1JI-01A-11R-A13Q-07	-0.639504	-0.342395
TCGA-D8-A1JJ-01A-31R-A14M-07	0.115119	-0.44533
TCGA-D8-A1JK-01A-11R-A13Q-07	0.77797	0.546888
TCGA-D8-A1JL-01A-11R-A13Q-07	0.475262	0.595104
TCGA-D8-A1JM-01A-11R-A13Q-07	-0.0784301	-0.0284645
TCGA-D8-A1JN-01A-11R-A13Q-07	-0.507614	-0.207021
TCGA-D8-A1JP-01A-11R-A13Q-07	-0.451096	0.156982
TCGA-D8-A1JS-01A-11R-A13Q-07	-0.38603	-0.322782
TCGA-D8-A1JT-01A-31R-A13Q-07	-0.507204	-0.309994
TCGA-D8-A1JU-01A-11R-A13Q-07	-0.0265248	0.427221
TCGA-D8-A1X5-01A-11R-A14D-07	-0.26047	-0.390339
TCGA-D8-A1X6-01A-11R-A14M-07	-0.0496517	0.0319939
TCGA-D8-A1X7-01A-11R-A14M-07	-0.539867	-0.122127
TCGA-D8-A1X8-01A-11R-A14M-07	-0.287159	0.457514
TCGA-D8-A1X9-01A-12R-A157-07	0.0568995	0.0247657
TCGA-D8-A1XA-01A-11R-A14D-07	-0.591219	-0.453096
TCGA-D8-A1XB-01A-11R-A14D-07	-0.683098	-0.555054
TCGA-D8-A1XC-01A-11R-A14D-07	-0.608275	-0.445134
TCGA-D8-A1XD-01A-11R-A14D-07	-0.598179	-0.734979
TCGA-D8-A1XF-01A-11R-A14D-07	-0.655498	-0.706273
TCGA-D8-A1XG-01A-11R-A14D-07	-0.631928	-0.478116
TCGA-D8-A1XJ-01A-11R-A14M-07	-0.153267	-0.603287
TCGA-D8-A1XK-01A-21R-A14M-07	0.301817	0.30976
TCGA-D8-A1XL-01A-11R-A14M-07	0.57076	0.62335
TCGA-D8-A1XM-01A-21R-A14M-07	0.311183	0.528349
TCGA-D8-A1XO-01A-11R-A14M-07	-0.064705	0.349564
TCGA-D8-A1XQ-01A-11R-A14M-07	0.634632	0.499164
TCGA-D8-A1XR-01A-11R-A14M-07	-0.642211	-0.484077
TCGA-D8-A1XS-01A-11R-A14M-07	-0.55015	-0.220927
TCGA-D8-A1XT-01A-11R-A14M-07	0.238706	-0.134337
TCGA-D8-A1XU-01A-11R-A14M-07	-0.0670452	-0.27459
TCGA-D8-A1XV-01A-11R-A14M-07	-0.66975	-0.576809
TCGA-D8-A1XW-01A-11R-A14M-07	0.280136	0.202061
TCGA-D8-A1XY-01A-11R-A14M-07	-0.598048	-0.666242
TCGA-D8-A1XZ-01A-11R-A14M-07	-0.281605	-0.0863404
TCGA-D8-A1Y0-01A-11R-A14M-07	0.189632	0.391848
TCGA-D8-A1Y1-01A-21R-A14M-07	0.25598	0.13913
TCGA-D8-A1Y2-01A-11R-A157-07	0.730959	0.70954
TCGA-D8-A1Y3-01A-11R-A157-07	0.358886	0.282729
TCGA-D8-A27E-01A-11R-A16F-07	-0.296313	0.157747
TCGA-D8-A27F-01A-11R-A16F-07	-0.00905336	-0.522035
TCGA-D8-A27G-01A-11R-A16F-07	0.465118	0.57765
TCGA-D8-A27H-01A-11R-A16F-07	0.183806	-0.487551
TCGA-D8-A27I-01A-11R-A16F-07	0.0289368	0.398813
TCGA-D8-A27K-01A-11R-A16F-07	-0.363845	0.267875
TCGA-D8-A27L-01A-11R-A16F-07	0.0566641	0.058332
TCGA-D8-A27M-01A-11R-A16F-07	0.543948	0.450788
TCGA-D8-A27N-01A-11R-A16F-07	0.518003	0.257357
TCGA-D8-A27P-01A-11R-A16F-07	-0.74357	-0.37562
TCGA-D8-A27R-01A-11R-A16F-07	0.206359	0.0596673
TCGA-D8-A27T-01A-11R-A16F-07	0.0933408	0.550789
TCGA-D8-A27V-01A-12R-A17B-07	-0.48487	0.107728
TCGA-D8-A27W-01A-11R-A16F-07	0.165297	0.287276
TCGA-D8-A3Z5-01A-41R-A24H-07	-0.666501	-0.446868
TCGA-D8-A3Z6-01A-11R-A239-07	-0.523639	-0.667548
TCGA-D8-A4Z1-01A-21R-A266-07	-0.673867	-0.188412
TCGA-D8-A73U-01A-11R-A33J-07	0.21298	0.637613
TCGA-D8-A73W-01A-22R-A352-07	-0.409856	-0.0239151
TCGA-D8-A73X-01A-11R-A32P-07	-0.421559	-0.496241
TCGA-E2-A105-01A-11R-A10J-07	-0.551423	-0.585914
TCGA-E2-A106-01A-11R-A10J-07	-0.582268	-0.719357
TCGA-E2-A107-01A-11R-A10J-07	-0.399108	-0.678698
TCGA-E2-A108-01A-13R-A10J-07	0.460423	0.813297
TCGA-E2-A109-01A-11R-A10J-07	-0.526057	-0.427229
TCGA-E2-A10A-01A-21R-A115-07	-0.57831	-0.605233
TCGA-E2-A10B-01A-11R-A10J-07	-0.157208	0.310558
TCGA-E2-A10C-01A-21R-A10J-07	0.237874	0.212755
TCGA-E2-A10E-01A-21R-A10J-07	-0.409911	0.0473031
TCGA-E2-A10F-01A-11R-A10J-07	0.206724	0.516082
TCGA-E2-A14N-01A-31R-A137-07	0.331312	-0.408045
TCGA-E2-A14O-01A-31R-A115-07	-0.133924	-0.483466
TCGA-E2-A14P-01A-31R-A12D-07	0.353887	0.0348571
TCGA-E2-A14Q-01A-11R-A12D-07	-0.42737	-0.454664
TCGA-E2-A14R-01A-11R-A115-07	0.597509	0.344881
TCGA-E2-A14S-01A-11R-A12D-07	-0.24104	0.035806
TCGA-E2-A14T-01A-11R-A115-07	-0.151057	-0.377783
TCGA-E2-A14U-01A-11R-A22K-07	-0.549724	-0.625857
TCGA-E2-A14V-01A-11R-A12D-07	-0.305935	-0.727003
TCGA-E2-A14W-01A-11R-A12D-07	-0.42582	-0.742715
TCGA-E2-A14X-01A-11R-A115-07	0.421141	0.0848538
TCGA-E2-A14Y-01A-21R-A12D-07	0.033699	-0.294484
TCGA-E2-A14Z-01A-11R-A115-07	0.420803	0.656013
TCGA-E2-A150-01A-11R-A12D-07	0.585451	0.184724
TCGA-E2-A152-01A-11R-A12D-07	0.22983	-0.471284
TCGA-E2-A153-01A-12R-A12D-07	0.339535	-0.293098
TCGA-E2-A154-01A-11R-A115-07	-0.568521	-0.670169
TCGA-E2-A155-01A-11R-A12D-07	-0.491026	-0.565067
TCGA-E2-A156-01A-11R-A12D-07	-0.641014	-0.605498
TCGA-E2-A158-01A-11R-A12D-07	-0.538451	-0.641136
TCGA-E2-A159-01A-11R-A115-07	0.622017	0.529665
TCGA-E2-A15A-01A-11R-A12D-07	0.0273382	0.285973
TCGA-E2-A15C-01A-31R-A12D-07	-0.477217	-0.0940144
TCGA-E2-A15D-01A-11R-A115-07	-0.651501	-0.139936
TCGA-E2-A15E-01A-11R-A12D-07	-0.731656	-0.707108
TCGA-E2-A15F-01A-11R-A115-07	-0.658139	-0.362924
TCGA-E2-A15G-01A-11R-A12D-07	-0.699314	-0.501441
TCGA-E2-A15H-01A-11R-A12D-07	-0.464543	-0.729737
TCGA-E2-A15I-01A-21R-A137-07	-0.455756	0.151211
TCGA-E2-A15J-01A-11R-A12P-07	-0.522152	-0.466644
TCGA-E2-A15K-01A-11R-A12P-07	0.181763	0.324622
TCGA-E2-A15L-01A-11R-A12D-07	-0.58577	-0.631301
TCGA-E2-A15M-01A-11R-A12D-07	0.250346	0.559749
TCGA-E2-A15O-01A-11R-A115-07	-0.720507	-0.567756
TCGA-E2-A15P-01A-11R-A115-07	-0.750014	-0.484285
TCGA-E2-A15R-01A-11R-A115-07	-0.679589	-0.73723
TCGA-E2-A15S-01A-11R-A115-07	-0.724316	-0.806428
TCGA-E2-A15T-01A-11R-A115-07	-0.644077	-0.520879
TCGA-E2-A1AZ-01A-11R-A12P-07	-0.482927	0.0625571
TCGA-E2-A1B0-01A-11R-A12P-07	0.535801	0.348824
TCGA-E2-A1B1-01A-21R-A12P-07	0.134915	0.405775
TCGA-E2-A1B4-01A-11R-A12P-07	-0.40756	-0.591195
TCGA-E2-A1B5-01A-21R-A12P-07	0.465114	0.661983
TCGA-E2-A1B6-01A-31R-A12P-07	0.629212	0.369144
TCGA-E2-A1BC-01A-11R-A12P-07	-0.737115	-0.313589
TCGA-E2-A1BD-01A-11R-A12P-07	-0.0678649	-0.525794
TCGA-E2-A1IE-01A-11R-A13Q-07	-0.526212	-0.772128
TCGA-E2-A1IF-01A-11R-A144-07	-0.233527	-0.429661
TCGA-E2-A1IG-01A-11R-A144-07	-0.535592	-0.573681
TCGA-E2-A1IH-01A-11R-A13Q-07	0.390602	0.749401
TCGA-E2-A1II-01A-11R-A144-07	0.613661	0.620457
TCGA-E2-A1IJ-01A-11R-A144-07	-0.0663366	0.615384
TCGA-E2-A1IK-01A-11R-A144-07	-0.0688573	0.520696
TCGA-E2-A1IL-01A-11R-A14D-07	-0.695573	-0.542126
TCGA-E2-A1IN-01A-11R-A13Q-07	-0.288565	-0.582471
TCGA-E2-A1IO-01A-11R-A144-07	-0.399798	0.00812267
TCGA-E2-A1IU-01A-11R-A14D-07	-0.661318	0.147088
TCGA-E2-A1L6-01A-11R-A13Q-07	-0.560946	-0.166101
TCGA-E2-A1L7-01A-11R-A144-07	0.192793	0.49954
TCGA-E2-A1L8-01A-11R-A13Q-07	-0.401132	-0.353795
TCGA-E2-A1L9-01A-11R-A13Q-07	-0.0787411	-0.297596
TCGA-E2-A1LA-01A-11R-A144-07	0.401501	0.651272
TCGA-E2-A1LB-01A-11R-A144-07	-0.505932	-0.719287
TCGA-E2-A1LE-01A-12R-A19W-07	0.439437	0.526302
TCGA-E2-A1LG-01A-21R-A14M-07	0.130226	-0.149355
TCGA-E2-A1LH-01A-11R-A14D-07	0.588246	0.495177
TCGA-E2-A1LI-01A-12R-A157-07	0.169021	-0.161773
TCGA-E2-A1LK-01A-21R-A14D-07	-0.227375	-0.614598
TCGA-E2-A1LL-01A-11R-A144-07	0.0443711	-0.613613
TCGA-E2-A1LS-01A-12R-A157-07	-0.458569	-0.624618
TCGA-E2-A2P5-01A-11R-A19W-07	-0.269043	-0.356608
TCGA-E2-A2P6-01A-11R-A19W-07	-0.531746	-0.262727
TCGA-E2-A3DX-01A-21R-A213-07	0.0971405	0.388333
TCGA-E2-A56Z-01A-12R-A29R-07	-0.614256	-0.543628
TCGA-E2-A570-01A-11R-A29R-07	-0.612794	-0.770557
TCGA-E2-A572-01A-13R-A31O-07	-0.197783	-0.628202
TCGA-E2-A573-01A-11R-A29R-07	0.66211	0.37584
TCGA-E2-A574-01A-11R-A29R-07	-0.219985	-0.750645
TCGA-E2-A576-01A-11R-A31O-07	-0.527978	-0.646878
TCGA-E2-A9RU-01A-11R-A41B-07	0.228286	-0.566906
TCGA-E9-A1N3-01A-12R-A157-07	-0.701725	-0.569403
TCGA-E9-A1N4-01A-11R-A14M-07	0.230662	0.484674
TCGA-E9-A1N5-01A-11R-A14D-07	-0.28641	0.327689
TCGA-E9-A1N6-01A-11R-A144-07	-0.0546909	-0.531743
TCGA-E9-A1N8-01A-11R-A144-07	-0.572028	-0.564878
TCGA-E9-A1N9-01A-11R-A14D-07	-0.610347	-0.406243
TCGA-E9-A1NA-01A-11R-A144-07	0.172236	-0.26733
TCGA-E9-A1NC-01A-21R-A26B-07	0.686949	0.533416
TCGA-E9-A1ND-01A-11R-A144-07	0.73204	0.693105
TCGA-E9-A1NE-01A-21R-A14M-07	0.237575	0.700521
TCGA-E9-A1NF-01A-11R-A14D-07	-0.191887	-0.282535
TCGA-E9-A1NG-01A-21R-A14M-07	0.606141	0.154775
TCGA-E9-A1NH-01A-11R-A14D-07	-0.319425	-0.178328
TCGA-E9-A1NI-01A-11R-A14D-07	-0.413756	-0.66513
TCGA-E9-A1QZ-01A-21R-A169-07	0.220948	0.537516
TCGA-E9-A1R0-01A-22R-A16F-07	0.0428165	0.314833
TCGA-E9-A1R2-01A-11R-A14D-07	-0.536201	0.0617295
TCGA-E9-A1R3-01A-31R-A14M-07	0.436035	-0.302319
TCGA-E9-A1R4-01A-21R-A14D-07	0.173827	0.502364
TCGA-E9-A1R5-01A-11R-A14M-07	-0.494167	-0.637097
TCGA-E9-A1R6-01A-11R-A14D-07	-0.389963	-0.629189
TCGA-E9-A1R7-01A-11R-A14M-07	-0.589384	-0.718469
TCGA-E9-A1RA-01A-11R-A14D-07	-0.600988	-0.0335998
TCGA-E9-A1RB-01A-11R-A157-07	0.0165637	-0.638571
TCGA-E9-A1RC-01A-11R-A157-07	-0.399139	-0.809619
TCGA-E9-A1RD-01A-11R-A157-07	-0.517889	-0.488904
TCGA-E9-A1RE-01A-11R-A157-07	-0.622756	-0.510981
TCGA-E9-A1RF-01A-11R-A157-07	0.458791	0.593473
TCGA-E9-A1RG-01A-11R-A14D-07	0.236381	-0.466872
TCGA-E9-A1RH-01A-21R-A169-07	0.178063	-0.551511
TCGA-E9-A1RI-01A-11R-A169-07	-0.69149	-0.338402
TCGA-E9-A226-01A-21R-A157-07	-0.438732	-0.559942
TCGA-E9-A227-01A-11R-A157-07	0.385021	0.652154
TCGA-E9-A228-01A-31R-A157-07	-0.621833	-0.644066
TCGA-E9-A229-01A-31R-A157-07	-0.16368	0.127721
TCGA-E9-A22A-01A-11R-A157-07	0.70043	0.5487
TCGA-E9-A22B-01A-11R-A157-07	0.115773	-0.110984
TCGA-E9-A22D-01A-11R-A157-07	0.611145	0.741048
TCGA-E9-A22E-01A-11R-A157-07	0.442753	0.36627
TCGA-E9-A22G-01A-11R-A157-07	-0.18288	-0.573988
TCGA-E9-A22H-01A-11R-A157-07	-0.364068	0.12131
TCGA-E9-A243-01A-21R-A169-07	0.636992	0.727634
TCGA-E9-A244-01A-11R-A169-07	0.100654	-0.523953
TCGA-E9-A245-01A-22R-A16F-07	-0.7227	-0.620253
TCGA-E9-A247-01A-11R-A169-07	-0.708863	-0.76183
TCGA-E9-A248-01A-11R-A169-07	0.410898	0.440278
TCGA-E9-A249-01A-11R-A169-07	-0.370528	-0.270516
TCGA-E9-A24A-01A-11R-A169-07	0.0241967	0.349661
TCGA-E9-A295-01A-11R-A16F-07	-0.622753	-0.464493
TCGA-E9-A2JS-01A-11R-A180-07	-0.376122	-0.572178
TCGA-E9-A2JT-01A-22R-A18M-07	0.269287	0.649465
TCGA-E9-A3HO-01A-11R-A213-07	-0.491721	-0.146422
TCGA-E9-A3Q9-01A-11R-A21T-07	-0.435411	0.360884
TCGA-E9-A3QA-01A-61R-A22K-07	0.708197	0.454468
TCGA-E9-A3X8-01A-31R-A22U-07	0.418745	0.445895
TCGA-E9-A54X-01A-11R-A266-07	-0.361207	-0.578165
TCGA-E9-A54Y-01A-11R-A466-07	-0.489412	-0.625049
TCGA-E9-A5FK-01A-11R-A27Q-07	0.620559	0.60654
TCGA-E9-A5FL-01A-11R-A27Q-07	0.372183	-0.585839
TCGA-E9-A5UO-01A-11R-A28M-07	-0.705756	-0.668426
TCGA-E9-A5UP-01A-11R-A28M-07	-0.310917	-0.718184
TCGA-E9-A6HE-01A-11R-A31O-07	0.383618	0.202976
TCGA-EW-A1IW-01A-11R-A13Q-07	-0.25093	0.491688
TCGA-EW-A1IX-01A-12R-A144-07	-0.474935	-0.15061
TCGA-EW-A1IY-01A-11R-A13Q-07	0.0919735	0.586667
TCGA-EW-A1IZ-01A-11R-A13Q-07	0.540994	0.70044
TCGA-EW-A1J1-01A-11R-A13Q-07	0.180758	0.565653
TCGA-EW-A1J2-01A-21R-A13Q-07	-0.0929081	0.307936
TCGA-EW-A1J3-01A-11R-A13Q-07	-0.45178	-0.336576
TCGA-EW-A1J5-01A-11R-A13Q-07	-0.19842	0.491415
TCGA-EW-A1J6-01A-11R-A13Q-07	-0.312696	0.0863475
TCGA-EW-A1OV-01A-11R-A144-07	0.575163	0.546921
TCGA-EW-A1OW-01A-21R-A144-07	-0.253485	-0.177376
TCGA-EW-A1OX-01A-11R-A144-07	-0.681458	-0.740672
TCGA-EW-A1OY-01A-11R-A144-07	-0.373712	-0.549305
TCGA-EW-A1OZ-01A-11R-A144-07	0.00499599	-0.0552014
TCGA-EW-A1P0-01A-11R-A144-07	-0.621754	-0.415013
TCGA-EW-A1P1-01A-31R-A14D-07	0.0796055	0.548808
TCGA-EW-A1P3-01A-11R-A144-07	-0.588386	-0.407299
TCGA-EW-A1P4-01A-21R-A144-07	0.709657	0.576941
TCGA-EW-A1P5-01A-11R-A144-07	0.0361181	0.217899
TCGA-EW-A1P6-01A-11R-A144-07	-0.65365	-0.471377
TCGA-EW-A1P7-01A-21R-A144-07	0.593129	0.492607
TCGA-EW-A1P8-01A-11R-A144-07	0.677229	0.0625713
TCGA-EW-A1PA-01A-11R-A144-07	-0.596151	-0.465503
TCGA-EW-A1PB-01A-11R-A144-07	0.596797	0.613866
TCGA-EW-A1PC-01B-11R-A21T-07	-0.41501	-0.852764
TCGA-EW-A1PD-01A-11R-A144-07	-0.714615	-0.544191
TCGA-EW-A1PE-01A-11R-A144-07	0.0853184	0.47905
TCGA-EW-A1PF-01A-11R-A144-07	-0.444668	-0.163905
TCGA-EW-A1PG-01A-11R-A144-07	-0.355385	-0.52
TCGA-EW-A1PH-01A-11R-A14M-07	-0.206471	-0.389676
TCGA-EW-A2FR-01A-11R-A21T-07	0.321578	-0.022628
TCGA-EW-A2FS-01A-11R-A17B-07	-0.118855	-0.282879
TCGA-EW-A2FV-01A-11R-A17B-07	0.416263	0.356346
TCGA-EW-A2FW-01A-11R-A17B-07	-0.613415	-0.478252
TCGA-EW-A3E8-01B-11R-A24H-07	0.267814	0.525553
TCGA-EW-A3U0-01A-11R-A22K-07	0.441456	0.596134
TCGA-EW-A423-01A-11R-A24H-07	0.161933	0.231361
TCGA-EW-A424-01A-11R-A24H-07	-0.644444	-0.680122
TCGA-EW-A6S9-01A-22R-A33J-07	-0.428163	-0.614075
TCGA-EW-A6SA-01A-21R-A32P-07	-0.603452	-0.787355
TCGA-EW-A6SB-01A-12R-A32P-07	0.667305	0.490448
TCGA-EW-A6SC-01A-12R-A32P-07	-0.302028	-0.061678
TCGA-EW-A6SD-01A-12R-A33J-07	0.312279	0.326364
TCGA-GI-A2C8-01A-11R-A16F-07	0.348456	0.480273
TCGA-GI-A2C9-01A-11R-A21T-07	0.376563	-0.466194
TCGA-GM-A2D9-01A-11R-A18M-07	-0.447429	-0.478707
TCGA-GM-A2DA-01A-11R-A18M-07	-0.337404	0.109221
TCGA-GM-A2DB-01A-31R-A18M-07	0.176033	-0.434689
TCGA-GM-A2DC-01A-11R-A18M-07	-0.63935	-0.506916
TCGA-GM-A2DD-01A-11R-A180-07	0.670822	0.378355
TCGA-GM-A2DF-01A-11R-A180-07	0.602986	0.140859
TCGA-GM-A2DH-01A-11R-A180-07	0.243675	0.332215
TCGA-GM-A2DI-01A-31R-A18M-07	0.281835	0.729874
TCGA-GM-A2DK-01A-21R-A180-07	-0.00654256	-0.164548
TCGA-GM-A2DL-01A-11R-A18M-07	0.249079	-0.180583
TCGA-GM-A2DM-01A-11R-A180-07	0.0229913	-0.0338765
TCGA-GM-A2DN-01A-11R-A180-07	0.508879	0.622849
TCGA-GM-A2DO-01A-11R-A18M-07	0.323808	0.491906
TCGA-GM-A3NW-01A-21R-A22K-07	-0.519559	-0.180216
TCGA-GM-A3NY-01A-11R-A21T-07	-0.332985	-0.489749
TCGA-GM-A3XG-01A-31R-A24H-07	-0.516268	-0.698715
TCGA-GM-A3XL-01A-11R-A22U-07	0.629972	0.185181
TCGA-GM-A3XN-01A-12R-A22U-07	0.0707978	-0.26481
TCGA-GM-A4E0-01A-12R-A266-07	-0.0249408	0.509891
TCGA-GM-A5PV-01A-11R-A28M-07	-0.29281	0.358589
TCGA-GM-A5PX-01A-12R-A28M-07	-0.125937	-0.171715
TCGA-HN-A2NL-01A-11R-A18M-07	-0.1654	-0.0924792
TCGA-HN-A2OB-01A-21R-A27Q-07	-0.638633	-0.362877
TCGA-JL-A3YW-01A-12R-A239-07	0.73005	0.235574
TCGA-JL-A3YX-01A-11R-A22U-07	-0.281472	-0.817153
TCGA-LD-A66U-01A-11R-A31O-07	0.330463	0.392986
TCGA-LD-A74U-01A-13R-A33J-07	-0.419247	0.000298004
TCGA-LD-A7W5-01A-22R-A352-07	0.236389	0.225379
TCGA-LD-A7W6-01A-81R-A352-07	-0.713938	-0.315225
TCGA-LD-A9QF-01A-32R-A41B-07	0.682094	0.718815
TCGA-LL-A440-01A-11R-A24H-07	0.093327	0.0802932
TCGA-LL-A441-01A-11R-A24H-07	0.209686	0.0499354
TCGA-LL-A442-01A-11R-A24H-07	-0.292481	-0.319526
TCGA-LL-A50Y-01A-11R-A266-07	-0.060072	0.40622
TCGA-LL-A5YL-01A-12R-A29R-07	0.303263	0.389899
TCGA-LL-A5YM-01A-11R-A28M-07	-0.324229	-0.408691
TCGA-LL-A5YN-01A-11R-A28M-07	0.547294	0.616247
TCGA-LL-A5YO-01A-21R-A28M-07	0.600761	0.504785
TCGA-LL-A5YP-01A-21R-A28M-07	0.545113	-0.0623109
TCGA-LL-A6FP-01A-11R-A31O-07	-0.51895	-0.693651
TCGA-LL-A6FQ-01A-11R-A31O-07	0.147853	-0.421091
TCGA-LL-A6FR-01A-12R-A31O-07	0.152897	-0.629254
TCGA-LL-A73Y-01A-11R-A33J-07	0.0399149	-0.250199
TCGA-LL-A73Z-01A-11R-A32P-07	0.338796	0.405116
TCGA-LL-A740-01A-21R-A32P-07	-0.168665	-0.468354
TCGA-LL-A7SZ-01A-32R-A352-07	0.431266	0.39653
TCGA-LL-A7T0-01A-31R-A352-07	-0.0999662	-0.232647
TCGA-LL-A8F5-01A-11R-A36F-07	0.507066	0.117193
TCGA-LL-A9Q3-01A-11R-A41B-07	0.324361	-0.218055
TCGA-LQ-A4E4-01A-11R-A266-07	-0.747525	-0.670816
TCGA-MS-A51U-01A-31R-A266-07	-0.521359	-0.15527
TCGA-OK-A5Q2-01A-11R-A27Q-07	-0.0367341	0.462913
TCGA-OL-A5D6-01A-21R-A27Q-07	-0.331294	-0.403633
TCGA-OL-A5D7-01A-11R-A27Q-07	0.571075	0.285487
TCGA-OL-A5D8-01A-11R-A27Q-07	-0.562237	-0.0939739
TCGA-OL-A5DA-01A-11R-A27Q-07	-0.513795	0.412636
TCGA-OL-A5RU-01A-11R-A28M-07	0.157546	0.35831
TCGA-OL-A5RV-01A-12R-A28M-07	-0.736868	-0.350998
TCGA-OL-A5RW-01A-11R-A28M-07	0.30202	-0.352728
TCGA-OL-A5RX-01A-11R-A28M-07	-0.567806	-0.363587
TCGA-OL-A5RY-01A-21R-A28M-07	0.62363	0.644403
TCGA-OL-A5RZ-01A-11R-A28M-07	-0.551452	-0.651238
TCGA-OL-A5S0-01A-11R-A28M-07	0.566767	-0.031821
TCGA-OL-A66H-01A-11R-A29R-07	-0.0329247	0.275006
TCGA-OL-A66I-01A-21R-A29R-07	0.553901	0.640829
TCGA-OL-A66J-01A-11R-A29R-07	-0.592497	-0.391011
TCGA-OL-A66K-01A-11R-A29R-07	-0.59654	-0.400394
TCGA-OL-A66L-01A-12R-A31O-07	0.166251	0.394191
TCGA-OL-A66N-01A-12R-A31O-07	0.237836	0.124556
TCGA-OL-A66O-01A-11R-A31O-07	-0.516944	-0.738432
TCGA-OL-A66P-01A-11R-A31O-07	0.60484	0.733265
TCGA-OL-A6VO-01A-12R-A33J-07	-0.106871	-0.436599
TCGA-OL-A6VQ-01A-12R-A41B-07	-0.595517	-0.564879
TCGA-OL-A6VR-01A-32R-A33J-07	-0.637607	-0.601717
TCGA-OL-A97C-01A-32R-A41B-07	-0.459119	0.245527
TCGA-PE-A5DC-01A-12R-A27Q-07	-0.521192	-0.704707
TCGA-PE-A5DD-01A-12R-A27Q-07	-0.54723	-0.248749
TCGA-PE-A5DE-01A-11R-A27Q-07	0.387668	0.756682
TCGA-PL-A8LV-01A-21R-A41B-07	-0.0673911	-0.190152
TCGA-PL-A8LX-01A-11R-A41B-07	-0.502883	-0.350282
TCGA-PL-A8LY-01A-11R-A41B-07	-0.265532	-0.343818
TCGA-PL-A8LZ-01A-31R-A36F-07	0.23519	0.499315
TCGA-S3-A6ZF-01A-32R-A32P-07	-0.376227	-0.0515872
TCGA-S3-A6ZG-01A-22R-A32P-07	-0.520742	-0.241986
TCGA-S3-A6ZH-01A-22R-A32P-07	-0.516071	-0.572963
TCGA-S3-AA0Z-01A-11R-A41B-07	0.1619	0.467113
TCGA-S3-AA10-01A-21R-A41B-07	0.600969	0.627585
TCGA-S3-AA11-01A-31R-A41B-07	-0.786424	-0.740279
TCGA-S3-AA12-01A-11R-A41B-07	-0.681633	-0.526063
TCGA-S3-AA14-01A-11R-A41B-07	-0.660535	-0.561108
TCGA-S3-AA15-01A-11R-A41B-07	0.38682	0.448036
TCGA-S3-AA17-01A-11R-A41B-07	0.174424	0.604976
TCGA-UL-AAZ6-01A-11R-A41B-07	-0.124264	-0.786657
TCGA-UU-A93S-01A-21R-A41B-07	0.074933	-0.617614
TCGA-V7-A7HQ-01A-11R-A33J-07	-0.390944	-0.550612
TCGA-W8-A86G-01A-21R-A36F-07	-0.748374	-0.663628
TCGA-WT-AB41-01A-11R-A41B-07	0.35446	0.517255
TCGA-WT-AB44-01A-11R-A41B-07	-0.394783	-0.423929
TCGA-XX-A899-01A-11R-A36F-07	0.285634	0.388086
TCGA-XX-A89A-01A-11R-A36F-07	0.14906	0.358422
TCGA-Z7-A8R5-01A-42R-A41B-07	0.327703	0.339021
TCGA-Z7-A8R6-01A-11R-A41B-07	-0.0878506	-0.514558

## Sheet: TCGA-SKCM
id	apCAFs gene signature	CD4+ effector T cells gene signature
TCGA-BF-A1PU-01A-11R-A18S-07	-0.702512	-0.692787
TCGA-BF-A1PV-01A-11R-A18U-07	-0.672336	-0.69583
TCGA-BF-A1PX-01A-12R-A18T-07	0.883042	0.791188
TCGA-BF-A1PZ-01A-11R-A18S-07	-0.263185	0.0885165
TCGA-BF-A1Q0-01A-21R-A18S-07	0.187899	-0.0469846
TCGA-BF-A3DJ-01A-11R-A20F-07	0.231109	0.620905
TCGA-BF-A3DL-01A-11R-A20F-07	-0.482081	-0.566816
TCGA-BF-A3DM-01A-11R-A20F-07	-0.620946	-0.407996
TCGA-BF-A3DN-01A-11R-A20F-07	-0.584596	-0.460271
TCGA-BF-A5EO-01A-12R-A27Q-07	0.495104	0.49834
TCGA-BF-A5EP-01A-12R-A27Q-07	-0.540714	-0.642045
TCGA-BF-A5EQ-01A-21R-A27Q-07	0.650509	0.537378
TCGA-BF-A5ER-01A-12R-A27Q-07	-0.612418	-0.632636
TCGA-BF-A5ES-01A-11R-A27Q-07	0.467915	0.193427
TCGA-BF-A9VF-01A-11R-A37K-07	-0.717348	-0.63946
TCGA-BF-AAOU-01A-12R-A39D-07	-0.0917278	0.00874788
TCGA-BF-AAOX-01A-11R-A39D-07	-0.636809	-0.677001
TCGA-BF-AAP1-01A-11R-A39D-07	-0.740903	-0.716424
TCGA-BF-AAP2-01A-11R-A40A-07	-0.0331945	0.428955
TCGA-BF-AAP4-01A-11R-A40A-07	0.621623	0.570663
TCGA-BF-AAP6-01A-11R-A40A-07	-0.513383	-0.585777
TCGA-BF-AAP7-01A-11R-A40A-07	0.739584	0.630114
TCGA-BF-AAP8-01A-11R-A40A-07	-0.410153	-0.583836
TCGA-D3-A5GT-01A-12R-A311-07	-0.739758	-0.879985
TCGA-D9-A3Z4-01A-11R-A239-07	0.40391	0.503463
TCGA-D9-A4Z2-01A-11R-A24X-07	-0.655585	-0.523914
TCGA-D9-A4Z3-01A-11R-A266-07	-0.479058	-0.0935029
TCGA-D9-A4Z5-01A-11R-A266-07	-0.458923	0.0413476
TCGA-DA-A960-01A-11R-A37K-07	-0.729412	-0.685237
TCGA-EB-A1NK-01A-11R-A18T-07	0.219873	0.0696602
TCGA-EB-A24C-01A-11R-A18T-07	-0.624677	-0.675982
TCGA-EB-A24D-01A-11R-A18T-07	-0.136548	0.279467
TCGA-EB-A299-01A-21R-A18U-07	0.220752	0.243849
TCGA-EB-A3HV-01A-11R-A21D-07	0.294789	0.196124
TCGA-EB-A3XB-01A-11R-A239-07	0.190195	0.478744
TCGA-EB-A3XC-01A-11R-A239-07	-0.219634	0.278152
TCGA-EB-A3XD-01A-22R-A239-07	0.669914	0.567206
TCGA-EB-A3XE-01A-12R-A239-07	0.534241	0.446451
TCGA-EB-A3XF-01A-31R-A239-07	-0.147604	0.0486501
TCGA-EB-A3Y6-01A-21R-A239-07	0.247394	0.381233
TCGA-EB-A3Y7-01A-11R-A239-07	-0.457116	-0.711331
TCGA-EB-A41A-01A-11R-A24X-07	-0.635086	-0.631737
TCGA-EB-A41B-01A-11R-A24X-07	-0.45896	-0.313526
TCGA-EB-A42Y-01A-12R-A24X-07	-0.322478	-0.483575
TCGA-EB-A42Z-01A-12R-A24X-07	0.116221	0.282766
TCGA-EB-A430-01A-11R-A24X-07	0.211504	0.145925
TCGA-EB-A431-01A-11R-A266-07	-0.664675	-0.677956
TCGA-EB-A44N-01A-11R-A266-07	0.490105	0.381843
TCGA-EB-A44O-01A-11R-A266-07	-0.621579	-0.408433
TCGA-EB-A44P-01A-11R-A266-07	-0.315839	-0.43671
TCGA-EB-A4IQ-01A-12R-A266-07	-0.612418	-0.770035
TCGA-EB-A4IS-01A-21R-A266-07	0.714832	0.698945
TCGA-EB-A4OY-01A-11R-A266-07	-0.159943	-0.401722
TCGA-EB-A4OZ-01A-12R-A266-07	0.663388	0.603857
TCGA-EB-A4P0-01A-41R-A266-07	-0.418933	-0.363006
TCGA-EB-A4XL-01A-11R-A27Q-07	0.186268	0.459666
TCGA-EB-A51B-01A-11R-A27Q-07	-0.450527	-0.299342
TCGA-EB-A550-01A-61R-A27Q-07	-0.498445	-0.463007
TCGA-EB-A551-01A-21R-A27Q-07	0.532531	0.682698
TCGA-EB-A553-01A-12R-A27Q-07	0.252643	-0.382878
TCGA-EB-A57M-01A-51R-A311-07	0.27407	0.00508565
TCGA-EB-A5FP-01A-11R-A27Q-07	-0.731108	-0.648878
TCGA-EB-A5SE-01A-11R-A311-07	-0.660102	-0.498072
TCGA-EB-A5SF-01A-11R-A311-07	-0.497234	-0.660831
TCGA-EB-A5UM-01A-11R-A311-07	0.446202	0.305452
TCGA-EB-A5VU-01A-21R-A32P-07	-0.607513	-0.408564
TCGA-EB-A6QY-01A-12R-A32P-07	-0.560617	-0.698834
TCGA-EB-A6QZ-01A-12R-A32P-07	-0.734368	-0.705681
TCGA-EB-A6R0-01A-12R-A32P-07	0.0497989	0.414937
TCGA-EB-A82B-01A-11R-A352-07	0.506644	0.527383
TCGA-EB-A82C-01A-11R-A352-07	-0.742873	-0.735463
TCGA-EB-A85I-01A-11R-A352-07	0.647881	0.663864
TCGA-EB-A85J-01A-12R-A352-07	0.4929	0.779191
TCGA-EB-A97M-01A-11R-A38C-07	0.519346	0.511442
TCGA-ER-A194-01A-11R-A18U-07	0.662325	0.681789
TCGA-ER-A196-01A-11R-A18T-07	-0.169421	-0.588261
TCGA-ER-A19K-01A-21R-A18T-07	0.334944	0.349177
TCGA-ER-A19T-01A-11R-A18T-07	-0.743238	-0.824257
TCGA-ER-A2NB-01A-12R-A18S-07	0.677674	0.61626
TCGA-ER-A2NF-01A-11R-A18T-07	0.657355	0.402556
TCGA-ER-A42H-01A-11R-A24X-07	-0.575718	-0.728913
TCGA-FR-A2OS-01A-11R-A21D-07	-0.608832	-0.826886
TCGA-FR-A3R1-01A-11R-A239-07	0.280076	0.43886
TCGA-FR-A726-01A-11R-A32P-07	-0.692658	-0.802685
TCGA-FR-A728-01A-11R-A32P-07	0.59511	0.697444
TCGA-FS-A1ZN-01A-11R-A18T-07	-0.759455	-0.661765
TCGA-FW-A5DX-01A-11R-A27Q-07	-0.494186	-0.421298
TCGA-GF-A2C7-01A-11R-A18T-07	-0.738769	-0.784955
TCGA-GF-A769-01A-32R-A32P-07	-0.54682	-0.593064
TCGA-GN-A263-01A-11R-A18T-07	-0.076942	0.0196294
TCGA-GN-A26C-01A-11R-A18T-07	0.695266	0.52005
TCGA-GN-A4U5-01A-11R-A32P-07	0.682653	0.759922
TCGA-GN-A8LN-01A-11R-A37K-07	-0.530129	0.0674715
TCGA-HR-A5NC-01A-11R-A27Q-07	-0.656445	-0.556472
TCGA-IH-A3EA-01A-11R-A20F-07	-0.207768	-0.508393
TCGA-WE-A8K4-01A-12R-A37K-07	0.446554	0.701674
TCGA-XV-A9VZ-01A-11R-A38C-07	-0.508721	-0.774633
TCGA-XV-A9W2-01A-11R-A39D-07	-0.590576	-0.707932
TCGA-XV-A9W5-01A-11R-A38C-07	-0.0548052	0.164982
TCGA-XV-AAZV-01A-11R-A40A-07	0.69087	0.783225
TCGA-XV-AAZW-01A-12R-A40A-07	-0.717509	-0.629002
TCGA-XV-AAZY-01A-12R-A40A-07	0.518293	0.281371
TCGA-YG-AA3N-01A-11R-A38C-07	0.637208	0.784518

## Sheet: TCGA-KIRC
id	apCAFs gene signature	CD4+ effector T cells gene signature
TCGA-3Z-A93Z-01A-11R-A37O-07	-0.666395	-0.595088
TCGA-6D-AA2E-01A-11R-A37O-07	-0.6547	-0.547623
TCGA-A3-3306-01A-01R-0864-07	-0.537503	-0.625163
TCGA-A3-3307-01A-01R-0864-07	-0.390905	-0.143876
TCGA-A3-3308-01A-02R-1325-07	-0.731255	-0.603186
TCGA-A3-3311-01A-02R-1325-07	-0.266682	0.414471
TCGA-A3-3313-01A-02R-1325-07	-0.866727	-0.738952
TCGA-A3-3316-01A-01R-0864-07	-0.641177	-0.634967
TCGA-A3-3317-01A-02R-1325-07	-0.51752	-0.275501
TCGA-A3-3319-01A-02R-1325-07	-0.470513	-0.299785
TCGA-A3-3320-01A-02R-1325-07	-0.698439	-0.675777
TCGA-A3-3322-01A-02R-1325-07	-0.745416	-0.642482
TCGA-A3-3323-01A-02R-1325-07	-0.534099	-0.348419
TCGA-A3-3324-01A-02R-1325-07	0.00847173	0.394138
TCGA-A3-3325-01A-01R-0864-07	-0.425128	-0.697067
TCGA-A3-3326-01A-01R-0864-07	-0.28009	-0.592425
TCGA-A3-3328-01A-01R-0864-07	-0.813621	-0.707587
TCGA-A3-3329-01A-01R-0864-07	0.28065	0.352576
TCGA-A3-3331-01A-02R-1325-07	-0.180168	-0.137265
TCGA-A3-3335-01A-01R-0864-07	-0.432098	-0.486756
TCGA-A3-3343-01A-01R-0864-07	0.479742	-0.113883
TCGA-A3-3346-01A-01R-1766-07	0.354381	-0.214396
TCGA-A3-3347-01A-02R-1325-07	0.0787103	0.115977
TCGA-A3-3349-01A-01R-1188-07	-0.660283	-0.37942
TCGA-A3-3351-01A-02R-1325-07	0.419305	0.319019
TCGA-A3-3352-01A-01R-0864-07	-0.308704	-0.302921
TCGA-A3-3357-01A-02R-1420-07	0.158622	0.300953
TCGA-A3-3358-01A-01R-1541-07	0.645079	0.318296
TCGA-A3-3359-01A-01R-0864-07	0.0447799	0.315815
TCGA-A3-3362-01A-02R-1325-07	-0.790612	-0.761195
TCGA-A3-3363-01A-01R-0864-07	-0.634683	-0.687615
TCGA-A3-3365-01A-01R-0864-07	-0.633865	-0.591413
TCGA-A3-3367-01A-02R-1420-07	-0.708398	-0.738264
TCGA-A3-3370-01A-02R-1420-07	0.528831	0.0335499
TCGA-A3-3372-01A-02R-1325-07	-0.580497	-0.268649
TCGA-A3-3373-01A-02R-1420-07	-0.520176	-0.455245
TCGA-A3-3374-01A-02R-1325-07	-0.135418	-0.439674
TCGA-A3-3376-01A-02R-1420-07	-0.611341	-0.444227
TCGA-A3-3378-01A-02R-1325-07	0.498399	0.434405
TCGA-A3-3380-01A-01R-0864-07	-0.62029	-0.713671
TCGA-A3-3382-01A-02R-1325-07	-0.320995	-0.432779
TCGA-A3-3383-01A-02R-1325-07	0.432079	0.239255
TCGA-A3-3385-01A-02R-1420-07	-0.823462	-0.742219
TCGA-A3-3387-01A-01R-1541-07	-0.0839632	-0.46994
TCGA-A3-A6NI-01A-11R-A33J-07	-0.598286	-0.694183
TCGA-A3-A6NJ-01A-12R-A33J-07	0.807453	0.768359
TCGA-A3-A6NL-01A-11R-A33J-07	-0.280646	-0.0724417
TCGA-A3-A6NN-01A-12R-A33J-07	-0.288925	-0.362846
TCGA-A3-A8CQ-01A-11R-A37O-07	-0.720944	-0.581584
TCGA-A3-A8OU-01A-11R-A37O-07	-0.512503	-0.220329
TCGA-A3-A8OV-01A-11R-A37O-07	-0.60623	-0.601016
TCGA-A3-A8OW-01A-11R-A37O-07	-0.391812	-0.196879
TCGA-A3-A8OX-01A-11R-A37O-07	0.477584	0.385482
TCGA-AK-3425-01A-02R-1277-07	0.650161	0.654603
TCGA-AK-3426-01A-02R-1325-07	0.742288	0.491751
TCGA-AK-3427-01A-01R-0864-07	-0.875865	-0.824166
TCGA-AK-3428-01A-02R-1277-07	-0.550576	-0.566331
TCGA-AK-3429-01A-02R-1325-07	0.813007	0.794955
TCGA-AK-3431-01A-02R-1277-07	-0.479403	-0.434273
TCGA-AK-3433-01A-02R-1277-07	-0.831454	-0.696487
TCGA-AK-3434-01A-02R-1277-07	-0.12442	0.0423096
TCGA-AK-3436-01A-02R-1325-07	-0.495317	-0.641801
TCGA-AK-3440-01A-02R-1277-07	-0.76336	-0.727811
TCGA-AK-3443-01A-02R-1325-07	-0.835255	-0.921319
TCGA-AK-3444-01A-02R-1325-07	0.416067	0.417627
TCGA-AK-3445-01A-02R-1277-07	0.208846	0.241757
TCGA-AK-3447-01A-01R-1766-07	-0.712694	-0.730217
TCGA-AK-3450-01A-02R-1277-07	-0.570615	-0.64622
TCGA-AK-3451-01A-02R-1188-07	0.247505	-0.128421
TCGA-AK-3453-01A-02R-1277-07	0.495132	0.375538
TCGA-AK-3454-01A-02R-1277-07	-0.564564	-0.447404
TCGA-AK-3455-01A-01R-0864-07	0.701346	0.247894
TCGA-AK-3456-01A-02R-1325-07	-0.78396	-0.603163
TCGA-AK-3458-01A-01R-1503-07	-0.520743	-0.612591
TCGA-AK-3460-01A-02R-1277-07	-0.590983	-0.476745
TCGA-AK-3461-01A-02R-1277-07	-0.537873	-0.575314
TCGA-AK-3465-01A-02R-1325-07	-0.854821	-0.773292
TCGA-AS-3777-01A-01R-0864-07	-0.723819	-0.683318
TCGA-AS-3778-01A-01R-A32Z-07	-0.566969	-0.600681
TCGA-B0-4688-01A-01R-1277-07	-0.593485	-0.684045
TCGA-B0-4690-01A-01R-1277-07	0.609945	0.444107
TCGA-B0-4691-01A-01R-1277-07	-0.142168	-0.375464
TCGA-B0-4693-01A-01R-1277-07	0.122759	0.451604
TCGA-B0-4694-01A-01R-1277-07	0.843236	0.721679
TCGA-B0-4696-01A-01R-1277-07	-0.73166	-0.80477
TCGA-B0-4697-01A-01R-1277-07	0.552717	0.345778
TCGA-B0-4698-01A-01R-1503-07	0.592404	0.346876
TCGA-B0-4699-01A-01R-1277-07	0.256789	0.327572
TCGA-B0-4700-01A-02R-1541-07	0.781178	0.510528
TCGA-B0-4701-01A-01R-1277-07	0.439314	-0.0924328
TCGA-B0-4703-01A-01R-1277-07	0.165814	0.172207
TCGA-B0-4706-01A-01R-1503-07	-0.528798	-0.308279
TCGA-B0-4707-01A-01R-1277-07	-0.564373	-0.324136
TCGA-B0-4710-01A-01R-1503-07	-0.526802	-0.317912
TCGA-B0-4712-01A-01R-1503-07	0.549153	0.580617
TCGA-B0-4713-01A-01R-1277-07	-0.440421	-0.414352
TCGA-B0-4714-01A-01R-1277-07	0.389712	0.363832
TCGA-B0-4718-01A-01R-1277-07	-0.492832	-0.407803
TCGA-B0-4810-01A-01R-1503-07	0.592375	0.463524
TCGA-B0-4811-01A-01R-1503-07	-0.705364	-0.687363
TCGA-B0-4813-01A-01R-1277-07	-0.667716	-0.771328
TCGA-B0-4814-01A-01R-1277-07	-0.757365	-0.68686
TCGA-B0-4815-01A-01R-1503-07	0.685383	0.690426
TCGA-B0-4816-01A-01R-1503-07	0.441595	-0.215664
TCGA-B0-4817-01A-01R-1277-07	-0.128475	-0.61183
TCGA-B0-4818-01A-01R-1503-07	0.241432	-0.0173285
TCGA-B0-4819-01A-01R-1277-07	0.773157	0.502662
TCGA-B0-4821-01A-01R-1503-07	-0.32481	-0.568804
TCGA-B0-4822-01A-01R-1277-07	-0.334753	-0.188769
TCGA-B0-4823-01A-02R-1420-07	0.465488	0.625348
TCGA-B0-4824-01A-01R-1277-07	0.260667	0.318203
TCGA-B0-4827-01A-02R-1420-07	0.676463	0.630062
TCGA-B0-4828-01A-01R-1277-07	-0.660163	-0.669435
TCGA-B0-4833-01A-01R-1305-07	-0.0445665	0.12616
TCGA-B0-4834-01A-01R-1305-07	-0.897677	-0.818519
TCGA-B0-4836-01A-01R-1305-07	0.430506	-0.0190838
TCGA-B0-4837-01A-01R-1305-07	-0.602433	-0.701959
TCGA-B0-4838-01A-01R-1305-07	0.675613	0.566077
TCGA-B0-4839-01A-01R-1305-07	0.221649	0.375003
TCGA-B0-4841-01A-01R-1277-07	-0.479521	-0.374852
TCGA-B0-4842-01A-02R-1420-07	0.59224	0.53648
TCGA-B0-4843-01A-01R-1277-07	-0.690597	-0.749422
TCGA-B0-4844-01A-01R-1277-07	-0.507693	-0.381934
TCGA-B0-4845-01A-01R-1277-07	-0.817245	-0.81409
TCGA-B0-4846-01A-01R-1277-07	0.443677	0.35328
TCGA-B0-4847-01A-01R-1277-07	0.66278	0.478602
TCGA-B0-4848-01A-01R-1277-07	0.347876	0.168402
TCGA-B0-4849-01A-01R-1277-07	-0.675551	-0.475581
TCGA-B0-4852-01A-01R-1503-07	-0.474001	-0.130509
TCGA-B0-4945-01A-01R-1420-07	-0.795686	-0.632399
TCGA-B0-5075-01A-01R-1334-07	0.463463	0.0143463
TCGA-B0-5077-01A-01R-1334-07	-0.602464	-0.284528
TCGA-B0-5080-01A-01R-1503-07	0.536543	0.191623
TCGA-B0-5081-01A-01R-1334-07	0.805763	0.657386
TCGA-B0-5083-01A-02R-1420-07	-0.0161098	-0.224503
TCGA-B0-5084-01A-01R-1334-07	-0.669039	-0.729868
TCGA-B0-5085-01A-01R-1334-07	-0.50065	-0.52437
TCGA-B0-5088-01A-01R-1334-07	0.423075	-0.0203359
TCGA-B0-5092-01A-01R-1420-07	0.679108	0.579018
TCGA-B0-5094-01A-01R-1420-07	-0.730775	-0.596753
TCGA-B0-5095-01A-01R-1420-07	-0.570964	-0.466726
TCGA-B0-5096-01A-01R-1420-07	-0.285143	0.264427
TCGA-B0-5097-01A-01R-1420-07	-0.0158259	0.0920626
TCGA-B0-5098-01A-01R-1420-07	-0.872289	-0.80429
TCGA-B0-5099-01A-01R-1420-07	-0.859927	-0.647733
TCGA-B0-5100-01A-01R-1420-07	-0.648238	-0.679497
TCGA-B0-5102-01A-01R-1420-07	-0.463642	-0.277866
TCGA-B0-5104-01A-01R-1420-07	-0.670851	-0.780941
TCGA-B0-5106-01A-01R-1420-07	0.131456	-0.0807651
TCGA-B0-5107-01A-01R-1420-07	0.218593	0.046116
TCGA-B0-5108-01A-01R-1420-07	0.558058	0.716062
TCGA-B0-5109-01A-02R-1420-07	0.529945	0.258766
TCGA-B0-5110-01A-01R-1420-07	-0.687426	-0.380287
TCGA-B0-5113-01A-01R-1420-07	-0.122708	0.324888
TCGA-B0-5115-01A-01R-1420-07	-0.494283	-0.394841
TCGA-B0-5116-01A-02R-1420-07	-0.763643	-0.499625
TCGA-B0-5117-01A-01R-1420-07	-0.834378	-0.696886
TCGA-B0-5119-01A-02R-1420-07	-0.403718	0.509198
TCGA-B0-5120-01A-01R-1420-07	-0.483389	-0.303499
TCGA-B0-5121-01A-02R-1420-07	0.197711	0.0330211
TCGA-B0-5399-01A-01R-1503-07	0.239653	-0.480971
TCGA-B0-5400-01A-01R-1503-07	0.529448	-0.239807
TCGA-B0-5402-01A-01R-1503-07	-0.380714	-0.310759
TCGA-B0-5690-01A-11R-1541-07	-0.38083	-0.406093
TCGA-B0-5691-01A-11R-1541-07	-0.564894	-0.482796
TCGA-B0-5692-01A-11R-1541-07	0.79117	0.764211
TCGA-B0-5693-01A-11R-1541-07	-0.884616	-0.759676
TCGA-B0-5694-01A-11R-1541-07	-0.604913	-0.295755
TCGA-B0-5695-01A-11R-1541-07	-0.523715	-0.310303
TCGA-B0-5696-01A-11R-1541-07	-0.480763	-0.405002
TCGA-B0-5697-01A-11R-1541-07	0.744535	0.634115
TCGA-B0-5698-01A-11R-1672-07	0.59484	0.500328
TCGA-B0-5699-01A-11R-1541-07	-0.448784	-0.537568
TCGA-B0-5700-01A-11R-1541-07	-0.326089	0.0598698
TCGA-B0-5701-01A-11R-1541-07	-0.374617	-0.130654
TCGA-B0-5702-01A-11R-1541-07	-0.222309	-0.591918
TCGA-B0-5703-01A-11R-1541-07	0.309925	0.300274
TCGA-B0-5705-01A-11R-1541-07	0.482089	0.560143
TCGA-B0-5706-01A-11R-1541-07	0.255036	0.523075
TCGA-B0-5707-01A-11R-1541-07	-0.635758	-0.674272
TCGA-B0-5709-01A-11R-1541-07	0.79866	0.750982
TCGA-B0-5710-01A-11R-1672-07	-0.225239	-0.349746
TCGA-B0-5711-01A-11R-1672-07	0.115956	0.504407
TCGA-B0-5712-01A-11R-1672-07	-0.493934	-0.325589
TCGA-B0-5713-01A-11R-1672-07	-0.367193	0.166246
TCGA-B0-5812-01A-11R-1672-07	-0.27292	0.257197
TCGA-B2-3923-01A-02R-1325-07	-0.747012	-0.569294
TCGA-B2-3923-01A-02R-A277-07	-0.744683	-0.668673
TCGA-B2-3923-01B-10R-A277-07	-0.760152	-0.696789
TCGA-B2-3924-01A-02R-1325-07	0.851815	0.782576
TCGA-B2-3924-01A-02R-A277-07	0.0833709	0.331635
TCGA-B2-3924-01B-03R-A277-07	-0.641957	-0.560799
TCGA-B2-4098-01A-02R-1325-07	-0.590908	-0.220717
TCGA-B2-4099-01A-02R-1188-07	0.307014	-0.0348526
TCGA-B2-4101-01A-02R-1277-07	0.287086	-0.0122093
TCGA-B2-4102-01A-02R-1325-07	-0.251704	-0.143556
TCGA-B2-5633-01A-01R-1541-07	-0.263332	0.114757
TCGA-B2-5633-01A-01R-A277-07	-0.476353	-0.480755
TCGA-B2-5633-01B-04R-A277-07	-0.72043	-0.695112
TCGA-B2-5635-01A-01R-1541-07	0.701529	0.74037
TCGA-B2-5635-01A-01R-A277-07	-0.361555	0.129902
TCGA-B2-5635-01B-04R-A277-07	-0.587441	-0.466501
TCGA-B2-5636-01A-02R-1541-07	-0.694735	-0.543392
TCGA-B2-5639-01A-01R-1541-07	-0.0595263	-0.0164387
TCGA-B2-5641-01A-01R-1541-07	0.774323	0.759443
TCGA-B2-A4SR-01A-11R-A266-07	-0.535397	-0.331286
TCGA-B4-5377-01A-01R-1503-07	0.431886	0.375365
TCGA-B4-5378-01A-01R-1503-07	-0.726628	-0.591105
TCGA-B4-5832-01A-11R-1672-07	-0.57238	-0.469521
TCGA-B4-5834-01A-11R-1672-07	-0.450739	-0.46221
TCGA-B4-5835-01A-11R-1672-07	-0.0221649	-0.406479
TCGA-B4-5836-01A-11R-1672-07	0.223284	0.149155
TCGA-B4-5838-01A-11R-1672-07	-0.656987	-0.261453
TCGA-B4-5843-01A-11R-1672-07	-0.768843	-0.75014
TCGA-B4-5844-01A-11R-1672-07	-0.712474	-0.409278
TCGA-B8-4143-01A-01R-1188-07	0.438512	0.160618
TCGA-B8-4146-01B-11R-1672-07	-0.345782	0.0517292
TCGA-B8-4148-01A-02R-1325-07	0.609059	0.549058
TCGA-B8-4151-01A-01R-1188-07	-0.643884	-0.67649
TCGA-B8-4153-01B-11R-1672-07	-0.624655	-0.551701
TCGA-B8-4154-01A-01R-1188-07	0.460598	0.54459
TCGA-B8-4619-01A-02R-1325-07	-0.820078	-0.877185
TCGA-B8-4620-01A-02R-1325-07	-0.36271	-0.462767
TCGA-B8-4621-01A-01R-1503-07	-0.546142	-0.657694
TCGA-B8-4622-01A-02R-1277-07	-0.197559	-0.24515
TCGA-B8-5158-01A-01R-1420-07	0.483578	0.603671
TCGA-B8-5159-01A-01R-1420-07	0.319479	0.114857
TCGA-B8-5162-01A-01R-1420-07	0.847666	0.751414
TCGA-B8-5163-01A-01R-1420-07	0.763944	0.738494
TCGA-B8-5164-01A-01R-1420-07	0.872063	0.731272
TCGA-B8-5165-01A-01R-1420-07	-0.590686	-0.442843
TCGA-B8-5545-01A-01R-1672-07	-0.120501	0.314657
TCGA-B8-5546-01A-01R-1541-07	-0.810469	-0.687813
TCGA-B8-5549-01A-01R-1541-07	0.208559	0.319723
TCGA-B8-5550-01A-01R-1541-07	-0.432927	-0.202805
TCGA-B8-5551-01A-01R-1541-07	0.791745	0.725087
TCGA-B8-5552-01B-11R-1672-07	0.45798	0.332098
TCGA-B8-5553-01A-01R-1541-07	0.632253	0.632636
TCGA-B8-A54D-01A-21R-A266-07	0.398797	0.302861
TCGA-B8-A54E-01A-11R-A266-07	-0.74657	-0.602279
TCGA-B8-A54F-01A-11R-A266-07	-0.5903	-0.615238
TCGA-B8-A54G-01A-11R-A266-07	0.837896	0.593685
TCGA-B8-A54H-01A-11R-A33J-07	0.119818	0.433995
TCGA-B8-A54I-01A-21R-A33J-07	0.410179	-0.102066
TCGA-B8-A54J-01A-11R-A33J-07	0.0479303	0.0118129
TCGA-B8-A54K-01A-11R-A33J-07	-0.83209	-0.838675
TCGA-B8-A7U6-01A-12R-A37O-07	-0.501039	-0.368414
TCGA-B8-A8YJ-01A-13R-A39I-07	0.118589	-0.0588821
TCGA-BP-4158-01A-02R-1289-07	-0.772458	-0.50765
TCGA-BP-4159-01A-02R-1289-07	-0.441024	-0.428079
TCGA-BP-4160-01A-02R-1289-07	0.785455	0.676433
TCGA-BP-4161-01A-02R-1325-07	0.581213	0.659595
TCGA-BP-4162-01A-02R-1325-07	0.565678	0.701301
TCGA-BP-4163-01A-02R-1325-07	-0.732757	-0.298003
TCGA-BP-4164-01A-02R-1325-07	-0.740093	-0.628125
TCGA-BP-4165-01A-02R-1289-07	0.0887932	0.033184
TCGA-BP-4166-01A-02R-1289-07	-0.401104	-0.20774
TCGA-BP-4167-01A-02R-1325-07	0.846283	0.69039
TCGA-BP-4169-01A-02R-1289-07	0.402408	0.372063
TCGA-BP-4170-01A-02R-1289-07	0.668329	0.829081
TCGA-BP-4173-01A-02R-1289-07	0.919117	0.684731
TCGA-BP-4174-01A-02R-1289-07	0.2078	0.417658
TCGA-BP-4176-01A-02R-1289-07	0.418736	-0.301798
TCGA-BP-4177-01A-02R-1420-07	-0.796248	-0.776001
TCGA-BP-4325-01A-02R-1289-07	-0.149679	0.175794
TCGA-BP-4326-01A-01R-1289-07	-0.648752	-0.535813
TCGA-BP-4327-01A-01R-1289-07	-0.756836	-0.74387
TCGA-BP-4329-01A-02R-1289-07	-0.0809592	-0.3394
TCGA-BP-4330-01A-01R-1289-07	0.669415	0.619678
TCGA-BP-4331-01A-01R-1289-07	-0.189323	0.118005
TCGA-BP-4332-01A-01R-1289-07	-0.764282	-0.759233
TCGA-BP-4334-01A-01R-1289-07	-0.726452	-0.738923
TCGA-BP-4335-01A-01R-1289-07	-0.354355	-0.267333
TCGA-BP-4337-01A-01R-1289-07	-0.650593	-0.624044
TCGA-BP-4338-01A-01R-1289-07	-0.534712	-0.476747
TCGA-BP-4340-01A-01R-1289-07	-0.667341	-0.593181
TCGA-BP-4341-01A-01R-1289-07	-0.741034	-0.838157
TCGA-BP-4342-01A-01R-1289-07	-0.522899	-0.720054
TCGA-BP-4343-01A-02R-1289-07	0.434116	0.575912
TCGA-BP-4344-01A-01R-1289-07	-0.644529	-0.477982
TCGA-BP-4345-01A-01R-1289-07	0.26948	0.072675
TCGA-BP-4346-01A-01R-1289-07	0.736458	0.746355
TCGA-BP-4347-01A-01R-1289-07	-0.576905	-0.118402
TCGA-BP-4349-01A-01R-1289-07	-0.70348	-0.765022
TCGA-BP-4351-01A-01R-1289-07	-0.712806	-0.767657
TCGA-BP-4352-01A-01R-1289-07	-0.851131	-0.796222
TCGA-BP-4353-01A-02R-1289-07	0.435834	0.266524
TCGA-BP-4354-01A-02R-1289-07	0.348679	0.0350462
TCGA-BP-4355-01A-01R-1289-07	-0.816708	-0.659785
TCGA-BP-4756-01A-01R-1289-07	-0.69765	-0.400388
TCGA-BP-4758-01A-01R-1289-07	0.722646	0.701028
TCGA-BP-4759-01A-01R-1289-07	-0.41697	-0.187858
TCGA-BP-4760-01A-02R-1420-07	-0.675449	-0.65967
TCGA-BP-4761-01A-01R-1289-07	0.061782	-0.0986014
TCGA-BP-4762-01A-02R-1289-07	0.337312	0.303814
TCGA-BP-4763-01A-01R-1289-07	-0.616182	-0.239838
TCGA-BP-4765-01A-01R-1289-07	-0.768356	-0.605966
TCGA-BP-4766-01A-01R-1289-07	-0.717364	-0.644896
TCGA-BP-4768-01A-01R-1289-07	-0.698619	-0.591133
TCGA-BP-4769-01A-01R-1289-07	-0.818159	-0.682382
TCGA-BP-4770-01A-01R-1503-07	0.00134483	-0.0963043
TCGA-BP-4771-01A-01R-1289-07	0.806415	0.753509
TCGA-BP-4774-01A-01R-1289-07	-0.49205	-0.584214
TCGA-BP-4775-01A-01R-1289-07	-0.489289	-0.325286
TCGA-BP-4776-01A-01R-1289-07	-0.291544	-0.232019
TCGA-BP-4777-01A-01R-1289-07	0.80922	0.721794
TCGA-BP-4781-01A-01R-1305-07	-0.562236	-0.392459
TCGA-BP-4782-01A-02R-1420-07	0.420325	0.320523
TCGA-BP-4784-01A-01R-1305-07	-0.687747	-0.741306
TCGA-BP-4787-01A-01R-1305-07	-0.0607688	0.220203
TCGA-BP-4789-01A-01R-1305-07	-0.811562	-0.51595
TCGA-BP-4790-01A-01R-1305-07	0.403033	0.436032
TCGA-BP-4795-01A-02R-1420-07	-0.0962851	-0.344997
TCGA-BP-4797-01A-01R-1305-07	0.619709	0.651154
TCGA-BP-4798-01A-01R-1305-07	0.803532	0.609199
TCGA-BP-4799-01A-01R-1305-07	0.52995	0.386476
TCGA-BP-4801-01A-02R-1420-07	0.390279	0.33342
TCGA-BP-4803-01A-01R-1305-07	-0.588137	-0.273362
TCGA-BP-4804-01A-02R-1305-07	0.760235	0.710604
TCGA-BP-4807-01A-01R-1305-07	-0.484573	-0.149775
TCGA-BP-4959-01A-01R-1334-07	0.407361	-0.104054
TCGA-BP-4960-01A-01R-1334-07	0.0231375	0.0693251
TCGA-BP-4961-01A-01R-1334-07	-0.763328	-0.653288
TCGA-BP-4962-01A-01R-1334-07	0.693551	0.532107
TCGA-BP-4963-01A-01R-1334-07	-0.279594	-0.473918
TCGA-BP-4964-01A-01R-1334-07	-0.0474392	-0.230253
TCGA-BP-4965-01A-01R-1334-07	-0.5454	-0.255072
TCGA-BP-4967-01A-01R-1334-07	-0.729923	-0.744491
TCGA-BP-4968-01A-01R-1334-07	0.670227	0.61232
TCGA-BP-4969-01A-01R-1334-07	-0.870904	-0.668944
TCGA-BP-4970-01A-01R-1334-07	0.654166	0.649657
TCGA-BP-4971-01A-01R-1334-07	-0.0591325	-0.589915
TCGA-BP-4972-01A-01R-1334-07	0.356853	0.0770349
TCGA-BP-4973-01A-01R-1334-07	0.280482	0.0372119
TCGA-BP-4974-01A-01R-1334-07	-0.677776	-0.529327
TCGA-BP-4975-01A-01R-1334-07	-0.675327	-0.50561
TCGA-BP-4976-01A-01R-1334-07	-0.657413	-0.514842
TCGA-BP-4977-01A-01R-1334-07	-0.47591	-0.583778
TCGA-BP-4981-01A-01R-1334-07	-0.211141	-0.539963
TCGA-BP-4982-01A-01R-1334-07	-0.349103	-0.271918
TCGA-BP-4983-01A-01R-1334-07	0.655225	0.488307
TCGA-BP-4985-01A-01R-1334-07	-0.474398	-0.614428
TCGA-BP-4986-01A-01R-1334-07	-0.571076	-0.400627
TCGA-BP-4987-01A-01R-1334-07	-0.481127	0.286547
TCGA-BP-4988-01A-01R-1334-07	0.161874	-0.49117
TCGA-BP-4989-01A-01R-1334-07	0.742279	0.618439
TCGA-BP-4991-01A-01R-1334-07	-0.778568	-0.631393
TCGA-BP-4992-01A-01R-1334-07	0.170173	-0.246283
TCGA-BP-4993-01A-02R-1420-07	0.268153	0.442833
TCGA-BP-4994-01A-01R-1334-07	-0.644706	-0.57965
TCGA-BP-4995-01A-01R-1334-07	-0.43693	-0.326046
TCGA-BP-4998-01A-01R-1334-07	0.192246	0.337343
TCGA-BP-4999-01A-01R-1334-07	-0.685377	-0.833839
TCGA-BP-5000-01A-01R-1334-07	0.451724	0.140507
TCGA-BP-5001-01A-01R-1334-07	-0.470611	-0.542469
TCGA-BP-5004-01A-01R-1334-07	-0.57835	-0.563267
TCGA-BP-5006-01A-01R-1334-07	-0.622101	-0.347249
TCGA-BP-5007-01A-01R-1334-07	-0.336363	-0.420386
TCGA-BP-5008-01A-01R-1334-07	0.467121	0.0669321
TCGA-BP-5009-01A-01R-1334-07	0.344925	0.235531
TCGA-BP-5010-01A-02R-1420-07	-0.459188	-0.538728
TCGA-BP-5168-01A-01R-1420-07	-0.459106	-0.0686069
TCGA-BP-5169-01A-01R-1426-07	0.447262	-0.018557
TCGA-BP-5170-01A-01R-1426-07	-0.445389	0.0254247
TCGA-BP-5173-01A-01R-1426-07	0.643316	0.562309
TCGA-BP-5174-01A-01R-1426-07	-0.500582	-0.410587
TCGA-BP-5175-01A-01R-1426-07	0.104139	-0.0648634
TCGA-BP-5176-01A-01R-1426-07	-0.0627976	-0.149665
TCGA-BP-5177-01A-01R-1426-07	-0.490777	-0.487515
TCGA-BP-5178-01A-01R-1426-07	0.59595	-0.0465835
TCGA-BP-5180-01A-01R-1426-07	0.660104	0.214148
TCGA-BP-5181-01A-01R-1426-07	-0.305251	-0.296637
TCGA-BP-5182-01A-01R-1426-07	0.749046	0.497792
TCGA-BP-5183-01A-01R-1426-07	0.0412198	-0.0619025
TCGA-BP-5184-01A-01R-1426-07	-0.298798	-0.309566
TCGA-BP-5185-01A-01R-1426-07	-0.452427	-0.36165
TCGA-BP-5186-01A-01R-1426-07	-0.598024	-0.253705
TCGA-BP-5187-01A-01R-1426-07	-0.583155	-0.597334
TCGA-BP-5189-01A-02R-1426-07	0.312943	0.0913876
TCGA-BP-5190-01A-01R-1426-07	-0.495192	-0.645436
TCGA-BP-5191-01A-01R-1426-07	0.736535	0.466844
TCGA-BP-5192-01A-01R-1426-07	-0.798006	-0.588435
TCGA-BP-5194-01A-02R-1426-07	-0.26056	-0.210632
TCGA-BP-5195-01A-02R-1426-07	-0.274396	0.0985528
TCGA-BP-5196-01A-01R-1426-07	0.570126	0.466505
TCGA-BP-5198-01A-01R-1426-07	0.483964	0.290065
TCGA-BP-5199-01A-01R-1426-07	0.729597	0.578215
TCGA-BP-5200-01A-01R-1426-07	0.674536	0.635169
TCGA-BP-5201-01A-01R-1426-07	0.430079	0.238829
TCGA-BP-5202-01A-02R-1426-07	-0.54111	-0.657822
TCGA-CJ-4634-01A-02R-1325-07	-0.758648	-0.564826
TCGA-CJ-4635-01A-02R-1305-07	-0.16779	0.353867
TCGA-CJ-4636-01A-02R-1325-07	0.342336	0.488545
TCGA-CJ-4637-01A-02R-1325-07	0.756908	0.642888
TCGA-CJ-4638-01A-02R-1325-07	-0.695459	-0.587332
TCGA-CJ-4639-01A-02R-1325-07	0.0434724	0.451291
TCGA-CJ-4640-01A-02R-1325-07	0.793175	0.782035
TCGA-CJ-4641-01A-02R-1325-07	0.806489	0.539141
TCGA-CJ-4642-01B-01R-1305-07	-0.645756	-0.55829
TCGA-CJ-4643-01A-02R-1325-07	-0.327405	-0.382792
TCGA-CJ-4644-01A-02R-1325-07	0.645104	0.678328
TCGA-CJ-4868-01A-01R-1305-07	0.623056	0.662621
TCGA-CJ-4869-01A-02R-1426-07	0.906373	0.78175
TCGA-CJ-4870-01A-01R-1305-07	-0.613467	-0.529243
TCGA-CJ-4871-01A-01R-1305-07	-0.33313	-0.176172
TCGA-CJ-4872-01A-01R-1305-07	0.5185	0.0333178
TCGA-CJ-4873-01A-01R-1305-07	0.572931	0.329963
TCGA-CJ-4874-01A-01R-1305-07	0.738007	0.771233
TCGA-CJ-4875-01A-01R-1305-07	0.263567	0.492132
TCGA-CJ-4876-01A-01R-1305-07	0.327986	0.101529
TCGA-CJ-4878-01A-01R-1305-07	-0.819752	-0.872181
TCGA-CJ-4881-01A-01R-1305-07	0.0747522	-0.058527
TCGA-CJ-4882-01A-02R-1426-07	-0.0473627	-0.365019
TCGA-CJ-4884-01A-01R-1305-07	0.562869	0.379966
TCGA-CJ-4885-01A-01R-1305-07	-0.591647	-0.260583
TCGA-CJ-4886-01A-01R-1305-07	0.501832	0.612916
TCGA-CJ-4887-01A-01R-1305-07	0.757487	0.615413
TCGA-CJ-4888-01A-01R-1305-07	0.936976	0.667394
TCGA-CJ-4889-01A-01R-1305-07	0.661342	0.59191
TCGA-CJ-4890-01A-01R-1305-07	0.879523	0.676578
TCGA-CJ-4891-01A-01R-1305-07	-0.00552932	-0.605071
TCGA-CJ-4892-01A-01R-1305-07	0.506857	0.575765
TCGA-CJ-4893-01A-01R-1305-07	0.757515	0.730548
TCGA-CJ-4894-01A-01R-1305-07	0.560669	0.720895
TCGA-CJ-4895-01A-01R-1305-07	0.390886	0.538356
TCGA-CJ-4897-01A-03R-1426-07	-0.307961	-0.292205
TCGA-CJ-4899-01A-01R-1334-07	-0.676919	-0.672881
TCGA-CJ-4900-01A-01R-1334-07	0.595993	0.410139
TCGA-CJ-4901-01A-01R-1426-07	0.737737	0.630793
TCGA-CJ-4902-01A-01R-1426-07	0.437154	-0.0295664
TCGA-CJ-4903-01A-01R-1426-07	0.537369	0.589784
TCGA-CJ-4904-01A-02R-1426-07	0.589227	0.410966
TCGA-CJ-4905-01A-02R-1426-07	-0.36964	-0.355683
TCGA-CJ-4907-01A-01R-1426-07	-0.648879	-0.381466
TCGA-CJ-4908-01A-01R-1426-07	-0.501739	-0.308262
TCGA-CJ-4912-01A-01R-1426-07	-0.708882	-0.639002
TCGA-CJ-4916-01A-01R-1426-07	0.86504	0.76856
TCGA-CJ-4918-01A-01R-1426-07	-0.0539348	0.462171
TCGA-CJ-4920-01A-01R-1426-07	-0.612751	-0.420221
TCGA-CJ-4923-01A-01R-1426-07	0.566687	0.421669
TCGA-CJ-5671-01A-11R-1541-07	0.776334	0.738212
TCGA-CJ-5672-01A-11R-1541-07	0.842733	0.746132
TCGA-CJ-5675-01A-11R-1541-07	0.827517	0.766254
TCGA-CJ-5676-01A-11R-1541-07	0.657326	0.513197
TCGA-CJ-5677-01A-11R-1541-07	-0.015539	0.0273369
TCGA-CJ-5678-01A-11R-1541-07	0.823149	0.666518
TCGA-CJ-5679-01A-11R-1541-07	-0.725539	-0.549177
TCGA-CJ-5680-01A-11R-1541-07	-0.569498	-0.490626
TCGA-CJ-5681-01A-11R-1541-07	-0.782378	-0.736988
TCGA-CJ-5682-01A-11R-1541-07	-0.176712	-0.441005
TCGA-CJ-5683-01A-11R-1541-07	-0.603243	-0.417039
TCGA-CJ-5684-01A-11R-1541-07	0.504381	0.656781
TCGA-CJ-5686-01A-11R-1672-07	0.627485	0.629583
TCGA-CJ-5689-01A-11R-1541-07	0.597457	0.346161
TCGA-CJ-6027-01A-11R-1672-07	0.799333	0.742664
TCGA-CJ-6028-01A-11R-1672-07	0.647892	0.700634
TCGA-CJ-6030-01A-11R-1672-07	0.796234	0.716225
TCGA-CJ-6031-01A-11R-1672-07	0.747349	0.774505
TCGA-CJ-6032-01A-11R-1672-07	-0.272936	0.243476
TCGA-CJ-6033-01A-11R-1672-07	-0.347083	0.160807
TCGA-CW-5580-01A-01R-1672-07	-0.61336	-0.564152
TCGA-CW-5581-01A-02R-1541-07	-0.332912	-0.123047
TCGA-CW-5583-01A-02R-1541-07	-0.757456	-0.589711
TCGA-CW-5584-01A-01R-1541-07	-0.460657	-0.48217
TCGA-CW-5585-01A-01R-1541-07	-0.738408	-0.578392
TCGA-CW-5587-01A-01R-1541-07	0.769972	0.774839
TCGA-CW-5588-01A-01R-1541-07	-0.377289	0.203502
TCGA-CW-5589-01A-01R-1541-07	-0.20271	-0.245651
TCGA-CW-5590-01A-01R-1541-07	0.5175	0.241269
TCGA-CW-5591-01A-01R-1541-07	-0.760092	-0.707993
TCGA-CW-6087-01A-11R-1672-07	0.764769	0.817572
TCGA-CW-6088-01A-11R-1672-07	-0.84445	-0.589211
TCGA-CW-6090-01A-11R-1672-07	0.516597	0.584448
TCGA-CW-6093-01A-11R-1672-07	-0.735426	-0.375359
TCGA-CW-6097-01A-11R-1672-07	0.690731	0.53705
TCGA-CZ-4853-01A-01R-1426-07	-0.441112	-0.376609
TCGA-CZ-4854-01A-01R-1305-07	-0.620764	-0.450435
TCGA-CZ-4856-01A-02R-1426-07	0.570668	0.596736
TCGA-CZ-4857-01A-01R-1305-07	-0.530254	-0.329997
TCGA-CZ-4858-01A-01R-1305-07	0.641279	0.374246
TCGA-CZ-4859-01A-02R-1426-07	-0.57535	-0.453486
TCGA-CZ-4860-01A-01R-1305-07	-0.478099	-0.256826
TCGA-CZ-4861-01A-01R-1305-07	0.634106	0.47954
TCGA-CZ-4862-01A-01R-1305-07	0.624752	0.745328
TCGA-CZ-4863-01A-01R-1503-07	0.756483	0.755065
TCGA-CZ-4864-01A-01R-1503-07	0.602348	0.645053
TCGA-CZ-4865-01A-02R-1503-07	0.447241	0.34266
TCGA-CZ-4866-01A-01R-1503-07	-0.629206	-0.584514
TCGA-CZ-5451-01A-01R-1503-07	-0.154151	0.195132
TCGA-CZ-5452-01A-01R-1503-07	0.884138	0.679851
TCGA-CZ-5453-01A-01R-1503-07	-0.828777	-0.741656
TCGA-CZ-5454-01A-01R-1503-07	0.615884	0.212205
TCGA-CZ-5455-01A-01R-1503-07	0.695693	0.658791
TCGA-CZ-5456-01A-01R-1503-07	0.424549	-0.023966
TCGA-CZ-5457-01A-01R-1503-07	0.211028	0.45022
TCGA-CZ-5458-01A-01R-1503-07	0.480031	-0.346464
TCGA-CZ-5459-01A-01R-1503-07	-0.341962	0.0813263
TCGA-CZ-5460-01A-01R-1503-07	0.690833	0.510619
TCGA-CZ-5461-01A-01R-1503-07	0.470933	0.478001
TCGA-CZ-5462-01A-01R-1503-07	0.295658	-0.116015
TCGA-CZ-5463-01A-01R-1503-07	0.0861439	0.213709
TCGA-CZ-5464-01A-01R-1503-07	0.623617	0.691019
TCGA-CZ-5465-01A-01R-1503-07	-0.67517	-0.656228
TCGA-CZ-5466-01A-01R-1503-07	0.744077	0.447588
TCGA-CZ-5467-01A-01R-1503-07	-0.671854	-0.561902
TCGA-CZ-5468-01A-01R-1503-07	-0.350591	-0.224292
TCGA-CZ-5469-01A-01R-1503-07	-0.549737	-0.642858
TCGA-CZ-5470-01A-01R-1503-07	0.66224	0.598502
TCGA-CZ-5982-01A-11R-1672-07	-0.711118	-0.547513
TCGA-CZ-5984-01A-11R-1672-07	0.357425	-0.17938
TCGA-CZ-5985-01A-11R-1672-07	0.604576	0.367954
TCGA-CZ-5986-01A-11R-1672-07	-0.709737	-0.590172
TCGA-CZ-5987-01A-11R-1672-07	-0.319317	-0.0614244
TCGA-CZ-5988-01A-11R-1672-07	-0.560195	0.0646036
TCGA-CZ-5989-01A-11R-1672-07	-0.443824	0.197391
TCGA-DV-5565-01A-01R-1541-07	-0.334033	-0.51609
TCGA-DV-5566-01A-01R-1541-07	-0.661875	-0.4928
TCGA-DV-5567-01A-01R-1541-07	-0.846753	-0.687471
TCGA-DV-5568-01A-01R-1541-07	0.573844	0.442455
TCGA-DV-5569-01A-01R-1541-07	0.425666	0.336673
TCGA-DV-5573-01A-01R-1541-07	0.783342	0.539502
TCGA-DV-5574-01A-01R-1541-07	0.655598	0.532447
TCGA-DV-5575-01A-01R-1541-07	0.560866	0.47124
TCGA-DV-5576-01A-01R-1541-07	-0.847736	-0.772644
TCGA-DV-A4VX-01A-11R-A266-07	-0.560231	-0.584587
TCGA-DV-A4VZ-01A-11R-A266-07	-0.786761	-0.733446
TCGA-DV-A4W0-01A-11R-A266-07	-0.756085	-0.543504
TCGA-EU-5904-01A-11R-1672-07	-0.118597	-0.219756
TCGA-EU-5905-01A-11R-1672-07	-0.619885	-0.640097
TCGA-EU-5906-01A-11R-1672-07	-0.184971	-0.199911
TCGA-EU-5907-01A-11R-1672-07	-0.699989	-0.511673
TCGA-G6-A5PC-01A-11R-A33J-07	0.245053	-0.02184
TCGA-G6-A8L6-01A-11R-A37O-07	-0.286016	-0.577049
TCGA-G6-A8L7-01A-11R-A37O-07	-0.470964	-0.572921
TCGA-G6-A8L8-01A-21R-A37O-07	-0.663049	-0.788507
TCGA-GK-A6C7-01A-11R-A33J-07	-0.409959	-0.260763
TCGA-MM-A563-01A-11R-A266-07	0.673227	0.335417
TCGA-MM-A564-01A-11R-A266-07	-0.595369	-0.544216
TCGA-MM-A84U-01A-11R-A37O-07	-0.398719	-0.353811
TCGA-MW-A4EC-01A-11R-A266-07	-0.705091	-0.639329
TCGA-T7-A92I-01A-11R-A37O-07	-0.703563	-0.769696
