# Supplementary material for: A pan-cancer single-cell transcriptional analysis of antigen-presenting cancer-associated fibroblasts in the tumor microenvironment
Source: Front Immunol. 2024 Jun 6;15:1372432. doi: 10.3389/fimmu.2024.1372432 (PMC11187094; doi:10.3389/fimmu.2024.1372432)
Supplement: Supplementary Table 9 — The differential expression of the selected pathways of HALLMARK and GO: BP pathways between apCAFs and NFs were computed by the limma R package using scRNA-seq data from 4 solid tumor types including HNSCC, CC, NPC, and RCC. HNSCC, Head and Neck Squamous Cell Carcinoma; CC, Cervical Cancer; NPC, Nasopharyngeal Carcinoma; RCC, Renal Cell Carcinoma. [file Table_9.xlsx]

## Sheet: HNSCC apCAFs VS NFs
pathway	logFC	AveExpr	t	P.Value	adj.P.Val	B
HALLMARK_XENOBIOTIC_METABOLISM	-0.0523113	-0.20771	-5.81279	6.34961e-09	1.70556e-08	8.92878
HALLMARK_WNT_BETA_CATENIN_SIGNALING	0.065354	-0.241353	4.68853	2.79153e-06	5.90754e-06	3.05068
HALLMARK_UV_RESPONSE_UP	0.0260324	-0.257725	2.12305	0.0337763	0.0454264	-5.66369
HALLMARK_UV_RESPONSE_DN	-0.0141319	-0.173316	-0.991404	0.321514	0.366215	-7.42328
HALLMARK_UNFOLDED_PROTEIN_RESPONSE	0.172611	-0.172732	11.6907	2.37261e-31	2.95177e-30	59.8355
HALLMARK_TNFA_SIGNALING_VIA_NFKB	0.120608	-0.236985	5.60777	2.10899e-08	5.43917e-08	7.76364
HALLMARK_TGF_BETA_SIGNALING	0.130914	-0.282864	7.9824	1.60811e-15	7.36709e-15	23.7966
HALLMARK_SPERMATOGENESIS	-0.0829833	0.0844168	-9.89151	5.90492e-23	4.53378e-22	40.6887
HALLMARK_REACTIVE_OXYGEN_SPECIES_PATHWAY	-0.0894562	-0.219753	-5.89553	3.86693e-09	1.05788e-08	9.41077
HALLMARK_PROTEIN_SECRETION	0.116642	-0.253595	7.42378	1.23993e-13	4.90433e-13	19.5265
HALLMARK_PI3K_AKT_MTOR_SIGNALING	0.186604	-0.257638	15.4384	4.20319e-53	1.48481e-51	109.59
HALLMARK_PEROXISOME	-0.0212003	-0.143904	-1.98849	0.0467872	0.0617812	-5.93986
HALLMARK_PANCREAS_BETA_CELLS	-0.0652215	0.0957992	-3.85173	0.000118085	0.000211531	-0.511093
HALLMARK_P53_PATHWAY	0.0821342	-0.198884	7.90372	3.02002e-15	1.35769e-14	23.1767
HALLMARK_OXIDATIVE_PHOSPHORYLATION	0.120986	-0.22277	7.64011	2.38842e-14	1.00895e-13	21.1439
HALLMARK_NOTCH_SIGNALING	0.0803326	-0.215685	4.46234	8.20369e-06	1.66079e-05	2.01939
HALLMARK_MYOGENESIS	-0.0568704	-0.131548	-5.84106	5.36398e-09	1.45093e-08	9.09268
HALLMARK_MYC_TARGETS_V2	0.0770387	-0.19533	4.73727	2.1988e-06	4.69837e-06	3.27954
HALLMARK_MYC_TARGETS_V1	0.127712	-0.279893	9.16373	6.0979e-20	3.81788e-19	33.8311
HALLMARK_MTORC1_SIGNALING	0.156741	-0.203992	11.8634	3.1551e-32	4.16766e-31	61.8364
HALLMARK_MITOTIC_SPINDLE	0.0925308	-0.219176	8.96928	3.57325e-19	2.13812e-18	32.0859
HALLMARK_KRAS_SIGNALING_UP	0.0351787	-0.170048	4.09739	4.21438e-05	7.93132e-05	0.46243
HALLMARK_KRAS_SIGNALING_DN	-0.0600984	0.0970084	-13.3369	3.34235e-40	7.05189e-39	80.0635
HALLMARK_INTERFERON_GAMMA_RESPONSE	0.124401	-0.375877	13.3978	1.49851e-40	3.22348e-39	80.8603
HALLMARK_INTERFERON_ALPHA_RESPONSE	0.138492	-0.420887	13.3133	4.56349e-40	9.49822e-39	79.7542
HALLMARK_INFLAMMATORY_RESPONSE	0.155849	-0.181209	16.6339	3.11578e-61	1.52832e-59	128.215
HALLMARK_IL6_JAK_STAT3_SIGNALING	0.0891618	-0.17711	6.21861	5.23511e-10	1.54525e-09	11.3575
HALLMARK_IL2_STAT5_SIGNALING	0.120184	-0.15794	9.81759	1.22304e-22	9.1443e-22	39.9687
HALLMARK_HYPOXIA	0.0744298	-0.200969	5.57756	2.50844e-08	6.41776e-08	7.59547
HALLMARK_HEME_METABOLISM	0.0817684	-0.176453	7.99981	1.39758e-15	6.44476e-15	23.9347
HALLMARK_HEDGEHOG_SIGNALING	0.165566	-0.138075	10.4644	1.75137e-25	1.56284e-24	46.4476
HALLMARK_GLYCOLYSIS	0.133596	-0.176604	13.9006	1.73369e-43	4.3348e-42	87.5783
HALLMARK_G2M_CHECKPOINT	0.115239	-0.174469	11.7728	9.13154e-32	1.17008e-30	60.7824
HALLMARK_FATTY_ACID_METABOLISM	-0.0188531	-0.172828	-1.56368	0.117927	0.145608	-6.69318
HALLMARK_ESTROGEN_RESPONSE_LATE	0.0534101	-0.144653	6.37966	1.86074e-10	5.64964e-10	12.3664
HALLMARK_ESTROGEN_RESPONSE_EARLY	0.0541663	-0.153418	5.59142	2.31684e-08	5.95725e-08	7.6725
HALLMARK_EPITHELIAL_MESENCHYMAL_TRANSITION	0.255959	-0.146507	13.5658	1.606e-41	3.62693e-40	83.0788
HALLMARK_E2F_TARGETS	0.0656475	-0.212648	7.36142	1.97663e-13	7.68014e-13	19.0688
HALLMARK_DNA_REPAIR	0.142952	-0.227122	11.0506	3.28034e-28	3.43699e-27	52.6673
HALLMARK_COMPLEMENT	0.0638596	-0.239048	6.88666	6.0876e-12	2.10227e-11	15.7093
HALLMARK_COAGULATION	-0.0660973	-0.225337	-5.0557	4.37117e-07	9.97995e-07	4.8328
HALLMARK_CHOLESTEROL_HOMEOSTASIS	0.0342939	-0.153328	2.54784	0.0108555	0.0155997	-4.67342
HALLMARK_BILE_ACID_METABOLISM	-0.0459209	-0.130596	-4.116	3.8889e-05	7.3457e-05	0.538617
HALLMARK_APOPTOSIS	0.0234828	-0.19468	1.99802	0.0457441	0.060518	-5.92089
HALLMARK_APICAL_SURFACE	0.128505	-0.116603	8.43206	3.91128e-17	2.01882e-16	27.4557
HALLMARK_APICAL_JUNCTION	0.105762	-0.228041	11.3303	1.46009e-29	1.65113e-28	55.7513
HALLMARK_ANGIOGENESIS	0.0742088	-0.123047	3.19263	0.0014146	0.00225703	-2.82661
HALLMARK_ANDROGEN_RESPONSE	0.15271	-0.208088	9.63566	7.17732e-22	5.08487e-21	38.2193
HALLMARK_ALLOGRAFT_REJECTION	0.160323	-0.456018	38.0789	1.15051e-294	1.47668e-291	664.237
HALLMARK_ADIPOGENESIS	0.0174421	-0.226798	1.31474	0.18863	0.224693	-7.05095
GOBP_ZYMOGEN_INHIBITION	0.293472	-0.214137	8.43026	3.97126e-17	2.0484e-16	27.4407
GOBP_ZYMOGEN_ACTIVATION	0.0987913	-0.143957	5.59044	2.32992e-08	5.9869e-08	7.66704
GOBP_ZYGOTIC_DETERMINATION_OF_ANTERIOR_POSTERIOR_AXIS_EMBRYO	0.0586467	-0.28705	1.30921	0.190495	0.226774	-7.05819
GOBP_ZINC_ION_TRANSPORT	0.05689	-0.279335	5.02977	5.00379e-07	1.13422e-06	4.70258
GOBP_ZINC_ION_IMPORT_ACROSS_PLASMA_MEMBRANE	0.271975	-0.422285	8.81296	1.44178e-18	8.19423e-18	30.7096
GOBP_ZINC_ION_HOMEOSTASIS	0.103573	-0.268024	6.53279	6.79934e-11	2.14246e-10	13.3494
GOBP_XMP_METABOLIC_PROCESS	0.0523128	-0.332801	1.57213	0.115956	0.143427	-6.67996
GOBP_XENOPHAGY	0.179099	-0.307572	6.86974	6.85124e-12	2.35647e-11	15.5936
GOBP_XENOBIOTIC_TRANSPORT_ACROSS_BLOOD_BRAIN_BARRIER	-0.153702	0.035252	-11.7877	7.67305e-32	9.86479e-31	60.955
GOBP_XENOBIOTIC_TRANSPORT	0.00818607	-0.0905161	0.575404	0.565032	0.60781	-7.74876
GOBP_XENOBIOTIC_TRANSMEMBRANE_TRANSPORT	0.0741627	-0.162881	1.54058	0.123454	0.152042	-6.72899
GOBP_XENOBIOTIC_METABOLIC_PROCESS	-0.119823	0.0121935	-11.5805	8.4722e-31	1.02909e-29	58.5735
GOBP_XENOBIOTIC_EXPORT	-0.0703545	-0.0806555	-3.84447	0.00012163	0.000217477	-0.538954
GOBP_XENOBIOTIC_CATABOLIC_PROCESS	0.0218059	-0.249245	1.22907	0.219077	0.258205	-7.15976
GOBP_WOUND_HEALING_SPREADING_OF_EPIDERMAL_CELLS	0.0975928	-0.282336	4.00051	6.37043e-05	0.000117291	0.0713334
GOBP_WOUND_HEALING_INVOLVED_IN_INFLAMMATORY_RESPONSE	0.373249	-0.267507	12.1904	6.3964e-34	9.41849e-33	65.7037
GOBP_WOUND_HEALING	0.0916617	-0.176562	10.5146	1.03685e-25	9.3939e-25	46.9665
GOBP_WNT_SIGNALING_PATHWAY_INVOLVED_IN_MIDBRAIN_DOPAMINERGIC_NEURON_DIFFERENTIATION	0.311374	-0.425874	12.1364	1.22651e-33	1.77878e-32	65.0578
GOBP_WNT_SIGNALING_PATHWAY_INVOLVED_IN_HEART_DEVELOPMENT	0.332697	-0.192209	10.2511	1.58703e-24	1.34305e-23	44.2662
GOBP_WNT_SIGNALING_PATHWAY_CALCIUM_MODULATING_PATHWAY	0.195174	-0.209012	6.64053	3.3032e-11	1.06792e-10	14.0548
GOBP_WNT_PROTEIN_SECRETION	-0.0117078	-0.273743	-0.28312	0.777091	0.80338	-7.87407
GOBP_WHITE_FAT_CELL_DIFFERENTIATION	0.0215173	-0.237202	0.945076	0.344645	0.390196	-7.46808
GOBP_WATER_TRANSPORT	-0.027226	0.165021	-1.85069	0.0642462	0.0831949	-6.20395
GOBP_WATER_SOLUBLE_VITAMIN_METABOLIC_PROCESS	0.0289555	-0.14425	2.70047	0.00693681	0.0102328	-4.27365
GOBP_WATER_SOLUBLE_VITAMIN_BIOSYNTHETIC_PROCESS	0.19126	-0.229688	5.23134	1.72008e-07	4.08082e-07	5.73252
GOBP_WATER_HOMEOSTASIS	0.0137065	-0.0551016	1.30995	0.190245	0.226512	-7.05723
GOBP_WALKING_BEHAVIOR	-0.0230734	-0.0804039	-1.55833	0.11919	0.14712	-6.70153
GOBP_VOLUNTARY_SKELETAL_MUSCLE_CONTRACTION	-0.115094	0.135422	-7.56983	4.09886e-14	1.70072e-13	20.6134
GOBP_VOLUNTARY_MUSCULOSKELETAL_MOVEMENT	-0.034311	-0.20281	-0.986425	0.323951	0.368718	-7.4282
GOBP_VOCALIZATION_BEHAVIOR	-0.057916	-0.00608636	-4.10178	4.13534e-05	7.78827e-05	0.480374
GOBP_VITAMIN_TRANSPORT	0.0121587	-0.148798	1.40958	0.158697	0.192068	-6.92194
GOBP_VITAMIN_TRANSMEMBRANE_TRANSPORT	0.0781252	-0.354749	6.86871	6.90064e-12	2.37029e-11	15.5866
GOBP_VITAMIN_METABOLIC_PROCESS	-0.0183152	-0.0840906	-1.99404	0.0461768	0.0610485	-5.92881
GOBP_VITAMIN_K_METABOLIC_PROCESS	-0.0991316	0.159588	-3.25757	0.00112779	0.00182576	-2.61766
GOBP_VITAMIN_D3_METABOLIC_PROCESS	-0.288938	-0.10331	-5.35443	8.79032e-08	2.13277e-07	6.38128
GOBP_VITAMIN_D_RECEPTOR_SIGNALING_PATHWAY	0.0617	-0.153307	2.44245	0.0146066	0.0207079	-4.93587
GOBP_VITAMIN_D_METABOLIC_PROCESS	0.0677403	-0.180171	2.92975	0.00340067	0.00519843	-3.62954
GOBP_VITAMIN_D_BIOSYNTHETIC_PROCESS	0.117523	-0.297833	4.44181	9.02505e-06	1.82276e-05	1.9283
GOBP_VITAMIN_CATABOLIC_PROCESS	-0.160895	0.43441	-11.3374	1.34765e-29	1.52846e-28	55.8307
GOBP_VITAMIN_BIOSYNTHETIC_PROCESS	0.0430964	-0.207312	2.05642	0.03977	0.0529602	-5.80269
GOBP_VITAMIN_B6_METABOLIC_PROCESS	0.13132	0.107301	6.57835	5.01737e-11	1.59995e-10	13.6463
GOBP_VITAMIN_A_METABOLIC_PROCESS	0.00055446	0.0809995	0.0309988	0.975271	0.97998	-7.91362
GOBP_VISUAL_BEHAVIOR	0.0372595	-0.0554115	2.33669	0.0194769	0.0271576	-5.18814
GOBP_VIRION_ATTACHMENT_TO_HOST_CELL	-0.0990849	-0.00440804	-2.43901	0.0147463	0.0208868	-4.94425
GOBP_VIRION_ASSEMBLY	0.150206	-0.265033	7.6855	1.68093e-14	7.15978e-14	21.4891
GOBP_VIRAL_TRANSLATIONAL_TERMINATION_REINITIATION	0.0249435	-0.125504	0.547101	0.584323	0.625851	-7.76463
GOBP_VIRAL_TRANSLATION	0.117404	-0.289422	4.74468	2.11997e-06	4.53622e-06	3.31456
GOBP_VIRAL_TRANSCRIPTION	0.00504221	-0.335149	0.525137	0.599501	0.640327	-7.77639
GOBP_VIRAL_RNA_GENOME_REPLICATION	0.0862234	-0.167917	5.5674	2.65873e-08	6.77976e-08	7.53907
GOBP_VIRAL_RELEASE_FROM_HOST_CELL	0.0940331	-0.368008	5.38435	7.4507e-08	1.82231e-07	6.5412
GOBP_VIRAL_PROTEIN_PROCESSING	0.176567	-0.289908	10.9689	8.03083e-28	8.25707e-27	51.7802
GOBP_VIRAL_PROCESS	0.0907044	-0.232058	13.1057	6.82826e-39	1.34144e-37	77.0671
GOBP_VIRAL_LIFE_CYCLE	0.0831915	-0.234933	11.8442	3.95583e-32	5.21642e-31	61.6121
GOBP_VIRAL_GENOME_REPLICATION	0.110554	-0.186961	9.54333	1.74057e-21	1.20216e-20	37.3439
GOBP_VIRAL_GENE_EXPRESSION	0.0666147	-0.294654	7.27126	3.85389e-13	1.4649e-12	18.4137
GOBP_VIRAL_BUDDING	0.128457	-0.279776	5.9911	2.16289e-09	6.0657e-09	9.97589
GOBP_VESTIBULOCOCHLEAR_NERVE_MORPHOGENESIS	0.372814	-0.344133	5.33479	9.79393e-08	2.36956e-07	6.27673
GOBP_VESTIBULOCOCHLEAR_NERVE_FORMATION	-0.0938534	-0.0533732	-5.09054	3.6415e-07	8.38362e-07	5.00883
GOBP_VESTIBULOCOCHLEAR_NERVE_DEVELOPMENT	0.142257	-0.0692394	3.18043	0.00147547	0.00235055	-2.8654
GOBP_VESICLE_UNCOATING	-0.0373296	-0.121538	-1.27678	0.201714	0.239021	-7.10008
GOBP_VESICLE_TRANSPORT_ALONG_MICROTUBULE	0.0531791	-0.205445	3.52572	0.000424395	0.00072073	-1.71042
GOBP_VESICLE_TETHERING_TO_GOLGI	0.0483915	-0.32257	1.57803	0.114592	0.141854	-6.67067
GOBP_VESICLE_TETHERING	0.104953	-0.335799	4.0059	6.22696e-05	0.000114914	0.0928723
GOBP_VESICLE_TARGETING_TO_FROM_OR_WITHIN_GOLGI	0.216243	-0.228176	8.85757	9.70595e-19	5.60732e-18	31.1
GOBP_VESICLE_TARGETING_ROUGH_ER_TO_CIS_GOLGI	0.188221	-0.226894	6.89041	5.93034e-12	2.0515e-11	15.7349
GOBP_VESICLE_TARGETING	0.176514	-0.247993	10.0425	1.31279e-23	1.04548e-22	42.1758
GOBP_VESICLE_ORGANIZATION	0.0951469	-0.207031	8.90467	6.37808e-19	3.74087e-18	31.5142
GOBP_VESICLE_MEDIATED_TRANSPORT_TO_THE_PLASMA_MEMBRANE	0.0868908	-0.215736	7.46225	9.28156e-14	3.72666e-13	19.8108
GOBP_VESICLE_MEDIATED_TRANSPORT_IN_SYNAPSE	0.0464269	-0.112012	6.39906	1.63997e-10	5.01391e-10	12.4897
GOBP_VESICLE_MEDIATED_TRANSPORT_BETWEEN_ENDOSOMAL_COMPARTMENTS	0.119316	-0.207655	6.90344	5.41326e-12	1.87866e-11	15.8242
GOBP_VESICLE_MEDIATED_TRANSPORT	0.07396	-0.214282	12.8175	2.73566e-37	4.94537e-36	73.4027
GOBP_VESICLE_MEDIATED_CHOLESTEROL_TRANSPORT	0.0570488	-0.545775	1.71156	0.0870107	0.109925	-6.45137
GOBP_VESICLE_LOCALIZATION	0.12376	-0.191445	11.7228	1.63394e-31	2.04935e-30	60.2054
GOBP_VESICLE_FUSION_WITH_GOLGI_APPARATUS	0.292289	-0.379819	8.51371	1.95047e-17	1.03376e-16	28.1413
GOBP_VESICLE_FUSION_TO_PLASMA_MEMBRANE	0.0454688	-0.0926127	2.76336	0.00573237	0.00852713	-4.1022
GOBP_VESICLE_DOCKING_INVOLVED_IN_EXOCYTOSIS	0.169375	-0.190268	9.84174	9.64627e-23	7.2897e-22	40.2033
GOBP_VESICLE_DOCKING	0.138326	-0.220423	9.0737	1.38897e-19	8.47578e-19	33.0185
GOBP_VESICLE_CYTOSKELETAL_TRAFFICKING	0.0847559	-0.184819	6.91392	5.0297e-12	1.74949e-11	15.8962
GOBP_VESICLE_CARGO_LOADING	0.211029	-0.219147	8.14228	4.38673e-16	2.09828e-15	25.075
GOBP_VESICLE_BUDDING_FROM_MEMBRANE	0.0847392	-0.203126	4.79702	1.63586e-06	3.5377e-06	3.56335
GOBP_VERY_LOW_DENSITY_LIPOPROTEIN_PARTICLE_CLEARANCE	0.0300184	-0.029187	0.725271	0.468304	0.514466	-7.65142
GOBP_VERY_LOW_DENSITY_LIPOPROTEIN_PARTICLE_ASSEMBLY	-0.0230648	-0.291244	-0.86939	0.384657	0.430997	-7.53665
GOBP_VERY_LONG_CHAIN_FATTY_ACID_METABOLIC_PROCESS	-0.00607554	-0.167381	-0.408581	0.682857	0.717223	-7.83073
GOBP_VERY_LONG_CHAIN_FATTY_ACID_CATABOLIC_PROCESS	-0.0748595	-0.0376332	-3.26924	0.00108235	0.00175551	-2.57967
GOBP_VENTRICULAR_TRABECULA_MYOCARDIUM_MORPHOGENESIS	0.0702088	-0.153624	2.86537	0.00417475	0.00631377	-3.81571
GOBP_VENTRICULAR_SYSTEM_DEVELOPMENT	0.0319486	-0.323227	2.61597	0.00891206	0.0129567	-4.49784
GOBP_VENTRICULAR_SEPTUM_MORPHOGENESIS	0.0414939	-0.19146	2.16572	0.0303586	0.041081	-5.57236
GOBP_VENTRICULAR_SEPTUM_DEVELOPMENT	0.109238	-0.179216	7.78863	7.51091e-15	3.28832e-14	22.2809
GOBP_VENTRICULAR_COMPACT_MYOCARDIUM_MORPHOGENESIS	-0.226625	-0.134081	-6.86779	6.94464e-12	2.38434e-11	15.5804
GOBP_VENTRICULAR_CARDIAC_MUSCLE_TISSUE_MORPHOGENESIS	0.100325	-0.066985	6.85301	7.6981e-12	2.6348e-11	15.4795
GOBP_VENTRICULAR_CARDIAC_MUSCLE_TISSUE_DEVELOPMENT	0.118865	-0.0947248	8.45232	3.29292e-17	1.71575e-16	27.6253
GOBP_VENTRICULAR_CARDIAC_MUSCLE_CELL_MEMBRANE_REPOLARIZATION	0.0989429	-0.142544	5.65463	1.60868e-08	4.18953e-08	8.02628
GOBP_VENTRICULAR_CARDIAC_MUSCLE_CELL_DIFFERENTIATION	0.0997882	-0.186916	3.90515	9.48441e-05	0.000171333	-0.30451
GOBP_VENTRICULAR_CARDIAC_MUSCLE_CELL_DEVELOPMENT	0.0807921	-0.196173	2.70041	0.00693808	0.0102328	-4.27382
GOBP_VENTRICULAR_CARDIAC_MUSCLE_CELL_ACTION_POTENTIAL	-0.0694056	-0.0246118	-5.3043	1.15748e-07	2.77772e-07	6.11523
GOBP_VENTRAL_SPINAL_CORD_INTERNEURON_DIFFERENTIATION	0.0589339	0.0530359	1.95015	0.0511882	0.0672468	-6.01523
GOBP_VENTRAL_SPINAL_CORD_DEVELOPMENT	0.000540948	0.0117201	0.0409787	0.967314	0.97343	-7.91326
GOBP_VENTRAL_MIDLINE_DEVELOPMENT	-0.0889095	-0.0455852	-3.14605	0.00166021	0.00262369	-2.9739
GOBP_VENOUS_BLOOD_VESSEL_MORPHOGENESIS	0.20523	-0.33466	5.29376	1.226e-07	2.93668e-07	6.05965
GOBP_VENOUS_BLOOD_VESSEL_DEVELOPMENT	0.0150188	-0.255307	0.478147	0.632557	0.670796	-7.79993
GOBP_VASODILATION	0.0869902	-0.202324	5.83873	5.43928e-09	1.47078e-08	9.07914
GOBP_VASOCONSTRICTION	-0.0361955	-0.0917241	-3.7424	0.000183389	0.000323102	-0.9251
GOBP_VASCULOGENESIS_INVOLVED_IN_CORONARY_VASCULAR_MORPHOGENESIS	-0.223378	-0.187576	-4.3874	1.15995e-05	2.32262e-05	1.6889
GOBP_VASCULOGENESIS	-0.0835898	-0.104946	-5.48976	4.1322e-08	1.03587e-07	7.11182
GOBP_VASCULATURE_DEVELOPMENT	0.0762707	-0.154288	8.87549	8.27473e-19	4.8166e-18	31.2574
GOBP_VASCULAR_WOUND_HEALING	0.105841	-0.275614	5.04327	4.66406e-07	1.06172e-06	4.77031
GOBP_VASCULAR_TRANSPORT	0.0600543	-0.0932681	6.39468	1.68751e-10	5.14675e-10	12.4618
GOBP_VASCULAR_PROCESS_IN_CIRCULATORY_SYSTEM	0.0069718	-0.108073	0.98434	0.324975	0.369774	-7.43025
GOBP_VASCULAR_ENDOTHELIAL_GROWTH_FACTOR_SIGNALING_PATHWAY	-0.111409	-0.0503748	-6.90034	5.53198e-12	1.91813e-11	15.803
GOBP_VASCULAR_ENDOTHELIAL_GROWTH_FACTOR_RECEPTOR_SIGNALING_PATHWAY	0.189057	-0.208839	12.4622	2.32199e-35	3.74877e-34	68.9942
GOBP_VASCULAR_ENDOTHELIAL_GROWTH_FACTOR_RECEPTOR_2_SIGNALING_PATHWAY	-0.119996	-0.202825	-2.53484	0.0112664	0.016163	-4.70638
GOBP_VASCULAR_ENDOTHELIAL_GROWTH_FACTOR_PRODUCTION	0.091419	-0.195138	5.21391	1.88938e-07	4.46597e-07	5.64187
GOBP_VASCULAR_ENDOTHELIAL_CELL_PROLIFERATION	0.133319	-0.23092	5.6085	2.10018e-08	5.41826e-08	7.7677
GOBP_VASCULAR_ASSOCIATED_SMOOTH_MUSCLE_CONTRACTION	0.00940279	-0.174615	0.60499	0.5452	0.588285	-7.73132
GOBP_VASCULAR_ASSOCIATED_SMOOTH_MUSCLE_CELL_PROLIFERATION	0.0777333	-0.173814	4.66427	3.14102e-06	6.61264e-06	2.93764
GOBP_VASCULAR_ASSOCIATED_SMOOTH_MUSCLE_CELL_MIGRATION	-0.0882283	-0.130021	-3.3174	0.000912132	0.00149136	-2.42144
GOBP_VASCULAR_ASSOCIATED_SMOOTH_MUSCLE_CELL_DIFFERENTIATION	0.09288	-0.119366	3.87117	0.000109067	0.000195832	-0.436243
GOBP_VASCULAR_ASSOCIATED_SMOOTH_MUSCLE_CELL_DEVELOPMENT	0.000184311	-0.104308	0.005499	0.995613	0.996001	-7.91409
GOBP_VASCULAR_ASSOCIATED_SMOOTH_MUSCLE_CELL_APOPTOTIC_PROCESS	-0.000190034	-0.131093	-0.00494617	0.996054	0.996183	-7.91409
GOBP_VALINE_METABOLIC_PROCESS	-0.111582	-0.395293	-3.73466	0.000189113	0.000332274	-0.953955
GOBP_VAGINA_DEVELOPMENT	0.186762	-0.138494	7.12636	1.10846e-12	4.07266e-12	17.3778
GOBP_VACUOLE_ORGANIZATION	0.0600579	-0.290324	5.31122	1.1145e-07	2.68127e-07	6.15181
GOBP_VACUOLAR_TRANSPORT	0.0449906	-0.241689	4.27661	1.91687e-05	3.74096e-05	1.21049
GOBP_VACUOLAR_PROTON_TRANSPORTING_V_TYPE_ATPASE_COMPLEX_ASSEMBLY	0.077899	-0.322156	2.16739	0.0302311	0.0409228	-5.56874
GOBP_VACUOLAR_LOCALIZATION	0.102291	-0.131835	9.13584	7.87563e-20	4.88721e-19	33.5786
GOBP_VACUOLAR_ACIDIFICATION	0.0440177	-0.205601	1.77588	0.0757852	0.0967863	-6.33938
GOBP_V_D_J_RECOMBINATION	0.114507	-0.108486	5.10337	3.40364e-07	7.86658e-07	5.07395
GOBP_UV_PROTECTION	-0.0989688	-0.119163	-3.43712	0.000590553	0.000984597	-2.01811
GOBP_UV_DAMAGE_EXCISION_REPAIR	0.11906	-0.293423	4.61583	3.96864e-06	8.27804e-06	2.71365
GOBP_UTP_METABOLIC_PROCESS	0.169056	-0.101382	5.92361	3.26294e-09	8.99675e-09	9.57591
GOBP_UTP_BIOSYNTHETIC_PROCESS	0.204616	-0.102672	6.62956	3.55693e-11	1.14803e-10	13.9825
GOBP_UTERUS_MORPHOGENESIS	0.158517	-0.397044	3.51005	0.000450182	0.000761945	-1.76543
GOBP_UTERUS_DEVELOPMENT	0.11848	-0.282452	6.85757	7.45739e-12	2.55469e-11	15.5106
GOBP_UTERINE_SMOOTH_MUSCLE_CONTRACTION	-0.0527114	0.181002	-3.22151	0.00127964	0.00205431	-2.73422
GOBP_URONIC_ACID_METABOLIC_PROCESS	0.104866	0.141726	3.15224	0.00162548	0.00257303	-2.95446
GOBP_UROGENITAL_SYSTEM_DEVELOPMENT	0.00118546	-0.175773	0.157194	0.875095	0.892716	-7.90176
GOBP_URINARY_TRACT_SMOOTH_MUSCLE_CONTRACTION	0.0208893	-0.0567034	0.71448	0.474949	0.520948	-7.65918
GOBP_URINARY_BLADDER_SMOOTH_MUSCLE_CONTRACTION	-0.127317	0.0602649	-4.08142	4.51422e-05	8.46457e-05	0.39731
GOBP_URETERIC_BUD_FORMATION	0.03374	-0.292759	1.39625	0.162673	0.196407	-6.94062
GOBP_URETERIC_BUD_ELONGATION	-0.175189	-0.251238	-5.95022	2.77604e-09	7.7011e-09	9.73308
GOBP_URETER_MORPHOGENESIS	-0.140145	-0.183329	-5.27474	1.3598e-07	3.24606e-07	5.95956
GOBP_URETER_DEVELOPMENT	-0.272866	-0.216735	-12.0797	2.42365e-33	3.45001e-32	64.3821
GOBP_UREA_TRANSPORT	-0.115062	0.414531	-10.6821	1.76727e-26	1.67608e-25	48.7184
GOBP_UREA_TRANSMEMBRANE_TRANSPORT	-0.129864	0.387543	-10.8921	1.85157e-27	1.86636e-26	50.9527
GOBP_UREA_METABOLIC_PROCESS	-0.0882043	-0.0452275	-4.02952	5.63433e-05	0.000104504	0.187469
GOBP_UREA_CYCLE	-0.0882043	-0.0452275	-4.02952	5.63433e-05	0.000104504	0.187469
GOBP_URATE_TRANSPORT	-0.0343839	0.239903	-3.14253	0.00168028	0.00265161	-2.98494
GOBP_URATE_METABOLIC_PROCESS	-0.0354077	-0.0392817	-1.48364	0.137938	0.168774	-6.81496
GOBP_UNSATURATED_FATTY_ACID_METABOLIC_PROCESS	-0.0911505	-0.0866388	-8.96855	3.59663e-19	2.15044e-18	32.0795
GOBP_UNSATURATED_FATTY_ACID_BIOSYNTHETIC_PROCESS	-0.0258876	-0.147022	-1.94028	0.0523765	0.0686556	-6.03441
GOBP_UMP_CATABOLIC_PROCESS	0.115931	-0.202962	3.21369	0.00131494	0.00210703	-2.75931
GOBP_UMP_BIOSYNTHETIC_PROCESS	0.0650652	-0.232292	2.18606	0.0288365	0.0391589	-5.52817
GOBP_UDP_N_ACETYLGLUCOSAMINE_TRANSMEMBRANE_TRANSPORT	0.102506	-0.177715	3.27524	0.00105965	0.00171978	-2.56009
GOBP_UDP_N_ACETYLGLUCOSAMINE_METABOLIC_PROCESS	-0.0114428	-0.198069	-0.331557	0.740232	0.769405	-7.8592
GOBP_UDP_N_ACETYLGLUCOSAMINE_BIOSYNTHETIC_PROCESS	-0.0588105	-0.28186	-1.44109	0.149594	0.181908	-6.8771
GOBP_UDP_GLUCOSE_METABOLIC_PROCESS	-0.0263596	-0.282636	-0.69804	0.48517	0.530648	-7.67077
GOBP_UBIQUITIN_RECYCLING	0.121927	-0.178432	4.53681	5.7838e-06	1.18681e-05	2.35332
GOBP_UBIQUITIN_INDEPENDENT_PROTEIN_CATABOLIC_PROCESS_VIA_THE_MULTIVESICULAR_BODY_SORTING_PATHWAY	0.122048	-0.327447	2.84582	0.00443962	0.00669071	-3.87142
GOBP_UBIQUITIN_DEPENDENT_SMAD_PROTEIN_CATABOLIC_PROCESS	0.243019	-0.244366	5.94464	2.8719e-09	7.95843e-09	9.70006
GOBP_UBIQUITIN_DEPENDENT_PROTEIN_CATABOLIC_PROCESS_VIA_THE_MULTIVESICULAR_BODY_SORTING_PATHWAY	0.133868	-0.267533	6.80588	1.06738e-11	3.60049e-11	15.1597
GOBP_UBIQUITIN_DEPENDENT_PROTEIN_CATABOLIC_PROCESS_VIA_THE_C_END_DEGRON_RULE_PATHWAY	0.0549221	-0.318438	1.87106	0.0613688	0.0796832	-6.16611
GOBP_UBIQUITIN_DEPENDENT_GLYCOPROTEIN_ERAD_PATHWAY	0.128956	-0.321408	3.60277	0.00031651	0.00054383	-1.43651
GOBP_UBIQUITIN_DEPENDENT_ERAD_PATHWAY	0.0883231	-0.341532	8.05725	8.78008e-16	4.10288e-15	24.3921
GOBP_UBIQUITIN_DEPENDENT_ENDOCYTOSIS	0.0547031	-0.366738	1.37821	0.168172	0.202421	-6.96561
GOBP_UBIQUINONE_METABOLIC_PROCESS	0.0465142	-0.304	2.01188	0.0442618	0.0586477	-5.89315
GOBP_U4_SNRNA_3_END_PROCESSING	0.0493328	-0.335739	1.82366	0.0682361	0.0878887	-6.25353
GOBP_TYROSINE_PHOSPHORYLATION_OF_STAT_PROTEIN	0.0396784	-0.0912142	3.72611	0.000195625	0.000343639	-0.985739
GOBP_TYROSINE_METABOLIC_PROCESS	-0.0558347	0.107083	-3.10582	0.00190331	0.00298339	-3.09937
GOBP_TYROSINE_CATABOLIC_PROCESS	0.0122372	0.136162	0.764912	0.444344	0.490664	-7.62192
GOBP_TYPE_III_INTERFERON_PRODUCTION	-0.0989228	-0.0999149	-3.45272	0.00055748	0.000932078	-1.96451
GOBP_TYPE_II_HYPERSENSITIVITY	0.0284701	-0.647073	1.79469	0.0727359	0.0932012	-6.30586
GOBP_TYPE_I_PNEUMOCYTE_DIFFERENTIATION	-0.324055	-0.223673	-8.71444	3.43118e-18	1.89416e-17	29.8545
GOBP_TYPE_I_INTERFERON_PRODUCTION	0.160402	-0.295771	16.5563	1.0931e-60	5.26121e-59	126.966
GOBP_TYPE_B_PANCREATIC_CELL_PROLIFERATION	-0.122917	-0.0941277	-5.31101	1.11576e-07	2.68348e-07	6.15071
GOBP_TYPE_B_PANCREATIC_CELL_DEVELOPMENT	0.0495635	-0.199593	2.54271	0.0110158	0.0158182	-4.68643
GOBP_TYPE_B_PANCREATIC_CELL_APOPTOTIC_PROCESS	-0.0876885	-0.225755	-2.30503	0.0211872	0.0293824	-5.26148
GOBP_TYPE_2_IMMUNE_RESPONSE	0.0468412	-0.0479477	3.08698	0.00202807	0.00316863	-3.15759
GOBP_TUMOR_NECROSIS_FACTOR_SUPERFAMILY_CYTOKINE_PRODUCTION	0.0414113	-0.305943	6.77634	1.30858e-11	4.37386e-11	14.9604
GOBP_TUMOR_NECROSIS_FACTOR_MEDIATED_SIGNALING_PATHWAY	0.198958	-0.270648	20.4542	5.82553e-91	5.27793e-89	196.383
GOBP_TUBULIN_DEACETYLATION	0.0984862	-0.302808	4.58786	4.53762e-06	9.40372e-06	2.58542
GOBP_TUBULIN_COMPLEX_ASSEMBLY	-0.104598	-0.287064	-3.70069	0.000216278	0.000378364	-1.0799
GOBP_TUBE_MORPHOGENESIS	0.0608588	-0.178172	8.64366	6.36046e-18	3.46652e-17	29.2459
GOBP_TUBE_LUMEN_CAVITATION	-0.578112	-0.00157893	-8.78319	1.87545e-18	1.05576e-17	30.4502
GOBP_TUBE_FORMATION	0.0858718	-0.227609	10.4757	1.55761e-25	1.39966e-24	46.5636
GOBP_TUBE_DEVELOPMENT	0.050549	-0.183979	7.84046	4.99108e-15	2.20898e-14	22.6827
GOBP_TRYPTOPHAN_TRANSPORT	0.28154	-0.0982079	7.48064	8.0776e-14	3.26025e-13	19.9472
GOBP_TRYPTOPHAN_CATABOLIC_PROCESS_TO_KYNURENINE	-0.0411553	0.137739	-3.71172	0.000207076	0.000363091	-1.03912
GOBP_TRYPTOPHAN_CATABOLIC_PROCESS	-0.0602479	0.192942	-4.61202	4.04186e-06	8.42163e-06	2.69615
GOBP_TROPHOBLAST_GIANT_CELL_DIFFERENTIATION	-0.0625042	0.0439656	-2.46046	0.0138943	0.0197489	-4.89181
GOBP_TROPHOBLAST_CELL_MIGRATION	0.253246	-0.225345	9.7347	2.74967e-22	2.01094e-21	39.1677
GOBP_TROPHECTODERMAL_CELL_DIFFERENTIATION	-0.0202105	-0.485344	-1.40073	0.161328	0.194946	-6.93436
GOBP_TRNA_WOBBLE_URIDINE_MODIFICATION	0.132365	-0.295209	4.62813	3.74051e-06	7.82337e-06	2.77034
GOBP_TRNA_WOBBLE_BASE_MODIFICATION	0.10476	-0.235704	3.92184	8.85172e-05	0.000160431	-0.239379
GOBP_TRNA_TRANSPORT	0.12347	-0.0625101	2.51777	0.011827	0.0169199	-4.74942
GOBP_TRNA_TRANSCRIPTION	0.159022	-0.208758	4.6545	3.29327e-06	6.92369e-06	2.8923
GOBP_TRNA_THREONYLCARBAMOYLADENOSINE_METABOLIC_PROCESS	0.0831068	-0.278251	3.27216	0.00107126	0.00173826	-2.57016
GOBP_TRNA_THIO_MODIFICATION	0.233539	-0.253544	5.07605	3.92932e-07	9.01928e-07	4.9355
GOBP_TRNA_PSEUDOURIDINE_SYNTHESIS	0.0223833	-0.12293	0.795563	0.426307	0.472849	-7.59803
GOBP_TRNA_PROCESSING	0.0310314	-0.345087	3.22423	0.00126756	0.00203576	-2.72547
GOBP_TRNA_MODIFICATION	0.027492	-0.276647	2.13892	0.0324687	0.0437518	-5.62994
GOBP_TRNA_METHYLATION	0.00842788	-0.279114	0.529696	0.596335	0.637122	-7.77398
GOBP_TRNA_METABOLIC_PROCESS	0.0233917	-0.32824	2.67484	0.00748989	0.0109866	-4.34242
GOBP_TRNA_CATABOLIC_PROCESS	-0.0433013	-0.272761	-1.7166	0.0860854	0.108911	-6.44274
GOBP_TRNA_AMINOACYLATION_FOR_MITOCHONDRIAL_PROTEIN_TRANSLATION	0.000185314	-0.16762	0.00656399	0.994763	0.995539	-7.91408
GOBP_TRNA_5_LEADER_REMOVAL	-0.00245539	-0.514491	-0.137552	0.890597	0.90589	-7.90465
GOBP_TRNA_5_END_PROCESSING	0.0200397	-0.460971	1.12169	0.262022	0.304435	-7.2858
GOBP_TRNA_3_END_PROCESSING	0.0647444	-0.197707	1.8625	0.062564	0.0811531	-6.18205
GOBP_TRIVALENT_INORGANIC_ANION_HOMEOSTASIS	-0.163086	0.000877787	-6.29516	3.21178e-10	9.62784e-10	11.8339
GOBP_TRIPEPTIDE_TRANSPORT	-0.117171	0.00287925	-4.72564	2.32811e-06	4.96229e-06	3.22473
GOBP_TRIPEPTIDE_TRANSMEMBRANE_TRANSPORT	0.086324	0.00249721	3.87692	0.000106526	0.000191449	-0.414031
GOBP_TRIPARTITE_REGIONAL_SUBDIVISION	0.12913	-0.0795543	6.80413	1.08037e-11	3.64272e-11	15.1479
GOBP_TRIGLYCERIDE_RICH_LIPOPROTEIN_PARTICLE_REMODELING	-0.0172806	0.199136	-0.818545	0.413068	0.459421	-7.57951
GOBP_TRIGLYCERIDE_RICH_LIPOPROTEIN_PARTICLE_CLEARANCE	0.144797	-0.0547883	3.84957	0.000119128	0.00021335	-0.519378
GOBP_TRIGLYCERIDE_METABOLIC_PROCESS	-0.0463764	-0.288451	-6.07098	1.32187e-09	3.77447e-09	10.4552
GOBP_TRIGLYCERIDE_CATABOLIC_PROCESS	-0.151282	0.144601	-10.6551	2.35426e-26	2.21099e-25	48.4344
GOBP_TRIGLYCERIDE_BIOSYNTHETIC_PROCESS	0.0126442	-0.240621	0.903809	0.36612	0.412267	-7.50618
GOBP_TRIGEMINAL_NERVE_MORPHOGENESIS	-0.000956696	-0.0961759	-0.0291695	0.97673	0.980678	-7.91368
GOBP_TRIGEMINAL_NERVE_DEVELOPMENT	-0.104353	0.207512	-5.46943	4.63368e-08	1.15857e-07	7.0009
GOBP_TRIGEMINAL_GANGLION_DEVELOPMENT	0.104386	-0.341165	2.13808	0.032537	0.0438285	-5.63173
GOBP_TRIF_DEPENDENT_TOLL_LIKE_RECEPTOR_SIGNALING_PATHWAY	0.00298658	-0.0809334	0.121255	0.903492	0.917309	-7.90676
GOBP_TRICUSPID_VALVE_MORPHOGENESIS	-0.0609938	-0.250863	-1.38457	0.166219	0.20029	-6.95684
GOBP_TRICUSPID_VALVE_DEVELOPMENT	-0.0609938	-0.250863	-1.38457	0.166219	0.20029	-6.95684
GOBP_TRICARBOXYLIC_ACID_METABOLIC_PROCESS	0.160864	-0.355159	6.39905	1.64005e-10	5.01391e-10	12.4896
GOBP_TRICARBOXYLIC_ACID_CYCLE	0.0952928	-0.297433	4.33099	1.50025e-05	2.96926e-05	1.44376
GOBP_TRANSPOSITION_RNA_MEDIATED	-0.0193799	0.099809	-1.1652	0.243969	0.285013	-7.23613
GOBP_TRANSPOSITION	0.0143194	0.0641853	1.12004	0.262726	0.305074	-7.28765
GOBP_TRANSPORT_OF_VIRUS	0.0939251	-0.209797	4.34612	1.40065e-05	2.77857e-05	1.50919
GOBP_TRANSPORT_ALONG_MICROTUBULE	-0.00220894	-0.133218	-0.202037	0.839892	0.862172	-7.89372
GOBP_TRANSMISSION_OF_NERVE_IMPULSE	-0.0805447	0.0888635	-8.45121	3.32414e-17	1.73085e-16	27.616
GOBP_TRANSMEMBRANE_TRANSPORT	0.0181987	-0.107433	6.69181	2.33355e-11	7.63086e-11	14.3946
GOBP_TRANSMEMBRANE_RECEPTOR_PROTEIN_TYROSINE_PHOSPHATASE_SIGNALING_PATHWAY	-0.0280809	-0.313566	-0.870274	0.384173	0.430706	-7.53588
GOBP_TRANSMEMBRANE_RECEPTOR_PROTEIN_TYROSINE_KINASE_SIGNALING_PATHWAY	0.0222988	-0.154235	3.27619	0.00105609	0.00171437	-2.55698
GOBP_TRANSMEMBRANE_RECEPTOR_PROTEIN_SERINE_THREONINE_KINASE_SIGNALING_PATHWAY	0.019989	-0.217986	2.18158	0.0291656	0.0395779	-5.53792
GOBP_TRANSLOCATION_OF_MOLECULES_INTO_HOST	-0.00060791	-0.477372	-0.0374142	0.970156	0.975407	-7.9134
GOBP_TRANSLESION_SYNTHESIS	0.0627962	-0.229321	3.37768	0.000734052	0.001211	-2.22015
GOBP_TRANSLATIONAL_TERMINATION	0.102113	-0.321742	4.26752	1.99649e-05	3.8924e-05	1.17178
GOBP_TRANSLATIONAL_READTHROUGH	0.052683	-0.318418	1.57436	0.115438	0.142832	-6.67645
GOBP_TRANSLATIONAL_INITIATION	0.0740281	-0.173328	5.37988	7.63731e-08	1.86477e-07	6.51727
GOBP_TRANSLATIONAL_ELONGATION	0.0697595	-0.231372	4.53605	5.80464e-06	1.19077e-05	2.34989
GOBP_TRANSITION_METAL_ION_TRANSPORT	0.0666369	-0.197125	7.49887	7.03617e-14	2.8609e-13	20.0827
GOBP_TRANSITION_METAL_ION_HOMEOSTASIS	0.0601838	-0.190542	5.92069	3.3212e-09	9.14428e-09	9.5587
GOBP_TRANSITION_BETWEEN_FAST_AND_SLOW_FIBER	0.118058	-0.160355	4.0108	6.09953e-05	0.000112725	0.112426
GOBP_TRANSFORMING_GROWTH_FACTOR_BETA2_PRODUCTION	0.0558987	-0.340036	2.32542	0.0200714	0.027941	-5.21437
GOBP_TRANSFORMING_GROWTH_FACTOR_BETA1_PRODUCTION	0.290917	-0.087022	11.7405	1.33013e-31	1.67924e-30	60.4094
GOBP_TRANSFORMING_GROWTH_FACTOR_BETA_RECEPTOR_SIGNALING_PATHWAY	0.066021	-0.231421	5.84184	5.3389e-09	1.44466e-08	9.09724
GOBP_TRANSFORMING_GROWTH_FACTOR_BETA_PRODUCTION	0.0882463	-0.222414	5.757	8.83788e-09	2.34691e-08	8.60762
GOBP_TRANSFORMING_GROWTH_FACTOR_BETA_ACTIVATION	0.00122562	-0.124184	0.0396233	0.968394	0.974086	-7.91332
GOBP_TRANSFERRIN_TRANSPORT	0.18031	-0.208447	6.45526	1.13515e-10	3.51499e-10	12.8488
GOBP_TRANSEPITHELIAL_TRANSPORT	-0.0438595	0.0958837	-2.98935	0.00280316	0.00432088	-3.45354
GOBP_TRANSEPITHELIAL_CHLORIDE_TRANSPORT	0.0772645	-0.200051	2.99904	0.00271557	0.00419258	-3.42458
GOBP_TRANSDIFFERENTIATION	-0.552158	0.0775864	-12.2024	5.5341e-34	8.22743e-33	65.8474
GOBP_TRANSCYTOSIS	-0.0140642	-0.2282	-0.67521	0.49956	0.544454	-7.68643
GOBP_TRANSCRIPTION_PREINITIATION_COMPLEX_ASSEMBLY	0.0793166	-0.323077	5.54102	3.0904e-08	7.84674e-08	7.39326
GOBP_TRANSCRIPTION_INITIATION_FROM_RNA_POLYMERASE_III_PROMOTER	0.0817701	-0.454323	3.6058	0.000312846	0.000538375	-1.42562
GOBP_TRANSCRIPTION_INITIATION_FROM_RNA_POLYMERASE_II_PROMOTER	0.0945059	-0.246542	7.76919	8.74971e-15	3.81333e-14	22.1308
GOBP_TRANSCRIPTION_INITIATION_FROM_RNA_POLYMERASE_I_PROMOTER	0.0878648	-0.39682	3.83608	0.000125853	0.000224402	-0.571087
GOBP_TRANSCRIPTION_FACTOR_CATABOLIC_PROCESS	0.0653017	-0.247366	2.48532	0.0129611	0.0184634	-4.83044
GOBP_TRANSCRIPTION_ELONGATION_FROM_RNA_POLYMERASE_II_PROMOTER	0.127937	-0.336106	8.96175	3.82361e-19	2.28261e-18	32.0191
GOBP_TRANSCRIPTION_ELONGATION_FROM_RNA_POLYMERASE_I_PROMOTER	0.0460349	-0.199283	1.04768	0.294815	0.338811	-7.36598
GOBP_TRANSCRIPTION_DEPENDENT_TETHERING_OF_RNA_POLYMERASE_II_GENE_DNA_AT_NUCLEAR_PERIPHERY	-0.0198865	-0.291708	-0.594757	0.552021	0.594977	-7.73745
GOBP_TRANSCRIPTION_COUPLED_NUCLEOTIDE_EXCISION_REPAIR	0.071301	-0.229429	2.10077	0.0356884	0.0478226	-5.71067
GOBP_TRANSCRIPTION_BY_RNA_POLYMERASE_III	0.0832651	-0.261616	5.64063	1.74462e-08	4.52672e-08	7.94759
GOBP_TRANSCRIPTION_BY_RNA_POLYMERASE_I	0.065687	-0.245697	4.16455	3.14834e-05	5.99242e-05	0.739005
GOBP_TRANS_SYNAPTIC_SIGNALING_MODULATING_SYNAPTIC_TRANSMISSION	-0.0816935	-0.0791529	-2.70038	0.00693879	0.0102328	-4.27391
GOBP_TRANS_SYNAPTIC_SIGNALING_BY_TRANS_SYNAPTIC_COMPLEX	0.123465	-0.175378	4.49955	6.89386e-06	1.4056e-05	2.18553
GOBP_TRANS_SYNAPTIC_SIGNALING_BY_LIPID	0.39224	-0.0909466	16.0871	1.91708e-57	8.34093e-56	119.533
GOBP_TRAIL_ACTIVATED_APOPTOTIC_SIGNALING_PATHWAY	-0.0924844	-0.155433	-4.07088	4.72307e-05	8.82823e-05	0.354473
GOBP_TRACHEA_MORPHOGENESIS	-0.0431254	-0.253081	-1.1844	0.236285	0.276792	-7.2136
GOBP_TRACHEA_FORMATION	-0.029205	-0.307874	-0.694586	0.487332	0.532559	-7.67317
GOBP_TRACHEA_DEVELOPMENT	-0.0149104	-0.225956	-0.620353	0.535041	0.578376	-7.72192
GOBP_TRACHEA_CARTILAGE_DEVELOPMENT	-0.0311326	-0.198267	-1.13097	0.258097	0.300242	-7.27537
GOBP_TRABECULA_MORPHOGENESIS	-0.0127173	-0.134687	-0.788555	0.430393	0.476625	-7.60358
GOBP_TRABECULA_FORMATION	-0.0338772	-0.129921	-1.74005	0.081883	0.103902	-6.40228
GOBP_TOXIN_TRANSPORT	0.142256	-0.277174	7.16231	8.54485e-13	3.16061e-12	17.6329
GOBP_TOXIN_METABOLIC_PROCESS	-0.0807968	0.00542009	-2.99631	0.00273997	0.00422686	-3.43274
GOBP_TORC2_SIGNALING	0.307476	-0.28924	11.9167	1.68286e-32	2.25387e-31	62.4598
GOBP_TORC1_SIGNALING	0.0830109	-0.219653	5.38446	7.44604e-08	1.82211e-07	6.54181
GOBP_TOR_SIGNALING	0.152155	-0.250817	14.0106	3.82657e-44	9.82281e-43	89.0797
GOBP_TOOTH_MINERALIZATION	0.0752162	-0.196536	4.5916	4.45726e-06	9.24464e-06	2.60252
GOBP_TOOTH_ERUPTION	0.134604	-0.0969406	4.14027	3.50006e-05	6.63727e-05	0.638518
GOBP_TONIC_SMOOTH_MUSCLE_CONTRACTION	0.122953	-0.390456	6.88625	6.1051e-12	2.10643e-11	15.7065
GOBP_TONGUE_MORPHOGENESIS	0.140519	-0.206132	4.25786	2.08455e-05	4.05792e-05	1.13073
GOBP_TONGUE_DEVELOPMENT	0.0940707	-0.20985	4.37915	1.20465e-05	2.40837e-05	1.65285
GOBP_TOLL_SIGNALING_PATHWAY	0.0820277	-0.0711509	5.20369	1.99606e-07	4.70512e-07	5.58884
GOBP_TOLL_LIKE_RECEPTOR_SIGNALING_PATHWAY	0.0878168	-0.290262	12.2869	1.98784e-34	3.05317e-33	66.8634
GOBP_TOLL_LIKE_RECEPTOR_9_SIGNALING_PATHWAY	-0.0161532	-0.152542	-1.01493	0.310165	0.354442	-7.39971
GOBP_TOLL_LIKE_RECEPTOR_8_SIGNALING_PATHWAY	-0.0342042	0.180621	-0.905287	0.365337	0.411445	-7.50484
GOBP_TOLL_LIKE_RECEPTOR_7_SIGNALING_PATHWAY	0.0721261	-0.196583	5.30241	1.16945e-07	2.80472e-07	6.10528
GOBP_TOLL_LIKE_RECEPTOR_4_SIGNALING_PATHWAY	0.125732	-0.357959	12.967	4.07064e-38	7.64585e-37	75.2943
GOBP_TOLL_LIKE_RECEPTOR_3_SIGNALING_PATHWAY	0.12501	-0.454499	10.1935	2.85544e-24	2.36703e-23	43.685
GOBP_TOLL_LIKE_RECEPTOR_2_SIGNALING_PATHWAY	0.199039	0.00316672	10.2381	1.81263e-24	1.52725e-23	44.1346
GOBP_TOLERANCE_INDUCTION_TO_SELF_ANTIGEN	-0.0404031	-0.23972	-1.58052	0.114023	0.141309	-6.66676
GOBP_TOLERANCE_INDUCTION_DEPENDENT_UPON_IMMUNE_RESPONSE	0.103906	-0.297003	7.94347	2.19816e-15	9.94598e-15	23.4892
GOBP_TOLERANCE_INDUCTION	0.148009	-0.579036	24.8351	8.02996e-132	1.54597e-129	290.166
GOBP_TNFSF11_MEDIATED_SIGNALING_PATHWAY	-0.0427904	0.0232105	-1.54825	0.121597	0.149899	-6.71716
GOBP_TISSUE_REMODELING	0.0760967	-0.125897	7.14848	9.44623e-13	3.48398e-12	17.5346
GOBP_TISSUE_REGENERATION	-0.00522771	-0.155915	-0.387868	0.698123	0.731163	-7.83897
GOBP_TISSUE_MORPHOGENESIS	0.0758082	-0.176512	13.5581	1.7816e-41	4.01174e-40	82.9757
GOBP_TISSUE_MIGRATION	0.0547056	-0.212985	5.68092	1.38069e-08	3.61289e-08	8.17456
GOBP_TISSUE_DEVELOPMENT	0.052231	-0.168049	9.42292	5.45946e-21	3.63696e-20	36.2144
GOBP_TIGHT_JUNCTION_ORGANIZATION	-0.0481818	-0.0734654	-4.96025	7.16679e-07	1.59882e-06	4.35667
GOBP_THYROID_HORMONE_TRANSPORT	0.0910477	0.154105	6.85596	7.54133e-12	2.58229e-11	15.4997
GOBP_THYROID_HORMONE_METABOLIC_PROCESS	0.06111	0.0839586	3.83989	0.000123921	0.000221162	-0.556521
GOBP_THYROID_HORMONE_MEDIATED_SIGNALING_PATHWAY	-0.0374489	-0.35508	-1.1203	0.262617	0.304994	-7.28737
GOBP_THYROID_HORMONE_GENERATION	0.0919006	0.00406011	4.98964	6.16031e-07	1.38553e-06	4.50234
GOBP_THYROID_GLAND_DEVELOPMENT	-0.0221093	-0.176389	-1.35213	0.176366	0.211524	-7.00116
GOBP_THYMUS_DEVELOPMENT	0.045981	-0.20187	2.69721	0.00700517	0.0103208	-4.28245
GOBP_THYMOCYTE_MIGRATION	0.0540275	0.389118	8.74173	2.70109e-18	1.50733e-17	30.0904
GOBP_THYMOCYTE_APOPTOTIC_PROCESS	0.277249	-0.164794	13.0216	2.02146e-38	3.89182e-37	75.9894
GOBP_THYMIC_T_CELL_SELECTION	0.436565	-0.0606274	24.7046	1.67102e-130	3.13866e-128	287.139
GOBP_THROMBOPOIETIN_MEDIATED_SIGNALING_PATHWAY	0.399279	-0.0882397	7.34163	2.29012e-13	8.8402e-13	18.9243
GOBP_THROMBIN_ACTIVATED_RECEPTOR_SIGNALING_PATHWAY	0.29221	0.0155158	13.9402	1.00771e-43	2.54437e-42	88.1174
GOBP_THREONINE_METABOLIC_PROCESS	-0.215377	-0.0641148	-4.9614	7.12478e-07	1.58991e-06	4.36233
GOBP_THREONINE_CATABOLIC_PROCESS	-0.0624245	0.228794	-3.47149	0.000519961	0.00087333	-1.89967
GOBP_THORAX_AND_ANTERIOR_ABDOMEN_DETERMINATION	0.402291	-0.124331	9.00372	2.61941e-19	1.57471e-18	32.3924
GOBP_THIOESTER_METABOLIC_PROCESS	0.0136778	-0.188462	1.22053	0.222295	0.261678	-7.17021
GOBP_THIOESTER_BIOSYNTHETIC_PROCESS	0.00881538	-0.228862	0.543146	0.587042	0.628471	-7.76678
GOBP_THIAMINE_TRANSPORT	0.0223854	-0.513444	2.82057	0.00480415	0.00721044	-3.9428
GOBP_THIAMINE_CONTAINING_COMPOUND_METABOLIC_PROCESS	-0.116915	-0.0096803	-5.46518	4.74571e-08	1.18427e-07	6.97777
GOBP_THERMOCEPTION	-0.2018	0.64484	-15.1033	6.30939e-51	2.05884e-49	104.606
GOBP_THALAMUS_DEVELOPMENT	-0.0219888	0.209423	-1.26213	0.206933	0.244754	-7.11864
GOBP_TETRAPYRROLE_METABOLIC_PROCESS	0.0250764	-0.204669	1.73844	0.0821664	0.104227	-6.40507
GOBP_TETRAPYRROLE_CATABOLIC_PROCESS	0.0192195	-0.429858	0.63377	0.526247	0.57023	-7.71352
GOBP_TETRAPYRROLE_BIOSYNTHETIC_PROCESS	0.0537485	-0.189052	2.90479	0.00368384	0.00561212	-3.70222
GOBP_TETRAHYDROFOLATE_METABOLIC_PROCESS	0.0784585	-0.308494	4.65529	3.28075e-06	6.89925e-06	2.89594
GOBP_TETRAHYDROFOLATE_INTERCONVERSION	0.106987	-0.383615	4.88749	1.03864e-06	2.28401e-06	3.99977
GOBP_TETRAHYDROFOLATE_BIOSYNTHETIC_PROCESS	0.130672	-0.378487	4.28583	1.83925e-05	3.5995e-05	1.24982
GOBP_TETRAHYDROBIOPTERIN_METABOLIC_PROCESS	0.0872481	-0.273972	2.38589	0.0170581	0.0239717	-5.07217
GOBP_TESTOSTERONE_BIOSYNTHETIC_PROCESS	-0.271896	0.174414	-10.6152	3.59449e-26	3.33107e-25	48.0154
GOBP_TERTIARY_ALCOHOL_METABOLIC_PROCESS	-0.0173704	-0.236146	-0.726152	0.467764	0.51402	-7.65078
GOBP_TERPENOID_METABOLIC_PROCESS	-0.153853	-0.215655	-14.7864	6.55273e-49	2.02661e-47	99.989
GOBP_TERPENOID_CATABOLIC_PROCESS	-0.23258	0.219508	-10.2102	2.4085e-24	2.00301e-23	43.8534
GOBP_TERPENOID_BIOSYNTHETIC_PROCESS	-0.0353832	-0.212378	-1.73968	0.0819496	0.103969	-6.40293
GOBP_TERMINATION_OF_RNA_POLYMERASE_II_TRANSCRIPTION	0.10227	-0.266796	2.92221	0.00348407	0.0053183	-3.65156
GOBP_TERMINAL_BUTTON_ORGANIZATION	0.048877	-0.405196	1.27022	0.20404	0.241591	-7.10842
GOBP_TENDON_DEVELOPMENT	0.335554	-0.133833	8.48111	2.57701e-17	1.35557e-16	27.8668
GOBP_TEMPERATURE_HOMEOSTASIS	0.014942	-0.210234	1.96027	0.049994	0.0657452	-5.99547
GOBP_TELOMERIC_LOOP_DISASSEMBLY	-0.0537044	0.0694511	-2.63974	0.00831098	0.0121286	-4.43549
GOBP_TELOMERIC_D_LOOP_DISASSEMBLY	-0.059099	0.0750156	-2.80764	0.00500118	0.00749301	-3.97911
GOBP_TELOMERE_ORGANIZATION	0.063883	-0.245297	5.90239	3.71e-09	1.01675e-08	9.45105
GOBP_TELOMERE_MAINTENANCE_VIA_TELOMERE_LENGTHENING	0.0585117	-0.190473	4.47419	7.76255e-06	1.57521e-05	2.07216
GOBP_TELOMERE_MAINTENANCE_VIA_SEMI_CONSERVATIVE_REPLICATION	0.0438656	-0.116791	1.75075	0.0800223	0.101658	-6.38364
GOBP_TELOMERE_MAINTENANCE_VIA_RECOMBINATION	0.11221	-0.233947	5.03312	4.91747e-07	1.11545e-06	4.71934
GOBP_TELOMERE_MAINTENANCE_IN_RESPONSE_TO_DNA_DAMAGE	0.0897931	-0.228212	3.16139	0.00157528	0.00249922	-2.92562
GOBP_TELOMERE_MAINTENANCE	0.0633209	-0.236921	5.77898	7.76111e-09	2.06954e-08	8.73379
GOBP_TELOMERE_CAPPING	0.0764166	-0.276337	5.49861	3.93096e-08	9.86711e-08	7.16018
GOBP_TELOMERASE_RNA_LOCALIZATION	0.194862	-0.246799	7.49038	7.50368e-14	3.03338e-13	20.0195
GOBP_TELOMERASE_HOLOENZYME_COMPLEX_ASSEMBLY	-0.27531	-0.0185594	-6.16211	7.48069e-10	2.17392e-09	11.0097
GOBP_TELENCEPHALON_REGIONALIZATION	-0.238415	0.274679	-10.7535	8.24326e-27	8.0458e-26	49.4736
GOBP_TELENCEPHALON_GLIAL_CELL_MIGRATION	-0.0258494	-0.380138	-1.83486	0.0665582	0.0859576	-6.23307
GOBP_TELENCEPHALON_DEVELOPMENT	0.0143158	-0.190996	2.32803	0.0199321	0.0277521	-5.20829
GOBP_TAXIS	0.031723	-0.112269	7.10746	1.27042e-12	4.64997e-12	17.2441
GOBP_TAURINE_TRANSPORT	0.060924	-0.0140375	2.70838	0.00677389	0.0100088	-4.25232
GOBP_TANGENTIAL_MIGRATION_FROM_THE_SUBVENTRICULAR_ZONE_TO_THE_OLFACTORY_BULB	-0.0676909	-0.0968358	-2.83035	0.00465981	0.00700063	-3.91522
GOBP_TAIL_ANCHORED_MEMBRANE_PROTEIN_INSERTION_INTO_ER_MEMBRANE	0.0661181	-0.471452	4.00896	6.14702e-05	0.000113548	0.105091
GOBP_TACHYKININ_RECEPTOR_SIGNALING_PATHWAY	-0.346932	0.150388	-10.3413	6.28619e-25	5.43322e-24	45.1826
GOBP_T_TUBULE_ORGANIZATION	-0.0225308	-0.286861	-0.620669	0.534833	0.578232	-7.72172
GOBP_T_HELPER_CELL_LINEAGE_COMMITMENT	0.0624926	0.0894851	3.32131	0.000899475	0.00147255	-2.4085
GOBP_T_HELPER_2_CELL_DIFFERENTIATION	0.0645609	-0.157433	2.84553	0.00444357	0.00669535	-3.87223
GOBP_T_HELPER_2_CELL_CYTOKINE_PRODUCTION	-0.0247811	0.123209	-1.03284	0.301706	0.345897	-7.38139
GOBP_T_HELPER_17_TYPE_IMMUNE_RESPONSE	0.106715	0.0247216	7.30639	2.9738e-13	1.13993e-12	18.668
GOBP_T_HELPER_17_CELL_LINEAGE_COMMITMENT	0.0389269	0.200559	2.06275	0.0391648	0.0521994	-5.78969
GOBP_T_HELPER_17_CELL_DIFFERENTIATION	0.0932145	0.0487669	5.78422	7.52383e-09	2.00766e-08	8.76395
GOBP_T_HELPER_1_TYPE_IMMUNE_RESPONSE	0.0508479	-0.165793	5.02635	5.0937e-07	1.15237e-06	4.68542
GOBP_T_HELPER_1_CELL_DIFFERENTIATION	0.0449422	-0.0390057	2.23677	0.0253252	0.0347151	-5.41622
GOBP_T_HELPER_1_CELL_CYTOKINE_PRODUCTION	0.151971	0.0430953	6.68363	2.46699e-11	8.05352e-11	14.3402
GOBP_T_FOLLICULAR_HELPER_CELL_DIFFERENTIATION	0.295828	-0.300679	7.06898	1.67498e-12	6.04737e-12	16.9732
GOBP_T_CELL_TOLERANCE_INDUCTION	0.169629	-0.630289	22.8643	1.43392e-112	1.97189e-110	245.971
GOBP_T_CELL_SELECTION	0.166842	0.0241678	14.0415	2.49804e-44	6.45552e-43	89.5035
GOBP_T_CELL_RECEPTOR_SIGNALING_PATHWAY	0.166686	-0.327217	26.5504	1.06332e-149	2.64148e-147	331.216
GOBP_T_CELL_PROLIFERATION_INVOLVED_IN_IMMUNE_RESPONSE	0.113734	-0.525354	6.32752	2.60801e-10	7.86386e-10	12.037
GOBP_T_CELL_PROLIFERATION	0.0766996	-0.302106	17.0322	4.56683e-64	2.4767e-62	134.709
GOBP_T_CELL_MIGRATION	0.0664013	-0.127828	6.05016	1.50378e-09	4.28277e-09	10.3296
GOBP_T_CELL_MEDIATED_IMMUNITY	0.101346	-0.503528	29.0377	2.02343e-177	6.49268e-175	394.879
GOBP_T_CELL_MEDIATED_IMMUNE_RESPONSE_TO_TUMOR_CELL	0.0733942	-0.662195	7.3154	2.78201e-13	1.07014e-12	18.7334
GOBP_T_CELL_MEDIATED_CYTOTOXICITY	0.0973876	-0.650158	30.4051	1.55276e-193	5.69421e-191	431.894
GOBP_T_CELL_LINEAGE_COMMITMENT	0.0252891	-0.0157952	1.52797	0.126555	0.155662	-6.74831
GOBP_T_CELL_HOMEOSTASIS	0.200689	-0.159256	15.4822	2.16403e-53	7.78747e-52	110.25
GOBP_T_CELL_EXTRAVASATION	0.0100829	-0.205925	0.433862	0.664399	0.700224	-7.8201
GOBP_T_CELL_DIFFERENTIATION_INVOLVED_IN_IMMUNE_RESPONSE	0.0589918	-0.208739	6.74583	1.61364e-11	5.3517e-11	14.7554
GOBP_T_CELL_DIFFERENTIATION_IN_THYMUS	0.186735	-0.188477	16.8718	6.43123e-63	3.36918e-61	132.077
GOBP_T_CELL_DIFFERENTIATION	0.127809	-0.182716	19.0773	1.34774e-79	1.08114e-77	170.315
GOBP_T_CELL_CYTOKINE_PRODUCTION	0.130357	-0.476636	18.1412	2.75508e-72	1.92881e-70	153.551
GOBP_T_CELL_CHEMOTAXIS	0.229402	-0.141844	17.7758	1.59042e-69	1.04682e-67	147.22
GOBP_T_CELL_APOPTOTIC_PROCESS	0.200498	-0.143959	16.1372	8.71981e-58	3.81541e-56	120.317
GOBP_T_CELL_ANTIGEN_PROCESSING_AND_PRESENTATION	0.22461	-0.221949	6.37048	1.97512e-10	5.9907e-10	12.3082
GOBP_T_CELL_ACTIVATION_VIA_T_CELL_RECEPTOR_CONTACT_WITH_ANTIGEN_BOUND_TO_MHC_MOLECULE_ON_ANTIGEN_PRESENTING_CELL	-0.0436269	-0.43089	-2.16862	0.0301374	0.0408102	-5.56608
GOBP_T_CELL_ACTIVATION_INVOLVED_IN_IMMUNE_RESPONSE	0.0894139	-0.223904	10.299	9.71677e-25	8.30509e-24	44.7516
GOBP_T_CELL_ACTIVATION	0.105845	-0.250674	23.0861	1.1481e-114	1.70029e-112	250.783
GOBP_SYNCYTIUM_FORMATION	0.115182	-0.29972	9.89874	5.49753e-23	4.2252e-22	40.7593
GOBP_SYNAPTONEMAL_COMPLEX_ORGANIZATION	-0.0281557	-0.443163	-4.25319	2.12841e-05	4.13702e-05	1.11093
GOBP_SYNAPTIC_VESICLE_UNCOATING	-0.0400485	-0.0167501	-1.62586	0.104015	0.129741	-6.59418
GOBP_SYNAPTIC_VESICLE_TRANSPORT	0.0720117	-0.161629	4.34636	1.39907e-05	2.77615e-05	1.51027
GOBP_SYNAPTIC_VESICLE_RECYCLING_VIA_ENDOSOME	0.140165	-0.34973	4.29139	1.79386e-05	3.51693e-05	1.2736
GOBP_SYNAPTIC_VESICLE_RECYCLING	0.0286481	-0.154105	2.58079	0.00987275	0.0142726	-4.58906
GOBP_SYNAPTIC_VESICLE_PRIMING	0.00911177	0.042308	0.522438	0.601378	0.642154	-7.7778
GOBP_SYNAPTIC_VESICLE_MEMBRANE_ORGANIZATION	0.125525	-0.148322	8.12583	5.01954e-16	2.39205e-15	24.9424
GOBP_SYNAPTIC_VESICLE_MATURATION	-0.0177859	-0.0801982	-0.701663	0.482907	0.528473	-7.66824
GOBP_SYNAPTIC_VESICLE_LOCALIZATION	0.0737902	-0.167378	5.57116	2.60205e-08	6.64403e-08	7.55996
GOBP_SYNAPTIC_VESICLE_EXOCYTOSIS	0.00789454	-0.0380038	0.892567	0.372112	0.418402	-7.51626
GOBP_SYNAPTIC_VESICLE_ENDOSOMAL_PROCESSING	0.0919038	-0.320358	3.07666	0.00209951	0.00327228	-3.18931
GOBP_SYNAPTIC_VESICLE_DOCKING	0.0383031	-0.0323087	1.54043	0.12349	0.152048	-6.72922
GOBP_SYNAPTIC_VESICLE_CYTOSKELETAL_TRANSPORT	0.0337747	-0.175512	1.66413	0.0961212	0.120617	-6.53131
GOBP_SYNAPTIC_VESICLE_CLUSTERING	0.124156	-0.257783	7.19439	6.76702e-13	2.52975e-12	17.8616
GOBP_SYNAPTIC_VESICLE_BUDDING	0.175873	-0.367381	5.31592	1.08618e-07	2.61478e-07	6.17668
GOBP_SYNAPTIC_TRANSMISSION_GLYCINERGIC	-0.0883793	-0.177706	-3.50925	0.000451522	0.000763711	-1.7682
GOBP_SYNAPTIC_TRANSMISSION_GLUTAMATERGIC	-0.0610836	-0.0472013	-6.7909	1.18367e-11	3.97359e-11	15.0585
GOBP_SYNAPTIC_TRANSMISSION_GABAERGIC	-0.00477631	-0.12752	-0.432763	0.665197	0.700874	-7.82057
GOBP_SYNAPTIC_TRANSMISSION_DOPAMINERGIC	0.00937519	-0.425459	0.951108	0.341575	0.386947	-7.46237
GOBP_SYNAPTIC_TRANSMISSION_CHOLINERGIC	-0.0947871	0.0287663	-9.20912	4.01508e-20	2.5386e-19	34.2437
GOBP_SYNAPTIC_SIGNALING	0.00254948	-0.127314	0.741514	0.458401	0.504739	-7.63952
GOBP_SYNAPTIC_MEMBRANE_ADHESION	-0.1347	-0.0540403	-7.03829	2.08599e-12	7.49964e-12	16.7582
GOBP_SYNAPTIC_ASSEMBLY_AT_NEUROMUSCULAR_JUNCTION	-0.291147	-0.0871227	-8.27803	1.4279e-16	7.0852e-16	26.1801
GOBP_SYNAPSE_PRUNING	-0.0847072	0.171582	-3.02963	0.00245538	0.00380844	-3.33259
GOBP_SYNAPSE_ORGANIZATION	0.0329489	-0.158273	5.93919	2.9686e-09	8.21164e-09	9.66785
GOBP_SYNAPSE_MATURATION	0.0279533	-0.173166	1.72811	0.0840013	0.106502	-6.42295
GOBP_SYNAPSE_ASSEMBLY	-0.0143188	-0.0280187	-2.18109	0.0292018	0.0396199	-5.53899
GOBP_SYMPATHETIC_NERVOUS_SYSTEM_DEVELOPMENT	0.126524	0.147227	7.87891	3.67928e-15	1.64256e-14	22.9825
GOBP_SYMPATHETIC_GANGLION_DEVELOPMENT	0.162043	0.134048	5.58489	2.40534e-08	6.17451e-08	7.63616
GOBP_SUPRAMOLECULAR_FIBER_ORGANIZATION	0.0836871	-0.196198	10.9739	7.60419e-28	7.83934e-27	51.8343
GOBP_SUPPRESSION_OF_VIRAL_RELEASE_BY_HOST	0.00156842	-0.536895	0.157235	0.875063	0.892716	-7.90176
GOBP_SUPEROXIDE_METABOLIC_PROCESS	0.0102857	-0.081882	0.783426	0.433397	0.479608	-7.6076
GOBP_SUPEROXIDE_ANION_GENERATION	0.128341	-0.0834887	8.86245	9.2934e-19	5.38514e-18	31.1428
GOBP_SULFUR_COMPOUND_TRANSPORT	0.0469659	-0.151063	5.6086	2.09894e-08	5.41688e-08	7.76827
GOBP_SULFUR_COMPOUND_METABOLIC_PROCESS	0.0156509	-0.195176	2.19595	0.0281205	0.0382675	-5.50653
GOBP_SULFUR_COMPOUND_CATABOLIC_PROCESS	-0.00714945	-0.201913	-0.382211	0.702314	0.735053	-7.84115
GOBP_SULFUR_COMPOUND_BIOSYNTHETIC_PROCESS	0.0151057	-0.21629	1.61607	0.106114	0.132166	-6.61002
GOBP_SULFUR_AMINO_ACID_TRANSPORT	0.145352	0.0706193	7.35963	2.00323e-13	7.77955e-13	19.0557
GOBP_SULFUR_AMINO_ACID_METABOLIC_PROCESS	-0.0557346	-0.237372	-3.43495	0.000595288	0.000991418	-2.02554
GOBP_SULFUR_AMINO_ACID_CATABOLIC_PROCESS	-0.0220143	-0.248497	-0.602772	0.546675	0.589793	-7.73266
GOBP_SULFUR_AMINO_ACID_BIOSYNTHETIC_PROCESS	-0.104815	-0.304651	-4.79182	1.67874e-06	3.6233e-06	3.53851
GOBP_SULFATION	0.049473	-0.0846077	2.44645	0.0144457	0.0204912	-4.92611
GOBP_SULFATE_TRANSPORT	-0.0390791	0.194936	-2.79059	0.00527202	0.00787276	-4.02672
GOBP_SUGAR_MEDIATED_SIGNALING_PATHWAY	0.116926	-0.477802	5.1393	2.81449e-07	6.54816e-07	5.25725
GOBP_SUCKLING_BEHAVIOR	-0.0458144	-0.218378	-1.90088	0.0573496	0.0748431	-6.10996
GOBP_SUCCINYL_COA_METABOLIC_PROCESS	0.0199824	-0.320121	0.636854	0.524236	0.568291	-7.71156
GOBP_SUCCINATE_TRANSMEMBRANE_TRANSPORT	0.0690186	-0.0265975	2.25529	0.0241387	0.0331951	-5.3747
GOBP_SUCCINATE_METABOLIC_PROCESS	0.0649525	-0.377942	1.50755	0.131703	0.161659	-6.77925
GOBP_SUBTELOMERIC_HETEROCHROMATIN_ASSEMBLY	0.0660299	-0.459547	2.14683	0.0318334	0.0429439	-5.61302
GOBP_SUBSTRATE_INDEPENDENT_TELENCEPHALIC_TANGENTIAL_MIGRATION	-0.168683	0.169391	-7.44886	1.0268e-13	4.09923e-13	19.7116
GOBP_SUBSTRATE_DEPENDENT_CELL_MIGRATION_CELL_EXTENSION	-0.0350761	-0.309015	-1.16711	0.243196	0.284283	-7.2339
GOBP_SUBSTRATE_DEPENDENT_CELL_MIGRATION	0.0973642	-0.217521	4.28816	1.82006e-05	3.56376e-05	1.2598
GOBP_SUBSTRATE_ADHESION_DEPENDENT_CELL_SPREADING	0.0655092	-0.126145	4.23243	2.33439e-05	4.51914e-05	1.02311
GOBP_SUBSTANTIA_NIGRA_DEVELOPMENT	-0.031893	-0.150946	-1.91913	0.0549995	0.0719102	-6.07516
GOBP_SUBPALLIUM_DEVELOPMENT	0.108156	-0.24562	7.35325	2.10058e-13	8.13712e-13	19.0091
GOBP_STRIATUM_DEVELOPMENT	0.123178	-0.303583	7.79176	7.3285e-15	3.21028e-14	22.305
GOBP_STRIATED_MUSCLE_CONTRACTION	0.0197314	-0.0735963	2.25988	0.0238521	0.0328595	-5.36435
GOBP_STRIATED_MUSCLE_CELL_PROLIFERATION	0.0480572	-0.164751	3.51514	0.00044164	0.000747981	-1.74757
GOBP_STRIATED_MUSCLE_CELL_DIFFERENTIATION	0.0683466	-0.180785	8.41878	4.37721e-17	2.24876e-16	27.3448
GOBP_STRIATED_MUSCLE_CELL_DEVELOPMENT	0.0667535	-0.159959	4.68944	2.77915e-06	5.88296e-06	3.05494
GOBP_STRIATED_MUSCLE_CELL_APOPTOTIC_PROCESS	0.019582	-0.395503	1.92717	0.0539894	0.0706615	-6.05972
GOBP_STRIATED_MUSCLE_ATROPHY	-0.24798	0.107683	-9.42099	5.55982e-21	3.69742e-20	36.1964
GOBP_STRIATED_MUSCLE_ADAPTATION	-0.123976	-0.104107	-7.65943	2.05723e-14	8.71917e-14	21.2906
GOBP_STRESS_RESPONSE_TO_METAL_ION	-0.048641	-0.0344666	-1.39347	0.163511	0.197305	-6.94449
GOBP_STRESS_INDUCED_PREMATURE_SENESCENCE	0.0657313	-0.25128	2.16324	0.0305483	0.0413086	-5.5777
GOBP_STRESS_GRANULE_DISASSEMBLY	0.103417	-0.297681	2.20372	0.0275692	0.0375704	-5.48948
GOBP_STRESS_GRANULE_ASSEMBLY	0.119284	-0.258805	6.17849	6.74736e-10	1.96823e-09	11.1102
GOBP_STRESS_FIBER_ASSEMBLY	0.0101258	-0.217307	0.763778	0.445019	0.491339	-7.62278
GOBP_STRESS_ACTIVATED_PROTEIN_KINASE_SIGNALING_CASCADE	0.0375622	-0.185772	4.85762	1.20773e-06	2.64451e-06	3.8548
GOBP_STRAND_INVASION	-0.055574	0.160764	-3.80815	0.000140924	0.000250174	-0.677537
GOBP_STORE_OPERATED_CALCIUM_ENTRY	0.0980485	-0.0346454	5.44136	5.42387e-08	1.34522e-07	6.84845
GOBP_STOMACH_DEVELOPMENT	-0.0109133	-0.0355674	-0.408816	0.682684	0.717139	-7.83064
GOBP_STEROL_TRANSPORT	-0.0895274	-0.121719	-9.02536	2.15393e-19	1.30097e-18	32.5855
GOBP_STEROL_METABOLIC_PROCESS	-0.0231376	-0.240862	-2.45978	0.0139205	0.0197826	-4.89347
GOBP_STEROL_IMPORT	0.0769516	-0.00591786	2.13842	0.0325087	0.0437981	-5.63099
GOBP_STEROL_HOMEOSTASIS	-0.0625092	-0.131098	-5.79932	6.87901e-09	1.8407e-08	8.85098
GOBP_STEROL_BIOSYNTHETIC_PROCESS	0.0263821	-0.301698	1.88433	0.0595525	0.0774947	-6.14124
GOBP_STEROID_METABOLIC_PROCESS	-0.0388468	-0.172534	-5.45501	5.02472e-08	1.25025e-07	6.92245
GOBP_STEROID_HORMONE_SECRETION	0.0280437	-0.223765	1.57859	0.114465	0.141719	-6.6698
GOBP_STEROID_HORMONE_MEDIATED_SIGNALING_PATHWAY	0.0281531	-0.273258	2.87261	0.00408026	0.00618423	-3.79496
GOBP_STEROID_HORMONE_BIOSYNTHETIC_PROCESS	-0.0812204	-0.0926374	-5.88414	4.14167e-09	1.13023e-08	9.34404
GOBP_STEROID_ESTERIFICATION	0.0480982	-0.149542	1.878	0.0604132	0.0785218	-6.15312
GOBP_STEROID_CATABOLIC_PROCESS	-0.0898186	0.000555389	-4.61835	3.92087e-06	8.18282e-06	2.72525
GOBP_STEROID_BIOSYNTHETIC_PROCESS	-0.0148215	-0.189125	-1.74315	0.0813403	0.103264	-6.39689
GOBP_STEM_CELL_PROLIFERATION	0.0553232	-0.137137	4.2252	2.41043e-05	4.65815e-05	0.992645
GOBP_STEM_CELL_FATE_COMMITMENT	-0.221466	-0.14629	-6.53159	6.85361e-11	2.15868e-10	13.3416
GOBP_STEM_CELL_DIVISION	0.0940519	-0.248377	4.56731	5.00465e-06	1.03105e-05	2.49169
GOBP_STEM_CELL_DIFFERENTIATION	0.0237287	-0.183777	2.92103	0.00349732	0.00533747	-3.65501
GOBP_STARTLE_RESPONSE	-0.0530468	0.0686343	-5.1679	2.41726e-07	5.65814e-07	5.40405
GOBP_STABILIZATION_OF_MEMBRANE_POTENTIAL	-0.00731146	-0.140339	-0.58116	0.561147	0.603968	-7.74544
GOBP_SRP_DEPENDENT_COTRANSLATIONAL_PROTEIN_TARGETING_TO_MEMBRANE_TRANSLOCATION	0.362609	-0.247151	9.46471	3.67733e-21	2.48814e-20	36.6048
GOBP_SRP_DEPENDENT_COTRANSLATIONAL_PROTEIN_TARGETING_TO_MEMBRANE_SIGNAL_SEQUENCE_RECOGNITION	0.203048	-0.0723591	5.71949	1.102e-08	2.90634e-08	8.39337
GOBP_SRP_DEPENDENT_COTRANSLATIONAL_PROTEIN_TARGETING_TO_MEMBRANE	0.197495	-0.141938	7.08859	1.45509e-12	5.27822e-12	17.1111
GOBP_SPROUTING_ANGIOGENESIS	-0.00373418	-0.213388	-0.325905	0.744504	0.773637	-7.86106
GOBP_SPONTANEOUS_SYNAPTIC_TRANSMISSION	-0.0208636	-0.184626	-0.96279	0.335679	0.380884	-7.4512
GOBP_SPONTANEOUS_NEUROTRANSMITTER_SECRETION	-0.0685921	0.180409	-8.50594	2.08461e-17	1.10183e-16	28.0758
GOBP_SPLICEOSOMAL_TRI_SNRNP_COMPLEX_ASSEMBLY	0.0374428	-0.658671	4.35564	1.34122e-05	2.66685e-05	1.5505
GOBP_SPLICEOSOMAL_SNRNP_ASSEMBLY	0.0825847	-0.434145	7.17999	7.51494e-13	2.79308e-12	17.7588
GOBP_SPLICEOSOMAL_CONFORMATIONAL_CHANGES_TO_GENERATE_CATALYTIC_CONFORMATION	0.140916	-0.457972	3.99772	6.44585e-05	0.000118613	0.060206
GOBP_SPLICEOSOMAL_COMPLEX_ASSEMBLY	0.0526024	-0.305779	4.0103	6.11244e-05	0.000112936	0.110425
GOBP_SPLEEN_DEVELOPMENT	0.0651573	-0.221468	4.04851	5.19696e-05	9.67177e-05	0.263941
GOBP_SPINDLE_ORGANIZATION	0.0573756	-0.270051	7.23537	5.01612e-13	1.89081e-12	18.1552
GOBP_SPINDLE_MIDZONE_ASSEMBLY	-0.0500293	0.0208262	-2.86713	0.00415153	0.00628657	-3.81065
GOBP_SPINDLE_LOCALIZATION	0.133447	-0.149941	9.313	1.53122e-20	9.87596e-20	35.1957
GOBP_SPINDLE_ELONGATION	0.0590234	-0.0257761	1.88775	0.0590908	0.0769459	-6.13478
GOBP_SPINDLE_ASSEMBLY_INVOLVED_IN_FEMALE_MEIOSIS	-0.111714	0.354959	-8.59865	9.39404e-18	5.06607e-17	28.8615
GOBP_SPINDLE_ASSEMBLY	0.0441745	-0.305493	5.33794	9.62569e-08	2.33032e-07	6.29349
GOBP_SPINAL_CORD_PATTERNING	-0.0640597	0.0222572	-3.37304	0.000746508	0.00123049	-2.23576
GOBP_SPINAL_CORD_OLIGODENDROCYTE_CELL_DIFFERENTIATION	-0.2465	0.443505	-14.1423	6.17882e-45	1.624e-43	90.8918
GOBP_SPINAL_CORD_MOTOR_NEURON_DIFFERENTIATION	0.0787168	-0.193845	3.94106	8.17269e-05	0.000148684	-0.164045
GOBP_SPINAL_CORD_MOTOR_NEURON_CELL_FATE_SPECIFICATION	-0.0591571	0.328412	-3.73826	0.000186423	0.000327923	-0.940508
GOBP_SPINAL_CORD_DEVELOPMENT	-0.0629418	0.0252541	-7.25885	4.22197e-13	1.60086e-12	18.3242
GOBP_SPINAL_CORD_ASSOCIATION_NEURON_DIFFERENTIATION	0.00731383	0.0823285	0.342866	0.731707	0.761676	-7.8554
GOBP_SPHINGOSINE_BIOSYNTHETIC_PROCESS	0.143278	-0.208885	7.35335	2.09904e-13	8.13524e-13	19.0098
GOBP_SPHINGOMYELIN_METABOLIC_PROCESS	-0.0662454	-0.126978	-3.25147	0.00115224	0.00186227	-2.63746
GOBP_SPHINGOMYELIN_CATABOLIC_PROCESS	-0.0675125	0.0314883	-2.92974	0.00340081	0.00519843	-3.62957
GOBP_SPHINGOMYELIN_BIOSYNTHETIC_PROCESS	-0.0637568	-0.23488	-2.27004	0.0232281	0.0320572	-5.34137
GOBP_SPHINGOLIPID_TRANSLOCATION	0.0817695	-0.30238	2.59176	0.00956391	0.0138573	-4.56077
GOBP_SPHINGOLIPID_METABOLIC_PROCESS	0.000829584	-0.152738	0.110086	0.912344	0.92459	-7.90805
GOBP_SPHINGOLIPID_MEDIATED_SIGNALING_PATHWAY	0.184992	-0.040721	9.37052	8.9391e-21	5.8438e-20	35.7273
GOBP_SPHINGOLIPID_BIOSYNTHETIC_PROCESS	-0.0146285	-0.116502	-1.80802	0.0706358	0.0907064	-6.28188
GOBP_SPHINGOID_METABOLIC_PROCESS	0.00257712	-0.189287	0.153314	0.878154	0.895242	-7.90236
GOBP_SPERMINE_METABOLIC_PROCESS	0.0555913	-0.16046	1.05163	0.292996	0.337073	-7.36184
GOBP_SPERMIDINE_METABOLIC_PROCESS	0.194578	-0.139671	5.56775	2.6534e-08	6.7684e-08	7.54101
GOBP_SPERMATOGENESIS_EXCHANGE_OF_CHROMOSOMAL_PROTEINS	0.127514	-0.289891	4.0641	4.86203e-05	9.06817e-05	0.327012
GOBP_SPERMATID_NUCLEUS_DIFFERENTIATION	0.108862	-0.218482	4.52981	5.97825e-06	1.22573e-05	2.32171
GOBP_SPERMATID_DIFFERENTIATION	-0.0050194	-0.100759	-0.711344	0.476889	0.522853	-7.66141
GOBP_SPERM_MOTILITY	-0.11018	0.233167	-16.5384	1.45997e-60	6.98338e-59	126.678
GOBP_SPERM_MITOCHONDRIAL_SHEATH_ASSEMBLY	-0.104387	0.587303	-14.7897	6.25003e-49	1.94078e-47	100.036
GOBP_SPERM_FLAGELLUM_ASSEMBLY	-0.0876502	0.251057	-7.53033	5.5407e-14	2.27446e-13	20.3173
GOBP_SPERM_EJACULATION	-0.1378	0.250198	-9.02896	2.08473e-19	1.26017e-18	32.6177
GOBP_SPERM_EGG_RECOGNITION	0.129464	-0.15066	6.51542	7.63022e-11	2.39252e-10	13.2367
GOBP_SPERM_DNA_CONDENSATION	0.0601463	-0.174928	2.71985	0.00654354	0.00968514	-4.22125
GOBP_SPERM_CAPACITATION	-0.148307	0.0905402	-11.0085	5.20685e-28	5.40403e-27	52.2095
GOBP_SPECIFICATION_OF_SYMMETRY	0.0355532	-0.165289	3.50937	0.000451335	0.000763561	-1.76781
GOBP_SPECIFICATION_OF_ANIMAL_ORGAN_IDENTITY	0.00669805	-0.187363	0.367492	0.71326	0.745395	-7.84666
GOBP_SOMITOGENESIS	0.00716018	-0.132812	0.6888	0.490966	0.53615	-7.67717
GOBP_SOMITE_SPECIFICATION	-0.166489	-0.319565	-5.96552	2.52893e-09	7.04095e-09	9.82377
GOBP_SOMITE_ROSTRAL_CAUDAL_AXIS_SPECIFICATION	-0.0826951	0.0810736	-4.50999	6.5637e-06	1.34006e-05	2.23242
GOBP_SOMITE_DEVELOPMENT	0.00456951	-0.138251	0.474985	0.634809	0.672906	-7.80143
GOBP_SOMATOSTATIN_RECEPTOR_SIGNALING_PATHWAY	-0.0166582	0.451495	-2.92507	0.00345219	0.00527277	-3.64321
GOBP_SOMATIC_STEM_CELL_POPULATION_MAINTENANCE	0.00862148	-0.197861	0.529969	0.596146	0.637009	-7.77384
GOBP_SOMATIC_STEM_CELL_DIVISION	-0.124991	-0.160967	-3.75936	0.000171411	0.000302552	-0.861655
GOBP_SOMATIC_MOTOR_NEURON_DIFFERENTIATION	-0.038097	-0.600109	-1.04652	0.295349	0.339374	-7.36719
GOBP_SOMATIC_DIVERSIFICATION_OF_T_CELL_RECEPTOR_GENES	0.0894855	-0.225427	2.72483	0.00644576	0.00954409	-4.20773
GOBP_SOMATIC_DIVERSIFICATION_OF_IMMUNOGLOBULINS_INVOLVED_IN_IMMUNE_RESPONSE	0.108913	-0.175149	8.35216	7.67873e-17	3.87763e-16	26.7911
GOBP_SOMATIC_DIVERSIFICATION_OF_IMMUNOGLOBULINS	0.10268	-0.170504	8.73689	2.81848e-18	1.56829e-17	30.0485
GOBP_SOMATIC_DIVERSIFICATION_OF_IMMUNE_RECEPTORS_VIA_SOMATIC_MUTATION	0.0572578	-0.0467239	2.68202	0.007331	0.0107802	-4.32321
GOBP_SOMATIC_DIVERSIFICATION_OF_IMMUNE_RECEPTORS	0.118221	-0.163789	10.6811	1.78568e-26	1.69145e-25	48.7081
GOBP_SOFT_PALATE_DEVELOPMENT	0.0883355	-0.594097	6.14377	8.39448e-10	2.42756e-09	10.8974
GOBP_SODIUM_ION_TRANSPORT	-0.0158674	0.0247005	-2.61303	0.00898893	0.0130611	-4.5055
GOBP_SODIUM_ION_TRANSMEMBRANE_TRANSPORT	-0.0306911	0.0192034	-4.40805	1.05493e-05	2.12005e-05	1.7794
GOBP_SODIUM_ION_IMPORT_ACROSS_PLASMA_MEMBRANE	-0.0985651	0.127528	-6.30481	3.01866e-10	9.06303e-10	11.8944
GOBP_SODIUM_ION_HOMEOSTASIS	-0.0452913	-0.01382	-3.77166	0.000163186	0.000288564	-0.81545
GOBP_SODIUM_ION_EXPORT_ACROSS_PLASMA_MEMBRANE	-0.0643198	-0.0513766	-2.32514	0.0200864	0.0279518	-5.21501
GOBP_SODIUM_INDEPENDENT_ORGANIC_ANION_TRANSPORT	-0.106627	0.1628	-4.77558	1.81969e-06	3.91765e-06	3.46112
GOBP_SODIUM_DEPENDENT_PHOSPHATE_TRANSPORT	-0.0429184	0.0945103	-1.05228	0.2927	0.336882	-7.36116
GOBP_SNRNA_TRANSPORT	0.0979726	-0.339774	2.51782	0.0118252	0.0169199	-4.74929
GOBP_SNRNA_TRANSCRIPTION_BY_RNA_POLYMERASE_III	0.0188847	-0.328784	0.695458	0.486786	0.532038	-7.67257
GOBP_SNRNA_TRANSCRIPTION_BY_RNA_POLYMERASE_II	0.0393786	-0.361186	1.96772	0.0491309	0.0646875	-5.98088
GOBP_SNRNA_TRANSCRIPTION	0.052791	-0.344716	2.7907	0.00527029	0.00787171	-4.02643
GOBP_SNRNA_PROCESSING	-0.000512171	-0.288041	-0.0245874	0.980385	0.98345	-7.9138
GOBP_SNRNA_MODIFICATION	0.219305	-0.175233	5.91969	3.34155e-09	9.19704e-09	9.55276
GOBP_SNRNA_METABOLIC_PROCESS	0.0477951	-0.28773	3.40259	0.000670356	0.0011102	-2.13589
GOBP_SNORNA_LOCALIZATION	0.0414374	-0.762359	3.66518	0.000248567	0.000432199	-1.21033
GOBP_SNO_S_RNA_PROCESSING	0.0813393	-0.371377	3.98193	6.88867e-05	0.000126369	-0.002597
GOBP_SNO_S_RNA_METABOLIC_PROCESS	0.0805306	-0.380051	4.15948	3.21883e-05	6.12055e-05	0.717989
GOBP_SNARE_COMPLEX_ASSEMBLY	-0.0241224	-0.164396	-0.911343	0.362139	0.408082	-7.49935
GOBP_SMOOTHENED_SIGNALING_PATHWAY_INVOLVED_IN_VENTRAL_SPINAL_CORD_PATTERNING	-0.0216185	-0.0899326	-0.720775	0.471066	0.517132	-7.65466
GOBP_SMOOTHENED_SIGNALING_PATHWAY_INVOLVED_IN_DORSAL_VENTRAL_NEURAL_TUBE_PATTERNING	0.0493333	-0.310569	1.83737	0.0661877	0.0855364	-6.22848
GOBP_SMOOTHENED_SIGNALING_PATHWAY	0.035336	-0.149553	3.74032	0.00018491	0.00032541	-0.932857
GOBP_SMOOTH_MUSCLE_TISSUE_DEVELOPMENT	0.0499198	-0.153947	2.06175	0.03926	0.0523172	-5.79175
GOBP_SMOOTH_MUSCLE_CONTRACTION	0.0870555	-0.135002	8.77561	2.00511e-18	1.12793e-17	30.3843
GOBP_SMOOTH_MUSCLE_CELL_PROLIFERATION	0.0371242	-0.170344	3.2311	0.00123749	0.0019912	-2.70333
GOBP_SMOOTH_MUSCLE_CELL_MIGRATION	-0.02088	-0.168195	-1.34229	0.179537	0.215025	-7.01441
GOBP_SMOOTH_MUSCLE_CELL_MATRIX_ADHESION	-0.089185	-0.15535	-2.35732	0.0184284	0.0257656	-5.13981
GOBP_SMOOTH_MUSCLE_CELL_DIFFERENTIATION	0.0881781	-0.178912	5.35855	8.59316e-08	2.08856e-07	6.40321
GOBP_SMOOTH_MUSCLE_CELL_CHEMOTAXIS	0.206388	-0.349443	5.80404	6.68888e-09	1.7926e-08	8.87821
GOBP_SMOOTH_MUSCLE_CELL_APOPTOTIC_PROCESS	0.0103735	-0.132019	0.46058	0.645111	0.682137	-7.80816
GOBP_SMOOTH_MUSCLE_ADAPTATION	0.401895	-0.100464	9.0171	2.32101e-19	1.3986e-18	32.5117
GOBP_SMALL_RNA_LOADING_ONTO_RISC	0.229115	-0.30684	8.44094	3.62724e-17	1.88103e-16	27.53
GOBP_SMALL_NUCLEOLAR_RIBONUCLEOPROTEIN_COMPLEX_ASSEMBLY	0.055342	-0.375615	2.63157	0.00851331	0.0124051	-4.45698
GOBP_SMALL_MOLECULE_METABOLIC_PROCESS	0.00753684	-0.191005	1.55544	0.119875	0.147919	-6.70601
GOBP_SMALL_MOLECULE_CATABOLIC_PROCESS	-0.037941	-0.170146	-6.46262	1.08153e-10	3.353e-10	12.8961
GOBP_SMALL_MOLECULE_BIOSYNTHETIC_PROCESS	-0.00744134	-0.19605	-1.25666	0.208909	0.246977	-7.12552
GOBP_SMALL_GTPASE_MEDIATED_SIGNAL_TRANSDUCTION	0.0832476	-0.224804	12.3966	5.2e-35	8.30813e-34	68.1941
GOBP_SMAD_PROTEIN_SIGNAL_TRANSDUCTION	-0.0885262	-0.165662	-6.8745	6.62713e-12	2.28449e-11	15.6262
GOBP_SMAD_PROTEIN_COMPLEX_ASSEMBLY	0.320465	-0.304025	11.9347	1.36111e-32	1.83572e-31	62.6703
GOBP_SLEEP	-0.207477	0.145165	-10.9777	7.29316e-28	7.53888e-27	51.8757
GOBP_SKIN_MORPHOGENESIS	0.154195	-0.396406	9.75074	2.35191e-22	1.72496e-21	39.3222
GOBP_SKIN_EPIDERMIS_DEVELOPMENT	0.0135483	-0.10189	1.40298	0.160657	0.194257	-6.93122
GOBP_SKIN_DEVELOPMENT	0.0342123	-0.0728807	5.65055	1.64724e-08	4.27981e-08	8.0033
GOBP_SKELETAL_SYSTEM_MORPHOGENESIS	0.0496352	-0.14666	5.06909	4.07549e-07	9.32976e-07	4.9003
GOBP_SKELETAL_SYSTEM_DEVELOPMENT	0.0761869	-0.161072	10.2818	1.15883e-24	9.88277e-24	44.5773
GOBP_SKELETAL_MYOFIBRIL_ASSEMBLY	0.0769286	-0.287324	2.57588	0.0100141	0.0144633	-4.60171
GOBP_SKELETAL_MUSCLE_TISSUE_REGENERATION	-0.0284096	-0.167185	-1.45751	0.14501	0.176836	-6.85333
GOBP_SKELETAL_MUSCLE_TISSUE_GROWTH	0.0457863	-0.308275	1.67563	0.0938447	0.117972	-6.51213
GOBP_SKELETAL_MUSCLE_THIN_FILAMENT_ASSEMBLY	-0.278735	-0.133664	-7.30618	2.97836e-13	1.14111e-12	18.6665
GOBP_SKELETAL_MUSCLE_SATELLITE_CELL_DIFFERENTIATION	-0.00578682	-0.075381	-0.241637	0.809067	0.832748	-7.88494
GOBP_SKELETAL_MUSCLE_SATELLITE_CELL_ACTIVATION	-0.0959713	-0.0526241	-4.19958	2.69948e-05	5.17905e-05	0.885044
GOBP_SKELETAL_MUSCLE_ORGAN_DEVELOPMENT	-0.00247016	-0.19309	-0.263532	0.792146	0.817409	-7.87942
GOBP_SKELETAL_MUSCLE_FIBER_DIFFERENTIATION	-0.0546616	0.161632	-3.23146	0.00123595	0.00198957	-2.70218
GOBP_SKELETAL_MUSCLE_CONTRACTION	-0.0838652	-0.14013	-6.64426	3.22096e-11	1.04221e-10	14.0795
GOBP_SKELETAL_MUSCLE_CELL_PROLIFERATION	0.000402069	-0.228955	0.0199188	0.984109	0.986671	-7.9139
GOBP_SKELETAL_MUSCLE_CELL_DIFFERENTIATION	-0.0836451	-0.0636078	-4.52595	6.08844e-06	1.247e-05	2.30425
GOBP_SKELETAL_MUSCLE_ATROPHY	0.0151397	-0.00305183	0.532094	0.594674	0.635712	-7.77271
GOBP_SKELETAL_MUSCLE_ADAPTATION	-0.110262	-0.113965	-5.45007	5.1658e-08	1.28328e-07	6.89565
GOBP_SKELETAL_MUSCLE_ACETYLCHOLINE_GATED_CHANNEL_CLUSTERING	0.00423601	-0.162294	0.175558	0.860645	0.880658	-7.89871
GOBP_SISTER_CHROMATID_SEGREGATION	0.0752992	-0.176084	8.81986	1.35634e-18	7.74293e-18	30.7699
GOBP_SISTER_CHROMATID_COHESION	0.0847164	-0.178269	6.42655	1.37037e-10	4.21118e-10	12.665
GOBP_SINOATRIAL_NODE_DEVELOPMENT	-0.0435721	-0.0141176	-1.62594	0.103997	0.129739	-6.59404
GOBP_SINOATRIAL_NODE_CELL_DIFFERENTIATION	0.154111	-0.120084	5.36698	8.20222e-08	1.99827e-07	6.44825
GOBP_SINOATRIAL_NODE_CELL_DEVELOPMENT	0.146799	-0.147342	4.85373	1.23161e-06	2.6945e-06	3.83599
GOBP_SINGLE_STRANDED_VIRAL_RNA_REPLICATION_VIA_DOUBLE_STRANDED_DNA_INTERMEDIATE	0.160002	-0.205123	9.67392	4.95997e-22	3.56313e-21	38.5846
GOBP_SINGLE_STRAND_BREAK_REPAIR	0.0487145	-0.209046	1.77164	0.0764883	0.0975729	-6.34691
GOBP_SINGLE_FERTILIZATION	0.0104987	-0.0408045	1.14878	0.250679	0.292408	-7.2551
GOBP_SIGNALING_RECEPTOR_LIGAND_PRECURSOR_PROCESSING	0.0559151	-0.145113	3.17674	0.00149434	0.00237817	-2.8771
GOBP_SIGNAL_TRANSDUCTION_INVOLVED_IN_REGULATION_OF_GENE_EXPRESSION	-0.0511489	-0.126917	-2.55605	0.0106029	0.0152566	-4.65251
GOBP_SIGNAL_TRANSDUCTION_IN_RESPONSE_TO_DNA_DAMAGE	0.0705605	-0.293341	9.27225	2.23764e-20	1.43481e-19	34.8211
GOBP_SIGNAL_TRANSDUCTION_IN_ABSENCE_OF_LIGAND	0.0779275	-0.25581	6.3686	1.99931e-10	6.06168e-10	12.2963
GOBP_SIGNAL_TRANSDUCTION_BY_P53_CLASS_MEDIATOR	0.0532459	-0.241028	6.10379	1.07789e-09	3.09039e-09	10.6539
GOBP_SIGNAL_RELEASE	0.00172042	-0.138018	0.406548	0.68435	0.718301	-7.83156
GOBP_SIGNAL_PEPTIDE_PROCESSING	0.197249	-0.25173	6.39889	1.64179e-10	5.01648e-10	12.4886
GOBP_SIGNAL_COMPLEX_ASSEMBLY	0.139109	-0.226883	4.67115	3.03782e-06	6.40588e-06	2.96965
GOBP_SIALYLATION	-0.0401361	0.0968179	-2.68166	0.00733882	0.0107895	-4.32417
GOBP_SIALIC_ACID_TRANSPORT	-0.128919	-0.473755	-2.1276	0.0333968	0.0449317	-5.65404
GOBP_SHORT_TERM_MEMORY	0.0269085	-0.440729	1.35797	0.174505	0.209521	-6.99326
GOBP_SHORT_CHAIN_FATTY_ACID_METABOLIC_PROCESS	-0.0907697	-0.243123	-4.37181	1.2458e-05	2.48611e-05	1.62084
GOBP_SHORT_CHAIN_FATTY_ACID_CATABOLIC_PROCESS	-0.133991	-0.36107	-4.54586	5.54122e-06	1.13855e-05	2.39429
GOBP_SEX_DIFFERENTIATION	0.00019772	-0.133082	0.0266627	0.978729	0.982293	-7.91375
GOBP_SEX_DETERMINATION	-0.135405	0.012536	-6.50549	8.14941e-11	2.54599e-10	13.1724
GOBP_SERTOLI_CELL_DIFFERENTIATION	0.164034	-0.176681	6.80685	1.06021e-11	3.57944e-11	15.1663
GOBP_SERTOLI_CELL_DEVELOPMENT	0.219489	-0.132119	7.96667	1.82485e-15	8.33028e-15	23.6723
GOBP_SEROTONIN_UPTAKE	-0.0012192	0.28089	-0.0807116	0.935673	0.945743	-7.91085
GOBP_SEROTONIN_TRANSPORT	-0.0349973	-0.0163115	-5.75081	9.16634e-09	2.43078e-08	8.57218
GOBP_SEROTONIN_SECRETION	-0.0687553	-0.240582	-12.7868	4.0345e-37	7.15891e-36	73.017
GOBP_SEROTONIN_RECEPTOR_SIGNALING_PATHWAY	-0.0881346	0.264748	-10.7204	1.17411e-26	1.13023e-25	49.1233
GOBP_SEROTONIN_METABOLIC_PROCESS	-0.0923478	0.124255	-3.21473	0.00131019	0.00210117	-2.75597
GOBP_SERINE_TRANSPORT	0.199184	-0.121818	7.15856	8.78076e-13	3.24475e-12	17.6062
GOBP_SERINE_PHOSPHORYLATION_OF_STAT_PROTEIN	0.0608015	-0.225649	2.59205	0.00955574	0.0138533	-4.56001
GOBP_SERINE_FAMILY_AMINO_ACID_METABOLIC_PROCESS	-0.0187574	-0.183835	-1.12091	0.262357	0.304738	-7.28668
GOBP_SERINE_FAMILY_AMINO_ACID_CATABOLIC_PROCESS	-0.0615618	-0.28422	-2.56728	0.0102656	0.0147989	-4.62378
GOBP_SERINE_FAMILY_AMINO_ACID_BIOSYNTHETIC_PROCESS	0.030285	-0.23952	1.16384	0.244518	0.285611	-7.2377
GOBP_SEQUESTERING_OF_ZINC_ION	0.0681429	0.309702	3.84915	0.000119334	0.000213619	-0.521
GOBP_SEQUESTERING_OF_TRIGLYCERIDE	0.104706	-0.243184	4.21856	2.48234e-05	4.7875e-05	0.964711
GOBP_SEQUESTERING_OF_METAL_ION	0.134986	0.166434	5.18128	2.25066e-07	5.27948e-07	5.47296
GOBP_SEQUESTERING_OF_IRON_ION	0.200613	-0.00217296	3.45682	0.000549075	0.000919423	-1.95037
GOBP_SEQUESTERING_OF_EXTRACELLULAR_LIGAND_FROM_RECEPTOR	0.021623	-0.20681	0.662226	0.507843	0.552699	-7.6951
GOBP_SEQUESTERING_OF_CALCIUM_ION	0.0737461	-0.104354	8.3741	6.38405e-17	3.24084e-16	26.973
GOBP_SEQUESTERING_OF_BMP_IN_EXTRACELLULAR_MATRIX	0.191296	-0.023752	2.71012	0.0067384	0.00996206	-4.24761
GOBP_SEQUESTERING_OF_ACTIN_MONOMERS	0.0858008	-0.135386	2.28811	0.0221536	0.0306567	-5.30026
GOBP_SEPTUM_PRIMUM_DEVELOPMENT	0.33973	-0.292169	6.82407	9.41112e-12	3.19133e-11	15.2829
GOBP_SENSORY_SYSTEM_DEVELOPMENT	-0.00706087	-0.165071	-1.16667	0.243375	0.284405	-7.23441
GOBP_SENSORY_PERCEPTION_OF_UMAMI_TASTE	-0.143767	0.332525	-8.61153	8.40399e-18	4.54169e-17	28.9712
GOBP_SENSORY_PERCEPTION_OF_TEMPERATURE_STIMULUS	-0.0349104	0.162504	-1.98673	0.0469821	0.0620174	-5.94335
GOBP_SENSORY_PERCEPTION_OF_TASTE	0.000974889	0.212478	0.186739	0.85187	0.87307	-7.89669
GOBP_SENSORY_PERCEPTION_OF_SWEET_TASTE	-0.11629	0.123444	-5.3528	8.86974e-08	2.15136e-07	6.37258
GOBP_SENSORY_PERCEPTION_OF_SOUR_TASTE	-0.099794	0.413905	-15.8256	1.12824e-55	4.36137e-54	115.479
GOBP_SENSORY_PERCEPTION_OF_SMELL	0.030774	-0.0737458	3.19261	0.00141471	0.00225703	-2.82668
GOBP_SENSORY_PERCEPTION_OF_PAIN	-0.066506	-0.0175745	-6.99289	2.88144e-12	1.02117e-11	16.4417
GOBP_SENSORY_PERCEPTION_OF_MECHANICAL_STIMULUS	-0.00599889	-0.018391	-0.932361	0.351174	0.397005	-7.48
GOBP_SENSORY_PERCEPTION_OF_LIGHT_STIMULUS	-0.0787533	0.0724293	-12.3346	1.11075e-34	1.74569e-33	67.4409
GOBP_SENSORY_PERCEPTION_OF_CHEMICAL_STIMULUS	0.00918488	0.0669242	1.47767	0.139531	0.170587	-6.82379
GOBP_SENSORY_PERCEPTION_OF_BITTER_TASTE	-0.00488217	0.116236	-1.18794	0.234887	0.275405	-7.2094
GOBP_SENSORY_PERCEPTION	-0.0501353	0.0481191	-12.6595	2.00053e-36	3.40842e-35	71.4276
GOBP_SENSORY_ORGAN_MORPHOGENESIS	0.0396872	-0.148331	6.3581	2.14027e-10	6.47887e-10	12.2298
GOBP_SENSORY_ORGAN_DEVELOPMENT	0.00913362	-0.15589	1.77309	0.0762474	0.0972959	-6.34434
GOBP_SEMINIFEROUS_TUBULE_DEVELOPMENT	-0.0330926	-0.162568	-1.39706	0.16243	0.196154	-6.93949
GOBP_SEMICIRCULAR_CANAL_MORPHOGENESIS	0.106308	-0.178288	2.73812	0.00619105	0.00918284	-4.17148
GOBP_SEMICIRCULAR_CANAL_DEVELOPMENT	0.165782	-0.220724	4.76626	1.90569e-06	4.09594e-06	3.4168
GOBP_SEMI_LUNAR_VALVE_DEVELOPMENT	0.1016	-0.22779	5.7369	9.94853e-09	2.63096e-08	8.49268
GOBP_SEMAPHORIN_PLEXIN_SIGNALING_PATHWAY_INVOLVED_IN_NEURON_PROJECTION_GUIDANCE	0.189815	-0.195649	8.53431	1.63477e-17	8.70633e-17	28.3154
GOBP_SEMAPHORIN_PLEXIN_SIGNALING_PATHWAY	0.0665184	-0.163941	4.38115	1.19369e-05	2.3877e-05	1.66156
GOBP_SELF_PROTEOLYSIS	0.00444152	0.0045519	0.169991	0.865021	0.884584	-7.89967
GOBP_SELECTIVE_AUTOPHAGY	0.0711833	-0.217054	5.03778	4.79966e-07	1.09001e-06	4.7427
GOBP_SEGMENTATION	-0.000794053	-0.150784	-0.0881758	0.929739	0.940239	-7.91022
GOBP_SEGMENT_SPECIFICATION	-0.103407	-0.293035	-5.05095	4.48089e-07	1.02153e-06	4.80891
GOBP_SECRETORY_GRANULE_ORGANIZATION	0.165937	-0.22062	10.5984	4.29248e-26	3.9636e-25	47.8396
GOBP_SECRETORY_GRANULE_LOCALIZATION	0.0523606	0.129568	2.2557	0.0241128	0.0331653	-5.37377
GOBP_SECRETION_OF_LYSOSOMAL_ENZYMES	0.184667	-0.298008	5.45896	4.91453e-08	1.22402e-07	6.94392
GOBP_SECRETION_BY_TISSUE	0.0165094	0.0849162	1.35552	0.175286	0.210359	-6.99658
GOBP_SECRETION	0.0536693	-0.149348	13.1547	3.62089e-39	7.20529e-38	77.6971
GOBP_SECONDARY_PALATE_DEVELOPMENT	0.116036	-0.319981	6.22103	5.15545e-10	1.5229e-09	11.3725
GOBP_SECONDARY_METABOLITE_BIOSYNTHETIC_PROCESS	0.121796	-0.17712	7.50063	6.94294e-14	2.82598e-13	20.0958
GOBP_SECONDARY_METABOLIC_PROCESS	0.0177677	-0.206131	1.22434	0.220856	0.260142	-7.16556
GOBP_SECONDARY_HEART_FIELD_SPECIFICATION	0.0975165	-0.207182	2.94114	0.00327829	0.0050246	-3.5962
GOBP_SECONDARY_ALCOHOL_METABOLIC_PROCESS	-0.000266615	-0.238695	-0.0276487	0.977943	0.981768	-7.91372
GOBP_SECOND_MESSENGER_MEDIATED_SIGNALING	0.0263962	-0.11734	4.95542	7.34685e-07	1.63717e-06	4.33279
GOBP_SEBACEOUS_GLAND_DEVELOPMENT	0.106707	-0.195407	3.11554	0.00184175	0.00289101	-3.0692
GOBP_SCHWANN_CELL_PROLIFERATION	0.090521	-0.296316	2.67741	0.0074325	0.0109107	-4.33553
GOBP_SCHWANN_CELL_DIFFERENTIATION	-0.0477427	-0.261616	-3.14814	0.00164838	0.0026066	-2.96732
GOBP_SCHWANN_CELL_DEVELOPMENT	-0.0741152	-0.26643	-4.45099	8.64883e-06	1.74861e-05	1.96894
GOBP_SCF_DEPENDENT_PROTEASOMAL_UBIQUITIN_DEPENDENT_PROTEIN_CATABOLIC_PROCESS	-0.0163255	-0.170144	-1.18462	0.2362	0.276734	-7.21334
GOBP_SCARNA_LOCALIZATION_TO_CAJAL_BODY	0.236113	-0.214657	5.03697	4.81978e-07	1.09426e-06	4.73867
GOBP_SATELLITE_CELL_ACTIVATION_INVOLVED_IN_SKELETAL_MUSCLE_REGENERATION	-0.0414055	-0.290671	-1.22545	0.220438	0.259691	-7.16421
GOBP_SARCOPLASMIC_RETICULUM_CALCIUM_ION_TRANSPORT	-0.0482036	-0.110583	-3.1907	0.00142405	0.00227099	-2.83274
GOBP_SARCOMERE_ORGANIZATION	0.0665122	-0.113041	3.84944	0.000119192	0.000213414	-0.519878
GOBP_SALIVARY_GLAND_DEVELOPMENT	-0.0646949	-0.177071	-3.88634	0.000102485	0.000184444	-0.377577
GOBP_SALIVA_SECRETION	-0.105567	0.328128	-8.46739	2.8967e-17	1.51545e-16	27.7516
GOBP_SA_NODE_CELL_TO_ATRIAL_CARDIAC_MUSCLE_CELL_SIGNALING	-0.215107	0.0582847	-8.4089	4.75895e-17	2.43513e-16	27.2624
GOBP_SA_NODE_CELL_TO_ATRIAL_CARDIAC_MUSCLE_CELL_COMMUNICATION	-0.211528	0.0823938	-8.80017	1.6143e-18	9.14772e-18	30.5981
GOBP_S_SHAPED_BODY_MORPHOGENESIS	0.0155277	-0.172992	0.624408	0.532375	0.575979	-7.7194
GOBP_S_ADENOSYLMETHIONINE_METABOLIC_PROCESS	-0.00498954	-0.229876	-0.209623	0.833967	0.856774	-7.89216
GOBP_S_ADENOSYLMETHIONINE_CYCLE	0.105971	-0.311897	3.24231	0.00118988	0.00192022	-2.66713
GOBP_RUFFLE_ORGANIZATION	0.0908983	-0.281326	6.50675	8.08162e-11	2.52788e-10	13.1806
GOBP_RUFFLE_ASSEMBLY	0.0943348	-0.307228	6.62408	3.69095e-11	1.18829e-10	13.9464
GOBP_RRNA_TRANSPORT	0.0710733	-0.0541319	1.64924	0.0991323	0.123992	-6.55594
GOBP_RRNA_TRANSCRIPTION	0.125591	-0.262657	6.4916	8.93394e-11	2.78431e-10	13.0827
GOBP_RRNA_PSEUDOURIDINE_SYNTHESIS	0.207875	-0.241352	7.09137	1.42635e-12	5.18375e-12	17.1307
GOBP_RRNA_MODIFICATION	0.0591758	-0.227494	3.41816	0.000633202	0.0010507	-2.08293
GOBP_RRNA_METHYLATION	-0.00949787	-0.23177	-0.480874	0.630617	0.669016	-7.79862
GOBP_RRNA_METABOLIC_PROCESS	0.0398837	-0.251216	3.66998	0.000243944	0.000424737	-1.19274
GOBP_RRNA_CATABOLIC_PROCESS	0.0745214	-0.309556	4.40673	1.06136e-05	2.13241e-05	1.77361
GOBP_RRNA_BASE_METHYLATION	0.0214815	-0.285513	0.656378	0.511597	0.55637	-7.69895
GOBP_RRNA_5_END_PROCESSING	0.0328777	-0.310272	0.939964	0.347261	0.392984	-7.47289
GOBP_RRNA_3_END_PROCESSING	-0.0261761	-0.210876	-0.916279	0.359545	0.405634	-7.49484
GOBP_ROUNDABOUT_SIGNALING_PATHWAY	-0.00701067	-0.324824	-0.195079	0.845335	0.867065	-7.8951
GOBP_ROSTROCAUDAL_NEURAL_TUBE_PATTERNING	-0.000952122	0.280401	-0.0295741	0.976407	0.980629	-7.91367
GOBP_ROOF_OF_MOUTH_DEVELOPMENT	0.0642019	-0.226117	5.04979	4.50825e-07	1.02747e-06	4.80305
GOBP_RNA_SURVEILLANCE	0.0581246	-0.437389	3.02628	0.00248273	0.00384854	-3.34271
GOBP_RNA_STABILIZATION	0.0436064	-0.165617	2.84338	0.00447365	0.00673671	-3.87833
GOBP_RNA_SPLICING_VIA_TRANSESTERIFICATION_REACTIONS	0.0536224	-0.288321	5.47742	4.42998e-08	1.10872e-07	7.04443
GOBP_RNA_SPLICING_VIA_ENDONUCLEOLYTIC_CLEAVAGE_AND_LIGATION	0.0463119	-0.629785	3.89429	9.91858e-05	0.000178799	-0.346724
GOBP_RNA_SPLICING	0.0536188	-0.299862	6.33654	2.46057e-10	7.43092e-10	12.0938
GOBP_RNA_SECONDARY_STRUCTURE_UNWINDING	0.0392576	-0.559425	2.51345	0.0119725	0.0171185	-4.76026
GOBP_RNA_PROCESSING	0.0511308	-0.279655	7.20555	6.23825e-13	2.34003e-12	17.9414
GOBP_RNA_POLYMERASE_II_PREINITIATION_COMPLEX_ASSEMBLY	0.0864465	-0.249243	4.58361	4.63071e-06	9.58374e-06	2.56599
GOBP_RNA_POLYMERASE_I_PREINITIATION_COMPLEX_ASSEMBLY	0.103787	-0.425663	4.36059	1.31128e-05	2.61068e-05	1.57202
GOBP_RNA_POLYADENYLATION	0.0545063	-0.363612	4.08361	4.47192e-05	8.39343e-05	0.406229
GOBP_RNA_PHOSPHODIESTER_BOND_HYDROLYSIS_EXONUCLEOLYTIC	0.123756	-0.307554	8.09791	6.30631e-16	2.97761e-15	24.7178
GOBP_RNA_PHOSPHODIESTER_BOND_HYDROLYSIS_ENDONUCLEOLYTIC	0.00775399	-0.33945	0.920358	0.35741	0.403461	-7.4911
GOBP_RNA_PHOSPHODIESTER_BOND_HYDROLYSIS	0.0515773	-0.321933	6.46676	1.05245e-10	3.26547e-10	12.9227
GOBP_RNA_MODIFICATION	0.0502283	-0.243842	5.35975	8.53647e-08	2.07707e-07	6.40962
GOBP_RNA_METHYLATION	0.0145465	-0.265378	1.1623	0.245142	0.286254	-7.23949
GOBP_RNA_MEDIATED_GENE_SILENCING_BY_INHIBITION_OF_TRANSLATION	0.144685	-0.324728	5.6998	1.23665e-08	3.2481e-08	8.28148
GOBP_RNA_LOCALIZATION	0.0575026	-0.320991	6.24138	4.52977e-10	1.34517e-09	11.4986
GOBP_RNA_INTERFERENCE	0.194582	-0.335286	8.66648	5.21543e-18	2.85865e-17	29.4416
GOBP_RNA_IMPORT_INTO_MITOCHONDRION	0.142815	-0.0920873	2.83046	0.00465818	0.00699955	-3.9149
GOBP_RNA_GUANINE_N7_METHYLATION	0.144851	-0.15768	2.82104	0.00479713	0.00720131	-3.94148
GOBP_RNA_EXPORT_FROM_NUCLEUS	0.0490027	-0.299441	4.25446	2.11636e-05	4.11671e-05	1.11633
GOBP_RNA_DESTABILIZATION	0.0399546	-0.312691	3.80115	0.000144961	0.000257104	-0.704107
GOBP_RNA_DEPENDENT_DNA_BIOSYNTHETIC_PROCESS	0.07195	-0.198491	5.1744	2.33488e-07	5.47198e-07	5.43751
GOBP_RNA_DECAPPING	-0.00774938	-0.301041	-0.455772	0.648565	0.685224	-7.81036
GOBP_RNA_CATABOLIC_PROCESS	0.0592363	-0.290634	7.40185	1.46151e-13	5.74827e-13	19.3651
GOBP_RNA_CAPPING	0.0279021	-0.249653	0.888298	0.374404	0.420672	-7.52006
GOBP_RNA_5_END_PROCESSING	0.0261929	-0.414103	1.61374	0.106617	0.132772	-6.61377
GOBP_RNA_3_END_PROCESSING	0.036757	-0.306285	3.4234	0.00062114	0.00103157	-2.06505
GOBP_RIGHTING_REFLEX	-0.16389	-0.228153	-4.58648	4.5677e-06	9.4635e-06	2.5791
GOBP_RIG_I_SIGNALING_PATHWAY	0.238305	-0.254579	11.2684	2.92808e-29	3.27749e-28	55.0616
GOBP_RIBOSOME_DISASSEMBLY	0.165574	-0.381018	5.86621	4.61331e-09	1.25449e-08	9.23921
GOBP_RIBOSOME_BIOGENESIS	0.0334733	-0.238099	2.85209	0.00435303	0.00657049	-3.85359
GOBP_RIBOSOME_ASSOCIATED_UBIQUITIN_DEPENDENT_PROTEIN_CATABOLIC_PROCESS	0.0592185	-0.349492	1.85874	0.0630963	0.0817884	-6.18905
GOBP_RIBOSOME_ASSEMBLY	0.0250377	-0.0898898	0.927091	0.353904	0.399738	-7.48489
GOBP_RIBOSOMAL_SUBUNIT_EXPORT_FROM_NUCLEUS	0.0348844	-0.194724	1.36025	0.173784	0.208719	-6.99016
GOBP_RIBOSOMAL_SMALL_SUBUNIT_EXPORT_FROM_NUCLEUS	0.0131122	-0.121537	0.372854	0.709266	0.741422	-7.84468
GOBP_RIBOSOMAL_SMALL_SUBUNIT_BIOGENESIS	0.0281048	-0.222309	1.35413	0.175728	0.210792	-6.99846
GOBP_RIBOSOMAL_SMALL_SUBUNIT_ASSEMBLY	0.0732519	-0.114063	1.86133	0.0627295	0.081354	-6.18423
GOBP_RIBOSOMAL_LARGE_SUBUNIT_EXPORT_FROM_NUCLEUS	0.0836335	-0.18707	2.39932	0.0164455	0.0231615	-5.0401
GOBP_RIBOSOMAL_LARGE_SUBUNIT_BIOGENESIS	-0.00948428	-0.169057	-0.419165	0.675105	0.709759	-7.82636
GOBP_RIBOSOMAL_LARGE_SUBUNIT_ASSEMBLY	-0.087022	-0.0627019	-2.4072	0.0160949	0.0226885	-5.02119
GOBP_RIBOSE_PHOSPHATE_METABOLIC_PROCESS	0.0684621	-0.182637	8.49714	2.24745e-17	1.18626e-16	28.0017
GOBP_RIBOSE_PHOSPHATE_BIOSYNTHETIC_PROCESS	0.0724723	-0.199748	7.13858	1.01479e-12	3.73739e-12	17.4643
GOBP_RIBONUCLEOTIDE_CATABOLIC_PROCESS	0.109598	-0.247271	7.58457	3.6613e-14	1.52409e-13	20.7242
GOBP_RIBONUCLEOSIDE_TRIPHOSPHATE_METABOLIC_PROCESS	0.138045	-0.138647	9.34886	1.09512e-20	7.12896e-20	35.5268
GOBP_RIBONUCLEOSIDE_TRIPHOSPHATE_BIOSYNTHETIC_PROCESS	0.164944	-0.115633	10.5268	9.12168e-26	8.28373e-25	47.0933
GOBP_RIBONUCLEOSIDE_MONOPHOSPHATE_METABOLIC_PROCESS	0.0703882	-0.205327	5.36344	8.36435e-08	2.03648e-07	6.42932
GOBP_RIBONUCLEOSIDE_MONOPHOSPHATE_CATABOLIC_PROCESS	0.048223	-0.111629	2.20076	0.0277778	0.0378346	-5.49597
GOBP_RIBONUCLEOSIDE_MONOPHOSPHATE_BIOSYNTHETIC_PROCESS	0.101377	-0.278793	5.62134	1.95035e-08	5.04185e-08	7.83947
GOBP_RIBONUCLEOSIDE_METABOLIC_PROCESS	0.0548816	-0.185184	3.14559	0.00166281	0.00262726	-2.97533
GOBP_RIBONUCLEOSIDE_DIPHOSPHATE_METABOLIC_PROCESS	0.0723961	-0.135097	5.73388	1.0127e-08	2.67633e-08	8.47541
GOBP_RIBONUCLEOSIDE_DIPHOSPHATE_CATABOLIC_PROCESS	0.0806302	-0.333103	2.67252	0.00754168	0.0110563	-4.3486
GOBP_RIBONUCLEOSIDE_DIPHOSPHATE_BIOSYNTHETIC_PROCESS	0.148607	-0.192332	3.90508	9.48713e-05	0.000171342	-0.304781
GOBP_RIBONUCLEOSIDE_CATABOLIC_PROCESS	-0.0196905	-0.0922071	-1.12195	0.261914	0.304361	-7.28552
GOBP_RIBONUCLEOPROTEIN_COMPLEX_SUBUNIT_ORGANIZATION	0.0553338	-0.287831	5.5839	2.41898e-08	6.20745e-08	7.63068
GOBP_RIBONUCLEOPROTEIN_COMPLEX_LOCALIZATION	0.0197805	-0.629171	1.77473	0.0759759	0.0969978	-6.34143
GOBP_RIBONUCLEOPROTEIN_COMPLEX_DISASSEMBLY	0.0913993	-0.22064	2.38896	0.0169163	0.0237941	-5.06486
GOBP_RIBONUCLEOPROTEIN_COMPLEX_BIOGENESIS	0.041919	-0.277774	4.58981	4.49562e-06	9.31919e-06	2.59432
GOBP_RIBOFLAVIN_TRANSPORT	-0.0862367	0.25256	-8.11262	5.59269e-16	2.64879e-15	24.836
GOBP_RIBOFLAVIN_METABOLIC_PROCESS	-0.0349697	-0.144324	-1.71018	0.0872672	0.110207	-6.45374
GOBP_RHYTHMIC_PROCESS	0.0808956	-0.221703	8.41581	4.48869e-17	2.30142e-16	27.32
GOBP_RHYTHMIC_BEHAVIOR	-0.0168354	-0.207006	-1.07411	0.282803	0.326226	-7.33798
GOBP_RHOMBOMERE_DEVELOPMENT	-0.0370299	0.156553	-1.28915	0.197379	0.234317	-7.08422
GOBP_RHODOPSIN_MEDIATED_SIGNALING_PATHWAY	-0.123006	0.0827686	-7.82091	5.8246e-15	2.56462e-14	22.5308
GOBP_RHO_PROTEIN_SIGNAL_TRANSDUCTION	0.11402	-0.257628	11.4221	5.17775e-30	5.99607e-29	56.7789
GOBP_REVERSIBLE_DIFFERENTIATION	0.276819	-0.0855667	5.90813	3.58356e-09	9.83498e-09	9.48477
GOBP_REVERSE_CHOLESTEROL_TRANSPORT	-0.159695	-0.178551	-7.73274	1.16378e-14	5.01526e-14	21.8504
GOBP_RETROGRADE_VESICLE_MEDIATED_TRANSPORT_GOLGI_TO_ENDOPLASMIC_RETICULUM	0.174464	-0.266979	10.4624	1.78844e-25	1.59407e-24	46.4268
GOBP_RETROGRADE_TRANSPORT_VESICLE_RECYCLING_WITHIN_GOLGI	-0.0301375	-0.387886	-1.18525	0.235951	0.276526	-7.21259
GOBP_RETROGRADE_TRANSPORT_ENDOSOME_TO_GOLGI	0.0738926	-0.300024	6.18682	6.40193e-10	1.87315e-09	11.1614
GOBP_RETROGRADE_TRANS_SYNAPTIC_SIGNALING_BY_LIPID	0.304818	-0.00166179	13.775	9.60206e-43	2.3108e-41	85.8774
GOBP_RETROGRADE_TRANS_SYNAPTIC_SIGNALING	0.267389	-0.0671031	13.236	1.25471e-39	2.56981e-38	78.7496
GOBP_RETROGRADE_AXONAL_TRANSPORT	-0.104207	-0.0151181	-4.79299	1.669e-06	3.60533e-06	3.54409
GOBP_RETINOL_METABOLIC_PROCESS	-0.184859	-0.26973	-15.0216	2.10567e-50	6.75655e-49	103.407
GOBP_RETINOIC_ACID_RECEPTOR_SIGNALING_PATHWAY	0.0388949	-0.380368	2.66479	0.0077172	0.011305	-4.3692
GOBP_RETINOIC_ACID_METABOLIC_PROCESS	-0.250394	0.108844	-13.7409	1.52366e-42	3.58828e-41	85.4187
GOBP_RETINOIC_ACID_CATABOLIC_PROCESS	-0.167148	0.499388	-10.4457	2.12827e-25	1.88605e-24	46.2546
GOBP_RETINAL_ROD_CELL_DIFFERENTIATION	-0.210152	-0.0591737	-7.45332	9.92818e-14	3.97179e-13	19.7446
GOBP_RETINAL_ROD_CELL_DEVELOPMENT	-0.194119	-0.04107	-6.47519	9.95564e-11	3.09396e-10	12.9769
GOBP_RETINAL_PIGMENT_EPITHELIUM_DEVELOPMENT	0.0438114	-0.164894	1.23481	0.216934	0.255718	-7.15271
GOBP_RETINAL_METABOLIC_PROCESS	-0.179913	-0.398288	-10.7286	1.076e-26	1.03969e-25	49.2097
GOBP_RETINAL_GANGLION_CELL_AXON_GUIDANCE	-0.109901	0.111884	-5.89186	3.95342e-09	1.08077e-08	9.38927
GOBP_RETINAL_CONE_CELL_DIFFERENTIATION	0.162879	-0.0163039	6.54055	6.45717e-11	2.03965e-10	13.3998
GOBP_RETINAL_CELL_PROGRAMMED_CELL_DEATH	0.277351	-0.21231	7.53394	5.39012e-14	2.21501e-13	20.3444
GOBP_RETINAL_CELL_APOPTOTIC_PROCESS	-0.0769569	-0.0842857	-2.84173	0.0044969	0.00677041	-3.88302
GOBP_RETINAL_BLOOD_VESSEL_MORPHOGENESIS	-0.070522	-0.148199	-2.22314	0.026231	0.0358737	-5.44657
GOBP_RETINA_VASCULATURE_MORPHOGENESIS_IN_CAMERA_TYPE_EYE	-0.025283	-0.137434	-1.02642	0.304722	0.348895	-7.388
GOBP_RETINA_VASCULATURE_DEVELOPMENT_IN_CAMERA_TYPE_EYE	0.0442092	-0.183891	1.896	0.0579921	0.0756047	-6.11921
GOBP_RETINA_MORPHOGENESIS_IN_CAMERA_TYPE_EYE	-0.0551198	-0.158451	-5.49889	3.9247e-08	9.85463e-08	7.16172
GOBP_RETINA_LAYER_FORMATION	-0.0744552	-0.221428	-6.08014	1.24876e-09	3.57099e-09	10.5106
GOBP_RETINA_HOMEOSTASIS	-0.0662788	0.0196981	-7.59549	3.36706e-14	1.40617e-13	20.8065
GOBP_RETINA_DEVELOPMENT_IN_CAMERA_TYPE_EYE	-0.000148551	-0.159203	-0.0184458	0.985284	0.987721	-7.91393
GOBP_RETICULOPHAGY	0.14628	-0.219748	4.9614	7.1245e-07	1.58991e-06	4.36237
GOBP_RESPONSE_TO_ZINC_ION	-0.0372026	0.0026992	-2.09277	0.0363976	0.0487051	-5.72742
GOBP_RESPONSE_TO_YEAST	-0.106754	-0.37214	-4.10414	4.09333e-05	7.71293e-05	0.490051
GOBP_RESPONSE_TO_XENOBIOTIC_STIMULUS	0.00514506	-0.111249	0.91145	0.362082	0.408078	-7.49925
GOBP_RESPONSE_TO_X_RAY	0.0174501	-0.112984	1.02725	0.304331	0.348499	-7.38715
GOBP_RESPONSE_TO_WOUNDING	0.0597356	-0.15335	7.99126	1.49734e-15	6.88007e-15	23.8669
GOBP_RESPONSE_TO_WATER_DEPRIVATION	-0.0194841	-0.220258	-0.705361	0.480604	0.526177	-7.66564
GOBP_RESPONSE_TO_WATER	-0.00831623	-0.316186	-0.309362	0.757053	0.785049	-7.86631
GOBP_RESPONSE_TO_VITAMIN_K	0.244504	-0.0852346	5.98168	2.29124e-09	6.40931e-09	9.9198
GOBP_RESPONSE_TO_VITAMIN_E	0.146287	-0.179385	4.5756	4.811e-06	9.94084e-06	2.52945
GOBP_RESPONSE_TO_VITAMIN_D	0.0240399	-0.134192	1.46477	0.143019	0.174547	-6.84275
GOBP_RESPONSE_TO_VITAMIN_A	-0.223099	0.172763	-11.0225	4.46813e-28	4.67514e-27	52.3611
GOBP_RESPONSE_TO_VITAMIN	0.0467874	-0.0355468	3.9323	8.47584e-05	0.000153872	-0.198427
GOBP_RESPONSE_TO_VIRUS	0.136054	-0.245149	19.5314	2.89253e-83	2.44784e-81	178.729
GOBP_RESPONSE_TO_UV_C	0.264119	-0.288381	9.95169	3.2517e-23	2.53199e-22	41.2787
GOBP_RESPONSE_TO_UV_B	-0.148047	0.0192165	-6.79168	1.17735e-11	3.95412e-11	15.0638
GOBP_RESPONSE_TO_UV_A	0.152933	-0.187204	5.13432	2.88987e-07	6.71377e-07	5.23176
GOBP_RESPONSE_TO_UV	0.0708585	-0.213748	7.88426	3.52624e-15	1.57698e-14	23.0243
GOBP_RESPONSE_TO_TYPE_I_INTERFERON	0.246107	-0.281655	16.301	6.52408e-59	2.9729e-57	122.897
GOBP_RESPONSE_TO_TUMOR_NECROSIS_FACTOR	0.125152	-0.250992	17.3404	2.65247e-66	1.53584e-64	139.834
GOBP_RESPONSE_TO_TUMOR_CELL	0.0105955	-0.428111	1.19035	0.233938	0.274335	-7.20654
GOBP_RESPONSE_TO_TRANSFORMING_GROWTH_FACTOR_BETA	0.0674387	-0.220173	6.07817	1.26412e-09	3.61224e-09	10.4987
GOBP_RESPONSE_TO_TOXIC_SUBSTANCE	-0.078319	-0.124279	-9.96586	2.82412e-23	2.21247e-22	41.4181
GOBP_RESPONSE_TO_TOPOLOGICALLY_INCORRECT_PROTEIN	0.0268905	-0.326848	2.46805	0.0136034	0.0193462	-4.87314
GOBP_RESPONSE_TO_THYROXINE	0.156433	-0.266365	4.19298	2.779e-05	5.3263e-05	0.857473
GOBP_RESPONSE_TO_THYROID_HORMONE	0.028364	-0.295866	2.20251	0.0276539	0.0376791	-5.49212
GOBP_RESPONSE_TO_THYROGLOBULIN_TRIIODOTHYRONINE	0.0227155	-0.25911	0.640813	0.52166	0.565977	-7.70903
GOBP_RESPONSE_TO_TESTOSTERONE	0.0552939	-0.165777	4.07422	4.65584e-05	8.71316e-05	0.36805
GOBP_RESPONSE_TO_TEMPERATURE_STIMULUS	-0.0257745	-0.258355	-2.78492	0.00536516	0.00800719	-4.04252
GOBP_RESPONSE_TO_SYMBIONT	0.319599	0.0417784	5.85464	4.9449e-09	1.34276e-08	9.17174
GOBP_RESPONSE_TO_STIMULUS_INVOLVED_IN_REGULATION_OF_MUSCLE_ADAPTATION	-0.104179	-0.052343	-5.20741	1.95651e-07	4.61614e-07	5.60816
GOBP_RESPONSE_TO_STILBENOID	0.0536101	0.413767	5.60893	2.09493e-08	5.40834e-08	7.77012
GOBP_RESPONSE_TO_STEROL_DEPLETION	0.0549535	-0.2963	2.27594	0.0228723	0.0316002	-5.32798
GOBP_RESPONSE_TO_STEROL	0.135432	-0.286264	9.78094	1.75118e-22	1.29796e-21	39.6138
GOBP_RESPONSE_TO_STEROID_HORMONE	0.00758572	-0.214593	1.01836	0.308535	0.352683	-7.39623
GOBP_RESPONSE_TO_STAUROSPORINE	0.127931	-0.355376	3.48106	0.000501758	0.000844599	-1.86649
GOBP_RESPONSE_TO_STARVATION	0.0151107	-0.208004	1.51706	0.129286	0.158894	-6.76489
GOBP_RESPONSE_TO_SORBITOL	0.247096	-0.189669	7.9129	2.80683e-15	1.26406e-14	23.2487
GOBP_RESPONSE_TO_SODIUM_ARSENITE	-0.02887	-0.538027	-1.86519	0.0621861	0.0807036	-6.17705
GOBP_RESPONSE_TO_SELENIUM_ION	0.324087	-0.0713493	8.43431	3.83721e-17	1.98325e-16	27.4745
GOBP_RESPONSE_TO_SALT_STRESS	-0.0725445	-0.0364686	-3.88105	0.000104737	0.000188365	-0.398067
GOBP_RESPONSE_TO_SALT	-0.0300598	-0.328977	-2.0404	0.0413395	0.0549457	-5.83547
GOBP_RESPONSE_TO_RETINOIC_ACID	0.0522083	-0.234463	5.41148	6.40829e-08	1.57668e-07	6.68703
GOBP_RESPONSE_TO_REDOX_STATE	-0.0149244	-0.264341	-0.722394	0.470071	0.51626	-7.6535
GOBP_RESPONSE_TO_REACTIVE_OXYGEN_SPECIES	0.025925	-0.150735	2.84094	0.00450802	0.00678582	-3.88526
GOBP_RESPONSE_TO_RADIATION	0.0393682	-0.168227	7.2636	4.0772e-13	1.54825e-12	18.3585
GOBP_RESPONSE_TO_PURINE_CONTAINING_COMPOUND	-0.0179048	-0.0637923	-2.05974	0.0394519	0.0525638	-5.79588
GOBP_RESPONSE_TO_PROTOZOAN	0.137565	0.0166804	9.39291	7.243e-21	4.77963e-20	35.9352
GOBP_RESPONSE_TO_PROSTAGLANDIN_E	0.0626225	-0.204419	3.38976	0.000702501	0.00116168	-2.17938
GOBP_RESPONSE_TO_PROSTAGLANDIN	-0.0148714	-0.214543	-0.855325	0.392394	0.439027	-7.54877
GOBP_RESPONSE_TO_PROGESTERONE	0.00654185	-0.206191	0.389225	0.697118	0.73031	-7.83845
GOBP_RESPONSE_TO_POTASSIUM_ION	-0.0742705	-0.195285	-3.85438	0.000116815	0.000209354	-0.500911
GOBP_RESPONSE_TO_PLATELET_DERIVED_GROWTH_FACTOR	0.103006	-0.205159	3.87856	0.000105812	0.000190254	-0.407692
GOBP_RESPONSE_TO_PHORBOL_13_ACETATE_12_MYRISTATE	-0.0513102	-0.230749	-1.33756	0.181073	0.216655	-7.02073
GOBP_RESPONSE_TO_PHEROMONE	-0.0779089	0.300617	-4.45366	8.54184e-06	1.72789e-05	1.98082
GOBP_RESPONSE_TO_PH	0.0241748	-0.0799659	1.80484	0.0711333	0.0913148	-6.28763
GOBP_RESPONSE_TO_PEPTIDOGLYCAN	-0.0888572	0.0987764	-4.81065	1.52838e-06	3.31551e-06	3.62861
GOBP_RESPONSE_TO_PEPTIDE_HORMONE	0.0347249	-0.184318	4.72246	2.36469e-06	5.0347e-06	3.20978
GOBP_RESPONSE_TO_PEPTIDE	0.0376082	-0.176278	5.4215	6.06051e-08	1.49686e-07	6.74103
GOBP_RESPONSE_TO_PARATHYROID_HORMONE	-0.131485	-0.205071	-6.83643	8.63809e-12	2.94085e-11	15.3668
GOBP_RESPONSE_TO_PAIN	-0.0681728	0.0371099	-3.50542	0.000458072	0.000774108	-1.78162
GOBP_RESPONSE_TO_OZONE	-0.218003	0.331602	-9.51839	2.20808e-21	1.5142e-20	37.1088
GOBP_RESPONSE_TO_OXYGEN_RADICAL	-0.184018	-0.0114202	-8.07287	7.73385e-16	3.6294e-15	24.5169
GOBP_RESPONSE_TO_OXYGEN_LEVELS	0.0683615	-0.176283	8.04159	9.97001e-16	4.64202e-15	24.267
GOBP_RESPONSE_TO_OXYGEN_GLUCOSE_DEPRIVATION	0.0521043	-0.161792	1.32507	0.18518	0.221199	-7.03733
GOBP_RESPONSE_TO_OXYGEN_CONTAINING_COMPOUND	0.0503862	-0.179962	10.3809	4.1708e-25	3.63341e-24	45.5887
GOBP_RESPONSE_TO_OXIDATIVE_STRESS	0.0350558	-0.196011	4.8355	1.34971e-06	2.94202e-06	3.74801
GOBP_RESPONSE_TO_OSMOTIC_STRESS	0.0279681	-0.106988	2.34295	0.0191533	0.0267209	-5.17352
GOBP_RESPONSE_TO_ORGANIC_CYCLIC_COMPOUND	0.0298932	-0.184485	5.2621	1.45641e-07	3.47023e-07	5.89324
GOBP_RESPONSE_TO_OLEIC_ACID	0.0952351	-0.134667	2.62772	0.00861025	0.0125416	-4.46709
GOBP_RESPONSE_TO_ODORANT	0.346633	0.128098	10.4196	2.79215e-25	2.46304e-24	45.9859
GOBP_RESPONSE_TO_NUTRIENT	0.0717423	-0.151228	8.49159	2.35653e-17	1.24299e-16	27.955
GOBP_RESPONSE_TO_NITROSATIVE_STRESS	-0.151318	-0.160654	-4.68019	2.9072e-06	6.14051e-06	3.01177
GOBP_RESPONSE_TO_NITROGEN_COMPOUND	0.0626707	-0.201489	10.9603	8.81634e-28	9.02854e-27	51.6878
GOBP_RESPONSE_TO_NITRIC_OXIDE	0.13655	-0.101655	6.44633	1.20372e-10	3.71985e-10	12.7916
GOBP_RESPONSE_TO_NICOTINE	0.0657014	-0.221577	7.06765	1.69095e-12	6.10216e-12	16.9639
GOBP_RESPONSE_TO_NERVE_GROWTH_FACTOR	0.104151	-0.176885	5.21494	1.87893e-07	4.44262e-07	5.64723
GOBP_RESPONSE_TO_MUSCLE_STRETCH	-0.0807546	-0.189596	-3.55038	0.000386603	0.000659702	-1.6234
GOBP_RESPONSE_TO_MUSCLE_INACTIVITY	-0.105888	-0.130995	-4.69053	2.76441e-06	5.85338e-06	3.06004
GOBP_RESPONSE_TO_MUSCLE_ACTIVITY	0.0979887	-0.225729	4.94419	7.78182e-07	1.72902e-06	4.27745
GOBP_RESPONSE_TO_MURAMYL_DIPEPTIDE	0.115506	-0.184569	5.4168	6.22134e-08	1.53559e-07	6.71568
GOBP_RESPONSE_TO_MONOSACCHARIDE	0.00926595	-0.202563	1.04098	0.297914	0.342117	-7.37297
GOBP_RESPONSE_TO_MOLECULE_OF_FUNGAL_ORIGIN	-0.0724673	0.28081	-4.77274	1.84551e-06	3.96992e-06	3.4476
GOBP_RESPONSE_TO_MOLECULE_OF_BACTERIAL_ORIGIN	0.0864106	-0.211139	13.8664	2.76758e-43	6.8752e-42	87.1135
GOBP_RESPONSE_TO_MITOCHONDRIAL_DEPOLARISATION	-0.00134572	-0.320315	-0.0706514	0.943677	0.952458	-7.91161
GOBP_RESPONSE_TO_MISFOLDED_PROTEIN	0.039398	-0.502535	3.55463	0.000380425	0.000649734	-1.60836
GOBP_RESPONSE_TO_MINERALOCORTICOID	0.0727363	-0.034245	3.59599	0.000324862	0.000557807	-1.46086
GOBP_RESPONSE_TO_METHYLMERCURY	-0.022493	-0.214444	-0.491168	0.623319	0.662094	-7.79363
GOBP_RESPONSE_TO_METAL_ION	0.0149401	-0.134696	2.26283	0.0236698	0.0326259	-5.3577
GOBP_RESPONSE_TO_MERCURY_ION	-0.0135125	-0.0707049	-0.425132	0.670751	0.705856	-7.82384
GOBP_RESPONSE_TO_MECHANICAL_STIMULUS	0.0307593	-0.109912	3.5257	0.000424427	0.00072073	-1.71049
GOBP_RESPONSE_TO_MANGANESE_ION	0.00618696	-0.14381	0.257087	0.797117	0.822097	-7.8811
GOBP_RESPONSE_TO_MAGNESIUM_ION	0.0869244	-0.0898954	4.66849	3.07728e-06	6.48376e-06	2.95729
GOBP_RESPONSE_TO_MACROPHAGE_COLONY_STIMULATING_FACTOR	-0.0901491	0.176732	-6.19903	5.92634e-10	1.73862e-09	11.2366
GOBP_RESPONSE_TO_LUTEINIZING_HORMONE	-0.201021	-0.236366	-4.79188	1.67825e-06	3.62326e-06	3.53879
GOBP_RESPONSE_TO_LITHIUM_ION	-0.0651107	-0.0747733	-3.51752	0.000437707	0.00074181	-1.73923
GOBP_RESPONSE_TO_LIPOTEICHOIC_ACID	-0.0249441	-0.109296	-1.15755	0.247077	0.288424	-7.24499
GOBP_RESPONSE_TO_LIPID	0.0366706	-0.1965	6.50594	8.12529e-11	2.53948e-10	13.1753
GOBP_RESPONSE_TO_LIGHT_STIMULUS	0.0373232	-0.164054	6.18015	6.67703e-10	1.94846e-09	11.1204
GOBP_RESPONSE_TO_LIGHT_INTENSITY	-0.131496	-0.363831	-6.93668	4.28618e-12	1.50377e-11	16.0528
GOBP_RESPONSE_TO_LEUKEMIA_INHIBITORY_FACTOR	-0.00950895	-0.155942	-0.84026	0.400785	0.447354	-7.56152
GOBP_RESPONSE_TO_LEUCINE	0.0648219	-0.384922	3.13485	0.00172483	0.00271635	-3.00898
GOBP_RESPONSE_TO_LEPTIN	0.0186261	-0.304596	1.00537	0.314743	0.359034	-7.40935
GOBP_RESPONSE_TO_LECTIN	0.0448323	-0.0104676	2.58866	0.0096503	0.0139694	-4.56878
GOBP_RESPONSE_TO_LEAD_ION	0.064234	-0.187934	2.44517	0.0144969	0.02056	-4.92923
GOBP_RESPONSE_TO_LAMINAR_FLUID_SHEAR_STRESS	-0.0952308	-0.208352	-3.10328	0.00191973	0.00300546	-3.10725
GOBP_RESPONSE_TO_L_PHENYLALANINE_DERIVATIVE	0.138539	-0.238017	4.31409	1.61942e-05	3.19446e-05	1.37097
GOBP_RESPONSE_TO_L_GLUTAMATE	0.0963482	-0.322263	4.07078	4.72498e-05	8.82823e-05	0.354089
GOBP_RESPONSE_TO_L_ASCORBIC_ACID	-0.0719415	-0.0660342	-1.57016	0.116413	0.143946	-6.68305
GOBP_RESPONSE_TO_KETONE	0.0432381	-0.207815	4.80251	1.59176e-06	3.44718e-06	3.58959
GOBP_RESPONSE_TO_ISOQUINOLINE_ALKALOID	0.0548596	-0.167193	3.07591	0.00210478	0.00327982	-3.1916
GOBP_RESPONSE_TO_ISCHEMIA	0.0229775	-0.173384	1.79706	0.0723589	0.0927644	-6.30161
GOBP_RESPONSE_TO_IRON_ION	0.106223	-0.20628	6.78292	1.25061e-11	4.1892e-11	15.0047
GOBP_RESPONSE_TO_IRON_II_ION	0.167613	-0.340894	4.21767	2.4922e-05	4.80171e-05	0.960943
GOBP_RESPONSE_TO_IONIZING_RADIATION	0.0621741	-0.164044	6.67316	2.64872e-11	8.62851e-11	14.2707
GOBP_RESPONSE_TO_INTERLEUKIN_7	0.145177	-0.218892	5.26997	1.39551e-07	3.32925e-07	5.93451
GOBP_RESPONSE_TO_INTERLEUKIN_6	0.0403812	-0.176811	2.36876	0.0178685	0.0250381	-5.11282
GOBP_RESPONSE_TO_INTERLEUKIN_4	0.133887	-0.0904622	7.71925	1.29286e-14	5.53434e-14	21.747
GOBP_RESPONSE_TO_INTERLEUKIN_3	0.030844	-0.0701081	0.914746	0.360349	0.406244	-7.49624
GOBP_RESPONSE_TO_INTERLEUKIN_2	0.535947	-0.141861	18.0516	1.32345e-71	9.01939e-70	151.989
GOBP_RESPONSE_TO_INTERLEUKIN_18	0.0296909	0.0138296	1.42481	0.154245	0.186973	-6.90039
GOBP_RESPONSE_TO_INTERLEUKIN_17	-0.00824307	0.151398	-0.460281	0.645326	0.68227	-7.8083
GOBP_RESPONSE_TO_INTERLEUKIN_15	0.387247	-0.15608	11.8317	4.58112e-32	5.98967e-31	61.4665
GOBP_RESPONSE_TO_INTERLEUKIN_12	0.112864	-0.113929	3.03497	0.00241237	0.00374323	-3.31643
GOBP_RESPONSE_TO_INTERLEUKIN_1	0.0310456	-0.117997	3.30513	0.000952984	0.00155486	-2.46199
GOBP_RESPONSE_TO_INTERFERON_GAMMA	0.0856222	-0.226034	10.716	1.2308e-26	1.18185e-25	49.0766
GOBP_RESPONSE_TO_INTERFERON_BETA	0.077761	-0.0998926	3.37531	0.000740395	0.00122094	-2.22813
GOBP_RESPONSE_TO_INTERFERON_ALPHA	0.088446	-0.155383	3.51762	0.000437546	0.000741699	-1.73888
GOBP_RESPONSE_TO_INSULIN	0.0564015	-0.210951	6.77003	1.36671e-11	4.56023e-11	14.9178
GOBP_RESPONSE_TO_INSECTICIDE	-0.279383	0.20312	-9.17475	5.51047e-20	3.45853e-19	33.9312
GOBP_RESPONSE_TO_INORGANIC_SUBSTANCE	0.0356573	-0.140447	5.28623	1.27738e-07	3.05216e-07	6.01997
GOBP_RESPONSE_TO_INDOLE_3_METHANOL	0.0751865	-0.161155	1.98652	0.0470059	0.0620381	-5.94378
GOBP_RESPONSE_TO_INCREASED_OXYGEN_LEVELS	0.213742	-0.127932	9.87763	6.77259e-23	5.16393e-22	40.5531
GOBP_RESPONSE_TO_INACTIVITY	-0.155518	-0.115046	-6.71519	1.98986e-11	6.54867e-11	14.5504
GOBP_RESPONSE_TO_IMMOBILIZATION_STRESS	0.0723496	-0.204167	2.97094	0.00297658	0.00457813	-3.50828
GOBP_RESPONSE_TO_HYPEROXIA	0.214111	-0.112816	8.40988	4.71944e-17	2.41652e-16	27.2706
GOBP_RESPONSE_TO_HYDROXYUREA	0.105931	-0.222395	4.98441	6.329e-07	1.42098e-06	4.47633
GOBP_RESPONSE_TO_HYDROSTATIC_PRESSURE	-0.0134006	-0.307386	-0.357317	0.720863	0.752014	-7.85034
GOBP_RESPONSE_TO_HYDROPEROXIDE	-0.223475	-0.0543135	-7.50439	6.74765e-14	2.75086e-13	20.1238
GOBP_RESPONSE_TO_HYDROGEN_PEROXIDE	0.0894187	-0.188448	7.35156	2.12716e-13	8.23178e-13	18.9968
GOBP_RESPONSE_TO_HUMAN_CHORIONIC_GONADOTROPIN	-0.0925425	-0.0637974	-2.3068	0.0210884	0.0292564	-5.25742
GOBP_RESPONSE_TO_HORMONE	0.0319909	-0.217313	5.22023	1.82619e-07	4.32456e-07	5.67471
GOBP_RESPONSE_TO_HISTAMINE	-0.123766	-0.193401	-4.93997	7.95177e-07	1.76271e-06	4.25666
GOBP_RESPONSE_TO_HERBICIDE	-0.0259868	-0.171826	-0.719173	0.472053	0.518119	-7.65582
GOBP_RESPONSE_TO_HEPATOCYTE_GROWTH_FACTOR	0.0475683	-0.323096	2.5275	0.0115046	0.0164924	-4.72493
GOBP_RESPONSE_TO_HEPARIN	-0.315552	-0.182151	-7.94943	2.09557e-15	9.50972e-15	23.5362
GOBP_RESPONSE_TO_HEAT	-0.0493739	-0.336563	-4.70598	2.56356e-06	5.43707e-06	3.13235
GOBP_RESPONSE_TO_GROWTH_HORMONE	-0.0161028	-0.189768	-0.815323	0.414909	0.461269	-7.58214
GOBP_RESPONSE_TO_GROWTH_FACTOR	0.0306395	-0.183814	3.62205	0.000293858	0.000507286	-1.36705
GOBP_RESPONSE_TO_GRAVITY	-0.232649	0.01364	-7.08735	1.46811e-12	5.32043e-12	17.1024
GOBP_RESPONSE_TO_GRANULOCYTE_MACROPHAGE_COLONY_STIMULATING_FACTOR	-0.188899	-0.0710879	-5.8079	6.53726e-09	1.75474e-08	8.90048
GOBP_RESPONSE_TO_GONADOTROPIN_RELEASING_HORMONE	-0.148277	0.386527	-12.4083	4.50725e-35	7.23132e-34	68.336
GOBP_RESPONSE_TO_GONADOTROPIN	-0.0170605	-0.00304383	-0.972469	0.330843	0.37584	-7.44185
GOBP_RESPONSE_TO_GLYCOSIDE	0.0346071	0.0125628	0.937306	0.348626	0.394413	-7.47538
GOBP_RESPONSE_TO_GLYCOPROTEIN	0.0641009	-0.204023	2.30755	0.0210466	0.0292036	-5.25569
GOBP_RESPONSE_TO_GLUCAGON	-0.098931	-0.125377	-5.09619	3.5347e-07	8.14992e-07	5.03752
GOBP_RESPONSE_TO_GAMMA_RADIATION	0.0689237	-0.135965	4.48993	7.21173e-06	1.46769e-05	2.14246
GOBP_RESPONSE_TO_FUNGUS	0.0689855	0.0600277	6.24193	4.51394e-10	1.34114e-09	11.502
GOBP_RESPONSE_TO_FRUCTOSE	0.0624801	-0.123651	1.56681	0.117194	0.144796	-6.6883
GOBP_RESPONSE_TO_FORSKOLIN	0.156215	-0.254278	5.14724	2.69833e-07	6.2874e-07	5.29791
GOBP_RESPONSE_TO_FOOD	0.0138054	-0.258335	1.05513	0.291393	0.335429	-7.35815
GOBP_RESPONSE_TO_FOLLICLE_STIMULATING_HORMONE	0.0339769	-0.0868783	1.45315	0.146217	0.178083	-6.85967
GOBP_RESPONSE_TO_FOLIC_ACID	0.0904368	0.0106559	3.2891	0.00100887	0.00164082	-2.51469
GOBP_RESPONSE_TO_FLUORIDE	0.2943	-0.212708	6.39831	1.64806e-10	5.0324e-10	12.4849
GOBP_RESPONSE_TO_FLUID_SHEAR_STRESS	0.0112642	-0.206732	0.588588	0.556152	0.599011	-7.7411
GOBP_RESPONSE_TO_FIBROBLAST_GROWTH_FACTOR	0.0268082	-0.137651	2.15383	0.0312795	0.0422455	-5.59798
GOBP_RESPONSE_TO_FATTY_ACID	-0.0691482	-0.191666	-4.74708	2.09503e-06	4.48535e-06	3.32592
GOBP_RESPONSE_TO_EXTRACELLULAR_STIMULUS	0.0469004	-0.18272	7.37584	1.77517e-13	6.93585e-13	19.1743
GOBP_RESPONSE_TO_ETHER	0.216769	-0.273591	8.32401	9.72406e-17	4.8785e-16	26.5585
GOBP_RESPONSE_TO_ETHANOL	0.00757736	-0.119071	0.968926	0.332608	0.377567	-7.44528
GOBP_RESPONSE_TO_ESTROGEN	0.0819823	-0.139995	6.14005	8.59265e-10	2.48393e-09	10.8747
GOBP_RESPONSE_TO_ESTRADIOL	0.00256677	-0.127341	0.257469	0.796823	0.821904	-7.881
GOBP_RESPONSE_TO_ERYTHROPOIETIN	-0.17264	0.230534	-4.38128	1.19298e-05	2.3869e-05	1.66213
GOBP_RESPONSE_TO_EPINEPHRINE	0.0108616	-0.37983	0.606082	0.544475	0.587667	-7.73066
GOBP_RESPONSE_TO_EPIDERMAL_GROWTH_FACTOR	-0.000285991	-0.174361	-0.0160472	0.987197	0.989124	-7.91397
GOBP_RESPONSE_TO_ENDOPLASMIC_RETICULUM_STRESS	0.095582	-0.283859	11.1487	1.11099e-28	1.19494e-27	53.7401
GOBP_RESPONSE_TO_ENDOGENOUS_STIMULUS	0.041843	-0.194284	6.87342	6.67756e-12	2.30084e-11	15.6187
GOBP_RESPONSE_TO_ELECTRICAL_STIMULUS	-0.0335994	-0.136027	-2.26878	0.0233051	0.0321577	-5.34424
GOBP_RESPONSE_TO_DSRNA	0.0989184	-0.352568	7.65226	2.17448e-14	9.20596e-14	21.2361
GOBP_RESPONSE_TO_DOPAMINE	0.129243	-0.203924	9.39746	6.93933e-21	4.58711e-20	35.9775
GOBP_RESPONSE_TO_DISACCHARIDE	0.0388106	-0.080119	1.29418	0.195637	0.2325	-7.07774
GOBP_RESPONSE_TO_DIETARY_EXCESS	0.0872343	-0.0669882	4.86652	1.15478e-06	2.53288e-06	3.89789
GOBP_RESPONSE_TO_DIACYL_BACTERIAL_LIPOPEPTIDE	-0.18653	0.0941635	-7.19403	6.78498e-13	2.534e-12	17.859
GOBP_RESPONSE_TO_DEXAMETHASONE	-0.00553515	-0.272568	-0.337754	0.735557	0.765166	-7.85713
GOBP_RESPONSE_TO_CYTOKINE	0.0766819	-0.212538	13.599	1.02997e-41	2.34669e-40	83.5201
GOBP_RESPONSE_TO_CYCLOHEXIMIDE	-0.243298	-0.256844	-5.53579	3.18381e-08	8.06796e-08	7.3644
GOBP_RESPONSE_TO_CORTISOL	-0.026826	-0.285294	-0.640472	0.521882	0.566138	-7.70925
GOBP_RESPONSE_TO_CORTICOTROPIN_RELEASING_HORMONE	0.209622	-0.37776	6.29858	3.14206e-10	9.42985e-10	11.8553
GOBP_RESPONSE_TO_CORTICOSTERONE	-0.0563902	0.0170499	-1.96348	0.049621	0.065277	-5.9892
GOBP_RESPONSE_TO_CORTICOSTEROID	0.000717918	-0.106884	0.069649	0.944475	0.953138	-7.91168
GOBP_RESPONSE_TO_COPPER_ION	-0.0536412	-0.19492	-3.31521	0.0009193	0.00150245	-2.42868
GOBP_RESPONSE_TO_COLD	-0.00652505	-0.130099	-0.402101	0.687619	0.721438	-7.83336
GOBP_RESPONSE_TO_COCAINE	0.0265313	-0.216846	2.80919	0.00497715	0.00746137	-3.97476
GOBP_RESPONSE_TO_COBALT_ION	-0.0173687	-0.260522	-0.621901	0.534022	0.577518	-7.72096
GOBP_RESPONSE_TO_CISPLATIN	0.0774851	-0.227452	2.68993	0.00715957	0.0105422	-4.302
GOBP_RESPONSE_TO_CHOLESTEROL	0.11414	-0.279489	8.3325	9.05654e-17	4.55251e-16	26.6285
GOBP_RESPONSE_TO_CHEMOKINE	0.0272558	-0.0103593	3.23917	0.00120305	0.00193944	-2.67729
GOBP_RESPONSE_TO_CGMP	-0.0760046	0.299185	-5.21571	1.87115e-07	4.42558e-07	5.65123
GOBP_RESPONSE_TO_CELL_CYCLE_CHECKPOINT_SIGNALING	0.0298639	-0.17679	1.12454	0.260812	0.30318	-7.28261
GOBP_RESPONSE_TO_CATECHOLAMINE	0.0888446	-0.245702	7.60831	3.05146e-14	1.27783e-13	20.9032
GOBP_RESPONSE_TO_CARBOHYDRATE	0.0122721	-0.188711	1.38593	0.165802	0.199881	-6.95496
GOBP_RESPONSE_TO_CAMPTOTHECIN	-0.0857891	0.0470845	-3.62762	0.000287602	0.000496931	-1.34691
GOBP_RESPONSE_TO_CAMP	-0.0105132	-0.0999809	-0.979137	0.327538	0.372364	-7.43535
GOBP_RESPONSE_TO_CALCIUM_ION	0.0059997	-0.0841762	0.645404	0.518682	0.563221	-7.70608
GOBP_RESPONSE_TO_CAFFEINE	-0.054282	-0.0077532	-2.52583	0.0115593	0.0165646	-4.72914
GOBP_RESPONSE_TO_CADMIUM_ION	-0.0728431	-0.218473	-5.07387	3.97453e-07	9.12034e-07	4.92447
GOBP_RESPONSE_TO_BMP	-0.00777746	-0.188614	-0.707113	0.479514	0.525244	-7.66441
GOBP_RESPONSE_TO_BLUE_LIGHT	-0.0231631	0.00388591	-1.07673	0.281629	0.32503	-7.33516
GOBP_RESPONSE_TO_BILE_ACID	-0.130111	0.168996	-9.46463	3.68002e-21	2.48814e-20	36.6041
GOBP_RESPONSE_TO_BACTERIUM	0.0464425	-0.211927	11.0731	2.56285e-28	2.70734e-27	52.9118
GOBP_RESPONSE_TO_BACTERIAL_LIPOPROTEIN	-0.148856	-0.111424	-4.87275	1.11903e-06	2.45797e-06	3.92811
GOBP_RESPONSE_TO_AXON_INJURY	-0.0492196	-0.0853549	-3.90383	9.53633e-05	0.00017215	-0.30966
GOBP_RESPONSE_TO_AUDITORY_STIMULUS	-0.0220803	0.0174585	-1.45435	0.145883	0.177721	-6.85792
GOBP_RESPONSE_TO_ATP	-0.0016241	0.0519203	-0.0993034	0.9209	0.932402	-7.90918
GOBP_RESPONSE_TO_ARSENITE_ION	0.00633291	-0.384018	0.162002	0.871308	0.890031	-7.901
GOBP_RESPONSE_TO_ARSENIC_CONTAINING_SUBSTANCE	-0.00021688	-0.316985	-0.0130652	0.989576	0.990992	-7.91402
GOBP_RESPONSE_TO_ANTIBIOTIC	0.0969363	-0.215158	7.23666	4.96892e-13	1.87485e-12	18.1645
GOBP_RESPONSE_TO_ANGIOTENSIN	0.0742578	-0.214461	3.65221	0.000261444	0.000453566	-1.25765
GOBP_RESPONSE_TO_AMYLOID_BETA	0.0436413	-0.16944	3.36104	0.000779665	0.00128185	-2.27606
GOBP_RESPONSE_TO_AMPHETAMINE	0.0947212	0.0042024	5.41301	6.35394e-08	1.56531e-07	6.69527
GOBP_RESPONSE_TO_AMMONIUM_ION	-0.118233	-0.144241	-3.51847	0.000436156	0.000739507	-1.73592
GOBP_RESPONSE_TO_AMINO_ACID_STARVATION	0.110053	-0.236151	6.17694	6.81391e-10	1.98614e-09	11.1006
GOBP_RESPONSE_TO_AMINE	0.0817576	-0.0108287	5.80182	6.7778e-09	1.81425e-08	8.86538
GOBP_RESPONSE_TO_ALKALOID	0.0257301	-0.167306	2.65908	0.00784918	0.0114917	-4.38437
GOBP_RESPONSE_TO_ALDOSTERONE	0.285011	-0.168943	9.56236	1.45114e-21	1.0086e-20	37.5236
GOBP_RESPONSE_TO_ALCOHOL	0.0451251	-0.17459	6.5586	5.72521e-11	1.81644e-10	13.5173
GOBP_RESPONSE_TO_ACTIVITY	0.145757	-0.193498	11.2083	5.72522e-29	6.28958e-28	54.397
GOBP_RESPONSE_TO_ACTINOMYCIN_D	0.230648	-0.230017	5.94029	2.94897e-09	8.16319e-09	9.67431
GOBP_RESPONSE_TO_ACIDIC_PH	-0.024637	0.00197588	-1.59207	0.111403	0.138395	-6.64845
GOBP_RESPONSE_TO_ACID_CHEMICAL	0.0835209	-0.175436	6.11799	9.86435e-10	2.83877e-09	10.7402
GOBP_RESPONSE_TO_ACETYLCHOLINE	0.197565	-0.253232	12.3282	1.20105e-34	1.87994e-33	67.3633
GOBP_RESPONSE_TO_ABIOTIC_STIMULUS	0.0304944	-0.172737	5.91623	3.41219e-09	9.38474e-09	9.53242
GOBP_RESPIRATORY_SYSTEM_PROCESS	-0.0198075	-0.104125	-1.44557	0.148332	0.180487	-6.87064
GOBP_RESPIRATORY_SYSTEM_DEVELOPMENT	0.0509908	-0.215931	5.35829	8.60534e-08	2.09053e-07	6.40185
GOBP_RESPIRATORY_GASEOUS_EXCHANGE_BY_RESPIRATORY_SYSTEM	0.0254281	-0.0645848	2.15836	0.0309254	0.0417966	-5.58822
GOBP_RESPIRATORY_ELECTRON_TRANSPORT_CHAIN	0.141638	-0.195522	10.0387	1.36459e-23	1.08561e-22	42.1375
GOBP_RESPIRATORY_CHAIN_COMPLEX_IV_ASSEMBLY	0.194622	-0.278524	9.39652	7.00087e-21	4.62382e-20	35.9687
GOBP_RESPIRATORY_CHAIN_COMPLEX_III_ASSEMBLY	0.20752	-0.285893	6.98154	3.12273e-12	1.10362e-11	16.363
GOBP_RESPIRATORY_BURST_INVOLVED_IN_INFLAMMATORY_RESPONSE	0.134968	0.0399926	4.17533	3.00315e-05	5.73735e-05	0.783819
GOBP_RESPIRATORY_BURST_INVOLVED_IN_DEFENSE_RESPONSE	0.0799061	0.198114	3.66465	0.000249076	0.000432987	-1.21225
GOBP_RESPIRATORY_BURST	0.0835507	0.0756154	5.46539	4.74024e-08	1.18329e-07	6.97888
GOBP_RESOLUTION_OF_RECOMBINATION_INTERMEDIATES	-0.186803	0.186902	-12.2774	2.22914e-34	3.41285e-33	66.7497
GOBP_RESOLUTION_OF_MEIOTIC_RECOMBINATION_INTERMEDIATES	-0.0798194	0.0974061	-6.83544	8.69757e-12	2.95979e-11	15.3601
GOBP_RESCUE_OF_STALLED_RIBOSOME	0.0592185	-0.349492	1.85874	0.0630963	0.0817884	-6.18905
GOBP_REPRODUCTIVE_SYSTEM_DEVELOPMENT	0.0254435	-0.151972	3.7635	0.000168599	0.000297794	-0.846115
GOBP_REPRODUCTIVE_BEHAVIOR	-0.0476099	-0.0737214	-2.94061	0.00328381	0.00503157	-3.59773
GOBP_REPRODUCTION	0.00786848	-0.130748	2.20949	0.0271655	0.0370596	-5.47677
GOBP_REPLICATIVE_SENESCENCE	0.151602	-0.142211	5.77445	7.97217e-09	2.12435e-08	8.70773
GOBP_REPLICATION_FORK_PROTECTION	-0.0085867	-0.0323784	-0.397267	0.69118	0.724976	-7.83529
GOBP_REPLICATION_FORK_PROCESSING	-0.0696222	-0.0295199	-4.8389	1.3269e-06	2.89639e-06	3.76439
GOBP_REPLICATION_BORN_DOUBLE_STRAND_BREAK_REPAIR_VIA_SISTER_CHROMATID_EXCHANGE	0.0556004	-0.19135	1.87004	0.06151	0.0798531	-6.16801
GOBP_REPLACEMENT_OSSIFICATION	0.187493	-0.134674	11.6421	4.16866e-31	5.14468e-30	59.2767
GOBP_RENIN_SECRETION_INTO_BLOOD_STREAM	0.165664	-0.158443	4.99312	6.05078e-07	1.36129e-06	4.51961
GOBP_RENAL_WATER_TRANSPORT	0.0565621	-0.368867	1.80887	0.0705037	0.0905821	-6.28035
GOBP_RENAL_WATER_HOMEOSTASIS	0.0175476	-0.210697	0.963544	0.3353	0.380567	-7.45048
GOBP_RENAL_VESICLE_FORMATION	0.166185	-0.157717	6.04693	1.53408e-09	4.36422e-09	10.3102
GOBP_RENAL_VESICLE_DEVELOPMENT	0.00134133	-0.226081	0.0813401	0.935173	0.945362	-7.9108
GOBP_RENAL_TUBULE_DEVELOPMENT	-0.00768899	-0.190522	-0.77061	0.440958	0.487485	-7.61755
GOBP_RENAL_TUBULAR_SECRETION	-0.0783112	-0.133955	-4.71061	2.50608e-06	5.31955e-06	3.15409
GOBP_RENAL_SYSTEM_VASCULATURE_MORPHOGENESIS	-0.049524	-0.189489	-1.45726	0.145078	0.176891	-6.85369
GOBP_RENAL_SYSTEM_VASCULATURE_DEVELOPMENT	-0.108366	-0.140442	-5.06164	4.23747e-07	9.68332e-07	4.86273
GOBP_RENAL_SYSTEM_PROCESS_INVOLVED_IN_REGULATION_OF_SYSTEMIC_ARTERIAL_BLOOD_PRESSURE	-0.036083	-0.0743231	-1.54927	0.121352	0.149621	-6.71559
GOBP_RENAL_SYSTEM_PROCESS_INVOLVED_IN_REGULATION_OF_BLOOD_VOLUME	0.0415053	-0.0297663	1.40159	0.161071	0.194665	-6.93316
GOBP_RENAL_SYSTEM_PROCESS	-0.0128237	-0.12268	-1.33439	0.182111	0.217701	-7.02497
GOBP_RENAL_SODIUM_ION_TRANSPORT	0.0380562	-0.0574015	1.79217	0.0731394	0.0936248	-6.31038
GOBP_RENAL_SODIUM_ION_ABSORPTION	0.0464471	-0.0287011	1.97692	0.0480805	0.0633625	-5.96276
GOBP_RENAL_SODIUM_EXCRETION	-0.0741466	-0.121347	-4.20269	2.66268e-05	5.11227e-05	0.898082
GOBP_RENAL_PROTEIN_ABSORPTION	-0.379618	-0.0543459	-7.29598	3.21158e-13	1.22681e-12	18.5926
GOBP_RENAL_FILTRATION	0.0861708	-0.136042	5.65453	1.60965e-08	4.19065e-08	8.02569
GOBP_RENAL_CONTROL_OF_PERIPHERAL_VASCULAR_RESISTANCE_INVOLVED_IN_REGULATION_OF_SYSTEMIC_ARTERIAL_BLOOD_PRESSURE	-0.253106	-0.212	-4.46646	8.04797e-06	1.63013e-05	2.03768
GOBP_RENAL_ABSORPTION	-0.15227	-0.0601493	-7.74717	1.03962e-14	4.49781e-14	21.9613
GOBP_RELEASE_OF_SEQUESTERED_CALCIUM_ION_INTO_CYTOSOL_BY_ENDOPLASMIC_RETICULUM	-0.0550634	-0.104806	-3.61853	0.00029788	0.000513883	-1.37977
GOBP_RELEASE_OF_CYTOCHROME_C_FROM_MITOCHONDRIA	0.180886	-0.12793	11.9354	1.34857e-32	1.82198e-31	62.6795
GOBP_RELAXATION_OF_VASCULAR_ASSOCIATED_SMOOTH_MUSCLE	0.00148902	-0.0899454	0.0383517	0.969408	0.974979	-7.91337
GOBP_RELAXATION_OF_SMOOTH_MUSCLE	-0.00581707	-0.0744564	-0.161605	0.87162	0.890114	-7.90106
GOBP_RELAXATION_OF_MUSCLE	-0.0575574	-0.102089	-2.65618	0.00791676	0.0115863	-4.39204
GOBP_RELAXATION_OF_CARDIAC_MUSCLE	0.0849637	-0.211558	3.17481	0.00150432	0.00239306	-2.88322
GOBP_REGULATORY_T_CELL_DIFFERENTIATION	0.0725171	-0.47708	10.585	4.94386e-26	4.54871e-25	47.6998
GOBP_REGULATION_OF_XENOPHAGY	0.0999516	-0.245781	3.30806	0.000943077	0.00153935	-2.45232
GOBP_REGULATION_OF_WOUND_HEALING_SPREADING_OF_EPIDERMAL_CELLS	0.0593297	-0.322401	2.02034	0.0433775	0.0575353	-5.87613
GOBP_REGULATION_OF_WOUND_HEALING	-0.0346405	-0.110077	-3.10781	0.00189059	0.00296466	-3.09322
GOBP_REGULATION_OF_WNT_SIGNALING_PATHWAY_PLANAR_CELL_POLARITY_PATHWAY	-0.0816278	-0.166192	-2.69996	0.00694743	0.0102436	-4.27502
GOBP_REGULATION_OF_WNT_SIGNALING_PATHWAY_INVOLVED_IN_HEART_DEVELOPMENT	0.288602	-0.188969	8.86633	8.97863e-19	5.20666e-18	31.1768
GOBP_REGULATION_OF_WNT_SIGNALING_PATHWAY	0.0940294	-0.202581	12.917	7.72064e-38	1.43963e-36	74.6588
GOBP_REGULATION_OF_WATER_LOSS_VIA_SKIN	0.0655282	0.154306	5.06586	4.14486e-07	9.48013e-07	4.88403
GOBP_REGULATION_OF_VOLTAGE_GATED_SODIUM_CHANNEL_ACTIVITY	-0.0381686	-0.181338	-3.16713	0.00154455	0.00245502	-2.9075
GOBP_REGULATION_OF_VOLTAGE_GATED_CALCIUM_CHANNEL_ACTIVITY	-0.00836101	-0.143766	-0.538321	0.590368	0.631799	-7.76938
GOBP_REGULATION_OF_VITAMIN_METABOLIC_PROCESS	0.0675736	-0.315826	2.88317	0.0039461	0.00599269	-3.76464
GOBP_REGULATION_OF_VITAMIN_D_RECEPTOR_SIGNALING_PATHWAY	0.0594706	-0.240973	2.08285	0.0372927	0.0498336	-5.74809
GOBP_REGULATION_OF_VITAMIN_D_BIOSYNTHETIC_PROCESS	0.227907	-0.29121	8.85222	1.0179e-18	5.87181e-18	31.053
GOBP_REGULATION_OF_VIRAL_TRANSCRIPTION	-0.00501461	-0.458262	-0.501079	0.616328	0.655934	-7.78872
GOBP_REGULATION_OF_VIRAL_PROCESS	0.115118	-0.268374	13.86	3.0212e-43	7.48112e-42	87.0264
GOBP_REGULATION_OF_VIRAL_INDUCED_CYTOPLASMIC_PATTERN_RECOGNITION_RECEPTOR_SIGNALING_PATHWAY	0.26311	-0.243369	11.674	2.88156e-31	3.57341e-30	59.6428
GOBP_REGULATION_OF_VIRAL_GENOME_REPLICATION	0.161113	-0.196655	12.2886	1.94584e-34	2.99699e-33	66.8845
GOBP_REGULATION_OF_VIRAL_ENTRY_INTO_HOST_CELL	0.0256019	-0.469919	3.34429	0.000828252	0.0013597	-2.3321
GOBP_REGULATION_OF_VESICLE_TRANSPORT_ALONG_MICROTUBULE	-0.166069	0.125096	-11.126	1.42852e-28	1.51948e-27	53.491
GOBP_REGULATION_OF_VESICLE_SIZE	0.242744	-0.277199	7.70059	1.495e-14	6.389e-14	21.6043
GOBP_REGULATION_OF_VESICLE_MEDIATED_TRANSPORT	0.0570834	-0.177791	10.5328	8.55872e-26	7.78166e-25	47.1564
GOBP_REGULATION_OF_VESICLE_FUSION	0.0386756	-0.0357068	1.99673	0.0458845	0.0606829	-5.92347
GOBP_REGULATION_OF_VERY_LOW_DENSITY_LIPOPROTEIN_PARTICLE_REMODELING	-0.10464	0.546773	-14.4354	1.0073e-46	2.90532e-45	94.9833
GOBP_REGULATION_OF_VERY_LOW_DENSITY_LIPOPROTEIN_PARTICLE_CLEARANCE	-0.17307	0.150776	-3.97151	7.19655e-05	0.000131578	-0.0439133
GOBP_REGULATION_OF_VENTRICULAR_CARDIAC_MUSCLE_CELL_MEMBRANE_DEPOLARIZATION	0.1298	0.0318184	4.97787	6.54591e-07	1.46541e-06	4.44389
GOBP_REGULATION_OF_VENTRICULAR_CARDIAC_MUSCLE_CELL_ACTION_POTENTIAL	-0.0414352	-0.0811145	-1.71154	0.0870151	0.109925	-6.45141
GOBP_REGULATION_OF_VASOCONSTRICTION	-0.0630463	-0.0426045	-4.96233	7.09078e-07	1.5837e-06	4.36693
GOBP_REGULATION_OF_VASCULOGENESIS	-0.248852	-0.0192494	-9.51682	2.24142e-21	1.53569e-20	37.094
GOBP_REGULATION_OF_VASCULATURE_DEVELOPMENT	0.049774	-0.185245	4.99728	5.92218e-07	1.33392e-06	4.54029
GOBP_REGULATION_OF_VASCULAR_WOUND_HEALING	0.243315	-0.281335	9.52113	2.15114e-21	1.47646e-20	37.1346
GOBP_REGULATION_OF_VASCULAR_PERMEABILITY	-0.0447899	-0.145446	-3.60404	0.000314966	0.000541781	-1.43193
GOBP_REGULATION_OF_VASCULAR_ENDOTHELIAL_GROWTH_FACTOR_RECEPTOR_SIGNALING_PATHWAY	0.214042	-0.16296	12.2038	5.44655e-34	8.11294e-33	65.8632
GOBP_REGULATION_OF_VASCULAR_ASSOCIATED_SMOOTH_MUSCLE_CONTRACTION	-0.0951273	0.0395539	-3.45958	0.000543481	0.00091026	-1.94085
GOBP_REGULATION_OF_VASCULAR_ASSOCIATED_SMOOTH_MUSCLE_CELL_DIFFERENTIATION	0.221754	-0.180909	7.99587	1.44268e-15	6.6448e-15	23.9034
GOBP_REGULATION_OF_VASCULAR_ASSOCIATED_SMOOTH_MUSCLE_CELL_DEDIFFERENTIATION	0.246526	0.0927722	14.5244	2.84065e-47	8.479e-46	96.2416
GOBP_REGULATION_OF_VACUOLE_ORGANIZATION	0.0467842	-0.419351	3.56119	0.000371052	0.000634571	-1.58507
GOBP_REGULATION_OF_URINE_VOLUME	-0.0238214	-0.196255	-1.27685	0.201687	0.239021	-7.09998
GOBP_REGULATION_OF_UNSATURATED_FATTY_ACID_BIOSYNTHETIC_PROCESS	0.234377	-0.181396	8.76005	2.29948e-18	1.28788e-17	30.2492
GOBP_REGULATION_OF_UBIQUITIN_SPECIFIC_PROTEASE_ACTIVITY	0.221991	-0.173894	4.60325	4.2155e-06	8.77393e-06	2.65589
GOBP_REGULATION_OF_UBIQUITIN_PROTEIN_TRANSFERASE_ACTIVITY	0.100579	-0.119788	5.9346	3.05258e-09	8.43485e-09	9.64072
GOBP_REGULATION_OF_UBIQUITIN_PROTEIN_LIGASE_ACTIVITY	0.0355441	-0.103647	1.24061	0.214781	0.253413	-7.14553
GOBP_REGULATION_OF_UBIQUITIN_DEPENDENT_PROTEIN_CATABOLIC_PROCESS	0.0464529	-0.26847	5.69026	1.30747e-08	3.43177e-08	8.22744
GOBP_REGULATION_OF_TYPE_I_INTERFERON_MEDIATED_SIGNALING_PATHWAY	0.269945	-0.335309	16.7153	8.31408e-62	4.21229e-60	129.53
GOBP_REGULATION_OF_TYPE_B_PANCREATIC_CELL_PROLIFERATION	-0.190717	-0.135349	-6.5157	7.61637e-11	2.38915e-10	13.2385
GOBP_REGULATION_OF_TYPE_B_PANCREATIC_CELL_DEVELOPMENT	0.0972217	-0.194278	3.24358	0.0011846	0.0019133	-2.66303
GOBP_REGULATION_OF_TUMOR_NECROSIS_FACTOR_MEDIATED_SIGNALING_PATHWAY	0.179672	-0.330867	14.4103	1.43786e-46	4.11634e-45	94.6296
GOBP_REGULATION_OF_TUBE_SIZE	-0.00730228	-0.11622	-0.784877	0.432546	0.478838	-7.60647
GOBP_REGULATION_OF_TRIGLYCERIDE_METABOLIC_PROCESS	-0.0351384	-0.315969	-3.01251	0.00259808	0.00402087	-3.3842
GOBP_REGULATION_OF_TRIGLYCERIDE_CATABOLIC_PROCESS	-0.090393	0.146784	-4.33073	1.50196e-05	2.97189e-05	1.44267
GOBP_REGULATION_OF_TRIGLYCERIDE_BIOSYNTHETIC_PROCESS	-0.0642552	-0.247945	-3.07919	0.00208178	0.00324596	-3.18154
GOBP_REGULATION_OF_TRANSPOSITION	0.0496206	-0.00126956	3.47542	0.000512416	0.000861598	-1.88606
GOBP_REGULATION_OF_TRANSPORTER_ACTIVITY	0.014642	-0.0974167	2.08419	0.0371708	0.0496857	-5.74531
GOBP_REGULATION_OF_TRANSPORT	0.0521168	-0.17178	11.9549	1.07162e-32	1.46842e-31	62.9075
GOBP_REGULATION_OF_TRANSMISSION_OF_NERVE_IMPULSE	0.0925067	-0.0571851	4.84913	1.26044e-06	2.75601e-06	3.81375
GOBP_REGULATION_OF_TRANSMEMBRANE_TRANSPORT	0.0134675	-0.0975037	2.67607	0.00746232	0.0109503	-4.33912
GOBP_REGULATION_OF_TRANSMEMBRANE_RECEPTOR_PROTEIN_SERINE_THREONINE_KINASE_SIGNALING_PATHWAY	0.0192183	-0.233914	2.00511	0.0449803	0.0595484	-5.90672
GOBP_REGULATION_OF_TRANSLATIONAL_TERMINATION	0.116899	-0.337708	4.21497	2.52206e-05	4.85802e-05	0.949627
GOBP_REGULATION_OF_TRANSLATIONAL_INITIATION_IN_RESPONSE_TO_STRESS	0.177752	-0.244185	6.62732	3.61125e-11	1.16409e-10	13.9677
GOBP_REGULATION_OF_TRANSLATIONAL_INITIATION_BY_EIF2_ALPHA_PHOSPHORYLATION	0.145905	-0.279484	4.89392	1.00532e-06	2.21325e-06	4.03113
GOBP_REGULATION_OF_TRANSLATIONAL_INITIATION	0.0561624	-0.171653	3.87006	0.000109566	0.000196682	-0.440546
GOBP_REGULATION_OF_TRANSLATIONAL_FIDELITY	0.0285462	-0.561754	2.2584	0.0239445	0.0329706	-5.3677
GOBP_REGULATION_OF_TRANSLATIONAL_ELONGATION	0.0166012	-0.183565	0.696813	0.485938	0.531329	-7.67163
GOBP_REGULATION_OF_TRANSLATION_INITIATION_IN_RESPONSE_TO_ENDOPLASMIC_RETICULUM_STRESS	0.0319238	-0.215478	0.944278	0.345053	0.3906	-7.46883
GOBP_REGULATION_OF_TRANSLATION_IN_RESPONSE_TO_STRESS	0.133055	-0.254228	6.31594	2.81016e-10	8.46016e-10	11.9642
GOBP_REGULATION_OF_TRANSLATION_IN_RESPONSE_TO_ENDOPLASMIC_RETICULUM_STRESS	0.0520566	-0.238717	1.83549	0.0664661	0.085853	-6.23193
GOBP_REGULATION_OF_TRANSLATION_AT_SYNAPSE_MODULATING_SYNAPTIC_TRANSMISSION	-0.0724426	-0.438388	-2.40727	0.0160919	0.0226884	-5.02102
GOBP_REGULATION_OF_TRANSFORMING_GROWTH_FACTOR_BETA1_PRODUCTION	0.23913	-0.11456	9.2818	2.0475e-20	1.31618e-19	34.9088
GOBP_REGULATION_OF_TRANSFORMING_GROWTH_FACTOR_BETA_ACTIVATION	0.0657184	-0.153068	1.81056	0.0702422	0.0903064	-6.27731
GOBP_REGULATION_OF_TRANSFERASE_ACTIVITY	0.0350615	-0.187059	6.70863	2.08093e-11	6.83089e-11	14.5066
GOBP_REGULATION_OF_TRANSCRIPTION_REGULATORY_REGION_DNA_BINDING	0.0508488	-0.121145	3.3832	0.000719461	0.00118743	-2.20152
GOBP_REGULATION_OF_TRANSCRIPTION_OF_NUCLEOLAR_LARGE_RRNA_BY_RNA_POLYMERASE_I	0.110358	-0.327174	3.96661	7.34585e-05	0.00013418	-0.0633131
GOBP_REGULATION_OF_TRANSCRIPTION_INVOLVED_IN_G1_S_TRANSITION_OF_MITOTIC_CELL_CYCLE	0.135879	-0.157837	7.49577	7.20338e-14	2.91811e-13	20.0596
GOBP_REGULATION_OF_TRANSCRIPTION_FROM_RNA_POLYMERASE_II_PROMOTER_INVOLVED_IN_HEART_DEVELOPMENT	0.0975079	-0.221668	3.19088	0.00142321	0.00227011	-2.8322
GOBP_REGULATION_OF_TRANSCRIPTION_FROM_RNA_POLYMERASE_II_PROMOTER_IN_RESPONSE_TO_OXIDATIVE_STRESS	0.111272	-0.300234	4.43656	9.24768e-06	1.86577e-05	1.90504
GOBP_REGULATION_OF_TRANSCRIPTION_FROM_RNA_POLYMERASE_II_PROMOTER_IN_RESPONSE_TO_HYPOXIA	0.0240106	-0.182895	0.916852	0.359244	0.405354	-7.49432
GOBP_REGULATION_OF_TRANSCRIPTION_ELONGATION_FROM_RNA_POLYMERASE_II_PROMOTER	0.110616	-0.362344	7.438	1.11425e-13	4.43684e-13	19.6314
GOBP_REGULATION_OF_TRANSCRIPTION_BY_RNA_POLYMERASE_III	0.00587312	-0.216321	0.297162	0.76635	0.793661	-7.87
GOBP_REGULATION_OF_TRANSCRIPTION_BY_RNA_POLYMERASE_I	0.0920335	-0.184192	4.56097	5.158e-06	1.0618e-05	2.46283
GOBP_REGULATION_OF_TRANSCRIPTION_BY_GLUCOSE	0.058968	-0.316025	1.81061	0.0702346	0.0903064	-6.27722
GOBP_REGULATION_OF_TRANS_SYNAPTIC_SIGNALING	0.0113394	-0.162201	2.50608	0.012225	0.0174666	-4.77873
GOBP_REGULATION_OF_TRAIL_ACTIVATED_APOPTOTIC_SIGNALING_PATHWAY	-0.194087	-0.280732	-5.11832	3.14523e-07	7.28682e-07	5.15009
GOBP_REGULATION_OF_TORC2_SIGNALING	0.19297	-0.198781	5.4151	6.28042e-08	1.54918e-07	6.70654
GOBP_REGULATION_OF_TOR_SIGNALING	0.11296	-0.241249	9.3852	7.78773e-21	5.12155e-20	35.8635
GOBP_REGULATION_OF_TOOTH_MINERALIZATION	-0.0905559	0.244044	-4.40046	1.09244e-05	2.19313e-05	1.74608
GOBP_REGULATION_OF_TOLL_LIKE_RECEPTOR_SIGNALING_PATHWAY	0.0465868	-0.33015	6.81653	9.91593e-12	3.35365e-11	15.2318
GOBP_REGULATION_OF_TOLL_LIKE_RECEPTOR_9_SIGNALING_PATHWAY	-0.107475	-0.197587	-5.38433	7.45155e-08	1.82231e-07	6.54109
GOBP_REGULATION_OF_TOLL_LIKE_RECEPTOR_7_SIGNALING_PATHWAY	0.123459	-0.416476	5.99722	2.08324e-09	5.85043e-09	10.0124
GOBP_REGULATION_OF_TOLL_LIKE_RECEPTOR_4_SIGNALING_PATHWAY	0.116187	-0.430657	13.6679	4.08054e-42	9.49372e-41	84.4399
GOBP_REGULATION_OF_TOLL_LIKE_RECEPTOR_3_SIGNALING_PATHWAY	0.137478	-0.560889	11.818	5.37821e-32	7.00806e-31	61.3075
GOBP_REGULATION_OF_TOLL_LIKE_RECEPTOR_2_SIGNALING_PATHWAY	0.188396	0.00784657	7.82065	5.83683e-15	2.56854e-14	22.5288
GOBP_REGULATION_OF_TOLERANCE_INDUCTION	0.128013	-0.557346	16.6745	1.61302e-61	8.01409e-60	128.87
GOBP_REGULATION_OF_TISSUE_REMODELING	-0.0134635	-0.0926088	-1.17293	0.240853	0.281715	-7.2271
GOBP_REGULATION_OF_THYROID_HORMONE_GENERATION	0.018713	0.491825	4.19828	2.71491e-05	5.20735e-05	0.879632
GOBP_REGULATION_OF_THYMOCYTE_APOPTOTIC_PROCESS	0.176684	-0.0951013	7.23246	5.12396e-13	1.93051e-12	18.1343
GOBP_REGULATION_OF_THE_FORCE_OF_HEART_CONTRACTION_BY_CHEMICAL_SIGNAL	-0.314462	0.00377659	-4.94769	7.6436e-07	1.70076e-06	4.29469
GOBP_REGULATION_OF_THE_FORCE_OF_HEART_CONTRACTION	0.00632535	-0.124186	0.297467	0.766117	0.793526	-7.86991
GOBP_REGULATION_OF_TETRAPYRROLE_METABOLIC_PROCESS	0.0173575	-0.223942	0.505326	0.613342	0.653479	-7.78658
GOBP_REGULATION_OF_TELOMERE_MAINTENANCE_VIA_TELOMERE_LENGTHENING	0.0851236	-0.223422	6.22248	5.10815e-10	1.51009e-09	11.3814
GOBP_REGULATION_OF_TELOMERE_MAINTENANCE	0.0745554	-0.290473	6.07069	1.32423e-09	3.77979e-09	10.4534
GOBP_REGULATION_OF_TELOMERE_CAPPING	0.101708	-0.273436	6.55748	5.76841e-11	1.82884e-10	13.51
GOBP_REGULATION_OF_TELOMERASE_ACTIVITY	-0.0250456	-0.177613	-1.71231	0.0868732	0.109782	-6.45009
GOBP_REGULATION_OF_TAU_PROTEIN_KINASE_ACTIVITY	-0.349563	-0.0120757	-8.50857	2.03814e-17	1.07874e-16	28.098
GOBP_REGULATION_OF_T_HELPER_CELL_DIFFERENTIATION	0.0266048	-0.307439	3.64565	0.000268198	0.000464864	-1.28153
GOBP_REGULATION_OF_T_HELPER_2_CELL_DIFFERENTIATION	-0.0702177	-0.138074	-2.78544	0.0053565	0.00799582	-4.04107
GOBP_REGULATION_OF_T_HELPER_17_TYPE_IMMUNE_RESPONSE	0.0423597	0.117555	2.92878	0.00341132	0.00521345	-3.63238
GOBP_REGULATION_OF_T_HELPER_17_CELL_LINEAGE_COMMITMENT	-0.0789472	0.474751	-6.9195	4.83658e-12	1.6846e-11	15.9345
GOBP_REGULATION_OF_T_HELPER_17_CELL_DIFFERENTIATION	0.0528736	0.104223	3.19692	0.00139373	0.00222587	-2.81293
GOBP_REGULATION_OF_T_HELPER_1_TYPE_IMMUNE_RESPONSE	-0.0381211	0.172196	-3.19971	0.00138036	0.00220588	-2.80404
GOBP_REGULATION_OF_T_HELPER_1_CELL_DIFFERENTIATION	-0.138803	0.103865	-5.54135	3.08472e-08	7.83491e-08	7.39504
GOBP_REGULATION_OF_T_CIRCLE_FORMATION	0.137318	-0.163092	3.66843	0.000245425	0.000427026	-1.19842
GOBP_REGULATION_OF_T_CELL_RECEPTOR_SIGNALING_PATHWAY	0.228715	-0.197484	18.4376	1.45133e-74	1.05441e-72	158.775
GOBP_REGULATION_OF_T_CELL_PROLIFERATION	0.0560232	-0.336772	12.975	3.67489e-38	6.93635e-37	75.3959
GOBP_REGULATION_OF_T_CELL_MIGRATION	0.0359999	-0.148911	2.96096	0.0030747	0.00472223	-3.53783
GOBP_REGULATION_OF_T_CELL_MEDIATED_IMMUNITY	0.0966296	-0.521987	26.3065	4.27981e-147	9.98751e-145	325.235
GOBP_REGULATION_OF_T_CELL_MEDIATED_IMMUNE_RESPONSE_TO_TUMOR_CELL	0.0611743	-0.463515	3.70526	0.000212418	0.000371949	-1.06301
GOBP_REGULATION_OF_T_CELL_MEDIATED_CYTOTOXICITY	0.0785004	-0.688824	25.4416	5.02395e-138	1.10541e-135	304.409
GOBP_REGULATION_OF_T_CELL_EXTRAVASATION	-0.0165861	-0.272066	-0.655749	0.512002	0.556675	-7.69936
GOBP_REGULATION_OF_T_CELL_DIFFERENTIATION_IN_THYMUS	0.0498872	-0.104757	2.47951	0.013174	0.0187564	-4.84483
GOBP_REGULATION_OF_T_CELL_DIFFERENTIATION	0.109677	-0.218604	16.04	4.01097e-57	1.69717e-55	118.799
GOBP_REGULATION_OF_T_CELL_COSTIMULATION	0.0960165	-0.668844	21.7344	3.59611e-102	4.0726e-100	222.104
GOBP_REGULATION_OF_T_CELL_CHEMOTAXIS	0.205103	-0.112358	13.3721	2.10362e-40	4.48754e-39	80.5234
GOBP_REGULATION_OF_T_CELL_APOPTOTIC_PROCESS	0.144883	-0.0458091	10.028	1.5182e-23	1.20532e-22	42.032
GOBP_REGULATION_OF_T_CELL_ACTIVATION_VIA_T_CELL_RECEPTOR_CONTACT_WITH_ANTIGEN_BOUND_TO_MHC_MOLECULE_ON_ANTIGEN_PRESENTING_CELL	-0.0404532	-0.545946	-2.11857	0.0341539	0.0459101	-5.67318
GOBP_REGULATION_OF_T_CELL_ACTIVATION	0.0888882	-0.293578	20.7827	8.85425e-94	8.4181e-92	202.849
GOBP_REGULATION_OF_SYSTEMIC_ARTERIAL_BLOOD_PRESSURE_MEDIATED_BY_A_CHEMICAL_SIGNAL	0.0780157	-0.0231979	5.25596	1.50568e-07	3.58432e-07	5.8611
GOBP_REGULATION_OF_SYSTEMIC_ARTERIAL_BLOOD_PRESSURE_BY_VASOPRESSIN	-0.0986607	0.273301	-11.1627	9.50909e-29	1.02995e-27	53.8943
GOBP_REGULATION_OF_SYSTEMIC_ARTERIAL_BLOOD_PRESSURE_BY_RENIN_ANGIOTENSIN	0.0386806	-0.00277161	1.93243	0.0533375	0.0698439	-6.04959
GOBP_REGULATION_OF_SYSTEMIC_ARTERIAL_BLOOD_PRESSURE_BY_NOREPINEPHRINE_EPINEPHRINE	0.274797	0.00422965	6.62282	3.7222e-11	1.19785e-10	13.9381
GOBP_REGULATION_OF_SYSTEMIC_ARTERIAL_BLOOD_PRESSURE_BY_HORMONE	0.030208	-0.0309119	1.89562	0.0580423	0.0756573	-6.11993
GOBP_REGULATION_OF_SYSTEMIC_ARTERIAL_BLOOD_PRESSURE_BY_ENDOTHELIN	-0.0653572	-0.127182	-1.48486	0.137614	0.168404	-6.81315
GOBP_REGULATION_OF_SYSTEMIC_ARTERIAL_BLOOD_PRESSURE_BY_CIRCULATORY_RENIN_ANGIOTENSIN	0.0681443	-0.0181259	3.14083	0.00169006	0.00266594	-2.99027
GOBP_REGULATION_OF_SYSTEMIC_ARTERIAL_BLOOD_PRESSURE	0.00639475	-0.0616827	0.579065	0.56256	0.605404	-7.74665
GOBP_REGULATION_OF_SYSTEM_PROCESS	0.00877015	-0.113066	1.65298	0.0983699	0.123158	-6.54978
GOBP_REGULATION_OF_SYNCYTIUM_FORMATION_BY_PLASMA_MEMBRANE_FUSION	0.105811	-0.375907	9.82625	1.12332e-22	8.43969e-22	40.0528
GOBP_REGULATION_OF_SYNAPTIC_VESICLE_TRANSPORT	-0.0602363	-0.273426	-2.2238	0.0261863	0.0358253	-5.4451
GOBP_REGULATION_OF_SYNAPTIC_VESICLE_RECYCLING	0.0750148	-0.205388	3.99713	6.46184e-05	0.00011885	0.0578639
GOBP_REGULATION_OF_SYNAPTIC_VESICLE_PRIMING	0.000342364	-0.0944116	0.0106462	0.991506	0.992647	-7.91405
GOBP_REGULATION_OF_SYNAPTIC_VESICLE_MEMBRANE_ORGANIZATION	-0.0928304	0.0509854	-4.9884	6.2001e-07	1.39367e-06	4.49614
GOBP_REGULATION_OF_SYNAPTIC_VESICLE_EXOCYTOSIS	0.0219724	-0.0651687	1.66148	0.0966511	0.121223	-6.53571
GOBP_REGULATION_OF_SYNAPTIC_VESICLE_ENDOCYTOSIS	0.139953	-0.106639	5.07114	4.0318e-07	9.23799e-07	4.91068
GOBP_REGULATION_OF_SYNAPTIC_VESICLE_CYCLE	0.072002	0.0691244	4.28391	1.85513e-05	3.62965e-05	1.24164
GOBP_REGULATION_OF_SYNAPTIC_VESICLE_CLUSTERING	0.119977	-0.388408	6.03042	1.69864e-09	4.81458e-09	10.211
GOBP_REGULATION_OF_SYNAPTIC_TRANSMISSION_GLUTAMATERGIC	-0.0679114	-0.0636198	-6.45198	1.15988e-10	3.58869e-10	12.8278
GOBP_REGULATION_OF_SYNAPTIC_TRANSMISSION_GABAERGIC	-0.0117616	-0.101776	-0.847013	0.39701	0.443676	-7.55583
GOBP_REGULATION_OF_SYNAPTIC_TRANSMISSION_DOPAMINERGIC	0.0177297	-0.645168	1.39378	0.163418	0.197224	-6.94406
GOBP_REGULATION_OF_SYNAPTIC_TRANSMISSION_CHOLINERGIC	-0.215087	0.369982	-9.26288	2.44101e-20	1.56261e-19	34.7352
GOBP_REGULATION_OF_SYNAPTIC_PLASTICITY	0.000969016	-0.173232	0.138407	0.889922	0.905322	-7.90454
GOBP_REGULATION_OF_SYNAPTIC_ASSEMBLY_AT_NEUROMUSCULAR_JUNCTION	-0.0822499	-0.0896394	-2.663	0.00775822	0.0113607	-4.37394
GOBP_REGULATION_OF_SYNAPSE_STRUCTURE_OR_ACTIVITY	0.0626301	-0.219462	9.25456	2.63691e-20	1.68662e-19	34.6589
GOBP_REGULATION_OF_SYNAPSE_STRUCTURAL_PLASTICITY	-0.044998	-0.0451508	-1.31986	0.186913	0.222889	-7.04421
GOBP_REGULATION_OF_SYNAPSE_MATURATION	0.0699519	-0.101469	3.9248	8.74375e-05	0.000158586	-0.227797
GOBP_REGULATION_OF_SYNAPSE_ASSEMBLY	0.0336985	-0.120655	3.85983	0.000114247	0.000204942	-0.479969
GOBP_REGULATION_OF_SUPRAMOLECULAR_FIBER_ORGANIZATION	0.0330831	-0.240806	4.00531	6.24246e-05	0.000115145	0.0905212
GOBP_REGULATION_OF_SUPEROXIDE_METABOLIC_PROCESS	0.062473	-0.113249	3.24087	0.00119591	0.00192955	-2.6718
GOBP_REGULATION_OF_SUPEROXIDE_DISMUTASE_ACTIVITY	0.00932967	-0.29342	0.26113	0.793998	0.8191	-7.88005
GOBP_REGULATION_OF_SUPEROXIDE_ANION_GENERATION	0.153363	-0.124841	7.76796	8.83459e-15	3.84597e-14	22.1213
GOBP_REGULATION_OF_SULFUR_METABOLIC_PROCESS	-0.135278	-0.105978	-4.90226	9.63681e-07	2.12219e-06	4.0718
GOBP_REGULATION_OF_SUBSTRATE_ADHESION_DEPENDENT_CELL_SPREADING	0.0765757	-0.143813	4.16176	3.18695e-05	6.06142e-05	0.727436
GOBP_REGULATION_OF_STRIATED_MUSCLE_CONTRACTION	-0.0027784	-0.0863875	-0.245882	0.805779	0.829808	-7.88391
GOBP_REGULATION_OF_STRIATED_MUSCLE_CELL_DIFFERENTIATION	0.0739603	-0.153248	6.61655	3.88282e-11	1.24798e-10	13.8968
GOBP_REGULATION_OF_STRESS_GRANULE_ASSEMBLY	0.208323	-0.357793	4.946	7.70992e-07	1.71403e-06	4.28638
GOBP_REGULATION_OF_STRESS_ACTIVATED_PROTEIN_KINASE_SIGNALING_CASCADE	0.0411668	-0.165437	4.59276	4.43259e-06	9.19843e-06	2.60783
GOBP_REGULATION_OF_STORE_OPERATED_CALCIUM_ENTRY	0.0643835	-0.0400947	3.00613	0.00265315	0.0040995	-3.40335
GOBP_REGULATION_OF_STORE_OPERATED_CALCIUM_CHANNEL_ACTIVITY	0.0546153	-0.253944	1.85048	0.0642767	0.0832204	-6.20434
GOBP_REGULATION_OF_STEROL_TRANSPORT	-0.111291	-0.0885872	-8.61862	7.90344e-18	4.27719e-17	29.0318
GOBP_REGULATION_OF_STEROID_METABOLIC_PROCESS	0.0199109	-0.173822	1.64968	0.0990432	0.123924	-6.55522
GOBP_REGULATION_OF_STEROID_HORMONE_SECRETION	-0.0508325	-0.191228	-2.5225	0.0116691	0.0167063	-4.73751
GOBP_REGULATION_OF_STEROID_HORMONE_BIOSYNTHETIC_PROCESS	0.111602	-0.286053	3.97815	6.99881e-05	0.000128115	-0.0175875
GOBP_REGULATION_OF_STEROID_BIOSYNTHETIC_PROCESS	0.0130299	-0.200188	0.971537	0.331307	0.376311	-7.44275
GOBP_REGULATION_OF_STEM_CELL_PROLIFERATION	0.0114231	-0.0828181	0.686431	0.492459	0.537523	-7.6788
GOBP_REGULATION_OF_STEM_CELL_POPULATION_MAINTENANCE	0.0350578	-0.384088	2.82476	0.00474188	0.00711976	-3.93101
GOBP_REGULATION_OF_STEM_CELL_DIVISION	0.303547	-0.202834	10.2136	2.32825e-24	1.94256e-23	43.8869
GOBP_REGULATION_OF_STEM_CELL_DIFFERENTIATION	0.00290477	-0.212113	0.200894	0.840786	0.862859	-7.89395
GOBP_REGULATION_OF_SREBP_SIGNALING_PATHWAY	0.138489	-0.220949	3.73841	0.000186315	0.000327807	-0.939962
GOBP_REGULATION_OF_SPROUTING_ANGIOGENESIS	0.00128935	-0.254136	0.0866393	0.93096	0.941227	-7.91035
GOBP_REGULATION_OF_SPONTANEOUS_SYNAPTIC_TRANSMISSION	-0.0358231	-0.345469	-1.0928	0.274511	0.317323	-7.31775
GOBP_REGULATION_OF_SPINDLE_ORGANIZATION	0.0379474	-0.368056	2.96472	0.00303738	0.00466698	-3.5267
GOBP_REGULATION_OF_SPINDLE_ASSEMBLY	0.0317841	-0.435443	2.16851	0.0301455	0.040814	-5.56631
GOBP_REGULATION_OF_SPHINGOLIPID_BIOSYNTHETIC_PROCESS	0.274117	-0.287927	10.2397	1.7833e-24	1.50418e-23	44.1508
GOBP_REGULATION_OF_SOMITOGENESIS	0.0540973	-0.234415	3.16574	0.00155194	0.00246473	-2.91189
GOBP_REGULATION_OF_SOMATIC_STEM_CELL_POPULATION_MAINTENANCE	-0.123192	-0.0838914	-3.41735	0.000635091	0.0010536	-2.08569
GOBP_REGULATION_OF_SODIUM_PROTON_ANTIPORTER_ACTIVITY	0.280087	-0.449098	9.92068	4.42415e-23	3.41045e-22	40.9742
GOBP_REGULATION_OF_SODIUM_ION_TRANSPORT	0.0578289	-0.164054	5.76622	8.36968e-09	2.22719e-08	8.66047
GOBP_REGULATION_OF_SODIUM_ION_TRANSMEMBRANE_TRANSPORT	0.0731887	-0.186454	5.98832	2.2e-09	6.16527e-09	9.95934
GOBP_REGULATION_OF_SODIUM_DEPENDENT_PHOSPHATE_TRANSPORT	-0.0116007	-0.0881171	-0.230856	0.817432	0.840684	-7.88749
GOBP_REGULATION_OF_SNRNA_TRANSCRIPTION_BY_RNA_POLYMERASE_II	0.0721171	-0.435423	1.99277	0.0463158	0.0612217	-5.93134
GOBP_REGULATION_OF_SNARE_COMPLEX_ASSEMBLY	-0.24585	-0.210154	-6.92035	4.80774e-12	1.67531e-11	15.9404
GOBP_REGULATION_OF_SMOOTHENED_SIGNALING_PATHWAY_INVOLVED_IN_DORSAL_VENTRAL_NEURAL_TUBE_PATTERNING	0.077359	-0.337877	2.71528	0.00663448	0.00981596	-4.23365
GOBP_REGULATION_OF_SMOOTHENED_SIGNALING_PATHWAY	0.0504216	-0.17074	4.08465	4.45187e-05	8.36396e-05	0.410486
GOBP_REGULATION_OF_SMOOTH_MUSCLE_CONTRACTION	0.0192112	-0.0170775	1.62015	0.105234	0.131104	-6.60342
GOBP_REGULATION_OF_SMOOTH_MUSCLE_CELL_DIFFERENTIATION	0.15233	-0.202046	6.98148	3.12414e-12	1.10362e-11	16.3625
GOBP_REGULATION_OF_SMOOTH_MUSCLE_CELL_CHEMOTAXIS	0.105955	-0.379861	2.73367	0.0062753	0.00930063	-4.18364
GOBP_REGULATION_OF_SMALL_MOLECULE_METABOLIC_PROCESS	0.0373312	-0.179655	5.19269	2.11735e-07	4.98189e-07	5.53189
GOBP_REGULATION_OF_SMALL_GTPASE_MEDIATED_SIGNAL_TRANSDUCTION	0.074022	-0.234861	11.8434	3.99141e-32	5.25433e-31	61.6032
GOBP_REGULATION_OF_SMAD_PROTEIN_SIGNAL_TRANSDUCTION	-0.0502106	-0.265524	-2.38707	0.0170034	0.0239034	-5.06935
GOBP_REGULATION_OF_SMAD_PROTEIN_COMPLEX_ASSEMBLY	0.463674	-0.345242	12.5364	9.27297e-36	1.53903e-34	69.9052
GOBP_REGULATION_OF_SKELETAL_MUSCLE_TISSUE_REGENERATION	-0.0377642	-0.0591161	-0.872719	0.382839	0.429335	-7.53376
GOBP_REGULATION_OF_SKELETAL_MUSCLE_TISSUE_GROWTH	0.0442868	-0.343605	1.54327	0.122801	0.151311	-6.72485
GOBP_REGULATION_OF_SKELETAL_MUSCLE_TISSUE_DEVELOPMENT	0.0961644	-0.418937	7.86491	4.11212e-15	1.83155e-14	22.8732
GOBP_REGULATION_OF_SKELETAL_MUSCLE_FIBER_DEVELOPMENT	-0.00703407	0.0887956	-0.433553	0.664623	0.700364	-7.82023
GOBP_REGULATION_OF_SKELETAL_MUSCLE_CONTRACTION_BY_CALCIUM_ION_SIGNALING	-0.021115	-0.0283629	-0.536192	0.591839	0.633197	-7.77053
GOBP_REGULATION_OF_SKELETAL_MUSCLE_CONTRACTION	-0.00839049	-0.00419545	-0.283485	0.776811	0.803198	-7.87397
GOBP_REGULATION_OF_SKELETAL_MUSCLE_CELL_PROLIFERATION	-0.012007	-0.222105	-0.563897	0.572838	0.615348	-7.75531
GOBP_REGULATION_OF_SKELETAL_MUSCLE_CELL_DIFFERENTIATION	0.018438	-0.148955	0.852705	0.393845	0.440331	-7.551
GOBP_REGULATION_OF_SKELETAL_MUSCLE_ADAPTATION	-0.0779348	-0.0845086	-2.99891	0.00271673	0.00419353	-3.42497
GOBP_REGULATION_OF_SISTER_CHROMATID_COHESION	0.140487	-0.166791	7.01658	2.43505e-12	8.70178e-12	16.6066
GOBP_REGULATION_OF_SIGNALING_RECEPTOR_ACTIVITY	0.0209919	-0.202246	3.37386	0.000744294	0.00122711	-2.233
GOBP_REGULATION_OF_SIGNAL_TRANSDUCTION_BY_P53_CLASS_MEDIATOR	0.0581221	-0.234598	4.80579	1.56596e-06	3.39511e-06	3.60528
GOBP_REGULATION_OF_SHORT_TERM_NEURONAL_SYNAPTIC_PLASTICITY	0.0469535	-0.129187	2.07161	0.0383298	0.0511484	-5.7714
GOBP_REGULATION_OF_SEROTONIN_SECRETION	-0.0540354	-0.483651	-9.3166	1.48055e-20	9.57322e-20	35.229
GOBP_REGULATION_OF_SERINE_TYPE_PEPTIDASE_ACTIVITY	-0.0827819	0.642251	-13.3714	2.12328e-40	4.50452e-39	80.5141
GOBP_REGULATION_OF_SEQUESTERING_OF_ZINC_ION	-0.061055	0.448509	-4.12023	3.81831e-05	7.21591e-05	0.555983
GOBP_REGULATION_OF_SEQUESTERING_OF_TRIGLYCERIDE	0.0922608	-0.1366	3.47302	0.000517017	0.000868955	-1.89438
GOBP_REGULATION_OF_SENSORY_PERCEPTION	0.00538545	-0.0935611	0.372191	0.709759	0.741837	-7.84492
GOBP_REGULATION_OF_SECRETION	0.0506358	-0.153197	11.7894	7.51653e-32	9.69595e-31	60.9755
GOBP_REGULATION_OF_SECONDARY_METABOLIC_PROCESS	0.217065	-0.0983685	9.69039	4.22853e-22	3.0462e-21	38.7423
GOBP_REGULATION_OF_SECONDARY_HEART_FIELD_CARDIOBLAST_PROLIFERATION	0.097751	-0.157959	2.88174	0.00396399	0.00601749	-3.76874
GOBP_REGULATION_OF_SARCOMERE_ORGANIZATION	0.179145	0.000844729	3.66957	0.00024434	0.00042533	-1.19427
GOBP_REGULATION_OF_SALIVA_SECRETION	-0.18766	0.170341	-7.39047	1.59145e-13	6.24656e-13	19.2815
GOBP_REGULATION_OF_RYANODINE_SENSITIVE_CALCIUM_RELEASE_CHANNEL_ACTIVITY	-0.0672623	-0.0640931	-3.1602	0.00158176	0.00250899	-2.9294
GOBP_REGULATION_OF_RUFFLE_ASSEMBLY	0.117546	-0.332	7.85453	4.46495e-15	1.9864e-14	22.7922
GOBP_REGULATION_OF_RRNA_PROCESSING	0.0563426	-0.23657	2.34095	0.019256	0.0268593	-5.17819
GOBP_REGULATION_OF_RNA_SPLICING	-0.0060378	-0.242848	-0.515313	0.606347	0.647101	-7.78149
GOBP_REGULATION_OF_RNA_POLYMERASE_II_TRANSCRIPTION_PREINITIATION_COMPLEX_ASSEMBLY	0.0649722	-0.297007	2.04393	0.0409889	0.054508	-5.82826
GOBP_REGULATION_OF_RNA_POLYMERASE_II_REGULATORY_REGION_SEQUENCE_SPECIFIC_DNA_BINDING	0.163749	-0.193335	5.39076	7.19061e-08	1.76297e-07	6.57558
GOBP_REGULATION_OF_RNA_EXPORT_FROM_NUCLEUS	0.164716	-0.376287	6.18452	6.49552e-10	1.89981e-09	11.1473
GOBP_REGULATION_OF_RNA_BINDING	-0.123457	-0.0818272	-4.12382	3.75926e-05	7.10955e-05	0.570762
GOBP_REGULATION_OF_RIG_I_SIGNALING_PATHWAY	0.290305	-0.230308	11.7658	9.89953e-32	1.26219e-30	60.7024
GOBP_REGULATION_OF_RIBOSOME_BIOGENESIS	0.076397	-0.407559	3.32075	0.00090127	0.00147517	-2.41035
GOBP_REGULATION_OF_RIBONUCLEASE_ACTIVITY	0.0850108	-0.455322	3.92649	8.68269e-05	0.000157553	-0.221184
GOBP_REGULATION_OF_RHODOPSIN_MEDIATED_SIGNALING_PATHWAY	-0.162365	0.128239	-6.92649	4.60489e-12	1.61046e-11	15.9826
GOBP_REGULATION_OF_RHO_PROTEIN_SIGNAL_TRANSDUCTION	0.1405	-0.291947	13.665	4.24236e-42	9.81863e-41	84.4013
GOBP_REGULATION_OF_RHO_DEPENDENT_PROTEIN_SERINE_THREONINE_KINASE_ACTIVITY	0.231764	-0.4172	5.90497	3.65269e-09	1.0014e-08	9.46619
GOBP_REGULATION_OF_RETROGRADE_TRANSPORT_ENDOSOME_TO_GOLGI	-0.0183763	-0.286322	-0.636499	0.524467	0.568462	-7.71178
GOBP_REGULATION_OF_RETROGRADE_PROTEIN_TRANSPORT_ER_TO_CYTOSOL	0.224428	-0.243247	8.17494	3.35399e-16	1.61634e-15	25.3393
GOBP_REGULATION_OF_RETINOIC_ACID_RECEPTOR_SIGNALING_PATHWAY	-0.028357	-0.175093	-1.08398	0.278402	0.32158	-7.32734
GOBP_REGULATION_OF_RETINAL_GANGLION_CELL_AXON_GUIDANCE	0.0451046	-0.333295	1.1737	0.240546	0.281398	-7.2262
GOBP_REGULATION_OF_RESTING_MEMBRANE_POTENTIAL	-0.111251	0.332989	-7.72664	1.22046e-14	5.24778e-14	21.8037
GOBP_REGULATION_OF_RESPONSE_TO_WOUNDING	-0.0222797	-0.120619	-2.16376	0.0305082	0.0412616	-5.57657
GOBP_REGULATION_OF_RESPONSE_TO_TUMOR_CELL	-0.0165426	-0.254906	-1.24881	0.211767	0.250049	-7.13535
GOBP_REGULATION_OF_RESPONSE_TO_STRESS	0.0587616	-0.241555	11.4218	5.19287e-30	6.00455e-29	56.776
GOBP_REGULATION_OF_RESPONSE_TO_REACTIVE_OXYGEN_SPECIES	0.0398219	-0.1551	2.28306	0.0224499	0.0310333	-5.3118
GOBP_REGULATION_OF_RESPONSE_TO_OXIDATIVE_STRESS	0.086609	-0.156625	6.92777	4.56361e-12	1.59674e-11	15.9914
GOBP_REGULATION_OF_RESPONSE_TO_OSMOTIC_STRESS	-0.169141	-0.0363612	-7.17981	7.52517e-13	2.79479e-12	17.7575
GOBP_REGULATION_OF_RESPONSE_TO_INTERFERON_GAMMA	0.139632	-0.188698	5.30139	1.17604e-07	2.81963e-07	6.09986
GOBP_REGULATION_OF_RESPONSE_TO_FOOD	0.0119731	-0.313967	0.578918	0.562659	0.605426	-7.74673
GOBP_REGULATION_OF_RESPONSE_TO_EXTRACELLULAR_STIMULUS	0.0287062	-0.254858	1.60302	0.108964	0.135585	-6.63099
GOBP_REGULATION_OF_RESPONSE_TO_EXTERNAL_STIMULUS	0.0530805	-0.248818	11.9012	2.02023e-32	2.69632e-31	62.2786
GOBP_REGULATION_OF_RESPONSE_TO_ENDOPLASMIC_RETICULUM_STRESS	0.0515941	-0.298226	5.06882	4.08111e-07	9.33985e-07	4.89897
GOBP_REGULATION_OF_RESPONSE_TO_DRUG	-0.110637	0.561916	-15.4616	2.9595e-53	1.05514e-51	109.939
GOBP_REGULATION_OF_RESPONSE_TO_DNA_DAMAGE_STIMULUS	0.0714579	-0.2511	9.50461	2.51759e-21	1.72031e-20	36.9792
GOBP_REGULATION_OF_RESPONSE_TO_CYTOKINE_STIMULUS	0.172559	-0.287888	20.8745	1.42127e-94	1.36815e-92	204.672
GOBP_REGULATION_OF_RESPONSE_TO_BIOTIC_STIMULUS	0.0987534	-0.363523	21.7107	5.8692e-102	6.45696e-100	221.616
GOBP_REGULATION_OF_RESPIRATORY_SYSTEM_PROCESS	0.120305	-0.285369	4.98342	6.36145e-07	1.4266e-06	4.47141
GOBP_REGULATION_OF_RESPIRATORY_GASEOUS_EXCHANGE_BY_NERVOUS_SYSTEM_PROCESS	0.109832	-0.27932	4.17279	3.03669e-05	5.79712e-05	0.773275
GOBP_REGULATION_OF_RESPIRATORY_GASEOUS_EXCHANGE	0.215943	-0.271172	10.1003	7.33982e-24	5.94989e-23	42.7509
GOBP_REGULATION_OF_RESPIRATORY_BURST	0.0838005	0.0370379	4.20466	2.63959e-05	5.07046e-05	0.906357
GOBP_REGULATION_OF_REPRODUCTIVE_PROCESS	-0.00112421	-0.0590238	-0.157892	0.874545	0.892509	-7.90165
GOBP_REGULATION_OF_RENAL_SYSTEM_PROCESS	-0.0303786	-0.0405974	-1.68296	0.0924169	0.116348	-6.49984
GOBP_REGULATION_OF_REMOVAL_OF_SUPEROXIDE_RADICALS	-0.235473	-0.0113924	-4.78614	1.72677e-06	3.72279e-06	3.51143
GOBP_REGULATION_OF_RELEASE_OF_SEQUESTERED_CALCIUM_ION_INTO_CYTOSOL	0.0901484	-0.0600477	7.36582	1.91291e-13	7.45134e-13	19.1009
GOBP_REGULATION_OF_RELEASE_OF_CYTOCHROME_C_FROM_MITOCHONDRIA	0.170227	-0.151765	10.4859	1.39985e-25	1.26233e-24	46.6693
GOBP_REGULATION_OF_RELAXATION_OF_MUSCLE	0.0571262	-0.0748628	1.94364	0.0519693	0.0681682	-6.02789
GOBP_REGULATION_OF_RELAXATION_OF_CARDIAC_MUSCLE	0.34855	-0.254869	10.9559	9.25224e-28	9.46235e-27	51.64
GOBP_REGULATION_OF_REGULATED_SECRETORY_PATHWAY	0.0402078	-0.0690606	6.6037	4.23326e-11	1.35665e-10	13.8124
GOBP_REGULATION_OF_RECEPTOR_SIGNALING_PATHWAY_VIA_STAT	0.0882618	-0.113735	7.84054	4.98808e-15	2.20892e-14	22.6833
GOBP_REGULATION_OF_RECEPTOR_RECYCLING	-0.0107307	-0.143298	-0.546097	0.585013	0.626503	-7.76517
GOBP_REGULATION_OF_RECEPTOR_MEDIATED_ENDOCYTOSIS_INVOLVED_IN_CHOLESTEROL_TRANSPORT	-0.294789	0.0649307	-7.42846	1.19713e-13	4.74841e-13	19.5609
GOBP_REGULATION_OF_RECEPTOR_MEDIATED_ENDOCYTOSIS	-0.0040713	-0.201617	-0.4249	0.67092	0.705937	-7.82394
GOBP_REGULATION_OF_RECEPTOR_LOCALIZATION_TO_SYNAPSE	0.0681377	-0.245055	2.83416	0.00460472	0.00692461	-3.90446
GOBP_REGULATION_OF_RECEPTOR_INTERNALIZATION	-0.0299136	-0.278675	-2.75378	0.00590271	0.00877205	-4.12857
GOBP_REGULATION_OF_RECEPTOR_CLUSTERING	-0.175686	-0.0206657	-5.46914	4.64133e-08	1.16011e-07	6.9993
GOBP_REGULATION_OF_RECEPTOR_CATABOLIC_PROCESS	0.183607	-0.108023	7.10395	1.3029e-12	4.75755e-12	17.2194
GOBP_REGULATION_OF_RECEPTOR_BINDING	0.0978597	-0.280175	5.33312	9.88411e-08	2.38913e-07	6.26787
GOBP_REGULATION_OF_REACTIVE_OXYGEN_SPECIES_METABOLIC_PROCESS	0.073856	-0.171286	7.1006	1.33467e-12	4.87122e-12	17.1958
GOBP_REGULATION_OF_REACTIVE_OXYGEN_SPECIES_BIOSYNTHETIC_PROCESS	0.111419	-0.0327643	7.72189	1.26658e-14	5.42791e-14	21.7672
GOBP_REGULATION_OF_RAS_PROTEIN_SIGNAL_TRANSDUCTION	0.0791954	-0.279237	10.9221	1.33646e-27	1.35779e-26	51.2757
GOBP_REGULATION_OF_RAC_PROTEIN_SIGNAL_TRANSDUCTION	0.0544929	-0.274146	2.67497	0.0074868	0.0109842	-4.34205
GOBP_REGULATION_OF_RAB_PROTEIN_SIGNAL_TRANSDUCTION	0.0748213	-0.207388	2.56828	0.0102363	0.0147594	-4.62123
GOBP_REGULATION_OF_PROTON_TRANSPORT	0.288053	-0.212828	13.7762	9.45022e-43	2.28138e-41	85.8933
GOBP_REGULATION_OF_PROTEOLYSIS	0.0575884	-0.194884	8.35516	7.4874e-17	3.78349e-16	26.816
GOBP_REGULATION_OF_PROTEIN_TYROSINE_PHOSPHATASE_ACTIVITY	0.0306578	-0.100796	0.805246	0.420698	0.467234	-7.59029
GOBP_REGULATION_OF_PROTEIN_TYROSINE_KINASE_ACTIVITY	0.0461184	-0.243104	4.71554	2.44632e-06	5.20417e-06	3.17723
GOBP_REGULATION_OF_PROTEIN_TARGETING_TO_MEMBRANE	0.116697	-0.193705	6.433	1.31375e-10	4.05173e-10	12.7062
GOBP_REGULATION_OF_PROTEIN_TARGETING	0.0930508	-0.188789	7.07218	1.63694e-12	5.91555e-12	16.9957
GOBP_REGULATION_OF_PROTEIN_SUMOYLATION	0.0563255	-0.234804	2.63676	0.00838436	0.0122288	-4.44335
GOBP_REGULATION_OF_PROTEIN_STABILITY	0.0544471	-0.262755	6.66999	2.70628e-11	8.80856e-11	14.2497
GOBP_REGULATION_OF_PROTEIN_SERINE_THREONINE_KINASE_ACTIVITY	0.0606963	-0.208025	8.6722	4.96192e-18	2.72551e-17	29.4907
GOBP_REGULATION_OF_PROTEIN_SECRETION	0.0658187	-0.192111	9.61137	9.06845e-22	6.3894e-21	37.9882
GOBP_REGULATION_OF_PROTEIN_POLYUBIQUITINATION	0.0940293	-0.270486	5.00769	5.61139e-07	1.26651e-06	4.5922
GOBP_REGULATION_OF_PROTEIN_POLYMERIZATION	0.0600764	-0.215074	5.76414	8.4734e-09	2.25246e-08	8.64851
GOBP_REGULATION_OF_PROTEIN_PHOSPHORYLATION	0.0446224	-0.20508	8.65441	5.79306e-18	3.16399e-17	29.338
GOBP_REGULATION_OF_PROTEIN_NEDDYLATION	0.0579371	-0.267551	1.76212	0.078083	0.0993585	-6.3637
GOBP_REGULATION_OF_PROTEIN_MONOUBIQUITINATION	0.0438417	-0.190094	1.05617	0.290919	0.334933	-7.35706
GOBP_REGULATION_OF_PROTEIN_MODIFICATION_PROCESS	0.0578805	-0.232015	12.2309	3.91971e-34	5.89563e-33	66.1896
GOBP_REGULATION_OF_PROTEIN_MODIFICATION_BY_SMALL_PROTEIN_CONJUGATION_OR_REMOVAL	0.096081	-0.226953	11.8401	4.15197e-32	5.43781e-31	61.5641
GOBP_REGULATION_OF_PROTEIN_MATURATION	0.0965422	-0.129643	6.04985	1.50663e-09	4.28837e-09	10.3278
GOBP_REGULATION_OF_PROTEIN_LOCALIZATION_TO_SYNAPSE	0.194165	-0.376717	10.131	5.38536e-24	4.4073e-23	43.0573
GOBP_REGULATION_OF_PROTEIN_LOCALIZATION_TO_PLASMA_MEMBRANE	0.0658969	-0.183064	4.71255	2.48241e-06	5.27367e-06	3.16319
GOBP_REGULATION_OF_PROTEIN_LOCALIZATION_TO_NUCLEUS	0.107762	-0.229927	8.97043	3.53634e-19	2.11768e-18	32.0962
GOBP_REGULATION_OF_PROTEIN_LOCALIZATION_TO_NUCLEOLUS	-0.136141	-0.298296	-4.74518	2.11473e-06	4.52627e-06	3.31694
GOBP_REGULATION_OF_PROTEIN_LOCALIZATION_TO_MEMBRANE	0.0538398	-0.163975	4.91801	8.89486e-07	1.96498e-06	4.14885
GOBP_REGULATION_OF_PROTEIN_LOCALIZATION_TO_ENDOSOME	0.28801	-0.193041	10.9531	9.53787e-28	9.74153e-27	51.6098
GOBP_REGULATION_OF_PROTEIN_LOCALIZATION_TO_CILIUM	0.091778	-0.256598	3.14382	0.00167288	0.00264047	-2.98088
GOBP_REGULATION_OF_PROTEIN_LOCALIZATION_TO_CHROMOSOME_TELOMERIC_REGION	0.283313	-0.309242	7.78374	7.80503e-15	3.4074e-14	22.2431
GOBP_REGULATION_OF_PROTEIN_LOCALIZATION_TO_CHROMATIN	0.0750934	-0.206857	2.72265	0.00648828	0.0096052	-4.21364
GOBP_REGULATION_OF_PROTEIN_LOCALIZATION_TO_CENTROSOME	0.0889254	-0.252645	3.23963	0.00120113	0.00193675	-2.67582
GOBP_REGULATION_OF_PROTEIN_LOCALIZATION_TO_CELL_SURFACE	0.131042	-0.162452	6.65766	2.94197e-11	9.5555e-11	14.1681
GOBP_REGULATION_OF_PROTEIN_LOCALIZATION_TO_CELL_PERIPHERY	0.0592218	-0.187072	4.53689	5.78174e-06	1.18681e-05	2.35366
GOBP_REGULATION_OF_PROTEIN_LOCALIZATION_TO_CELL_CORTEX	-0.0809935	-0.0969725	-3.00666	0.00264854	0.00409402	-3.40177
GOBP_REGULATION_OF_PROTEIN_LOCALIZATION	0.0729227	-0.186414	10.1404	4.89585e-24	4.0195e-23	43.1515
GOBP_REGULATION_OF_PROTEIN_LIPIDATION	0.0789538	-0.317494	3.32052	0.000902014	0.00147576	-2.41111
GOBP_REGULATION_OF_PROTEIN_KINASE_C_SIGNALING	-0.0572154	-0.0898999	-2.45924	0.0139414	0.0198086	-4.89479
GOBP_REGULATION_OF_PROTEIN_KINASE_C_ACTIVITY	0.18162	-0.165795	4.40204	1.08452e-05	2.1778e-05	1.75302
GOBP_REGULATION_OF_PROTEIN_KINASE_ACTIVITY	0.0483041	-0.199392	8.39114	5.52958e-17	2.81263e-16	27.1146
GOBP_REGULATION_OF_PROTEIN_KINASE_A_SIGNALING	-0.0225698	-0.23655	-1.09402	0.273975	0.316751	-7.31642
GOBP_REGULATION_OF_PROTEIN_K63_LINKED_UBIQUITINATION	0.0636579	-0.264401	3.04259	0.00235216	0.00365422	-3.29332
GOBP_REGULATION_OF_PROTEIN_K48_LINKED_UBIQUITINATION	0.153406	-0.321319	3.84086	0.000123429	0.000220386	-0.552775
GOBP_REGULATION_OF_PROTEIN_IMPORT	0.0669817	-0.244313	4.17373	3.02427e-05	5.77483e-05	0.777168
GOBP_REGULATION_OF_PROTEIN_GLYCOSYLATION	0.010426	-0.108714	0.362589	0.71692	0.748814	-7.84845
GOBP_REGULATION_OF_PROTEIN_FOLDING	0.122353	-0.197961	3.46595	0.00053078	0.000890143	-1.91884
GOBP_REGULATION_OF_PROTEIN_EXPORT_FROM_NUCLEUS	0.0766679	-0.224096	4.21027	2.57504e-05	4.95141e-05	0.929874
GOBP_REGULATION_OF_PROTEIN_EXIT_FROM_ENDOPLASMIC_RETICULUM	0.205273	-0.234293	9.21768	3.70982e-20	2.34945e-19	34.3218
GOBP_REGULATION_OF_PROTEIN_DEUBIQUITINATION	0.206878	-0.178267	7.12977	1.08152e-12	3.97935e-12	17.4019
GOBP_REGULATION_OF_PROTEIN_DEPOLYMERIZATION	-0.0790904	-0.111268	-5.39095	7.18305e-08	1.76168e-07	6.5766
GOBP_REGULATION_OF_PROTEIN_DEPHOSPHORYLATION	0.0914035	-0.310131	9.4034	6.56212e-21	4.34896e-20	36.0327
GOBP_REGULATION_OF_PROTEIN_DEACETYLATION	0.0601815	-0.307196	4.34271	1.42251e-05	2.81902e-05	1.49444
GOBP_REGULATION_OF_PROTEIN_CONTAINING_COMPLEX_DISASSEMBLY	-0.0414562	-0.176921	-3.38676	0.00071022	0.00117294	-2.18952
GOBP_REGULATION_OF_PROTEIN_CONTAINING_COMPLEX_ASSEMBLY	0.0917705	-0.190186	11.8144	5.61194e-32	7.30027e-31	61.2653
GOBP_REGULATION_OF_PROTEIN_COMPLEX_STABILITY	0.0712207	-0.497409	3.87536	0.00010721	0.000192588	-0.420063
GOBP_REGULATION_OF_PROTEIN_CATABOLIC_PROCESS_IN_THE_VACUOLE	-0.109706	-0.201594	-3.94345	8.09175e-05	0.000147281	-0.154648
GOBP_REGULATION_OF_PROTEIN_CATABOLIC_PROCESS	0.0445744	-0.220632	6.52484	7.16804e-11	2.25311e-10	13.2978
GOBP_REGULATION_OF_PROTEIN_BINDING	0.0619231	-0.211795	7.27291	3.80713e-13	1.44784e-12	18.4257
GOBP_REGULATION_OF_PROTEIN_AUTOUBIQUITINATION	-0.149399	-0.176314	-3.7866	0.000153696	0.00027222	-0.759129
GOBP_REGULATION_OF_PROTEIN_AUTOPHOSPHORYLATION	-0.0979516	-0.136089	-5.9589	2.63309e-09	7.32488e-09	9.78451
GOBP_REGULATION_OF_PROTEIN_ADP_RIBOSYLATION	0.136492	-0.422063	5.13873	2.82312e-07	6.56625e-07	5.2543
GOBP_REGULATION_OF_PROTEIN_ACETYLATION	0.121199	-0.258451	9.42583	5.31133e-21	3.54749e-20	36.2416
GOBP_REGULATION_OF_PROTEASOMAL_UBIQUITIN_DEPENDENT_PROTEIN_CATABOLIC_PROCESS	0.0267462	-0.28195	3.04069	0.00236707	0.00367664	-3.2991
GOBP_REGULATION_OF_PROTEASOMAL_PROTEIN_CATABOLIC_PROCESS	0.0288595	-0.268647	3.53548	0.000409042	0.000695525	-1.67605
GOBP_REGULATION_OF_PROSTATIC_BUD_FORMATION	0.300622	-0.32094	7.50775	6.57799e-14	2.68311e-13	20.1488
GOBP_REGULATION_OF_PROSTAGLANDIN_SECRETION	0.0311285	-0.164432	1.83017	0.0672568	0.0867724	-6.24166
GOBP_REGULATION_OF_PROGRAMMED_NECROTIC_CELL_DEATH	0.0390138	-0.154064	1.99256	0.0463395	0.0612426	-5.93177
GOBP_REGULATION_OF_PRODUCTION_OF_SMALL_RNA_INVOLVED_IN_GENE_SILENCING_BY_RNA	0.045548	-0.280195	2.05236	0.0401632	0.0534561	-5.81103
GOBP_REGULATION_OF_PRODUCTION_OF_MOLECULAR_MEDIATOR_OF_IMMUNE_RESPONSE	0.101578	-0.405529	22.4185	2.06634e-108	2.60867e-106	236.426
GOBP_REGULATION_OF_PRO_B_CELL_DIFFERENTIATION	0.167977	-0.287219	5.89451	3.89075e-09	1.06402e-08	9.4048
GOBP_REGULATION_OF_PRESYNAPTIC_MEMBRANE_POTENTIAL	-0.110118	0.312246	-13.0649	1.15701e-38	2.25003e-37	76.5435
GOBP_REGULATION_OF_PRESYNAPTIC_CYTOSOLIC_CALCIUM_ION_CONCENTRATION	0.00329337	0.0519224	0.130723	0.895997	0.910661	-7.90557
GOBP_REGULATION_OF_PRESYNAPSE_ORGANIZATION	0.0332982	-0.12201	2.20929	0.0271795	0.0370721	-5.47721
GOBP_REGULATION_OF_POTASSIUM_ION_TRANSPORT	-0.033909	0.0172345	-3.52152	0.000431162	0.000731684	-1.72518
GOBP_REGULATION_OF_POTASSIUM_ION_TRANSMEMBRANE_TRANSPORTER_ACTIVITY	-0.078423	-0.0199518	-5.99243	2.14534e-09	6.01867e-09	9.98382
GOBP_REGULATION_OF_POTASSIUM_ION_IMPORT	0.18734	-0.118381	6.62751	3.60642e-11	1.16303e-10	13.969
GOBP_REGULATION_OF_POTASSIUM_ION_EXPORT_ACROSS_PLASMA_MEMBRANE	0.0170626	0.00581754	0.706612	0.479825	0.525474	-7.66476
GOBP_REGULATION_OF_POSTSYNAPTIC_SPECIALIZATION_ASSEMBLY	-0.0635199	-0.00307619	-4.43206	9.44222e-06	1.90302e-05	1.88517
GOBP_REGULATION_OF_POSTSYNAPTIC_NEUROTRANSMITTER_RECEPTOR_INTERNALIZATION	0.00636769	-0.309374	0.26624	0.79006	0.815693	-7.8787
GOBP_REGULATION_OF_POSTSYNAPTIC_NEUROTRANSMITTER_RECEPTOR_ACTIVITY	0.0121465	-0.24717	0.793875	0.427289	0.473597	-7.59937
GOBP_REGULATION_OF_POSTSYNAPTIC_MEMBRANE_POTENTIAL	-0.0776138	-0.0293851	-9.58983	1.11529e-21	7.80094e-21	37.7837
GOBP_REGULATION_OF_POSTSYNAPTIC_MEMBRANE_NEUROTRANSMITTER_RECEPTOR_LEVELS	0.0407503	-0.183582	3.29065	0.00100335	0.00163254	-2.50962
GOBP_REGULATION_OF_POSTSYNAPTIC_DENSITY_ORGANIZATION	0.0849276	-0.312094	8.68036	4.62128e-18	2.54022e-17	29.5609
GOBP_REGULATION_OF_POSTSYNAPTIC_CYTOSOLIC_CALCIUM_ION_CONCENTRATION	0.178294	0.0967129	8.44154	3.60876e-17	1.87272e-16	27.535
GOBP_REGULATION_OF_POSTSYNAPSE_ORGANIZATION	0.16337	-0.199396	15.9531	1.55978e-56	6.38929e-55	117.447
GOBP_REGULATION_OF_POST_TRANSLATIONAL_PROTEIN_MODIFICATION	0.411126	-0.169782	9.69649	3.9858e-22	2.87403e-21	38.8007
GOBP_REGULATION_OF_POSITIVE_CHEMOTAXIS	0.02118	-0.237491	1.3048	0.191995	0.228489	-7.06396
GOBP_REGULATION_OF_POLYSACCHARIDE_METABOLIC_PROCESS	0.163622	-0.292025	10.9085	1.55047e-27	1.57314e-26	51.1285
GOBP_REGULATION_OF_POLYAMINE_TRANSMEMBRANE_TRANSPORT	0.155097	-0.168749	3.181	0.00147259	0.00234694	-2.8636
GOBP_REGULATION_OF_PODOSOME_ASSEMBLY	0.126034	-0.168543	5.5025	3.84534e-08	9.6585e-08	7.18151
GOBP_REGULATION_OF_PLATELET_DERIVED_GROWTH_FACTOR_RECEPTOR_SIGNALING_PATHWAY	0.0462711	-0.204021	2.08736	0.0368831	0.0493205	-5.7387
GOBP_REGULATION_OF_PLATELET_DERIVED_GROWTH_FACTOR_RECEPTOR_BETA_SIGNALING_PATHWAY	0.0900812	-0.178785	2.80178	0.00509278	0.00761839	-3.9955
GOBP_REGULATION_OF_PLATELET_AGGREGATION	0.0418475	-0.35621	4.29541	1.76174e-05	3.45572e-05	1.29079
GOBP_REGULATION_OF_PLATELET_ACTIVATION	0.0318653	-0.277062	3.53345	0.000412193	0.000700573	-1.68321
GOBP_REGULATION_OF_PLASMINOGEN_ACTIVATION	0.10985	-0.187918	3.68988	0.000225664	0.000394158	-1.11974
GOBP_REGULATION_OF_PLASMA_MEMBRANE_ORGANIZATION	0.124838	-0.139227	5.46813	4.6678e-08	1.16634e-07	6.9938
GOBP_REGULATION_OF_PLASMA_LIPOPROTEIN_PARTICLE_LEVELS	-0.141697	-0.0760383	-11.9401	1.27653e-32	1.73379e-31	62.7339
GOBP_REGULATION_OF_PINOCYTOSIS	-0.141557	-0.15088	-4.99764	5.91114e-07	1.33182e-06	4.54209
GOBP_REGULATION_OF_PIGMENTATION	0.160693	-0.207282	6.22772	4.9408e-10	1.46174e-09	11.4139
GOBP_REGULATION_OF_PIGMENT_CELL_DIFFERENTIATION	0.0849519	-0.306835	2.59034	0.00960334	0.0139066	-4.56443
GOBP_REGULATION_OF_PHOTORECEPTOR_CELL_DIFFERENTIATION	0.0610499	-0.149717	1.69731	0.0896711	0.113058	-6.47562
GOBP_REGULATION_OF_PHOSPHORUS_METABOLIC_PROCESS	0.0438931	-0.205818	8.73408	2.88886e-18	1.60513e-17	30.0241
GOBP_REGULATION_OF_PHOSPHOPROTEIN_PHOSPHATASE_ACTIVITY	0.0811612	-0.336294	8.20083	2.70925e-16	1.31717e-15	25.5495
GOBP_REGULATION_OF_PHOSPHOLIPID_TRANSPORT	0.0852986	0.0369147	3.95494	7.71294e-05	0.000140619	-0.109374
GOBP_REGULATION_OF_PHOSPHOLIPID_TRANSLOCATION	0.00150397	0.05011	0.0502396	0.959933	0.966964	-7.91284
GOBP_REGULATION_OF_PHOSPHOLIPID_METABOLIC_PROCESS	-0.00421913	-0.172523	-0.249345	0.803099	0.827491	-7.88305
GOBP_REGULATION_OF_PHOSPHOLIPID_CATABOLIC_PROCESS	-0.037382	-0.0792734	-1.37599	0.168859	0.203154	-6.96867
GOBP_REGULATION_OF_PHOSPHOLIPID_BIOSYNTHETIC_PROCESS	-0.067686	-0.192867	-2.98711	0.00282377	0.00435179	-3.46023
GOBP_REGULATION_OF_PHOSPHOLIPASE_C_ACTIVITY	0.00200607	-0.0846782	0.134553	0.892968	0.907941	-7.90506
GOBP_REGULATION_OF_PHOSPHOLIPASE_C_ACTIVATING_G_PROTEIN_COUPLED_RECEPTOR_SIGNALING_PATHWAY	-0.0779688	0.224828	-5.05559	4.37379e-07	9.98297e-07	4.83222
GOBP_REGULATION_OF_PHOSPHOLIPASE_ACTIVITY	-0.0429105	-0.0465894	-3.46017	0.00054229	0.000908654	-1.9388
GOBP_REGULATION_OF_PHOSPHOLIPASE_A2_ACTIVITY	-0.479083	0.0541451	-15.9705	1.18864e-56	4.89505e-55	117.718
GOBP_REGULATION_OF_PHOSPHATIDYLINOSITOL_DEPHOSPHORYLATION	0.131807	-0.429243	4.51646	6.36699e-06	1.30128e-05	2.2615
GOBP_REGULATION_OF_PHOSPHATIDYLINOSITOL_BIOSYNTHETIC_PROCESS	-0.130894	0.184538	-8.4842	2.51002e-17	1.32214e-16	27.8928
GOBP_REGULATION_OF_PHOSPHATIDYLINOSITOL_3_KINASE_SIGNALING	0.0272513	-0.152204	2.74038	0.00614879	0.00912367	-4.16532
GOBP_REGULATION_OF_PHOSPHATIDYLINOSITOL_3_KINASE_ACTIVITY	0.00742951	-0.0371692	0.590193	0.555076	0.597935	-7.74015
GOBP_REGULATION_OF_PHOSPHATIDYLCHOLINE_METABOLIC_PROCESS	-0.0684542	-0.275052	-2.33204	0.01972	0.0274816	-5.19896
GOBP_REGULATION_OF_PHOSPHATIDYLCHOLINE_BIOSYNTHETIC_PROCESS	-0.134965	-0.306489	-3.68417	0.000230773	0.000402442	-1.14073
GOBP_REGULATION_OF_PHOSPHATE_TRANSPORT	-0.0116007	-0.0881171	-0.230856	0.817432	0.840684	-7.88749
GOBP_REGULATION_OF_PHOSPHATASE_ACTIVITY	0.0727271	-0.314304	8.10363	6.01882e-16	2.84711e-15	24.7637
GOBP_REGULATION_OF_PHENOTYPIC_SWITCHING	0.0580308	-0.246329	1.33749	0.181095	0.216655	-7.02082
GOBP_REGULATION_OF_PHAGOCYTOSIS	0.0635179	-0.112609	6.69749	2.24504e-11	7.3539e-11	14.4324
GOBP_REGULATION_OF_PH	0.00477649	-0.146675	0.37839	0.70515	0.73752	-7.8426
GOBP_REGULATION_OF_PEROXISOME_PROLIFERATOR_ACTIVATED_RECEPTOR_SIGNALING_PATHWAY	-0.0200849	-0.152097	-0.908701	0.363532	0.409532	-7.50175
GOBP_REGULATION_OF_PERK_MEDIATED_UNFOLDED_PROTEIN_RESPONSE	0.149469	-0.168062	5.6337	1.81605e-08	4.70571e-08	7.90867
GOBP_REGULATION_OF_PEPTIDYL_TYROSINE_PHOSPHORYLATION	0.063368	-0.174517	9.01204	2.42961e-19	1.46289e-18	32.4666
GOBP_REGULATION_OF_PEPTIDYL_THREONINE_PHOSPHORYLATION	0.113984	-0.232634	6.8525	7.72504e-12	2.64285e-11	15.4761
GOBP_REGULATION_OF_PEPTIDYL_SERINE_PHOSPHORYLATION_OF_STAT_PROTEIN	0.0272817	-0.279245	0.958532	0.33782	0.383088	-7.45529
GOBP_REGULATION_OF_PEPTIDYL_SERINE_PHOSPHORYLATION	0.0719677	-0.185138	7.00026	2.73463e-12	9.71823e-12	16.4929
GOBP_REGULATION_OF_PEPTIDYL_LYSINE_ACETYLATION	0.124071	-0.260797	9.6697	5.16684e-22	3.70828e-21	38.5442
GOBP_REGULATION_OF_PEPTIDYL_CYSTEINE_S_NITROSYLATION	-0.0160726	-0.185047	-0.497805	0.618634	0.657934	-7.79035
GOBP_REGULATION_OF_PEPTIDE_TRANSPORT	0.0580012	-0.199054	8.8235	1.31325e-18	7.50248e-18	30.8017
GOBP_REGULATION_OF_PEPTIDASE_ACTIVITY	0.0499873	-0.163064	6.41544	1.47367e-10	4.5232e-10	12.594
GOBP_REGULATION_OF_PENILE_ERECTION	-0.11761	0.124868	-5.87539	4.36569e-09	1.18967e-08	9.29283
GOBP_REGULATION_OF_PATTERN_RECOGNITION_RECEPTOR_SIGNALING_PATHWAY	0.0500698	-0.345961	7.44915	1.02456e-13	4.09452e-13	19.7138
GOBP_REGULATION_OF_PANCREATIC_JUICE_SECRETION	0.0634604	-0.0994948	2.61063	0.00905221	0.0131506	-4.51176
GOBP_REGULATION_OF_P38MAPK_CASCADE	0.155994	-0.202461	9.47574	3.31205e-21	2.24328e-20	36.7082
GOBP_REGULATION_OF_OXIDOREDUCTASE_ACTIVITY	0.102304	-0.214567	9.35408	1.04291e-20	6.8063e-20	35.575
GOBP_REGULATION_OF_OXIDATIVE_STRESS_INDUCED_INTRINSIC_APOPTOTIC_SIGNALING_PATHWAY	0.0794561	-0.103678	3.93392	8.41887e-05	0.000152874	-0.192061
GOBP_REGULATION_OF_OXIDATIVE_STRESS_INDUCED_CELL_DEATH	0.118175	-0.137268	7.84723	4.73059e-15	2.10094e-14	22.7354
GOBP_REGULATION_OF_OXIDATIVE_PHOSPHORYLATION	0.0587859	-0.138488	2.49934	0.0124598	0.0177822	-4.79556
GOBP_REGULATION_OF_OVARIAN_FOLLICLE_DEVELOPMENT	-0.0382749	0.291139	-2.96972	0.00298841	0.0045954	-3.51189
GOBP_REGULATION_OF_OSTEOCLAST_DIFFERENTIATION	-0.0236092	-0.219984	-2.23745	0.025281	0.0346606	-5.4147
GOBP_REGULATION_OF_OSTEOCLAST_DEVELOPMENT	-0.0465544	-0.214815	-3.20686	0.00134654	0.00215452	-2.78119
GOBP_REGULATION_OF_OSTEOBLAST_PROLIFERATION	0.0183397	-0.168257	1.0139	0.310658	0.3549	-7.40075
GOBP_REGULATION_OF_OSTEOBLAST_DIFFERENTIATION	0.014644	-0.26133	1.46026	0.144253	0.175941	-6.84933
GOBP_REGULATION_OF_OSSIFICATION	0.0438226	-0.2404	4.21007	2.57727e-05	4.95446e-05	0.929053
GOBP_REGULATION_OF_ORGANIC_ACID_TRANSPORT	-0.00080475	-0.127253	-0.0802964	0.936003	0.945951	-7.91088
GOBP_REGULATION_OF_ORGANELLE_TRANSPORT_ALONG_MICROTUBULE	-0.117835	-0.0314847	-5.20127	2.02215e-07	4.76372e-07	5.5763
GOBP_REGULATION_OF_ORGANELLE_ORGANIZATION	0.0810882	-0.228847	11.9726	8.68661e-33	1.19789e-31	63.1158
GOBP_REGULATION_OF_ORGANELLE_ASSEMBLY	0.0816258	-0.306513	10.0877	8.33593e-24	6.72199e-23	42.625
GOBP_REGULATION_OF_ORGAN_GROWTH	0.0475766	-0.122882	3.78833	0.000152637	0.000270406	-0.752628
GOBP_REGULATION_OF_OPSONIZATION	-0.127462	0.0676887	-6.64498	3.2055e-11	1.03852e-10	14.0842
GOBP_REGULATION_OF_OOCYTE_MATURATION	-0.0506663	-0.390553	-1.83632	0.0663421	0.0857071	-6.23039
GOBP_REGULATION_OF_OLIGODENDROCYTE_DIFFERENTIATION	0.273769	-0.162692	16.9407	2.07155e-63	1.09267e-61	133.204
GOBP_REGULATION_OF_ODONTOGENESIS_OF_DENTIN_CONTAINING_TOOTH	0.0854291	-0.151433	2.36374	0.0181125	0.0253377	-5.12469
GOBP_REGULATION_OF_ODONTOGENESIS	-0.0830492	-0.115029	-2.70777	0.00678619	0.0100231	-4.25395
GOBP_REGULATION_OF_NUCLEOTIDE_METABOLIC_PROCESS	-0.0242019	-0.121534	-1.71766	0.085892	0.108702	-6.44093
GOBP_REGULATION_OF_NUCLEOTIDE_BIOSYNTHETIC_PROCESS	-0.00494628	-0.0495425	-0.287493	0.773742	0.80024	-7.87283
GOBP_REGULATION_OF_NUCLEOTIDE_BINDING_OLIGOMERIZATION_DOMAIN_CONTAINING_SIGNALING_PATHWAY	0.122255	-0.52269	9.61788	8.51746e-22	6.00668e-21	38.0501
GOBP_REGULATION_OF_NUCLEOTIDE_BINDING_OLIGOMERIZATION_DOMAIN_CONTAINING_2_SIGNALING_PATHWAY	0.0983545	-0.650436	7.20494	6.26625e-13	2.34938e-12	17.937
GOBP_REGULATION_OF_NUCLEOCYTOPLASMIC_TRANSPORT	0.099235	-0.253152	7.95866	1.94603e-15	8.8572e-15	23.609
GOBP_REGULATION_OF_NUCLEOBASE_CONTAINING_COMPOUND_TRANSPORT	0.142105	-0.366141	5.80661	6.58752e-09	1.76761e-08	8.89304
GOBP_REGULATION_OF_NUCLEASE_ACTIVITY	0.125488	-0.317493	6.64768	3.14739e-11	1.02098e-10	14.1021
GOBP_REGULATION_OF_NUCLEAR_TRANSCRIBED_MRNA_POLY_A_TAIL_SHORTENING	0.00164764	-0.277399	0.0544736	0.956559	0.964196	-7.91262
GOBP_REGULATION_OF_NUCLEAR_TRANSCRIBED_MRNA_CATABOLIC_PROCESS_NONSENSE_MEDIATED_DECAY	0.224691	-0.159326	5.9285	3.16779e-09	8.74064e-09	9.60469
GOBP_REGULATION_OF_NUCLEAR_TRANSCRIBED_MRNA_CATABOLIC_PROCESS_DEADENYLATION_DEPENDENT_DECAY	0.0195937	-0.194882	0.827434	0.408012	0.454455	-7.5722
GOBP_REGULATION_OF_NUCLEAR_DIVISION	0.0880369	-0.117836	10.095	7.74354e-24	6.25084e-23	42.698
GOBP_REGULATION_OF_NUCLEAR_CELL_CYCLE_DNA_REPLICATION	0.00575906	-0.113905	0.253754	0.799692	0.824531	-7.88195
GOBP_REGULATION_OF_NOTCH_SIGNALING_PATHWAY	0.0744759	-0.172218	6.78653	1.21986e-11	4.08796e-11	15.0291
GOBP_REGULATION_OF_NON_MOTILE_CILIUM_ASSEMBLY	0.112095	-0.173619	3.95688	7.65095e-05	0.000139555	-0.101753
GOBP_REGULATION_OF_NON_MEMBRANE_SPANNING_PROTEIN_TYROSINE_KINASE_ACTIVITY	-0.179175	0.229233	-7.75965	9.42896e-15	4.10008e-14	22.0573
GOBP_REGULATION_OF_NON_CANONICAL_WNT_SIGNALING_PATHWAY	0.0543851	-0.200404	2.59347	0.00951648	0.0138016	-4.55634
GOBP_REGULATION_OF_NODAL_SIGNALING_PATHWAY_INVOLVED_IN_DETERMINATION_OF_LEFT_RIGHT_ASYMMETRY	0.155649	-0.350775	2.70156	0.00691428	0.0102064	-4.27073
GOBP_REGULATION_OF_NODAL_SIGNALING_PATHWAY	0.00154804	-0.316674	0.0553618	0.955851	0.963609	-7.91257
GOBP_REGULATION_OF_NMDA_RECEPTOR_ACTIVITY	-0.0490394	-0.0988929	-2.48412	0.0130049	0.018519	-4.83342
GOBP_REGULATION_OF_NK_T_CELL_PROLIFERATION	0.0174284	0.236695	1.4795	0.139042	0.170071	-6.82109
GOBP_REGULATION_OF_NK_T_CELL_DIFFERENTIATION	0.0588377	-0.216947	1.58489	0.113025	0.140185	-6.65984
GOBP_REGULATION_OF_NK_T_CELL_ACTIVATION	0.0245376	0.147115	1.18545	0.235871	0.276475	-7.21236
GOBP_REGULATION_OF_NITRIC_OXIDE_SYNTHASE_ACTIVITY	0.00645964	-0.325292	0.503865	0.614368	0.65412	-7.78732
GOBP_REGULATION_OF_NITRIC_OXIDE_METABOLIC_PROCESS	-0.150666	-0.238478	-10.5609	6.37564e-26	5.83121e-25	47.4479
GOBP_REGULATION_OF_NITRIC_OXIDE_MEDIATED_SIGNAL_TRANSDUCTION	0.00728529	-0.273306	0.251377	0.801529	0.826204	-7.88255
GOBP_REGULATION_OF_NIK_NF_KAPPAB_SIGNALING	0.147229	-0.195708	12.053	3.33473e-33	4.67694e-32	64.0655
GOBP_REGULATION_OF_NEUTROPHIL_MIGRATION	0.144701	-0.125533	9.66605	5.35203e-22	3.83405e-21	38.5094
GOBP_REGULATION_OF_NEUTROPHIL_MEDIATED_CYTOTOXICITY	0.0475514	-0.0417771	1.79371	0.0728921	0.0933547	-6.30762
GOBP_REGULATION_OF_NEUTROPHIL_EXTRAVASATION	0.100013	-0.204367	3.22979	0.0012432	0.0019983	-2.70757
GOBP_REGULATION_OF_NEUTROPHIL_DEGRANULATION	-0.0104645	0.372577	-0.894835	0.370899	0.417099	-7.51424
GOBP_REGULATION_OF_NEUTROPHIL_CHEMOTAXIS	0.174274	-0.138926	10.3023	9.38729e-25	8.03239e-24	44.7858
GOBP_REGULATION_OF_NEUTROPHIL_ACTIVATION	-0.157219	0.066358	-6.95391	3.7963e-12	1.33617e-11	16.1717
GOBP_REGULATION_OF_NEUROTROPHIN_TRK_RECEPTOR_SIGNALING_PATHWAY	-0.147063	-0.369562	-6.02287	1.77945e-09	5.02698e-09	10.1658
GOBP_REGULATION_OF_NEUROTRANSMITTER_UPTAKE	0.0670168	-0.539866	7.17669	7.69765e-13	2.8541e-12	17.7353
GOBP_REGULATION_OF_NEUROTRANSMITTER_TRANSPORT	0.0103732	-0.159565	1.36661	0.171781	0.206476	-6.98151
GOBP_REGULATION_OF_NEUROTRANSMITTER_RECEPTOR_LOCALIZATION_TO_POSTSYNAPTIC_SPECIALIZATION_MEMBRANE	0.106635	-0.344554	3.79559	0.000148242	0.000262681	-0.725154
GOBP_REGULATION_OF_NEUROTRANSMITTER_RECEPTOR_ACTIVITY	-0.0434682	-0.178281	-4.62621	3.77525e-06	7.8896e-06	2.76148
GOBP_REGULATION_OF_NEUROTRANSMITTER_LEVELS	-0.0157819	-0.103241	-2.9952	0.00275	0.00424149	-3.43608
GOBP_REGULATION_OF_NEURONAL_SYNAPTIC_PLASTICITY	-0.0303466	-0.0948129	-2.43806	0.0147853	0.0209381	-4.94657
GOBP_REGULATION_OF_NEURONAL_ACTION_POTENTIAL	0.0194041	-0.42755	0.792822	0.427902	0.47414	-7.60021
GOBP_REGULATION_OF_NEURON_PROJECTION_REGENERATION	0.0666167	-0.223633	3.49168	0.000482256	0.000813015	-1.82956
GOBP_REGULATION_OF_NEURON_PROJECTION_DEVELOPMENT	0.0678221	-0.144159	8.9157	5.77928e-19	3.40262e-18	31.6115
GOBP_REGULATION_OF_NEURON_PROJECTION_ARBORIZATION	0.132731	-0.186435	6.88798	6.03174e-12	2.08391e-11	15.7183
GOBP_REGULATION_OF_NEURON_MIGRATION	0.150338	-0.00982565	10.4924	1.30735e-25	1.18168e-24	46.737
GOBP_REGULATION_OF_NEURON_MATURATION	-0.0669601	-0.218866	-2.58343	0.00979774	0.0141695	-4.58227
GOBP_REGULATION_OF_NEURON_DIFFERENTIATION	-0.010375	-0.0977292	-1.28385	0.199226	0.236364	-7.09103
GOBP_REGULATION_OF_NEUROMUSCULAR_JUNCTION_DEVELOPMENT	-0.0472324	-0.19021	-1.56771	0.116983	0.144582	-6.68689
GOBP_REGULATION_OF_NEUROGENESIS	0.0851618	-0.180548	12.0703	2.71089e-33	3.85176e-32	64.271
GOBP_REGULATION_OF_NEUROBLAST_PROLIFERATION	0.120245	-0.11434	7.2404	4.83429e-13	1.82494e-12	18.1914
GOBP_REGULATION_OF_NEURAL_PRECURSOR_CELL_PROLIFERATION	0.0722159	-0.0229016	7.07642	1.58794e-12	5.74117e-12	17.0255
GOBP_REGULATION_OF_NERVOUS_SYSTEM_PROCESS	0.0446986	-0.125756	6.53331	6.77591e-11	2.13682e-10	13.3527
GOBP_REGULATION_OF_NERVOUS_SYSTEM_DEVELOPMENT	0.088173	-0.172922	14.2975	7.05393e-46	1.94704e-44	93.0487
GOBP_REGULATION_OF_NECROTIC_CELL_DEATH	0.113543	-0.120061	7.36833	1.87748e-13	7.32075e-13	19.1193
GOBP_REGULATION_OF_NATURAL_KILLER_CELL_MEDIATED_IMMUNITY	0.0525987	-0.744953	32.9554	3.47929e-225	1.48855e-222	504.6
GOBP_REGULATION_OF_NATURAL_KILLER_CELL_MEDIATED_IMMUNE_RESPONSE_TO_TUMOR_CELL	-0.0924078	0.470986	-9.14219	7.43052e-20	4.62217e-19	33.636
GOBP_REGULATION_OF_NATURAL_KILLER_CELL_DIFFERENTIATION	0.019734	-0.0193833	0.79756	0.425146	0.47163	-7.59644
GOBP_REGULATION_OF_NATURAL_KILLER_CELL_CHEMOTAXIS	-0.0183734	-0.272016	-1.07878	0.280715	0.324057	-7.33296
GOBP_REGULATION_OF_NATURAL_KILLER_CELL_ACTIVATION	0.0547812	-0.422825	8.81487	1.41757e-18	8.06254e-18	30.7263
GOBP_REGULATION_OF_NADP_METABOLIC_PROCESS	0.319533	-0.132877	7.05945	1.79325e-12	6.46225e-12	16.9063
GOBP_REGULATION_OF_NAD_P_H_OXIDASE_ACTIVITY	0.15219	-0.157603	4.68126	2.89208e-06	6.11194e-06	3.01677
GOBP_REGULATION_OF_MYOTUBE_DIFFERENTIATION	0.153403	-0.147367	10.2105	2.40115e-24	1.99906e-23	43.8564
GOBP_REGULATION_OF_MYOSIN_LIGHT_CHAIN_PHOSPHATASE_ACTIVITY	0.14638	-0.32331	4.59681	4.34749e-06	9.03158e-06	2.62638
GOBP_REGULATION_OF_MYOBLAST_PROLIFERATION	-0.111137	-0.234325	-4.22938	2.36611e-05	4.5771e-05	1.01028
GOBP_REGULATION_OF_MYOBLAST_FUSION	0.134316	-0.430377	11.3985	6.76091e-30	7.77101e-29	56.5144
GOBP_REGULATION_OF_MYOBLAST_DIFFERENTIATION	-0.00574404	-0.138678	-0.40709	0.683951	0.717981	-7.83134
GOBP_REGULATION_OF_MYELOID_LEUKOCYTE_MEDIATED_IMMUNITY	0.0988	-0.196919	12.1462	1.09069e-33	1.58779e-32	65.1743
GOBP_REGULATION_OF_MYELOID_LEUKOCYTE_DIFFERENTIATION	0.0884388	-0.262194	9.38949	7.47972e-21	4.9274e-20	35.9034
GOBP_REGULATION_OF_MYELOID_DENDRITIC_CELL_ACTIVATION	0.211584	0.307276	20.0312	2.15352e-87	1.8634e-85	188.198
GOBP_REGULATION_OF_MYELOID_CELL_DIFFERENTIATION	0.0844037	-0.281756	9.73734	2.67994e-22	1.96367e-21	39.1931
GOBP_REGULATION_OF_MYELOID_CELL_APOPTOTIC_PROCESS	0.0119411	-0.214499	0.800711	0.42332	0.469942	-7.59393
GOBP_REGULATION_OF_MYELINATION	0.149561	-0.315183	12.9057	8.91622e-38	1.65057e-36	74.5158
GOBP_REGULATION_OF_MUSCLE_SYSTEM_PROCESS	0.00778802	-0.122751	0.910109	0.362789	0.408754	-7.50047
GOBP_REGULATION_OF_MUSCLE_ORGAN_DEVELOPMENT	0.0895912	-0.386875	7.54077	5.11709e-14	2.1107e-13	20.3954
GOBP_REGULATION_OF_MUSCLE_HYPERTROPHY	0.0387148	-0.242979	2.38827	0.0169479	0.0238298	-5.06649
GOBP_REGULATION_OF_MUSCLE_CONTRACTION	0.0268586	-0.0758628	2.98262	0.00286545	0.00441248	-3.47359
GOBP_REGULATION_OF_MUSCLE_CELL_DIFFERENTIATION	0.110473	-0.179307	10.6173	3.51598e-26	3.26224e-25	48.0372
GOBP_REGULATION_OF_MUSCLE_ADAPTATION	0.00866026	-0.219531	0.648548	0.516647	0.56117	-7.70405
GOBP_REGULATION_OF_MULTICELLULAR_ORGANISMAL_DEVELOPMENT	0.0504704	-0.199643	8.84426	1.09247e-18	6.27843e-18	30.9833
GOBP_REGULATION_OF_MULTICELLULAR_ORGANISM_GROWTH	0.0228067	-0.218409	1.80989	0.0703461	0.0904241	-6.27852
GOBP_REGULATION_OF_MUCUS_SECRETION	0.128338	-0.0117421	4.07076	4.72536e-05	8.82823e-05	0.354013
GOBP_REGULATION_OF_MRNA_SPLICING_VIA_SPLICEOSOME	-0.00643137	-0.245097	-0.459107	0.646168	0.683067	-7.80884
GOBP_REGULATION_OF_MRNA_PROCESSING	0.0166022	-0.29723	1.39195	0.163972	0.197799	-6.94661
GOBP_REGULATION_OF_MRNA_POLYADENYLATION	0.0559159	-0.503562	4.00539	6.24051e-05	0.000115137	0.0908168
GOBP_REGULATION_OF_MRNA_METABOLIC_PROCESS	0.0317447	-0.259187	3.19311	0.00141223	0.00225448	-2.82507
GOBP_REGULATION_OF_MRNA_EXPORT_FROM_NUCLEUS	0.149546	-0.383913	4.28172	1.87344e-05	3.66364e-05	1.23229
GOBP_REGULATION_OF_MRNA_CATABOLIC_PROCESS	0.0457394	-0.230073	4.37199	1.24482e-05	2.48479e-05	1.62159
GOBP_REGULATION_OF_MRNA_BINDING	-0.0701581	-0.133621	-2.04128	0.0412521	0.0548485	-5.83368
GOBP_REGULATION_OF_MRNA_3_END_PROCESSING	0.066809	-0.456172	4.79642	1.64073e-06	3.54625e-06	3.5605
GOBP_REGULATION_OF_MOTOR_NEURON_APOPTOTIC_PROCESS	0.012412	-0.239785	0.385549	0.69984	0.732862	-7.83987
GOBP_REGULATION_OF_MORPHOGENESIS_OF_AN_EPITHELIUM	0.0878461	-0.211195	7.74462	1.06056e-14	4.58586e-14	21.9417
GOBP_REGULATION_OF_MORPHOGENESIS_OF_A_BRANCHING_STRUCTURE	0.00918109	-0.221901	0.745402	0.456048	0.502436	-7.63663
GOBP_REGULATION_OF_MONOOXYGENASE_ACTIVITY	0.0522838	-0.264947	4.45186	8.61356e-06	1.74194e-05	1.97284
GOBP_REGULATION_OF_MONONUCLEAR_CELL_MIGRATION	0.0468366	-0.15793	5.3666	8.21977e-08	2.00191e-07	6.44618
GOBP_REGULATION_OF_MONOCYTE_EXTRAVASATION	-0.0785651	-0.375319	-2.55434	0.010655	0.0153287	-4.65686
GOBP_REGULATION_OF_MONOCYTE_DIFFERENTIATION	0.106964	-0.340384	7.09579	1.38172e-12	5.03104e-12	17.1618
GOBP_REGULATION_OF_MONOCYTE_CHEMOTAXIS	-0.099839	0.00565768	-5.97805	2.34263e-09	6.54832e-09	9.89822
GOBP_REGULATION_OF_MODIFICATION_OF_SYNAPTIC_STRUCTURE	-0.0357161	-0.371231	-1.38616	0.165731	0.199827	-6.95463
GOBP_REGULATION_OF_MODIFICATION_OF_POSTSYNAPTIC_STRUCTURE	-0.0773267	-0.397967	-2.62742	0.00861796	0.0125481	-4.46789
GOBP_REGULATION_OF_MITOTIC_SPINDLE_ASSEMBLY	0.0353341	-0.445633	2.27706	0.0228059	0.0315198	-5.32546
GOBP_REGULATION_OF_MITOTIC_SISTER_CHROMATID_SEGREGATION	0.062268	-0.137757	4.20851	2.5951e-05	4.98624e-05	0.922504
GOBP_REGULATION_OF_MITOTIC_RECOMBINATION	0.00305286	-0.127528	0.102202	0.918599	0.930439	-7.90889
GOBP_REGULATION_OF_MITOTIC_NUCLEAR_DIVISION	0.0942241	-0.123383	9.50144	2.59467e-21	1.77142e-20	36.9494
GOBP_REGULATION_OF_MITOTIC_CYTOKINESIS	0.128017	-0.129026	4.42686	9.67232e-06	1.94787e-05	1.8622
GOBP_REGULATION_OF_MITOTIC_CENTROSOME_SEPARATION	0.00489983	0.123107	0.197223	0.843657	0.865575	-7.89468
GOBP_REGULATION_OF_MITOTIC_CELL_CYCLE_SPINDLE_ASSEMBLY_CHECKPOINT	-0.00301205	-0.206574	-0.12552	0.900114	0.914266	-7.90623
GOBP_REGULATION_OF_MITOTIC_CELL_CYCLE_PHASE_TRANSITION	0.0417464	-0.217194	5.5168	3.54639e-08	8.94847e-08	7.25991
GOBP_REGULATION_OF_MITOTIC_CELL_CYCLE	0.0485768	-0.226938	7.19057	6.9579e-13	2.59481e-12	17.8343
GOBP_REGULATION_OF_MITOPHAGY	0.160566	-0.216557	5.32603	1.02765e-07	2.48085e-07	6.23023
GOBP_REGULATION_OF_MITOCHONDRION_ORGANIZATION	0.102069	-0.233195	10.4119	3.02516e-25	2.65945e-24	45.9065
GOBP_REGULATION_OF_MITOCHONDRIAL_RNA_CATABOLIC_PROCESS	0.0781994	-0.23191	1.98236	0.047469	0.0626064	-5.95201
GOBP_REGULATION_OF_MITOCHONDRIAL_OUTER_MEMBRANE_PERMEABILIZATION_INVOLVED_IN_APOPTOTIC_SIGNALING_PATHWAY	0.0611045	-0.396875	4.78186	1.76387e-06	3.7996e-06	3.49102
GOBP_REGULATION_OF_MITOCHONDRIAL_MRNA_STABILITY	0.0237857	-0.275941	0.716291	0.47383	0.51987	-7.65788
GOBP_REGULATION_OF_MITOCHONDRIAL_MEMBRANE_POTENTIAL	0.062698	-0.242473	4.48662	7.32434e-06	1.49022e-05	2.12766
GOBP_REGULATION_OF_MITOCHONDRIAL_MEMBRANE_PERMEABILITY_INVOLVED_IN_APOPTOTIC_PROCESS	0.100415	-0.321204	7.86788	4.01626e-15	1.78989e-14	22.8964
GOBP_REGULATION_OF_MITOCHONDRIAL_MEMBRANE_PERMEABILITY	0.144247	-0.300982	11.4616	3.30222e-30	3.87658e-29	57.2248
GOBP_REGULATION_OF_MITOCHONDRIAL_GENE_EXPRESSION	0.119596	-0.314158	6.52308	7.25222e-11	2.27864e-10	13.2864
GOBP_REGULATION_OF_MITOCHONDRIAL_FUSION	-0.0109215	-0.34634	-0.391009	0.6958	0.729325	-7.83775
GOBP_REGULATION_OF_MITOCHONDRIAL_FISSION	0.0553078	-0.219573	2.83109	0.00464903	0.00698852	-3.91312
GOBP_REGULATION_OF_MITOCHONDRIAL_ELECTRON_TRANSPORT_NADH_TO_UBIQUINONE	0.163302	-0.163875	3.63725	0.000277082	0.00047994	-1.31204
GOBP_REGULATION_OF_MITOCHONDRIAL_DNA_REPLICATION	0.163857	-0.322143	4.15786	3.24174e-05	6.15955e-05	0.711259
GOBP_REGULATION_OF_MITOCHONDRIAL_ATP_SYNTHESIS_COUPLED_ELECTRON_TRANSPORT	0.219967	-0.100236	4.81467	1.49805e-06	3.25246e-06	3.64786
GOBP_REGULATION_OF_MIRNA_TRANSCRIPTION	-0.00878722	-0.266381	-0.55953	0.575814	0.617854	-7.75776
GOBP_REGULATION_OF_MIRNA_METABOLIC_PROCESS	0.226112	-0.411666	8.27779	1.43078e-16	7.09494e-16	26.1781
GOBP_REGULATION_OF_MIRNA_CATABOLIC_PROCESS	0.191364	-0.316854	4.23818	2.2755e-05	4.40957e-05	1.04739
GOBP_REGULATION_OF_MIDBRAIN_DOPAMINERGIC_NEURON_DIFFERENTIATION	0.178567	-0.351556	3.99261	6.58613e-05	0.00012105	0.0398532
GOBP_REGULATION_OF_MICROVILLUS_ORGANIZATION	0.175394	0.0365884	8.22204	2.27346e-16	1.1095e-15	25.7221
GOBP_REGULATION_OF_MICROVILLUS_LENGTH	0.262133	-0.0311584	8.55943	1.31745e-17	7.0407e-17	28.5281
GOBP_REGULATION_OF_MICROVILLUS_ASSEMBLY	0.0306235	0.0625329	1.11204	0.26615	0.308632	-7.29657
GOBP_REGULATION_OF_MICROTUBULE_POLYMERIZATION_OR_DEPOLYMERIZATION	0.0115924	-0.263244	1.19682	0.231406	0.271531	-7.19882
GOBP_REGULATION_OF_MICROTUBULE_POLYMERIZATION	0.0075851	-0.311294	0.651331	0.514849	0.559533	-7.70225
GOBP_REGULATION_OF_MICROTUBULE_NUCLEATION	-0.00190501	-0.554874	-0.132377	0.894689	0.909451	-7.90535
GOBP_REGULATION_OF_MICROTUBULE_DEPOLYMERIZATION	-0.0661402	-0.0822378	-4.00398	6.2777e-05	0.000115768	0.0851976
GOBP_REGULATION_OF_MICROTUBULE_CYTOSKELETON_ORGANIZATION	0.0268561	-0.258512	3.00869	0.0026309	0.00407001	-3.39566
GOBP_REGULATION_OF_MICROTUBULE_BINDING	0.143563	-0.367572	5.04072	4.72652e-07	1.07403e-06	4.75749
GOBP_REGULATION_OF_MICROTUBULE_BASED_PROCESS	0.0238154	-0.221794	3.44385	0.000576066	0.000961484	-1.99502
GOBP_REGULATION_OF_MICROTUBULE_BASED_MOVEMENT	-0.0764301	-0.0492455	-7.75865	9.50289e-15	4.1299e-14	22.0496
GOBP_REGULATION_OF_MICROGLIAL_CELL_ACTIVATION	0.247715	-0.163824	12.6718	1.7139e-36	2.93306e-35	71.5811
GOBP_REGULATION_OF_METAPHASE_PLATE_CONGRESSION	0.14592	-0.163335	4.79207	1.67662e-06	3.62077e-06	3.53972
GOBP_REGULATION_OF_METANEPHROS_DEVELOPMENT	0.193167	-0.224388	5.44528	5.30611e-08	1.31687e-07	6.8697
GOBP_REGULATION_OF_METALLOPEPTIDASE_ACTIVITY	-0.0955805	-0.165901	-3.08434	0.0020461	0.00319291	-3.1657
GOBP_REGULATION_OF_METALLOENDOPEPTIDASE_ACTIVITY	-0.165454	-0.264559	-3.84326	0.000122233	0.000218504	-0.543607
GOBP_REGULATION_OF_METAL_ION_TRANSPORT	0.03697	-0.127069	7.51584	6.18603e-14	2.52993e-13	20.2091
GOBP_REGULATION_OF_MESONEPHROS_DEVELOPMENT	-0.0488093	-0.127604	-1.26289	0.206661	0.244469	-7.11768
GOBP_REGULATION_OF_MESODERMAL_CELL_FATE_SPECIFICATION	0.329062	-0.239747	6.39596	1.67348e-10	5.10597e-10	12.4699
GOBP_REGULATION_OF_MESODERMAL_CELL_DIFFERENTIATION	0.434068	-0.269401	10.3897	3.80898e-25	3.32951e-24	45.6785
GOBP_REGULATION_OF_MESODERM_DEVELOPMENT	-0.158953	0.440959	-13.1326	4.82217e-39	9.54641e-38	77.4126
GOBP_REGULATION_OF_MESENCHYMAL_TO_EPITHELIAL_TRANSITION_INVOLVED_IN_METANEPHROS_MORPHOGENESIS	0.513126	-0.20595	12.4027	4.82485e-35	7.72478e-34	68.2684
GOBP_REGULATION_OF_MESENCHYMAL_STEM_CELL_DIFFERENTIATION	-0.10894	-0.116921	-3.35992	0.000782846	0.00128681	-2.27984
GOBP_REGULATION_OF_MESENCHYMAL_CELL_PROLIFERATION	0.0116766	-0.163159	0.517957	0.604501	0.64522	-7.78013
GOBP_REGULATION_OF_MEMBRANE_TUBULATION	0.326988	-0.314039	8.90565	6.3224e-19	3.71387e-18	31.5229
GOBP_REGULATION_OF_MEMBRANE_REPOLARIZATION_DURING_VENTRICULAR_CARDIAC_MUSCLE_CELL_ACTION_POTENTIAL	-0.0138112	0.235729	-1.37338	0.169667	0.204061	-6.97224
GOBP_REGULATION_OF_MEMBRANE_REPOLARIZATION_DURING_CARDIAC_MUSCLE_CELL_ACTION_POTENTIAL	0.499152	-0.0553583	9.04632	1.78118e-19	1.08177e-18	32.773
GOBP_REGULATION_OF_MEMBRANE_REPOLARIZATION_DURING_ACTION_POTENTIAL	0.107413	-0.0482471	2.74615	0.00604168	0.00897165	-4.14951
GOBP_REGULATION_OF_MEMBRANE_REPOLARIZATION	0.0766824	-0.173479	4.15053	3.34716e-05	6.35358e-05	0.680894
GOBP_REGULATION_OF_MEMBRANE_PROTEIN_ECTODOMAIN_PROTEOLYSIS	0.0276413	-0.221985	1.34234	0.179519	0.215025	-7.01434
GOBP_REGULATION_OF_MEMBRANE_POTENTIAL	-0.010615	-0.0823033	-2.22186	0.0263169	0.0359849	-5.44939
GOBP_REGULATION_OF_MEMBRANE_PERMEABILITY	0.150157	-0.276336	12.8167	2.76114e-37	4.97975e-36	73.3935
GOBP_REGULATION_OF_MEMBRANE_LIPID_DISTRIBUTION	0.00194147	-0.115218	0.197866	0.843154	0.865174	-7.89455
GOBP_REGULATION_OF_MEMBRANE_INVAGINATION	-0.00997986	0.092923	-0.468523	0.639422	0.677237	-7.80448
GOBP_REGULATION_OF_MEMBRANE_DEPOLARIZATION_DURING_CARDIAC_MUSCLE_CELL_ACTION_POTENTIAL	0.155479	-0.296784	3.56274	0.000368873	0.000630984	-1.57957
GOBP_REGULATION_OF_MEMBRANE_DEPOLARIZATION_DURING_ACTION_POTENTIAL	0.126892	-0.24556	3.17907	0.00148241	0.00235966	-2.86972
GOBP_REGULATION_OF_MEMBRANE_DEPOLARIZATION	0.0172792	-0.0714162	1.00117	0.31677	0.361132	-7.41356
GOBP_REGULATION_OF_MELANOCYTE_DIFFERENTIATION	0.100063	-0.349304	2.52294	0.0116546	0.0166887	-4.73641
GOBP_REGULATION_OF_MEIOTIC_NUCLEAR_DIVISION	0.0124017	-0.0225993	0.844195	0.398583	0.445111	-7.55821
GOBP_REGULATION_OF_MEIOTIC_CELL_CYCLE_PHASE_TRANSITION	-0.070959	0.370213	-8.53222	1.66433e-17	8.85764e-17	28.2977
GOBP_REGULATION_OF_MEIOTIC_CELL_CYCLE	-0.0783268	0.0482486	-6.71531	1.98822e-11	6.54609e-11	14.5512
GOBP_REGULATION_OF_MEGAKARYOCYTE_DIFFERENTIATION	0.164738	-0.160076	7.15225	9.19162e-13	3.39169e-12	17.5614
GOBP_REGULATION_OF_MDA_5_SIGNALING_PATHWAY	0.0892937	-0.215813	2.25811	0.0239623	0.0329878	-5.36835
GOBP_REGULATION_OF_MATRIX_METALLOPEPTIDASE_SECRETION	-0.0618298	-0.044333	-2.69794	0.00698969	0.0103	-4.28047
GOBP_REGULATION_OF_MAST_CELL_CHEMOTAXIS	0.262476	-0.37531	7.0901	1.4394e-12	5.22375e-12	17.1217
GOBP_REGULATION_OF_MAST_CELL_ACTIVATION_INVOLVED_IN_IMMUNE_RESPONSE	0.118669	-0.00769022	10.8396	3.26587e-27	3.25784e-26	50.3906
GOBP_REGULATION_OF_MAST_CELL_ACTIVATION	0.0578221	0.0597391	5.38723	7.33268e-08	1.79609e-07	6.55665
GOBP_REGULATION_OF_MAP_KINASE_ACTIVITY	0.0488289	-0.210023	6.92364	4.6978e-12	1.63997e-11	15.963
GOBP_REGULATION_OF_MAMMARY_GLAND_EPITHELIAL_CELL_PROLIFERATION	0.0968101	-0.163687	4.21885	2.47919e-05	4.78263e-05	0.965916
GOBP_REGULATION_OF_MALE_GONAD_DEVELOPMENT	-0.212428	0.0242382	-5.71596	1.12503e-08	2.96402e-08	8.3733
GOBP_REGULATION_OF_MAINTENANCE_OF_SISTER_CHROMATID_COHESION	0.223681	-0.297906	7.03248	2.1743e-12	7.79528e-12	16.7176
GOBP_REGULATION_OF_MACROPHAGE_PROLIFERATION	-0.0586954	-0.327167	-1.81092	0.0701866	0.090265	-6.27666
GOBP_REGULATION_OF_MACROPHAGE_MIGRATION	0.138559	-0.221451	10.0319	1.46075e-23	1.16091e-22	42.0701
GOBP_REGULATION_OF_MACROPHAGE_FUSION	0.00834659	-0.0336485	0.419219	0.675066	0.709759	-7.82634
GOBP_REGULATION_OF_MACROPHAGE_DIFFERENTIATION	0.314237	-0.320166	14.6773	3.17222e-48	9.65583e-47	98.421
GOBP_REGULATION_OF_MACROPHAGE_DERIVED_FOAM_CELL_DIFFERENTIATION	-0.0236438	-0.108286	-1.35934	0.174071	0.209032	-6.9914
GOBP_REGULATION_OF_MACROPHAGE_CHEMOTAXIS	0.153318	-0.261858	9.88606	6.23177e-23	4.77521e-22	40.6354
GOBP_REGULATION_OF_MACROPHAGE_APOPTOTIC_PROCESS	0.103537	-0.237068	4.32125	1.56789e-05	3.09439e-05	1.40177
GOBP_REGULATION_OF_MACROPHAGE_ACTIVATION	0.176874	-0.116811	15.3369	1.93925e-52	6.63742e-51	108.069
GOBP_REGULATION_OF_MACROAUTOPHAGY	0.102769	-0.299606	8.92548	5.29475e-19	3.12451e-18	31.6979
GOBP_REGULATION_OF_LYSOSOME_ORGANIZATION	0.142842	-0.304653	3.39265	0.000695135	0.00115024	-2.16959
GOBP_REGULATION_OF_LYSOSOMAL_PROTEIN_CATABOLIC_PROCESS	-0.0701768	-0.248783	-2.66533	0.0077048	0.0112889	-4.36776
GOBP_REGULATION_OF_LYSOSOMAL_LUMEN_PH	-0.0148773	-0.204	-0.521412	0.602092	0.642827	-7.77833
GOBP_REGULATION_OF_LYMPHOID_PROGENITOR_CELL_DIFFERENTIATION	0.156095	-0.27105	6.21576	5.33043e-10	1.57278e-09	11.3399
GOBP_REGULATION_OF_LYMPHOCYTE_MIGRATION	0.0307528	-0.164261	3.13829	0.00170476	0.00268694	-2.99823
GOBP_REGULATION_OF_LYMPHOCYTE_MEDIATED_IMMUNITY	0.0762446	-0.52763	31.1595	1.10138e-202	4.24087e-200	452.91
GOBP_REGULATION_OF_LYMPHOCYTE_DIFFERENTIATION	0.0850837	-0.203815	11.5491	1.21525e-30	1.45546e-29	58.2158
GOBP_REGULATION_OF_LYMPHOCYTE_CHEMOTAXIS	0.0769263	-0.125231	6.27811	3.58274e-10	1.07232e-09	11.7273
GOBP_REGULATION_OF_LYMPHOCYTE_APOPTOTIC_PROCESS	0.213064	-0.140572	18.0407	1.60273e-71	1.08269e-69	151.798
GOBP_REGULATION_OF_LYMPHOCYTE_ACTIVATION	0.0676288	-0.262838	17.7453	2.68767e-69	1.73931e-67	146.698
GOBP_REGULATION_OF_LYMPHANGIOGENESIS	0.00426083	-0.117974	0.136686	0.891282	0.906466	-7.90477
GOBP_REGULATION_OF_LYASE_ACTIVITY	-0.00440208	-0.111091	-0.383315	0.701495	0.734396	-7.84073
GOBP_REGULATION_OF_LUTEINIZING_HORMONE_SECRETION	-0.125066	0.309145	-6.90929	5.19575e-12	1.8048e-11	15.8644
GOBP_REGULATION_OF_LUNG_BLOOD_PRESSURE	0.0596442	-0.395814	1.2426	0.214048	0.252587	-7.14307
GOBP_REGULATION_OF_LOW_DENSITY_LIPOPROTEIN_PARTICLE_CLEARANCE	-0.152697	0.0804995	-6.2494	4.30407e-10	1.28124e-09	11.5484
GOBP_REGULATION_OF_LONG_TERM_SYNAPTIC_POTENTIATION	0.0330029	-0.285068	2.53005	0.0114212	0.0163819	-4.71848
GOBP_REGULATION_OF_LONG_TERM_SYNAPTIC_DEPRESSION	0.0171544	-0.480323	1.58118	0.113871	0.141143	-6.66571
GOBP_REGULATION_OF_LONG_TERM_NEURONAL_SYNAPTIC_PLASTICITY	-0.0499117	-0.159524	-2.64275	0.00823755	0.012026	-4.42756
GOBP_REGULATION_OF_LONG_CHAIN_FATTY_ACID_IMPORT_INTO_CELL	0.213721	-0.351144	6.85085	7.81438e-12	2.67104e-11	15.4649
GOBP_REGULATION_OF_LONG_CHAIN_FATTY_ACID_IMPORT_ACROSS_PLASMA_MEMBRANE	0.33617	-0.347691	10.1099	6.66328e-24	5.41725e-23	42.8466
GOBP_REGULATION_OF_LOCOMOTION_INVOLVED_IN_LOCOMOTORY_BEHAVIOR	-0.0168305	-0.350235	-0.321045	0.748184	0.777041	-7.86263
GOBP_REGULATION_OF_LIPOPROTEIN_PARTICLE_CLEARANCE	-0.144943	0.103761	-7.49765	7.10145e-14	2.88288e-13	20.0736
GOBP_REGULATION_OF_LIPOPROTEIN_METABOLIC_PROCESS	0.0122105	-0.235094	0.629976	0.528726	0.572514	-7.71591
GOBP_REGULATION_OF_LIPOPROTEIN_LIPASE_ACTIVITY	-0.0317164	-0.221892	-1.33596	0.181594	0.217152	-7.02286
GOBP_REGULATION_OF_LIPOPOLYSACCHARIDE_MEDIATED_SIGNALING_PATHWAY	0.0707439	-0.38873	6.68942	2.37178e-11	7.74931e-11	14.3787
GOBP_REGULATION_OF_LIPOPHAGY	0.163624	-0.461069	5.45295	5.08311e-08	1.26397e-07	6.91127
GOBP_REGULATION_OF_LIPID_TRANSPORTER_ACTIVITY	-0.0699719	-0.167974	-2.21376	0.0268699	0.0366888	-5.46733
GOBP_REGULATION_OF_LIPID_TRANSPORT	0.0145774	-0.142916	1.62208	0.10482	0.13066	-6.6003
GOBP_REGULATION_OF_LIPID_STORAGE	0.0842892	-0.253366	5.65652	1.59111e-08	4.14517e-08	8.03694
GOBP_REGULATION_OF_LIPID_METABOLIC_PROCESS	0.0281745	-0.16495	4.24647	2.1931e-05	4.25631e-05	1.08246
GOBP_REGULATION_OF_LIPID_LOCALIZATION	0.0306133	-0.158491	3.3045	0.00095512	0.00155801	-2.46406
GOBP_REGULATION_OF_LIPID_KINASE_ACTIVITY	0.01058	-0.0884932	0.900137	0.368071	0.414403	-7.50948
GOBP_REGULATION_OF_LIPID_CATABOLIC_PROCESS	0.048668	-0.11267	3.97302	7.15097e-05	0.000130807	-0.0379109
GOBP_REGULATION_OF_LIPID_BIOSYNTHETIC_PROCESS	0.0242628	-0.16548	2.60512	0.00919919	0.013354	-4.52612
GOBP_REGULATION_OF_LIPASE_ACTIVITY	-0.0374329	-0.095097	-3.1448	0.00166731	0.00263276	-2.97782
GOBP_REGULATION_OF_LIGASE_ACTIVITY	-0.022974	-0.240839	-0.931121	0.351815	0.397612	-7.48115
GOBP_REGULATION_OF_LEUKOCYTE_TETHERING_OR_ROLLING	-0.238681	-0.00246253	-11.6122	5.88719e-31	7.20783e-30	58.9344
GOBP_REGULATION_OF_LEUKOCYTE_PROLIFERATION	0.0599962	-0.276849	13.5737	1.44611e-41	3.27544e-40	83.183
GOBP_REGULATION_OF_LEUKOCYTE_MIGRATION	0.0520336	-0.186645	6.7893	1.19684e-11	4.01432e-11	15.0477
GOBP_REGULATION_OF_LEUKOCYTE_MEDIATED_IMMUNITY	0.0869247	-0.449352	33.091	6.33321e-227	2.86895e-224	508.597
GOBP_REGULATION_OF_LEUKOCYTE_MEDIATED_CYTOTOXICITY	0.0648722	-0.686379	40.5816	0	0	748.315
GOBP_REGULATION_OF_LEUKOCYTE_DIFFERENTIATION	0.0774661	-0.224659	11.1387	1.2406e-28	1.32693e-27	53.6307
GOBP_REGULATION_OF_LEUKOCYTE_DEGRANULATION	0.0784107	-0.144011	10.4504	2.02678e-25	1.80234e-24	46.303
GOBP_REGULATION_OF_LEUKOCYTE_CHEMOTAXIS	0.0636548	-0.186477	7.36263	1.95896e-13	7.61918e-13	19.0776
GOBP_REGULATION_OF_LEUKOCYTE_APOPTOTIC_PROCESS	0.13169	-0.18372	13.353	2.70574e-40	5.72443e-39	80.2733
GOBP_REGULATION_OF_LEUKOCYTE_ADHESION_TO_VASCULAR_ENDOTHELIAL_CELL	0.000682524	-0.202759	0.0451198	0.964013	0.970566	-7.91309
GOBP_REGULATION_OF_LEUKOCYTE_ADHESION_TO_ARTERIAL_ENDOTHELIAL_CELL	-0.207632	-0.385004	-6.86932	6.87118e-12	2.36228e-11	15.5908
GOBP_REGULATION_OF_LENS_FIBER_CELL_DIFFERENTIATION	-0.168931	-0.352991	-5.65213	1.63219e-08	4.24645e-08	8.0122
GOBP_REGULATION_OF_LAMELLIPODIUM_ORGANIZATION	0.162925	-0.238382	9.11664	9.38858e-20	5.80269e-19	33.4051
GOBP_REGULATION_OF_LAMELLIPODIUM_MORPHOGENESIS	0.14858	-0.243287	5.20083	2.02693e-07	4.77351e-07	5.57402
GOBP_REGULATION_OF_LAMELLIPODIUM_ASSEMBLY	0.165461	-0.24525	8.54803	1.4532e-17	7.75541e-17	28.4314
GOBP_REGULATION_OF_L_GLUTAMATE_IMPORT_ACROSS_PLASMA_MEMBRANE	-0.107894	-0.240258	-2.96091	0.00307519	0.00472223	-3.53797
GOBP_REGULATION_OF_KILLING_OF_CELLS_OF_ANOTHER_ORGANISM	0.0129745	0.384533	1.11236	0.266013	0.308519	-7.29622
GOBP_REGULATION_OF_KIDNEY_SIZE	-0.0641867	0.0250209	-1.76412	0.0777453	0.0989942	-6.36018
GOBP_REGULATION_OF_KIDNEY_DEVELOPMENT	0.0186332	-0.18653	1.10781	0.267971	0.31051	-7.30125
GOBP_REGULATION_OF_KETONE_BIOSYNTHETIC_PROCESS	-0.126768	-0.119559	-4.73191	2.25745e-06	4.81568e-06	3.25429
GOBP_REGULATION_OF_KERATINOCYTE_PROLIFERATION	-0.0312009	-0.0379458	-1.89202	0.0585203	0.0762288	-6.12674
GOBP_REGULATION_OF_KERATINOCYTE_MIGRATION	0.0885558	-0.356329	4.48434	7.40294e-06	1.50581e-05	2.11747
GOBP_REGULATION_OF_KERATINOCYTE_DIFFERENTIATION	-0.0309203	-0.111872	-1.71941	0.0855735	0.108317	-6.43793
GOBP_REGULATION_OF_JUN_KINASE_ACTIVITY	0.059196	-0.294338	5.95886	2.63376e-09	7.32488e-09	9.78426
GOBP_REGULATION_OF_JNK_CASCADE	0.0505068	-0.160284	5.54953	2.94414e-08	7.4902e-08	7.44024
GOBP_REGULATION_OF_ISOTYPE_SWITCHING_TO_IGE_ISOTYPES	-0.0528135	-0.287247	-1.49179	0.13579	0.166304	-6.80286
GOBP_REGULATION_OF_ISOTYPE_SWITCHING	0.115148	-0.186911	7.74178	1.08437e-14	4.68091e-14	21.9199
GOBP_REGULATION_OF_ISOMERASE_ACTIVITY	0.193457	-0.117122	5.64868	1.66511e-08	4.32335e-08	7.99283
GOBP_REGULATION_OF_IRON_ION_TRANSPORT	0.115652	-0.143365	3.99448	6.53442e-05	0.000120157	0.0473039
GOBP_REGULATION_OF_IRON_ION_TRANSMEMBRANE_TRANSPORT	-0.0760566	0.149526	-1.82877	0.0674663	0.0870282	-6.24421
GOBP_REGULATION_OF_IRE1_MEDIATED_UNFOLDED_PROTEIN_RESPONSE	0.210035	-0.281124	8.72714	3.07004e-18	1.70211e-17	29.9642
GOBP_REGULATION_OF_ION_TRANSPORT	0.00893565	-0.0983525	2.50746	0.0121776	0.017402	-4.77529
GOBP_REGULATION_OF_ION_TRANSMEMBRANE_TRANSPORT	0.00769636	-0.0673442	1.59416	0.110934	0.137836	-6.64513
GOBP_REGULATION_OF_INWARD_RECTIFIER_POTASSIUM_CHANNEL_ACTIVITY	-0.069768	0.171606	-1.38163	0.167118	0.201279	-6.96089
GOBP_REGULATION_OF_INTRINSIC_APOPTOTIC_SIGNALING_PATHWAY_IN_RESPONSE_TO_OSMOTIC_STRESS	-0.131291	-0.0549657	-3.7684	0.00016533	0.000292155	-0.82772
GOBP_REGULATION_OF_INTRINSIC_APOPTOTIC_SIGNALING_PATHWAY_IN_RESPONSE_TO_DNA_DAMAGE_BY_P53_CLASS_MEDIATOR	0.0800746	-0.242833	3.95207	7.80612e-05	0.000142217	-0.120715
GOBP_REGULATION_OF_INTRINSIC_APOPTOTIC_SIGNALING_PATHWAY_IN_RESPONSE_TO_DNA_DAMAGE	0.0450829	-0.166222	2.76642	0.00567883	0.00844913	-4.09374
GOBP_REGULATION_OF_INTRINSIC_APOPTOTIC_SIGNALING_PATHWAY_BY_P53_CLASS_MEDIATOR	0.0291922	-0.256591	1.87603	0.0606831	0.0788593	-6.15681
GOBP_REGULATION_OF_INTRINSIC_APOPTOTIC_SIGNALING_PATHWAY	0.0790635	-0.16594	8.41824	4.39704e-17	2.25744e-16	27.3403
GOBP_REGULATION_OF_INTRACELLULAR_TRANSPORT	0.0895142	-0.188896	9.52862	2.00296e-21	1.37968e-20	37.2051
GOBP_REGULATION_OF_INTRACELLULAR_STEROID_HORMONE_RECEPTOR_SIGNALING_PATHWAY	0.0339154	-0.229627	2.51202	0.0120211	0.0171848	-4.76384
GOBP_REGULATION_OF_INTRACELLULAR_SIGNAL_TRANSDUCTION	0.0643414	-0.202923	13.6949	2.83718e-42	6.66132e-41	84.801
GOBP_REGULATION_OF_INTRACELLULAR_PROTEIN_TRANSPORT	0.110504	-0.195086	11.0651	2.79822e-28	2.94789e-27	52.8248
GOBP_REGULATION_OF_INTRACELLULAR_LIPID_TRANSPORT	-0.172143	-0.0580055	-5.07203	4.01304e-07	9.20048e-07	4.91518
GOBP_REGULATION_OF_INTRACELLULAR_ESTROGEN_RECEPTOR_SIGNALING_PATHWAY	0.0294487	-0.232728	1.7375	0.0823328	0.104404	-6.40671
GOBP_REGULATION_OF_INTESTINAL_LIPID_ABSORPTION	-0.164216	0.161171	-8.27106	1.51323e-16	7.49416e-16	26.123
GOBP_REGULATION_OF_INTESTINAL_ABSORPTION	-0.0666731	0.239047	-4.36408	1.29061e-05	2.57286e-05	1.58716
GOBP_REGULATION_OF_INTERLEUKIN_6_MEDIATED_SIGNALING_PATHWAY	0.0843111	-0.28897	3.11953	0.00181701	0.00285451	-3.05679
GOBP_REGULATION_OF_INTERLEUKIN_1_MEDIATED_SIGNALING_PATHWAY	0.194981	-0.124706	8.068	8.04603e-16	3.769e-15	24.478
GOBP_REGULATION_OF_INTEGRIN_MEDIATED_SIGNALING_PATHWAY	-0.00815386	-0.123052	-0.280728	0.778925	0.805085	-7.87475
GOBP_REGULATION_OF_INTEGRIN_BIOSYNTHETIC_PROCESS	0.159415	-0.256165	4.16559	3.13404e-05	5.96817e-05	0.743324
GOBP_REGULATION_OF_INTEGRIN_ACTIVATION	0.089287	-0.0192744	4.51602	6.37996e-06	1.30358e-05	2.25955
GOBP_REGULATION_OF_INSULIN_SECRETION_INVOLVED_IN_CELLULAR_RESPONSE_TO_GLUCOSE_STIMULUS	0.0956712	-0.249089	7.07706	1.58069e-12	5.71766e-12	17.03
GOBP_REGULATION_OF_INSULIN_SECRETION	0.0505342	-0.210801	6.24516	4.42181e-10	1.31527e-09	11.5221
GOBP_REGULATION_OF_INSULIN_RECEPTOR_SIGNALING_PATHWAY	0.0827156	-0.196296	6.22575	5.00301e-10	1.47958e-09	11.4017
GOBP_REGULATION_OF_INSULIN_LIKE_GROWTH_FACTOR_RECEPTOR_SIGNALING_PATHWAY	-0.245455	-0.135754	-9.99457	2.12119e-23	1.67541e-22	41.7012
GOBP_REGULATION_OF_INOSITOL_TRISPHOSPHATE_BIOSYNTHETIC_PROCESS	-0.0413116	0.0834503	-1.97664	0.048112	0.0633893	-5.96331
GOBP_REGULATION_OF_INOSITOL_PHOSPHATE_BIOSYNTHETIC_PROCESS	-0.0872337	0.227812	-5.53756	3.15186e-08	7.99226e-08	7.37417
GOBP_REGULATION_OF_INOSITOL_1_4_5_TRISPHOSPHATE_SENSITIVE_CALCIUM_RELEASE_CHANNEL_ACTIVITY	-0.0629362	-0.018615	-2.4843	0.0129984	0.0185131	-4.83297
GOBP_REGULATION_OF_INORGANIC_ANION_TRANSMEMBRANE_TRANSPORT	-0.0507958	0.161978	-1.05172	0.292957	0.337073	-7.36174
GOBP_REGULATION_OF_INNER_EAR_AUDITORY_RECEPTOR_CELL_DIFFERENTIATION	0.0725571	-0.164252	2.95743	0.00311006	0.00477292	-3.54824
GOBP_REGULATION_OF_INNATE_IMMUNE_RESPONSE	0.090483	-0.394485	20.0101	3.23276e-87	2.76616e-85	187.793
GOBP_REGULATION_OF_INFLAMMATORY_RESPONSE_TO_WOUNDING	0.163019	-0.109192	5.35502	8.7622e-08	2.12729e-07	6.38437
GOBP_REGULATION_OF_INFLAMMATORY_RESPONSE_TO_ANTIGENIC_STIMULUS	0.0593143	-0.384463	7.03474	2.1395e-12	7.67768e-12	16.7334
GOBP_REGULATION_OF_INFLAMMATORY_RESPONSE	0.0350969	-0.146528	6.4555	1.1334e-10	3.51098e-10	12.8503
GOBP_REGULATION_OF_INCLUSION_BODY_ASSEMBLY	-0.0962793	-0.454062	-5.59504	2.26916e-08	5.83661e-08	7.69266
GOBP_REGULATION_OF_IMMUNOGLOBULIN_PRODUCTION	0.0886858	-0.238252	9.42682	5.26173e-21	3.51741e-20	36.2509
GOBP_REGULATION_OF_IMMUNE_SYSTEM_PROCESS	0.0758141	-0.299502	21.7049	6.61698e-102	7.1771e-100	221.496
GOBP_REGULATION_OF_IMMUNE_RESPONSE	0.0848937	-0.336844	28.4058	3.51178e-170	1.08177e-167	378.252
GOBP_REGULATION_OF_IMMUNE_EFFECTOR_PROCESS	0.0710654	-0.355663	21.6163	4.12905e-101	4.35586e-99	219.671
GOBP_REGULATION_OF_IMMATURE_T_CELL_PROLIFERATION	-0.0119852	-0.193611	-0.416464	0.67708	0.711544	-7.82749
GOBP_REGULATION_OF_ICOSANOID_SECRETION	0.0173621	-0.12802	1.13747	0.255372	0.297387	-7.26801
GOBP_REGULATION_OF_I_KAPPAB_PHOSPHORYLATION	0.0567226	-0.380682	1.93264	0.0533117	0.069822	-6.04918
GOBP_REGULATION_OF_HYPERSENSITIVITY	-0.0259433	-0.561837	-1.6858	0.0918687	0.115715	-6.49507
GOBP_REGULATION_OF_HYDROLASE_ACTIVITY	0.0538063	-0.185837	9.52652	2.04349e-21	1.40508e-20	37.1853
GOBP_REGULATION_OF_HYDROGEN_PEROXIDE_METABOLIC_PROCESS	0.11898	0.0584679	5.93997	2.95471e-09	8.17616e-09	9.67241
GOBP_REGULATION_OF_HYDROGEN_PEROXIDE_MEDIATED_PROGRAMMED_CELL_DEATH	0.0457768	-0.207862	1.49109	0.135972	0.1665	-6.8039
GOBP_REGULATION_OF_HYDROGEN_PEROXIDE_BIOSYNTHETIC_PROCESS	0.212065	-0.0252608	6.62868	3.57819e-11	1.1544e-10	13.9767
GOBP_REGULATION_OF_HYALURONAN_BIOSYNTHETIC_PROCESS	0.328998	-0.343309	11.1719	8.58913e-29	9.32932e-28	53.9951
GOBP_REGULATION_OF_HUMORAL_IMMUNE_RESPONSE_MEDIATED_BY_CIRCULATING_IMMUNOGLOBULIN	-0.0853441	-0.122666	-7.6151	2.89617e-14	1.21544e-13	20.9545
GOBP_REGULATION_OF_HUMORAL_IMMUNE_RESPONSE	-0.0673533	-0.0385861	-5.23125	1.72088e-07	4.08145e-07	5.73207
GOBP_REGULATION_OF_HORMONE_SECRETION	0.0295753	-0.196074	4.69732	2.67441e-06	5.66747e-06	3.09177
GOBP_REGULATION_OF_HORMONE_METABOLIC_PROCESS	0.0272219	-0.153373	1.56691	0.117171	0.144791	-6.68814
GOBP_REGULATION_OF_HORMONE_LEVELS	-0.0231593	-0.14321	-4.85792	1.20591e-06	2.64127e-06	3.85625
GOBP_REGULATION_OF_HORMONE_BIOSYNTHETIC_PROCESS	0.108508	-0.213636	5.00557	5.67341e-07	1.28013e-06	4.58161
GOBP_REGULATION_OF_HOMOTYPIC_CELL_CELL_ADHESION	0.087784	-0.348761	7.9013	3.0788e-15	1.38169e-14	23.1578
GOBP_REGULATION_OF_HOMOPHILIC_CELL_ADHESION	-0.0190477	0.0145301	-0.710339	0.477512	0.523313	-7.66212
GOBP_REGULATION_OF_HISTONE_UBIQUITINATION	0.0973231	-0.331395	4.17043	3.06824e-05	5.85009e-05	0.763465
GOBP_REGULATION_OF_HISTONE_PHOSPHORYLATION	0.188457	-0.357824	7.51945	6.01852e-14	2.46535e-13	20.2361
GOBP_REGULATION_OF_HISTONE_MODIFICATION	0.091928	-0.327219	11.4787	2.71924e-30	3.21179e-29	57.4173
GOBP_REGULATION_OF_HISTONE_METHYLATION	0.0583434	-0.368356	6.57585	5.10214e-11	1.62564e-10	13.6299
GOBP_REGULATION_OF_HISTONE_H4_K16_ACETYLATION	0.0785386	-0.474128	2.56604	0.0103025	0.0148464	-4.62696
GOBP_REGULATION_OF_HISTONE_H4_ACETYLATION	0.123301	-0.3561	5.06813	4.09585e-07	9.37081e-07	4.89549
GOBP_REGULATION_OF_HISTONE_H3_K9_TRIMETHYLATION	0.108074	-0.300932	3.89269	9.98439e-05	0.000179901	-0.35296
GOBP_REGULATION_OF_HISTONE_H3_K9_METHYLATION	0.0287476	-0.353659	2.0473	0.0406573	0.0540857	-5.82138
GOBP_REGULATION_OF_HISTONE_H3_K4_METHYLATION	0.0400122	-0.380091	3.76966	0.000164499	0.000290819	-0.822981
GOBP_REGULATION_OF_HISTONE_H3_K36_METHYLATION	0.332939	-0.34309	8.00625	1.32685e-15	6.13194e-15	23.9858
GOBP_REGULATION_OF_HISTONE_H3_K27_METHYLATION	0.0993274	-0.421421	5.46416	4.773e-08	1.19031e-07	6.97221
GOBP_REGULATION_OF_HISTONE_H3_K14_ACETYLATION	0.137096	-0.34306	3.29743	0.000979461	0.00159535	-2.48734
GOBP_REGULATION_OF_HISTONE_H2B_UBIQUITINATION	-0.0145458	-0.388398	-0.475532	0.634419	0.672671	-7.80117
GOBP_REGULATION_OF_HISTONE_DEACETYLATION	0.0800225	-0.306132	5.24135	1.62954e-07	3.87078e-07	5.78474
GOBP_REGULATION_OF_HISTONE_DEACETYLASE_ACTIVITY	0.104996	-0.289739	3.888	0.000101787	0.000183317	-0.371134
GOBP_REGULATION_OF_HISTAMINE_SECRETION_BY_MAST_CELL	0.0475423	-0.266304	1.25102	0.210959	0.249133	-7.13258
GOBP_REGULATION_OF_HIPPO_SIGNALING	0.138308	-0.188977	8.00197	1.37349e-15	6.3375e-15	23.9518
GOBP_REGULATION_OF_HIGH_VOLTAGE_GATED_CALCIUM_CHANNEL_ACTIVITY	0.00382544	-0.0708503	0.118605	0.905591	0.919077	-7.90708
GOBP_REGULATION_OF_HIGH_DENSITY_LIPOPROTEIN_PARTICLE_CLEARANCE	-0.106178	0.531618	-15.0041	2.72493e-50	8.70735e-49	103.151
GOBP_REGULATION_OF_HEXOKINASE_ACTIVITY	0.175772	-0.164713	5.30699	1.14058e-07	2.74058e-07	6.12945
GOBP_REGULATION_OF_HETEROTYPIC_CELL_CELL_ADHESION	0.066769	-0.492538	5.37145	8.00208e-08	1.95136e-07	6.47214
GOBP_REGULATION_OF_HEPATOCYTE_PROLIFERATION	0.265435	-0.236773	11.6381	4.3649e-31	5.36966e-30	59.2311
GOBP_REGULATION_OF_HEPATOCYTE_APOPTOTIC_PROCESS	0.129407	-0.357484	3.63182	0.000282966	0.00048947	-1.33171
GOBP_REGULATION_OF_HEPATIC_STELLATE_CELL_ACTIVATION	0.22518	-0.340181	5.90823	3.58138e-09	9.83252e-09	9.48536
GOBP_REGULATION_OF_HEMOPOIESIS	0.080054	-0.244915	11.7088	1.92288e-31	2.40001e-30	60.044
GOBP_REGULATION_OF_HEMOGLOBIN_BIOSYNTHETIC_PROCESS	-0.0615886	-0.221208	-1.51587	0.129588	0.15924	-6.7667
GOBP_REGULATION_OF_HEMATOPOIETIC_STEM_CELL_PROLIFERATION	0.00615114	-0.223873	0.205616	0.837096	0.85953	-7.89299
GOBP_REGULATION_OF_HEMATOPOIETIC_STEM_CELL_DIFFERENTIATION	0.0229094	-0.20134	0.88929	0.373871	0.420195	-7.51918
GOBP_REGULATION_OF_HEMATOPOIETIC_PROGENITOR_CELL_DIFFERENTIATION	0.0450303	-0.220706	2.86573	0.00416992	0.00630895	-3.81466
GOBP_REGULATION_OF_HELICASE_ACTIVITY	0.00646555	-0.348579	0.297018	0.766459	0.793667	-7.87005
GOBP_REGULATION_OF_HEAT_GENERATION	0.0062188	-0.221651	0.280086	0.779418	0.805245	-7.87493
GOBP_REGULATION_OF_HEART_RATE_BY_CHEMICAL_SIGNAL	0.0243713	-0.213928	0.832646	0.405066	0.451485	-7.56788
GOBP_REGULATION_OF_HEART_RATE_BY_CARDIAC_CONDUCTION	-0.0268031	-0.130151	-2.01621	0.0438069	0.0580748	-5.88444
GOBP_REGULATION_OF_HEART_RATE	0.00833197	-0.0922526	0.76004	0.44725	0.493519	-7.62563
GOBP_REGULATION_OF_HEART_MORPHOGENESIS	0.111356	-0.255135	3.27179	0.00107266	0.00174016	-2.57136
GOBP_REGULATION_OF_HEART_INDUCTION	0.375229	-0.25098	10.0624	1.07505e-23	8.59702e-23	42.3734
GOBP_REGULATION_OF_HEART_GROWTH	0.0450876	-0.158784	2.90934	0.00363064	0.00553325	-3.68901
GOBP_REGULATION_OF_HEART_CONTRACTION	0.00363313	-0.0487541	0.457892	0.647041	0.683895	-7.8094
GOBP_REGULATION_OF_HAIR_FOLLICLE_DEVELOPMENT	0.174677	-0.268045	9.06048	1.56636e-19	9.53558e-19	32.8999
GOBP_REGULATION_OF_HAIR_CYCLE	0.148652	-0.293187	8.12929	4.87938e-16	2.32669e-15	24.9703
GOBP_REGULATION_OF_GUANYLATE_CYCLASE_ACTIVITY	-0.100241	0.421177	-14.6904	2.6284e-48	8.03228e-47	98.608
GOBP_REGULATION_OF_GUANYL_NUCLEOTIDE_EXCHANGE_FACTOR_ACTIVITY	0.207134	-0.333617	5.91864	3.3628e-09	9.2522e-09	9.5466
GOBP_REGULATION_OF_GTPASE_ACTIVITY	0.0738772	-0.211119	12.1185	1.52169e-33	2.19038e-32	64.8439
GOBP_REGULATION_OF_GTP_BINDING	0.129159	-0.192164	4.70943	2.52064e-06	5.34899e-06	3.14853
GOBP_REGULATION_OF_GROWTH_RATE	-0.0451202	0.0480094	-1.90258	0.0571263	0.0745798	-6.10672
GOBP_REGULATION_OF_GROWTH_HORMONE_RECEPTOR_SIGNALING_PATHWAY	0.11574	-0.135424	2.86167	0.0042237	0.00638405	-3.82627
GOBP_REGULATION_OF_GROWTH	0.0328646	-0.187896	5.31607	1.08529e-07	2.61346e-07	6.17747
GOBP_REGULATION_OF_GRANULOCYTE_DIFFERENTIATION	0.397672	-0.266318	15.2749	4.90924e-52	1.65816e-50	107.145
GOBP_REGULATION_OF_GRANULOCYTE_CHEMOTAXIS	0.172515	-0.165845	12.6296	2.90438e-36	4.91575e-35	71.0575
GOBP_REGULATION_OF_GONADOTROPIN_SECRETION	0.257178	-0.0459684	9.75737	2.20464e-22	1.62158e-21	39.3861
GOBP_REGULATION_OF_GONAD_DEVELOPMENT	-0.337883	0.0261642	-11.9426	1.23871e-32	1.68539e-31	62.7638
GOBP_REGULATION_OF_GOLGI_TO_PLASMA_MEMBRANE_PROTEIN_TRANSPORT	0.0499778	-0.345694	1.6647	0.0960066	0.120493	-6.53036
GOBP_REGULATION_OF_GOLGI_ORGANIZATION	0.185792	-0.270738	8.03958	1.01333e-15	4.70949e-15	24.251
GOBP_REGULATION_OF_GLYCOPROTEIN_METABOLIC_PROCESS	-0.0894175	-0.132157	-4.77471	1.82754e-06	3.93346e-06	3.45699
GOBP_REGULATION_OF_GLYCOLYTIC_PROCESS	-0.0618365	-0.145338	-3.37047	0.000753505	0.00124149	-2.24441
GOBP_REGULATION_OF_GLYCOGEN_STARCH_SYNTHASE_ACTIVITY	0.226944	-0.408908	6.53138	6.86343e-11	2.16089e-10	13.3402
GOBP_REGULATION_OF_GLYCOGEN_METABOLIC_PROCESS	0.1137	-0.282562	7.03487	2.13756e-12	7.67427e-12	16.7343
GOBP_REGULATION_OF_GLYCOGEN_CATABOLIC_PROCESS	0.344384	-0.235826	7.84709	4.73598e-15	2.10212e-14	22.7343
GOBP_REGULATION_OF_GLUTAMINE_FAMILY_AMINO_ACID_METABOLIC_PROCESS	-0.0734261	-0.169072	-2.36789	0.0179107	0.0250873	-5.11488
GOBP_REGULATION_OF_GLUTAMATE_SECRETION	-0.170181	-0.0728057	-11.2604	3.20167e-29	3.56301e-28	54.9731
GOBP_REGULATION_OF_GLUTAMATE_RECEPTOR_SIGNALING_PATHWAY	0.231268	-0.152345	5.46505	4.74916e-08	1.18475e-07	6.97706
GOBP_REGULATION_OF_GLUTAMATE_RECEPTOR_CLUSTERING	-0.0266103	0.0861956	-1.43289	0.151923	0.184478	-6.88886
GOBP_REGULATION_OF_GLUCOSYLCERAMIDASE_ACTIVITY	0.368867	-0.254668	4.37073	1.25196e-05	2.49775e-05	1.61614
GOBP_REGULATION_OF_GLUCOSE_TRANSMEMBRANE_TRANSPORT	0.00537699	-0.241423	0.405607	0.685041	0.718929	-7.83194
GOBP_REGULATION_OF_GLUCOSE_METABOLIC_PROCESS	0.0893098	-0.228134	8.6934	4.12434e-18	2.27031e-17	29.673
GOBP_REGULATION_OF_GLUCOSE_IMPORT	-0.0465713	-0.288445	-3.02782	0.00247009	0.00383048	-3.33805
GOBP_REGULATION_OF_GLUCONEOGENESIS	0.0472067	-0.266922	3.12038	0.0018118	0.0028469	-3.05415
GOBP_REGULATION_OF_GLUCOCORTICOID_SECRETION	0.0748337	-0.340347	3.44513	0.000573353	0.000957371	-1.99063
GOBP_REGULATION_OF_GLUCOCORTICOID_RECEPTOR_SIGNALING_PATHWAY	0.0322082	-0.368909	0.979131	0.327541	0.372364	-7.43536
GOBP_REGULATION_OF_GLUCOCORTICOID_METABOLIC_PROCESS	0.247695	-0.25453	7.7436	1.0691e-14	4.61756e-14	21.9338
GOBP_REGULATION_OF_GLUCOCORTICOID_BIOSYNTHETIC_PROCESS	0.227546	-0.329151	6.7632	1.43236e-11	4.77309e-11	14.8719
GOBP_REGULATION_OF_GLUCAN_BIOSYNTHETIC_PROCESS	0.0977314	-0.265086	4.96925	6.84294e-07	1.52924e-06	4.40117
GOBP_REGULATION_OF_GLUCAGON_SECRETION	0.00804438	0.146783	0.290981	0.771072	0.797693	-7.87182
GOBP_REGULATION_OF_GLOMERULUS_DEVELOPMENT	-0.412099	-0.174132	-7.26293	4.09727e-13	1.5551e-12	18.3536
GOBP_REGULATION_OF_GLOMERULAR_FILTRATION	0.0565489	-0.0407226	1.7833	0.0745706	0.0953301	-6.32621
GOBP_REGULATION_OF_GLIOGENESIS	0.13135	-0.203	11.7411	1.32113e-31	1.67061e-30	60.4162
GOBP_REGULATION_OF_GLIAL_CELL_PROLIFERATION	0.0924141	-0.306129	4.94174	7.88005e-07	1.74782e-06	4.26538
GOBP_REGULATION_OF_GLIAL_CELL_MIGRATION	-0.0558409	-0.021452	-3.14733	0.00165296	0.00261332	-2.96988
GOBP_REGULATION_OF_GLIAL_CELL_DIFFERENTIATION	0.156847	-0.125604	12.5514	7.69178e-36	1.28213e-34	70.0908
GOBP_REGULATION_OF_GLIAL_CELL_APOPTOTIC_PROCESS	-0.0605324	-0.098959	-2.21505	0.0267809	0.0365868	-5.46447
GOBP_REGULATION_OF_GERMINAL_CENTER_FORMATION	0.244102	-0.378185	9.11712	9.34753e-20	5.78196e-19	33.4094
GOBP_REGULATION_OF_GERM_CELL_PROLIFERATION	0.279885	-0.0354516	5.70812	1.17788e-08	3.09903e-08	8.32874
GOBP_REGULATION_OF_GENETIC_IMPRINTING	0.120715	-0.411514	3.243	0.00118702	0.00191639	-2.66491
GOBP_REGULATION_OF_GENERATION_OF_PRECURSOR_METABOLITES_AND_ENERGY	0.0885235	-0.164145	7.09836	1.35645e-12	4.94602e-12	17.1799
GOBP_REGULATION_OF_GENE_SILENCING_BY_RNA	0.134947	-0.300068	7.78838	7.52589e-15	3.293e-14	22.2789
GOBP_REGULATION_OF_GENE_EXPRESSION_EPIGENETIC	0.0754011	-0.316969	8.84836	1.05333e-18	6.07164e-18	31.0193
GOBP_REGULATION_OF_GENE_EXPRESSION_BY_GENOMIC_IMPRINTING	0.0799095	-0.408154	7.41486	1.32574e-13	5.2303e-13	19.4608
GOBP_REGULATION_OF_GASTRULATION	-0.0469185	-0.240117	-2.14952	0.0316189	0.0426664	-5.60723
GOBP_REGULATION_OF_GASTRIC_ACID_SECRETION	0.0891038	-0.202358	7.16132	8.60669e-13	3.18195e-12	17.6258
GOBP_REGULATION_OF_GAP_JUNCTION_ASSEMBLY	-0.149844	-0.0670963	-6.5729	5.20374e-11	1.65527e-10	13.6107
GOBP_REGULATION_OF_GAMMA_DELTA_T_CELL_DIFFERENTIATION	0.190135	-0.132649	7.19244	6.86399e-13	2.56103e-12	17.8476
GOBP_REGULATION_OF_GAMMA_DELTA_T_CELL_ACTIVATION	0.138372	-0.318692	11.1086	1.73214e-28	1.83989e-27	53.3
GOBP_REGULATION_OF_GAMMA_AMINOBUTYRIC_ACID_SECRETION	-0.053172	-0.603937	-3.98458	6.8123e-05	0.000124998	0.00793844
GOBP_REGULATION_OF_G0_TO_G1_TRANSITION	0.0560509	-0.31161	2.49715	0.0125369	0.0178823	-4.80102
GOBP_REGULATION_OF_G_PROTEIN_COUPLED_RECEPTOR_SIGNALING_PATHWAY	0.0220169	-0.0962929	2.76649	0.00567768	0.00844904	-4.09356
GOBP_REGULATION_OF_FOREBRAIN_NEURON_DIFFERENTIATION	0.268553	-0.388432	8.66326	5.36397e-18	2.93589e-17	29.4139
GOBP_REGULATION_OF_FOCAL_ADHESION_DISASSEMBLY	0.241373	-0.376264	6.77521	1.31882e-11	4.40235e-11	14.9527
GOBP_REGULATION_OF_FLAGELLATED_SPERM_MOTILITY	-0.220689	0.0391853	-14.4421	9.16165e-47	2.66241e-45	95.0776
GOBP_REGULATION_OF_FILOPODIUM_ASSEMBLY	0.14963	-0.177194	8.40618	4.8697e-17	2.48849e-16	27.2398
GOBP_REGULATION_OF_FIBROBLAST_MIGRATION	0.0866391	-0.258173	4.21797	2.48885e-05	4.79683e-05	0.96222
GOBP_REGULATION_OF_FIBROBLAST_GROWTH_FACTOR_RECEPTOR_SIGNALING_PATHWAY	0.16292	-0.244994	8.96535	3.7019e-19	2.21166e-18	32.051
GOBP_REGULATION_OF_FIBRINOLYSIS	0.253885	-0.237203	8.83028	1.23666e-18	7.08068e-18	30.861
GOBP_REGULATION_OF_FEVER_GENERATION	0.0186755	-0.215068	0.854874	0.392643	0.439115	-7.54915
GOBP_REGULATION_OF_FERTILIZATION	0.344529	-0.226294	10.3925	3.70108e-25	3.23887e-24	45.7069
GOBP_REGULATION_OF_FEMALE_RECEPTIVITY	-0.126107	0.0154869	-5.29017	1.25027e-07	2.99109e-07	6.0407
GOBP_REGULATION_OF_FEMALE_GONAD_DEVELOPMENT	-0.408683	0.0765121	-12.3316	1.15261e-34	1.8078e-33	67.4042
GOBP_REGULATION_OF_FEEDING_BEHAVIOR	0.0225908	-0.0117572	0.981319	0.326461	0.371246	-7.43321
GOBP_REGULATION_OF_FEAR_RESPONSE	0.0600123	-0.175861	2.16056	0.0307554	0.0415813	-5.5835
GOBP_REGULATION_OF_FC_RECEPTOR_MEDIATED_STIMULATORY_SIGNALING_PATHWAY	0.0417179	-0.131326	1.31825	0.187453	0.223499	-7.04634
GOBP_REGULATION_OF_FC_GAMMA_RECEPTOR_SIGNALING_PATHWAY_INVOLVED_IN_PHAGOCYTOSIS	0.0474994	-0.244253	1.0359	0.300274	0.344544	-7.37823
GOBP_REGULATION_OF_FATTY_ACID_TRANSPORT	0.0807898	-0.166193	5.18532	2.20255e-07	5.17288e-07	5.49381
GOBP_REGULATION_OF_FATTY_ACID_OXIDATION	0.00776766	-0.221898	0.467429	0.640204	0.677879	-7.80499
GOBP_REGULATION_OF_FATTY_ACID_METABOLIC_PROCESS	0.0365013	-0.213689	3.05274	0.00227414	0.00353729	-3.26246
GOBP_REGULATION_OF_FATTY_ACID_BIOSYNTHETIC_PROCESS	0.0526654	-0.186405	3.36508	0.000768346	0.00126459	-2.2625
GOBP_REGULATION_OF_FATTY_ACID_BETA_OXIDATION	0.0732189	-0.23002	4.02637	5.71021e-05	0.000105809	0.174813
GOBP_REGULATION_OF_FAT_CELL_PROLIFERATION	-0.0887065	-0.101981	-3.15058	0.00163473	0.00258662	-2.95968
GOBP_REGULATION_OF_FAT_CELL_DIFFERENTIATION	0.026516	-0.225503	2.30309	0.0212961	0.0295179	-5.26594
GOBP_REGULATION_OF_EXTRINSIC_APOPTOTIC_SIGNALING_PATHWAY_VIA_DEATH_DOMAIN_RECEPTORS	0.158813	-0.226784	9.40045	6.74701e-21	4.46381e-20	36.0052
GOBP_REGULATION_OF_EXTRINSIC_APOPTOTIC_SIGNALING_PATHWAY_IN_ABSENCE_OF_LIGAND	0.045208	-0.27921	3.47598	0.000511358	0.000860147	-1.88414
GOBP_REGULATION_OF_EXTRINSIC_APOPTOTIC_SIGNALING_PATHWAY	0.104658	-0.250122	10.0768	9.30634e-24	7.46543e-23	42.5161
GOBP_REGULATION_OF_EXTRACELLULAR_MATRIX_ORGANIZATION	0.136698	-0.345992	8.2651	1.59031e-16	7.85565e-16	26.074
GOBP_REGULATION_OF_EXTRACELLULAR_MATRIX_DISASSEMBLY	0.0401487	-0.255809	1.38101	0.16731	0.201479	-6.96176
GOBP_REGULATION_OF_EXTRACELLULAR_MATRIX_CONSTITUENT_SECRETION	0.391183	-0.148014	11.0952	2.00696e-28	2.12888e-27	53.1541
GOBP_REGULATION_OF_EXTRACELLULAR_MATRIX_ASSEMBLY	0.310217	-0.323281	12.4638	2.27412e-35	3.6792e-34	69.0149
GOBP_REGULATION_OF_EXTENT_OF_CELL_GROWTH	0.0192306	-0.166734	1.8528	0.0639432	0.0828582	-6.20005
GOBP_REGULATION_OF_EXOSOMAL_SECRETION	0.117639	-0.192824	4.39098	1.14106e-05	2.28717e-05	1.70456
GOBP_REGULATION_OF_EXOCYTOSIS	0.0483438	-0.10155	7.47261	8.58351e-14	3.45539e-13	19.8875
GOBP_REGULATION_OF_EXIT_FROM_MITOSIS	0.0843669	-0.271606	4.93007	8.36451e-07	1.84941e-06	4.20798
GOBP_REGULATION_OF_EXECUTION_PHASE_OF_APOPTOSIS	0.00249289	-0.276073	0.136113	0.891735	0.906807	-7.90485
GOBP_REGULATION_OF_EXCRETION	-0.0697601	-0.0306248	-3.86356	0.000112516	0.000201884	-0.465585
GOBP_REGULATION_OF_EXCITATORY_SYNAPSE_ASSEMBLY	-0.0213844	-0.0354477	-1.17116	0.241564	0.282461	-7.22917
[truncated: 5,702 more rows]

## Sheet: CC apCAFs VS NFs
pathway	logFC	AveExpr	t	P.Value	adj.P.Val	B
HALLMARK_XENOBIOTIC_METABOLISM	-0.00803977	-0.121813	-0.838096	0.402037	0.540659	-6.66229
HALLMARK_WNT_BETA_CATENIN_SIGNALING	-0.0624922	-0.178791	-3.61939	0.000299714	0.00185288	-0.523966
HALLMARK_UV_RESPONSE_UP	0.00499393	-0.218542	0.401793	0.687862	0.785094	-6.93066
HALLMARK_UV_RESPONSE_DN	-0.0435869	-0.155275	-2.75665	0.0058716	0.020814	-3.24471
HALLMARK_UNFOLDED_PROTEIN_RESPONSE	0.102728	-0.142925	6.64748	3.47287e-11	1.47798e-09	14.7681
HALLMARK_TNFA_SIGNALING_VIA_NFKB	0.0565896	-0.189561	2.55105	0.0107843	0.0337039	-3.78499
HALLMARK_TGF_BETA_SIGNALING	0.0399044	-0.19547	2.06106	0.0393752	0.0935555	-4.90444
HALLMARK_SPERMATOGENESIS	-0.0409568	0.0385348	-3.45405	0.000559163	0.00309055	-1.10204
HALLMARK_REACTIVE_OXYGEN_SPECIES_PATHWAY	0.017013	-0.202248	0.97803	0.328131	0.466604	-6.53623
HALLMARK_PROTEIN_SECRETION	0.0573798	-0.153763	3.19008	0.00143562	0.00651412	-1.96932
HALLMARK_PI3K_AKT_MTOR_SIGNALING	0.0709053	-0.205393	6.12859	9.90882e-10	3.23422e-08	11.5192
HALLMARK_PEROXISOME	0.018836	-0.123738	1.42925	0.153025	0.266807	-5.99753
HALLMARK_PANCREAS_BETA_CELLS	0.0353727	0.0507884	2.51406	0.0119819	0.0365675	-3.87777
HALLMARK_P53_PATHWAY	-0.0157366	-0.14575	-1.27731	0.201581	0.327521	-6.20145
HALLMARK_OXIDATIVE_PHOSPHORYLATION	0.00715045	-0.178864	0.377795	0.705607	0.798251	-6.93994
HALLMARK_NOTCH_SIGNALING	0.0484972	-0.194679	2.39093	0.0168611	0.0480686	-4.17688
HALLMARK_MYOGENESIS	-0.0800255	-0.0869632	-7.88779	4.14222e-15	2.62183e-13	23.5706
HALLMARK_MYC_TARGETS_V2	0.0605706	-0.0849734	3.23653	0.00122185	0.00571378	-1.82167
HALLMARK_MYC_TARGETS_V1	0.0767739	-0.246644	4.80946	1.58079e-06	2.22205e-05	4.42574
HALLMARK_MTORC1_SIGNALING	0.0930195	-0.122755	6.86092	8.1303e-12	3.86591e-10	16.1791
HALLMARK_MITOTIC_SPINDLE	0.0415094	-0.150732	3.40615	0.000666693	0.0035695	-1.26448
HALLMARK_KRAS_SIGNALING_UP	0.00718469	-0.128785	0.799483	0.424068	0.56185	-6.69365
HALLMARK_KRAS_SIGNALING_DN	-0.0295004	0.121098	-4.34172	1.45605e-05	0.000151567	2.31542
HALLMARK_INTERFERON_GAMMA_RESPONSE	0.148017	-0.339897	16.5757	2.40199e-59	3.08375e-56	123.912
HALLMARK_INTERFERON_ALPHA_RESPONSE	0.178089	-0.385482	18.9202	6.78273e-76	5.22473e-72	161.578
HALLMARK_INFLAMMATORY_RESPONSE	0.065228	-0.147784	6.82096	1.07053e-11	4.93788e-10	15.9116
HALLMARK_IL6_JAK_STAT3_SIGNALING	0.0908179	-0.159031	6.45285	1.25746e-10	4.84309e-09	13.5193
HALLMARK_IL2_STAT5_SIGNALING	0.0252003	-0.120813	2.43534	0.0149301	0.0435137	-4.07073
HALLMARK_HYPOXIA	-0.00791208	-0.14197	-0.549438	0.582742	0.702043	-6.86098
HALLMARK_HEME_METABOLISM	0.00709286	-0.101416	0.65558	0.51214	0.641466	-6.79753
HALLMARK_HEDGEHOG_SIGNALING	-0.0455193	-0.0264253	-2.40888	0.0160559	0.0462869	-4.13422
HALLMARK_GLYCOLYSIS	0.0263481	-0.135659	2.53842	0.0111807	0.0346718	-3.81682
HALLMARK_G2M_CHECKPOINT	0.0293927	-0.130636	2.52509	0.0116131	0.0356967	-3.85025
HALLMARK_FATTY_ACID_METABOLISM	0.031193	-0.124302	2.52895	0.0114864	0.0353918	-3.84059
HALLMARK_ESTROGEN_RESPONSE_LATE	-0.00465777	-0.102231	-0.465501	0.641603	0.748602	-6.90325
HALLMARK_ESTROGEN_RESPONSE_EARLY	-0.00547624	-0.0905678	-0.45252	0.650924	0.756155	-6.90916
HALLMARK_EPITHELIAL_MESENCHYMAL_TRANSITION	-0.00747464	-0.0730646	-0.361364	0.71785	0.805712	-6.94597
HALLMARK_E2F_TARGETS	0.0327414	-0.123303	3.00742	0.00265452	0.0108304	-2.52934
HALLMARK_DNA_REPAIR	0.0335822	-0.171308	2.40338	0.0162987	0.046848	-4.14731
HALLMARK_COMPLEMENT	0.0409886	-0.181839	4.48709	7.46563e-06	8.6348e-05	2.9485
HALLMARK_COAGULATION	-0.0283775	-0.135598	-2.5482	0.0108728	0.0338915	-3.7922
HALLMARK_CHOLESTEROL_HOMEOSTASIS	0.0610792	-0.13333	4.15816	3.28952e-05	0.000300583	1.54554
HALLMARK_BILE_ACID_METABOLISM	0.00797724	-0.0597797	0.699952	0.484006	0.616758	-6.76769
HALLMARK_APOPTOSIS	0.0200199	-0.1612	1.64823	0.0994003	0.191229	-5.66341
HALLMARK_APICAL_SURFACE	0.0198061	-0.0554868	1.28736	0.198057	0.323264	-6.18867
HALLMARK_APICAL_JUNCTION	0.0203115	-0.182848	2.10182	0.0356442	0.0865582	-4.82036
HALLMARK_ANGIOGENESIS	-0.0199131	-0.0412418	-0.923585	0.35577	0.493161	-6.58758
HALLMARK_ANDROGEN_RESPONSE	0.030154	-0.138572	2.01501	0.043984	0.102452	-4.99745
HALLMARK_ALLOGRAFT_REJECTION	0.0425295	-0.440588	8.09891	7.71408e-16	5.50199e-14	25.2132
HALLMARK_ADIPOGENESIS	-0.0121718	-0.140044	-0.940974	0.346787	0.485036	-6.5715
GOBP_ZYMOGEN_INHIBITION	-0.00843997	-0.0871105	-0.221949	0.824367	0.881224	-6.98631
GOBP_ZYMOGEN_ACTIVATION	0.040627	-0.0270695	2.74347	0.00611209	0.0214831	-3.2806
GOBP_ZYGOTIC_DETERMINATION_OF_ANTERIOR_POSTERIOR_AXIS_EMBRYO	-0.119792	0.263953	-3.42476	0.00062282	0.00336436	-1.20164
GOBP_ZINC_ION_TRANSPORT	0.0315488	-0.283279	2.40185	0.0163672	0.046956	-4.15097
GOBP_ZINC_ION_IMPORT_ACROSS_PLASMA_MEMBRANE	0.0203062	-0.27138	0.69206	0.488948	0.62141	-6.77314
GOBP_ZINC_ION_HOMEOSTASIS	-0.0580706	-0.26795	-3.76121	0.000172013	0.00118435	-0.00675167
GOBP_XMP_METABOLIC_PROCESS	0.0511105	-0.258856	1.54176	0.123226	0.224932	-5.83179
GOBP_XENOPHAGY	0.0707872	-0.149131	2.68499	0.0072894	0.0246814	-3.43777
GOBP_XENOBIOTIC_TRANSPORT_ACROSS_BLOOD_BRAIN_BARRIER	-0.0539402	0.186317	-2.80332	0.00508736	0.0185373	-3.11627
GOBP_XENOBIOTIC_TRANSPORT	-0.0343825	-0.00223065	-2.51669	0.011893	0.0363684	-3.87122
GOBP_XENOBIOTIC_TRANSMEMBRANE_TRANSPORT	0.0213794	-0.123276	0.779302	0.435858	0.571669	-6.70946
GOBP_XENOBIOTIC_METABOLIC_PROCESS	-0.0137301	0.00566232	-1.31875	0.187343	0.310078	-6.14811
GOBP_XENOBIOTIC_EXPORT	-0.0221999	-0.0552004	-1.26414	0.206269	0.332821	-6.21806
GOBP_XENOBIOTIC_CATABOLIC_PROCESS	-0.0431769	-0.233945	-2.27217	0.0231403	0.0616205	-4.45121
GOBP_WOUND_HEALING_SPREADING_OF_EPIDERMAL_CELLS	-0.00749849	-0.160277	-0.313445	0.753963	0.831612	-6.96201
GOBP_WOUND_HEALING_INVOLVED_IN_INFLAMMATORY_RESPONSE	0.0191767	0.00499806	0.523465	0.600686	0.716488	-6.87481
GOBP_WOUND_HEALING	0.00858639	-0.145145	1.15664	0.247501	0.37927	-6.34711
GOBP_WNT_SIGNALING_PATHWAY_INVOLVED_IN_MIDBRAIN_DOPAMINERGIC_NEURON_DIFFERENTIATION	-0.0279475	-0.322346	-0.989732	0.322378	0.460207	-6.5248
GOBP_WNT_SIGNALING_PATHWAY_INVOLVED_IN_HEART_DEVELOPMENT	-0.0863211	-0.0954258	-2.3087	0.0210213	0.0570915	-4.3683
GOBP_WNT_SIGNALING_PATHWAY_CALCIUM_MODULATING_PATHWAY	-0.120018	-0.123966	-2.59051	0.00962544	0.030791	-3.68454
GOBP_WNT_PROTEIN_SECRETION	-0.105445	-0.0972171	-2.05563	0.0398966	0.0944449	-4.91552
GOBP_WHITE_FAT_CELL_DIFFERENTIATION	-0.0941036	-0.130815	-3.71034	0.000210376	0.00138768	-0.194536
GOBP_WATER_TRANSPORT	-0.00436294	0.281058	-0.263797	0.791953	0.857764	-6.97623
GOBP_WATER_SOLUBLE_VITAMIN_METABOLIC_PROCESS	0.0266776	-0.0481876	2.18812	0.0287307	0.0730888	-4.63694
GOBP_WATER_SOLUBLE_VITAMIN_BIOSYNTHETIC_PROCESS	0.0778624	-0.218061	2.0662	0.0388871	0.0927678	-4.89393
GOBP_WATER_HOMEOSTASIS	0.00366063	0.0662871	0.279828	0.779627	0.849069	-6.9719
GOBP_WALKING_BEHAVIOR	-0.0584751	0.018068	-3.47492	0.000517555	0.00289313	-1.03054
GOBP_VOLUNTARY_SKELETAL_MUSCLE_CONTRACTION	-0.0547254	0.436994	-3.16355	0.00157268	0.00701468	-2.05269
GOBP_VOLUNTARY_MUSCULOSKELETAL_MOVEMENT	0.0400034	-0.194499	1.09987	0.271467	0.405648	-6.41065
GOBP_VOCALIZATION_BEHAVIOR	-0.03647	0.0401116	-2.00317	0.04524	0.104776	-5.02102
GOBP_VITAMIN_TRANSPORT	-0.00389461	-0.0804574	-0.377583	0.705765	0.798312	-6.94002
GOBP_VITAMIN_TRANSMEMBRANE_TRANSPORT	0.0146628	-0.153161	0.880783	0.378499	0.51658	-6.62589
GOBP_VITAMIN_METABOLIC_PROCESS	0.0152698	-0.0503012	1.51052	0.131007	0.235893	-5.87908
GOBP_VITAMIN_K_METABOLIC_PROCESS	-0.0143641	-0.00252789	-0.448373	0.653914	0.758485	-6.91101
GOBP_VITAMIN_D3_METABOLIC_PROCESS	-0.0415335	0.0530331	-1.36534	0.172239	0.291403	-6.0861
GOBP_VITAMIN_D_RECEPTOR_SIGNALING_PATHWAY	-0.036287	-0.136159	-1.18954	0.234311	0.364331	-6.30883
GOBP_VITAMIN_D_METABOLIC_PROCESS	0.00610478	-0.141415	0.241139	0.809462	0.870486	-6.9819
GOBP_VITAMIN_D_BIOSYNTHETIC_PROCESS	0.0282202	-0.178551	0.940547	0.347005	0.485036	-6.5719
GOBP_VITAMIN_CATABOLIC_PROCESS	0.0332481	0.254612	1.6978	0.0896393	0.177459	-5.58118
GOBP_VITAMIN_BIOSYNTHETIC_PROCESS	0.0182844	-0.160733	0.736812	0.461289	0.596131	-6.74142
GOBP_VITAMIN_B6_METABOLIC_PROCESS	0.0237556	0.054202	0.69809	0.48517	0.617831	-6.76898
GOBP_VITAMIN_A_METABOLIC_PROCESS	0.0709241	-0.0203339	2.17652	0.0295869	0.0748658	-4.66201
GOBP_VISUAL_BEHAVIOR	-0.0605889	0.0121709	-4.39724	1.13082e-05	0.00012217	2.55478
GOBP_VIRION_ATTACHMENT_TO_HOST_CELL	-0.130826	-0.0130065	-3.78531	0.000156233	0.00109906	0.083095
GOBP_VIRION_ASSEMBLY	0.0968171	-0.198923	4.64289	3.56912e-06	4.53678e-05	3.64979
GOBP_VIRAL_TRANSLATIONAL_TERMINATION_REINITIATION	-0.05278	-0.0831316	-1.06664	0.286212	0.421992	-6.44636
GOBP_VIRAL_TRANSLATION	0.0261699	-0.200361	0.948624	0.342881	0.481007	-6.56433
GOBP_VIRAL_TRANSCRIPTION	0.0486874	-0.367294	4.24189	2.27713e-05	0.000220916	1.89264
GOBP_VIRAL_RNA_GENOME_REPLICATION	0.0512402	-0.126209	3.0129	0.00260718	0.0106825	-2.51301
GOBP_VIRAL_RELEASE_FROM_HOST_CELL	0.0638009	-0.345691	3.50154	0.000468679	0.00265654	-0.938733
GOBP_VIRAL_PROTEIN_PROCESSING	0.041136	-0.221956	2.33882	0.019404	0.0537466	-4.29897
GOBP_VIRAL_PROCESS	0.044543	-0.229829	5.80598	7.00257e-09	1.92646e-07	9.6294
GOBP_VIRAL_LIFE_CYCLE	0.0385205	-0.236804	5.28338	1.35012e-07	2.62626e-06	6.78069
GOBP_VIRAL_GENOME_REPLICATION	0.0859944	-0.144748	6.71775	2.1634e-11	9.52265e-10	15.2278
GOBP_VIRAL_GENE_EXPRESSION	0.0418855	-0.297617	3.71514	0.000206443	0.00136618	-0.176944
GOBP_VIRAL_BUDDING	0.0898394	-0.213945	4.03219	5.6504e-05	0.000473614	1.03623
GOBP_VESTIBULOCOCHLEAR_NERVE_MORPHOGENESIS	0.0517155	0.210008	1.98857	0.0468306	0.107682	-5.0499
GOBP_VESTIBULOCOCHLEAR_NERVE_FORMATION	-0.0311802	0.454725	-1.66953	0.0951065	0.185188	-5.62837
GOBP_VESTIBULOCOCHLEAR_NERVE_DEVELOPMENT	0.0362828	0.284289	1.75203	0.0798615	0.16283	-5.48845
GOBP_VESICLE_UNCOATING	0.134388	-0.112459	4.73039	2.33442e-06	3.12731e-05	4.05405
GOBP_VESICLE_TRANSPORT_ALONG_MICROTUBULE	0.0365447	-0.159118	2.22703	0.0260123	0.0676477	-4.55182
GOBP_VESICLE_TETHERING_TO_GOLGI	0.0822618	-0.239253	1.91357	0.0557617	0.123998	-5.19495
GOBP_VESICLE_TETHERING	0.0567285	-0.225953	1.60332	0.108959	0.205061	-5.7358
GOBP_VESICLE_TARGETING_TO_FROM_OR_WITHIN_GOLGI	0.0804428	-0.175635	3.20308	0.00137252	0.00627451	-1.92819
GOBP_VESICLE_TARGETING_ROUGH_ER_TO_CIS_GOLGI	0.089283	-0.182039	3.17724	0.00150048	0.00676711	-2.00974
GOBP_VESICLE_TARGETING	0.0624172	-0.207051	3.3205	0.000908297	0.00454787	-1.54938
GOBP_VESICLE_ORGANIZATION	0.040183	-0.151079	4.14227	3.52469e-05	0.00031942	1.48045
GOBP_VESICLE_MEDIATED_TRANSPORT_TO_THE_PLASMA_MEMBRANE	0.0158779	-0.153436	1.46529	0.142937	0.253113	-5.94581
GOBP_VESICLE_MEDIATED_TRANSPORT_IN_SYNAPSE	0.0121898	-0.0846172	1.53781	0.124191	0.226157	-5.83783
GOBP_VESICLE_MEDIATED_TRANSPORT_BETWEEN_ENDOSOMAL_COMPARTMENTS	0.0401005	-0.138286	2.18192	0.0291853	0.0740252	-4.65035
GOBP_VESICLE_MEDIATED_TRANSPORT	0.0182094	-0.181499	3.54357	0.000400193	0.00234558	-0.792368
GOBP_VESICLE_MEDIATED_CHOLESTEROL_TRANSPORT	0.00584877	-0.351531	0.158279	0.874246	0.916983	-6.99833
GOBP_VESICLE_LOCALIZATION	0.0455444	-0.1645	4.60789	4.22099e-06	5.24424e-05	3.49022
GOBP_VESICLE_FUSION_WITH_GOLGI_APPARATUS	0.0896277	-0.188974	2.78369	0.00540487	0.019455	-3.17055
GOBP_VESICLE_FUSION_TO_PLASMA_MEMBRANE	-0.0170355	-0.108923	-0.873938	0.382215	0.520157	-6.63185
GOBP_VESICLE_DOCKING_INVOLVED_IN_EXOCYTOSIS	0.0425027	-0.10674	2.4254	0.0153447	0.0446544	-4.09467
GOBP_VESICLE_DOCKING	0.0376815	-0.163404	2.31305	0.0207809	0.0566838	-4.35835
GOBP_VESICLE_CYTOSKELETAL_TRAFFICKING	0.0482582	-0.157485	3.44115	0.000586417	0.00320366	-1.14602
GOBP_VESICLE_CARGO_LOADING	0.0729697	-0.168881	3.86973	0.000111056	0.000827333	0.402282
GOBP_VESICLE_BUDDING_FROM_MEMBRANE	0.0738996	-0.157711	4.15414	3.34757e-05	0.000305525	1.52905
GOBP_VERY_LOW_DENSITY_LIPOPROTEIN_PARTICLE_CLEARANCE	0.0630427	0.00126849	1.56491	0.117699	0.21721	-5.79613
GOBP_VERY_LOW_DENSITY_LIPOPROTEIN_PARTICLE_ASSEMBLY	-0.00990461	-0.142776	-0.464448	0.642357	0.749028	-6.90373
GOBP_VERY_LONG_CHAIN_FATTY_ACID_METABOLIC_PROCESS	0.000693287	-0.0889261	0.0414779	0.966917	0.980311	-7.0099
GOBP_VERY_LONG_CHAIN_FATTY_ACID_CATABOLIC_PROCESS	0.0182276	-0.0744621	0.613284	0.53973	0.664984	-6.82415
GOBP_VENTRICULAR_TRABECULA_MYOCARDIUM_MORPHOGENESIS	0.0326132	-0.246428	0.996551	0.319055	0.456451	-6.51808
GOBP_VENTRICULAR_SYSTEM_DEVELOPMENT	-0.0292501	-0.325527	-2.60899	0.00912193	0.0294617	-3.63697
GOBP_VENTRICULAR_SEPTUM_MORPHOGENESIS	-0.0277969	-0.145423	-1.2375	0.215988	0.342898	-6.2511
GOBP_VENTRICULAR_SEPTUM_DEVELOPMENT	0.00153168	-0.156338	0.0887411	0.929293	0.954244	-7.00685
GOBP_VENTRICULAR_COMPACT_MYOCARDIUM_MORPHOGENESIS	-0.091581	-0.175768	-2.20021	0.0278605	0.0713226	-4.61063
GOBP_VENTRICULAR_CARDIAC_MUSCLE_TISSUE_MORPHOGENESIS	0.0242308	-0.0519208	1.42158	0.155242	0.269757	-6.00838
GOBP_VENTRICULAR_CARDIAC_MUSCLE_TISSUE_DEVELOPMENT	0.043158	-0.0609855	2.72846	0.00639662	0.0222553	-3.32126
GOBP_VENTRICULAR_CARDIAC_MUSCLE_CELL_MEMBRANE_REPOLARIZATION	-0.00471819	0.0566988	-0.294471	0.768417	0.84186	-6.96773
GOBP_VENTRICULAR_CARDIAC_MUSCLE_CELL_DIFFERENTIATION	-0.047231	-0.134896	-1.44236	0.149296	0.261725	-5.97887
GOBP_VENTRICULAR_CARDIAC_MUSCLE_CELL_DEVELOPMENT	-0.0546114	-0.120484	-1.37309	0.169818	0.288506	-6.07558
GOBP_VENTRICULAR_CARDIAC_MUSCLE_CELL_ACTION_POTENTIAL	-0.0448316	0.0424684	-2.9918	0.00279386	0.0113465	-2.57573
GOBP_VENTRAL_SPINAL_CORD_INTERNEURON_DIFFERENTIATION	0.0239464	-0.0307545	0.784515	0.432794	0.569299	-6.70541
GOBP_VENTRAL_SPINAL_CORD_DEVELOPMENT	-0.0327565	0.0163493	-2.16487	0.0304686	0.0763996	-4.68706
GOBP_VENTRAL_MIDLINE_DEVELOPMENT	-0.0773878	0.0696871	-2.7434	0.00611334	0.0214831	-3.28079
GOBP_VENOUS_BLOOD_VESSEL_MORPHOGENESIS	0.0108321	-0.239103	0.322972	0.746737	0.826928	-6.959
GOBP_VENOUS_BLOOD_VESSEL_DEVELOPMENT	-0.0513033	-0.175126	-1.76175	0.0782034	0.160512	-5.47151
GOBP_VASODILATION	0.0255674	-0.174977	1.68411	0.0922543	0.1811	-5.60413
GOBP_VASOCONSTRICTION	-0.0594357	0.039248	-5.1345	2.99206e-07	5.21444e-06	6.01743
GOBP_VASCULOGENESIS_INVOLVED_IN_CORONARY_VASCULAR_MORPHOGENESIS	-0.0695228	-0.226403	-1.63725	0.101673	0.194291	-5.68129
GOBP_VASCULOGENESIS	-0.0201791	-0.0557657	-1.40854	0.159064	0.274724	-6.02667
GOBP_VASCULATURE_DEVELOPMENT	0.00653211	-0.102674	0.761343	0.446506	0.581871	-6.72318
GOBP_VASCULAR_WOUND_HEALING	-0.0117496	-0.221524	-0.566613	0.571016	0.692544	-6.85147
GOBP_VASCULAR_TRANSPORT	-0.0285601	-0.0476797	-2.46033	0.0139314	0.0411479	-4.01013
GOBP_VASCULAR_PROCESS_IN_CIRCULATORY_SYSTEM	-0.0296755	-0.0487272	-4.19711	2.77439e-05	0.000262868	1.70617
GOBP_VASCULAR_ENDOTHELIAL_GROWTH_FACTOR_SIGNALING_PATHWAY	-0.0885948	-0.0689181	-5.43395	5.91008e-08	1.27166e-06	7.57444
GOBP_VASCULAR_ENDOTHELIAL_GROWTH_FACTOR_RECEPTOR_SIGNALING_PATHWAY	-0.042005	-0.122678	-2.58745	0.00971102	0.0310261	-3.69237
GOBP_VASCULAR_ENDOTHELIAL_GROWTH_FACTOR_RECEPTOR_2_SIGNALING_PATHWAY	-0.0867224	-0.169592	-2.31106	0.0208908	0.056857	-4.36291
GOBP_VASCULAR_ENDOTHELIAL_GROWTH_FACTOR_PRODUCTION	0.000768546	-0.18136	0.0387345	0.969104	0.98198	-7.01001
GOBP_VASCULAR_ENDOTHELIAL_CELL_PROLIFERATION	0.117785	-0.143177	6.15006	8.66953e-10	2.86615e-08	11.6485
GOBP_VASCULAR_ASSOCIATED_SMOOTH_MUSCLE_CONTRACTION	-0.0300518	-0.115621	-1.69879	0.0894528	0.177254	-5.57952
GOBP_VASCULAR_ASSOCIATED_SMOOTH_MUSCLE_CELL_PROLIFERATION	0.00447255	-0.136327	0.276729	0.782006	0.850938	-6.97276
GOBP_VASCULAR_ASSOCIATED_SMOOTH_MUSCLE_CELL_MIGRATION	-0.105017	-0.129246	-3.98812	6.80371e-05	0.000552255	0.861718
GOBP_VASCULAR_ASSOCIATED_SMOOTH_MUSCLE_CELL_DIFFERENTIATION	0.0121735	-0.0978892	0.553188	0.580172	0.699713	-6.85893
GOBP_VASCULAR_ASSOCIATED_SMOOTH_MUSCLE_CELL_DEVELOPMENT	0.0303301	-0.175908	0.885268	0.376076	0.514093	-6.62196
GOBP_VASCULAR_ASSOCIATED_SMOOTH_MUSCLE_CELL_APOPTOTIC_PROCESS	0.0725254	-0.081272	2.0333	0.0421017	0.0988147	-4.96076
GOBP_VALINE_METABOLIC_PROCESS	-0.0812485	-0.171993	-2.43904	0.0147783	0.043202	-4.06179
GOBP_VAGINA_DEVELOPMENT	0.0915495	-0.219806	2.68128	0.00737056	0.0248797	-3.44763
GOBP_VACUOLE_ORGANIZATION	0.0146088	-0.213468	1.57446	0.115476	0.213927	-5.78127
GOBP_VACUOLAR_TRANSPORT	0.0301743	-0.181559	2.71827	0.00659656	0.0227862	-3.34873
GOBP_VACUOLAR_PROTON_TRANSPORTING_V_TYPE_ATPASE_COMPLEX_ASSEMBLY	-0.00496698	-0.0438479	-0.178094	0.85866	0.905071	-6.99502
GOBP_VACUOLAR_LOCALIZATION	0.0114281	-0.0620389	0.971446	0.331397	0.470075	-6.54259
GOBP_VACUOLAR_ACIDIFICATION	0.0595929	-0.0880752	2.60771	0.00915583	0.0295217	-3.64026
GOBP_V_D_J_RECOMBINATION	0.0821092	-0.02866	3.22812	0.0012582	0.00583852	-1.84854
GOBP_UV_PROTECTION	0.0156241	-0.0996161	0.447077	0.654848	0.759112	-6.91159
GOBP_UV_DAMAGE_EXCISION_REPAIR	0.0170031	-0.220415	0.616704	0.537472	0.662742	-6.82206
GOBP_UTP_METABOLIC_PROCESS	0.0434739	-0.0158024	1.39783	0.162256	0.278862	-6.04157
GOBP_UTP_BIOSYNTHETIC_PROCESS	0.0449961	0.00606907	1.3556	0.175318	0.294993	-6.09924
GOBP_UTERUS_MORPHOGENESIS	0.0600367	-0.311596	1.65364	0.0982948	0.189576	-5.65455
GOBP_UTERUS_DEVELOPMENT	-0.00256041	-0.251358	-0.111613	0.911137	0.942712	-7.00457
GOBP_UTERINE_SMOOTH_MUSCLE_CONTRACTION	-0.0189603	0.219118	-0.733183	0.463499	0.597745	-6.74406
GOBP_URONIC_ACID_METABOLIC_PROCESS	0.12421	-0.0182987	3.33901	0.000850062	0.00432499	-1.48841
GOBP_UROGENITAL_SYSTEM_DEVELOPMENT	-0.0106586	-0.122748	-1.16516	0.244038	0.375439	-6.33731
GOBP_URINARY_TRACT_SMOOTH_MUSCLE_CONTRACTION	-0.0738658	0.0403364	-2.31274	0.0207977	0.0567097	-4.35905
GOBP_URINARY_BLADDER_SMOOTH_MUSCLE_CONTRACTION	-0.0273495	0.223866	-0.916218	0.359619	0.49787	-6.5943
GOBP_URETERIC_BUD_FORMATION	-0.0909469	-0.174395	-3.56134	0.000374155	0.00223074	-0.729971
GOBP_URETERIC_BUD_ELONGATION	-0.0372228	-0.176156	-1.40961	0.158749	0.274365	-6.02518
GOBP_URETER_MORPHOGENESIS	-0.0921557	-0.258025	-2.94946	0.00320561	0.0127152	-2.7002
GOBP_URETER_DEVELOPMENT	-0.064701	-0.0937079	-3.12141	0.00181534	0.00790927	-2.18369
GOBP_UREA_TRANSPORT	-0.0303165	0.391882	-2.22831	0.0259269	0.0674712	-4.549
GOBP_UREA_TRANSMEMBRANE_TRANSPORT	-0.0344102	0.414939	-2.18161	0.0292086	0.0740599	-4.65103
GOBP_UREA_METABOLIC_PROCESS	-0.0645613	0.183794	-3.32042	0.000908564	0.00454787	-1.54965
GOBP_UREA_CYCLE	-0.0799291	0.102198	-3.35145	0.000812893	0.00417169	-1.44725
GOBP_URATE_TRANSPORT	-0.0383856	0.417564	-2.7312	0.00634374	0.0221313	-3.31384
GOBP_URATE_METABOLIC_PROCESS	-0.0302243	0.194026	-1.87769	0.0605117	0.132226	-5.26237
GOBP_UNSATURATED_FATTY_ACID_METABOLIC_PROCESS	0.0139778	-0.0710122	1.41415	0.157413	0.272605	-6.01883
GOBP_UNSATURATED_FATTY_ACID_BIOSYNTHETIC_PROCESS	0.0454531	-0.127139	3.36432	0.000776036	0.00403906	-1.40451
GOBP_UMP_CATABOLIC_PROCESS	0.0172973	0.00497031	0.507975	0.611505	0.724389	-6.88273
GOBP_UMP_BIOSYNTHETIC_PROCESS	0.0193298	-0.0409829	0.59715	0.550448	0.674209	-6.83384
GOBP_UDP_N_ACETYLGLUCOSAMINE_TRANSMEMBRANE_TRANSPORT	-0.0154357	-0.199607	-0.377265	0.706001	0.798345	-6.94014
GOBP_UDP_N_ACETYLGLUCOSAMINE_METABOLIC_PROCESS	-0.0538247	-0.191777	-1.67991	0.0930685	0.182141	-5.61114
GOBP_UDP_N_ACETYLGLUCOSAMINE_BIOSYNTHETIC_PROCESS	-0.0531743	-0.219411	-1.44953	0.147284	0.259084	-5.96859
GOBP_UDP_GLUCOSE_METABOLIC_PROCESS	0.0509924	-0.196161	1.24811	0.212078	0.338928	-6.23802
GOBP_UBIQUITIN_RECYCLING	0.0886309	-0.0947162	3.05619	0.00225955	0.00949553	-2.38303
GOBP_UBIQUITIN_INDEPENDENT_PROTEIN_CATABOLIC_PROCESS_VIA_THE_MULTIVESICULAR_BODY_SORTING_PATHWAY	0.0124679	-0.215436	0.289163	0.772475	0.844791	-6.96927
GOBP_UBIQUITIN_DEPENDENT_SMAD_PROTEIN_CATABOLIC_PROCESS	0.00173898	-0.117871	0.0532197	0.95756	0.973275	-7.00935
GOBP_UBIQUITIN_DEPENDENT_PROTEIN_CATABOLIC_PROCESS_VIA_THE_MULTIVESICULAR_BODY_SORTING_PATHWAY	0.0706095	-0.193477	3.43224	0.000605939	0.00328469	-1.17627
GOBP_UBIQUITIN_DEPENDENT_PROTEIN_CATABOLIC_PROCESS_VIA_THE_C_END_DEGRON_RULE_PATHWAY	0.00626933	-0.184583	0.20295	0.839186	0.891375	-6.99032
GOBP_UBIQUITIN_DEPENDENT_GLYCOPROTEIN_ERAD_PATHWAY	0.0735993	-0.218544	1.84533	0.0650792	0.13999	-5.32209
GOBP_UBIQUITIN_DEPENDENT_ERAD_PATHWAY	0.0704574	-0.263239	5.67357	1.51872e-08	3.83261e-07	8.88268
GOBP_UBIQUITIN_DEPENDENT_ENDOCYTOSIS	-0.00517266	-0.294453	-0.137838	0.890377	0.927963	-7.00133
GOBP_UBIQUINONE_METABOLIC_PROCESS	0.0425959	-0.123629	1.68661	0.0917717	0.18052	-5.59995
GOBP_U4_SNRNA_3_END_PROCESSING	0.0370452	-0.220064	1.15549	0.247974	0.379751	-6.34844
GOBP_TYROSINE_PHOSPHORYLATION_OF_STAT_PROTEIN	0.034769	-0.0705938	3.31165	0.000937414	0.00464965	-1.57839
GOBP_TYROSINE_METABOLIC_PROCESS	-0.0437796	0.201094	-2.19836	0.0279926	0.0716263	-4.61468
GOBP_TYROSINE_CATABOLIC_PROCESS	-0.00206867	0.196596	-0.102999	0.91797	0.947562	-7.00549
GOBP_TYPE_III_INTERFERON_PRODUCTION	0.306113	-0.119488	7.20055	7.38654e-13	4.00694e-11	18.5134
GOBP_TYPE_II_HYPERSENSITIVITY	0.0553076	-0.649087	4.40798	1.07652e-05	0.000117124	2.60142
GOBP_TYPE_I_PNEUMOCYTE_DIFFERENTIATION	-0.135265	-0.187421	-3.2211	0.00128933	0.00595424	-1.87093
GOBP_TYPE_I_INTERFERON_PRODUCTION	0.132534	-0.281031	12.6188	1.08626e-35	5.22964e-33	70.1415
GOBP_TYPE_B_PANCREATIC_CELL_PROLIFERATION	-0.0665924	-0.0627721	-2.62225	0.00877522	0.0285937	-3.60263
GOBP_TYPE_B_PANCREATIC_CELL_DEVELOPMENT	-0.0607756	-0.156187	-2.98762	0.00283223	0.0114704	-2.58809
GOBP_TYPE_B_PANCREATIC_CELL_APOPTOTIC_PROCESS	-0.0217854	-0.0847843	-0.682923	0.494703	0.626688	-6.77937
GOBP_TYPE_2_IMMUNE_RESPONSE	-0.00413219	-0.022661	-0.255137	0.798633	0.862452	-6.97846
GOBP_TUMOR_NECROSIS_FACTOR_SUPERFAMILY_CYTOKINE_PRODUCTION	0.0392393	-0.271599	5.6579	1.66256e-08	4.14457e-07	8.79546
GOBP_TUMOR_NECROSIS_FACTOR_MEDIATED_SIGNALING_PATHWAY	0.0876396	-0.218849	8.58721	1.34957e-17	1.28343e-15	29.172
GOBP_TUBULIN_DEACETYLATION	0.0506314	-0.190066	2.43661	0.0148781	0.0433786	-4.06768
GOBP_TUBULIN_COMPLEX_ASSEMBLY	-0.010999	-0.255087	-0.360934	0.718172	0.805935	-6.94612
GOBP_TUBE_MORPHOGENESIS	0.000838206	-0.126617	0.11597	0.907684	0.940088	-7.00408
GOBP_TUBE_LUMEN_CAVITATION	-0.0375678	0.0658891	-1.0438	0.296653	0.432352	-6.47027
GOBP_TUBE_FORMATION	-0.0104976	-0.164613	-1.14465	0.252438	0.384447	-6.36081
GOBP_TUBE_DEVELOPMENT	-0.00503306	-0.125619	-0.744982	0.456335	0.591577	-6.73541
GOBP_TRYPTOPHAN_TRANSPORT	0.0303087	0.0964168	0.809096	0.418518	0.556411	-6.68598
GOBP_TRYPTOPHAN_CATABOLIC_PROCESS_TO_KYNURENINE	-0.00760285	-0.182516	-0.224069	0.822718	0.880071	-6.98584
GOBP_TRYPTOPHAN_CATABOLIC_PROCESS	-0.0265965	0.186899	-1.38852	0.165073	0.282026	-6.05445
GOBP_TROPHOBLAST_GIANT_CELL_DIFFERENTIATION	-0.0356384	0.124115	-1.62286	0.104715	0.198773	-5.70456
GOBP_TROPHOBLAST_CELL_MIGRATION	0.0430229	-0.179151	1.42626	0.153887	0.268067	-6.00177
GOBP_TROPHECTODERMAL_CELL_DIFFERENTIATION	0.0367435	-0.373306	2.47158	0.0135016	0.0401711	-3.98266
GOBP_TRNA_WOBBLE_URIDINE_MODIFICATION	0.0521567	-0.170921	1.93676	0.0528595	0.118676	-5.15069
GOBP_TRNA_WOBBLE_BASE_MODIFICATION	0.0421947	-0.14814	1.65764	0.0974854	0.188486	-5.64799
GOBP_TRNA_TRANSPORT	0.0188713	-0.231406	0.58742	0.556962	0.679594	-6.83956
GOBP_TRNA_TRANSCRIPTION	-0.0725832	-0.120411	-2.06879	0.0386429	0.0922996	-4.88861
GOBP_TRNA_THREONYLCARBAMOYLADENOSINE_METABOLIC_PROCESS	0.0527344	-0.132507	1.87345	0.0610936	0.133316	-5.27024
GOBP_TRNA_THIO_MODIFICATION	0.053776	-0.136343	1.34113	0.179969	0.30039	-6.11858
GOBP_TRNA_PSEUDOURIDINE_SYNTHESIS	-0.00579548	0.00504202	-0.17	0.865021	0.91028	-6.99642
GOBP_TRNA_PROCESSING	0.0340119	-0.235265	3.31391	0.000929904	0.0046273	-1.571
GOBP_TRNA_MODIFICATION	0.0448573	-0.151615	3.27342	0.00107346	0.00518426	-1.7029
GOBP_TRNA_METHYLATION	0.0403847	-0.156495	2.15454	0.0312698	0.0778762	-4.70918
GOBP_TRNA_METABOLIC_PROCESS	0.0341723	-0.228158	3.61271	0.000307517	0.00189504	-0.547852
GOBP_TRNA_CATABOLIC_PROCESS	-0.0517123	-0.144331	-1.89177	0.0586085	0.129026	-5.23606
GOBP_TRNA_AMINOACYLATION_FOR_MITOCHONDRIAL_PROTEIN_TRANSLATION	0.0229098	-0.0784831	0.623803	0.5328	0.659303	-6.8177
GOBP_TRNA_5_LEADER_REMOVAL	0.00368745	-0.389562	0.203617	0.838665	0.891006	-6.99018
GOBP_TRNA_5_END_PROCESSING	0.0120503	-0.367871	0.65854	0.510237	0.639652	-6.7956
GOBP_TRNA_3_END_PROCESSING	0.0887913	-0.130143	2.40488	0.0162324	0.0467084	-4.14376
GOBP_TRIVALENT_INORGANIC_ANION_HOMEOSTASIS	-0.103883	0.112383	-4.41153	1.0591e-05	0.000115885	2.61687
GOBP_TRIPEPTIDE_TRANSPORT	-0.10353	0.0786215	-4.09241	4.37091e-05	0.000381736	1.27777
GOBP_TRIPEPTIDE_TRANSMEMBRANE_TRANSPORT	-0.0572185	0.121497	-2.12226	0.0338897	0.0832007	-4.77758
GOBP_TRIPARTITE_REGIONAL_SUBDIVISION	-0.0469189	0.138391	-2.33691	0.0195033	0.0539814	-4.3034
GOBP_TRIGLYCERIDE_RICH_LIPOPROTEIN_PARTICLE_REMODELING	0.00372564	0.206919	0.147543	0.882712	0.922972	-6.99995
GOBP_TRIGLYCERIDE_RICH_LIPOPROTEIN_PARTICLE_CLEARANCE	0.0378601	0.211042	1.1422	0.253455	0.385385	-6.36359
GOBP_TRIGLYCERIDE_METABOLIC_PROCESS	-0.0190557	-0.26392	-2.55519	0.0106573	0.0334529	-3.77453
GOBP_TRIGLYCERIDE_CATABOLIC_PROCESS	-0.0830774	0.223754	-4.8937	1.03676e-06	1.53285e-05	4.82843
GOBP_TRIGLYCERIDE_BIOSYNTHETIC_PROCESS	0.0170117	-0.176482	1.09111	0.275305	0.410029	-6.42017
GOBP_TRIGEMINAL_NERVE_MORPHOGENESIS	-0.0122778	-0.0431457	-0.260601	0.794416	0.859806	-6.97706
GOBP_TRIGEMINAL_NERVE_DEVELOPMENT	-0.0188679	0.209004	-0.893698	0.371548	0.509895	-6.61452
GOBP_TRIGEMINAL_GANGLION_DEVELOPMENT	0.132715	-0.0466163	3.33216	0.000871189	0.00441208	-1.511
GOBP_TRIF_DEPENDENT_TOLL_LIKE_RECEPTOR_SIGNALING_PATHWAY	0.114269	-0.062565	3.7469	0.000182086	0.00124234	-0.0598571
GOBP_TRICUSPID_VALVE_MORPHOGENESIS	-0.105966	-0.154047	-2.35927	0.0183688	0.0513649	-4.25139
GOBP_TRICUSPID_VALVE_DEVELOPMENT	-0.105966	-0.154047	-2.35927	0.0183688	0.0513649	-4.25139
GOBP_TRICARBOXYLIC_ACID_METABOLIC_PROCESS	-0.0200485	-0.234987	-0.798424	0.424681	0.5623	-6.69449
GOBP_TRICARBOXYLIC_ACID_CYCLE	0.0170438	-0.2343	0.809428	0.418327	0.556411	-6.68572
GOBP_TRANSPOSITION_RNA_MEDIATED	0.00446633	-0.121438	0.0892954	0.928853	0.954244	-7.0068
GOBP_TRANSPOSITION	-0.0108892	0.0174741	-0.65366	0.513376	0.642428	-6.79877
GOBP_TRANSPORT_OF_VIRUS	0.0469297	-0.326496	2.74135	0.00615163	0.021598	-3.28637
GOBP_TRANSPORT_ALONG_MICROTUBULE	0.0385631	-0.113598	3.39618	0.00069138	0.00366655	-1.29802
GOBP_TRANSMISSION_OF_NERVE_IMPULSE	-0.00574501	0.199246	-0.561854	0.574254	0.694969	-6.85413
GOBP_TRANSMEMBRANE_TRANSPORT	-0.00932488	-0.0466841	-2.65023	0.00808188	0.0269268	-3.52957
GOBP_TRANSMEMBRANE_RECEPTOR_PROTEIN_TYROSINE_PHOSPHATASE_SIGNALING_PATHWAY	0.0350216	-0.292259	0.833321	0.404724	0.543418	-6.66625
GOBP_TRANSMEMBRANE_RECEPTOR_PROTEIN_TYROSINE_KINASE_SIGNALING_PATHWAY	-0.0283071	-0.104118	-4.02517	5.82088e-05	0.000484738	1.00829
GOBP_TRANSMEMBRANE_RECEPTOR_PROTEIN_SERINE_THREONINE_KINASE_SIGNALING_PATHWAY	-0.0187272	-0.13216	-1.68012	0.093029	0.182141	-5.6108
GOBP_TRANSLOCATION_OF_MOLECULES_INTO_HOST	0.051569	-0.498043	3.39869	0.000685094	0.00363699	-1.2896
GOBP_TRANSLESION_SYNTHESIS	-0.0121775	-0.134583	-0.576692	0.564187	0.686236	-6.84575
GOBP_TRANSLATIONAL_TERMINATION	0.061698	-0.21416	2.36529	0.0180734	0.0508472	-4.2373
GOBP_TRANSLATIONAL_READTHROUGH	0.0525539	-0.227262	1.59362	0.111117	0.20765	-5.75118
GOBP_TRANSLATIONAL_INITIATION	0.0407966	-0.127655	2.42377	0.0154137	0.0447602	-4.09859
GOBP_TRANSLATIONAL_ELONGATION	-0.038241	-0.133732	-2.35259	0.0187015	0.0521012	-4.26698
GOBP_TRANSITION_METAL_ION_TRANSPORT	-0.0305142	-0.154817	-3.13304	0.00174514	0.007651	-2.14771
GOBP_TRANSITION_METAL_ION_HOMEOSTASIS	-0.0224611	-0.150892	-1.99461	0.0461676	0.106444	-5.03799
GOBP_TRANSITION_BETWEEN_FAST_AND_SLOW_FIBER	0.0171203	0.0135606	0.401239	0.68827	0.785444	-6.93088
GOBP_TRANSFORMING_GROWTH_FACTOR_BETA2_PRODUCTION	-0.0541866	-0.229628	-1.54124	0.123354	0.22507	-5.83259
GOBP_TRANSFORMING_GROWTH_FACTOR_BETA1_PRODUCTION	0.0336439	-0.0430569	1.41048	0.158493	0.274045	-6.02397
GOBP_TRANSFORMING_GROWTH_FACTOR_BETA_RECEPTOR_SIGNALING_PATHWAY	-0.0173397	-0.138645	-1.34969	0.177208	0.296746	-6.10717
GOBP_TRANSFORMING_GROWTH_FACTOR_BETA_PRODUCTION	0.0074745	-0.16552	0.429423	0.667643	0.768163	-6.91926
GOBP_TRANSFORMING_GROWTH_FACTOR_BETA_ACTIVATION	-0.0888568	-0.0287215	-3.17689	0.00150233	0.00677149	-2.01086
GOBP_TRANSFERRIN_TRANSPORT	0.0133185	-0.136084	0.455972	0.64844	0.75418	-6.9076
GOBP_TRANSEPITHELIAL_TRANSPORT	0.0270935	0.0738489	1.41425	0.157384	0.272605	-6.01869
GOBP_TRANSEPITHELIAL_CHLORIDE_TRANSPORT	-0.0253385	0.0230414	-0.890261	0.373391	0.511602	-6.61756
GOBP_TRANSDIFFERENTIATION	-0.050422	-0.0449645	-1.73439	0.0829423	0.167296	-5.51893
GOBP_TRANSCYTOSIS	-0.00519736	-0.176658	-0.194603	0.845716	0.895112	-6.99197
GOBP_TRANSCRIPTION_PREINITIATION_COMPLEX_ASSEMBLY	0.0816914	-0.250888	4.95255	7.6911e-07	1.19204e-05	5.11378
GOBP_TRANSCRIPTION_INITIATION_FROM_RNA_POLYMERASE_III_PROMOTER	0.0217155	-0.363523	0.840113	0.400906	0.539568	-6.66061
GOBP_TRANSCRIPTION_INITIATION_FROM_RNA_POLYMERASE_II_PROMOTER	0.0476106	-0.180121	3.43277	0.000604773	0.00328068	-1.17449
GOBP_TRANSCRIPTION_INITIATION_FROM_RNA_POLYMERASE_I_PROMOTER	0.0906455	-0.285124	3.52377	0.000431208	0.00249182	-0.861554
GOBP_TRANSCRIPTION_FACTOR_CATABOLIC_PROCESS	0.0212754	-0.1657	0.583402	0.559662	0.682241	-6.84189
GOBP_TRANSCRIPTION_ELONGATION_FROM_RNA_POLYMERASE_II_PROMOTER	0.0243531	-0.263797	1.60238	0.109168	0.205303	-5.73731
GOBP_TRANSCRIPTION_ELONGATION_FROM_RNA_POLYMERASE_I_PROMOTER	-0.0204491	-0.139365	-0.469073	0.639049	0.747211	-6.90159
GOBP_TRANSCRIPTION_DEPENDENT_TETHERING_OF_RNA_POLYMERASE_II_GENE_DNA_AT_NUCLEAR_PERIPHERY	-0.0643381	-0.166326	-1.77282	0.0763509	0.157803	-5.45212
GOBP_TRANSCRIPTION_COUPLED_NUCLEOTIDE_EXCISION_REPAIR	0.0532822	-0.0783852	1.50847	0.131531	0.236559	-5.88215
GOBP_TRANSCRIPTION_BY_RNA_POLYMERASE_III	0.0392384	-0.15255	2.32341	0.0202174	0.0555202	-4.33456
GOBP_TRANSCRIPTION_BY_RNA_POLYMERASE_I	0.0295648	-0.1597	1.79907	0.0720979	0.15108	-5.40564
GOBP_TRANS_SYNAPTIC_SIGNALING_MODULATING_SYNAPTIC_TRANSMISSION	0.0548193	0.109587	2.16025	0.0308246	0.0770666	-4.69697
GOBP_TRANS_SYNAPTIC_SIGNALING_BY_TRANS_SYNAPTIC_COMPLEX	-0.0083607	-0.123609	-0.226176	0.821079	0.878684	-6.98537
GOBP_TRANS_SYNAPTIC_SIGNALING_BY_LIPID	0.138348	-0.0243971	3.73797	0.000188641	0.00128139	-0.0928532
GOBP_TRAIL_ACTIVATED_APOPTOTIC_SIGNALING_PATHWAY	0.018934	-0.167537	0.640416	0.521946	0.649839	-6.80728
GOBP_TRACHEA_MORPHOGENESIS	-0.0947475	-0.0546429	-3.1451	0.00167501	0.00738136	-2.11027
GOBP_TRACHEA_FORMATION	-0.104561	-0.166984	-2.46482	0.0137585	0.0407466	-3.99919
GOBP_TRACHEA_DEVELOPMENT	-0.0806765	-0.0750949	-3.40116	0.000678939	0.0036193	-1.28127
GOBP_TRACHEA_CARTILAGE_DEVELOPMENT	-0.0641488	-0.00923549	-2.2721	0.0231442	0.0616205	-4.45136
GOBP_TRABECULA_MORPHOGENESIS	-0.0436094	-0.134837	-2.78829	0.00532897	0.0192769	-3.15788
GOBP_TRABECULA_FORMATION	-0.146124	0.00761466	-7.77442	1.00411e-14	6.2376e-13	22.7057
GOBP_TOXIN_TRANSPORT	0.0702463	-0.115148	3.38083	0.000731041	0.00383597	-1.34946
GOBP_TOXIN_METABOLIC_PROCESS	0.00874707	0.0506621	0.32698	0.743703	0.824713	-6.95771
GOBP_TORC2_SIGNALING	0.145504	-0.239385	4.8888	1.06274e-06	1.56525e-05	4.80478
GOBP_TORC1_SIGNALING	0.0365997	-0.113343	2.20758	0.0273421	0.0701586	-4.59456
GOBP_TOR_SIGNALING	0.0213065	-0.140975	1.79435	0.072848	0.15232	-5.41405
GOBP_TOOTH_MINERALIZATION	-0.0212585	-0.159914	-1.50526	0.132352	0.23787	-5.88693
GOBP_TOOTH_ERUPTION	-0.0261968	-0.121207	-0.798525	0.424623	0.5623	-6.69441
GOBP_TONIC_SMOOTH_MUSCLE_CONTRACTION	0.0187476	-0.168753	0.790941	0.429035	0.566579	-6.70039
GOBP_TONGUE_MORPHOGENESIS	0.0351519	-0.0409176	1.27604	0.202032	0.327909	-6.20307
GOBP_TONGUE_DEVELOPMENT	0.00147477	-0.01023	0.067875	0.945889	0.965013	-7.00847
GOBP_TOLL_SIGNALING_PATHWAY	0.0271958	-0.0562139	1.07227	0.283679	0.41942	-6.44039
GOBP_TOLL_LIKE_RECEPTOR_SIGNALING_PATHWAY	0.0737328	-0.236404	9.32155	2.03272e-20	2.4854e-18	35.5415
GOBP_TOLL_LIKE_RECEPTOR_9_SIGNALING_PATHWAY	0.0487606	-0.159846	2.8817	0.00398076	0.0151726	-2.89572
GOBP_TOLL_LIKE_RECEPTOR_8_SIGNALING_PATHWAY	0.0761557	-0.0391047	1.84546	0.0650594	0.13999	-5.32184
GOBP_TOLL_LIKE_RECEPTOR_7_SIGNALING_PATHWAY	0.0271841	-0.178439	1.75704	0.0790036	0.16168	-5.47973
GOBP_TOLL_LIKE_RECEPTOR_4_SIGNALING_PATHWAY	0.0622674	-0.288043	5.34388	9.71251e-08	1.95341e-06	7.09699
GOBP_TOLL_LIKE_RECEPTOR_3_SIGNALING_PATHWAY	0.0671848	-0.417573	5.12627	3.12475e-07	5.42116e-06	5.97585
GOBP_TOLL_LIKE_RECEPTOR_2_SIGNALING_PATHWAY	0.100651	-0.0366276	4.82459	1.46618e-06	2.08761e-05	4.49756
GOBP_TOLERANCE_INDUCTION_TO_SELF_ANTIGEN	-0.0225993	-0.226176	-0.868316	0.385284	0.523152	-6.63671
GOBP_TOLERANCE_INDUCTION_DEPENDENT_UPON_IMMUNE_RESPONSE	-0.00824925	-0.647631	-1.45989	0.144414	0.254897	-5.95364
GOBP_TOLERANCE_INDUCTION	0.048915	-0.554778	8.27674	1.81334e-16	1.47033e-14	26.6292
GOBP_TNFSF11_MEDIATED_SIGNALING_PATHWAY	0.0503849	0.177304	2.00072	0.0455042	0.105261	-5.02589
GOBP_TISSUE_REMODELING	-0.0145093	-0.0243707	-1.36435	0.172551	0.291803	-6.08744
GOBP_TISSUE_REGENERATION	-0.0372873	-0.0132314	-2.67394	0.0075333	0.0253734	-3.46707
GOBP_TISSUE_MORPHOGENESIS	0.00708035	-0.148161	1.03668	0.299961	0.435549	-6.47762
GOBP_TISSUE_MIGRATION	0.00506853	-0.150279	0.545808	0.585234	0.704274	-6.86295
GOBP_TISSUE_DEVELOPMENT	0.00440306	-0.121355	0.796478	0.425812	0.563482	-6.69603
GOBP_TIGHT_JUNCTION_ORGANIZATION	-0.00741223	-0.105563	-0.682538	0.494947	0.626759	-6.77963
GOBP_THYROID_HORMONE_TRANSPORT	0.00145454	0.131625	0.0639155	0.949041	0.967377	-7.00873
GOBP_THYROID_HORMONE_METABOLIC_PROCESS	-0.0216003	0.0909205	-1.04208	0.297449	0.432964	-6.47204
GOBP_THYROID_HORMONE_MEDIATED_SIGNALING_PATHWAY	-0.0824052	-0.266996	-1.94954	0.0513147	0.115849	-5.12607
GOBP_THYROID_HORMONE_GENERATION	-0.00340761	0.0856314	-0.155265	0.876622	0.918474	-6.99879
GOBP_THYROID_GLAND_DEVELOPMENT	-0.0867755	0.0970192	-4.52857	6.14752e-06	7.29427e-05	3.13291
GOBP_THYMUS_DEVELOPMENT	-0.00155271	-0.102161	-0.0970898	0.922661	0.950669	-7.00608
GOBP_THYMOCYTE_MIGRATION	-0.0254295	0.261432	-1.57053	0.116387	0.215357	-5.7874
GOBP_THYMOCYTE_APOPTOTIC_PROCESS	0.00659822	-0.0657453	0.265514	0.79063	0.856979	-6.97578
GOBP_THYMIC_T_CELL_SELECTION	0.11023	-0.0644959	4.8805	1.10811e-06	1.61969e-05	4.76486
GOBP_THROMBOPOIETIN_MEDIATED_SIGNALING_PATHWAY	0.0305983	0.0458086	0.806067	0.420262	0.558055	-6.68841
GOBP_THROMBIN_ACTIVATED_RECEPTOR_SIGNALING_PATHWAY	0.056671	0.109345	2.58569	0.00976064	0.0311588	-3.69688
GOBP_THREONINE_METABOLIC_PROCESS	-0.0186258	0.17827	-0.841621	0.400061	0.538659	-6.65935
GOBP_THREONINE_CATABOLIC_PROCESS	-0.00349446	0.1974	-0.151582	0.879526	0.92089	-6.99936
GOBP_THORAX_AND_ANTERIOR_ABDOMEN_DETERMINATION	-0.137078	0.273107	-3.76647	0.000168448	0.00116687	0.0127998
GOBP_THIOESTER_METABOLIC_PROCESS	0.00365157	-0.092321	0.368126	0.712803	0.801981	-6.94352
GOBP_THIOESTER_BIOSYNTHETIC_PROCESS	0.00803204	-0.119621	0.530297	0.595942	0.713022	-6.87123
GOBP_THIAMINE_TRANSPORT	0.00552409	-0.0472808	0.249893	0.802686	0.865736	-6.97977
GOBP_THIAMINE_CONTAINING_COMPOUND_METABOLIC_PROCESS	-0.0437302	0.315353	-2.22023	0.0264709	0.0685626	-4.56681
GOBP_THERMOCEPTION	-0.0322273	0.113523	-0.944234	0.345119	0.483267	-6.56845
GOBP_THALAMUS_DEVELOPMENT	-0.041883	0.222258	-2.15728	0.0310556	0.0774931	-4.70333
GOBP_TETRAPYRROLE_METABOLIC_PROCESS	0.0225646	-0.150883	1.4707	0.141468	0.250974	-5.93794
GOBP_TETRAPYRROLE_CATABOLIC_PROCESS	0.0342197	-0.260955	1.41545	0.157029	0.272125	-6.01699
GOBP_TETRAPYRROLE_BIOSYNTHETIC_PROCESS	-0.0107567	-0.130612	-0.53444	0.593073	0.710931	-6.86904
GOBP_TETRAHYDROFOLATE_METABOLIC_PROCESS	0.00631768	-0.161215	0.308387	0.757807	0.834053	-6.96357
GOBP_TETRAHYDROFOLATE_INTERCONVERSION	-0.00849192	-0.169358	-0.315402	0.752477	0.830932	-6.9614
GOBP_TETRAHYDROFOLATE_BIOSYNTHETIC_PROCESS	0.0512628	-0.242312	1.56501	0.117677	0.21721	-5.79599
GOBP_TETRAHYDROBIOPTERIN_METABOLIC_PROCESS	-0.0315625	-0.0832889	-0.9602	0.337025	0.475676	-6.55337
GOBP_TESTOSTERONE_BIOSYNTHETIC_PROCESS	-0.0194601	0.199468	-0.855457	0.39236	0.530609	-6.6477
GOBP_TERTIARY_ALCOHOL_METABOLIC_PROCESS	0.0303524	-0.126793	1.13061	0.258302	0.390827	-6.37665
GOBP_TERPENOID_METABOLIC_PROCESS	-0.0290771	-0.155483	-2.52466	0.0116274	0.0357262	-3.85133
GOBP_TERPENOID_CATABOLIC_PROCESS	0.0966577	0.232371	3.63054	0.000287107	0.00179512	-0.484019
GOBP_TERPENOID_BIOSYNTHETIC_PROCESS	0.00214956	-0.107802	0.0915773	0.927039	0.953275	-7.00659
GOBP_TERMINATION_OF_RNA_POLYMERASE_II_TRANSCRIPTION	0.0634592	-0.161077	1.7988	0.0721418	0.151131	-5.40613
GOBP_TERMINAL_BUTTON_ORGANIZATION	0.00786094	-0.206856	0.2517	0.801288	0.864471	-6.97932
GOBP_TENDON_DEVELOPMENT	-0.0542546	-0.0584062	-1.22432	0.220917	0.348714	-6.26719
GOBP_TEMPERATURE_HOMEOSTASIS	-0.00783249	-0.154876	-1.04487	0.29616	0.432069	-6.46916
GOBP_TELOMERIC_LOOP_DISASSEMBLY	0.000341645	-0.00289608	0.0127933	0.989793	0.994197	-7.01067
GOBP_TELOMERIC_D_LOOP_DISASSEMBLY	0.0111949	-0.0627689	0.366683	0.713879	0.802696	-6.94404
GOBP_TELOMERE_ORGANIZATION	0.0602674	-0.177652	6.06558	1.46295e-09	4.69548e-08	11.1423
GOBP_TELOMERE_MAINTENANCE_VIA_TELOMERE_LENGTHENING	0.0812357	-0.130345	5.44098	5.68369e-08	1.23676e-06	7.612
GOBP_TELOMERE_MAINTENANCE_VIA_SEMI_CONSERVATIVE_REPLICATION	0.0253177	-0.15323	0.872714	0.382882	0.520809	-6.63291
GOBP_TELOMERE_MAINTENANCE_VIA_RECOMBINATION	0.0454633	-0.136373	1.90382	0.0570196	0.126286	-5.21339
GOBP_TELOMERE_MAINTENANCE_IN_RESPONSE_TO_DNA_DAMAGE	0.0107877	-0.0920281	0.378457	0.705116	0.798164	-6.93969
GOBP_TELOMERE_MAINTENANCE	0.0716483	-0.171913	5.92617	3.4186e-09	1.02865e-07	10.3218
GOBP_TELOMERE_CAPPING	0.0343806	-0.184038	2.18121	0.0292379	0.0740858	-4.65188
GOBP_TELOMERASE_RNA_LOCALIZATION	0.0815964	-0.1759	2.99159	0.00279575	0.0113465	-2.57634
GOBP_TELOMERASE_HOLOENZYME_COMPLEX_ASSEMBLY	0.212779	-0.0579632	5.03465	5.04268e-07	8.19489e-06	5.51755
GOBP_TELENCEPHALON_REGIONALIZATION	-0.0571053	0.254525	-2.68274	0.00733837	0.0248254	-3.44373
GOBP_TELENCEPHALON_GLIAL_CELL_MIGRATION	-0.0191559	-0.422719	-1.55006	0.121223	0.2218	-5.81907
GOBP_TELENCEPHALON_DEVELOPMENT	-0.0244926	-0.131607	-3.75376	0.000177193	0.00121218	-0.0344391
GOBP_TAXIS	-0.011122	-0.103852	-2.21028	0.027154	0.0699557	-4.58865
GOBP_TAURINE_TRANSPORT	0.017845	-0.00373069	0.493371	0.621783	0.732354	-6.88999
GOBP_TANGENTIAL_MIGRATION_FROM_THE_SUBVENTRICULAR_ZONE_TO_THE_OLFACTORY_BULB	-0.0891767	-0.131031	-2.62293	0.00875765	0.0285727	-3.60085
GOBP_TAIL_ANCHORED_MEMBRANE_PROTEIN_INSERTION_INTO_ER_MEMBRANE	0.0066378	-0.417167	0.381005	0.703224	0.797077	-6.93873
GOBP_TACHYKININ_RECEPTOR_SIGNALING_PATHWAY	-0.123134	0.195732	-4.18047	2.98432e-05	0.000280003	1.63736
GOBP_T_TUBULE_ORGANIZATION	0.0822565	-0.10686	2.55004	0.0108158	0.0337715	-3.78756
GOBP_T_HELPER_CELL_LINEAGE_COMMITMENT	-0.0325827	0.0836913	-1.51784	0.129151	0.23326	-5.86809
GOBP_T_HELPER_2_CELL_DIFFERENTIATION	-0.0140722	-0.0444627	-0.592503	0.553554	0.676401	-6.83658
GOBP_T_HELPER_2_CELL_CYTOKINE_PRODUCTION	-0.153809	0.178238	-6.52506	7.83393e-11	3.17604e-09	13.9784
GOBP_T_HELPER_17_TYPE_IMMUNE_RESPONSE	0.00749624	-0.052823	0.463588	0.642974	0.749293	-6.90413
GOBP_T_HELPER_17_CELL_LINEAGE_COMMITMENT	-0.0318705	0.181362	-1.25478	0.209648	0.336217	-6.22975
GOBP_T_HELPER_17_CELL_DIFFERENTIATION	0.00918358	-0.0123391	0.482152	0.62973	0.739227	-6.89542
GOBP_T_HELPER_1_TYPE_IMMUNE_RESPONSE	0.0232806	-0.123786	1.92534	0.0542726	0.121283	-5.17256
GOBP_T_HELPER_1_CELL_DIFFERENTIATION	0.0910963	0.0140212	4.12614	3.77985e-05	0.00033935	1.41459
GOBP_T_HELPER_1_CELL_CYTOKINE_PRODUCTION	-0.0441751	0.00737465	-1.23582	0.216612	0.343341	-6.25317
GOBP_T_FOLLICULAR_HELPER_CELL_DIFFERENTIATION	0.00612244	-0.212391	0.150316	0.880524	0.921559	-6.99954
GOBP_T_CELL_TOLERANCE_INDUCTION	0.0436079	-0.637388	6.90892	5.83093e-12	2.86087e-10	16.5024
GOBP_T_CELL_SELECTION	0.0559722	-0.0421104	3.62756	0.00029042	0.00181289	-0.494685
GOBP_T_CELL_RECEPTOR_SIGNALING_PATHWAY	0.012482	-0.301995	1.65601	0.0978136	0.188979	-5.65066
GOBP_T_CELL_PROLIFERATION_INVOLVED_IN_IMMUNE_RESPONSE	-0.0103904	-0.333981	-0.509106	0.610712	0.723779	-6.88216
GOBP_T_CELL_PROLIFERATION	0.0243916	-0.301823	4.55737	5.36685e-06	6.46962e-05	3.26192
GOBP_T_CELL_MIGRATION	0.015664	-0.13553	1.27167	0.203579	0.329517	-6.20859
GOBP_T_CELL_MEDIATED_IMMUNITY	0.0293188	-0.492745	6.89895	6.24885e-12	3.02735e-10	16.435
GOBP_T_CELL_MEDIATED_IMMUNE_RESPONSE_TO_TUMOR_CELL	0.0640904	-0.595853	5.18314	2.31235e-07	4.22086e-06	6.26445
GOBP_T_CELL_MEDIATED_CYTOTOXICITY	0.036895	-0.624707	9.07548	1.89529e-19	2.14697e-17	33.3518
GOBP_T_CELL_LINEAGE_COMMITMENT	0.00804262	0.0132627	0.475242	0.634646	0.743412	-6.8987
GOBP_T_CELL_HOMEOSTASIS	0.0122025	-0.142963	0.770418	0.441107	0.576884	-6.71629
GOBP_T_CELL_EXTRAVASATION	-0.00543448	-0.162121	-0.215913	0.829069	0.884387	-6.98763
GOBP_T_CELL_DIFFERENTIATION_INVOLVED_IN_IMMUNE_RESPONSE	0.00936069	-0.161687	0.968416	0.332907	0.471481	-6.54551
GOBP_T_CELL_DIFFERENTIATION_IN_THYMUS	0.0543906	-0.107691	4.41895	1.02357e-05	0.000112476	2.64921
GOBP_T_CELL_DIFFERENTIATION	0.0513663	-0.148675	6.92852	5.08766e-12	2.52841e-10	16.635
GOBP_T_CELL_CYTOKINE_PRODUCTION	0.0466243	-0.472066	5.79863	7.31338e-09	1.99769e-07	9.58749
GOBP_T_CELL_CHEMOTAXIS	0.0357046	-0.110992	2.07676	0.0379009	0.0909787	-4.87225
GOBP_T_CELL_APOPTOTIC_PROCESS	0.00350252	-0.0710522	0.257236	0.797013	0.861548	-6.97792
GOBP_T_CELL_ANTIGEN_PROCESSING_AND_PRESENTATION	0.0597258	-0.199267	1.25263	0.210429	0.336852	-6.23242
GOBP_T_CELL_ACTIVATION_VIA_T_CELL_RECEPTOR_CONTACT_WITH_ANTIGEN_BOUND_TO_MHC_MOLECULE_ON_ANTIGEN_PRESENTING_CELL	-0.0262485	-0.417627	-1.26063	0.207531	0.334158	-6.22245
GOBP_T_CELL_ACTIVATION_INVOLVED_IN_IMMUNE_RESPONSE	0.0219636	-0.174083	2.73846	0.00620579	0.0217485	-3.2942
GOBP_T_CELL_ACTIVATION	0.0333074	-0.222552	6.01195	2.03235e-09	6.38152e-08	10.8244
GOBP_SYNCYTIUM_FORMATION	-0.0146302	-0.24487	-1.2917	0.196552	0.321043	-6.18313
GOBP_SYNAPTONEMAL_COMPLEX_ORGANIZATION	-0.0247429	-0.440344	-2.28889	0.0221486	0.0595955	-4.41344
GOBP_SYNAPTIC_VESICLE_UNCOATING	0.019373	-0.0608615	0.706217	0.480103	0.613043	-6.76332
GOBP_SYNAPTIC_VESICLE_TRANSPORT	0.0173149	-0.177376	1.00033	0.317223	0.454195	-6.51434
GOBP_SYNAPTIC_VESICLE_RECYCLING_VIA_ENDOSOME	0.085436	-0.282052	2.23908	0.0252167	0.0660918	-4.52515
GOBP_SYNAPTIC_VESICLE_RECYCLING	0.0251987	-0.150517	2.20101	0.0278039	0.0712012	-4.60889
GOBP_SYNAPTIC_VESICLE_PRIMING	-0.0201833	0.0679311	-1.09447	0.273828	0.408383	-6.41653
GOBP_SYNAPTIC_VESICLE_MEMBRANE_ORGANIZATION	-0.0185451	-0.11843	-0.941182	0.34668	0.485012	-6.5713
GOBP_SYNAPTIC_VESICLE_MATURATION	0.0355607	-0.0378389	1.48705	0.137097	0.244458	-5.91396
GOBP_SYNAPTIC_VESICLE_LOCALIZATION	0.014654	-0.173648	1.0441	0.296517	0.432343	-6.46996
GOBP_SYNAPTIC_VESICLE_EXOCYTOSIS	-0.0082853	0.000868238	-0.798393	0.4247	0.5623	-6.69452
GOBP_SYNAPTIC_VESICLE_ENDOSOMAL_PROCESSING	0.0631479	-0.23928	1.84799	0.0646934	0.139511	-5.31722
GOBP_SYNAPTIC_VESICLE_DOCKING	-0.0413852	0.0199376	-1.37347	0.1697	0.288373	-6.07506
GOBP_SYNAPTIC_VESICLE_CYTOSKELETAL_TRANSPORT	0.021355	-0.161881	0.942015	0.346254	0.484591	-6.57052
GOBP_SYNAPTIC_VESICLE_CLUSTERING	0.00266969	-0.194698	0.137625	0.890545	0.928012	-7.00136
GOBP_SYNAPTIC_VESICLE_BUDDING	0.10558	-0.294074	2.69544	0.00706505	0.024038	-3.40992
GOBP_SYNAPTIC_TRANSMISSION_GLYCINERGIC	-0.0723325	0.0536014	-2.11018	0.0349178	0.0851446	-4.80292
GOBP_SYNAPTIC_TRANSMISSION_GLUTAMATERGIC	-0.0234761	-0.0260503	-2.01797	0.0436751	0.101886	-4.99154
GOBP_SYNAPTIC_TRANSMISSION_GABAERGIC	-0.0105016	0.0203615	-0.907971	0.363959	0.501984	-6.60177
GOBP_SYNAPTIC_TRANSMISSION_DOPAMINERGIC	-0.0233869	-0.37904	-2.22039	0.0264594	0.068556	-4.56644
GOBP_SYNAPTIC_TRANSMISSION_CHOLINERGIC	-0.0439135	0.169814	-4.46914	8.11637e-06	9.2213e-05	2.8692
GOBP_SYNAPTIC_SIGNALING	-0.0123636	-0.0628424	-2.49922	0.0124949	0.0377457	-3.91463
GOBP_SYNAPTIC_MEMBRANE_ADHESION	-0.084949	0.0405417	-4.49037	7.35242e-06	8.51664e-05	2.963
GOBP_SYNAPTIC_ASSEMBLY_AT_NEUROMUSCULAR_JUNCTION	-0.0471365	0.0325899	-1.38918	0.164871	0.28191	-6.05353
GOBP_SYNAPSE_PRUNING	0.0564832	-0.0185172	1.85541	0.0636258	0.137662	-5.30358
GOBP_SYNAPSE_ORGANIZATION	0.0125378	-0.114602	2.34261	0.0192081	0.0532804	-4.29017
GOBP_SYNAPSE_MATURATION	0.0117405	-0.0991444	0.758051	0.448474	0.583941	-6.72567
GOBP_SYNAPSE_ASSEMBLY	-0.0274636	-0.0208699	-3.27975	0.00104972	0.00509195	-1.68237
GOBP_SYMPATHETIC_NERVOUS_SYSTEM_DEVELOPMENT	0.0387056	0.0646889	1.76036	0.078439	0.160738	-5.47394
GOBP_SYMPATHETIC_GANGLION_DEVELOPMENT	0.0764422	0.00770723	2.60749	0.00916182	0.0295287	-3.64084
GOBP_SUPRAMOLECULAR_FIBER_ORGANIZATION	0.0173381	-0.15657	2.46173	0.0138773	0.0410195	-4.00672
GOBP_SUPPRESSION_OF_VIRAL_RELEASE_BY_HOST	0.00885946	-0.588979	1.1838	0.236577	0.367262	-6.31559
GOBP_SUPEROXIDE_METABOLIC_PROCESS	0.0268942	-0.0702014	1.68965	0.0911887	0.179925	-5.59487
GOBP_SUPEROXIDE_ANION_GENERATION	0.0513303	-0.105033	2.73763	0.00622135	0.0217931	-3.29644
GOBP_SULFUR_COMPOUND_TRANSPORT	-0.0165973	-0.00207215	-1.44488	0.148585	0.260896	-5.97525
GOBP_SULFUR_COMPOUND_METABOLIC_PROCESS	-0.00183818	-0.11989	-0.300488	0.763824	0.837891	-6.96596
GOBP_SULFUR_COMPOUND_CATABOLIC_PROCESS	-0.0289891	-0.00246264	-1.68081	0.0928945	0.182032	-5.60964
GOBP_SULFUR_COMPOUND_BIOSYNTHETIC_PROCESS	0.00488059	-0.140477	0.56363	0.573044	0.693941	-6.85314
GOBP_SULFUR_AMINO_ACID_TRANSPORT	0.00820662	0.0604852	0.375659	0.707195	0.799128	-6.94074
GOBP_SULFUR_AMINO_ACID_METABOLIC_PROCESS	0.00596065	-0.13072	0.367886	0.712982	0.802001	-6.94361
GOBP_SULFUR_AMINO_ACID_CATABOLIC_PROCESS	-0.00242562	0.0280868	-0.104101	0.917095	0.947095	-7.00538
GOBP_SULFUR_AMINO_ACID_BIOSYNTHETIC_PROCESS	0.0298774	-0.177839	1.31366	0.189052	0.312035	-6.15475
GOBP_SULFATION	-0.016652	0.125225	-0.936928	0.348864	0.486741	-6.57527
GOBP_SULFATE_TRANSPORT	-0.00194445	0.164144	-0.102912	0.918039	0.947562	-7.0055
GOBP_SUGAR_MEDIATED_SIGNALING_PATHWAY	0.133892	-0.334444	4.95408	7.63101e-07	1.18511e-05	5.12128
GOBP_SUCKLING_BEHAVIOR	0.0823432	-0.201599	2.62233	0.00877302	0.0285937	-3.6024
GOBP_SUCCINYL_COA_METABOLIC_PROCESS	0.0272651	-0.151193	0.811932	0.416889	0.5551	-6.6837
GOBP_SUCCINATE_TRANSMEMBRANE_TRANSPORT	0.0868379	0.0425008	2.18376	0.0290501	0.073755	-4.64638
GOBP_SUCCINATE_METABOLIC_PROCESS	-0.0361124	-0.255323	-0.862932	0.388237	0.526389	-6.64133
GOBP_SUBTELOMERIC_HETEROCHROMATIN_ASSEMBLY	0.0661139	-0.224045	2.01314	0.0441805	0.102754	-5.00118
GOBP_SUBSTRATE_INDEPENDENT_TELENCEPHALIC_TANGENTIAL_MIGRATION	-0.100757	0.075076	-3.53825	0.000408311	0.00238455	-0.810985
GOBP_SUBSTRATE_DEPENDENT_CELL_MIGRATION_CELL_EXTENSION	0.0437388	-0.247091	1.33559	0.181776	0.302947	-6.12595
GOBP_SUBSTRATE_DEPENDENT_CELL_MIGRATION	0.028672	-0.189266	1.18045	0.237905	0.368828	-6.31952
GOBP_SUBSTRATE_ADHESION_DEPENDENT_CELL_SPREADING	0.0364364	-0.0333075	2.44177	0.0146674	0.0429592	-4.0552
GOBP_SUBSTANTIA_NIGRA_DEVELOPMENT	0.0393866	-0.170113	2.40671	0.0161515	0.0465104	-4.1394
GOBP_SUBPALLIUM_DEVELOPMENT	-0.0269566	-0.145047	-1.58596	0.112843	0.210263	-5.76325
GOBP_STRIATUM_DEVELOPMENT	-0.016003	-0.22207	-0.869598	0.384583	0.522477	-6.6356
GOBP_STRIATED_MUSCLE_CONTRACTION	-0.0275194	0.0257423	-3.67181	0.000244643	0.00157041	-0.335106
GOBP_STRIATED_MUSCLE_CELL_PROLIFERATION	-0.00856854	-0.149413	-0.570666	0.568265	0.690106	-6.84918
GOBP_STRIATED_MUSCLE_CELL_DIFFERENTIATION	-0.0122526	-0.113477	-1.71696	0.0860797	0.172361	-5.54875
GOBP_STRIATED_MUSCLE_CELL_DEVELOPMENT	-0.0665241	0.0172039	-4.81097	1.56904e-06	2.21529e-05	4.43286
GOBP_STRIATED_MUSCLE_CELL_APOPTOTIC_PROCESS	0.015456	-0.368816	1.40616	0.159769	0.275694	-6.02999
GOBP_STRIATED_MUSCLE_ATROPHY	-0.0985673	0.0979651	-3.21464	0.00131862	0.0060677	-1.89151
GOBP_STRIATED_MUSCLE_ADAPTATION	-0.0682749	0.105602	-3.84611	0.000122263	0.000892936	0.3123
GOBP_STRESS_RESPONSE_TO_METAL_ION	-0.141235	-0.00875052	-4.7766	1.86018e-06	2.57253e-05	4.27052
GOBP_STRESS_INDUCED_PREMATURE_SENESCENCE	0.0232505	-0.230723	0.762638	0.445733	0.581389	-6.7222
GOBP_STRESS_GRANULE_DISASSEMBLY	0.0619564	-0.198426	1.43273	0.15203	0.265372	-5.9926
GOBP_STRESS_GRANULE_ASSEMBLY	0.0184549	-0.197038	0.791815	0.428525	0.566181	-6.69971
GOBP_STRESS_FIBER_ASSEMBLY	-0.00925447	-0.127198	-0.774644	0.438605	0.574295	-6.71305
GOBP_STRESS_ACTIVATED_PROTEIN_KINASE_SIGNALING_CASCADE	0.0113537	-0.155818	1.30821	0.190892	0.314332	-6.16184
GOBP_STRAND_INVASION	0.012139	0.0432734	0.443205	0.657646	0.761782	-6.9133
GOBP_STORE_OPERATED_CALCIUM_ENTRY	-0.0703352	-0.0124223	-3.36248	0.000781226	0.00406333	-1.41065
GOBP_STOMACH_DEVELOPMENT	0.152778	-0.218248	4.0033	6.38336e-05	0.000525893	0.921617
GOBP_STEROL_TRANSPORT	-0.0286034	-0.0884459	-2.79199	0.00526854	0.0190981	-3.14765
GOBP_STEROL_METABOLIC_PROCESS	0.0132536	-0.158628	1.46318	0.143514	0.253945	-5.94888
GOBP_STEROL_IMPORT	0.0280465	-0.0531828	0.756575	0.449358	0.5845	-6.72677
GOBP_STEROL_HOMEOSTASIS	-0.00121694	-0.0106282	-0.115889	0.907747	0.940088	-7.00409
GOBP_STEROL_BIOSYNTHETIC_PROCESS	0.00349356	-0.164868	0.247467	0.804562	0.867153	-6.98037
GOBP_STEROID_METABOLIC_PROCESS	0.00482985	-0.111795	0.720636	0.471184	0.60472	-6.75311
GOBP_STEROID_HORMONE_SECRETION	0.00743383	-0.0481533	0.443635	0.657336	0.761536	-6.91311
GOBP_STEROID_HORMONE_MEDIATED_SIGNALING_PATHWAY	0.0373927	-0.169909	3.07928	0.00209203	0.00891803	-2.31295
GOBP_STEROID_HORMONE_BIOSYNTHETIC_PROCESS	0.00564018	-0.129969	0.423327	0.672084	0.77158	-6.92184
GOBP_STEROID_ESTERIFICATION	0.0478007	-0.0515693	1.74543	0.0810033	0.164462	-5.49989
GOBP_STEROID_CATABOLIC_PROCESS	0.0156296	-0.0118452	0.862574	0.388434	0.526502	-6.64164
GOBP_STEROID_BIOSYNTHETIC_PROCESS	0.0112961	-0.123971	1.3126	0.189409	0.312557	-6.15613
GOBP_STEM_CELL_PROLIFERATION	0.00356295	-0.105033	0.239299	0.810888	0.871289	-6.98234
GOBP_STEM_CELL_FATE_COMMITMENT	-0.0995241	0.049567	-2.42434	0.0153892	0.0447163	-4.0972
GOBP_STEM_CELL_DIVISION	0.0463271	-0.153559	2.17538	0.0296722	0.0749886	-4.66447
GOBP_STEM_CELL_DIFFERENTIATION	0.00868852	-0.124437	0.897502	0.369516	0.507492	-6.61114
GOBP_STARTLE_RESPONSE	-0.0216648	-0.0529328	-1.26287	0.206726	0.333394	-6.21965
GOBP_STABILIZATION_OF_MEMBRANE_POTENTIAL	-0.00353115	-0.104392	-0.178865	0.858054	0.904556	-6.99488
GOBP_SRP_DEPENDENT_COTRANSLATIONAL_PROTEIN_TARGETING_TO_MEMBRANE_TRANSLOCATION	0.144403	-0.156934	3.61769	0.000301684	0.00186357	-0.530055
GOBP_SRP_DEPENDENT_COTRANSLATIONAL_PROTEIN_TARGETING_TO_MEMBRANE_SIGNAL_SEQUENCE_RECOGNITION	0.121352	-0.275379	1.86767	0.0618957	0.134875	-5.28096
GOBP_SRP_DEPENDENT_COTRANSLATIONAL_PROTEIN_TARGETING_TO_MEMBRANE	0.125663	-0.112955	3.90161	9.74542e-05	0.000740325	0.524651
GOBP_SPROUTING_ANGIOGENESIS	0.00267968	-0.140604	0.223738	0.822975	0.880224	-6.98592
GOBP_SPONTANEOUS_SYNAPTIC_TRANSMISSION	-0.0291096	-0.199008	-1.21165	0.225734	0.355081	-6.28251
GOBP_SPONTANEOUS_NEUROTRANSMITTER_SECRETION	-0.00901586	-0.151881	-0.689732	0.490411	0.622961	-6.77473
GOBP_SPLICEOSOMAL_TRI_SNRNP_COMPLEX_ASSEMBLY	0.0121967	-0.631852	1.4483	0.147628	0.259511	-5.97035
GOBP_SPLICEOSOMAL_SNRNP_ASSEMBLY	0.0421662	-0.428086	3.06686	0.00218069	0.00921945	-2.35072
GOBP_SPLICEOSOMAL_CONFORMATIONAL_CHANGES_TO_GENERATE_CATALYTIC_CONFORMATION	0.0935676	-0.240331	2.29142	0.0220016	0.059279	-4.40769
GOBP_SPLICEOSOMAL_COMPLEX_ASSEMBLY	0.0406131	-0.244457	2.7877	0.00533859	0.0192885	-3.15949
GOBP_SPLEEN_DEVELOPMENT	-0.0251159	-0.104503	-1.46334	0.14347	0.25394	-5.94864
GOBP_SPINDLE_ORGANIZATION	0.0281556	-0.202338	3.47697	0.00051364	0.00287751	-1.02351
GOBP_SPINDLE_MIDZONE_ASSEMBLY	-0.0276238	0.166785	-1.36098	0.173611	0.293145	-6.09199
GOBP_SPINDLE_LOCALIZATION	0.0294809	-0.0642259	1.9503	0.0512247	0.115792	-5.12461
GOBP_SPINDLE_ELONGATION	-0.0151652	0.115142	-0.517666	0.604726	0.719193	-6.8778
GOBP_SPINDLE_ASSEMBLY_INVOLVED_IN_FEMALE_MEIOSIS	-0.00366066	0.0897746	-0.142525	0.886674	0.925728	-7.00068
GOBP_SPINDLE_ASSEMBLY	0.033064	-0.251306	3.88437	0.000104599	0.000786839	0.458375
GOBP_SPINAL_CORD_PATTERNING	-0.0683563	0.0639249	-3.13081	0.00175844	0.0076956	-2.15464
GOBP_SPINAL_CORD_OLIGODENDROCYTE_CELL_DIFFERENTIATION	-0.065135	0.065311	-2.23319	0.0256029	0.0667897	-4.53821
GOBP_SPINAL_CORD_MOTOR_NEURON_DIFFERENTIATION	-0.0086225	-0.0690409	-0.41806	0.67593	0.774344	-6.92404
GOBP_SPINAL_CORD_MOTOR_NEURON_CELL_FATE_SPECIFICATION	-0.0280171	0.221586	-1.06582	0.286583	0.422276	-6.44723
GOBP_SPINAL_CORD_DEVELOPMENT	-0.0585866	0.00431804	-5.05319	4.57997e-07	7.52228e-06	5.60967
GOBP_SPINAL_CORD_ASSOCIATION_NEURON_DIFFERENTIATION	-0.0223818	0.191922	-1.23138	0.218268	0.345627	-6.2586
GOBP_SPHINGOSINE_BIOSYNTHETIC_PROCESS	-0.00142919	-0.137978	-0.0786365	0.937327	0.959371	-7.00769
GOBP_SPHINGOMYELIN_METABOLIC_PROCESS	-0.0559529	-0.101345	-2.26798	0.0233943	0.0621616	-4.46062
GOBP_SPHINGOMYELIN_CATABOLIC_PROCESS	-0.0738845	0.0089381	-2.74101	0.00615795	0.0216103	-3.28728
GOBP_SPHINGOMYELIN_BIOSYNTHETIC_PROCESS	-0.0484335	-0.155975	-1.43766	0.150624	0.263395	-5.98557
GOBP_SPHINGOLIPID_TRANSLOCATION	-0.114981	-0.129755	-3.24455	0.00118806	0.00558365	-1.79596
GOBP_SPHINGOLIPID_METABOLIC_PROCESS	-0.0281599	-0.123439	-3.65812	0.00025803	0.00164265	-0.384692
GOBP_SPHINGOLIPID_MEDIATED_SIGNALING_PATHWAY	0.0379209	0.0228836	1.70085	0.0890646	0.176775	-5.57604
GOBP_SPHINGOLIPID_BIOSYNTHETIC_PROCESS	-0.03238	-0.0451825	-3.67875	0.000238109	0.00154001	-0.309898
GOBP_SPHINGOID_METABOLIC_PROCESS	-0.0168121	-0.155406	-0.986952	0.323738	0.461636	-6.52753
GOBP_SPERMINE_METABOLIC_PROCESS	-0.0670498	-0.159679	-1.30144	0.193197	0.317168	-6.1706
GOBP_SPERMIDINE_METABOLIC_PROCESS	0.0384494	-0.0725416	1.1129	0.265833	0.399398	-6.39635
GOBP_SPERMATOGENESIS_EXCHANGE_OF_CHROMOSOMAL_PROTEINS	-0.0226765	0.125591	-1.07611	0.281958	0.417678	-6.4363
GOBP_SPERMATID_NUCLEUS_DIFFERENTIATION	0.0148068	-0.0113617	0.757332	0.448905	0.584215	-6.72621
GOBP_SPERMATID_DIFFERENTIATION	0.00705718	-0.0273086	0.940642	0.346957	0.485036	-6.57181
GOBP_SPERM_MOTILITY	-0.0262003	0.220786	-3.42487	0.000622559	0.00336436	-1.20126
GOBP_SPERM_MITOCHONDRIAL_SHEATH_ASSEMBLY	-0.0213128	0.338683	-1.9	0.0575196	0.127064	-5.22059
GOBP_SPERM_FLAGELLUM_ASSEMBLY	-0.0225474	0.219988	-1.63539	0.102063	0.194881	-5.68432
GOBP_SPERM_EJACULATION	-0.0786926	0.27257	-3.35599	0.00079971	0.00413157	-1.43219
GOBP_SPERM_EGG_RECOGNITION	0.0542862	-0.0843537	3.0681	0.00217165	0.00919135	-2.34694
GOBP_SPERM_DNA_CONDENSATION	-0.005144	0.168152	-0.263248	0.792376	0.85798	-6.97637
GOBP_SPERM_CAPACITATION	-0.00578683	0.128142	-0.359718	0.719081	0.806505	-6.94655
GOBP_SPECIFICATION_OF_SYMMETRY	-0.0178493	-0.0557997	-1.94779	0.0515242	0.116186	-5.12946
GOBP_SPECIFICATION_OF_ANIMAL_ORGAN_IDENTITY	-0.04359	-0.117008	-2.12092	0.0340027	0.0833619	-4.7804
GOBP_SOMITOGENESIS	-0.0135336	-0.0808636	-1.07438	0.282729	0.418337	-6.43814
GOBP_SOMITE_SPECIFICATION	-0.0380439	-0.211876	-1.62795	0.103631	0.197153	-5.69635
GOBP_SOMITE_ROSTRAL_CAUDAL_AXIS_SPECIFICATION	0.04327	-0.0121736	1.88806	0.0591054	0.12986	-5.24301
GOBP_SOMITE_DEVELOPMENT	-0.0211825	-0.0415039	-1.94017	0.0524443	0.118019	-5.14415
GOBP_SOMATOSTATIN_RECEPTOR_SIGNALING_PATHWAY	-0.00118211	0.588082	-0.152783	0.878579	0.920104	-6.99917
GOBP_SOMATIC_STEM_CELL_POPULATION_MAINTENANCE	-0.00687877	-0.222059	-0.464911	0.642026	0.748868	-6.90352
GOBP_SOMATIC_STEM_CELL_DIVISION	-0.00937742	-0.101903	-0.337231	0.735964	0.818452	-6.95433
GOBP_SOMATIC_MOTOR_NEURON_DIFFERENTIATION	-0.0521865	-0.323585	-1.55439	0.120186	0.220679	-5.8124
GOBP_SOMATIC_DIVERSIFICATION_OF_T_CELL_RECEPTOR_GENES	0.03034	-0.0148583	0.629012	0.529384	0.65613	-6.81446
GOBP_SOMATIC_DIVERSIFICATION_OF_IMMUNOGLOBULINS_INVOLVED_IN_IMMUNE_RESPONSE	0.0316973	-0.148492	2.25179	0.024401	0.0643924	-4.49689
GOBP_SOMATIC_DIVERSIFICATION_OF_IMMUNOGLOBULINS	0.0430316	-0.131116	3.32653	0.00088894	0.00447549	-1.52956
GOBP_SOMATIC_DIVERSIFICATION_OF_IMMUNE_RECEPTORS_VIA_SOMATIC_MUTATION	0.100507	-0.0203376	4.3554	1.36849e-05	0.000143923	2.37413
GOBP_SOMATIC_DIVERSIFICATION_OF_IMMUNE_RECEPTORS	0.0645056	-0.113151	5.02092	5.41386e-07	8.74276e-06	5.44958
GOBP_SOFT_PALATE_DEVELOPMENT	-0.0191653	-0.429226	-2.1338	0.0329322	0.081256	-4.75324
GOBP_SODIUM_ION_TRANSPORT	-0.0404362	0.072946	-5.02563	5.28362e-07	8.56836e-06	5.47289
GOBP_SODIUM_ION_TRANSMEMBRANE_TRANSPORT	-0.0290088	0.0678934	-3.35498	0.000802625	0.00414107	-1.43554
GOBP_SODIUM_ION_IMPORT_ACROSS_PLASMA_MEMBRANE	-0.0346192	0.116549	-2.19483	0.0282452	0.0721875	-4.62237
GOBP_SODIUM_ION_HOMEOSTASIS	-0.0193385	0.106299	-1.73525	0.0827899	0.167076	-5.51746
GOBP_SODIUM_ION_EXPORT_ACROSS_PLASMA_MEMBRANE	-0.062018	-0.0224494	-2.94368	0.00326588	0.0128878	-2.71705
GOBP_SODIUM_INDEPENDENT_ORGANIC_ANION_TRANSPORT	-0.0424886	0.234849	-1.75236	0.0798052	0.162759	-5.48788
GOBP_SODIUM_DEPENDENT_PHOSPHATE_TRANSPORT	-0.0563822	0.0542077	-1.35653	0.175023	0.294625	-6.09799
GOBP_SNRNA_TRANSPORT	0.0795139	-0.203992	1.91241	0.0559094	0.124256	-5.19714
GOBP_SNRNA_TRANSCRIPTION_BY_RNA_POLYMERASE_III	0.0554075	-0.268128	1.76056	0.0784056	0.160738	-5.4736
GOBP_SNRNA_TRANSCRIPTION_BY_RNA_POLYMERASE_II	0.0493432	-0.274241	1.96735	0.0492262	0.112253	-5.09151
GOBP_SNRNA_TRANSCRIPTION	0.0299094	-0.26658	1.28395	0.199248	0.324688	-6.19302
GOBP_SNRNA_PROCESSING	0.00121415	-0.183295	0.0555554	0.955699	0.97249	-7.00922
GOBP_SNRNA_MODIFICATION	0.0967408	-0.148445	2.60624	0.00919511	0.0296112	-3.64405
GOBP_SNRNA_METABOLIC_PROCESS	0.0279134	-0.221346	1.70953	0.0874464	0.174372	-5.56137
GOBP_SNORNA_LOCALIZATION	0.0282008	-0.752661	2.38448	0.017159	0.0487915	-4.19214
GOBP_SNO_S_RNA_PROCESSING	0.0131504	-0.276144	0.61254	0.540223	0.665281	-6.8246
GOBP_SNO_S_RNA_METABOLIC_PROCESS	0.024901	-0.288121	1.19721	0.231312	0.361493	-6.29976
GOBP_SNARE_COMPLEX_ASSEMBLY	-0.0442212	-0.111172	-1.64969	0.0991019	0.190702	-5.66103
GOBP_SMOOTHENED_SIGNALING_PATHWAY_INVOLVED_IN_VENTRAL_SPINAL_CORD_PATTERNING	-0.0343185	-0.0345018	-1.11178	0.266315	0.399957	-6.39759
GOBP_SMOOTHENED_SIGNALING_PATHWAY_INVOLVED_IN_DORSAL_VENTRAL_NEURAL_TUBE_PATTERNING	-0.0549113	-0.236434	-1.91885	0.0550887	0.122786	-5.18491
GOBP_SMOOTHENED_SIGNALING_PATHWAY	-0.00541353	-0.119343	-0.521411	0.602115	0.717348	-6.87587
GOBP_SMOOTH_MUSCLE_TISSUE_DEVELOPMENT	0.0195546	-0.141633	0.788226	0.430621	0.567748	-6.70252
GOBP_SMOOTH_MUSCLE_CONTRACTION	-0.00231357	-0.0639194	-0.213764	0.830744	0.884971	-6.98808
GOBP_SMOOTH_MUSCLE_CELL_PROLIFERATION	0.0124991	-0.137048	1.11302	0.265781	0.399398	-6.39622
GOBP_SMOOTH_MUSCLE_CELL_MIGRATION	-0.0259683	-0.168838	-1.84748	0.0647669	0.13956	-5.31815
GOBP_SMOOTH_MUSCLE_CELL_MATRIX_ADHESION	-0.15924	-0.224467	-4.89074	1.05239e-06	1.55298e-05	4.81413
GOBP_SMOOTH_MUSCLE_CELL_DIFFERENTIATION	-0.0319492	-0.120998	-1.938	0.0527082	0.118405	-5.14832
GOBP_SMOOTH_MUSCLE_CELL_CHEMOTAXIS	0.0578191	-0.323882	1.63745	0.101631	0.194275	-5.68096
GOBP_SMOOTH_MUSCLE_CELL_APOPTOTIC_PROCESS	0.0162534	-0.0767262	0.829757	0.406736	0.545083	-6.66919
GOBP_SMOOTH_MUSCLE_ADAPTATION	0.165757	0.0569173	3.28348	0.001036	0.00503807	-1.67028
GOBP_SMALL_RNA_LOADING_ONTO_RISC	0.124537	-0.202597	3.53344	0.000415793	0.00242457	-0.827817
GOBP_SMALL_NUCLEOLAR_RIBONUCLEOPROTEIN_COMPLEX_ASSEMBLY	0.0783577	-0.333417	3.56872	0.000363817	0.00217923	-0.703974
GOBP_SMALL_MOLECULE_METABOLIC_PROCESS	0.00386448	-0.109452	1.06148	0.288548	0.424338	-6.4518
GOBP_SMALL_MOLECULE_CATABOLIC_PROCESS	0.006377	-0.0766249	1.11898	0.263228	0.396644	-6.38962
GOBP_SMALL_MOLECULE_BIOSYNTHETIC_PROCESS	0.00472185	-0.0773872	0.997137	0.318771	0.456157	-6.51751
GOBP_SMALL_GTPASE_MEDIATED_SIGNAL_TRANSDUCTION	-0.00323625	-0.160136	-0.460868	0.644924	0.750997	-6.90537
GOBP_SMAD_PROTEIN_SIGNAL_TRANSDUCTION	-0.0152735	-0.0569453	-1.09896	0.271865	0.406005	-6.41164
GOBP_SMAD_PROTEIN_COMPLEX_ASSEMBLY	0.0666308	-0.187488	2.15471	0.0312566	0.0778685	-4.70882
GOBP_SLEEP	-0.0455702	0.312432	-2.64524	0.00820178	0.0271969	-3.54265
GOBP_SKIN_MORPHOGENESIS	-0.0694011	-0.150125	-2.08869	0.0368117	0.0887791	-4.84762
GOBP_SKIN_EPIDERMIS_DEVELOPMENT	-0.0407339	-0.0930267	-3.36652	0.000769907	0.00400987	-1.3972
GOBP_SKIN_DEVELOPMENT	-0.0161167	-0.055533	-2.10072	0.0357405	0.0867116	-4.82264
GOBP_SKELETAL_SYSTEM_MORPHOGENESIS	-0.0373133	-0.0311535	-4.04449	5.3633e-05	0.000456503	1.08526
GOBP_SKELETAL_SYSTEM_DEVELOPMENT	-0.0140647	-0.0861506	-1.82732	0.0677418	0.144307	-5.35487
GOBP_SKELETAL_MYOFIBRIL_ASSEMBLY	-0.0791054	-0.0186398	-2.3629	0.0181898	0.051007	-4.24288
GOBP_SKELETAL_MUSCLE_TISSUE_REGENERATION	-0.0331288	-0.01011	-1.83244	0.0669749	0.14295	-5.34557
GOBP_SKELETAL_MUSCLE_TISSUE_GROWTH	-0.089472	0.039585	-3.99794	6.52888e-05	0.00053612	0.900443
GOBP_SKELETAL_MUSCLE_THIN_FILAMENT_ASSEMBLY	-0.0298655	0.352997	-2.51642	0.0119022	0.0363819	-3.87189
GOBP_SKELETAL_MUSCLE_SATELLITE_CELL_DIFFERENTIATION	-0.0384242	0.0826817	-1.24585	0.212907	0.339902	-6.24082
GOBP_SKELETAL_MUSCLE_SATELLITE_CELL_ACTIVATION	-0.0315694	0.0839021	-1.27642	0.201896	0.327826	-6.20259
GOBP_SKELETAL_MUSCLE_ORGAN_DEVELOPMENT	-0.00218659	-0.136127	-0.232603	0.816084	0.875041	-6.98391
GOBP_SKELETAL_MUSCLE_FIBER_DIFFERENTIATION	0.109283	0.0572382	4.0194	5.96455e-05	0.000494031	0.985379
GOBP_SKELETAL_MUSCLE_CONTRACTION	-0.0537124	0.0984942	-3.82398	0.000133728	0.00096272	0.228459
GOBP_SKELETAL_MUSCLE_CELL_PROLIFERATION	-0.00200669	-0.144097	-0.096808	0.922885	0.950669	-7.00611
GOBP_SKELETAL_MUSCLE_CELL_DIFFERENTIATION	0.023068	-0.0534259	1.26021	0.207684	0.334334	-6.22298
GOBP_SKELETAL_MUSCLE_ATROPHY	-0.050085	0.141722	-1.65491	0.0980375	0.189223	-5.65247
GOBP_SKELETAL_MUSCLE_ADAPTATION	-0.0792344	0.221394	-4.09624	4.29967e-05	0.000377655	1.29324
GOBP_SKELETAL_MUSCLE_ACETYLCHOLINE_GATED_CHANNEL_CLUSTERING	0.0596205	-0.117877	2.16371	0.030558	0.076524	-4.68956
GOBP_SISTER_CHROMATID_SEGREGATION	0.0490835	-0.0957649	4.83325	1.40424e-06	2.01057e-05	4.53875
GOBP_SISTER_CHROMATID_COHESION	0.0324476	-0.138618	2.03594	0.0418362	0.0982213	-4.95544
GOBP_SINOATRIAL_NODE_DEVELOPMENT	-0.00900115	-0.0495329	-0.256415	0.797647	0.861991	-6.97813
GOBP_SINOATRIAL_NODE_CELL_DIFFERENTIATION	0.027003	-0.0896077	0.641277	0.521387	0.649352	-6.80673
GOBP_SINOATRIAL_NODE_CELL_DEVELOPMENT	0.0253049	-0.111281	0.576788	0.564122	0.686236	-6.8457
GOBP_SINGLE_STRANDED_VIRAL_RNA_REPLICATION_VIA_DOUBLE_STRANDED_DNA_INTERMEDIATE	0.014539	-0.157986	0.790357	0.429376	0.566856	-6.70085
GOBP_SINGLE_STRAND_BREAK_REPAIR	0.0592679	-0.0476707	1.96047	0.0500246	0.11367	-5.1049
GOBP_SINGLE_FERTILIZATION	0.0292333	-0.00886045	3.4802	0.000507508	0.00284937	-1.0124
GOBP_SIGNALING_RECEPTOR_LIGAND_PRECURSOR_PROCESSING	0.000401083	-0.00572335	0.0241742	0.980715	0.988802	-7.01047
GOBP_SIGNAL_TRANSDUCTION_INVOLVED_IN_REGULATION_OF_GENE_EXPRESSION	-0.0670179	0.174428	-3.61678	0.000302738	0.00186712	-0.533297
GOBP_SIGNAL_TRANSDUCTION_IN_RESPONSE_TO_DNA_DAMAGE	0.0224497	-0.221209	2.7143	0.00667601	0.0230297	-3.35941
GOBP_SIGNAL_TRANSDUCTION_IN_ABSENCE_OF_LIGAND	0.0581913	-0.219207	4.71812	2.47871e-06	3.26943e-05	3.99691
GOBP_SIGNAL_TRANSDUCTION_BY_P53_CLASS_MEDIATOR	-0.00505464	-0.190123	-0.554608	0.5792	0.698759	-6.85815
GOBP_SIGNAL_RELEASE	-0.0136135	-0.0614879	-2.807	0.00502981	0.0183798	-3.10606
GOBP_SIGNAL_PEPTIDE_PROCESSING	0.127963	-0.103587	3.73622	0.000189955	0.00128634	-0.0993304
GOBP_SIGNAL_COMPLEX_ASSEMBLY	-0.0394223	-0.110608	-1.19518	0.232102	0.362433	-6.30216
GOBP_SIALYLATION	-0.0499768	0.116644	-2.92967	0.00341636	0.0133857	-2.75776
GOBP_SIALIC_ACID_TRANSPORT	-0.0368564	0.388082	-1.46106	0.144093	0.254566	-5.95194
GOBP_SHORT_TERM_MEMORY	0.082958	-0.230379	3.69489	0.000223538	0.00145802	-0.251085
GOBP_SHORT_CHAIN_FATTY_ACID_METABOLIC_PROCESS	-0.0503832	-0.0153123	-2.38423	0.017171	0.0488074	-4.19274
GOBP_SHORT_CHAIN_FATTY_ACID_CATABOLIC_PROCESS	-0.00518404	-0.156722	-0.145926	0.883989	0.92393	-7.00019
GOBP_SEX_DIFFERENTIATION	-0.0105713	-0.0618358	-1.33958	0.180474	0.301103	-6.12065
GOBP_SEX_DETERMINATION	0.00395631	-0.048079	0.169773	0.865199	0.910344	-6.99645
GOBP_SERTOLI_CELL_DIFFERENTIATION	0.0659483	-0.0868537	2.58695	0.00972512	0.0310583	-3.69366
GOBP_SERTOLI_CELL_DEVELOPMENT	0.0941155	-0.0520636	3.26349	0.00111166	0.00532199	-1.73499
GOBP_SEROTONIN_UPTAKE	-0.118977	0.190673	-4.81023	1.57481e-06	2.2177e-05	4.42936
GOBP_SEROTONIN_TRANSPORT	-0.0456433	-0.143405	-3.42179	0.000629638	0.00339168	-1.2117
GOBP_SEROTONIN_SECRETION	0.00339168	-0.351645	0.305123	0.760292	0.835572	-6.96456
GOBP_SEROTONIN_RECEPTOR_SIGNALING_PATHWAY	-0.0493514	0.296561	-3.16086	0.00158724	0.00705599	-2.06111
GOBP_SEROTONIN_METABOLIC_PROCESS	0.0154379	0.0448932	0.531828	0.594881	0.712322	-6.87043
GOBP_SERINE_TRANSPORT	-0.0504889	-0.0883328	-1.74492	0.0810922	0.164599	-5.50078
GOBP_SERINE_PHOSPHORYLATION_OF_STAT_PROTEIN	0.0154173	-0.190913	0.532929	0.594119	0.711963	-6.86985
GOBP_SERINE_FAMILY_AMINO_ACID_METABOLIC_PROCESS	-0.0311483	-0.0326456	-2.30076	0.0214668	0.0580409	-4.38643
GOBP_SERINE_FAMILY_AMINO_ACID_CATABOLIC_PROCESS	-0.0694043	0.0884408	-2.90981	0.0036406	0.0141349	-2.81517
GOBP_SERINE_FAMILY_AMINO_ACID_BIOSYNTHETIC_PROCESS	-0.0449368	-0.00077218	-2.20655	0.0274136	0.0703186	-4.59679
GOBP_SEQUESTERING_OF_ZINC_ION	-0.0259586	-0.0872795	-0.604979	0.545235	0.669527	-6.82917
GOBP_SEQUESTERING_OF_TRIGLYCERIDE	0.00287818	-0.166147	0.128878	0.897462	0.93302	-7.00251
GOBP_SEQUESTERING_OF_METAL_ION	-0.151441	-0.0823083	-4.15263	3.3696e-05	0.000306582	1.52286
GOBP_SEQUESTERING_OF_IRON_ION	-0.277258	-0.0872153	-4.863	1.21003e-06	1.75865e-05	4.68084
GOBP_SEQUESTERING_OF_EXTRACELLULAR_LIGAND_FROM_RECEPTOR	-0.0656444	-0.124517	-1.99547	0.0460738	0.106291	-5.03629
GOBP_SEQUESTERING_OF_CALCIUM_ION	0.0391667	-0.0665511	4.1603	3.25899e-05	0.000298502	1.55433
GOBP_SEQUESTERING_OF_BMP_IN_EXTRACELLULAR_MATRIX	-0.153216	0.148951	-2.83311	0.0046376	0.0171995	-3.03316
GOBP_SEQUESTERING_OF_ACTIN_MONOMERS	0.02028	-0.119637	0.572348	0.567125	0.68894	-6.84823
GOBP_SEPTUM_PRIMUM_DEVELOPMENT	0.0542598	-0.14565	1.72358	0.0848771	0.170483	-5.53746
GOBP_SENSORY_SYSTEM_DEVELOPMENT	-0.0412473	-0.0955151	-6.2183	5.65319e-10	1.91835e-08	12.0625
GOBP_SENSORY_PERCEPTION_OF_UMAMI_TASTE	-0.0548275	0.449772	-2.646	0.00818344	0.0271829	-3.54066
GOBP_SENSORY_PERCEPTION_OF_TEMPERATURE_STIMULUS	-0.0400565	0.108834	-2.16555	0.0304164	0.0762936	-4.6856
GOBP_SENSORY_PERCEPTION_OF_TASTE	-0.014085	-0.277	-2.89063	0.00386971	0.0148042	-2.87022
GOBP_SENSORY_PERCEPTION_OF_SWEET_TASTE	-0.0576841	0.312706	-2.75399	0.00591955	0.0209071	-3.25198
GOBP_SENSORY_PERCEPTION_OF_SOUR_TASTE	-0.0239272	0.298468	-1.75347	0.0796144	0.162542	-5.48595
GOBP_SENSORY_PERCEPTION_OF_SMELL	-0.0161537	-0.000757829	-2.53007	0.0114501	0.0353082	-3.8378
GOBP_SENSORY_PERCEPTION_OF_PAIN	-0.0421843	0.0108374	-3.85388	0.000118466	0.000873247	0.341821
GOBP_SENSORY_PERCEPTION_OF_MECHANICAL_STIMULUS	-0.0410132	0.0103039	-5.13545	2.97714e-07	5.21444e-06	6.02222
GOBP_SENSORY_PERCEPTION_OF_LIGHT_STIMULUS	-0.0301733	0.148721	-3.73009	0.000194616	0.00130586	-0.121938
GOBP_SENSORY_PERCEPTION_OF_CHEMICAL_STIMULUS	-0.0115927	-0.102059	-2.50755	0.0122045	0.0370706	-3.89396
GOBP_SENSORY_PERCEPTION_OF_BITTER_TASTE	-0.0121163	-0.47495	-2.72041	0.00655409	0.0226802	-3.34297
GOBP_SENSORY_PERCEPTION	-0.0242264	0.03826	-5.17596	2.40244e-07	4.36462e-06	6.2278
GOBP_SENSORY_ORGAN_MORPHOGENESIS	-0.0307419	-0.0409976	-4.13755	3.59754e-05	0.000325638	1.46117
GOBP_SENSORY_ORGAN_DEVELOPMENT	-0.0381281	-0.055158	-6.61695	4.25956e-11	1.77359e-09	14.5698
GOBP_SEMINIFEROUS_TUBULE_DEVELOPMENT	0.0376582	-0.12422	1.30979	0.190356	0.313784	-6.15978
GOBP_SEMICIRCULAR_CANAL_MORPHOGENESIS	-0.0515207	0.111445	-1.36298	0.172981	0.292273	-6.08929
GOBP_SEMICIRCULAR_CANAL_DEVELOPMENT	-0.0442295	0.0407969	-1.32122	0.18652	0.309248	-6.14488
GOBP_SEMI_LUNAR_VALVE_DEVELOPMENT	-0.0191382	-0.180599	-0.973063	0.330593	0.469152	-6.54103
GOBP_SEMAPHORIN_PLEXIN_SIGNALING_PATHWAY_INVOLVED_IN_NEURON_PROJECTION_GUIDANCE	-0.0130849	-0.071188	-0.494277	0.621143	0.732029	-6.88954
GOBP_SEMAPHORIN_PLEXIN_SIGNALING_PATHWAY	-0.022448	-0.0390163	-1.25495	0.209585	0.336217	-6.22954
GOBP_SELF_PROTEOLYSIS	-0.0622118	-0.045195	-2.31644	0.0205952	0.0562769	-4.35058
GOBP_SELECTIVE_AUTOPHAGY	0.0180666	-0.179053	1.25989	0.207799	0.33438	-6.22338
GOBP_SEGMENTATION	-0.00698122	-0.0557101	-0.6331	0.526712	0.65423	-6.8119
GOBP_SEGMENT_SPECIFICATION	0.00906134	-0.121217	0.469815	0.638518	0.747151	-6.90124
GOBP_SECRETORY_GRANULE_ORGANIZATION	0.0254744	-0.0968323	1.28016	0.200577	0.326373	-6.19784
GOBP_SECRETORY_GRANULE_LOCALIZATION	6.14476e-05	-0.00652975	0.00225614	0.9982	0.999446	-7.01075
GOBP_SECRETION_OF_LYSOSOMAL_ENZYMES	0.014708	-0.157586	0.390606	0.696113	0.791229	-6.93506
GOBP_SECRETION_BY_TISSUE	-0.0319929	0.086248	-2.31096	0.020896	0.056857	-4.36313
GOBP_SECRETION	0.00394558	-0.082849	1.07384	0.282971	0.418592	-6.43871
GOBP_SECONDARY_PALATE_DEVELOPMENT	-0.0484884	-0.283866	-2.99205	0.00279158	0.0113465	-2.57499
GOBP_SECONDARY_METABOLITE_BIOSYNTHETIC_PROCESS	-0.028877	0.0111489	-1.82041	0.0687872	0.146028	-5.36736
GOBP_SECONDARY_METABOLIC_PROCESS	0.00452429	-0.0420708	0.383497	0.701376	0.795567	-6.93779
GOBP_SECONDARY_HEART_FIELD_SPECIFICATION	-0.074806	-0.200248	-2.168	0.0302297	0.0760254	-4.68035
GOBP_SECONDARY_ALCOHOL_METABOLIC_PROCESS	0.0138562	-0.14168	1.51378	0.130176	0.23467	-5.87418
GOBP_SECOND_MESSENGER_MEDIATED_SIGNALING	-0.00568186	-0.0289138	-0.843499	0.39901	0.537621	-6.65778
GOBP_SEBACEOUS_GLAND_DEVELOPMENT	0.0648171	-0.0793192	1.88633	0.0593382	0.13026	-5.24625
GOBP_SCHWANN_CELL_PROLIFERATION	-0.0224867	-0.159986	-0.633739	0.526295	0.653879	-6.8115
GOBP_SCHWANN_CELL_DIFFERENTIATION	-0.0305892	-0.0958238	-1.83387	0.0667626	0.142576	-5.34297
GOBP_SCHWANN_CELL_DEVELOPMENT	-0.0324382	-0.100319	-1.81099	0.0702336	0.147978	-5.38432
GOBP_SCF_DEPENDENT_PROTEASOMAL_UBIQUITIN_DEPENDENT_PROTEIN_CATABOLIC_PROCESS	0.00344265	-0.125974	0.223433	0.823212	0.880356	-6.98599
GOBP_SCARNA_LOCALIZATION_TO_CAJAL_BODY	0.149336	-0.0929878	3.00622	0.00266501	0.0108674	-2.53292
GOBP_SATELLITE_CELL_ACTIVATION_INVOLVED_IN_SKELETAL_MUSCLE_REGENERATION	-0.0231178	-0.0764588	-0.5409	0.588613	0.707236	-6.8656
GOBP_SARCOPLASMIC_RETICULUM_CALCIUM_ION_TRANSPORT	0.0393326	-0.0975567	2.72111	0.00654038	0.0226584	-3.3411
GOBP_SARCOMERE_ORGANIZATION	-0.031638	0.0860931	-2.00193	0.045374	0.104992	-5.0235
GOBP_SALIVARY_GLAND_DEVELOPMENT	-0.0050473	-0.174276	-0.275253	0.783139	0.85157	-6.97316
GOBP_SALIVA_SECRETION	-0.0385407	0.372303	-2.33678	0.0195098	0.0539814	-4.30369
GOBP_SA_NODE_CELL_TO_ATRIAL_CARDIAC_MUSCLE_CELL_SIGNALING	0.128623	0.0455267	5.19725	2.14496e-07	3.99096e-06	6.33651
GOBP_SA_NODE_CELL_TO_ATRIAL_CARDIAC_MUSCLE_CELL_COMMUNICATION	0.0779535	0.0706391	3.72006	0.000202481	0.00134342	-0.158879
GOBP_S_SHAPED_BODY_MORPHOGENESIS	0.0292755	-0.29503	0.910433	0.36266	0.500666	-6.59954
GOBP_S_ADENOSYLMETHIONINE_METABOLIC_PROCESS	0.0170706	-0.159772	0.697797	0.485353	0.617861	-6.76918
GOBP_S_ADENOSYLMETHIONINE_CYCLE	0.0424831	-0.182744	1.16627	0.243591	0.374901	-6.33603
GOBP_RUFFLE_ORGANIZATION	0.019095	-0.220911	1.52909	0.126339	0.229196	-5.85109
GOBP_RUFFLE_ASSEMBLY	0.0239891	-0.249661	1.92238	0.0546441	0.122007	-5.17821
GOBP_RRNA_TRANSPORT	0.104836	-0.101872	2.48438	0.0130267	0.038984	-3.95124
GOBP_RRNA_TRANSCRIPTION	0.0703595	-0.155604	3.48535	0.000497861	0.00280338	-0.994644
GOBP_RRNA_PSEUDOURIDINE_SYNTHESIS	0.0737667	-0.114234	2.16925	0.0301348	0.0759333	-4.67767
GOBP_RRNA_MODIFICATION	0.0707757	-0.127124	3.60669	0.0003147	0.00193466	-0.569307
GOBP_RRNA_METHYLATION	0.0643614	-0.130722	3.10973	0.00188852	0.00820489	-2.21972
GOBP_RRNA_METABOLIC_PROCESS	-0.0140056	-0.184166	-1.13603	0.256025	0.388073	-6.37055
GOBP_RRNA_CATABOLIC_PROCESS	0.0408389	-0.169799	1.90158	0.0573131	0.126754	-5.21762
GOBP_RRNA_BASE_METHYLATION	0.0896494	-0.150546	2.4957	0.0126193	0.0380604	-3.92334
GOBP_RRNA_5_END_PROCESSING	0.0450562	-0.177967	1.25074	0.211118	0.337675	-6.23477
GOBP_RRNA_3_END_PROCESSING	-0.0612117	-0.161897	-1.9847	0.0472598	0.108572	-5.05752
GOBP_ROUNDABOUT_SIGNALING_PATHWAY	-0.0595943	-0.180538	-1.37762	0.168412	0.286502	-6.06939
GOBP_ROSTROCAUDAL_NEURAL_TUBE_PATTERNING	0.0376134	0.287995	1.59077	0.111757	0.208593	-5.75568
GOBP_ROOF_OF_MOUTH_DEVELOPMENT	-0.0239493	-0.153483	-1.90585	0.056756	0.125883	-5.20956
GOBP_RNA_SURVEILLANCE	0.0359682	-0.307509	1.61537	0.106325	0.201185	-5.71657
GOBP_RNA_STABILIZATION	0.061749	-0.0978538	4.05633	5.09994e-05	0.00043747	1.13262
GOBP_RNA_SPLICING_VIA_TRANSESTERIFICATION_REACTIONS	0.0522318	-0.237197	4.57271	4.99063e-06	6.07312e-05	3.33099
GOBP_RNA_SPLICING_VIA_ENDONUCLEOLYTIC_CLEAVAGE_AND_LIGATION	0.026415	-0.592204	1.9402	0.0524402	0.118019	-5.14409
GOBP_RNA_SPLICING	0.0426492	-0.23914	4.10719	4.10178e-05	0.000362755	1.33761
GOBP_RNA_SECONDARY_STRUCTURE_UNWINDING	0.0461196	-0.566762	2.96546	0.00304382	0.0121485	-2.65335
GOBP_RNA_PROCESSING	0.0222155	-0.206801	2.49423	0.0126716	0.0381733	-3.92697
GOBP_RNA_POLYMERASE_II_PREINITIATION_COMPLEX_ASSEMBLY	0.0856872	-0.191754	4.1967	2.77948e-05	0.000263026	1.70445
GOBP_RNA_POLYMERASE_I_PREINITIATION_COMPLEX_ASSEMBLY	0.101185	-0.314455	3.77835	0.000160646	0.00112292	0.057085
GOBP_RNA_POLYADENYLATION	0.0237809	-0.322121	1.61459	0.106494	0.201455	-5.71782
GOBP_RNA_PHOSPHODIESTER_BOND_HYDROLYSIS_EXONUCLEOLYTIC	0.0238226	-0.18173	1.35294	0.176166	0.295713	-6.10281
GOBP_RNA_PHOSPHODIESTER_BOND_HYDROLYSIS_ENDONUCLEOLYTIC	-0.00849503	-0.276504	-0.951077	0.341635	0.479783	-6.56202
GOBP_RNA_PHOSPHODIESTER_BOND_HYDROLYSIS	0.0117257	-0.227448	1.37019	0.170722	0.289368	-6.07952
GOBP_RNA_MODIFICATION	0.050487	-0.139137	5.12188	3.19772e-07	5.51053e-06	5.95373
GOBP_RNA_METHYLATION	0.043642	-0.148113	3.16081	0.00158751	0.00705599	-2.06126
GOBP_RNA_MEDIATED_GENE_SILENCING_BY_INHIBITION_OF_TRANSLATION	0.040648	-0.173954	1.54926	0.121416	0.222074	-5.82031
GOBP_RNA_LOCALIZATION	0.0486553	-0.264418	4.90824	9.63342e-07	1.4409e-05	4.89859
GOBP_RNA_INTERFERENCE	0.0786897	-0.200023	2.7444	0.00609485	0.0214551	-3.27808
GOBP_RNA_IMPORT_INTO_MITOCHONDRION	0.0260729	-0.274817	0.879884	0.378986	0.517153	-6.62667
GOBP_RNA_GUANINE_N7_METHYLATION	0.142397	-0.105059	3.25455	0.00114714	0.00546132	-1.76382
GOBP_RNA_EXPORT_FROM_NUCLEUS	0.0521127	-0.217462	4.04623	5.3238e-05	0.000454144	1.09221
GOBP_RNA_DESTABILIZATION	0.0251988	-0.23974	2.1749	0.029708	0.075005	-4.6655
GOBP_RNA_DEPENDENT_DNA_BIOSYNTHETIC_PROCESS	0.0721484	-0.130723	4.51934	6.42017e-06	7.57344e-05	3.09171
GOBP_RNA_DECAPPING	-0.0436934	-0.238088	-2.3074	0.021094	0.0571736	-4.37129
GOBP_RNA_CATABOLIC_PROCESS	0.0370377	-0.225773	4.16665	3.17001e-05	0.000292439	1.58043
GOBP_RNA_CAPPING	0.0483402	-0.170424	1.35653	0.175023	0.294625	-6.09799
GOBP_RNA_5_END_PROCESSING	0.0264836	-0.323974	1.59541	0.110715	0.207201	-5.74834
GOBP_RNA_3_URIDYLATION	-0.0105558	-0.194322	-0.232822	0.815914	0.875036	-6.98386
GOBP_RNA_3_END_PROCESSING	0.0255239	-0.232255	2.14342	0.0321521	0.0796614	-4.73286
GOBP_RIGHTING_REFLEX	-0.157354	-0.142177	-4.21822	2.52832e-05	0.000242536	1.79383
GOBP_RIG_I_SIGNALING_PATHWAY	0.0825553	-0.316781	4.76424	1.9771e-06	2.70508e-05	4.2124
GOBP_RIBOSOME_DISASSEMBLY	0.0764806	-0.255054	2.47834	0.0132489	0.0395415	-3.96609
GOBP_RIBOSOME_BIOGENESIS	-0.0207018	-0.179314	-1.55564	0.119888	0.220353	-5.81047
GOBP_RIBOSOME_ASSOCIATED_UBIQUITIN_DEPENDENT_PROTEIN_CATABOLIC_PROCESS	0.0993586	-0.175207	2.58211	0.00986226	0.0314311	-3.70604
GOBP_RIBOSOME_ASSEMBLY	-0.133619	-0.0533516	-4.70288	2.66987e-06	3.49762e-05	3.92614
GOBP_RIBOSOMAL_SUBUNIT_EXPORT_FROM_NUCLEUS	0.0656342	-0.161636	2.21557	0.0267886	0.0691763	-4.57704
GOBP_RIBOSOMAL_SMALL_SUBUNIT_EXPORT_FROM_NUCLEUS	0.0226807	-0.0964366	0.600453	0.548245	0.672259	-6.83188
GOBP_RIBOSOMAL_SMALL_SUBUNIT_BIOGENESIS	-0.0749901	-0.192281	-3.78816	0.00015446	0.00108956	0.0937613
GOBP_RIBOSOMAL_SMALL_SUBUNIT_ASSEMBLY	-0.213165	-0.0358489	-5.35689	9.04424e-08	1.84306e-06	7.16547
GOBP_RIBOSOMAL_LARGE_SUBUNIT_EXPORT_FROM_NUCLEUS	0.141354	-0.137038	3.55401	0.000384703	0.00227601	-0.75576
GOBP_RIBOSOMAL_LARGE_SUBUNIT_BIOGENESIS	-0.0756342	-0.130367	-3.25363	0.00115084	0.00546254	-1.76677
GOBP_RIBOSOMAL_LARGE_SUBUNIT_ASSEMBLY	-0.223518	-0.0650336	-6.46256	1.18021e-10	4.63835e-09	13.5808
GOBP_RIBOSE_PHOSPHATE_METABOLIC_PROCESS	0.00861157	-0.0890053	1.26207	0.207013	0.333602	-6.22065
GOBP_RIBOSE_PHOSPHATE_BIOSYNTHETIC_PROCESS	0.0109232	-0.0842966	0.993213	0.320679	0.458036	-6.52138
GOBP_RIBONUCLEOTIDE_CATABOLIC_PROCESS	-0.0207028	-0.127331	-1.45916	0.144615	0.255087	-5.95469
GOBP_RIBONUCLEOSIDE_TRIPHOSPHATE_METABOLIC_PROCESS	0.0230585	-0.0731659	1.30437	0.192199	0.315943	-6.16682
GOBP_RIBONUCLEOSIDE_TRIPHOSPHATE_BIOSYNTHETIC_PROCESS	0.0216073	-0.0489817	1.1159	0.264545	0.39785	-6.39303
GOBP_RIBONUCLEOSIDE_MONOPHOSPHATE_METABOLIC_PROCESS	0.0364339	-0.126691	2.69439	0.00708722	0.0241028	-3.41271
GOBP_RIBONUCLEOSIDE_MONOPHOSPHATE_CATABOLIC_PROCESS	0.0406051	-0.00247824	1.75261	0.0797615	0.162713	-5.48744
GOBP_RIBONUCLEOSIDE_MONOPHOSPHATE_BIOSYNTHETIC_PROCESS	0.0164836	-0.143715	0.877974	0.380021	0.51829	-6.62834
GOBP_RIBONUCLEOSIDE_METABOLIC_PROCESS	0.0162758	-0.0391617	1.00529	0.314832	0.451611	-6.50941
GOBP_RIBONUCLEOSIDE_DIPHOSPHATE_METABOLIC_PROCESS	0.0125072	-0.101529	1.15893	0.24657	0.378462	-6.34449
GOBP_RIBONUCLEOSIDE_DIPHOSPHATE_CATABOLIC_PROCESS	0.0166607	-0.346916	0.50224	0.615532	0.728021	-6.88561
GOBP_RIBONUCLEOSIDE_DIPHOSPHATE_BIOSYNTHETIC_PROCESS	0.0366798	-0.0629364	1.07533	0.282306	0.418032	-6.43713
GOBP_RIBONUCLEOSIDE_CATABOLIC_PROCESS	-0.016782	0.143826	-1.04087	0.29801	0.433292	-6.47329
GOBP_RIBONUCLEOPROTEIN_COMPLEX_SUBUNIT_ORGANIZATION	0.00356235	-0.2331	0.312403	0.754754	0.832098	-6.96233
GOBP_RIBONUCLEOPROTEIN_COMPLEX_LOCALIZATION	0.00312063	-0.621706	0.2413	0.809337	0.870486	-6.98187
GOBP_RIBONUCLEOPROTEIN_COMPLEX_DISASSEMBLY	0.0361358	-0.193326	0.959365	0.337445	0.475895	-6.55416
GOBP_RIBONUCLEOPROTEIN_COMPLEX_BIOGENESIS	0.00502298	-0.215732	0.470904	0.63774	0.746356	-6.90074
GOBP_RIBOFLAVIN_TRANSPORT	-0.0417788	-0.212624	-1.60896	0.10772	0.203424	-5.72682
GOBP_RIBOFLAVIN_METABOLIC_PROCESS	-0.0103876	-0.332513	-0.355095	0.722541	0.809208	-6.94819
GOBP_RHYTHMIC_PROCESS	0.0122785	-0.111625	1.14014	0.254309	0.386227	-6.36591
GOBP_RHYTHMIC_BEHAVIOR	0.0130077	-0.100343	0.71407	0.475234	0.608904	-6.75778
GOBP_RHOMBOMERE_DEVELOPMENT	0.0643456	0.09153	2.26114	0.0238152	0.0630407	-4.47598
GOBP_RHODOPSIN_MEDIATED_SIGNALING_PATHWAY	-0.0397172	0.0592527	-1.89762	0.0578328	0.127573	-5.22507
GOBP_RHO_PROTEIN_SIGNAL_TRANSDUCTION	-0.00638462	-0.192024	-0.586063	0.557873	0.680598	-6.84035
GOBP_REVERSIBLE_DIFFERENTIATION	-0.000236853	-0.110673	-0.00574007	0.99542	0.998012	-7.01074
GOBP_REVERSE_CHOLESTEROL_TRANSPORT	-0.0248003	-0.185598	-1.2979	0.194413	0.318291	-6.17517
GOBP_RETROGRADE_VESICLE_MEDIATED_TRANSPORT_GOLGI_TO_ENDOPLASMIC_RETICULUM	0.0755667	-0.223616	4.11941	3.89132e-05	0.000348544	1.38722
GOBP_RETROGRADE_TRANSPORT_VESICLE_RECYCLING_WITHIN_GOLGI	-0.0298615	-0.296306	-0.993074	0.320746	0.458047	-6.52152
GOBP_RETROGRADE_TRANSPORT_ENDOSOME_TO_GOLGI	0.0255152	-0.235553	2.00009	0.0455723	0.105355	-5.02714
GOBP_RETROGRADE_TRANS_SYNAPTIC_SIGNALING_BY_LIPID	0.122489	-0.0841575	2.63645	0.0084169	0.0277311	-3.56564
GOBP_RETROGRADE_TRANS_SYNAPTIC_SIGNALING	0.164709	-0.196345	3.9827	6.96001e-05	0.00056257	0.840392
GOBP_RETROGRADE_AXONAL_TRANSPORT	0.0562583	-0.0653101	2.26695	0.0234574	0.0622649	-4.46294
GOBP_RETINOL_METABOLIC_PROCESS	-0.0670573	-0.213295	-4.97528	6.84693e-07	1.08746e-05	5.22494
GOBP_RETINOIC_ACID_RECEPTOR_SIGNALING_PATHWAY	0.0164908	-0.295045	1.17119	0.241605	0.373088	-6.33032
GOBP_RETINOIC_ACID_METABOLIC_PROCESS	-0.00345405	0.0875544	-0.157715	0.874691	0.917074	-6.99841
GOBP_RETINOIC_ACID_CATABOLIC_PROCESS	0.0963036	0.256306	3.21146	0.00133326	0.00612409	-1.90162
GOBP_RETINAL_ROD_CELL_DIFFERENTIATION	-0.0608993	-0.0196684	-2.55769	0.0105811	0.0332813	-3.7682
GOBP_RETINAL_ROD_CELL_DEVELOPMENT	-0.0595128	-0.0311065	-2.22203	0.0263488	0.0683384	-4.56285
GOBP_RETINAL_PIGMENT_EPITHELIUM_DEVELOPMENT	-0.0178517	0.207221	-0.691559	0.489263	0.621708	-6.77348
GOBP_RETINAL_METABOLIC_PROCESS	-0.0594044	-0.297142	-3.09449	0.00198798	0.00854543	-2.26649
GOBP_RETINAL_GANGLION_CELL_AXON_GUIDANCE	-0.0589524	0.0451134	-3.0002	0.00271809	0.0110722	-2.5508
GOBP_RETINAL_CONE_CELL_DIFFERENTIATION	-0.0701832	0.154649	-2.96742	0.00302459	0.0120842	-2.64761
GOBP_RETINAL_CELL_PROGRAMMED_CELL_DEATH	0.0934503	-0.105691	2.49491	0.0126471	0.0381145	-3.92527
GOBP_RETINAL_CELL_APOPTOTIC_PROCESS	-0.159613	-0.0814356	-4.35672	1.36029e-05	0.000143342	2.37982
GOBP_RETINAL_BLOOD_VESSEL_MORPHOGENESIS	-0.13928	-0.0547526	-3.62212	0.000296574	0.00184086	-0.514177
GOBP_RETINA_VASCULATURE_MORPHOGENESIS_IN_CAMERA_TYPE_EYE	-0.0315678	-0.0215776	-1.05915	0.289607	0.425246	-6.45425
GOBP_RETINA_VASCULATURE_DEVELOPMENT_IN_CAMERA_TYPE_EYE	-0.101756	-0.0930134	-3.43339	0.000603398	0.00327769	-1.17239
GOBP_RETINA_MORPHOGENESIS_IN_CAMERA_TYPE_EYE	-0.0653149	-0.0206471	-4.93256	8.51504e-07	1.30142e-05	5.0165
GOBP_RETINA_LAYER_FORMATION	-0.0576557	-0.184129	-3.62065	0.000298263	0.00184688	-0.519455
GOBP_RETINA_HOMEOSTASIS	-0.0325546	-0.0419012	-2.86547	0.00419017	0.015822	-2.9419
GOBP_RETINA_DEVELOPMENT_IN_CAMERA_TYPE_EYE	-0.0663064	-0.0128276	-7.652	2.57732e-14	1.56324e-12	21.7854
GOBP_RETICULOPHAGY	9.15797e-05	-0.215019	0.00343322	0.997261	0.998817	-7.01075
GOBP_RESPONSE_TO_ZINC_ION	-0.111391	0.00157634	-6.74734	1.7701e-11	7.92736e-10	15.4228
GOBP_RESPONSE_TO_YEAST	-0.0285364	-0.179698	-0.495042	0.620603	0.732029	-6.88917
GOBP_RESPONSE_TO_XENOBIOTIC_STIMULUS	0.00122457	-0.0809874	0.227536	0.820021	0.878162	-6.98507
GOBP_RESPONSE_TO_X_RAY	0.0662258	-0.065339	3.4686	0.000529838	0.00295321	-1.05223
GOBP_RESPONSE_TO_WOUNDING	0.0103062	-0.13664	1.43428	0.151587	0.264719	-5.99039
GOBP_RESPONSE_TO_WATER_DEPRIVATION	-0.0591637	0.0557403	-2.18055	0.0292866	0.0741843	-4.6533
GOBP_RESPONSE_TO_WATER	-0.0436641	-0.117691	-1.52287	0.127888	0.231303	-5.8605
GOBP_RESPONSE_TO_VITAMIN_K	-0.0530331	0.0183509	-1.67663	0.0937084	0.183021	-5.61659
GOBP_RESPONSE_TO_VITAMIN_E	-0.0214624	-0.0809536	-0.67425	0.500199	0.63103	-6.78521
GOBP_RESPONSE_TO_VITAMIN_D	-0.0141431	-0.0752006	-0.654098	0.513094	0.642347	-6.79849
GOBP_RESPONSE_TO_VITAMIN_A	-0.0349052	0.0486008	-1.77861	0.0753958	0.155996	-5.44193
GOBP_RESPONSE_TO_VITAMIN	-0.0225144	-0.0491115	-1.84923	0.0645129	0.139278	-5.31493
GOBP_RESPONSE_TO_VIRUS	0.091106	-0.203135	13.2426	4.80277e-39	2.84582e-36	77.758
GOBP_RESPONSE_TO_UV_C	0.0724398	-0.132581	2.63755	0.00838965	0.0276769	-3.56276
GOBP_RESPONSE_TO_UV_B	-0.00599007	-0.136079	-0.25035	0.802333	0.865476	-6.97966
GOBP_RESPONSE_TO_UV_A	0.0157913	-0.199478	0.471594	0.637248	0.746006	-6.90041
GOBP_RESPONSE_TO_UV	0.0202459	-0.164842	1.84565	0.0650319	0.13999	-5.32149
GOBP_RESPONSE_TO_TYPE_I_INTERFERON	0.151912	-0.169587	9.3353	1.79136e-20	2.22563e-18	35.6655
GOBP_RESPONSE_TO_TUMOR_NECROSIS_FACTOR	0.0535406	-0.192025	6.71667	2.17934e-11	9.53835e-10	15.2207
GOBP_RESPONSE_TO_TUMOR_CELL	-0.0146963	-0.354021	-1.28928	0.197391	0.322277	-6.18622
GOBP_RESPONSE_TO_TRANSFORMING_GROWTH_FACTOR_BETA	-0.0126997	-0.117433	-1.04553	0.295855	0.431705	-6.46848
GOBP_RESPONSE_TO_TOXIC_SUBSTANCE	-0.00425372	-0.115074	-0.484992	0.627714	0.73776	-6.89405
GOBP_RESPONSE_TO_TOPOLOGICALLY_INCORRECT_PROTEIN	0.0549958	-0.293016	4.44247	9.18408e-06	0.000102381	2.75198
GOBP_RESPONSE_TO_THYROXINE	-0.0272529	-0.0389638	-0.764341	0.444718	0.580425	-6.72092
GOBP_RESPONSE_TO_THYROID_HORMONE	0.011944	-0.262647	0.86285	0.388283	0.526389	-6.6414
GOBP_RESPONSE_TO_THYROGLOBULIN_TRIIODOTHYRONINE	-0.0192499	-0.190837	-0.461167	0.644709	0.750861	-6.90524
GOBP_RESPONSE_TO_TESTOSTERONE	0.0341972	-0.15272	2.20896	0.0272456	0.0700043	-4.59153
GOBP_RESPONSE_TO_TEMPERATURE_STIMULUS	0.0296838	-0.219795	3.0532	0.0022821	0.00955076	-2.39206
GOBP_RESPONSE_TO_SYMBIONT	-0.0456862	0.361899	-3.56452	0.000369664	0.0022091	-0.718768
GOBP_RESPONSE_TO_STIMULUS_INVOLVED_IN_REGULATION_OF_MUSCLE_ADAPTATION	-0.0289356	-0.0509536	-1.11707	0.264044	0.397407	-6.39174
GOBP_RESPONSE_TO_STILBENOID	-0.00229456	-0.0518434	-0.0607551	0.951558	0.969301	-7.00892
GOBP_RESPONSE_TO_STEROL_DEPLETION	0.0134642	-0.172389	0.536934	0.591349	0.709748	-6.86772
GOBP_RESPONSE_TO_STEROL	-0.0624303	-0.206581	-3.57205	0.000359238	0.00215683	-0.692218
GOBP_RESPONSE_TO_STEROID_HORMONE	0.00268233	-0.154427	0.307756	0.758287	0.834322	-6.96376
GOBP_RESPONSE_TO_STAUROSPORINE	-0.0294421	0.0816022	-0.958862	0.337698	0.475991	-6.55464
GOBP_RESPONSE_TO_STARVATION	0.0059444	-0.169665	0.616708	0.53747	0.662742	-6.82206
GOBP_RESPONSE_TO_SORBITOL	-0.0178893	-0.0777413	-0.540696	0.588753	0.707284	-6.86571
GOBP_RESPONSE_TO_SODIUM_ARSENITE	-0.0136805	-0.563458	-1.01378	0.310763	0.44719	-6.50091
GOBP_RESPONSE_TO_SELENIUM_ION	0.0135444	0.0434222	0.41632	0.677203	0.775341	-6.92476
GOBP_RESPONSE_TO_SALT_STRESS	0.0397589	-0.0244529	2.0911	0.0365948	0.088339	-4.84263
GOBP_RESPONSE_TO_SALT	0.0236685	-0.315748	1.85424	0.0637937	0.13788	-5.30574
GOBP_RESPONSE_TO_RETINOIC_ACID	-0.05513	-0.187467	-4.95692	7.52126e-07	1.17336e-05	5.13513
GOBP_RESPONSE_TO_REDOX_STATE	-0.0385991	-0.201961	-1.66004	0.0970018	0.187899	-5.64405
GOBP_RESPONSE_TO_REACTIVE_OXYGEN_SPECIES	-0.00553124	-0.114619	-0.546233	0.584942	0.704253	-6.86272
GOBP_RESPONSE_TO_RADIATION	0.00513178	-0.130379	0.903003	0.36659	0.504691	-6.60623
GOBP_RESPONSE_TO_PURINE_CONTAINING_COMPOUND	0.0119563	0.0344177	1.39586	0.162851	0.279447	-6.04431
GOBP_RESPONSE_TO_PROTOZOAN	0.129222	-0.0976715	6.83071	1.00114e-11	4.73116e-10	15.9767
GOBP_RESPONSE_TO_PROSTAGLANDIN_E	-0.0183162	-0.0459388	-0.955911	0.339187	0.477621	-6.55744
GOBP_RESPONSE_TO_PROSTAGLANDIN	-0.019353	0.0200456	-1.20367	0.228801	0.358514	-6.29206
GOBP_RESPONSE_TO_PROGESTERONE	-0.016285	-0.152858	-0.863048	0.388174	0.526389	-6.64123
GOBP_RESPONSE_TO_POTASSIUM_ION	-0.0278665	-0.00159814	-1.58123	0.113921	0.211658	-5.77068
GOBP_RESPONSE_TO_PLATELET_DERIVED_GROWTH_FACTOR	0.00983412	-0.119659	0.431743	0.665957	0.767567	-6.91827
GOBP_RESPONSE_TO_PHORBOL_13_ACETATE_12_MYRISTATE	0.0386078	-0.202805	0.852238	0.394144	0.532273	-6.65043
GOBP_RESPONSE_TO_PHEROMONE	0.0181294	0.326738	0.784697	0.432687	0.569255	-6.70527
GOBP_RESPONSE_TO_PH	-0.0142996	-0.0540917	-0.956802	0.338737	0.47728	-6.5566
GOBP_RESPONSE_TO_PEPTIDOGLYCAN	-0.0521512	0.0818822	-2.41465	0.0158043	0.0457499	-4.12044
GOBP_RESPONSE_TO_PEPTIDE_HORMONE	0.00772777	-0.0819885	1.02759	0.304217	0.440485	-6.48692
GOBP_RESPONSE_TO_PEPTIDE	0.00843198	-0.087226	1.13168	0.25785	0.390449	-6.37544
GOBP_RESPONSE_TO_PARATHYROID_HORMONE	-0.05716	-0.0474466	-2.28256	0.0225194	0.0604571	-4.42776
GOBP_RESPONSE_TO_PAIN	-0.0286793	0.152839	-1.66209	0.0965884	0.187458	-5.64066
GOBP_RESPONSE_TO_OZONE	-0.0434994	0.31286	-1.73778	0.0823416	0.166477	-5.51309
GOBP_RESPONSE_TO_OXYGEN_RADICAL	0.029734	-0.0219357	1.24157	0.214482	0.341325	-6.2461
GOBP_RESPONSE_TO_OXYGEN_LEVELS	0.0035178	-0.121359	0.379294	0.704494	0.797812	-6.93938
GOBP_RESPONSE_TO_OXYGEN_GLUCOSE_DEPRIVATION	-0.0119051	-0.113313	-0.308848	0.757456	0.834003	-6.96343
GOBP_RESPONSE_TO_OXYGEN_CONTAINING_COMPOUND	0.000165732	-0.120534	0.0371165	0.970394	0.982852	-7.01007
GOBP_RESPONSE_TO_OXIDATIVE_STRESS	0.00612554	-0.143753	0.77264	0.439791	0.575495	-6.71459
GOBP_RESPONSE_TO_OSMOTIC_STRESS	0.0134126	-0.0871199	0.997314	0.318685	0.456119	-6.51733
GOBP_RESPONSE_TO_ORGANIC_CYCLIC_COMPOUND	0.00661542	-0.128658	1.18074	0.23779	0.368828	-6.31918
GOBP_RESPONSE_TO_OLEIC_ACID	-0.0548432	-0.0975762	-1.38863	0.165039	0.282026	-6.05429
GOBP_RESPONSE_TO_ODORANT	0.0634574	-0.0032995	1.49918	0.133922	0.240094	-5.89599
GOBP_RESPONSE_TO_NUTRIENT	0.0185288	-0.0978354	2.25243	0.0243602	0.0643287	-4.49545
GOBP_RESPONSE_TO_NITROSATIVE_STRESS	0.0905889	-0.0778843	2.6307	0.00856043	0.0280719	-3.58064
GOBP_RESPONSE_TO_NITROGEN_COMPOUND	0.0172537	-0.127847	3.27661	0.00106144	0.00513262	-1.69256
GOBP_RESPONSE_TO_NITRIC_OXIDE	0.0403817	-0.0788645	1.68206	0.0926519	0.181695	-5.60756
GOBP_RESPONSE_TO_NICOTINE	0.0320681	-0.246677	3.0152	0.00258753	0.0106077	-2.50615
GOBP_RESPONSE_TO_NERVE_GROWTH_FACTOR	0.0306732	-0.107017	1.63505	0.102134	0.194931	-5.68487
GOBP_RESPONSE_TO_MUSCLE_STRETCH	0.024628	-0.153547	1.05802	0.290124	0.425681	-6.45545
GOBP_RESPONSE_TO_MUSCLE_INACTIVITY	0.00197361	-0.129506	0.0623117	0.950318	0.96855	-7.00883
GOBP_RESPONSE_TO_MUSCLE_ACTIVITY	-0.122646	-0.0961725	-5.59357	2.40492e-08	5.75314e-07	8.43978
GOBP_RESPONSE_TO_MURAMYL_DIPEPTIDE	-0.00364583	-0.107488	-0.154244	0.877427	0.919192	-6.99895
GOBP_RESPONSE_TO_MONOSACCHARIDE	-0.000653979	-0.103285	-0.0770883	0.938558	0.959994	-7.00781
GOBP_RESPONSE_TO_MOLECULE_OF_FUNGAL_ORIGIN	0.0123098	0.0964815	0.490442	0.623854	0.734456	-6.89142
GOBP_RESPONSE_TO_MOLECULE_OF_BACTERIAL_ORIGIN	0.012587	-0.164179	1.91557	0.0555056	0.123501	-5.19115
GOBP_RESPONSE_TO_MITOCHONDRIAL_DEPOLARISATION	-0.0222552	-0.247051	-1.15353	0.248778	0.380603	-6.35069
GOBP_RESPONSE_TO_MISFOLDED_PROTEIN	0.0359896	-0.462884	2.93998	0.003305	0.0130156	-2.72781
GOBP_RESPONSE_TO_MINERALOCORTICOID	0.0241856	-0.0539861	1.00784	0.313607	0.450441	-6.50687
GOBP_RESPONSE_TO_METHYLMERCURY	0.144655	0.122892	4.61209	4.13713e-06	5.16504e-05	3.5093
GOBP_RESPONSE_TO_METAL_ION	-0.00751863	-0.0906734	-1.19418	0.232494	0.362898	-6.30335
GOBP_RESPONSE_TO_MERCURY_ION	-0.027474	0.219978	-1.12183	0.262017	0.394905	-6.38646
GOBP_RESPONSE_TO_MECHANICAL_STIMULUS	0.0269846	-0.0956343	2.976	0.00294146	0.0118195	-2.62237
GOBP_RESPONSE_TO_MANGANESE_ION	0.0288106	-0.108755	1.293	0.1961	0.320508	-6.18145
GOBP_RESPONSE_TO_MAGNESIUM_ION	-0.0347241	0.117809	-1.87759	0.0605255	0.132226	-5.26256
GOBP_RESPONSE_TO_MACROPHAGE_COLONY_STIMULATING_FACTOR	0.0172884	0.106816	0.801623	0.422828	0.56069	-6.69195
GOBP_RESPONSE_TO_LUTEINIZING_HORMONE	-0.120039	-0.141566	-3.55047	0.000389885	0.00230137	-0.768169
GOBP_RESPONSE_TO_LITHIUM_ION	0.031767	-0.141823	1.62845	0.103526	0.197146	-5.69555
GOBP_RESPONSE_TO_LIPOTEICHOIC_ACID	-0.0189073	-0.002376	-0.741387	0.458512	0.593699	-6.73806
GOBP_RESPONSE_TO_LIPID	-0.00142051	-0.149132	-0.239954	0.810381	0.870866	-6.98219
GOBP_RESPONSE_TO_LIGHT_STIMULUS	-0.00933582	-0.107812	-1.53571	0.124705	0.22677	-5.84102
GOBP_RESPONSE_TO_LIGHT_INTENSITY	-0.0629988	-0.242162	-2.8332	0.00463631	0.0171995	-3.03291
GOBP_RESPONSE_TO_LEUKEMIA_INHIBITORY_FACTOR	0.0291632	-0.0851676	2.31505	0.0206711	0.0564445	-4.35377
GOBP_RESPONSE_TO_LEUCINE	0.078671	-0.19199	2.73649	0.00624299	0.0218359	-3.29954
GOBP_RESPONSE_TO_LEPTIN	-0.00491678	-0.145545	-0.263547	0.792145	0.857851	-6.97629
GOBP_RESPONSE_TO_LECTIN	-0.0040036	-0.0492276	-0.215233	0.829599	0.884485	-6.98777
GOBP_RESPONSE_TO_LEAD_ION	0.0804181	-0.164594	3.23828	0.00121439	0.0056866	-1.81606
GOBP_RESPONSE_TO_LAMINAR_FLUID_SHEAR_STRESS	0.019872	-0.101219	0.616462	0.537632	0.662832	-6.82221
GOBP_RESPONSE_TO_L_PHENYLALANINE_DERIVATIVE	-0.0305523	-0.0619689	-0.915866	0.359804	0.498036	-6.59462
GOBP_RESPONSE_TO_L_GLUTAMATE	-0.0104039	-0.230044	-0.371923	0.709974	0.800722	-6.94212
GOBP_RESPONSE_TO_L_ASCORBIC_ACID	0.0242035	-0.0263037	0.518368	0.604236	0.718942	-6.87744
GOBP_RESPONSE_TO_KETONE	-0.0039808	-0.0976426	-0.400732	0.688643	0.785637	-6.93108
GOBP_RESPONSE_TO_ISOQUINOLINE_ALKALOID	0.00996239	-0.152271	0.627841	0.530151	0.656975	-6.81519
GOBP_RESPONSE_TO_ISCHEMIA	0.0298994	-0.0832106	2.29146	0.0219992	0.059279	-4.40759
GOBP_RESPONSE_TO_IRON_ION	0.0112329	-0.130046	0.680117	0.496478	0.627563	-6.78127
GOBP_RESPONSE_TO_IRON_II_ION	0.0777202	-0.27925	1.74148	0.0816916	0.16551	-5.50671
GOBP_RESPONSE_TO_IONIZING_RADIATION	0.0346721	-0.166531	3.55751	0.00037963	0.00225466	-0.743447
GOBP_RESPONSE_TO_INTERLEUKIN_7	0.109781	-0.159272	3.96752	7.41618e-05	0.000591988	0.780797
GOBP_RESPONSE_TO_INTERLEUKIN_6	0.0162033	-0.0928656	0.960722	0.336762	0.475454	-6.55287
GOBP_RESPONSE_TO_INTERLEUKIN_4	0.0874199	-0.021262	4.85354	1.26877e-06	1.84055e-05	4.63558
GOBP_RESPONSE_TO_INTERLEUKIN_3	-0.10758	-0.0746177	-2.9866	0.00284161	0.0114963	-2.59109
GOBP_RESPONSE_TO_INTERLEUKIN_2	0.0991597	0.00676267	3.05507	0.00226798	0.00951537	-2.38641
GOBP_RESPONSE_TO_INTERLEUKIN_18	-0.0236773	-0.0370079	-0.733239	0.463465	0.597745	-6.74402
GOBP_RESPONSE_TO_INTERLEUKIN_17	0.0301539	0.0186216	1.25963	0.20789	0.334457	-6.2237
GOBP_RESPONSE_TO_INTERLEUKIN_15	0.102352	-0.0993193	3.11008	0.00188623	0.00819958	-2.21862
GOBP_RESPONSE_TO_INTERLEUKIN_12	0.150018	-0.0687272	3.97307	7.24614e-05	0.00058325	0.802568
GOBP_RESPONSE_TO_INTERLEUKIN_1	0.0329155	-0.104022	3.30454	0.000961444	0.00475048	-1.60166
GOBP_RESPONSE_TO_INTERFERON_GAMMA	0.108453	-0.205435	12.3748	2.03471e-34	7.83669e-32	67.2532
GOBP_RESPONSE_TO_INTERFERON_BETA	0.244007	-0.15542	10.4402	3.96869e-25	8.73453e-23	46.1925
GOBP_RESPONSE_TO_INTERFERON_ALPHA	0.148202	-0.0691372	5.22756	1.824e-07	3.43528e-06	6.49198
GOBP_RESPONSE_TO_INSULIN	0.0233818	-0.0866811	2.66267	0.00778981	0.0261345	-3.49685
GOBP_RESPONSE_TO_INSECTICIDE	-0.0666648	0.0058634	-1.78742	0.0739617	0.154049	-5.42636
GOBP_RESPONSE_TO_INORGANIC_SUBSTANCE	0.00127843	-0.105461	0.201665	0.840191	0.892196	-6.99058
GOBP_RESPONSE_TO_INDOLE_3_METHANOL	0.0213183	-0.109813	0.498834	0.617929	0.729824	-6.8873
GOBP_RESPONSE_TO_INCREASED_OXYGEN_LEVELS	0.0280793	-0.123621	1.22708	0.219879	0.347503	-6.26384
GOBP_RESPONSE_TO_INACTIVITY	0.00609521	-0.140972	0.201092	0.840639	0.89229	-6.99069
GOBP_RESPONSE_TO_IMMOBILIZATION_STRESS	0.0615605	-0.142759	2.79503	0.00521937	0.0189377	-3.13925
GOBP_RESPONSE_TO_HYPEROXIA	0.0168456	-0.12027	0.650117	0.515662	0.644205	-6.80107
GOBP_RESPONSE_TO_HYDROXYUREA	0.0592013	-0.236579	2.22091	0.0264246	0.0685118	-4.56531
GOBP_RESPONSE_TO_HYDROSTATIC_PRESSURE	-0.0274662	-0.232051	-0.632898	0.526844	0.654244	-6.81203
GOBP_RESPONSE_TO_HYDROPEROXIDE	-0.0847982	-0.175659	-3.85136	0.000119683	0.000877222	0.33226
GOBP_RESPONSE_TO_HYDROGEN_PEROXIDE	0.0033377	-0.139704	0.288936	0.772648	0.844791	-6.96933
GOBP_RESPONSE_TO_HUMAN_CHORIONIC_GONADOTROPIN	-0.0858447	-0.0574928	-2.31934	0.0204371	0.0559696	-4.34392
GOBP_RESPONSE_TO_HORMONE	0.00152736	-0.139313	0.225425	0.821663	0.879065	-6.98554
GOBP_RESPONSE_TO_HISTAMINE	0.0208352	0.118046	1.35841	0.174427	0.294007	-6.09546
GOBP_RESPONSE_TO_HERBICIDE	-0.0830328	0.152389	-2.97856	0.00291703	0.0117459	-2.61482
GOBP_RESPONSE_TO_HEPATOCYTE_GROWTH_FACTOR	0.0171294	-0.309152	0.818021	0.413404	0.55142	-6.67878
GOBP_RESPONSE_TO_HEPARIN	0.0659878	0.045917	1.82792	0.0676509	0.144153	-5.35377
GOBP_RESPONSE_TO_HEAT	0.0341887	-0.296276	3.04155	0.00237204	0.00986065	-2.42719
GOBP_RESPONSE_TO_GROWTH_HORMONE	-0.0310431	-0.0507554	-1.55996	0.118864	0.218941	-5.8038
GOBP_RESPONSE_TO_GROWTH_FACTOR	-0.0141765	-0.108792	-1.58605	0.112824	0.210263	-5.76312
GOBP_RESPONSE_TO_GRAVITY	0.0884852	0.169714	2.22756	0.0259768	0.0675783	-4.55065
GOBP_RESPONSE_TO_GRANULOCYTE_MACROPHAGE_COLONY_STIMULATING_FACTOR	0.0168782	-0.062809	0.530049	0.596114	0.713022	-6.87136
GOBP_RESPONSE_TO_GONADOTROPIN_RELEASING_HORMONE	-0.0210804	0.559828	-2.99597	0.00275598	0.0112206	-2.56335
GOBP_RESPONSE_TO_GONADOTROPIN	-0.0913495	-0.0775516	-4.93858	8.25849e-07	1.2723e-05	5.04574
GOBP_RESPONSE_TO_GLYCOSIDE	0.00733838	0.0891979	0.182175	0.855456	0.902558	-6.99429
GOBP_RESPONSE_TO_GLYCOPROTEIN	0.0505814	-0.132967	1.60625	0.108315	0.204148	-5.73115
GOBP_RESPONSE_TO_GLUCAGON	-0.0303982	0.140029	-1.76924	0.0769454	0.158861	-5.4584
GOBP_RESPONSE_TO_GAMMA_RADIATION	0.0503878	-0.179469	3.29122	0.001008	0.00492991	-1.64511
GOBP_RESPONSE_TO_FUNGUS	-0.011862	-0.0100533	-0.761529	0.446395	0.581833	-6.72304
GOBP_RESPONSE_TO_FRUCTOSE	0.0781372	-0.0753964	1.73454	0.0829151	0.167285	-5.51867
GOBP_RESPONSE_TO_FORSKOLIN	-0.0148781	-0.152755	-0.543743	0.586655	0.705601	-6.86407
GOBP_RESPONSE_TO_FOOD	-0.049053	-0.11288	-2.90719	0.00367107	0.0142245	-2.82269
GOBP_RESPONSE_TO_FOLLICLE_STIMULATING_HORMONE	-0.101935	-0.138618	-3.91783	9.11541e-05	0.000705375	0.587286
GOBP_RESPONSE_TO_FOLIC_ACID	-0.0513663	-0.0644289	-1.63919	0.101269	0.193808	-5.67815
GOBP_RESPONSE_TO_FLUORIDE	0.0483908	0.0219176	1.15649	0.247562	0.37927	-6.34728
GOBP_RESPONSE_TO_FLUID_SHEAR_STRESS	-0.00261466	-0.122051	-0.123211	0.901947	0.936095	-7.00322
GOBP_RESPONSE_TO_FIBROBLAST_GROWTH_FACTOR	-0.00762888	-0.107965	-0.558995	0.576203	0.696452	-6.85572
GOBP_RESPONSE_TO_FATTY_ACID	-0.00405587	-0.00120523	-0.321105	0.748151	0.827805	-6.9596
GOBP_RESPONSE_TO_EXTRACELLULAR_STIMULUS	0.0057812	-0.127033	1.04654	0.295389	0.431188	-6.46743
GOBP_RESPONSE_TO_ETHER	0.0846828	-0.152931	2.90495	0.0036974	0.0142976	-2.82914
GOBP_RESPONSE_TO_ETHANOL	-0.0156497	-0.150338	-1.88619	0.0593562	0.130262	-5.2465
GOBP_RESPONSE_TO_ESTROGEN	-0.0126785	-0.0638949	-0.964415	0.334908	0.473444	-6.54934
GOBP_RESPONSE_TO_ESTRADIOL	-0.0334297	-0.084137	-2.78253	0.00542419	0.0194972	-3.17375
GOBP_RESPONSE_TO_ERYTHROPOIETIN	-0.261075	0.0403932	-7.04608	2.22861e-12	1.14447e-10	17.4382
GOBP_RESPONSE_TO_EPINEPHRINE	-0.016437	-0.337712	-0.847774	0.396625	0.535155	-6.65419
GOBP_RESPONSE_TO_EPIDERMAL_GROWTH_FACTOR	-0.0175769	-0.0977453	-0.973599	0.330327	0.468861	-6.54051
GOBP_RESPONSE_TO_ENDOPLASMIC_RETICULUM_STRESS	0.056705	-0.222351	5.83586	5.86685e-09	1.6374e-07	9.80021
GOBP_RESPONSE_TO_ENDOGENOUS_STIMULUS	0.000371677	-0.118748	0.0570985	0.95447	0.971496	-7.00914
GOBP_RESPONSE_TO_ELECTRICAL_STIMULUS	0.0122122	-0.171913	0.824121	0.40993	0.54783	-6.67381
GOBP_RESPONSE_TO_DSRNA	0.063488	-0.297485	4.50237	6.95153e-06	8.13794e-05	3.01621
GOBP_RESPONSE_TO_DOPAMINE	-0.00437472	-0.0726064	-0.352527	0.724465	0.810892	-6.9491
GOBP_RESPONSE_TO_DISACCHARIDE	0.0276616	-0.0484634	0.663109	0.507307	0.636862	-6.7926
GOBP_RESPONSE_TO_DIETARY_EXCESS	0.0125887	0.138905	0.819331	0.412657	0.550805	-6.67771
GOBP_RESPONSE_TO_DIACYL_BACTERIAL_LIPOPEPTIDE	-0.0457038	0.120133	-1.92564	0.054235	0.121234	-5.17198
GOBP_RESPONSE_TO_DEXAMETHASONE	-0.00285974	-0.148273	-0.170969	0.864259	0.909852	-6.99625
GOBP_RESPONSE_TO_CYTOKINE	0.0492442	-0.154375	8.26705	1.9637e-16	1.57566e-14	26.5513
GOBP_RESPONSE_TO_CYCLOHEXIMIDE	0.0497124	-0.148369	1.09883	0.271922	0.406011	-6.41179
GOBP_RESPONSE_TO_CORTISOL	-0.297587	-0.198142	-6.18061	7.1628e-10	2.40939e-08	11.8333
GOBP_RESPONSE_TO_CORTICOTROPIN_RELEASING_HORMONE	0.0668056	-0.20602	2.02366	0.0430851	0.100675	-4.98014
GOBP_RESPONSE_TO_CORTICOSTERONE	0.0741196	-0.000658629	2.37773	0.0174762	0.0494546	-4.20808
GOBP_RESPONSE_TO_CORTICOSTEROID	-0.0156789	-0.0638071	-1.5109	0.13091	0.235773	-5.87851
GOBP_RESPONSE_TO_COPPER_ION	-0.068403	-0.183867	-4.40485	1.09205e-05	0.00011848	2.58784
GOBP_RESPONSE_TO_COLD	0.0425948	-0.107678	2.6233	0.00874807	0.0285605	-3.59988
GOBP_RESPONSE_TO_COCAINE	0.0199859	-0.142658	1.77892	0.0753444	0.155932	-5.44138
GOBP_RESPONSE_TO_COBALT_ION	-0.0931196	-0.198379	-3.19105	0.00143082	0.00650241	-1.96625
GOBP_RESPONSE_TO_CISPLATIN	-0.0222632	0.0113734	-1.15104	0.249801	0.381784	-6.35353
GOBP_RESPONSE_TO_CHOLESTEROL	-0.0586211	-0.239324	-3.23112	0.00124511	0.00579151	-1.83896
GOBP_RESPONSE_TO_CHEMOKINE	-0.0277196	-0.0492264	-2.8226	0.00479193	0.0176445	-3.06257
GOBP_RESPONSE_TO_CGMP	-0.0779531	0.202002	-3.33592	0.000859533	0.00436165	-1.49861
GOBP_RESPONSE_TO_CELL_CYCLE_CHECKPOINT_SIGNALING	0.0210128	-0.110344	0.681478	0.495617	0.627298	-6.78035
GOBP_RESPONSE_TO_CATECHOLAMINE	-0.00133431	-0.121083	-0.122389	0.902598	0.936432	-7.00332
GOBP_RESPONSE_TO_CARBOHYDRATE	0.00165628	-0.0913678	0.204473	0.837996	0.890856	-6.99001
GOBP_RESPONSE_TO_CAMPTOTHECIN	-0.0632359	-0.0759222	-1.78722	0.0739928	0.154049	-5.4267
GOBP_RESPONSE_TO_CAMP	0.0225606	0.0036284	2.15984	0.0308563	0.0771207	-4.69784
GOBP_RESPONSE_TO_CALCIUM_ION	0.0130251	-0.0470902	1.36702	0.171712	0.290703	-6.08382
GOBP_RESPONSE_TO_CAFFEINE	-0.0418077	0.0591959	-1.84449	0.0652008	0.140157	-5.32361
GOBP_RESPONSE_TO_CADMIUM_ION	-0.0461754	-0.184059	-3.30886	0.000946761	0.00468696	-1.58751
GOBP_RESPONSE_TO_BMP	-0.00790231	-0.094651	-0.636006	0.524816	0.652578	-6.81007
GOBP_RESPONSE_TO_BLUE_LIGHT	-0.0115816	0.16446	-0.465632	0.641509	0.748602	-6.90318
GOBP_RESPONSE_TO_BILE_ACID	-0.0315975	0.313673	-1.56093	0.118636	0.218573	-5.80231
GOBP_RESPONSE_TO_BACTERIUM	-0.00951385	-0.214043	-1.93078	0.0535953	0.119943	-5.16215
GOBP_RESPONSE_TO_BACTERIAL_LIPOPROTEIN	-0.082147	0.0238367	-2.36543	0.0180664	0.0508472	-4.23696
GOBP_RESPONSE_TO_AXON_INJURY	0.0151497	-0.0796061	1.14206	0.253513	0.385398	-6.36374
GOBP_RESPONSE_TO_AUDITORY_STIMULUS	0.0386589	-0.0875442	2.10621	0.0352607	0.0857636	-4.8112
GOBP_RESPONSE_TO_ATP	-0.00975644	0.131913	-0.722086	0.470292	0.603878	-6.75207
GOBP_RESPONSE_TO_ARSENITE_ION	-0.0382688	-0.303376	-0.982015	0.326164	0.464579	-6.53235
GOBP_RESPONSE_TO_ARSENIC_CONTAINING_SUBSTANCE	-0.00359931	-0.310456	-0.220048	0.825847	0.881827	-6.98673
GOBP_RESPONSE_TO_ANTIBIOTIC	0.0456854	-0.1978	3.25822	0.00113243	0.00540801	-1.75198
GOBP_RESPONSE_TO_ANGIOTENSIN	-0.00244152	-0.182789	-0.124397	0.901009	0.935257	-7.00308
GOBP_RESPONSE_TO_AMYLOID_BETA	0.0322697	-0.0952306	2.02216	0.0432396	0.100962	-4.98314
GOBP_RESPONSE_TO_AMPHETAMINE	0.0238633	0.0315477	1.43647	0.150962	0.263866	-5.98727
GOBP_RESPONSE_TO_AMMONIUM_ION	-0.0478585	0.016286	-1.50555	0.132277	0.237791	-5.8865
GOBP_RESPONSE_TO_AMINO_ACID_STARVATION	0.0200384	-0.129649	1.06285	0.287929	0.423751	-6.45037
GOBP_RESPONSE_TO_AMINE	0.013956	0.05704	1.04855	0.294461	0.430079	-6.46534
GOBP_RESPONSE_TO_ALKALOID	0.00683087	-0.117686	0.713489	0.475594	0.609106	-6.7582
GOBP_RESPONSE_TO_ALDOSTERONE	-0.00966595	-0.160713	-0.246005	0.805693	0.868129	-6.98073
GOBP_RESPONSE_TO_ALCOHOL	-0.0139719	-0.139889	-2.02632	0.0428116	0.100206	-4.97479
GOBP_RESPONSE_TO_ACTIVITY	-0.0528159	-0.0954245	-3.93557	8.47027e-05	0.000661729	0.65611
GOBP_RESPONSE_TO_ACTINOMYCIN_D	-0.0368038	-0.206745	-0.88852	0.374325	0.512427	-6.6191
GOBP_RESPONSE_TO_ACIDIC_PH	0.0131856	-0.0244099	0.775724	0.437968	0.573951	-6.71222
GOBP_RESPONSE_TO_ACID_CHEMICAL	-0.0117185	-0.0745918	-0.92251	0.35633	0.493848	-6.58856
GOBP_RESPONSE_TO_ACETYLCHOLINE	0.0277875	-0.10759	1.60268	0.109102	0.205228	-5.73683
GOBP_RESPONSE_TO_ABIOTIC_STIMULUS	0.00835246	-0.13836	1.56723	0.117157	0.216625	-5.79254
GOBP_RESPIRATORY_SYSTEM_PROCESS	-0.00777761	-0.134404	-0.486412	0.626708	0.737252	-6.89337
GOBP_RESPIRATORY_SYSTEM_DEVELOPMENT	-0.0487272	-0.133507	-4.73122	2.32496e-06	3.12006e-05	4.05792
GOBP_RESPIRATORY_GASEOUS_EXCHANGE_BY_RESPIRATORY_SYSTEM	0.00513114	-0.100811	0.406543	0.68437	0.781571	-6.92875
GOBP_RESPIRATORY_ELECTRON_TRANSPORT_CHAIN	0.0336636	-0.202941	1.942	0.0522211	0.11762	-5.14061
GOBP_RESPIRATORY_CHAIN_COMPLEX_IV_ASSEMBLY	0.0495396	-0.228421	2.15533	0.0312077	0.0777971	-4.70749
GOBP_RESPIRATORY_CHAIN_COMPLEX_III_ASSEMBLY	0.00259533	-0.14896	0.0745141	0.940606	0.961139	-7.008
GOBP_RESPIRATORY_BURST_INVOLVED_IN_INFLAMMATORY_RESPONSE	-0.103693	0.0485163	-2.52153	0.0117312	0.0359591	-3.85916
GOBP_RESPIRATORY_BURST_INVOLVED_IN_DEFENSE_RESPONSE	-0.0329465	0.038095	-1.07356	0.283098	0.418642	-6.43901
GOBP_RESPIRATORY_BURST	-0.074101	-0.0824084	-3.77225	0.000164611	0.00114543	0.0343169
GOBP_RESOLUTION_OF_RECOMBINATION_INTERMEDIATES	-0.0178301	-0.115201	-0.649538	0.516036	0.644354	-6.80144
GOBP_RESOLUTION_OF_MEIOTIC_RECOMBINATION_INTERMEDIATES	0.000331201	0.0222105	0.0178018	0.985798	0.99201	-7.0106
GOBP_RESCUE_OF_STALLED_RIBOSOME	0.0077701	-0.142974	0.23293	0.81583	0.875036	-6.98384
GOBP_REPRODUCTIVE_SYSTEM_DEVELOPMENT	0.00411983	-0.0939213	0.497535	0.618845	0.730569	-6.88794
GOBP_REPRODUCTIVE_BEHAVIOR	-0.00629847	-0.02783	-0.33494	0.737691	0.81974	-6.95509
GOBP_REPRODUCTION	-0.0108392	-0.0829094	-3.04869	0.0023166	0.00966149	-2.4057
GOBP_REPLICATIVE_SENESCENCE	0.0695682	-0.193507	2.48548	0.0129867	0.0389096	-3.94854
GOBP_REPLICATION_FORK_PROTECTION	0.0484893	-0.0192841	1.59642	0.110491	0.206882	-5.74675
GOBP_REPLICATION_FORK_PROCESSING	0.0299347	-0.0274527	1.81725	0.069269	0.146709	-5.37305
GOBP_REPLICATION_BORN_DOUBLE_STRAND_BREAK_REPAIR_VIA_SISTER_CHROMATID_EXCHANGE	0.037301	-0.0213941	1.05298	0.292426	0.427787	-6.46072
GOBP_REPLACEMENT_OSSIFICATION	-0.0208214	-0.0702431	-1.11167	0.266361	0.399957	-6.39771
GOBP_RENIN_SECRETION_INTO_BLOOD_STREAM	-0.0377226	-0.0235188	-1.02104	0.30731	0.443984	-6.49358
GOBP_RENAL_WATER_TRANSPORT	0.0222392	0.150684	0.769342	0.441745	0.577621	-6.71711
GOBP_RENAL_WATER_HOMEOSTASIS	0.0067181	-0.074863	0.340686	0.733362	0.816396	-6.95317
GOBP_RENAL_VESICLE_FORMATION	-0.0129006	-0.0851343	-0.364085	0.715818	0.804017	-6.94499
GOBP_RENAL_VESICLE_DEVELOPMENT	0.0381978	-0.137795	2.111	0.0348468	0.0850254	-4.80119
GOBP_RENAL_TUBULE_DEVELOPMENT	-0.0278604	-0.116962	-2.5483	0.0108696	0.0338915	-3.79193
GOBP_RENAL_TUBULAR_SECRETION	-0.0617467	0.0699328	-3.59084	0.000334396	0.00203464	-0.625694
GOBP_RENAL_SYSTEM_VASCULATURE_MORPHOGENESIS	-0.140626	-0.203552	-3.54466	0.00039855	0.00233818	-0.788553
GOBP_RENAL_SYSTEM_VASCULATURE_DEVELOPMENT	-0.0510948	-0.123723	-2.20794	0.0273169	0.0701174	-4.59377
GOBP_RENAL_SYSTEM_PROCESS_INVOLVED_IN_REGULATION_OF_SYSTEMIC_ARTERIAL_BLOOD_PRESSURE	-0.028609	0.0163926	-1.5817	0.113813	0.211658	-5.76994
GOBP_RENAL_SYSTEM_PROCESS_INVOLVED_IN_REGULATION_OF_BLOOD_VOLUME	-0.0131825	0.0607563	-0.484066	0.628371	0.738307	-6.8945
GOBP_RENAL_SYSTEM_PROCESS	-0.0505419	-0.0719591	-5.7486	9.81405e-09	2.61584e-07	9.30372
GOBP_RENAL_SODIUM_ION_TRANSPORT	-0.119573	-0.108667	-4.255	2.14838e-05	0.000211084	1.94761
GOBP_RENAL_SODIUM_ION_ABSORPTION	-0.130844	-0.165234	-3.76493	0.000169483	0.00117222	0.00708507
GOBP_RENAL_SODIUM_EXCRETION	-0.0584367	0.0768076	-3.16946	0.00154112	0.00691394	-2.03416
GOBP_RENAL_PROTEIN_ABSORPTION	-0.200126	-0.0969822	-3.84453	0.000123054	0.000897621	0.306264
GOBP_RENAL_FILTRATION	-0.0698039	-0.160543	-4.03996	5.46736e-05	0.000463823	1.06719
GOBP_RENAL_CONTROL_OF_PERIPHERAL_VASCULAR_RESISTANCE_INVOLVED_IN_REGULATION_OF_SYSTEMIC_ARTERIAL_BLOOD_PRESSURE	0.0457627	-0.204329	1.54672	0.122026	0.223006	-5.8242
GOBP_RENAL_ABSORPTION	-0.0914916	-0.0550547	-3.55866	0.000377983	0.00224834	-0.739415
GOBP_RELEASE_OF_SEQUESTERED_CALCIUM_ION_INTO_CYTOSOL_BY_ENDOPLASMIC_RETICULUM	0.0451513	-0.12011	2.83754	0.00457387	0.0170206	-3.02072
GOBP_RELEASE_OF_CYTOCHROME_C_FROM_MITOCHONDRIA	0.110218	-0.137191	6.66034	3.18588e-11	1.36338e-09	14.8519
GOBP_RELAXATION_OF_VASCULAR_ASSOCIATED_SMOOTH_MUSCLE	0.0619361	-0.198059	1.6012	0.109428	0.205692	-5.73918
GOBP_RELAXATION_OF_SMOOTH_MUSCLE	0.0233193	-0.140056	0.782814	0.433792	0.56993	-6.70674
GOBP_RELAXATION_OF_MUSCLE	-0.0319964	-0.0285188	-1.97127	0.0487757	0.11139	-5.08385
GOBP_RELAXATION_OF_CARDIAC_MUSCLE	-0.0885525	-0.121951	-3.343	0.000837992	0.00427204	-1.47524
GOBP_REGULATORY_T_CELL_DIFFERENTIATION	0.0497945	-0.507023	8.78333	2.49776e-18	2.4667e-16	30.8244
GOBP_REGULATION_OF_XENOPHAGY	0.0172222	-0.132666	0.591956	0.55392	0.676633	-6.8369
GOBP_REGULATION_OF_WOUND_HEALING_SPREADING_OF_EPIDERMAL_CELLS	0.0414816	-0.231052	1.30254	0.192821	0.316763	-6.16918
GOBP_REGULATION_OF_WOUND_HEALING	-0.0137854	-0.0767165	-1.35087	0.17683	0.296242	-6.10559
GOBP_REGULATION_OF_WNT_SIGNALING_PATHWAY_PLANAR_CELL_POLARITY_PATHWAY	-0.0263526	-0.0589334	-0.913228	0.361189	0.499243	-6.59702
GOBP_REGULATION_OF_WNT_SIGNALING_PATHWAY_INVOLVED_IN_HEART_DEVELOPMENT	-0.103451	-0.114428	-2.51581	0.0119227	0.0364302	-3.87341
GOBP_REGULATION_OF_WNT_SIGNALING_PATHWAY	-0.0035511	-0.130804	-0.336278	0.736683	0.818973	-6.95465
GOBP_REGULATION_OF_WATER_LOSS_VIA_SKIN	0.0109736	0.16038	0.724495	0.468813	0.602558	-6.75034
GOBP_REGULATION_OF_VOLTAGE_GATED_SODIUM_CHANNEL_ACTIVITY	-3.05656e-05	-0.148822	-0.00103674	0.999173	0.999692	-7.01075
GOBP_REGULATION_OF_VOLTAGE_GATED_CALCIUM_CHANNEL_ACTIVITY	0.0285693	-0.110768	1.77988	0.0751869	0.155781	-5.43968
GOBP_REGULATION_OF_VITAMIN_METABOLIC_PROCESS	0.0205953	-0.168237	0.742664	0.457738	0.593096	-6.73712
GOBP_REGULATION_OF_VITAMIN_D_RECEPTOR_SIGNALING_PATHWAY	-0.0424504	-0.12465	-1.26554	0.205768	0.332083	-6.21631
GOBP_REGULATION_OF_VITAMIN_D_BIOSYNTHETIC_PROCESS	0.044754	-0.244205	1.29726	0.194631	0.318513	-6.17598
GOBP_REGULATION_OF_VIRAL_TRANSCRIPTION	0.0335991	-0.501032	2.59975	0.00937064	0.0300759	-3.6608
GOBP_REGULATION_OF_VIRAL_PROCESS	0.0691004	-0.261867	8.16797	4.41165e-16	3.23647e-14	25.7596
GOBP_REGULATION_OF_VIRAL_INDUCED_CYTOPLASMIC_PATTERN_RECOGNITION_RECEPTOR_SIGNALING_PATHWAY	0.0778948	-0.335382	4.32413	1.57644e-05	0.000162343	2.24026
GOBP_REGULATION_OF_VIRAL_GENOME_REPLICATION	0.0788929	-0.132348	5.69227	1.36279e-08	3.51089e-07	8.98712
GOBP_REGULATION_OF_VIRAL_ENTRY_INTO_HOST_CELL	0.0221638	-0.436143	2.57708	0.0100068	0.0317866	-3.71891
GOBP_REGULATION_OF_VESICLE_TRANSPORT_ALONG_MICROTUBULE	-0.0165292	-0.0746908	-0.596035	0.551192	0.674736	-6.8345
GOBP_REGULATION_OF_VESICLE_SIZE	0.0343319	-0.196669	1.06642	0.286311	0.422016	-6.44659
GOBP_REGULATION_OF_VESICLE_MEDIATED_TRANSPORT	0.0164628	-0.155681	3.0766	0.00211084	0.00898829	-2.3211
GOBP_REGULATION_OF_VESICLE_FUSION	-0.003556	-0.083598	-0.184419	0.853696	0.901613	-6.99388
GOBP_REGULATION_OF_VERY_LOW_DENSITY_LIPOPROTEIN_PARTICLE_REMODELING	-0.0379665	0.449822	-3.34487	0.000832375	0.00425348	-1.46905
GOBP_REGULATION_OF_VERY_LOW_DENSITY_LIPOPROTEIN_PARTICLE_CLEARANCE	0.0300105	0.14766	0.653534	0.513458	0.642428	-6.79886
GOBP_REGULATION_OF_VENTRICULAR_CARDIAC_MUSCLE_CELL_MEMBRANE_DEPOLARIZATION	0.0840804	0.0897266	2.47375	0.0134201	0.0399747	-3.97735
GOBP_REGULATION_OF_VENTRICULAR_CARDIAC_MUSCLE_CELL_ACTION_POTENTIAL	-0.0645194	-0.16235	-2.50593	0.0122604	0.0372111	-3.89798
GOBP_REGULATION_OF_VASOCONSTRICTION	-0.0654906	0.110876	-5.09413	3.69924e-07	6.24895e-06	5.81417
GOBP_REGULATION_OF_VASCULOGENESIS	-0.0540313	-0.0242941	-2.48618	0.0129612	0.0388635	-3.94682
GOBP_REGULATION_OF_VASCULATURE_DEVELOPMENT	-0.00420626	-0.134701	-0.499592	0.617395	0.729305	-6.88692
GOBP_REGULATION_OF_VASCULAR_WOUND_HEALING	0.0491122	-0.273175	1.67462	0.094104	0.183701	-5.61994
GOBP_REGULATION_OF_VASCULAR_PERMEABILITY	-0.0545305	-0.0455042	-4.39151	1.16086e-05	0.000124542	2.52995
GOBP_REGULATION_OF_VASCULAR_ENDOTHELIAL_GROWTH_FACTOR_RECEPTOR_SIGNALING_PATHWAY	-0.0668484	-0.0814321	-3.18069	0.00148283	0.00671497	-1.99892
GOBP_REGULATION_OF_VASCULAR_ASSOCIATED_SMOOTH_MUSCLE_CONTRACTION	-0.012505	-0.10992	-0.382426	0.70217	0.796234	-6.93819
GOBP_REGULATION_OF_VASCULAR_ASSOCIATED_SMOOTH_MUSCLE_CELL_DIFFERENTIATION	0.0331939	-0.0648784	1.19055	0.233914	0.364081	-6.30764
GOBP_REGULATION_OF_VASCULAR_ASSOCIATED_SMOOTH_MUSCLE_CELL_DEDIFFERENTIATION	-0.0461859	-0.224558	-0.935342	0.34968	0.486998	-6.57674
GOBP_REGULATION_OF_VACUOLE_ORGANIZATION	-0.00682017	-0.372875	-0.579242	0.562465	0.684682	-6.84429
GOBP_REGULATION_OF_URINE_VOLUME	-0.0203564	-0.0501438	-1.05776	0.290244	0.425775	-6.45572
GOBP_REGULATION_OF_UNSATURATED_FATTY_ACID_BIOSYNTHETIC_PROCESS	0.206239	-0.152256	6.82842	1.01704e-11	4.77699e-10	15.9614
GOBP_REGULATION_OF_UBIQUITIN_SPECIFIC_PROTEASE_ACTIVITY	0.141729	-0.112504	2.77724	0.00551303	0.0197888	-3.1883
GOBP_REGULATION_OF_UBIQUITIN_PROTEIN_TRANSFERASE_ACTIVITY	-0.00963792	-0.11346	-0.504389	0.614022	0.726657	-6.88453
GOBP_REGULATION_OF_UBIQUITIN_PROTEIN_LIGASE_ACTIVITY	-0.120208	-0.0685169	-4.20907	2.6323e-05	0.000252196	1.75579
GOBP_REGULATION_OF_UBIQUITIN_DEPENDENT_PROTEIN_CATABOLIC_PROCESS	0.00602872	-0.225991	0.649653	0.515961	0.644354	-6.80136
GOBP_REGULATION_OF_TYPE_I_INTERFERON_MEDIATED_SIGNALING_PATHWAY	0.151774	-0.208691	8.20596	3.23802e-16	2.49425e-14	26.0621
GOBP_REGULATION_OF_TYPE_B_PANCREATIC_CELL_PROLIFERATION	-0.0477199	-0.122371	-1.44397	0.148842	0.261169	-5.97656
GOBP_REGULATION_OF_TYPE_B_PANCREATIC_CELL_DEVELOPMENT	-0.00247493	-0.139071	-0.0787122	0.937266	0.959371	-7.00768
GOBP_REGULATION_OF_TUMOR_NECROSIS_FACTOR_MEDIATED_SIGNALING_PATHWAY	0.0635432	-0.261746	5.19033	2.22551e-07	4.10122e-06	6.30115
GOBP_REGULATION_OF_TUBE_SIZE	-0.0210286	-0.0104164	-2.21856	0.0265839	0.068809	-4.57046
GOBP_REGULATION_OF_TRIGLYCERIDE_METABOLIC_PROCESS	0.00120449	-0.349677	0.108714	0.913436	0.944404	-7.00489
GOBP_REGULATION_OF_TRIGLYCERIDE_CATABOLIC_PROCESS	-0.0592229	0.130295	-2.54827	0.0108705	0.0338915	-3.79201
GOBP_REGULATION_OF_TRIGLYCERIDE_BIOSYNTHETIC_PROCESS	0.01226	-0.176397	0.561706	0.574354	0.694982	-6.85422
GOBP_REGULATION_OF_TRANSPOSITION	-0.0136667	0.0169527	-0.785433	0.432256	0.568785	-6.7047
GOBP_REGULATION_OF_TRANSPORTER_ACTIVITY	-0.00835917	-0.056962	-1.27574	0.202136	0.328007	-6.20344
GOBP_REGULATION_OF_TRANSPORT	0.00514554	-0.125624	1.75382	0.079553	0.162542	-5.48533
GOBP_REGULATION_OF_TRANSMISSION_OF_NERVE_IMPULSE	0.0590435	0.0591869	3.09456	0.00198749	0.00854543	-2.26627
GOBP_REGULATION_OF_TRANSMEMBRANE_TRANSPORT	-0.00436305	-0.026316	-0.884595	0.376439	0.514437	-6.62255
GOBP_REGULATION_OF_TRANSMEMBRANE_RECEPTOR_PROTEIN_SERINE_THREONINE_KINASE_SIGNALING_PATHWAY	-0.0205533	-0.149496	-1.76435	0.0777649	0.159953	-5.46697
GOBP_REGULATION_OF_TRANSLATIONAL_TERMINATION	0.0972942	-0.212032	3.25703	0.0011372	0.00542408	-1.75584
GOBP_REGULATION_OF_TRANSLATIONAL_INITIATION_IN_RESPONSE_TO_STRESS	0.145841	-0.170235	4.75077	2.11244e-06	2.8715e-05	4.14928
GOBP_REGULATION_OF_TRANSLATIONAL_INITIATION_BY_EIF2_ALPHA_PHOSPHORYLATION	0.163793	-0.180041	4.78069	1.82296e-06	2.53014e-05	4.28979
GOBP_REGULATION_OF_TRANSLATIONAL_INITIATION	0.0625678	-0.136281	3.7646	0.000169711	0.00117245	0.00582936
GOBP_REGULATION_OF_TRANSLATIONAL_FIDELITY	0.0212204	-0.492182	1.8194	0.0689404	0.146207	-5.36918
GOBP_REGULATION_OF_TRANSLATIONAL_ELONGATION	0.059655	-0.122571	2.56935	0.0102323	0.0324022	-3.7386
GOBP_REGULATION_OF_TRANSLATION_INITIATION_IN_RESPONSE_TO_ENDOPLASMIC_RETICULUM_STRESS	0.13858	-0.164495	3.65688	0.000259267	0.00164615	-0.389142
GOBP_REGULATION_OF_TRANSLATION_IN_RESPONSE_TO_STRESS	0.125895	-0.185142	4.83484	1.39315e-06	1.9984e-05	4.54632
GOBP_REGULATION_OF_TRANSLATION_IN_RESPONSE_TO_ENDOPLASMIC_RETICULUM_STRESS	0.13991	-0.177395	4.17645	3.03722e-05	0.000283929	1.62079
GOBP_REGULATION_OF_TRANSLATION_AT_SYNAPSE_MODULATING_SYNAPTIC_TRANSMISSION	-0.0511652	-0.320479	-1.88292	0.0597986	0.130972	-5.25262
GOBP_REGULATION_OF_TRANSFORMING_GROWTH_FACTOR_BETA1_PRODUCTION	0.0798025	-0.112153	3.06975	0.0021597	0.00915944	-2.34192
GOBP_REGULATION_OF_TRANSFORMING_GROWTH_FACTOR_BETA_ACTIVATION	-0.0172943	-0.113253	-0.499648	0.617356	0.729305	-6.88689
GOBP_REGULATION_OF_TRANSFERASE_ACTIVITY	0.00630491	-0.143229	1.17377	0.240572	0.372189	-6.32732
GOBP_REGULATION_OF_TRANSCRIPTION_REGULATORY_REGION_DNA_BINDING	0.00865189	-0.061982	0.557253	0.577392	0.697671	-6.85669
GOBP_REGULATION_OF_TRANSCRIPTION_OF_NUCLEOLAR_LARGE_RRNA_BY_RNA_POLYMERASE_I	0.0917682	-0.183205	3.52159	0.000434756	0.00250668	-0.869147
GOBP_REGULATION_OF_TRANSCRIPTION_INVOLVED_IN_G1_S_TRANSITION_OF_MITOTIC_CELL_CYCLE	-0.0255441	-0.111979	-1.19077	0.233828	0.364021	-6.30738
GOBP_REGULATION_OF_TRANSCRIPTION_FROM_RNA_POLYMERASE_II_PROMOTER_INVOLVED_IN_HEART_DEVELOPMENT	-0.079269	-0.122717	-2.83666	0.0045865	0.0170593	-3.0232
GOBP_REGULATION_OF_TRANSCRIPTION_FROM_RNA_POLYMERASE_II_PROMOTER_IN_RESPONSE_TO_OXIDATIVE_STRESS	-0.0746123	-0.149805	-2.52599	0.0115834	0.0356338	-3.848
GOBP_REGULATION_OF_TRANSCRIPTION_FROM_RNA_POLYMERASE_II_PROMOTER_IN_RESPONSE_TO_HYPOXIA	-0.00203217	-0.226558	-0.0720017	0.942605	0.962727	-7.00818
GOBP_REGULATION_OF_TRANSCRIPTION_ELONGATION_FROM_RNA_POLYMERASE_II_PROMOTER	0.0229322	-0.289446	1.38109	0.167343	0.285061	-6.06464
GOBP_REGULATION_OF_TRANSCRIPTION_BY_RNA_POLYMERASE_III	0.0503993	-0.0867708	2.26624	0.0235007	0.0623366	-4.46453
GOBP_REGULATION_OF_TRANSCRIPTION_BY_RNA_POLYMERASE_I	0.0344403	-0.128402	1.70506	0.0882778	0.175712	-5.56895
GOBP_REGULATION_OF_TRANSCRIPTION_BY_GLUCOSE	-0.00597438	-0.119095	-0.181232	0.856197	0.903092	-6.99446
GOBP_REGULATION_OF_TRANS_SYNAPTIC_SIGNALING	-0.0183071	-0.120043	-3.5045	0.000463519	0.00263894	-0.928484
GOBP_REGULATION_OF_TRAIL_ACTIVATED_APOPTOTIC_SIGNALING_PATHWAY	0.0350469	-0.271337	0.832377	0.405256	0.543919	-6.66703
GOBP_REGULATION_OF_TORC2_SIGNALING	0.150721	-0.165035	3.67627	0.000240417	0.00155103	-0.318882
GOBP_REGULATION_OF_TOR_SIGNALING	0.0161385	-0.134627	1.32501	0.185258	0.307486	-6.1399
GOBP_REGULATION_OF_TOOTH_MINERALIZATION	-0.00333486	0.0924118	-0.113758	0.909437	0.941205	-7.00433
GOBP_REGULATION_OF_TOLL_LIKE_RECEPTOR_SIGNALING_PATHWAY	0.0459889	-0.314443	5.61978	2.07006e-08	5.03019e-07	8.58422
GOBP_REGULATION_OF_TOLL_LIKE_RECEPTOR_9_SIGNALING_PATHWAY	0.090949	-0.270144	4.39271	1.15451e-05	0.000124034	2.53514
GOBP_REGULATION_OF_TOLL_LIKE_RECEPTOR_7_SIGNALING_PATHWAY	0.0604794	-0.246839	3.08657	0.00204156	0.00874717	-2.29071
GOBP_REGULATION_OF_TOLL_LIKE_RECEPTOR_4_SIGNALING_PATHWAY	0.0473154	-0.426229	3.71392	0.000207432	0.00137154	-0.181398
GOBP_REGULATION_OF_TOLL_LIKE_RECEPTOR_3_SIGNALING_PATHWAY	0.0306819	-0.531012	2.21116	0.027093	0.0698685	-4.58672
GOBP_REGULATION_OF_TOLL_LIKE_RECEPTOR_2_SIGNALING_PATHWAY	0.0996001	-0.0594594	3.91894	9.07352e-05	0.000703152	0.591603
GOBP_REGULATION_OF_TOLERANCE_INDUCTION	0.0427341	-0.556884	6.44227	1.34716e-10	5.11192e-09	13.4525
GOBP_REGULATION_OF_TISSUE_REMODELING	-0.0202401	-0.0395287	-1.59883	0.109953	0.206206	-5.74293
GOBP_REGULATION_OF_THYROID_HORMONE_GENERATION	-0.0360111	0.398946	-3.22408	0.00127602	0.00590698	-1.86143
GOBP_REGULATION_OF_THYMOCYTE_APOPTOTIC_PROCESS	-0.061728	-0.0110783	-2.21369	0.0269178	0.0694632	-4.58116
GOBP_REGULATION_OF_THE_FORCE_OF_HEART_CONTRACTION_BY_CHEMICAL_SIGNAL	-0.142492	0.19433	-4.32543	1.56728e-05	0.000161833	2.24577
GOBP_REGULATION_OF_THE_FORCE_OF_HEART_CONTRACTION	-0.0136218	-0.0164071	-0.669847	0.503002	0.633109	-6.78815
GOBP_REGULATION_OF_TETRAPYRROLE_METABOLIC_PROCESS	-0.0172231	-0.185413	-0.514948	0.606624	0.720558	-6.87919
GOBP_REGULATION_OF_TELOMERE_MAINTENANCE_VIA_TELOMERE_LENGTHENING	0.0815282	-0.160855	5.23945	1.71119e-07	3.24662e-06	6.55324
GOBP_REGULATION_OF_TELOMERE_MAINTENANCE	0.0703409	-0.230796	5.10827	3.43486e-07	5.82667e-06	5.8852
GOBP_REGULATION_OF_TELOMERE_CAPPING	0.0513633	-0.223103	2.75806	0.00584644	0.0207631	-3.24087
GOBP_REGULATION_OF_TELOMERASE_ACTIVITY	0.0614383	-0.143335	3.86322	0.000114043	0.000844682	0.377438
GOBP_REGULATION_OF_TAU_PROTEIN_KINASE_ACTIVITY	0.113222	-0.128493	3.16887	0.00154425	0.00692396	-2.03602
GOBP_REGULATION_OF_T_HELPER_CELL_DIFFERENTIATION	-0.00824921	-0.278201	-0.72694	0.467314	0.601154	-6.74858
GOBP_REGULATION_OF_T_HELPER_2_CELL_DIFFERENTIATION	-0.00778517	-0.0555301	-0.281326	0.778478	0.84816	-6.97149
GOBP_REGULATION_OF_T_HELPER_17_TYPE_IMMUNE_RESPONSE	0.0251372	-0.0522268	1.43938	0.150137	0.262843	-5.98313
GOBP_REGULATION_OF_T_HELPER_17_CELL_LINEAGE_COMMITMENT	-0.0148461	0.352848	-1.07967	0.280366	0.415754	-6.43249
GOBP_REGULATION_OF_T_HELPER_17_CELL_DIFFERENTIATION	0.0459167	-0.0319876	2.21088	0.0271122	0.0698811	-4.58732
GOBP_REGULATION_OF_T_HELPER_1_TYPE_IMMUNE_RESPONSE	0.028605	0.0336133	1.72314	0.0849557	0.170554	-5.5382
GOBP_REGULATION_OF_T_HELPER_1_CELL_DIFFERENTIATION	0.0996736	0.0277692	3.452	0.000563415	0.00310887	-1.10904
GOBP_REGULATION_OF_T_CIRCLE_FORMATION	0.11371	-0.0675186	3.1077	0.00190149	0.00824264	-2.22596
GOBP_REGULATION_OF_T_CELL_RECEPTOR_SIGNALING_PATHWAY	-0.00505345	-0.117221	-0.328393	0.742636	0.824164	-6.95725
GOBP_REGULATION_OF_T_CELL_PROLIFERATION	0.0217203	-0.345812	4.45003	8.8684e-06	9.92925e-05	2.78515
GOBP_REGULATION_OF_T_CELL_MIGRATION	0.00201489	-0.175877	0.149033	0.881536	0.922243	-6.99974
GOBP_REGULATION_OF_T_CELL_MEDIATED_IMMUNITY	0.0311142	-0.510307	7.08039	1.74723e-12	9.09387e-11	17.675
GOBP_REGULATION_OF_T_CELL_MEDIATED_IMMUNE_RESPONSE_TO_TUMOR_CELL	0.0320175	-0.260379	1.35131	0.176689	0.296187	-6.105
GOBP_REGULATION_OF_T_CELL_MEDIATED_CYTOTOXICITY	0.0378996	-0.667533	9.92398	6.80858e-23	1.14014e-20	41.1362
GOBP_REGULATION_OF_T_CELL_EXTRAVASATION	-0.0108097	-0.271066	-0.380324	0.703729	0.797361	-6.93899
GOBP_REGULATION_OF_T_CELL_DIFFERENTIATION_IN_THYMUS	0.0108059	0.0145598	0.580972	0.561299	0.683694	-6.8433
GOBP_REGULATION_OF_T_CELL_DIFFERENTIATION	0.0609631	-0.224658	7.98862	1.86572e-15	1.24971e-13	24.3499
GOBP_REGULATION_OF_T_CELL_COSTIMULATION	0.0194002	-0.655985	2.46792	0.0136404	0.0405369	-3.99162
GOBP_REGULATION_OF_T_CELL_CHEMOTAXIS	0.0334615	-0.13579	1.61883	0.105579	0.200216	-5.71103
GOBP_REGULATION_OF_T_CELL_APOPTOTIC_PROCESS	-0.0181468	-0.0499859	-1.10909	0.267472	0.401156	-6.40055
GOBP_REGULATION_OF_T_CELL_ACTIVATION_VIA_T_CELL_RECEPTOR_CONTACT_WITH_ANTIGEN_BOUND_TO_MHC_MOLECULE_ON_ANTIGEN_PRESENTING_CELL	-0.0562962	-0.523824	-2.68597	0.00726812	0.0246419	-3.43516
GOBP_REGULATION_OF_T_CELL_ACTIVATION	0.0333179	-0.27949	6.64551	3.51913e-11	1.48944e-09	14.7552
GOBP_REGULATION_OF_SYSTEMIC_ARTERIAL_BLOOD_PRESSURE_MEDIATED_BY_A_CHEMICAL_SIGNAL	-0.029968	0.130978	-2.23256	0.0256443	0.0668714	-4.53959
GOBP_REGULATION_OF_SYSTEMIC_ARTERIAL_BLOOD_PRESSURE_BY_VASOPRESSIN	-0.057783	0.384819	-2.836	0.00459602	0.0170811	-3.02507
GOBP_REGULATION_OF_SYSTEMIC_ARTERIAL_BLOOD_PRESSURE_BY_RENIN_ANGIOTENSIN	0.0173366	0.0676367	0.935761	0.349465	0.486998	-6.57635
GOBP_REGULATION_OF_SYSTEMIC_ARTERIAL_BLOOD_PRESSURE_BY_NOREPINEPHRINE_EPINEPHRINE	-0.158924	0.119862	-4.93876	8.25104e-07	1.2723e-05	5.04661
GOBP_REGULATION_OF_SYSTEMIC_ARTERIAL_BLOOD_PRESSURE_BY_HORMONE	-0.0217391	0.135786	-1.53355	0.125235	0.227573	-5.84431
GOBP_REGULATION_OF_SYSTEMIC_ARTERIAL_BLOOD_PRESSURE_BY_ENDOTHELIN	-0.0892426	0.127299	-2.44009	0.0147357	0.0430939	-4.05927
GOBP_REGULATION_OF_SYSTEMIC_ARTERIAL_BLOOD_PRESSURE_BY_CIRCULATORY_RENIN_ANGIOTENSIN	-0.0141821	0.114708	-0.693961	0.487755	0.620201	-6.77183
GOBP_REGULATION_OF_SYSTEMIC_ARTERIAL_BLOOD_PRESSURE	-0.0594484	0.0879292	-5.67314	1.5225e-08	3.83261e-07	8.88029
GOBP_REGULATION_OF_SYSTEM_PROCESS	-0.0198674	-0.00475755	-3.64521	0.00027128	0.00171285	-0.431284
GOBP_REGULATION_OF_SYNCYTIUM_FORMATION_BY_PLASMA_MEMBRANE_FUSION	0.0204752	-0.375054	1.78469	0.0744028	0.154606	-5.43118
GOBP_REGULATION_OF_SYNAPTIC_VESICLE_TRANSPORT	0.00113262	-0.149272	0.0373532	0.970206	0.982852	-7.01006
GOBP_REGULATION_OF_SYNAPTIC_VESICLE_RECYCLING	0.00811684	-0.168947	0.419637	0.674778	0.773369	-6.92339
GOBP_REGULATION_OF_SYNAPTIC_VESICLE_PRIMING	-0.00469978	-0.0946714	-0.13916	0.889332	0.92725	-7.00115
GOBP_REGULATION_OF_SYNAPTIC_VESICLE_MEMBRANE_ORGANIZATION	-0.0372773	0.0902895	-1.57465	0.115432	0.213898	-5.78097
GOBP_REGULATION_OF_SYNAPTIC_VESICLE_EXOCYTOSIS	0.00286173	-0.0272339	0.196906	0.843913	0.89393	-6.99152
GOBP_REGULATION_OF_SYNAPTIC_VESICLE_ENDOCYTOSIS	0.0141656	-0.0510356	0.514504	0.606934	0.720705	-6.87942
GOBP_REGULATION_OF_SYNAPTIC_VESICLE_CYCLE	-0.0354182	0.169638	-1.62133	0.105043	0.199297	-5.70702
GOBP_REGULATION_OF_SYNAPTIC_VESICLE_CLUSTERING	0.0330053	-0.358626	1.39435	0.163306	0.28009	-6.0464
GOBP_REGULATION_OF_SYNAPTIC_TRANSMISSION_GLUTAMATERGIC	-0.0378152	-0.00898948	-2.82751	0.00471927	0.0174436	-3.04884
GOBP_REGULATION_OF_SYNAPTIC_TRANSMISSION_GABAERGIC	-0.0299905	-0.0345751	-1.9915	0.0465078	0.107134	-5.04413
GOBP_REGULATION_OF_SYNAPTIC_TRANSMISSION_DOPAMINERGIC	-0.0184979	-0.606404	-1.47974	0.139038	0.247368	-5.92471
GOBP_REGULATION_OF_SYNAPTIC_TRANSMISSION_CHOLINERGIC	-0.150466	0.400448	-6.88619	6.82695e-12	3.26633e-10	16.349
GOBP_REGULATION_OF_SYNAPTIC_PLASTICITY	-0.0123708	-0.0932418	-1.7205	0.085435	0.171248	-5.54272
GOBP_REGULATION_OF_SYNAPTIC_ASSEMBLY_AT_NEUROMUSCULAR_JUNCTION	-0.0868619	0.0480789	-2.70837	0.00679624	0.0233503	-3.37534
GOBP_REGULATION_OF_SYNAPSE_STRUCTURE_OR_ACTIVITY	0.0208172	-0.15954	3.27793	0.0010565	0.00511837	-1.68827
GOBP_REGULATION_OF_SYNAPSE_STRUCTURAL_PLASTICITY	0.0347592	0.259551	1.4451	0.148525	0.26085	-5.97495
GOBP_REGULATION_OF_SYNAPSE_MATURATION	-0.0203584	-0.0895767	-1.08023	0.280119	0.415673	-6.43189
GOBP_REGULATION_OF_SYNAPSE_ASSEMBLY	-0.0237122	-0.0482924	-2.40153	0.0163816	0.0469623	-4.15174
GOBP_REGULATION_OF_SUPRAMOLECULAR_FIBER_ORGANIZATION	0.0145994	-0.193856	1.95984	0.0500979	0.113735	-5.10612
GOBP_REGULATION_OF_SUPEROXIDE_METABOLIC_PROCESS	0.0433395	-0.126469	1.93154	0.0535019	0.119804	-5.16071
GOBP_REGULATION_OF_SUPEROXIDE_DISMUTASE_ACTIVITY	0.00291641	-0.243467	0.0687514	0.945192	0.964474	-7.00841
GOBP_REGULATION_OF_SUPEROXIDE_ANION_GENERATION	0.0963852	-0.139043	3.97873	7.07674e-05	0.000570808	0.824775
GOBP_REGULATION_OF_SULFUR_METABOLIC_PROCESS	-0.0575533	0.00858627	-2.20618	0.0274395	0.0703618	-4.5976
GOBP_REGULATION_OF_SUBSTRATE_ADHESION_DEPENDENT_CELL_SPREADING	0.0426367	-0.035778	2.61228	0.00903477	0.0292512	-3.62847
GOBP_REGULATION_OF_STRIATED_MUSCLE_CONTRACTION	0.0013956	-0.0331474	0.139525	0.889044	0.927201	-7.0011
GOBP_REGULATION_OF_STRIATED_MUSCLE_CELL_DIFFERENTIATION	0.0136897	-0.148252	1.20563	0.228046	0.357747	-6.28972
GOBP_REGULATION_OF_STRESS_GRANULE_ASSEMBLY	0.0364008	-0.192208	0.713685	0.475472	0.609106	-6.75806
GOBP_REGULATION_OF_STRESS_ACTIVATED_PROTEIN_KINASE_SIGNALING_CASCADE	0.0149665	-0.116867	1.46814	0.142161	0.251942	-5.94166
GOBP_REGULATION_OF_STORE_OPERATED_CALCIUM_ENTRY	-0.076969	0.0903283	-3.41147	0.000653864	0.00350746	-1.24655
GOBP_REGULATION_OF_STORE_OPERATED_CALCIUM_CHANNEL_ACTIVITY	0.0268989	-0.115136	0.651959	0.514473	0.643341	-6.79988
GOBP_REGULATION_OF_STEROL_TRANSPORT	-0.0573871	-0.0263197	-4.52831	6.1551e-06	7.29427e-05	3.13174
GOBP_REGULATION_OF_STEROID_METABOLIC_PROCESS	-0.000523423	-0.0865476	-0.0425452	0.966067	0.979933	-7.00986
GOBP_REGULATION_OF_STEROID_HORMONE_SECRETION	-0.00623517	0.0121536	-0.371593	0.71022	0.800882	-6.94225
GOBP_REGULATION_OF_STEROID_HORMONE_BIOSYNTHETIC_PROCESS	0.00174844	-0.160041	0.0548393	0.95627	0.972913	-7.00926
GOBP_REGULATION_OF_STEROID_BIOSYNTHETIC_PROCESS	0.0013496	-0.0916401	0.096477	0.923148	0.950669	-7.00614
GOBP_REGULATION_OF_STEM_CELL_PROLIFERATION	-0.0364083	-0.0800141	-1.97184	0.0487108	0.111275	-5.08274
GOBP_REGULATION_OF_STEM_CELL_POPULATION_MAINTENANCE	0.0204122	-0.369522	1.55091	0.121018	0.221478	-5.81776
GOBP_REGULATION_OF_STEM_CELL_DIVISION	0.227573	-0.196924	6.44483	1.32491e-10	5.05237e-09	13.4686
GOBP_REGULATION_OF_STEM_CELL_DIFFERENTIATION	0.00649836	-0.172703	0.387889	0.698123	0.793163	-6.93611
GOBP_REGULATION_OF_SREBP_SIGNALING_PATHWAY	0.0971262	-0.15358	2.48359	0.0130557	0.0390102	-3.9532
GOBP_REGULATION_OF_SPROUTING_ANGIOGENESIS	0.00204862	-0.163074	0.126409	0.899416	0.934162	-7.00283
GOBP_REGULATION_OF_SPONTANEOUS_SYNAPTIC_TRANSMISSION	-0.0620793	-0.197318	-1.47707	0.139752	0.248387	-5.92862
GOBP_REGULATION_OF_SPINDLE_ORGANIZATION	0.0405331	-0.287221	2.73601	0.00625201	0.0218508	-3.30083
GOBP_REGULATION_OF_SPINDLE_ASSEMBLY	0.0518796	-0.347033	3.12121	0.00181659	0.00791023	-2.18431
GOBP_REGULATION_OF_SPHINGOLIPID_BIOSYNTHETIC_PROCESS	0.0690969	-0.0890364	2.23619	0.0254059	0.0664071	-4.53157
GOBP_REGULATION_OF_SOMITOGENESIS	-0.0873825	-0.288582	-2.81268	0.00494193	0.0181534	-3.09024
GOBP_REGULATION_OF_SOMATIC_STEM_CELL_POPULATION_MAINTENANCE	0.00984042	-0.219614	0.375511	0.707305	0.799128	-6.94079
GOBP_REGULATION_OF_SODIUM_PROTON_ANTIPORTER_ACTIVITY	0.0140252	-0.386621	0.485119	0.627624	0.73776	-6.89399
GOBP_REGULATION_OF_SODIUM_ION_TRANSPORT	-0.0109918	-0.0846331	-1.00338	0.315751	0.452508	-6.51131
GOBP_REGULATION_OF_SODIUM_ION_TRANSMEMBRANE_TRANSPORT	-0.00909507	-0.077781	-0.67239	0.501382	0.632206	-6.78645
GOBP_REGULATION_OF_SODIUM_DEPENDENT_PHOSPHATE_TRANSPORT	-0.0468658	0.0520998	-1.08223	0.279229	0.414743	-6.42974
GOBP_REGULATION_OF_SNRNA_TRANSCRIPTION_BY_RNA_POLYMERASE_II	0.0877067	-0.260937	2.16057	0.0307996	0.0770291	-4.69627
GOBP_REGULATION_OF_SNARE_COMPLEX_ASSEMBLY	-0.0298908	-0.110801	-0.902903	0.366643	0.504691	-6.60632
GOBP_REGULATION_OF_SMOOTHENED_SIGNALING_PATHWAY_INVOLVED_IN_DORSAL_VENTRAL_NEURAL_TUBE_PATTERNING	-0.000702126	-0.271508	-0.0232935	0.981418	0.989341	-7.01049
GOBP_REGULATION_OF_SMOOTHENED_SIGNALING_PATHWAY	-0.0197312	-0.140387	-1.5408	0.123461	0.225148	-5.83326
GOBP_REGULATION_OF_SMOOTH_MUSCLE_CONTRACTION	0.006067	-0.0270654	0.46417	0.642557	0.749099	-6.90386
GOBP_REGULATION_OF_SMOOTH_MUSCLE_CELL_DIFFERENTIATION	-0.0108799	-0.0761925	-0.503007	0.614993	0.727583	-6.88522
GOBP_REGULATION_OF_SMOOTH_MUSCLE_CELL_CHEMOTAXIS	0.111838	-0.410004	3.02584	0.00249846	0.0102918	-2.47435
GOBP_REGULATION_OF_SMALL_MOLECULE_METABOLIC_PROCESS	0.00199182	-0.0819609	0.304839	0.760508	0.835575	-6.96465
GOBP_REGULATION_OF_SMALL_GTPASE_MEDIATED_SIGNAL_TRANSDUCTION	-0.0115909	-0.182819	-1.46134	0.144016	0.254556	-5.95153
GOBP_REGULATION_OF_SMAD_PROTEIN_SIGNAL_TRANSDUCTION	-0.0449482	-0.0981917	-1.92846	0.0538827	0.120551	-5.16659
GOBP_REGULATION_OF_SMAD_PROTEIN_COMPLEX_ASSEMBLY	0.0665935	-0.235096	1.43782	0.150579	0.263376	-5.98535
GOBP_REGULATION_OF_SKELETAL_MUSCLE_TISSUE_REGENERATION	0.00230352	0.109919	0.0808191	0.935591	0.958486	-7.00751
GOBP_REGULATION_OF_SKELETAL_MUSCLE_TISSUE_GROWTH	-0.0967226	-0.0664357	-4.02376	5.85558e-05	0.000486051	1.00271
GOBP_REGULATION_OF_SKELETAL_MUSCLE_TISSUE_DEVELOPMENT	-0.0317966	-0.382947	-2.51174	0.012061	0.0367506	-3.88355
GOBP_REGULATION_OF_SKELETAL_MUSCLE_FIBER_DEVELOPMENT	0.00185787	-0.1792	0.0596815	0.952413	0.969945	-7.00899
GOBP_REGULATION_OF_SKELETAL_MUSCLE_CONTRACTION_BY_CALCIUM_ION_SIGNALING	-0.0127672	-0.0542369	-0.265459	0.790672	0.856979	-6.97579
GOBP_REGULATION_OF_SKELETAL_MUSCLE_CONTRACTION	-0.031973	0.17744	-1.45761	0.145044	0.255728	-5.95694
GOBP_REGULATION_OF_SKELETAL_MUSCLE_CELL_PROLIFERATION	-0.0138772	-0.13944	-0.645409	0.518707	0.64727	-6.80409
GOBP_REGULATION_OF_SKELETAL_MUSCLE_CELL_DIFFERENTIATION	0.00712607	-0.0515068	0.331141	0.740559	0.822215	-6.95635
GOBP_REGULATION_OF_SKELETAL_MUSCLE_ADAPTATION	-0.100449	0.0929662	-3.33169	0.000872669	0.00441377	-1.51256
GOBP_REGULATION_OF_SISTER_CHROMATID_COHESION	0.0779618	-0.176944	3.41551	0.00064429	0.00346334	-1.23293
GOBP_REGULATION_OF_SIGNALING_RECEPTOR_ACTIVITY	-0.0208145	-0.128428	-2.88764	0.00390656	0.0149267	-2.87876
GOBP_REGULATION_OF_SIGNAL_TRANSDUCTION_BY_P53_CLASS_MEDIATOR	-0.00107159	-0.184671	-0.0905478	0.927857	0.953607	-7.00669
GOBP_REGULATION_OF_SHORT_TERM_NEURONAL_SYNAPTIC_PLASTICITY	-0.134681	-0.0163743	-4.62907	3.81404e-06	4.80843e-05	3.58665
GOBP_REGULATION_OF_SEROTONIN_SECRETION	0.016409	-0.438704	1.4735	0.140711	0.249976	-5.93384
GOBP_REGULATION_OF_SERINE_TYPE_PEPTIDASE_ACTIVITY	-0.017778	0.342952	-1.62522	0.104211	0.197872	-5.70076
GOBP_REGULATION_OF_SEQUESTERING_OF_ZINC_ION	0.0469146	0.095124	1.23133	0.218288	0.345627	-6.25867
GOBP_REGULATION_OF_SEQUESTERING_OF_TRIGLYCERIDE	0.00266403	-0.102093	0.108623	0.913508	0.944404	-7.0049
GOBP_REGULATION_OF_SENSORY_PERCEPTION	-0.0490329	0.0788836	-2.69934	0.00698308	0.0238434	-3.39952
GOBP_REGULATION_OF_SECRETION	0.00275267	-0.0820894	0.592983	0.553233	0.676223	-6.8363
GOBP_REGULATION_OF_SECONDARY_METABOLIC_PROCESS	-0.00867049	0.0701919	-0.39863	0.690192	0.786239	-6.93191
GOBP_REGULATION_OF_SECONDARY_HEART_FIELD_CARDIOBLAST_PROLIFERATION	0.0140423	-0.132262	0.435856	0.66297	0.765531	-6.9165
GOBP_REGULATION_OF_SARCOMERE_ORGANIZATION	-0.00210415	0.283444	-0.067772	0.945971	0.965013	-7.00848
GOBP_REGULATION_OF_SALIVA_SECRETION	-0.0506306	0.406178	-2.50493	0.0122953	0.0372906	-3.90048
GOBP_REGULATION_OF_RYANODINE_SENSITIVE_CALCIUM_RELEASE_CHANNEL_ACTIVITY	0.0572029	-0.0795562	3.09471	0.00198651	0.00854543	-2.26582
GOBP_REGULATION_OF_RUFFLE_ASSEMBLY	0.0172959	-0.275474	1.20547	0.228108	0.357747	-6.28991
GOBP_REGULATION_OF_RRNA_PROCESSING	0.0832586	-0.214068	3.05544	0.00226523	0.0095142	-2.38531
GOBP_REGULATION_OF_RNA_SPLICING	0.0457772	-0.186047	3.50265	0.000466746	0.00264948	-0.934907
GOBP_REGULATION_OF_RNA_POLYMERASE_II_TRANSCRIPTION_PREINITIATION_COMPLEX_ASSEMBLY	0.125132	-0.162736	3.5856	0.000341159	0.002066	-0.644287
GOBP_REGULATION_OF_RNA_POLYMERASE_II_REGULATORY_REGION_SEQUENCE_SPECIFIC_DNA_BINDING	0.0218295	-0.104075	0.766305	0.44355	0.579488	-6.71942
GOBP_REGULATION_OF_RNA_EXPORT_FROM_NUCLEUS	0.0449295	-0.210548	1.44466	0.148649	0.260948	-5.97558
GOBP_REGULATION_OF_RNA_BINDING	-0.0349025	-0.113674	-1.08325	0.278775	0.414237	-6.42865
GOBP_REGULATION_OF_RIG_I_SIGNALING_PATHWAY	0.0849338	-0.362223	4.72086	2.4458e-06	3.23156e-05	4.00965
GOBP_REGULATION_OF_RIBOSOME_BIOGENESIS	0.105597	-0.268725	3.18035	0.00148456	0.00671497	-1.99998
GOBP_REGULATION_OF_RIBONUCLEASE_ACTIVITY	0.111653	-0.478653	4.72273	2.42357e-06	3.21321e-05	4.01835
GOBP_REGULATION_OF_RHODOPSIN_MEDIATED_SIGNALING_PATHWAY	-0.0545546	0.127999	-1.82314	0.0683719	0.145328	-5.36242
GOBP_REGULATION_OF_RHO_PROTEIN_SIGNAL_TRANSDUCTION	-0.0160958	-0.19299	-1.29062	0.196926	0.321585	-6.18451
GOBP_REGULATION_OF_RHO_DEPENDENT_PROTEIN_SERINE_THREONINE_KINASE_ACTIVITY	0.0764513	-0.303362	2.03233	0.0421994	0.0989834	-4.9627
GOBP_REGULATION_OF_RETROGRADE_TRANSPORT_ENDOSOME_TO_GOLGI	0.0301291	-0.174039	0.828254	0.407586	0.54581	-6.67042
GOBP_REGULATION_OF_RETROGRADE_PROTEIN_TRANSPORT_ER_TO_CYTOSOL	0.10174	-0.161158	3.49536	0.000479639	0.00271267	-0.960133
GOBP_REGULATION_OF_RETINOIC_ACID_RECEPTOR_SIGNALING_PATHWAY	0.0689746	-0.184752	2.64547	0.00819635	0.0271906	-3.54206
GOBP_REGULATION_OF_RETINAL_GANGLION_CELL_AXON_GUIDANCE	-0.0765432	-0.189514	-1.59904	0.109907	0.206206	-5.7426
GOBP_REGULATION_OF_RESTING_MEMBRANE_POTENTIAL	-0.0258589	0.238658	-1.1983	0.230886	0.361193	-6.29846
GOBP_REGULATION_OF_RESPONSE_TO_WOUNDING	-0.00831536	-0.0748316	-0.876465	0.380841	0.519133	-6.62965
GOBP_REGULATION_OF_RESPONSE_TO_TUMOR_CELL	0.0123767	-0.0892964	0.641862	0.521007	0.649299	-6.80636
GOBP_REGULATION_OF_RESPONSE_TO_STRESS	0.0337299	-0.210746	6.74857	1.75533e-11	7.9072e-10	15.4309
GOBP_REGULATION_OF_RESPONSE_TO_REACTIVE_OXYGEN_SPECIES	0.0154036	-0.103769	0.809251	0.418429	0.556411	-6.68586
GOBP_REGULATION_OF_RESPONSE_TO_OXIDATIVE_STRESS	0.0295476	-0.10521	2.29289	0.0219168	0.0591126	-4.40435
GOBP_REGULATION_OF_RESPONSE_TO_OSMOTIC_STRESS	-0.0699909	-0.092177	-2.83313	0.00463736	0.0171995	-3.03311
GOBP_REGULATION_OF_RESPONSE_TO_INTERFERON_GAMMA	0.179103	-0.0479864	7.47638	9.72523e-14	5.59055e-12	20.4897
GOBP_REGULATION_OF_RESPONSE_TO_FOOD	-0.0737198	-0.0479762	-3.95877	7.69172e-05	0.000608454	0.74656
GOBP_REGULATION_OF_RESPONSE_TO_EXTRACELLULAR_STIMULUS	-0.0629053	-0.0874695	-3.54999	0.000390606	0.00230386	-0.769883
GOBP_REGULATION_OF_RESPONSE_TO_EXTERNAL_STIMULUS	0.032703	-0.222373	6.91268	5.68068e-12	2.80502e-10	16.5277
GOBP_REGULATION_OF_RESPONSE_TO_ENDOPLASMIC_RETICULUM_STRESS	0.026249	-0.259424	2.1218	0.0339283	0.0832323	-4.77854
GOBP_REGULATION_OF_RESPONSE_TO_DRUG	-0.0357748	0.618908	-3.24746	0.00117601	0.00554053	-1.78661
GOBP_REGULATION_OF_RESPONSE_TO_DNA_DAMAGE_STIMULUS	0.0466314	-0.22153	5.64993	1.74074e-08	4.31155e-07	8.75118
GOBP_REGULATION_OF_RESPONSE_TO_CYTOKINE_STIMULUS	0.0659825	-0.21408	7.59	4.13234e-14	2.46755e-12	21.3247
GOBP_REGULATION_OF_RESPONSE_TO_BIOTIC_STIMULUS	0.0705909	-0.341685	12.5459	2.62062e-35	1.18745e-32	69.2734
GOBP_REGULATION_OF_RESPIRATORY_SYSTEM_PROCESS	0.00826711	-0.208242	0.319806	0.749135	0.828394	-6.96001
GOBP_REGULATION_OF_RESPIRATORY_GASEOUS_EXCHANGE_BY_NERVOUS_SYSTEM_PROCESS	-0.00902396	-0.230857	-0.303745	0.761342	0.83587	-6.96498
GOBP_REGULATION_OF_RESPIRATORY_GASEOUS_EXCHANGE	0.017365	-0.209709	0.762468	0.445835	0.581389	-6.72233
GOBP_REGULATION_OF_RESPIRATORY_BURST	-0.163594	-0.125929	-7.9452	2.63333e-15	1.71903e-13	24.0131
GOBP_REGULATION_OF_REPRODUCTIVE_PROCESS	-0.00769371	-0.0230375	-0.913775	0.360902	0.499197	-6.59652
GOBP_REGULATION_OF_RENAL_SYSTEM_PROCESS	-0.0317948	0.146289	-2.04717	0.0407205	0.0960706	-4.93272
GOBP_REGULATION_OF_REMOVAL_OF_SUPEROXIDE_RADICALS	-0.0326356	-0.103259	-0.686796	0.492259	0.624382	-6.77674
GOBP_REGULATION_OF_RELEASE_OF_SEQUESTERED_CALCIUM_ION_INTO_CYTOSOL	0.0653458	0.00115589	5.92361	3.47181e-09	1.0406e-07	10.3069
GOBP_REGULATION_OF_RELEASE_OF_CYTOCHROME_C_FROM_MITOCHONDRIA	0.101808	-0.140292	5.75723	9.32974e-09	2.50408e-07	9.35254
GOBP_REGULATION_OF_RELAXATION_OF_MUSCLE	-0.0496079	0.0440262	-2.23952	0.0251884	0.0660402	-4.52419
GOBP_REGULATION_OF_RELAXATION_OF_CARDIAC_MUSCLE	-0.0414244	-0.203186	-1.08126	0.279661	0.415154	-6.43079
GOBP_REGULATION_OF_REGULATED_SECRETORY_PATHWAY	0.00701803	-0.090151	0.781131	0.434781	0.570743	-6.70804
GOBP_REGULATION_OF_RECEPTOR_SIGNALING_PATHWAY_VIA_STAT	0.0549882	-0.0977084	5.1948	2.17311e-07	4.03361e-06	6.324
GOBP_REGULATION_OF_RECEPTOR_RECYCLING	-0.018728	-0.162405	-0.934769	0.349976	0.48731	-6.57727
GOBP_REGULATION_OF_RECEPTOR_MEDIATED_ENDOCYTOSIS_INVOLVED_IN_CHOLESTEROL_TRANSPORT	0.0616195	0.0115508	1.35181	0.176527	0.295992	-6.10432
GOBP_REGULATION_OF_RECEPTOR_MEDIATED_ENDOCYTOSIS	0.0291955	-0.177399	2.98332	0.00287222	0.0115902	-2.6008
GOBP_REGULATION_OF_RECEPTOR_LOCALIZATION_TO_SYNAPSE	-0.0180133	-0.25262	-0.707418	0.479356	0.612555	-6.76248
GOBP_REGULATION_OF_RECEPTOR_INTERNALIZATION	-0.0165652	-0.2498	-1.48482	0.137687	0.245396	-5.91724
GOBP_REGULATION_OF_RECEPTOR_CLUSTERING	-0.13339	0.0210338	-4.30555	1.714e-05	0.000173863	2.16112
GOBP_REGULATION_OF_RECEPTOR_CATABOLIC_PROCESS	0.13646	-0.12714	4.7843	1.79076e-06	2.48993e-05	4.30679
GOBP_REGULATION_OF_RECEPTOR_BINDING	0.078885	-0.232611	3.9704	7.32766e-05	0.00058648	0.792067
GOBP_REGULATION_OF_REACTIVE_OXYGEN_SPECIES_METABOLIC_PROCESS	-0.00212271	-0.112836	-0.200367	0.841206	0.89229	-6.99084
GOBP_REGULATION_OF_REACTIVE_OXYGEN_SPECIES_BIOSYNTHETIC_PROCESS	0.0206316	-0.00141492	1.3032	0.192596	0.31646	-6.16832
GOBP_REGULATION_OF_RAS_PROTEIN_SIGNAL_TRANSDUCTION	-0.00557543	-0.210592	-0.650112	0.515665	0.644205	-6.80107
GOBP_REGULATION_OF_RAC_PROTEIN_SIGNAL_TRANSDUCTION	0.0577337	-0.191149	2.48758	0.0129105	0.0387264	-3.94337
GOBP_REGULATION_OF_RAB_PROTEIN_SIGNAL_TRANSDUCTION	-0.0428451	-0.0865739	-1.27731	0.201581	0.327521	-6.20145
GOBP_REGULATION_OF_PROTON_TRANSPORT	0.02031	-0.150991	0.946339	0.344045	0.482201	-6.56647
GOBP_REGULATION_OF_PROTEOLYSIS	0.0197515	-0.161953	2.80783	0.0050169	0.0183675	-3.10376
GOBP_REGULATION_OF_PROTEIN_TYROSINE_PHOSPHATASE_ACTIVITY	-0.014261	-0.176585	-0.463034	0.64337	0.749642	-6.90438
GOBP_REGULATION_OF_PROTEIN_TYROSINE_KINASE_ACTIVITY	5.01682e-06	-0.151623	0.000548004	0.999563	0.999744	-7.01076
GOBP_REGULATION_OF_PROTEIN_TARGETING_TO_MEMBRANE	-0.00759883	-0.162675	-0.426756	0.669585	0.769708	-6.9204
GOBP_REGULATION_OF_PROTEIN_TARGETING	-0.028059	-0.155331	-2.15683	0.0310903	0.0775547	-4.70428
GOBP_REGULATION_OF_PROTEIN_SUMOYLATION	0.0216407	-0.128062	0.976101	0.329086	0.467703	-6.53809
GOBP_REGULATION_OF_PROTEIN_STABILITY	0.0268082	-0.203689	2.85558	0.0043225	0.0162104	-2.96989
GOBP_REGULATION_OF_PROTEIN_SERINE_THREONINE_KINASE_ACTIVITY	9.71031e-05	-0.161967	0.0137904	0.988998	0.993734	-7.01066
GOBP_REGULATION_OF_PROTEIN_SECRETION	-0.00103567	-0.0952955	-0.157287	0.875028	0.917235	-6.99848
GOBP_REGULATION_OF_PROTEIN_POLYUBIQUITINATION	0.0367073	-0.174474	1.95218	0.0510011	0.115412	-5.12098
GOBP_REGULATION_OF_PROTEIN_POLYMERIZATION	0.0254938	-0.179194	2.7236	0.00649133	0.0225254	-3.33438
GOBP_REGULATION_OF_PROTEIN_PHOSPHORYLATION	0.00826595	-0.147834	1.4598	0.14444	0.254897	-5.95377
GOBP_REGULATION_OF_PROTEIN_NEDDYLATION	-0.18855	-0.108848	-5.27077	1.4454e-07	2.79046e-06	6.71523
GOBP_REGULATION_OF_PROTEIN_MONOUBIQUITINATION	0.113697	-0.230138	2.87377	0.00408188	0.0154662	-2.91832
GOBP_REGULATION_OF_PROTEIN_MODIFICATION_PROCESS	0.0103086	-0.173014	1.86568	0.062174	0.135405	-5.28464
GOBP_REGULATION_OF_PROTEIN_MODIFICATION_BY_SMALL_PROTEIN_CONJUGATION_OR_REMOVAL	0.0237791	-0.18661	2.54579	0.0109478	0.034087	-3.79826
GOBP_REGULATION_OF_PROTEIN_MATURATION	0.0429998	-0.0571147	2.95664	0.00313204	0.0124425	-2.6792
GOBP_REGULATION_OF_PROTEIN_LOCALIZATION_TO_SYNAPSE	0.0442934	-0.306127	2.22573	0.0260991	0.0677136	-4.55468
GOBP_REGULATION_OF_PROTEIN_LOCALIZATION_TO_PLASMA_MEMBRANE	0.00331169	-0.118651	0.260481	0.794509	0.859806	-6.97709
GOBP_REGULATION_OF_PROTEIN_LOCALIZATION_TO_NUCLEUS	0.0472981	-0.135871	3.68567	0.000231756	0.00150524	-0.284715
GOBP_REGULATION_OF_PROTEIN_LOCALIZATION_TO_NUCLEOLUS	0.0344208	-0.0741921	0.849188	0.395838	0.534281	-6.653
GOBP_REGULATION_OF_PROTEIN_LOCALIZATION_TO_MEMBRANE	-0.0127328	-0.116355	-1.14649	0.251677	0.383667	-6.35872
GOBP_REGULATION_OF_PROTEIN_LOCALIZATION_TO_ENDOSOME	0.169937	-0.138815	5.13479	2.98748e-07	5.21444e-06	6.0189
GOBP_REGULATION_OF_PROTEIN_LOCALIZATION_TO_CILIUM	0.0374983	-0.128396	1.1787	0.238602	0.369661	-6.32157
GOBP_REGULATION_OF_PROTEIN_LOCALIZATION_TO_CHROMOSOME_TELOMERIC_REGION	0.141034	-0.13746	3.89182	0.000101451	0.000766907	0.486994
GOBP_REGULATION_OF_PROTEIN_LOCALIZATION_TO_CHROMATIN	0.0526601	-0.160473	1.57014	0.116479	0.215474	-5.78801
GOBP_REGULATION_OF_PROTEIN_LOCALIZATION_TO_CENTROSOME	0.019413	-0.163937	0.680702	0.496108	0.627507	-6.78087
GOBP_REGULATION_OF_PROTEIN_LOCALIZATION_TO_CELL_SURFACE	0.0101479	-0.114187	0.513329	0.607755	0.721458	-6.88002
GOBP_REGULATION_OF_PROTEIN_LOCALIZATION_TO_CELL_PERIPHERY	0.00416579	-0.115569	0.3416	0.732674	0.816396	-6.95286
GOBP_REGULATION_OF_PROTEIN_LOCALIZATION_TO_CELL_CORTEX	-0.0219304	-0.0396122	-0.726815	0.46739	0.601154	-6.74867
GOBP_REGULATION_OF_PROTEIN_LOCALIZATION	0.0147272	-0.126427	2.03994	0.0414358	0.0974892	-4.94736
GOBP_REGULATION_OF_PROTEIN_LIPIDATION	0.00973116	-0.172492	0.378156	0.705339	0.798188	-6.93981
GOBP_REGULATION_OF_PROTEIN_KINASE_C_SIGNALING	-0.0892297	-0.121076	-3.02305	0.00252156	0.0103758	-2.48271
GOBP_REGULATION_OF_PROTEIN_KINASE_C_ACTIVITY	-0.052172	-0.160094	-1.2466	0.212632	0.339532	-6.23989
GOBP_REGULATION_OF_PROTEIN_KINASE_ACTIVITY	0.0116386	-0.151179	2.03123	0.0423111	0.0991551	-4.96493
GOBP_REGULATION_OF_PROTEIN_KINASE_A_SIGNALING	-0.0420125	-0.0969393	-2.08204	0.037415	0.0899805	-4.86136
GOBP_REGULATION_OF_PROTEIN_K63_LINKED_UBIQUITINATION	0.0233851	-0.263065	0.995738	0.31945	0.45662	-6.51889
GOBP_REGULATION_OF_PROTEIN_K48_LINKED_UBIQUITINATION	0.0735587	-0.180373	1.68	0.0930516	0.182141	-5.61099
GOBP_REGULATION_OF_PROTEIN_IMPORT	0.0171593	-0.12607	1.06542	0.286766	0.422443	-6.44766
GOBP_REGULATION_OF_PROTEIN_GLYCOSYLATION	0.0293048	-0.0299647	1.13638	0.255881	0.388003	-6.37016
GOBP_REGULATION_OF_PROTEIN_FOLDING	0.0381792	-0.0914828	1.04098	0.297962	0.433292	-6.47319
GOBP_REGULATION_OF_PROTEIN_EXPORT_FROM_NUCLEUS	0.0635556	-0.209408	3.258	0.0011333	0.00540882	-1.75269
GOBP_REGULATION_OF_PROTEIN_EXIT_FROM_ENDOPLASMIC_RETICULUM	0.0182947	-0.123195	0.735234	0.462249	0.596681	-6.74257
GOBP_REGULATION_OF_PROTEIN_DEUBIQUITINATION	0.0911257	-0.141637	2.8976	0.00378492	0.0145631	-2.85024
GOBP_REGULATION_OF_PROTEIN_DEPOLYMERIZATION	-0.00128221	-0.0959704	-0.0964924	0.923135	0.950669	-7.00614
GOBP_REGULATION_OF_PROTEIN_DEPHOSPHORYLATION	0.050415	-0.279564	4.91677	9.22597e-07	1.38646e-05	4.93988
GOBP_REGULATION_OF_PROTEIN_DEACETYLATION	0.0137636	-0.17937	0.844887	0.398235	0.536758	-6.65662
GOBP_REGULATION_OF_PROTEIN_CONTAINING_COMPLEX_DISASSEMBLY	0.00446818	-0.127244	0.3757	0.707164	0.799128	-6.94072
GOBP_REGULATION_OF_PROTEIN_CONTAINING_COMPLEX_ASSEMBLY	0.0435535	-0.140899	5.33916	9.9669e-08	1.99416e-06	7.07215
GOBP_REGULATION_OF_PROTEIN_COMPLEX_STABILITY	0.0958527	-0.411141	5.41741	6.47858e-08	1.37478e-06	7.48613
GOBP_REGULATION_OF_PROTEIN_CATABOLIC_PROCESS_IN_THE_VACUOLE	-0.168777	-0.182048	-5.48611	4.41715e-08	9.94892e-07	7.8545
GOBP_REGULATION_OF_PROTEIN_CATABOLIC_PROCESS	0.0136168	-0.175115	1.69587	0.0900051	0.178046	-5.58444
GOBP_REGULATION_OF_PROTEIN_BINDING	0.00930827	-0.191886	1.06933	0.284998	0.420724	-6.44351
GOBP_REGULATION_OF_PROTEIN_AUTOUBIQUITINATION	-0.0455146	-0.248541	-1.17256	0.241058	0.372703	-6.32873
GOBP_REGULATION_OF_PROTEIN_AUTOPHOSPHORYLATION	0.00646824	-0.132507	0.398742	0.690109	0.786239	-6.93187
GOBP_REGULATION_OF_PROTEIN_ADP_RIBOSYLATION	0.150261	-0.257829	5.14586	2.81786e-07	4.96704e-06	6.07492
GOBP_REGULATION_OF_PROTEIN_ACETYLATION	0.0407826	-0.169921	2.79776	0.00517558	0.0187877	-3.13169
GOBP_REGULATION_OF_PROTEASOMAL_UBIQUITIN_DEPENDENT_PROTEIN_CATABOLIC_PROCESS	0.00993155	-0.241599	0.979368	0.327469	0.465921	-6.53493
GOBP_REGULATION_OF_PROTEASOMAL_PROTEIN_CATABOLIC_PROCESS	0.0315546	-0.225093	3.34947	0.000818718	0.00419879	-1.45382
GOBP_REGULATION_OF_PROSTATIC_BUD_FORMATION	0.0333808	-0.202995	0.776102	0.437744	0.573948	-6.71193
GOBP_REGULATION_OF_PROSTAGLANDIN_SECRETION	-0.00500625	-0.0822186	-0.300522	0.763798	0.837891	-6.96595
GOBP_REGULATION_OF_PROGRAMMED_NECROTIC_CELL_DEATH	0.00191005	-0.123443	0.0887091	0.929318	0.954244	-7.00685
GOBP_REGULATION_OF_PRODUCTION_OF_SMALL_RNA_INVOLVED_IN_GENE_SILENCING_BY_RNA	0.0118432	-0.138276	0.435579	0.66317	0.765648	-6.91662
GOBP_REGULATION_OF_PRODUCTION_OF_MOLECULAR_MEDIATOR_OF_IMMUNE_RESPONSE	0.0482362	-0.402781	9.59872	1.53869e-21	2.19491e-19	38.0744
GOBP_REGULATION_OF_PRO_B_CELL_DIFFERENTIATION	0.102573	-0.278478	3.16431	0.00156857	0.00700255	-2.0503
GOBP_REGULATION_OF_PRESYNAPTIC_MEMBRANE_POTENTIAL	-0.0552931	0.257122	-3.08388	0.00206005	0.00880119	-2.29892
GOBP_REGULATION_OF_PRESYNAPTIC_CYTOSOLIC_CALCIUM_ION_CONCENTRATION	-0.0315029	0.0927062	-2.01167	0.0443358	0.103053	-5.00412
GOBP_REGULATION_OF_PRESYNAPSE_ORGANIZATION	-0.0105332	-0.0830563	-0.736269	0.461619	0.596319	-6.74181
GOBP_REGULATION_OF_POTASSIUM_ION_TRANSPORT	-0.0180091	0.0577566	-1.90044	0.0574615	0.126972	-5.21976
GOBP_REGULATION_OF_POTASSIUM_ION_TRANSMEMBRANE_TRANSPORTER_ACTIVITY	-0.0432226	0.0588021	-3.47417	0.000519008	0.00289704	-1.03313
GOBP_REGULATION_OF_POTASSIUM_ION_IMPORT	0.0194868	-0.0876646	0.556476	0.577923	0.697984	-6.85712
GOBP_REGULATION_OF_POTASSIUM_ION_EXPORT_ACROSS_PLASMA_MEMBRANE	-0.00441965	-0.0856988	-0.128467	0.897787	0.933161	-7.00257
GOBP_REGULATION_OF_POSTSYNAPTIC_SPECIALIZATION_ASSEMBLY	-0.107013	0.0774837	-4.92874	8.68228e-07	1.31912e-05	4.99792
GOBP_REGULATION_OF_POSTSYNAPTIC_NEUROTRANSMITTER_RECEPTOR_INTERNALIZATION	0.00239715	-0.118919	0.107687	0.91425	0.944917	-7.005
GOBP_REGULATION_OF_POSTSYNAPTIC_NEUROTRANSMITTER_RECEPTOR_ACTIVITY	-0.0790408	-0.0641049	-5.14802	2.78583e-07	4.92185e-06	6.08587
GOBP_REGULATION_OF_POSTSYNAPTIC_MEMBRANE_POTENTIAL	-0.0301642	0.0490807	-2.98365	0.00286912	0.0115902	-2.59981
GOBP_REGULATION_OF_POSTSYNAPTIC_MEMBRANE_NEUROTRANSMITTER_RECEPTOR_LEVELS	-0.00493492	-0.104827	-0.382801	0.701892	0.796036	-6.93805
GOBP_REGULATION_OF_POSTSYNAPTIC_DENSITY_ORGANIZATION	-0.0954494	-0.145763	-4.63148	3.77018e-06	4.76875e-05	3.59765
GOBP_REGULATION_OF_POSTSYNAPTIC_CYTOSOLIC_CALCIUM_ION_CONCENTRATION	-0.0378781	0.330848	-1.84533	0.0650785	0.13999	-5.32208
GOBP_REGULATION_OF_POSTSYNAPSE_ORGANIZATION	0.054777	-0.114075	5.10789	3.44169e-07	5.82667e-06	5.88329
GOBP_REGULATION_OF_POST_TRANSLATIONAL_PROTEIN_MODIFICATION	0.0166962	-0.0776662	0.392137	0.694982	0.790177	-6.93446
GOBP_REGULATION_OF_POSITIVE_CHEMOTAXIS	-0.096848	-0.135631	-5.07946	3.9943e-07	6.64538e-06	5.74067
GOBP_REGULATION_OF_POLYSACCHARIDE_METABOLIC_PROCESS	0.00196063	-0.172096	0.116928	0.906924	0.939489	-7.00397
GOBP_REGULATION_OF_POLYAMINE_TRANSMEMBRANE_TRANSPORT	0.00237327	-0.167054	0.0533482	0.957458	0.973275	-7.00934
GOBP_REGULATION_OF_PODOSOME_ASSEMBLY	0.058449	-0.13297	2.28212	0.0225454	0.0604874	-4.42876
GOBP_REGULATION_OF_PLATELET_DERIVED_GROWTH_FACTOR_RECEPTOR_SIGNALING_PATHWAY	-0.133443	-0.110874	-5.12259	3.18584e-07	5.50236e-06	5.9573
GOBP_REGULATION_OF_PLATELET_DERIVED_GROWTH_FACTOR_RECEPTOR_BETA_SIGNALING_PATHWAY	-0.152806	-0.118794	-3.87418	0.000109055	0.000814792	0.419304
GOBP_REGULATION_OF_PLATELET_AGGREGATION	0.0143498	-0.306805	1.35988	0.173961	0.293543	-6.09348
GOBP_REGULATION_OF_PLATELET_ACTIVATION	-0.011649	-0.170713	-1.19883	0.230682	0.360947	-6.29784
GOBP_REGULATION_OF_PLASMINOGEN_ACTIVATION	0.10901	-0.0228403	3.93608	8.45256e-05	0.000661016	0.658073
GOBP_REGULATION_OF_PLASMA_MEMBRANE_ORGANIZATION	0.0563251	-0.0779972	1.92442	0.0543878	0.12147	-5.17431
GOBP_REGULATION_OF_PLASMA_LIPOPROTEIN_PARTICLE_LEVELS	-0.0225317	-0.0489061	-2.10669	0.0352198	0.0857183	-4.81021
GOBP_REGULATION_OF_PINOCYTOSIS	0.0110848	-0.110242	0.349992	0.726367	0.81233	-6.94998
GOBP_REGULATION_OF_PIGMENTATION	0.0305597	-0.021542	1.10003	0.271397	0.405648	-6.41047
GOBP_REGULATION_OF_PIGMENT_CELL_DIFFERENTIATION	0.0143183	-0.193121	0.372818	0.709307	0.800669	-6.94179
GOBP_REGULATION_OF_PHOTORECEPTOR_CELL_DIFFERENTIATION	-0.0273003	0.1404	-0.901116	0.367592	0.505455	-6.60792
GOBP_REGULATION_OF_PHOSPHORUS_METABOLIC_PROCESS	0.00710048	-0.149294	1.30102	0.193342	0.317279	-6.17114
GOBP_REGULATION_OF_PHOSPHOPROTEIN_PHOSPHATASE_ACTIVITY	0.0400054	-0.307781	3.66392	0.000252268	0.00161397	-0.363673
GOBP_REGULATION_OF_PHOSPHOLIPID_TRANSPORT	0.0688105	0.0202967	2.70936	0.00677608	0.0232927	-3.37269
GOBP_REGULATION_OF_PHOSPHOLIPID_TRANSLOCATION	0.0223887	0.0493418	0.580223	0.561804	0.684201	-6.84373
GOBP_REGULATION_OF_PHOSPHOLIPID_METABOLIC_PROCESS	0.000791857	-0.0919713	0.0531603	0.957607	0.973275	-7.00935
GOBP_REGULATION_OF_PHOSPHOLIPID_CATABOLIC_PROCESS	0.0299893	-0.018425	0.969523	0.332355	0.471045	-6.54444
GOBP_REGULATION_OF_PHOSPHOLIPID_BIOSYNTHETIC_PROCESS	-0.0190952	-0.152201	-0.965795	0.334217	0.472641	-6.54802
GOBP_REGULATION_OF_PHOSPHOLIPASE_C_ACTIVITY	-0.0341554	-0.0901748	-1.97829	0.0479782	0.109895	-5.07011
GOBP_REGULATION_OF_PHOSPHOLIPASE_C_ACTIVATING_G_PROTEIN_COUPLED_RECEPTOR_SIGNALING_PATHWAY	0.0401908	0.113731	1.63625	0.101883	0.194595	-5.68292
GOBP_REGULATION_OF_PHOSPHOLIPASE_ACTIVITY	-0.0177794	-0.0606143	-1.34324	0.179285	0.299478	-6.11577
GOBP_REGULATION_OF_PHOSPHOLIPASE_A2_ACTIVITY	-0.0933812	0.0414344	-3.40089	0.000679622	0.0036193	-1.2822
GOBP_REGULATION_OF_PHOSPHATIDYLINOSITOL_DEPHOSPHORYLATION	0.0288778	-0.15833	1.03662	0.299989	0.435549	-6.47768
GOBP_REGULATION_OF_PHOSPHATIDYLINOSITOL_BIOSYNTHETIC_PROCESS	-0.140135	-0.112634	-4.52235	6.32993e-06	7.48993e-05	3.10515
GOBP_REGULATION_OF_PHOSPHATIDYLINOSITOL_3_KINASE_SIGNALING	-0.0118322	-0.127935	-1.12299	0.261521	0.394621	-6.38516
GOBP_REGULATION_OF_PHOSPHATIDYLINOSITOL_3_KINASE_ACTIVITY	-0.0172921	-0.063877	-1.15674	0.247462	0.37927	-6.347
GOBP_REGULATION_OF_PHOSPHATIDYLCHOLINE_METABOLIC_PROCESS	0.051834	-0.193057	1.88267	0.0598328	0.130993	-5.25309
GOBP_REGULATION_OF_PHOSPHATIDYLCHOLINE_BIOSYNTHETIC_PROCESS	0.0571614	-0.271905	1.69942	0.0893339	0.177127	-5.57846
GOBP_REGULATION_OF_PHOSPHATE_TRANSPORT	-0.0468658	0.0520998	-1.08223	0.279229	0.414743	-6.42974
GOBP_REGULATION_OF_PHOSPHATASE_ACTIVITY	0.0351738	-0.281392	3.55505	0.000383183	0.00227051	-0.752088
GOBP_REGULATION_OF_PHENOTYPIC_SWITCHING	-0.03034	-0.16464	-0.529659	0.596384	0.713235	-6.87157
GOBP_REGULATION_OF_PHAGOCYTOSIS	0.0476959	-0.179215	5.28169	1.36254e-07	2.64375e-06	6.7719
GOBP_REGULATION_OF_PH	-0.00466615	-0.0381512	-0.433398	0.664754	0.766901	-6.91756
GOBP_REGULATION_OF_PEROXISOME_PROLIFERATOR_ACTIVATED_RECEPTOR_SIGNALING_PATHWAY	0.0173935	-0.241208	0.75766	0.448708	0.584148	-6.72596
GOBP_REGULATION_OF_PERK_MEDIATED_UNFOLDED_PROTEIN_RESPONSE	0.12792	-0.197908	4.04831	5.27692e-05	0.000450644	1.10053
GOBP_REGULATION_OF_PEPTIDYL_TYROSINE_PHOSPHORYLATION	0.0129951	-0.098231	1.95349	0.0508461	0.115189	-5.11845
GOBP_REGULATION_OF_PEPTIDYL_THREONINE_PHOSPHORYLATION	0.0356104	-0.143111	2.22975	0.0258305	0.0672658	-4.5458
GOBP_REGULATION_OF_PEPTIDYL_SERINE_PHOSPHORYLATION_OF_STAT_PROTEIN	0.000754593	-0.242157	0.0218442	0.982574	0.990028	-7.01052
GOBP_REGULATION_OF_PEPTIDYL_SERINE_PHOSPHORYLATION	0.00761772	-0.108106	0.739351	0.459746	0.594998	-6.73956
GOBP_REGULATION_OF_PEPTIDYL_LYSINE_ACETYLATION	0.0472647	-0.187352	3.20545	0.00136131	0.00623065	-1.92068
GOBP_REGULATION_OF_PEPTIDYL_CYSTEINE_S_NITROSYLATION	0.0575082	-0.128428	1.51291	0.130398	0.23496	-5.87549
GOBP_REGULATION_OF_PEPTIDE_TRANSPORT	-0.0130657	-0.115937	-1.90334	0.057083	0.126353	-5.2143
GOBP_REGULATION_OF_PEPTIDASE_ACTIVITY	0.0176858	-0.160112	2.282	0.0225522	0.0604874	-4.42902
GOBP_REGULATION_OF_PENILE_ERECTION	-0.105676	-0.00284277	-3.08654	0.00204173	0.00874717	-2.29079
GOBP_REGULATION_OF_PATTERN_RECOGNITION_RECEPTOR_SIGNALING_PATHWAY	0.0485466	-0.358692	6.3065	3.23181e-10	1.14196e-08	12.6042
GOBP_REGULATION_OF_PANCREATIC_JUICE_SECRETION	-0.058285	-0.106051	-2.0993	0.0358656	0.0869603	-4.8256
GOBP_REGULATION_OF_P38MAPK_CASCADE	0.00669972	-0.166662	0.366637	0.713913	0.802696	-6.94406
GOBP_REGULATION_OF_OXIDOREDUCTASE_ACTIVITY	0.00294551	-0.131456	0.283431	0.776864	0.847138	-6.9709
GOBP_REGULATION_OF_OXIDATIVE_STRESS_INDUCED_INTRINSIC_APOPTOTIC_SIGNALING_PATHWAY	0.0660758	-0.0661753	3.05225	0.00228935	0.00956856	-2.39494
GOBP_REGULATION_OF_OXIDATIVE_STRESS_INDUCED_CELL_DEATH	0.0206117	-0.100852	1.52057	0.128464	0.232127	-5.86397
GOBP_REGULATION_OF_OXIDATIVE_PHOSPHORYLATION	-0.0318099	-0.086847	-1.27935	0.200863	0.326768	-6.19887
GOBP_REGULATION_OF_OVARIAN_FOLLICLE_DEVELOPMENT	-0.0692936	0.232613	-3.21031	0.0013386	0.00614132	-1.90528
GOBP_REGULATION_OF_OSTEOCLAST_DIFFERENTIATION	-0.00542846	-0.157859	-0.432392	0.665485	0.767485	-6.91799
GOBP_REGULATION_OF_OSTEOCLAST_DEVELOPMENT	-0.0443256	-0.161172	-2.70026	0.00696366	0.0238046	-3.39704
GOBP_REGULATION_OF_OSTEOBLAST_PROLIFERATION	0.022466	-0.118845	1.06249	0.288089	0.423896	-6.45074
GOBP_REGULATION_OF_OSTEOBLAST_DIFFERENTIATION	-0.0085256	-0.207672	-0.670274	0.50273	0.632869	-6.78786
GOBP_REGULATION_OF_OSSIFICATION	-0.0206908	-0.158392	-1.61602	0.106186	0.20097	-5.71554
GOBP_REGULATION_OF_ORGANIC_ACID_TRANSPORT	-0.0452259	-0.140718	-4.03429	5.60037e-05	0.000470957	1.0446
GOBP_REGULATION_OF_ORGANELLE_TRANSPORT_ALONG_MICROTUBULE	-0.0401003	-0.0364972	-1.64247	0.100588	0.192888	-5.67281
GOBP_REGULATION_OF_ORGANELLE_ORGANIZATION	0.0209105	-0.16415	3.3681	0.000765528	0.00399246	-1.39195
GOBP_REGULATION_OF_ORGANELLE_ASSEMBLY	0.014008	-0.234702	1.78847	0.0737916	0.153792	-5.42449
GOBP_REGULATION_OF_ORGAN_GROWTH	0.00199821	-0.100315	0.157978	0.874484	0.916984	-6.99837
GOBP_REGULATION_OF_OPSONIZATION	-0.063399	0.383871	-3.54468	0.000398525	0.00233818	-0.788496
GOBP_REGULATION_OF_OOCYTE_MATURATION	-0.0610069	-0.107743	-2.70407	0.00688464	0.0235804	-3.38686
GOBP_REGULATION_OF_OLIGODENDROCYTE_DIFFERENTIATION	0.056332	-0.0760978	3.53376	0.000415282	0.00242342	-0.826679
GOBP_REGULATION_OF_ODONTOGENESIS_OF_DENTIN_CONTAINING_TOOTH	-0.047709	-0.0778695	-1.58154	0.11385	0.211658	-5.77019
GOBP_REGULATION_OF_ODONTOGENESIS	-0.0600353	0.053906	-2.60843	0.00913663	0.0294968	-3.6384
GOBP_REGULATION_OF_NUCLEOTIDE_METABOLIC_PROCESS	-0.00253464	-0.0325719	-0.209591	0.834	0.887579	-6.98896
GOBP_REGULATION_OF_NUCLEOTIDE_BIOSYNTHETIC_PROCESS	0.00468422	0.0362961	0.287093	0.774059	0.845157	-6.96986
GOBP_REGULATION_OF_NUCLEOTIDE_BINDING_OLIGOMERIZATION_DOMAIN_CONTAINING_SIGNALING_PATHWAY	0.0732532	-0.526947	4.20419	2.68943e-05	0.000255762	1.73552
GOBP_REGULATION_OF_NUCLEOTIDE_BINDING_OLIGOMERIZATION_DOMAIN_CONTAINING_2_SIGNALING_PATHWAY	0.0398679	-0.59017	2.43747	0.0148425	0.0433405	-4.06558
GOBP_REGULATION_OF_NUCLEOCYTOPLASMIC_TRANSPORT	0.0337328	-0.167024	2.55102	0.0107854	0.0337039	-3.78508
GOBP_REGULATION_OF_NUCLEOBASE_CONTAINING_COMPOUND_TRANSPORT	0.044765	-0.213393	1.50998	0.131145	0.235975	-5.87989
GOBP_REGULATION_OF_NUCLEASE_ACTIVITY	0.0546926	-0.266309	2.73054	0.00635649	0.0221557	-3.31563
GOBP_REGULATION_OF_NUCLEAR_TRANSCRIBED_MRNA_POLY_A_TAIL_SHORTENING	-0.0350336	-0.217435	-1.21227	0.225494	0.35492	-6.28175
GOBP_REGULATION_OF_NUCLEAR_TRANSCRIBED_MRNA_CATABOLIC_PROCESS_NONSENSE_MEDIATED_DECAY	0.0202897	-0.164874	0.546507	0.584755	0.704137	-6.86257
GOBP_REGULATION_OF_NUCLEAR_TRANSCRIBED_MRNA_CATABOLIC_PROCESS_DEADENYLATION_DEPENDENT_DECAY	0.0362559	-0.167805	1.4787	0.139316	0.247726	-5.92623
GOBP_REGULATION_OF_NUCLEAR_DIVISION	0.000824187	-0.0229945	0.0942084	0.924949	0.951761	-7.00635
GOBP_REGULATION_OF_NUCLEAR_CELL_CYCLE_DNA_REPLICATION	0.0414389	-0.0734881	1.65999	0.097011	0.187899	-5.64412
GOBP_REGULATION_OF_NOTCH_SIGNALING_PATHWAY	0.0140492	-0.0971682	1.08331	0.278749	0.414237	-6.42858
GOBP_REGULATION_OF_NON_MOTILE_CILIUM_ASSEMBLY	0.0101793	-0.161015	0.412006	0.680361	0.777917	-6.92653
GOBP_REGULATION_OF_NON_MEMBRANE_SPANNING_PROTEIN_TYROSINE_KINASE_ACTIVITY	-0.0780547	0.244348	-3.06827	0.00217042	0.00919118	-2.34642
GOBP_REGULATION_OF_NON_CANONICAL_WNT_SIGNALING_PATHWAY	-0.0391255	-0.0730138	-1.61359	0.106711	0.201816	-5.71942
GOBP_REGULATION_OF_NODAL_SIGNALING_PATHWAY_INVOLVED_IN_DETERMINATION_OF_LEFT_RIGHT_ASYMMETRY	-0.0659532	0.257525	-1.86015	0.0629522	0.136521	-5.29485
GOBP_REGULATION_OF_NODAL_SIGNALING_PATHWAY	-0.057003	0.130924	-2.86119	0.00424695	0.016005	-2.95402
GOBP_REGULATION_OF_NMDA_RECEPTOR_ACTIVITY	0.00366551	-0.118654	0.183947	0.854066	0.901613	-6.99397
GOBP_REGULATION_OF_NK_T_CELL_PROLIFERATION	0.0569402	0.100807	2.19109	0.028515	0.072684	-4.63049
GOBP_REGULATION_OF_NK_T_CELL_DIFFERENTIATION	-0.0117585	-0.237188	-0.285455	0.775313	0.846166	-6.97033
GOBP_REGULATION_OF_NK_T_CELL_ACTIVATION	0.0872569	0.138853	3.62115	0.000297685	0.00184627	-0.517653
GOBP_REGULATION_OF_NITRIC_OXIDE_SYNTHASE_ACTIVITY	-0.0324483	-0.215259	-2.37555	0.0175793	0.0497111	-4.21319
GOBP_REGULATION_OF_NITRIC_OXIDE_METABOLIC_PROCESS	-0.00586267	-0.229402	-0.381387	0.70294	0.79693	-6.93859
GOBP_REGULATION_OF_NITRIC_OXIDE_MEDIATED_SIGNAL_TRANSDUCTION	-0.0292693	-0.180145	-0.91903	0.358147	0.49601	-6.59174
GOBP_REGULATION_OF_NIK_NF_KAPPAB_SIGNALING	0.0449484	-0.136479	3.38269	0.00072611	0.00382312	-1.34322
GOBP_REGULATION_OF_NEUTROPHIL_MIGRATION	0.0861406	-0.0130657	5.45768	5.17851e-08	1.14957e-06	7.70152
GOBP_REGULATION_OF_NEUTROPHIL_MEDIATED_CYTOTOXICITY	-0.0711968	0.264147	-3.21905	0.00129858	0.00598676	-1.87748
GOBP_REGULATION_OF_NEUTROPHIL_EXTRAVASATION	0.0416375	-0.0361415	1.24134	0.214568	0.34135	-6.24639
GOBP_REGULATION_OF_NEUTROPHIL_DEGRANULATION	0.0140539	0.171221	0.671787	0.501766	0.63238	-6.78685
GOBP_REGULATION_OF_NEUTROPHIL_CHEMOTAXIS	0.154496	-0.0340034	8.48063	3.3256e-17	2.97874e-15	28.289
GOBP_REGULATION_OF_NEUTROPHIL_ACTIVATION	-0.0594362	0.0246335	-2.39263	0.0167832	0.047897	-4.17285
GOBP_REGULATION_OF_NEUROTROPHIN_TRK_RECEPTOR_SIGNALING_PATHWAY	-0.0912719	-0.343342	-4.2915	1.82546e-05	0.000183811	2.10155
GOBP_REGULATION_OF_NEUROTRANSMITTER_UPTAKE	-0.0567783	-0.526982	-5.14981	2.75956e-07	4.9074e-06	6.09495
GOBP_REGULATION_OF_NEUROTRANSMITTER_TRANSPORT	-0.0270565	-0.126572	-2.58766	0.0097053	0.0310208	-3.69185
GOBP_REGULATION_OF_NEUROTRANSMITTER_RECEPTOR_LOCALIZATION_TO_POSTSYNAPTIC_SPECIALIZATION_MEMBRANE	0.0614165	-0.327492	1.89378	0.0583418	0.128586	-5.2323
GOBP_REGULATION_OF_NEUROTRANSMITTER_RECEPTOR_ACTIVITY	-0.0605482	-0.147675	-4.38505	1.19564e-05	0.00012774	2.50198
GOBP_REGULATION_OF_NEUROTRANSMITTER_LEVELS	-0.0189136	-0.0428528	-2.6753	0.00750305	0.0252826	-3.46349
GOBP_REGULATION_OF_NEURONAL_SYNAPTIC_PLASTICITY	-0.0413861	-0.0765806	-3.08308	0.00206553	0.00881482	-2.30134
GOBP_REGULATION_OF_NEURONAL_ACTION_POTENTIAL	-0.0301096	-0.124637	-1.07926	0.280552	0.415754	-6.43293
GOBP_REGULATION_OF_NEURON_PROJECTION_REGENERATION	0.0290023	-0.120638	1.42258	0.154952	0.26944	-6.00697
GOBP_REGULATION_OF_NEURON_PROJECTION_DEVELOPMENT	0.00654146	-0.0838081	0.756093	0.449647	0.584579	-6.72714
GOBP_REGULATION_OF_NEURON_PROJECTION_ARBORIZATION	-0.000858193	-0.0833172	-0.0330264	0.973656	0.984778	-7.01021
GOBP_REGULATION_OF_NEURON_MIGRATION	-0.0266284	0.0739241	-1.74878	0.0804214	0.163497	-5.49408
GOBP_REGULATION_OF_NEURON_MATURATION	-0.0850757	-0.165088	-2.46007	0.0139417	0.0411626	-4.01078
GOBP_REGULATION_OF_NEURON_DIFFERENTIATION	-0.00756605	-0.0765395	-0.954843	0.339727	0.47815	-6.55845
GOBP_REGULATION_OF_NEUROMUSCULAR_JUNCTION_DEVELOPMENT	-0.0978127	-0.0602814	-2.87539	0.00406107	0.0154079	-2.91372
GOBP_REGULATION_OF_NEUROGENESIS	0.0203244	-0.116336	2.39774	0.0165516	0.0473614	-4.16074
GOBP_REGULATION_OF_NEUROBLAST_PROLIFERATION	-0.0236703	0.100712	-1.42015	0.155657	0.270172	-6.01038
GOBP_REGULATION_OF_NEURAL_PRECURSOR_CELL_PROLIFERATION	0.0166403	0.0557205	1.57906	0.114418	0.212325	-5.77408
GOBP_REGULATION_OF_NERVOUS_SYSTEM_PROCESS	-0.00550431	0.00668631	-0.670462	0.50261	0.632869	-6.78774
GOBP_REGULATION_OF_NERVOUS_SYSTEM_DEVELOPMENT	0.0133514	-0.104679	1.9087	0.0563872	0.125173	-5.20417
GOBP_REGULATION_OF_NECROTIC_CELL_DEATH	-0.00135853	-0.0694115	-0.0777564	0.938026	0.959832	-7.00776
GOBP_REGULATION_OF_NATURAL_KILLER_CELL_MEDIATED_IMMUNITY	0.0242995	-0.739597	9.91509	7.42345e-23	1.21666e-20	41.0513
GOBP_REGULATION_OF_NATURAL_KILLER_CELL_MEDIATED_IMMUNE_RESPONSE_TO_TUMOR_CELL	-0.054529	0.189059	-2.11279	0.0346936	0.084759	-4.79746
GOBP_REGULATION_OF_NATURAL_KILLER_CELL_DIFFERENTIATION	0.0581824	-0.119562	2.07195	0.0383471	0.0917965	-4.88213
GOBP_REGULATION_OF_NATURAL_KILLER_CELL_CHEMOTAXIS	0.030151	-0.340133	1.82116	0.0686724	0.145846	-5.366
GOBP_REGULATION_OF_NATURAL_KILLER_CELL_ACTIVATION	0.043734	-0.437008	5.5755	2.66589e-08	6.26078e-07	8.34056
GOBP_REGULATION_OF_NADP_METABOLIC_PROCESS	0.155128	-0.157212	3.29784	0.000984607	0.0048401	-1.62354
GOBP_REGULATION_OF_NAD_P_H_OXIDASE_ACTIVITY	0.155042	0.0221637	4.73369	2.29706e-06	3.08801e-05	4.06943
GOBP_REGULATION_OF_MYOTUBE_DIFFERENTIATION	0.00744021	-0.125383	0.45583	0.648542	0.754185	-6.90767
GOBP_REGULATION_OF_MYOSIN_LIGHT_CHAIN_PHOSPHATASE_ACTIVITY	0.0444707	-0.168368	1.0549	0.291549	0.426796	-6.45872
GOBP_REGULATION_OF_MYOBLAST_PROLIFERATION	-0.0359897	-0.135742	-1.70059	0.0891133	0.176781	-5.57648
GOBP_REGULATION_OF_MYOBLAST_FUSION	0.0337743	-0.42526	2.44826	0.0144061	0.0423066	-4.03947
GOBP_REGULATION_OF_MYOBLAST_DIFFERENTIATION	0.0171037	-0.131409	1.22801	0.219529	0.347021	-6.26271
GOBP_REGULATION_OF_MYELOID_LEUKOCYTE_MEDIATED_IMMUNITY	0.0413671	-0.158821	4.37847	1.23212e-05	0.000131092	2.47352
GOBP_REGULATION_OF_MYELOID_LEUKOCYTE_DIFFERENTIATION	0.0178252	-0.165929	1.79754	0.0723407	0.151465	-5.40837
GOBP_REGULATION_OF_MYELOID_DENDRITIC_CELL_ACTIVATION	-0.0277888	0.194163	-1.25993	0.207785	0.33438	-6.22333
GOBP_REGULATION_OF_MYELOID_CELL_DIFFERENTIATION	0.02246	-0.214674	2.35258	0.0187018	0.0521012	-4.26699
GOBP_REGULATION_OF_MYELOID_CELL_APOPTOTIC_PROCESS	0.0119169	-0.169206	0.702191	0.48261	0.615487	-6.76613
GOBP_REGULATION_OF_MYELINATION	0.0417805	-0.174446	3.54916	0.000391828	0.00230753	-0.772779
GOBP_REGULATION_OF_MUSCLE_SYSTEM_PROCESS	0.00848919	-0.0511461	1.13602	0.256028	0.388073	-6.37056
GOBP_REGULATION_OF_MUSCLE_ORGAN_DEVELOPMENT	-0.0473483	-0.314501	-3.91769	9.12052e-05	0.000705375	0.58676
GOBP_REGULATION_OF_MUSCLE_HYPERTROPHY	0.0152605	-0.114292	0.909439	0.363185	0.501274	-6.60044
GOBP_REGULATION_OF_MUSCLE_CONTRACTION	0.00726116	-0.026257	0.872502	0.382998	0.520855	-6.63309
GOBP_REGULATION_OF_MUSCLE_CELL_DIFFERENTIATION	0.00142277	-0.131363	0.134835	0.892751	0.929934	-7.00174
GOBP_REGULATION_OF_MUSCLE_ADAPTATION	0.0125961	-0.123313	0.921689	0.356758	0.494353	-6.58932
GOBP_REGULATION_OF_MULTICELLULAR_ORGANISMAL_DEVELOPMENT	0.0126605	-0.143133	2.06757	0.0387575	0.0925447	-4.89111
GOBP_REGULATION_OF_MULTICELLULAR_ORGANISM_GROWTH	-0.012876	-0.121938	-1.04306	0.296996	0.43255	-6.47103
GOBP_REGULATION_OF_MUCUS_SECRETION	0.056116	0.21462	2.05952	0.0395222	0.0938179	-4.90758
GOBP_REGULATION_OF_MRNA_SPLICING_VIA_SPLICEOSOME	0.0609923	-0.180821	3.99313	6.66227e-05	0.000544793	0.881447
GOBP_REGULATION_OF_MRNA_PROCESSING	0.0574234	-0.230372	4.42172	1.01062e-05	0.000111211	2.66128
GOBP_REGULATION_OF_MRNA_POLYADENYLATION	0.000329566	-0.453906	0.020902	0.983325	0.990459	-7.01054
GOBP_REGULATION_OF_MRNA_METABOLIC_PROCESS	0.0419958	-0.199334	3.92765	8.75288e-05	0.000678988	0.625333
GOBP_REGULATION_OF_MRNA_EXPORT_FROM_NUCLEUS	0.00494421	-0.234696	0.117595	0.906396	0.939194	-7.00389
GOBP_REGULATION_OF_MRNA_CATABOLIC_PROCESS	0.0293399	-0.163171	2.65713	0.00791866	0.0264861	-3.51144
GOBP_REGULATION_OF_MRNA_BINDING	-0.0656105	-0.17747	-1.79195	0.0732319	0.152833	-5.41831
GOBP_REGULATION_OF_MRNA_3_END_PROCESSING	0.0462624	-0.405976	2.94586	0.00324297	0.0128084	-2.71068
GOBP_REGULATION_OF_MOTOR_NEURON_APOPTOTIC_PROCESS	0.00140877	-0.111626	0.0407965	0.967461	0.980701	-7.00993
GOBP_REGULATION_OF_MORPHOGENESIS_OF_AN_EPITHELIUM	-0.00635148	-0.17394	-0.442947	0.657833	0.761882	-6.91341
GOBP_REGULATION_OF_MORPHOGENESIS_OF_A_BRANCHING_STRUCTURE	-0.00514515	-0.188662	-0.315358	0.75251	0.830932	-6.96141
GOBP_REGULATION_OF_MONOOXYGENASE_ACTIVITY	-0.00583399	-0.194637	-0.468659	0.639344	0.747211	-6.90178
GOBP_REGULATION_OF_MONONUCLEAR_CELL_MIGRATION	0.0453404	-0.163041	4.65164	3.42176e-06	4.37837e-05	3.68992
GOBP_REGULATION_OF_MONOCYTE_EXTRAVASATION	0.148078	-0.306256	3.54961	0.000391164	0.00230539	-0.771208
GOBP_REGULATION_OF_MONOCYTE_DIFFERENTIATION	0.100678	-0.258482	5.36799	8.50977e-08	1.73875e-06	7.224
GOBP_REGULATION_OF_MONOCYTE_CHEMOTAXIS	0.0266128	-0.166315	1.75034	0.0801519	0.163206	-5.49138
GOBP_REGULATION_OF_MODIFICATION_OF_SYNAPTIC_STRUCTURE	0.099339	-0.316298	3.74293	0.000184976	0.00125983	-0.0745526
GOBP_REGULATION_OF_MODIFICATION_OF_POSTSYNAPTIC_STRUCTURE	0.160138	-0.406841	5.29053	1.29883e-07	2.53288e-06	6.81787
GOBP_REGULATION_OF_MITOTIC_SPINDLE_ASSEMBLY	0.0506252	-0.392346	2.95265	0.00317277	0.0125914	-2.69089
GOBP_REGULATION_OF_MITOTIC_SISTER_CHROMATID_SEGREGATION	0.0123508	-0.0307728	0.753949	0.450933	0.585856	-6.72874
GOBP_REGULATION_OF_MITOTIC_RECOMBINATION	0.0147859	-0.0607265	0.492783	0.622199	0.732731	-6.89027
GOBP_REGULATION_OF_MITOTIC_NUCLEAR_DIVISION	0.00147208	-0.0296465	0.149897	0.880855	0.921669	-6.99961
GOBP_REGULATION_OF_MITOTIC_CYTOKINESIS	0.00584229	-0.0961875	0.198454	0.842702	0.893262	-6.99121
GOBP_REGULATION_OF_MITOTIC_CENTROSOME_SEPARATION	0.0205731	-0.065214	0.666594	0.505078	0.634891	-6.7903
GOBP_REGULATION_OF_MITOTIC_CELL_CYCLE_SPINDLE_ASSEMBLY_CHECKPOINT	0.0262482	-0.00425947	1.06052	0.288987	0.42466	-6.45282
GOBP_REGULATION_OF_MITOTIC_CELL_CYCLE_PHASE_TRANSITION	0.00290305	-0.13758	0.331583	0.740225	0.822081	-6.9562
GOBP_REGULATION_OF_MITOTIC_CELL_CYCLE	0.00146252	-0.155825	0.200771	0.84089	0.89229	-6.99076
GOBP_REGULATION_OF_MITOPHAGY	0.0014627	-0.132788	0.0454471	0.963754	0.978231	-7.00973
GOBP_REGULATION_OF_MITOCHONDRION_ORGANIZATION	0.013018	-0.196668	1.274	0.202752	0.328523	-6.20564
GOBP_REGULATION_OF_MITOCHONDRIAL_RNA_CATABOLIC_PROCESS	0.121386	-0.164947	2.94041	0.00330044	0.0130043	-2.72656
GOBP_REGULATION_OF_MITOCHONDRIAL_OUTER_MEMBRANE_PERMEABILIZATION_INVOLVED_IN_APOPTOTIC_SIGNALING_PATHWAY	0.00503977	-0.38289	0.340266	0.733678	0.816396	-6.95331
GOBP_REGULATION_OF_MITOCHONDRIAL_MRNA_STABILITY	0.0467194	-0.115602	1.32795	0.184286	0.306236	-6.13603
GOBP_REGULATION_OF_MITOCHONDRIAL_MEMBRANE_POTENTIAL	0.0131785	-0.178128	0.924101	0.355501	0.493012	-6.58711
GOBP_REGULATION_OF_MITOCHONDRIAL_MEMBRANE_PERMEABILITY_INVOLVED_IN_APOPTOTIC_PROCESS	-0.00438331	-0.280215	-0.31472	0.752994	0.831121	-6.96161
GOBP_REGULATION_OF_MITOCHONDRIAL_MEMBRANE_PERMEABILITY	0.00695137	-0.249461	0.51852	0.60413	0.718927	-6.87736
GOBP_REGULATION_OF_MITOCHONDRIAL_GENE_EXPRESSION	0.0199318	-0.223924	0.970589	0.331824	0.470552	-6.54342
GOBP_REGULATION_OF_MITOCHONDRIAL_FUSION	-0.0479302	-0.209865	-1.7858	0.0742234	0.154431	-5.42923
GOBP_REGULATION_OF_MITOCHONDRIAL_FISSION	-0.0226976	-0.144562	-1.21239	0.225451	0.35492	-6.28162
GOBP_REGULATION_OF_MITOCHONDRIAL_ELECTRON_TRANSPORT_NADH_TO_UBIQUINONE	0.112017	-0.0899915	2.29352	0.0218806	0.0590353	-4.40292
GOBP_REGULATION_OF_MITOCHONDRIAL_DNA_REPLICATION	0.0848262	-0.250127	2.32814	0.0199646	0.055019	-4.32366
GOBP_REGULATION_OF_MITOCHONDRIAL_ATP_SYNTHESIS_COUPLED_ELECTRON_TRANSPORT	0.094471	-0.073568	1.86353	0.0624767	0.135833	-5.28863
GOBP_REGULATION_OF_MIRNA_TRANSCRIPTION	0.00803166	-0.248791	0.515392	0.606313	0.720412	-6.87897
GOBP_REGULATION_OF_MIRNA_METABOLIC_PROCESS	0.0133256	-0.319792	0.452833	0.650698	0.756122	-6.90902
GOBP_REGULATION_OF_MIRNA_CATABOLIC_PROCESS	0.0356745	-0.190944	0.934661	0.350031	0.48731	-6.57737
GOBP_REGULATION_OF_MIDBRAIN_DOPAMINERGIC_NEURON_DIFFERENTIATION	-0.0789953	-0.23304	-1.69887	0.089438	0.177254	-5.57939
GOBP_REGULATION_OF_MICROVILLUS_ORGANIZATION	0.0346513	-0.060126	1.78721	0.0739945	0.154049	-5.42672
GOBP_REGULATION_OF_MICROVILLUS_LENGTH	0.0150141	-0.145053	0.560343	0.575284	0.695778	-6.85498
GOBP_REGULATION_OF_MICROVILLUS_ASSEMBLY	0.034052	0.0324852	1.27466	0.202519	0.328284	-6.20481
GOBP_REGULATION_OF_MICROTUBULE_POLYMERIZATION_OR_DEPOLYMERIZATION	-0.00731064	-0.212427	-0.738491	0.460268	0.595473	-6.74019
GOBP_REGULATION_OF_MICROTUBULE_POLYMERIZATION	-0.0141455	-0.258903	-1.14342	0.252947	0.384992	-6.3622
GOBP_REGULATION_OF_MICROTUBULE_NUCLEATION	0.00322462	-0.508451	0.203543	0.838723	0.891006	-6.9902
GOBP_REGULATION_OF_MICROTUBULE_DEPOLYMERIZATION	-0.0250379	-0.0853644	-1.50187	0.133225	0.239159	-5.89198
GOBP_REGULATION_OF_MICROTUBULE_CYTOSKELETON_ORGANIZATION	0.0064534	-0.190254	0.688816	0.490987	0.62359	-6.77536
GOBP_REGULATION_OF_MICROTUBULE_BINDING	0.0648665	-0.276075	2.19166	0.0284733	0.0726016	-4.62924
GOBP_REGULATION_OF_MICROTUBULE_BASED_PROCESS	0.00888219	-0.153952	1.2847	0.198987	0.32447	-6.19207
GOBP_REGULATION_OF_MICROTUBULE_BASED_MOVEMENT	-0.0422673	0.0911686	-3.15181	0.00163708	0.0072349	-2.08935
GOBP_REGULATION_OF_MICROGLIAL_CELL_ACTIVATION	0.0132452	-0.149834	0.665598	0.505714	0.63558	-6.79096
GOBP_REGULATION_OF_METAPHASE_PLATE_CONGRESSION	0.00667988	-0.0513207	0.188009	0.850881	0.899456	-6.99322
GOBP_REGULATION_OF_METANEPHROS_DEVELOPMENT	-0.107453	-0.131982	-3.44415	0.000579972	0.00317747	-1.13581
GOBP_REGULATION_OF_METALLOPEPTIDASE_ACTIVITY	-0.107069	-0.0774354	-3.32191	0.000903725	0.00453511	-1.54473
GOBP_REGULATION_OF_METALLOENDOPEPTIDASE_ACTIVITY	-0.103323	-0.153639	-2.51371	0.011994	0.0365901	-3.87866
GOBP_REGULATION_OF_METAL_ION_TRANSPORT	0.00853091	-0.0735841	1.64247	0.100587	0.192888	-5.6728
GOBP_REGULATION_OF_MESONEPHROS_DEVELOPMENT	-0.0224732	0.0583719	-2.05	0.0404427	0.0955908	-4.92696
GOBP_REGULATION_OF_MESODERMAL_CELL_FATE_SPECIFICATION	-0.0354852	-0.143623	-0.85343	0.393483	0.53173	-6.64942
GOBP_REGULATION_OF_MESODERMAL_CELL_DIFFERENTIATION	-0.0448081	-0.11972	-1.0261	0.304919	0.441253	-6.48844
GOBP_REGULATION_OF_MESODERM_DEVELOPMENT	-0.0322137	0.26432	-1.70354	0.08856	0.175955	-5.5715
GOBP_REGULATION_OF_MESENCHYMAL_TO_EPITHELIAL_TRANSITION_INVOLVED_IN_METANEPHROS_MORPHOGENESIS	0.258702	-0.0143236	6.80924	1.16011e-11	5.28777e-10	15.8334
GOBP_REGULATION_OF_MESENCHYMAL_STEM_CELL_DIFFERENTIATION	-0.289483	-0.108748	-7.53811	6.11822e-14	3.57035e-12	20.9418
GOBP_REGULATION_OF_MESENCHYMAL_CELL_PROLIFERATION	-0.0326735	-0.0408965	-1.49361	0.135374	0.24216	-5.90426
GOBP_REGULATION_OF_MEMBRANE_TUBULATION	0.0979433	-0.159007	2.23184	0.0256921	0.0669733	-4.54119
GOBP_REGULATION_OF_MEMBRANE_REPOLARIZATION_DURING_VENTRICULAR_CARDIAC_MUSCLE_CELL_ACTION_POTENTIAL	-0.00213906	-0.0664089	-0.0537904	0.957105	0.973275	-7.00932
GOBP_REGULATION_OF_MEMBRANE_REPOLARIZATION_DURING_CARDIAC_MUSCLE_CELL_ACTION_POTENTIAL	0.112214	-0.0349325	2.01564	0.043918	0.10236	-4.99619
GOBP_REGULATION_OF_MEMBRANE_REPOLARIZATION_DURING_ACTION_POTENTIAL	0.0285298	-0.0493562	0.735224	0.462255	0.596681	-6.74258
GOBP_REGULATION_OF_MEMBRANE_REPOLARIZATION	0.0215988	-0.0191838	1.39658	0.162632	0.279322	-6.04331
GOBP_REGULATION_OF_MEMBRANE_PROTEIN_ECTODOMAIN_PROTEOLYSIS	-0.0605377	-0.161939	-2.82587	0.00474354	0.0175081	-3.05345
GOBP_REGULATION_OF_MEMBRANE_POTENTIAL	-0.0118274	-0.00411574	-2.22066	0.0264411	0.0685316	-4.56584
GOBP_REGULATION_OF_MEMBRANE_PERMEABILITY	0.0043717	-0.222974	0.347796	0.728015	0.813683	-6.95074
GOBP_REGULATION_OF_MEMBRANE_LIPID_DISTRIBUTION	0.00791024	-0.0980988	0.739738	0.459511	0.594793	-6.73927
GOBP_REGULATION_OF_MEMBRANE_INVAGINATION	0.129273	-0.0426907	4.85173	1.28031e-06	1.85381e-05	4.62693
GOBP_REGULATION_OF_MEMBRANE_DEPOLARIZATION_DURING_CARDIAC_MUSCLE_CELL_ACTION_POTENTIAL	0.0159814	0.0118642	0.522655	0.601249	0.716579	-6.87523
GOBP_REGULATION_OF_MEMBRANE_DEPOLARIZATION_DURING_ACTION_POTENTIAL	0.00707794	0.0369003	0.258108	0.796339	0.861061	-6.9777
GOBP_REGULATION_OF_MEMBRANE_DEPOLARIZATION	-0.0132459	-0.00471743	-0.910398	0.362679	0.500666	-6.59958
GOBP_REGULATION_OF_MELANOCYTE_DIFFERENTIATION	0.0527316	-0.1884	1.19429	0.232449	0.362898	-6.30322
GOBP_REGULATION_OF_MEIOTIC_NUCLEAR_DIVISION	-0.00224945	0.0520598	-0.14729	0.882912	0.923051	-6.99999
GOBP_REGULATION_OF_MEIOTIC_CELL_CYCLE_PHASE_TRANSITION	-0.051811	0.212439	-2.85613	0.00431509	0.0161984	-2.96834
GOBP_REGULATION_OF_MEIOTIC_CELL_CYCLE	-0.0154909	0.102474	-1.22641	0.220133	0.347704	-6.26466
GOBP_REGULATION_OF_MEGAKARYOCYTE_DIFFERENTIATION	-0.023458	-0.147092	-1.35679	0.174942	0.294625	-6.09764
GOBP_REGULATION_OF_MDA_5_SIGNALING_PATHWAY	0.166794	-0.145695	3.72952	0.000195056	0.00130767	-0.124041
GOBP_REGULATION_OF_MATRIX_METALLOPEPTIDASE_SECRETION	0.02299	-0.0370187	0.644002	0.519619	0.647892	-6.80499
GOBP_REGULATION_OF_MAST_CELL_CHEMOTAXIS	-0.0965822	-0.0831036	-2.69075	0.00716502	0.0243459	-3.42244
GOBP_REGULATION_OF_MAST_CELL_ACTIVATION_INVOLVED_IN_IMMUNE_RESPONSE	-0.0059123	0.016652	-0.383572	0.70132	0.795567	-6.93776
GOBP_REGULATION_OF_MAST_CELL_ACTIVATION	0.011129	0.0557879	0.76587	0.443808	0.579684	-6.71975
GOBP_REGULATION_OF_MAP_KINASE_ACTIVITY	-0.0200808	-0.17765	-2.51303	0.0120172	0.0366317	-3.88035
GOBP_REGULATION_OF_MAMMARY_GLAND_EPITHELIAL_CELL_PROLIFERATION	0.0278596	-0.181098	1.05547	0.291285	0.426758	-6.45811
GOBP_REGULATION_OF_MALE_GONAD_DEVELOPMENT	-0.00161807	-0.0441982	-0.048533	0.961294	0.976249	-7.00959
GOBP_REGULATION_OF_MAINTENANCE_OF_SISTER_CHROMATID_COHESION	0.0772161	-0.280879	2.49703	0.012572	0.0379474	-3.92004
GOBP_REGULATION_OF_MACROPHAGE_PROLIFERATION	-0.0387014	-0.230759	-1.05651	0.290813	0.426247	-6.45703
GOBP_REGULATION_OF_MACROPHAGE_MIGRATION	0.0343902	-0.168859	2.30861	0.0210267	0.0570915	-4.36852
GOBP_REGULATION_OF_MACROPHAGE_FUSION	-0.0441998	-0.153405	-1.68686	0.0917236	0.180518	-5.59953
GOBP_REGULATION_OF_MACROPHAGE_DIFFERENTIATION	0.0479763	-0.205752	2.33118	0.0198037	0.0546572	-4.31665
GOBP_REGULATION_OF_MACROPHAGE_DERIVED_FOAM_CELL_DIFFERENTIATION	-0.0144577	0.0408573	-0.823247	0.410427	0.548208	-6.67452
GOBP_REGULATION_OF_MACROPHAGE_CHEMOTAXIS	0.0572558	-0.212779	3.4827	0.000502805	0.00282708	-1.00379
GOBP_REGULATION_OF_MACROPHAGE_APOPTOTIC_PROCESS	0.0317787	-0.16544	1.15195	0.249424	0.381288	-6.35248
GOBP_REGULATION_OF_MACROPHAGE_ACTIVATION	0.019179	-0.0792246	1.6039	0.108831	0.204967	-5.73488
GOBP_REGULATION_OF_MACROAUTOPHAGY	0.00998941	-0.231269	0.958939	0.337659	0.475991	-6.55457
GOBP_REGULATION_OF_LYSOSOME_ORGANIZATION	-0.0297233	-0.168809	-0.638598	0.523129	0.650995	-6.80843
GOBP_REGULATION_OF_LYSOSOMAL_PROTEIN_CATABOLIC_PROCESS	-0.10308	-0.213385	-3.30344	0.000965224	0.00476	-1.60527
GOBP_REGULATION_OF_LYSOSOMAL_LUMEN_PH	0.0390485	-0.119993	1.27519	0.202332	0.328234	-6.20415
GOBP_REGULATION_OF_LYMPHOID_PROGENITOR_CELL_DIFFERENTIATION	0.0724661	-0.255687	2.51444	0.0119693	0.036558	-3.87684
GOBP_REGULATION_OF_LYMPHOCYTE_MIGRATION	0.0166312	-0.182156	1.64665	0.0997241	0.191708	-5.66598
GOBP_REGULATION_OF_LYMPHOCYTE_MEDIATED_IMMUNITY	0.0269128	-0.500809	8.20714	3.20701e-16	2.49425e-14	26.0715
GOBP_REGULATION_OF_LYMPHOCYTE_DIFFERENTIATION	0.0530278	-0.203313	6.52782	7.69268e-11	3.13528e-09	13.996
GOBP_REGULATION_OF_LYMPHOCYTE_CHEMOTAXIS	0.00760489	-0.182184	0.530146	0.596046	0.713022	-6.87131
GOBP_REGULATION_OF_LYMPHOCYTE_APOPTOTIC_PROCESS	0.0234595	-0.13641	1.76269	0.0780446	0.1604	-5.46987
GOBP_REGULATION_OF_LYMPHOCYTE_ACTIVATION	0.0158292	-0.290327	3.89636	9.95783e-05	0.000754972	0.504449
GOBP_REGULATION_OF_LYMPHANGIOGENESIS	0.0174405	-0.011784	0.506497	0.612542	0.725283	-6.88348
GOBP_REGULATION_OF_LYASE_ACTIVITY	0.00306731	-0.197942	0.281853	0.778074	0.847977	-6.97134
GOBP_REGULATION_OF_LUTEINIZING_HORMONE_SECRETION	0.0360508	-0.0660186	0.836106	0.403155	0.54169	-6.66394
GOBP_REGULATION_OF_LUNG_BLOOD_PRESSURE	-0.0513365	-0.20122	-0.924037	0.355534	0.493012	-6.58717
GOBP_REGULATION_OF_LOW_DENSITY_LIPOPROTEIN_PARTICLE_CLEARANCE	0.0389541	-0.0368039	1.44224	0.149329	0.261725	-5.97904
GOBP_REGULATION_OF_LONG_TERM_SYNAPTIC_POTENTIATION	0.0104799	-0.179298	0.705719	0.480413	0.613294	-6.76367
GOBP_REGULATION_OF_LONG_TERM_SYNAPTIC_DEPRESSION	0.0358633	-0.269133	1.68548	0.0919894	0.180794	-5.60184
GOBP_REGULATION_OF_LONG_TERM_NEURONAL_SYNAPTIC_PLASTICITY	-0.0290476	-0.17591	-1.58526	0.113002	0.210509	-5.76435
GOBP_REGULATION_OF_LONG_CHAIN_FATTY_ACID_IMPORT_INTO_CELL	-0.0614416	-0.229794	-1.75266	0.0797528	0.162713	-5.48735
GOBP_REGULATION_OF_LONG_CHAIN_FATTY_ACID_IMPORT_ACROSS_PLASMA_MEMBRANE	-0.107432	-0.263745	-2.58238	0.00985471	0.0314201	-3.70537
GOBP_REGULATION_OF_LOCOMOTION_INVOLVED_IN_LOCOMOTORY_BEHAVIOR	0.157933	-0.148089	2.47047	0.0135437	0.0402808	-3.98539
GOBP_REGULATION_OF_LIPOPROTEIN_PARTICLE_CLEARANCE	0.031315	0.0631414	1.50431	0.132596	0.23823	-5.88835
GOBP_REGULATION_OF_LIPOPROTEIN_METABOLIC_PROCESS	-0.0654675	-0.101169	-3.20613	0.00135811	0.00622339	-1.91853
GOBP_REGULATION_OF_LIPOPROTEIN_LIPASE_ACTIVITY	-0.0660197	0.176986	-3.34741	0.000824819	0.00422726	-1.46066
GOBP_REGULATION_OF_LIPOPOLYSACCHARIDE_MEDIATED_SIGNALING_PATHWAY	0.00063573	-0.339433	0.054368	0.956645	0.973067	-7.00929
GOBP_REGULATION_OF_LIPOPHAGY	0.0598796	-0.26354	1.60123	0.109421	0.205692	-5.73912
GOBP_REGULATION_OF_LIPID_TRANSPORTER_ACTIVITY	-0.0690128	0.276158	-2.65848	0.00788723	0.0264039	-3.5079
GOBP_REGULATION_OF_LIPID_TRANSPORT	-0.0116306	-0.0337166	-1.3876	0.165352	0.282222	-6.05571
GOBP_REGULATION_OF_LIPID_STORAGE	0.0241344	-0.16944	1.64053	0.10099	0.193419	-5.67597
GOBP_REGULATION_OF_LIPID_METABOLIC_PROCESS	-0.00214436	-0.120888	-0.315172	0.752651	0.830969	-6.96147
GOBP_REGULATION_OF_LIPID_LOCALIZATION	-0.00304231	-0.0574559	-0.371943	0.709959	0.800722	-6.94212
GOBP_REGULATION_OF_LIPID_KINASE_ACTIVITY	-0.0442026	-0.110975	-3.31459	0.000927643	0.00461903	-1.56876
GOBP_REGULATION_OF_LIPID_CATABOLIC_PROCESS	-0.048174	-0.0701109	-3.63845	0.000278468	0.00175105	-0.455606
GOBP_REGULATION_OF_LIPID_BIOSYNTHETIC_PROCESS	0.0268454	-0.101853	2.80729	0.00502527	0.0183719	-3.10525
GOBP_REGULATION_OF_LIPASE_ACTIVITY	-0.0221608	-0.0448551	-1.91623	0.0554211	0.12342	-5.18989
GOBP_REGULATION_OF_LIGASE_ACTIVITY	-0.038154	-0.118651	-1.39685	0.162554	0.279248	-6.04294
GOBP_REGULATION_OF_LEUKOCYTE_TETHERING_OR_ROLLING	-0.0522719	0.217888	-2.77036	0.00563057	0.0201357	-3.20719
GOBP_REGULATION_OF_LEUKOCYTE_PROLIFERATION	0.0245641	-0.290446	4.82279	1.47943e-06	2.10259e-05	4.48897
GOBP_REGULATION_OF_LEUKOCYTE_MIGRATION	0.0225502	-0.134532	3.01941	0.00255202	0.0104844	-2.49361
GOBP_REGULATION_OF_LEUKOCYTE_MEDIATED_IMMUNITY	0.0331529	-0.427579	8.47684	3.43334e-17	3.03988e-15	28.2578
GOBP_REGULATION_OF_LEUKOCYTE_MEDIATED_CYTOTOXICITY	0.0234642	-0.657507	8.93926	6.36934e-19	6.72096e-17	32.1635
GOBP_REGULATION_OF_LEUKOCYTE_DIFFERENTIATION	0.0400615	-0.192639	5.41676	6.50163e-08	1.37588e-06	7.48271
GOBP_REGULATION_OF_LEUKOCYTE_DEGRANULATION	0.0292717	-0.173532	3.16675	0.0015555	0.0069568	-2.04266
GOBP_REGULATION_OF_LEUKOCYTE_CHEMOTAXIS	0.033427	-0.160091	3.95872	7.69355e-05	0.000608454	0.746337
GOBP_REGULATION_OF_LEUKOCYTE_APOPTOTIC_PROCESS	0.0207371	-0.142571	1.77953	0.0752445	0.155851	-5.4403
GOBP_REGULATION_OF_LEUKOCYTE_ADHESION_TO_VASCULAR_ENDOTHELIAL_CELL	0.0170958	-0.0543628	0.97362	0.330316	0.468861	-6.54049
GOBP_REGULATION_OF_LEUKOCYTE_ADHESION_TO_ARTERIAL_ENDOTHELIAL_CELL	-0.0691388	-0.361018	-1.62697	0.103839	0.197401	-5.69793
GOBP_REGULATION_OF_LENS_FIBER_CELL_DIFFERENTIATION	-0.126096	-0.255463	-3.8204	0.000135679	0.000974032	0.214918
GOBP_REGULATION_OF_LAMELLIPODIUM_ORGANIZATION	0.0815008	-0.107231	5.3496	9.41327e-08	1.90817e-06	7.12705
GOBP_REGULATION_OF_LAMELLIPODIUM_MORPHOGENESIS	0.0697432	-0.134405	2.39584	0.0166375	0.0475713	-4.16525
GOBP_REGULATION_OF_LAMELLIPODIUM_ASSEMBLY	0.0864225	-0.124012	5.0479	4.70778e-07	7.69937e-06	5.58333
GOBP_REGULATION_OF_L_GLUTAMATE_IMPORT_ACROSS_PLASMA_MEMBRANE	-0.120616	-0.196672	-3.13066	0.00175931	0.0076956	-2.15509
GOBP_REGULATION_OF_KILLING_OF_CELLS_OF_ANOTHER_ORGANISM	0.0101178	0.193377	0.440269	0.659771	0.763095	-6.91458
GOBP_REGULATION_OF_KIDNEY_SIZE	-0.0597762	-0.153071	-2.92611	0.00345566	0.0135122	-2.76809
GOBP_REGULATION_OF_KIDNEY_DEVELOPMENT	-0.0089919	-0.181117	-0.630072	0.528691	0.655587	-6.8138
GOBP_REGULATION_OF_KETONE_BIOSYNTHETIC_PROCESS	0.0450589	-0.0691995	1.66338	0.0963309	0.1871	-5.63854
GOBP_REGULATION_OF_KERATINOCYTE_PROLIFERATION	0.0261353	-0.121006	1.60073	0.109532	0.205736	-5.73992
GOBP_REGULATION_OF_KERATINOCYTE_MIGRATION	0.0538432	-0.22912	2.55798	0.0105723	0.0332672	-3.76746
GOBP_REGULATION_OF_KERATINOCYTE_DIFFERENTIATION	0.0782742	-0.0767453	4.57954	4.83139e-06	5.89797e-05	3.36181
GOBP_REGULATION_OF_JUN_KINASE_ACTIVITY	-0.02327	-0.272001	-1.91933	0.0550287	0.122723	-5.18401
GOBP_REGULATION_OF_JNK_CASCADE	0.0256399	-0.102367	2.31901	0.0204547	0.0559925	-4.34466
GOBP_REGULATION_OF_ISOTYPE_SWITCHING_TO_IGE_ISOTYPES	-0.0729862	-0.154125	-2.41368	0.0158462	0.0458196	-4.12275
GOBP_REGULATION_OF_ISOTYPE_SWITCHING	0.0266942	-0.158267	1.71132	0.0871147	0.173801	-5.55833
GOBP_REGULATION_OF_ISOMERASE_ACTIVITY	0.0819678	-0.0945399	2.42453	0.0153816	0.044711	-4.09676
GOBP_REGULATION_OF_IRON_ION_TRANSPORT	0.156911	-0.170034	5.16357	2.5657e-07	4.63935e-06	6.16477
GOBP_REGULATION_OF_IRON_ION_TRANSMEMBRANE_TRANSPORT	0.0341156	0.045215	0.815715	0.414722	0.552795	-6.68065
GOBP_REGULATION_OF_IRE1_MEDIATED_UNFOLDED_PROTEIN_RESPONSE	0.0816861	-0.252064	2.94764	0.00322449	0.0127638	-2.70551
GOBP_REGULATION_OF_ION_TRANSPORT	-0.0106012	-0.0364242	-2.1266	0.0335274	0.0824853	-4.76845
GOBP_REGULATION_OF_ION_TRANSMEMBRANE_TRANSPORT	-0.00618136	0.00498643	-1.1164	0.26433	0.397605	-6.39248
GOBP_REGULATION_OF_INWARD_RECTIFIER_POTASSIUM_CHANNEL_ACTIVITY	-0.232024	0.169409	-5.79387	7.52157e-09	2.04009e-07	9.5604
GOBP_REGULATION_OF_INTRINSIC_APOPTOTIC_SIGNALING_PATHWAY_IN_RESPONSE_TO_OSMOTIC_STRESS	-0.0690071	-0.0994932	-1.81765	0.0692073	0.146659	-5.37233
GOBP_REGULATION_OF_INTRINSIC_APOPTOTIC_SIGNALING_PATHWAY_IN_RESPONSE_TO_DNA_DAMAGE_BY_P53_CLASS_MEDIATOR	0.0356393	-0.264013	1.56111	0.118594	0.218573	-5.80203
GOBP_REGULATION_OF_INTRINSIC_APOPTOTIC_SIGNALING_PATHWAY_IN_RESPONSE_TO_DNA_DAMAGE	-0.00294795	-0.144863	-0.169316	0.865558	0.910598	-6.99653
GOBP_REGULATION_OF_INTRINSIC_APOPTOTIC_SIGNALING_PATHWAY_BY_P53_CLASS_MEDIATOR	0.00347805	-0.255229	0.19871	0.842502	0.893172	-6.99116
GOBP_REGULATION_OF_INTRINSIC_APOPTOTIC_SIGNALING_PATHWAY	0.0205241	-0.143198	1.78372	0.0745613	0.154852	-5.43291
GOBP_REGULATION_OF_INTRACELLULAR_TRANSPORT	0.00960873	-0.12984	0.993813	0.320387	0.457704	-6.52079
GOBP_REGULATION_OF_INTRACELLULAR_STEROID_HORMONE_RECEPTOR_SIGNALING_PATHWAY	0.0655241	-0.103736	3.94867	8.02207e-05	0.000632488	0.707104
GOBP_REGULATION_OF_INTRACELLULAR_SIGNAL_TRANSDUCTION	0.0081875	-0.153755	1.66154	0.0967	0.187533	-5.64157
GOBP_REGULATION_OF_INTRACELLULAR_PROTEIN_TRANSPORT	0.00332537	-0.136318	0.32192	0.747534	0.827573	-6.95934
GOBP_REGULATION_OF_INTRACELLULAR_LIPID_TRANSPORT	0.0555643	-0.0341565	1.52194	0.128119	0.231667	-5.8619
GOBP_REGULATION_OF_INTRACELLULAR_ESTROGEN_RECEPTOR_SIGNALING_PATHWAY	0.0651479	-0.140821	3.22317	0.0012801	0.0059152	-1.86435
GOBP_REGULATION_OF_INTESTINAL_LIPID_ABSORPTION	-0.0503366	0.35075	-2.64227	0.00827406	0.0273776	-3.55044
GOBP_REGULATION_OF_INTESTINAL_ABSORPTION	-0.0556357	0.321136	-2.67881	0.00742484	0.0250519	-3.45416
GOBP_REGULATION_OF_INTERLEUKIN_6_MEDIATED_SIGNALING_PATHWAY	0.0910577	-0.246576	2.64331	0.00824867	0.0273053	-3.54771
GOBP_REGULATION_OF_INTERLEUKIN_1_MEDIATED_SIGNALING_PATHWAY	-0.0268935	-0.0651933	-0.756244	0.449557	0.58456	-6.72702
GOBP_REGULATION_OF_INTEGRIN_MEDIATED_SIGNALING_PATHWAY	0.069666	-0.0429156	2.2614	0.0237991	0.0630198	-4.47539
GOBP_REGULATION_OF_INTEGRIN_BIOSYNTHETIC_PROCESS	-0.0367661	-0.011404	-0.866884	0.386068	0.524125	-6.63794
GOBP_REGULATION_OF_INTEGRIN_ACTIVATION	-0.0146347	0.0179114	-0.643284	0.520084	0.648254	-6.80545
GOBP_REGULATION_OF_INSULIN_SECRETION_INVOLVED_IN_CELLULAR_RESPONSE_TO_GLUCOSE_STIMULUS	-0.00397976	-0.111282	-0.296898	0.766563	0.840187	-6.96702
GOBP_REGULATION_OF_INSULIN_SECRETION	-0.0123645	-0.104914	-1.48325	0.138104	0.245913	-5.91956
GOBP_REGULATION_OF_INSULIN_RECEPTOR_SIGNALING_PATHWAY	0.00879097	-0.0782365	0.652024	0.514431	0.643341	-6.79983
GOBP_REGULATION_OF_INSULIN_LIKE_GROWTH_FACTOR_RECEPTOR_SIGNALING_PATHWAY	-0.0610211	-0.00754146	-2.44047	0.0147202	0.0430836	-4.05834
GOBP_REGULATION_OF_INOSITOL_TRISPHOSPHATE_BIOSYNTHETIC_PROCESS	-0.0752403	0.343962	-4.02467	5.83309e-05	0.000485175	1.00632
GOBP_REGULATION_OF_INOSITOL_PHOSPHATE_BIOSYNTHETIC_PROCESS	-0.12333	0.294728	-5.91294	3.70197e-09	1.10101e-07	10.2449
GOBP_REGULATION_OF_INOSITOL_1_4_5_TRISPHOSPHATE_SENSITIVE_CALCIUM_RELEASE_CHANNEL_ACTIVITY	0.0185431	-0.122087	0.429846	0.667336	0.768039	-6.91908
GOBP_REGULATION_OF_INORGANIC_ANION_TRANSMEMBRANE_TRANSPORT	-0.0256786	0.258377	-0.901571	0.36735	0.505213	-6.60751
GOBP_REGULATION_OF_INNER_EAR_AUDITORY_RECEPTOR_CELL_DIFFERENTIATION	-0.00934484	-0.247086	-0.372004	0.709914	0.800722	-6.94209
GOBP_REGULATION_OF_INNATE_IMMUNE_RESPONSE	0.0754257	-0.400759	12.2448	9.5008e-34	3.48499e-31	65.7344
GOBP_REGULATION_OF_INFLAMMATORY_RESPONSE_TO_WOUNDING	0.175989	-0.0770269	3.6768	0.000239926	0.00154916	-0.316978
GOBP_REGULATION_OF_INFLAMMATORY_RESPONSE_TO_ANTIGENIC_STIMULUS	0.00375366	-0.353163	0.396605	0.691685	0.78759	-6.93271
GOBP_REGULATION_OF_INFLAMMATORY_RESPONSE	0.0130739	-0.162757	2.1747	0.0297232	0.0750191	-4.66594
GOBP_REGULATION_OF_INCLUSION_BODY_ASSEMBLY	0.0337411	-0.431513	1.79359	0.0729691	0.152408	-5.41539
GOBP_REGULATION_OF_IMMUNOGLOBULIN_PRODUCTION	0.031586	-0.225076	2.92996	0.00341321	0.0133801	-2.75693
GOBP_REGULATION_OF_IMMUNE_SYSTEM_PROCESS	0.0279097	-0.289987	7.40572	1.64592e-13	9.18736e-12	19.9766
GOBP_REGULATION_OF_IMMUNE_RESPONSE	0.0328593	-0.342184	9.29778	2.52812e-20	3.04283e-18	35.3275
GOBP_REGULATION_OF_IMMUNE_EFFECTOR_PROCESS	0.0348895	-0.348451	8.51251	2.542e-17	2.33108e-15	28.5521
GOBP_REGULATION_OF_IMMATURE_T_CELL_PROLIFERATION	-0.0646378	0.11846	-3.1606	0.00158866	0.00705599	-2.06193
GOBP_REGULATION_OF_ICOSANOID_SECRETION	-0.000233796	0.0613607	-0.0172197	0.986262	0.99201	-7.01061
GOBP_REGULATION_OF_I_KAPPAB_PHOSPHORYLATION	0.0633404	-0.19343	1.83476	0.0666308	0.142334	-5.34136
GOBP_REGULATION_OF_HYPERSENSITIVITY	0.0503438	-0.6034	3.12353	0.00180235	0.00786156	-2.17714
GOBP_REGULATION_OF_HYDROLASE_ACTIVITY	0.0118094	-0.158389	2.17635	0.0295996	0.0748658	-4.66238
GOBP_REGULATION_OF_HYDROGEN_PEROXIDE_METABOLIC_PROCESS	-0.000735005	-0.0127688	-0.035177	0.971941	0.983689	-7.01014
GOBP_REGULATION_OF_HYDROGEN_PEROXIDE_MEDIATED_PROGRAMMED_CELL_DEATH	0.0624514	-0.19886	2.07062	0.0384714	0.0920458	-4.88486
GOBP_REGULATION_OF_HYDROGEN_PEROXIDE_BIOSYNTHETIC_PROCESS	0.0162022	-0.056067	0.523082	0.600952	0.716549	-6.875
GOBP_REGULATION_OF_HYALURONAN_BIOSYNTHETIC_PROCESS	0.0902218	-0.157316	2.5011	0.0124288	0.0376184	-3.90997
GOBP_REGULATION_OF_HUMORAL_IMMUNE_RESPONSE_MEDIATED_BY_CIRCULATING_IMMUNOGLOBULIN	-0.033571	-0.221146	-2.476	0.0133358	0.0397853	-3.97182
GOBP_REGULATION_OF_HUMORAL_IMMUNE_RESPONSE	0.0145034	-0.0899992	1.0667	0.286184	0.421992	-6.44629
GOBP_REGULATION_OF_HORMONE_SECRETION	-0.0112865	-0.0924367	-1.85563	0.0635947	0.137662	-5.30318
GOBP_REGULATION_OF_HORMONE_METABOLIC_PROCESS	0.00526044	-0.0893058	0.284168	0.776299	0.846726	-6.97069
GOBP_REGULATION_OF_HORMONE_LEVELS	-0.0136601	-0.0851391	-2.53809	0.0111914	0.0346912	-3.81767
GOBP_REGULATION_OF_HORMONE_BIOSYNTHETIC_PROCESS	0.00942604	-0.136283	0.391757	0.695263	0.790379	-6.93461
GOBP_REGULATION_OF_HOMOTYPIC_CELL_CELL_ADHESION	0.0215004	-0.288581	1.89818	0.057759	0.127483	-5.22402
GOBP_REGULATION_OF_HOMOPHILIC_CELL_ADHESION	-0.0345815	-0.0556586	-0.91158	0.362056	0.500075	-6.59851
GOBP_REGULATION_OF_HISTONE_UBIQUITINATION	0.0414948	-0.264187	1.49117	0.136011	0.242859	-5.90786
GOBP_REGULATION_OF_HISTONE_PHOSPHORYLATION	0.067841	-0.180582	2.37785	0.0174704	0.0494546	-4.20779
GOBP_REGULATION_OF_HISTONE_MODIFICATION	0.0158701	-0.243792	1.58815	0.112347	0.209588	-5.7598
GOBP_REGULATION_OF_HISTONE_METHYLATION	0.0131629	-0.311007	1.25609	0.209171	0.33584	-6.22812
GOBP_REGULATION_OF_HISTONE_H4_K16_ACETYLATION	0.182536	-0.412303	5.57778	2.63151e-08	6.19894e-07	8.35306
GOBP_REGULATION_OF_HISTONE_H4_ACETYLATION	0.110122	-0.281112	4.33573	1.49602e-05	0.00015489	2.2898
GOBP_REGULATION_OF_HISTONE_H3_K9_TRIMETHYLATION	0.110009	-0.211424	3.82143	0.000135116	0.000970892	0.218809
GOBP_REGULATION_OF_HISTONE_H3_K9_METHYLATION	0.0331315	-0.34987	2.45032	0.0143244	0.042098	-4.03449
GOBP_REGULATION_OF_HISTONE_H3_K4_METHYLATION	0.00205626	-0.370953	0.180229	0.856984	0.903675	-6.99464
GOBP_REGULATION_OF_HISTONE_H3_K36_METHYLATION	0.0639499	-0.111902	1.47209	0.141091	0.250478	-5.9359
GOBP_REGULATION_OF_HISTONE_H3_K27_METHYLATION	-0.0050598	-0.319234	-0.211563	0.832461	0.886554	-6.98855
GOBP_REGULATION_OF_HISTONE_H3_K14_ACETYLATION	0.0174858	-0.149135	0.421811	0.67319	0.772354	-6.92248
GOBP_REGULATION_OF_HISTONE_H2B_UBIQUITINATION	-0.01009	-0.295647	-0.272403	0.785329	0.852988	-6.97394
GOBP_REGULATION_OF_HISTONE_DEACETYLATION	-0.00344979	-0.177789	-0.190883	0.848629	0.897445	-6.99268
GOBP_REGULATION_OF_HISTONE_DEACETYLASE_ACTIVITY	-0.00417141	-0.164761	-0.118581	0.905615	0.938511	-7.00378
GOBP_REGULATION_OF_HISTAMINE_SECRETION_BY_MAST_CELL	-0.0271439	-0.0995258	-0.666989	0.504826	0.634782	-6.79004
GOBP_REGULATION_OF_HIPPO_SIGNALING	0.0167691	-0.172158	0.789	0.430168	0.567687	-6.70191
GOBP_REGULATION_OF_HIGH_VOLTAGE_GATED_CALCIUM_CHANNEL_ACTIVITY	0.0817297	-0.105063	2.65245	0.00802917	0.0267975	-3.52375
GOBP_REGULATION_OF_HIGH_DENSITY_LIPOPROTEIN_PARTICLE_CLEARANCE	-0.0355439	0.383124	-3.06233	0.00221384	0.00933911	-2.36444
GOBP_REGULATION_OF_HEXOKINASE_ACTIVITY	-0.0123817	-0.0438719	-0.421006	0.673778	0.77269	-6.92282
GOBP_REGULATION_OF_HETEROTYPIC_CELL_CELL_ADHESION	-0.0053688	-0.447705	-0.413629	0.679172	0.776787	-6.92587
GOBP_REGULATION_OF_HEPATOCYTE_PROLIFERATION	0.0599408	-0.0577554	2.59175	0.00959089	0.0306932	-3.68136
GOBP_REGULATION_OF_HEPATOCYTE_APOPTOTIC_PROCESS	-0.0764103	-0.231387	-1.75852	0.0787511	0.161288	-5.47715
GOBP_REGULATION_OF_HEPATIC_STELLATE_CELL_ACTIVATION	-0.090127	-0.198912	-1.82035	0.0687958	0.146028	-5.36747
GOBP_REGULATION_OF_HEMOPOIESIS	0.0405788	-0.214972	5.40167	7.06793e-08	1.48349e-06	7.40243
GOBP_REGULATION_OF_HEMOGLOBIN_BIOSYNTHETIC_PROCESS	0.0197118	-0.139063	0.468722	0.639299	0.747211	-6.90175
GOBP_REGULATION_OF_HEMATOPOIETIC_STEM_CELL_PROLIFERATION	0.0845757	-0.133901	2.49932	0.0124911	0.0377457	-3.91437
GOBP_REGULATION_OF_HEMATOPOIETIC_STEM_CELL_DIFFERENTIATION	0.0566218	-0.113306	1.85017	0.0643783	0.139026	-5.31322
GOBP_REGULATION_OF_HEMATOPOIETIC_PROGENITOR_CELL_DIFFERENTIATION	0.051783	-0.192006	2.66979	0.00762683	0.0256281	-3.47805
GOBP_REGULATION_OF_HELICASE_ACTIVITY	0.0940215	-0.337375	3.90988	9.41903e-05	0.000721221	0.556574
GOBP_REGULATION_OF_HEAT_GENERATION	-0.0214287	-0.181253	-0.7658	0.44385	0.579684	-6.71981
GOBP_REGULATION_OF_HEART_RATE_BY_CHEMICAL_SIGNAL	-0.032316	-0.219132	-1.03208	0.30211	0.438011	-6.48234
GOBP_REGULATION_OF_HEART_RATE_BY_CARDIAC_CONDUCTION	-0.00469656	-0.0425828	-0.323442	0.746381	0.826776	-6.95885
GOBP_REGULATION_OF_HEART_RATE	-0.0157703	-0.0415614	-1.55323	0.120464	0.220884	-5.8142
GOBP_REGULATION_OF_HEART_MORPHOGENESIS	-0.059876	-0.12118	-1.75689	0.0790295	0.16169	-5.48
GOBP_REGULATION_OF_HEART_INDUCTION	-0.15175	-0.136124	-2.94096	0.00329465	0.0129947	-2.72498
GOBP_REGULATION_OF_HEART_GROWTH	-0.0108597	-0.11178	-0.774663	0.438594	0.574295	-6.71303
GOBP_REGULATION_OF_HEART_CONTRACTION	-0.0294028	-0.00938692	-3.72371	0.000199586	0.00132994	-0.14545
GOBP_REGULATION_OF_HAIR_FOLLICLE_DEVELOPMENT	0.00218284	-0.155765	0.0980286	0.921916	0.950297	-7.00599
GOBP_REGULATION_OF_HAIR_CYCLE	-0.015665	-0.148765	-0.788116	0.430685	0.567748	-6.70261
GOBP_REGULATION_OF_GUANYLATE_CYCLASE_ACTIVITY	-0.0233949	0.41136	-2.10023	0.0357838	0.0867891	-4.82366
GOBP_REGULATION_OF_GUANYL_NUCLEOTIDE_EXCHANGE_FACTOR_ACTIVITY	-0.0231603	-0.183733	-0.706209	0.480108	0.613043	-6.76332
GOBP_REGULATION_OF_GTPASE_ACTIVITY	0.0030421	-0.165723	0.461219	0.644672	0.750861	-6.90521
GOBP_REGULATION_OF_GTP_BINDING	0.0284831	-0.136961	1.10913	0.267454	0.401156	-6.40051
GOBP_REGULATION_OF_GROWTH_RATE	0.00214981	-0.00343299	0.0720784	0.942544	0.962727	-7.00818
GOBP_REGULATION_OF_GROWTH_HORMONE_RECEPTOR_SIGNALING_PATHWAY	0.0755043	-0.088675	1.96238	0.0498014	0.113229	-5.10118
GOBP_REGULATION_OF_GROWTH	-0.00200767	-0.124017	-0.335943	0.736935	0.819136	-6.95476
GOBP_REGULATION_OF_GRANULOCYTE_DIFFERENTIATION	0.0519848	-0.107175	1.90078	0.0574176	0.126912	-5.21913
GOBP_REGULATION_OF_GRANULOCYTE_CHEMOTAXIS	0.102852	-0.082587	7.17295	9.0121e-13	4.85456e-11	18.3197
GOBP_REGULATION_OF_GONADOTROPIN_SECRETION	-0.0193047	0.00902379	-0.594107	0.552481	0.675602	-6.83564
GOBP_REGULATION_OF_GONAD_DEVELOPMENT	-0.046164	0.00710653	-1.58228	0.113681	0.211518	-5.76903
GOBP_REGULATION_OF_GOLGI_TO_PLASMA_MEMBRANE_PROTEIN_TRANSPORT	-0.0564041	-0.155886	-1.72838	0.0840126	0.169101	-5.52924
GOBP_REGULATION_OF_GOLGI_ORGANIZATION	0.0268845	-0.155744	1.09244	0.27472	0.409378	-6.41873
GOBP_REGULATION_OF_GLYCOPROTEIN_METABOLIC_PROCESS	-0.00845467	-0.0923606	-0.499838	0.617222	0.729305	-6.8868
GOBP_REGULATION_OF_GLYCOLYTIC_PROCESS	-0.0177296	-0.0851398	-1.00498	0.314982	0.451742	-6.50972
GOBP_REGULATION_OF_GLYCOGEN_STARCH_SYNTHASE_ACTIVITY	-0.004057	-0.141579	-0.115199	0.908294	0.940528	-7.00417
GOBP_REGULATION_OF_GLYCOGEN_METABOLIC_PROCESS	-0.0176214	-0.17138	-1.0035	0.315691	0.452507	-6.51119
GOBP_REGULATION_OF_GLYCOGEN_CATABOLIC_PROCESS	-0.0946542	-0.142913	-3.31602	0.000922933	0.00459855	-1.56408
GOBP_REGULATION_OF_GLUTAMINE_FAMILY_AMINO_ACID_METABOLIC_PROCESS	-0.0172372	0.292243	-0.680669	0.496129	0.627507	-6.7809
GOBP_REGULATION_OF_GLUTAMATE_SECRETION	-0.0587385	-0.173461	-3.43953	0.000589925	0.00321371	-1.15153
GOBP_REGULATION_OF_GLUTAMATE_RECEPTOR_SIGNALING_PATHWAY	-0.00495725	-0.000292722	-0.144391	0.885201	0.92482	-7.00041
GOBP_REGULATION_OF_GLUTAMATE_RECEPTOR_CLUSTERING	-0.148152	-0.0367199	-4.09466	4.32885e-05	0.000379353	1.28687
GOBP_REGULATION_OF_GLUCOSYLCERAMIDASE_ACTIVITY	-0.0528381	-0.0247299	-0.679948	0.496585	0.627595	-6.78138
GOBP_REGULATION_OF_GLUCOSE_TRANSMEMBRANE_TRANSPORT	-0.00318474	-0.131348	-0.192601	0.847284	0.896391	-6.99235
GOBP_REGULATION_OF_GLUCOSE_METABOLIC_PROCESS	-0.00608906	-0.144523	-0.565697	0.571638	0.692612	-6.85198
GOBP_REGULATION_OF_GLUCOSE_IMPORT	-0.0307902	-0.149055	-1.60691	0.108169	0.203923	-5.73009
GOBP_REGULATION_OF_GLUCONEOGENESIS	0.0399633	-0.128569	2.61743	0.00889973	0.0288773	-3.61512
GOBP_REGULATION_OF_GLUCOCORTICOID_SECRETION	0.0259376	-0.123769	1.3153	0.188499	0.31146	-6.15261
GOBP_REGULATION_OF_GLUCOCORTICOID_RECEPTOR_SIGNALING_PATHWAY	-0.017563	-0.15594	-0.494455	0.621018	0.732029	-6.88946
GOBP_REGULATION_OF_GLUCOCORTICOID_METABOLIC_PROCESS	0.0165215	-0.124592	0.518588	0.604083	0.718927	-6.87733
GOBP_REGULATION_OF_GLUCOCORTICOID_BIOSYNTHETIC_PROCESS	0.00835076	-0.160252	0.237637	0.812177	0.872188	-6.98274
GOBP_REGULATION_OF_GLUCAN_BIOSYNTHETIC_PROCESS	-0.0443234	-0.149727	-1.96653	0.0493206	0.112368	-5.0931
GOBP_REGULATION_OF_GLUCAGON_SECRETION	-0.01222	0.0601576	-0.373665	0.708678	0.800221	-6.94148
GOBP_REGULATION_OF_GLOMERULUS_DEVELOPMENT	-0.0916721	-0.12987	-3.01022	0.00263024	0.0107484	-2.521
GOBP_REGULATION_OF_GLOMERULAR_FILTRATION	-0.00420033	-0.0227347	-0.129945	0.896618	0.932586	-7.00238
GOBP_REGULATION_OF_GLIOGENESIS	0.0169866	-0.122107	1.58251	0.113628	0.21147	-5.76867
GOBP_REGULATION_OF_GLIAL_CELL_PROLIFERATION	0.00812444	-0.232538	0.469681	0.638614	0.747151	-6.90131
GOBP_REGULATION_OF_GLIAL_CELL_MIGRATION	-0.00850903	-0.154589	-0.455192	0.649001	0.754604	-6.90795
GOBP_REGULATION_OF_GLIAL_CELL_DIFFERENTIATION	0.0192673	-0.0520757	1.60367	0.108883	0.204967	-5.73525
GOBP_REGULATION_OF_GLIAL_CELL_APOPTOTIC_PROCESS	0.00869222	-0.155688	0.318455	0.75016	0.828905	-6.96044
GOBP_REGULATION_OF_GERMINAL_CENTER_FORMATION	0.0242243	-0.23782	0.710867	0.477217	0.610469	-6.76005
GOBP_REGULATION_OF_GERM_CELL_PROLIFERATION	0.142074	-0.0133636	3.24921	0.00116882	0.00552357	-1.78099
GOBP_REGULATION_OF_GENETIC_IMPRINTING	-0.0104487	-0.348619	-0.277797	0.781186	0.850286	-6.97247
GOBP_REGULATION_OF_GENERATION_OF_PRECURSOR_METABOLITES_AND_ENERGY	0.00398488	-0.0864006	0.308451	0.757759	0.834053	-6.96355
GOBP_REGULATION_OF_GENE_SILENCING_BY_RNA	0.0308833	-0.210906	1.73293	0.0832008	0.167774	-5.52144
GOBP_REGULATION_OF_GENE_EXPRESSION_EPIGENETIC	0.00454703	-0.241661	0.462743	0.643579	0.749772	-6.90452
[truncated: 5,748 more rows]

## Sheet: NPC apCAFs VS NFs
pathway	logFC	AveExpr	t	P.Value	adj.P.Val	B
[truncated: 7,701 more rows]

[truncated: 1 more sheets: RCC apCAFs VS NFs]
