# Supplementary material for: A pan-cancer single-cell transcriptional analysis of antigen-presenting cancer-associated fibroblasts in the tumor microenvironment
Source: Front Immunol. 2024 Jun 6;15:1372432. doi: 10.3389/fimmu.2024.1372432 (PMC11187094; doi:10.3389/fimmu.2024.1372432)
Supplement: Supplementary Table 10 — The semla R package was deployed for the purpose of inferring cell type proportions from spatial transcriptome data originating from 4 distinct solid tumor types, namely HNSCC, OV, BRCA, and CRC. HNSCC, Head and Neck Squamous Cell Carcinoma; OV, Ovarian Cancer; BRCA, Breast Cancer; CRC, Colorectal Cancer. [file Table_10.xlsx]

## Sheet: HNSCC slice HNSCC201125T10
spatial barcode	B cells	C1QC+ Macrophages	CD8+ T cells	Endothelial cells	INHBA+ Macrophages	LAMP3+ DCs	LYVE1+ Macrophages	Mast cells	NK cells	Plasma cells	SPP1+ Macrophages	Tregs	Tumor cells	apCAFs	cDC1	cDC2	eCAFs	iCAFs	myCAFs	pDCs
AAACCGGGTAGGTACC-1	0	0	0	0	0	0.0402735	0	0	0	0	0.0151037	0	0.922427	0.0221959	0	0	0	0	0	0
AAACCGTTCGTCCAGG-1	0	0	0	0.0383293	0.0188605	0.0618988	0	0	0.0403799	0	0	0	0.840532	0	0	0	0	0	0	0
AAACCTCATGAAGTTG-1	0	0	0	0	0.0146203	0.0471424	0	0	0	0	0.0278726	0	0.890232	0	0	0.0201328	0	0	0	0
AAACGAGACGGTTGAT-1	0	0	0	0.0220904	0.0431979	0.0142218	0	0	0	0	0	0	0.88005	0	0	0	0	0	0.04044	0
AAACGGTTGCGAACTG-1	0	0	0	0	0.100272	0.0113791	0	0	0	0	0	0	0.888349	0	0	0	0	0	0	0
AAACTCGGTTCGCAAT-1	0	0	0	0	0.0713846	0	0	0	0	0	0	0	0.928615	0	0	0	0	0	0	0
AAACTGCTGGCTCCAA-1	0	0	0	0.0437311	0	0.0486661	0	0	0	0.0434775	0.015859	0	0.600172	0.0682035	0	0.0267436	0.0633918	0	0.0897554	0
AAAGACTGGGCGCTTT-1	0	0	0	0	0	0.0358819	0	0	0	0	0.0255171	0.0105321	0.712995	0.0623731	0.0412353	0.0374342	0.0258039	0	0.0482274	0
AAAGGCTACGGACCAT-1	0	0	0	0	0	0.0489186	0	0	0	0	0	0	0.951081	0	0	0	0	0	0	0
AAAGGCTCTCGCGCCG-1	0	0	0	0	0.025257	0.0425393	0	0	0	0	0	0	0.932204	0	0	0	0	0	0	0
AAAGGGATGTAGCAAG-1	0	0	0	0	0	0.0416146	0	0	0	0	0	0	0.958385	0	0	0	0	0	0	0
AAAGGGCAGCTTGAAT-1	0	0	0	0	0	0.0261327	0	0	0	0	0	0	0.973867	0	0	0	0	0	0	0
AAAGTCGACCCTCAGT-1	0	0	0	0	0	0.0270434	0	0	0	0	0.0131236	0	0.959833	0	0	0	0	0	0	0
AAATACCTATAAGCAT-1	0	0	0	0.0380271	0.0311456	0.0185811	0	0.0381697	0	0	0	0	0.851409	0.0226678	0	0	0	0	0	0
AAATAGGGTGCTATTG-1	0	0	0	0	0.0701474	0	0	0	0	0	0	0	0.929853	0	0	0	0	0	0	0
AAATCGTGTACCACAA-1	0	0	0	0	0.0211452	0.0473553	0	0	0	0	0	0	0.9315	0	0	0	0	0	0	0
AAATGGTCAATGTGCC-1	0	0	0	0	0.0654409	0.0120408	0	0.0187619	0	0	0	0	0.892675	0	0	0.0110812	0	0	0	0
AAATTAACGGGTAGCT-1	0	0	0	0	0.0294186	0.0183629	0	0	0	0	0	0	0.952218	0	0	0	0	0	0	0
AAATTAATAAGCGCGA-1	0	0	0	0	0.0936414	0	0	0	0	0	0	0	0.906359	0	0	0	0	0	0	0
AAATTGATAGTCCTTT-1	0	0	0	0	0.0807549	0	0	0	0	0	0	0	0.919245	0	0	0	0	0	0	0
AAATTTGCGGGTGTGG-1	0	0	0	0	0	0.0284809	0	0	0	0	0.0113396	0	0.960179	0	0	0	0	0	0	0
AACAACTGGTAGTTGC-1	0	0	0	0	0.0315816	0.041161	0	0	0	0	0	0	0.927257	0	0	0	0	0	0	0
AACAATACATTGTCGA-1	0	0	0	0	0	0.0322097	0	0	0	0	0.0230353	0	0.944755	0	0	0	0	0	0	0
AACAATTACTCTACGC-1	0	0	0	0	0	0.01538	0	0.0129272	0.0122645	0	0.0241582	0	0.90473	0.0196679	0	0	0	0	0.0108723	0
AACAGCTGTGTGGCAA-1	0	0	0	0	0.0488635	0.0170199	0	0	0	0	0	0	0.934117	0	0	0	0	0	0	0
AACAGGAAATCGAATA-1	0	0	0	0.0394018	0	0	0	0	0	0	0.0106057	0	0.718988	0.108448	0	0	0	0	0.122557	0
AACAGGATGGGCCGCG-1	0	0	0	0	0	0.0215351	0	0.0978034	0	0	0	0	0.824907	0.0415647	0	0	0	0	0.0141901	0
AACATTGTGACTCGAG-1	0	0	0	0.018419	0.0296325	0.0105616	0	0	0	0	0	0	0.941387	0	0	0	0	0	0	0
AACCAAGACTTCTCTG-1	0	0	0	0	0	0.0312837	0	0	0	0	0	0	0.968716	0	0	0	0	0	0	0
AACCCGACAACCCGTG-1	0	0	0	0	0.0346891	0.0152545	0	0	0	0	0	0	0.950056	0	0	0	0	0	0	0
AACCGAGCTTGGTCAT-1	0	0	0	0.0231197	0	0.0664452	0	0	0	0	0.0158245	0	0.894611	0	0	0	0	0	0	0
AACCGTTGTGTTTGCT-1	0	0	0	0	0	0.0247761	0	0	0	0	0	0	0.975224	0	0	0	0	0	0	0
AACCTTTAAATACGGT-1	0	0	0	0.0214922	0.0464044	0.0422078	0	0	0	0	0	0	0.87723	0.0126656	0	0	0	0	0	0
AACGATAATGCCGTAG-1	0	0	0	0.018761	0.0206743	0.0295478	0	0	0	0	0	0	0.931017	0	0	0	0	0	0	0
AACGATAGAAGGGCCG-1	0	0	0	0.140071	0	0.0304533	0	0	0	0.0413801	0.0312142	0	0.63527	0.0714374	0	0	0	0	0.0501731	0
AACGATATGTCAACTG-1	0	0	0	0.0164818	0	0.0250417	0	0.0205838	0	0	0.0253736	0	0.89446	0.0180594	0	0	0	0	0	0
AACGCGACCTTGGGCG-1	0	0	0	0	0.114836	0.0106204	0	0	0	0	0	0	0.874544	0	0	0	0	0	0	0
AACGCGGTCTCCAGCC-1	0	0	0	0	0	0.0279683	0	0	0	0	0	0	0.972032	0	0	0	0	0	0	0
AACGGCCATCTCCGGT-1	0.0896411	0	0	0.0224113	0	0.0171046	0	0	0	0.0564328	0.0952668	0	0.56583	0.0929995	0	0.0159485	0	0	0.0443653	0
AACGTACTGTGGGTAC-1	0	0	0	0.0130461	0	0.0535339	0	0.0141893	0	0.0168162	0	0	0.902415	0	0	0	0	0	0	0
AACGTCAGACTAGTGG-1	0	0	0	0	0	0.030287	0	0	0	0	0	0	0.894241	0.0362238	0	0.0392483	0	0	0	0
AACTAGGCTTGGGTGT-1	0	0	0	0.0198078	0.0527567	0	0	0	0	0	0	0	0.845268	0.0107426	0	0	0.0450774	0	0.0263474	0
AACTCAAGTTAATTGC-1	0	0	0	0	0.0114072	0.0583235	0	0	0	0	0	0	0.930269	0	0	0	0	0	0	0
AACTCTCAGTGTGCTC-1	0	0	0	0.0561547	0.0357476	0.0464114	0	0	0	0.0991363	0	0	0.659405	0.017225	0	0	0.0238188	0	0.062101	0
AACTGATATTAGGCCT-1	0	0	0	0	0	0.0618684	0	0	0	0	0.0113821	0	0.92675	0	0	0	0	0	0	0
AACTGGGTCCCGACGT-1	0	0	0	0.0330482	0	0.0269913	0	0	0	0	0.043699	0	0.763743	0.0346533	0	0	0	0	0.0978651	0
AACTTGCCCGTATGCA-1	0	0	0	0.0237522	0	0.0331002	0	0	0	0	0	0	0.783312	0.0859795	0.0255195	0	0	0	0.0483364	0
AACTTTACGGGAGCTT-1	0	0	0	0.0594345	0	0.0465942	0	0	0	0	0.0303716	0	0.782209	0.0705086	0	0	0.0108823	0	0	0
AAGACCCAACTGAACA-1	0	0	0	0	0	0.0451373	0	0.0144363	0	0	0	0	0.940426	0	0	0	0	0	0	0
AAGACTGCAAGCTACT-1	0	0	0	0	0	0.058427	0	0.0594576	0	0	0	0	0.757256	0.0695853	0	0	0.037581	0	0.0176934	0
AAGAGATGAATCGGTA-1	0	0	0	0	0	0.023377	0	0	0	0	0	0	0.927584	0.0490389	0	0	0	0	0	0
AAGAGCTCTTTATCGG-1	0	0	0	0.0312257	0.0228489	0	0	0.0149132	0	0	0	0	0.909886	0.0211261	0	0	0	0	0	0
AAGAGGATGTACGCGA-1	0	0	0	0	0	0	0	0	0	0	0.0124678	0	0.970251	0	0	0.0172815	0	0	0	0
AAGAGGCATGGATCGC-1	0	0	0	0.0210109	0.0334437	0.0327113	0	0	0	0	0	0	0.876479	0	0	0	0	0	0.0363551	0
AAGATGGCACCGGACC-1	0	0	0	0	0.024273	0.0466944	0	0	0	0	0	0	0.929033	0	0	0	0	0	0	0
AAGCACCCTGCGTATC-1	0	0	0	0	0.097287	0	0	0	0	0	0	0	0.902713	0	0	0	0	0	0	0
AAGCATACTCTCCTGA-1	0	0	0	0	0.042627	0.026379	0	0.0255984	0	0	0	0	0.905396	0	0	0	0	0	0	0
AAGCGTCCCTCATCGA-1	0	0	0	0	0.0141424	0.0177004	0	0	0	0	0	0	0.968157	0	0	0	0	0	0	0
AAGCTAGATCGAGTAA-1	0	0	0	0.0280759	0	0.0428008	0	0.0140635	0	0	0.0222696	0	0.83441	0.0302981	0	0	0	0	0.0280824	0
AAGGAGCGGTTGGTGC-1	0	0	0	0	0	0.0282024	0	0.0166429	0	0	0	0	0.955155	0	0	0	0	0	0	0
AAGGCGCGTAAAGCTT-1	0	0	0	0.0205762	0.0171445	0	0	0.0152374	0	0	0.0139346	0	0.933107	0	0	0	0	0	0	0
AAGGCTGTGCTCATCG-1	0	0	0.0177334	0.0172122	0	0.0540681	0	0.036584	0	0	0	0.0124275	0.850002	0	0	0	0.0119731	0	0	0
AAGGTATCCTAATATA-1	0	0	0	0	0	0.0286497	0	0	0	0	0	0	0.97135	0	0	0	0	0	0	0
AAGTAGAAGACCGGGT-1	0	0	0	0	0	0.046962	0	0	0	0	0	0	0.953038	0	0	0	0	0	0	0
AAGTAGTGACGCGAGG-1	0	0	0	0	0	0.0287664	0	0	0	0	0.09379	0	0.877444	0	0	0	0	0	0	0
AAGTGACGACCGAATT-1	0	0	0	0	0.037983	0.0398013	0	0	0	0	0	0	0.922216	0	0	0	0	0	0	0
AAGTGAGTCGGGTTTA-1	0	0	0	0.0187757	0.0124962	0.0356084	0	0	0	0	0	0	0.902899	0	0	0	0	0	0.0302211	0
AAGTGCAAAGGTAGAC-1	0	0	0	0	0	0.030242	0	0.0131645	0	0	0	0	0.956593	0	0	0	0	0	0	0
AAGTGCTTCTCTATTG-1	0	0	0	0	0.11309	0	0	0	0	0	0	0	0.88691	0	0	0	0	0	0	0
AAGTGTTTGGAGACGG-1	0	0	0	0	0.0814758	0	0	0	0	0	0	0	0.918524	0	0	0	0	0	0	0
AAGTTCGGCCAACAGG-1	0	0	0	0	0.0179492	0.0390895	0	0	0	0	0	0	0.942961	0	0	0	0	0	0	0
AATAACAACGCTCGGC-1	0	0	0	0.0405123	0	0.0592167	0	0.0163557	0	0	0.0663906	0	0.791978	0	0	0	0	0	0.0255465	0
AATAACACTAGAACAA-1	0	0	0	0.0415065	0.0145213	0.0196466	0	0.0241792	0	0	0	0	0.887858	0.0122881	0	0	0	0	0	0
AATACCGGAGGGCTGT-1	0	0	0	0	0.05125	0	0	0	0	0	0	0	0.94875	0	0	0	0	0	0	0
AATAGAACAGAGTGGC-1	0	0	0	0	0.046512	0.0514724	0	0.0136196	0	0.0416246	0	0	0.846771	0	0	0	0	0	0	0
AATAGTCCGTCCCGAC-1	0	0	0	0.0428777	0.0374209	0.0907238	0	0	0	0	0	0.0223312	0.789088	0	0	0	0	0	0.0175582	0
AATATTGGAGTATTGA-1	0	0	0	0	0	0.0505156	0	0	0	0	0	0	0.949484	0	0	0	0	0	0	0
AATCTCTACTGTGGTT-1	0	0	0	0	0.0241252	0	0	0	0	0	0	0	0.975875	0	0	0	0	0	0	0
AATGACAGCAATGTCT-1	0	0	0	0	0.027561	0.0147982	0	0	0	0	0	0	0.957641	0	0	0	0	0	0	0
AATGACGTAGGATGTC-1	0	0	0	0	0	0.0471353	0	0	0	0	0	0	0.901783	0.0351048	0	0	0	0	0.0159774	0
AATGACTGTCAGCCGG-1	0	0	0	0	0	0.0312572	0	0	0	0	0	0	0.968743	0	0	0	0	0	0	0
AATGCAACCGGGTACC-1	0	0	0	0.0280631	0	0.0223388	0	0.0105482	0	0	0.014228	0	0.807214	0.117608	0	0	0	0	0	0
AATGGTCCACCGTTCA-1	0	0	0	0.0478817	0	0.0447763	0	0	0	0	0.0240999	0	0.866853	0.0163892	0	0	0	0	0	0
AATGTGCTAATCTGAG-1	0	0	0	0	0.0664979	0	0	0	0	0	0	0	0.933502	0	0	0	0	0	0	0
AATTAAAGGTCGGCGT-1	0	0	0	0	0.0120434	0.0427823	0	0	0	0	0	0	0.945174	0	0	0	0	0	0	0
AATTAACGGATTTCCA-1	0	0	0	0.0415741	0.0346431	0.0324834	0	0	0	0	0	0	0.857777	0	0	0	0.0335225	0	0	0
AATTAGCGCTGCAGCG-1	0	0	0	0.0259207	0.0291029	0.0241578	0	0.0224674	0	0	0	0	0.825388	0.0410248	0	0	0	0	0.0319382	0
AATTCCAAGCATGTAC-1	0	0	0	0	0.0586684	0	0	0	0	0	0	0	0.941332	0	0	0	0	0	0	0
AATTCTAGAGTTAGGC-1	0	0	0	0.0111776	0.0270845	0.0264891	0	0.025709	0	0	0	0	0.882351	0.0271887	0	0	0	0	0	0
ACAACAGCATGAGCTA-1	0	0	0	0	0	0.0481605	0	0	0	0	0.0122359	0	0.939604	0	0	0	0	0	0	0
ACAACGGTCCCTGCGA-1	0	0	0	0	0.0970305	0	0	0	0	0	0	0	0.90297	0	0	0	0	0	0	0
ACAAGCAGTGCCTAGC-1	0	0	0	0	0	0.0176563	0	0	0	0	0.0151003	0	0.967243	0	0	0	0	0	0	0
ACAAGGAAATCCGCCC-1	0	0	0	0.0370023	0	0.0653636	0	0	0	0	0	0	0.832116	0.0505662	0	0	0	0	0.0149521	0
ACAAGGACAAGAGGTT-1	0	0	0	0	0	0.0410648	0	0.0534188	0	0	0.0356435	0	0.869873	0	0	0	0	0	0	0
ACAAGGGCAGGCTCTG-1	0	0	0	0.036618	0	0.0618698	0	0	0	0	0.0496059	0	0.838918	0	0	0	0	0	0.0129887	0
ACAATAGTCGTACGTT-1	0	0	0	0	0.100131	0	0	0	0	0	0	0	0.899869	0	0	0	0	0	0	0
ACAATCCATTTAAACC-1	0	0	0	0	0	0.0726252	0	0	0	0	0.0479138	0	0.704333	0.108595	0	0	0	0	0.0665327	0
ACAATGAATACGGAGA-1	0	0	0	0	0.110251	0	0	0	0	0	0	0	0.889749	0	0	0	0	0	0	0
ACAATTTAGGAGGCTC-1	0	0	0	0.0211341	0.0109188	0.0460145	0	0	0.0172846	0	0	0	0.904648	0	0	0	0	0	0	0
ACAATTTGAGCAGTGG-1	0	0	0	0	0.0181102	0.0422466	0	0	0	0	0	0	0.939643	0	0	0	0	0	0	0
ACACAAAGACGGGTGG-1	0	0	0	0	0.0645109	0	0	0	0	0	0.015598	0	0.919891	0	0	0	0	0	0	0
ACACACTTTCTACACG-1	0	0	0	0	0	0	0	0	0	0	0	0	1	0	0	0	0	0	0	0
ACACCCAGCATGCAGC-1	0	0	0	0	0.0727953	0	0	0	0	0	0	0	0.927205	0	0	0	0	0	0	0
ACACCCGAGAAATCCG-1	0	0	0	0	0.052584	0.0432592	0	0	0	0	0	0	0.904157	0	0	0	0	0	0	0
ACACCTTAAGTAGGGC-1	0	0	0	0	0	0.041783	0	0	0	0	0.0180733	0	0.836882	0.103262	0	0	0	0	0	0
ACACGAGACTCCTTCT-1	0	0	0	0	0	0.0345394	0	0	0	0	0	0	0.965461	0	0	0	0	0	0	0
ACACGGGAACTTAGGG-1	0	0	0	0.0171752	0	0.0244368	0	0	0	0	0.0536508	0	0.874555	0.0301823	0	0	0	0	0	0
ACACTGATCAAGGTGT-1	0	0	0	0	0.0267293	0.0611308	0	0.0445015	0	0	0	0	0.867638	0	0	0	0	0	0	0
ACAGCATAGAGCCAGT-1	0	0	0	0	0.0505843	0	0	0	0	0	0	0	0.949416	0	0	0	0	0	0	0
ACATAATAAGGCGGTG-1	0	0	0	0	0	0.0347789	0	0	0	0	0.0206151	0	0.944606	0	0	0	0	0	0	0
ACATCAGCTGGGACGC-1	0	0	0	0.0419589	0.029695	0	0	0	0	0.0764493	0	0	0.759253	0.0211579	0	0	0	0	0.0714859	0
ACATCCCGGCCATACG-1	0	0	0	0.0276589	0.0504793	0.0183738	0	0	0	0	0	0	0.903488	0	0	0	0	0	0	0
ACATCGATCGTTTACC-1	0	0	0	0	0.0414881	0.0188669	0	0	0	0	0	0	0.939645	0	0	0	0	0	0	0
ACATCGGTCAGCCGCG-1	0	0	0	0	0	0.0502862	0	0	0	0.0802956	0.0113717	0	0.858046	0	0	0	0	0	0	0
ACATTAGTTTATATCC-1	0	0	0	0.0257294	0.0366854	0.0455041	0	0	0	0	0	0	0.876032	0.0160487	0	0	0	0	0	0
ACCAACGCTTATTTAT-1	0	0	0	0	0.0279829	0.0448067	0	0.0475608	0	0	0	0	0.87965	0	0	0	0	0	0	0
ACCAAGAACGCGTGTC-1	0	0	0	0	0	0.0626264	0	0	0	0	0.0118447	0	0.925529	0	0	0	0	0	0	0
ACCACAAGTTTCTATC-1	0	0	0	0	0.0871582	0	0	0	0	0	0	0	0.912842	0	0	0	0	0	0	0
ACCACGTGCAGCTATA-1	0	0	0	0.0227542	0.0133467	0.0370746	0	0	0	0	0	0	0.888375	0.0284067	0	0	0	0	0.0100431	0
ACCATATCCGCAATAA-1	0	0	0	0	0.0154813	0.0184678	0	0	0	0	0	0	0.952395	0	0	0.0136561	0	0	0	0
ACCATCGTATATGGTA-1	0.0165598	0	0.011815	0.0117409	0	0.0517857	0	0	0	0	0.0810129	0	0.775495	0.0363605	0	0	0	0	0.0152304	0
ACCCACCTACATGCTC-1	0	0	0	0	0	0.0505409	0	0	0	0	0	0	0.877904	0.0715546	0	0	0	0	0	0
ACCCATCTTGAGGGTA-1	0	0	0	0	0	0.0771332	0	0	0	0	0.0153728	0	0.907494	0	0	0	0	0	0	0
ACCCGAGCGAAATTAC-1	0	0	0	0	0.0909671	0	0	0	0	0	0	0	0.909033	0	0	0	0	0	0	0
ACCCGGAAACTCCCAG-1	0	0	0	0.0811484	0.0360028	0	0	0	0	0	0	0	0.767788	0.0586824	0	0	0.0248366	0	0.0315414	0
ACCCGGTTACACTTCC-1	0	0	0	0	0	0.0139568	0	0.0204859	0	0.034778	0.0183614	0	0.778833	0.133585	0	0	0	0	0	0
ACCCGTGTCATCAGTA-1	0	0	0	0	0	0.0549682	0	0.0260017	0	0	0	0	0.867077	0	0	0	0.0289872	0	0.0229656	0
ACCCTATGCCATATCG-1	0	0	0	0	0.0205598	0.0421803	0	0	0	0.0141257	0	0	0.923134	0	0	0	0	0	0	0
ACCCTTCATCTGCGAA-1	0	0	0	0	0	0	0	0.0268939	0.0106441	0	0.0120854	0	0.950376	0	0	0	0	0	0	0
ACCGACACATCTCCCA-1	0	0	0	0.0293296	0	0.0378614	0	0	0	0	0	0	0.703986	0.101255	0	0	0.0385648	0	0.0890035	0
ACCGACTGAGTCCCAC-1	0	0	0	0	0	0.0673688	0	0	0	0.0447382	0.0179272	0	0.869966	0	0	0	0	0	0	0
ACCGCAATAACTGCCT-1	0	0	0	0	0.0303449	0.0302072	0	0	0	0	0	0	0.939448	0	0	0	0	0	0	0
ACCGTGACCACGTGGG-1	0	0	0	0	0.0320791	0.0354926	0	0	0	0	0	0	0.932428	0	0	0	0	0	0	0
ACCTAAGTACCTTTCA-1	0	0	0	0.0697319	0.0120182	0.0157827	0	0	0.0210143	0	0.0570834	0	0.792231	0	0	0	0	0	0.0321386	0
ACCTAATCGACTTCCT-1	0	0	0	0.0548196	0	0	0	0	0	0	0.0184819	0	0.787136	0.0857622	0	0	0	0	0.0538004	0
ACCTACTATAAATCTA-1	0	0	0	0	0.0450598	0.0308041	0	0	0	0	0	0	0.924136	0	0	0	0	0	0	0
ACGAAATGGGCGGCAC-1	0	0	0	0	0	0.0237701	0	0	0	0	0	0	0.97623	0	0	0	0	0	0	0
ACGACTGGTCATACTC-1	0	0	0	0.013556	0.0406122	0.0485651	0	0	0	0	0	0	0.874094	0	0	0	0	0	0.0231723	0
ACGATACATAGAACTA-1	0	0	0	0	0.0129248	0	0	0	0	0	0	0	0.938327	0	0	0.0487477	0	0	0	0
ACGATCATACATAGAG-1	0	0	0	0	0	0.0468413	0	0	0	0	0.0191633	0	0.933995	0	0	0	0	0	0	0
ACGATGCATATGTTAT-1	0	0	0	0	0	0.0493006	0	0.013161	0	0	0	0	0.937538	0	0	0	0	0	0	0
ACGCAAACTAATAGAT-1	0	0	0	0	0.0739226	0	0	0	0	0	0	0	0.926077	0	0	0	0	0	0	0
ACGCATTCGTGAGTAC-1	0	0	0	0	0	0.0394216	0	0	0	0	0	0	0.960578	0	0	0	0	0	0	0
ACGCCGCTAGACGACC-1	0	0	0	0.0458914	0.0792159	0.0237486	0	0	0	0.103568	0	0	0.727335	0.0202413	0	0	0	0	0	0
ACGCGAAGTCAGACGA-1	0	0	0	0.0499192	0.0321473	0.010369	0	0.077055	0	0	0	0	0.789195	0.041314	0	0	0	0	0	0
ACGCGCTACACAGGGT-1	0	0	0	0	0	0.0131557	0	0	0	0	0.0907707	0	0.678843	0.0807321	0.0315227	0	0	0	0.104976	0
ACGCGGGCCAAGGACA-1	0	0	0	0	0	0.0480015	0	0	0	0	0	0	0.951998	0	0	0	0	0	0	0
ACGCTGTGAGGCGTAG-1	0	0	0	0	0.0761104	0	0	0	0	0	0	0	0.92389	0	0	0	0	0	0	0
ACGGCACTTGCTTGGG-1	0	0	0	0.0379639	0.048041	0.0397832	0	0	0	0	0	0	0.854878	0	0	0	0	0	0.0193336	0
ACGGCCAACATGGACT-1	0	0	0	0.02224	0.0308621	0.0241661	0	0	0	0.0111002	0	0	0.774931	0.0418734	0	0	0.0260822	0	0.0687454	0
ACGGCGACGATGGGAA-1	0.0109431	0	0	0.0978625	0	0.0480133	0	0.0476455	0	0	0.053844	0	0.608087	0.054008	0	0	0	0	0.0795968	0
ACGTAGATTGCTGATG-1	0	0	0	0.0237936	0	0	0	0.112657	0	0.0783477	0.0356153	0	0.659995	0.0346742	0	0	0.0214609	0	0.0334557	0
ACGTGCGCCTCGTGCA-1	0	0	0	0	0	0.0393057	0	0	0	0	0.0551635	0	0.905531	0	0	0	0	0	0	0
ACGTTAATGTCGAAGA-1	0	0	0	0.0166385	0.017632	0.0360841	0	0	0	0.0107639	0	0	0.870572	0.0261822	0	0	0	0	0.0221277	0
ACGTTAGATTTGCCCG-1	0.0301307	0	0	0	0	0	0	0	0	0.462364	0.028256	0	0.17731	0.209024	0	0	0.0929156	0	0	0
ACGTTCGTTCAGGAAA-1	0	0	0	0	0.0274668	0.037946	0	0	0	0	0	0	0.934587	0	0	0	0	0	0	0
ACGTTTAGTTGTGATC-1	0	0	0	0.0287517	0	0	0	0	0	0	0	0	0.728276	0.10932	0	0	0	0	0.133652	0
ACTACAAAGAGAGGTG-1	0	0	0	0	0.070789	0	0	0	0	0	0	0	0.929211	0	0	0	0	0	0	0
ACTACCAGCTCTCTGG-1	0	0	0	0	0.0337546	0	0	0	0	0	0	0	0.870968	0.0952778	0	0	0	0	0	0
ACTACGCGTTAGAATT-1	0	0	0	0.020881	0.0161536	0.0169437	0	0.0210009	0	0	0	0	0.903413	0.0216079	0	0	0	0	0	0
ACTATTTCCGGGCCCA-1	0	0	0	0	0.0462815	0.018712	0	0	0	0.0324405	0	0	0.902566	0	0	0	0	0	0	0
ACTCAATAAAGGCACG-1	0	0	0	0	0	0.0455688	0	0	0	0	0.0253547	0	0.929076	0	0	0	0	0	0	0
ACTCCAATATCATCAT-1	0	0	0	0	0.109098	0	0	0	0	0	0	0	0.869731	0	0	0.0211715	0	0	0	0
ACTCCCTAATGCTAAA-1	0	0	0	0	0.0608319	0	0	0	0	0	0	0	0.939168	0	0	0	0	0	0	0
ACTCCCTAGAATAGTA-1	0	0	0	0.0262421	0	0.0499533	0	0.0255673	0	0	0	0	0.877517	0.0207206	0	0	0	0	0	0
ACTCGTCAGTAATCCC-1	0	0	0	0.0753924	0	0.0299378	0	0	0	0	0	0	0.712027	0.076033	0	0.0228114	0	0	0.0837982	0
ACTCTCTGACTTAGGT-1	0	0	0	0.0392736	0	0.113627	0	0	0	0	0	0	0.699099	0.0653793	0	0	0	0	0.0826207	0
ACTGTACGATACACAT-1	0	0	0	0.0161809	0.0163921	0.0189877	0	0	0.0177769	0	0	0	0.930662	0	0	0	0	0	0	0
ACTGTAGCACTTTGGA-1	0	0	0	0	0.0125655	0.0242068	0	0.0271945	0	0	0.0361105	0	0.883574	0	0	0.0163485	0	0	0	0
ACTGTCCAGGATTATA-1	0	0	0	0	0.0984024	0	0	0	0	0	0	0	0.901598	0	0	0	0	0	0	0
ACTGTCTTCTTTAGAA-1	0.0283633	0	0	0.0482148	0	0.0342846	0	0	0	0.115153	0.0568332	0	0.691515	0	0	0	0.0132242	0	0.0124112	0
ACTTATTAGGATCGGT-1	0	0	0	0	0.0672356	0.01528	0	0	0	0	0	0	0.917484	0	0	0	0	0	0	0
ACTTCGCCATACGCAC-1	0	0	0	0.0197469	0	0.052043	0	0	0	0	0.0152407	0	0.894598	0.0183718	0	0	0	0	0	0
ACTTGACTCCCTCTTT-1	0	0	0	0	0.0476244	0.0461153	0	0	0	0	0	0	0.90626	0	0	0	0	0	0	0
ACTTGGGACCCGGTGG-1	0	0	0	0	0	0	0	0.0155216	0	0	0.0142238	0	0.947464	0.0227909	0	0	0	0	0	0
ACTTTCCTATAGCTTC-1	0	0	0	0.026737	0	0.0666205	0	0.0305664	0	0.0688681	0.0280975	0	0.670498	0.042558	0	0	0	0	0.0660543	0
AGAACGTGGTACATTC-1	0	0	0	0.0226346	0	0.0535041	0	0.0188711	0	0	0	0	0.90499	0	0	0	0	0	0	0
AGAAGGTTGCCGAATT-1	0	0	0	0	0	0.0558673	0	0	0	0.0135106	0	0	0.930622	0	0	0	0	0	0	0
AGAAGTGATTCGTGAT-1	0	0	0	0	0.0544543	0.0262323	0	0	0	0	0	0	0.919313	0	0	0	0	0	0	0
AGAATAAATCTTCAGG-1	0	0	0	0	0.0157197	0.0419244	0	0	0	0	0.0116853	0	0.930671	0	0	0	0	0	0	0
AGACCCACCGCTGATC-1	0	0	0	0	0.0382833	0.0328536	0	0	0	0	0	0	0.928863	0	0	0	0	0	0	0
AGACCCGCCCTCCTCG-1	0	0	0	0	0.0395248	0	0	0	0	0	0	0	0.960475	0	0	0	0	0	0	0
AGACCGGGAAACCCTG-1	0	0	0	0	0.108873	0	0	0	0	0	0	0	0.891127	0	0	0	0	0	0	0
AGACGACGATGCCGCT-1	0	0	0	0.129677	0.0303493	0	0	0	0	0	0	0	0.669365	0.0282543	0	0	0.0230894	0	0.119265	0
AGACTAGCCTTCCAGA-1	0	0	0.020376	0.0274651	0	0.0128907	0	0.0414377	0.0179021	0	0	0	0.879928	0	0	0	0	0	0	0
AGACTGTTACCGGGTC-1	0	0	0	0	0.0837949	0	0	0	0	0	0	0	0.916205	0	0	0	0	0	0	0
AGAGAAGGAGTACAAT-1	0	0	0	0	0.0428094	0.0209683	0	0	0	0	0	0	0.936222	0	0	0	0	0	0	0
AGAGATCTCTAAAGCG-1	0	0	0	0	0.0972041	0	0	0	0	0	0	0	0.902796	0	0	0	0	0	0	0
AGAGCAGTTATGAGAC-1	0	0	0	0.0630761	0	0.0372194	0	0	0	0	0.027284	0	0.78981	0.0204079	0	0	0	0	0.0622024	0
AGAGCGGGCTAATCAT-1	0	0	0	0	0	0.0119116	0	0	0	0	0	0	0.988088	0	0	0	0	0	0	0
AGAGCGTACAAGCTCG-1	0	0	0	0	0	0.0236402	0	0	0	0	0	0	0.97636	0	0	0	0	0	0	0
AGATAACTTCAGGGCC-1	0	0	0	0	0.0115754	0.044163	0	0.0315944	0	0	0	0	0.912667	0	0	0	0	0	0	0
AGATACCGGTGTTCAC-1	0.0212688	0	0	0.12597	0.0207899	0.0209907	0	0	0	0.171256	0.0110823	0	0.562397	0.0229366	0	0	0	0	0.0433096	0
AGATATAATACGACTA-1	0	0	0	0	0.0327105	0.0201432	0	0	0	0	0	0	0.927378	0	0	0.019768	0	0	0	0
AGATCTCAGGTGTGAT-1	0	0	0	0	0	0.0383444	0	0	0	0	0.049056	0	0.9126	0	0	0	0	0	0	0
AGATGACTCGCCCACG-1	0	0	0	0	0	0	0	0	0	0	0.0374797	0	0.96252	0	0	0	0	0	0	0
AGATTATAGGACGTTT-1	0	0	0	0	0.101125	0	0	0	0	0	0.0140589	0	0.884816	0	0	0	0	0	0	0
AGCAAAGGCCGCTAGT-1	0	0	0	0	0.0527004	0.0129044	0	0	0	0	0	0	0.934395	0	0	0	0	0	0	0
AGCACCAGTACTCACG-1	0	0	0	0	0	0.0308587	0	0	0	0	0.0357136	0	0.933428	0	0	0	0	0	0	0
AGCACTACCGGCCTGT-1	0	0	0	0	0	0.0228696	0	0	0	0	0	0	0.97713	0	0	0	0	0	0	0
AGCACTTAAGGACGCC-1	0	0	0	0	0	0.0501954	0	0.0271268	0	0	0.0797331	0	0.842945	0	0	0	0	0	0	0
AGCAGAAGGAGAAAGA-1	0	0	0	0	0.0715689	0	0	0	0	0	0	0	0.928431	0	0	0	0	0	0	0
AGCAGCCAGATGAATA-1	0	0	0	0.0269402	0.0426583	0.0411133	0	0	0	0	0	0	0.889288	0	0	0	0	0	0	0
AGCATCGTCGATAATT-1	0	0	0	0	0.0662198	0.0391473	0	0	0	0	0	0	0.894633	0	0	0	0	0	0	0
AGCCAAGCTTTGTGTC-1	0	0	0	0	0.013396	0.0104854	0	0	0	0	0	0	0.976119	0	0	0	0	0	0	0
AGCCACTCCCGTGCTT-1	0	0	0	0	0.0484661	0	0	0	0	0	0	0	0.951534	0	0	0	0	0	0	0
AGCCATATAGTATGTG-1	0	0	0	0	0.141278	0	0	0	0	0	0	0	0.840352	0	0	0.0183701	0	0	0	0
AGCCCATACATGTAAG-1	0	0	0	0	0.0133796	0.0299362	0	0	0	0	0.0210154	0	0.935669	0	0	0	0	0	0	0
AGCCCGCAACAAGCAG-1	0	0	0	0	0.129687	0	0	0	0	0	0	0	0.870313	0	0	0	0	0	0	0
AGCCCGGTAGCCTGTA-1	0	0	0	0.0147845	0	0.0398515	0	0	0	0	0	0	0.872689	0	0	0	0	0	0.0726751	0
AGCCCTAAGCGAAGTT-1	0	0	0	0	0	0.0243606	0	0	0	0	0	0	0.975639	0	0	0	0	0	0	0
AGCGACATCCCATTCA-1	0	0	0	0	0	0.0341867	0	0.0141299	0	0	0.0314029	0	0.920281	0	0	0	0	0	0	0
AGCGACCAACGATATT-1	0	0	0	0	0.0520158	0	0	0	0	0	0	0	0.947984	0	0	0	0	0	0	0
AGCGCATAATGAATCG-1	0	0	0	0.0258435	0.0167274	0.0271119	0	0.0201418	0	0.086354	0	0	0.823821	0	0	0	0	0	0	0
AGCGGACACTTCGTAG-1	0	0	0	0.014357	0.0119474	0.0334256	0	0	0	0	0	0	0.94027	0	0	0	0	0	0	0
AGCGGGTCTGACACTC-1	0	0	0	0	0.0945113	0.0136894	0	0	0	0	0	0	0.891799	0	0	0	0	0	0	0
AGCGTGGTATTCTACT-1	0	0	0	0	0.0413358	0.0407346	0	0	0	0	0	0	0.868969	0.0114718	0	0	0	0	0.0374885	0
AGCTAACAAGCAATGT-1	0	0	0	0.0445371	0	0.0401633	0	0	0	0	0.0170325	0	0.842848	0	0	0	0	0	0.055419	0
AGCTCTTTACTCAGTT-1	0	0	0	0	0	0.0252996	0	0	0	0	0.0274397	0	0.947261	0	0	0	0	0	0	0
AGCTTGATCTTAACTT-1	0	0	0	0	0.0808481	0	0	0	0	0	0	0	0.919152	0	0	0	0	0	0	0
AGGAAGCTGTCCGCCG-1	0	0	0	0	0.016009	0.0438659	0	0.0313078	0	0	0	0	0.908817	0	0	0	0	0	0	0
AGGACGACCCATTAGA-1	0	0	0	0	0.0158339	0.0186395	0	0.0176809	0	0	0	0	0.947846	0	0	0	0	0	0	0
AGGATAAAGTCGGGAT-1	0	0	0	0.053944	0.0338279	0	0	0	0	0	0	0	0.752629	0.052461	0	0	0.0146428	0	0.0924949	0
AGGCAGGGAGCGTACT-1	0	0	0	0	0	0.0452398	0	0.0200083	0.0178639	0	0.0444444	0	0.872444	0	0	0	0	0	0	0
AGGCCACCCGTTATGA-1	0	0	0	0	0	0.0383084	0	0	0	0	0.0248997	0	0.936792	0	0	0	0	0	0	0
AGGCCCATTGTACAGG-1	0	0	0	0	0	0.0387264	0	0.0445324	0	0.132244	0.0304907	0	0.687042	0.0365861	0	0	0.0303782	0	0	0
AGGCCCTAGAACGCCA-1	0	0	0	0	0.0385853	0	0	0	0	0	0	0	0.961415	0	0	0	0	0	0	0
AGGCTATGGTTAGCTT-1	0	0	0	0	0	0.0406045	0	0	0	0	0.0106495	0	0.948746	0	0	0	0	0	0	0
AGGCTTCCCGAAGAAG-1	0	0	0	0	0.0216764	0.0516379	0	0.0592699	0	0.0667363	0.0150582	0	0.774096	0	0	0	0	0	0.0115251	0
AGGGACTCTACGCGAC-1	0	0	0	0.0294672	0.0141274	0.0454279	0	0	0	0	0	0	0.910977	0	0	0	0	0	0	0
AGGGCGTGATCGGCTA-1	0	0	0	0.0397945	0.0289887	0.0386135	0	0.0420085	0	0	0	0	0.850595	0	0	0	0	0	0	0
AGGGCTGCAGTTACAG-1	0	0	0	0	0	0.0591498	0	0	0	0	0	0	0.94085	0	0	0	0	0	0	0
AGGGTCAGAGCACTCG-1	0	0	0	0	0.0329011	0	0	0	0	0	0	0	0.967099	0	0	0	0	0	0	0
AGGGTGCCGTTCTTTA-1	0	0	0	0	0.0337835	0.0190842	0	0	0	0	0	0	0.947132	0	0	0	0	0	0	0
AGGGTGGATAGTGCAT-1	0	0	0	0	0	0.0441267	0	0	0	0	0.0185736	0	0.879499	0.0437544	0	0	0.0140465	0	0	0
AGGGTTCAGACGGTCC-1	0	0	0	0	0.0330248	0.0219394	0	0	0	0	0	0	0.945036	0	0	0	0	0	0	0
AGGGTTTAGTTCGGGA-1	0	0	0	0	0	0.022101	0	0	0	0	0	0	0.977899	0	0	0	0	0	0	0
AGGTAGATCGAGATAT-1	0	0	0	0.0454318	0	0.0239887	0	0	0	0	0.0518732	0	0.638776	0.108268	0	0	0	0	0.131661	0
AGGTAGGTACAAAGCT-1	0	0	0	0	0	0.0273996	0	0.0330624	0	0	0.0517984	0	0.88774	0	0	0	0	0	0	0
AGGTGGTGACCTTCGC-1	0	0	0	0	0	0.0225867	0	0	0	0	0	0	0.977413	0	0	0	0	0	0	0
AGGTGTATCGCCATGA-1	0	0	0	0	0.0219922	0.0329643	0	0	0	0	0	0	0.945044	0	0	0	0	0	0	0
AGGTTGAGGCACGCTT-1	0	0	0	0.0142663	0	0.0660864	0	0.012997	0	0	0	0	0.90665	0	0	0	0	0	0	0
AGGTTTCACACACCTT-1	0	0	0	0	0	0	0	0	0	0.0409825	0	0	0.792815	0.121873	0	0	0.0202129	0	0.0241167	0
AGTAATGTCTTGCCGC-1	0	0	0	0	0	0.025911	0	0	0	0	0.0395683	0	0.872376	0.0358307	0.026314	0	0	0	0	0
AGTACGGCCCGTATCG-1	0	0	0	0.088493	0	0.0352189	0	0	0	0	0	0	0.791684	0.0263159	0	0	0	0	0.0582886	0
AGTACGGGCACCTGGC-1	0	0	0	0.0331302	0	0.0337528	0	0	0.0291066	0	0	0	0.90401	0	0	0	0	0	0	0
AGTAGAAGGCGCCTCA-1	0	0	0	0	0.08085	0	0	0	0	0	0	0	0.91915	0	0	0	0	0	0	0
AGTATAATACTAGGCA-1	0	0	0	0	0.0404625	0.0316605	0	0	0	0	0	0	0.927877	0	0	0	0	0	0	0
AGTATACACAGCGACA-1	0	0	0	0	0.0443413	0	0	0	0	0	0	0	0.955659	0	0	0	0	0	0	0
AGTATTTGGCACGACC-1	0.0200575	0	0	0	0	0	0	0	0	0.0187204	0.0569105	0	0.553643	0.169473	0	0	0.066966	0	0.11423	0
AGTCAAATGATGTGAT-1	0	0	0	0	0.0532998	0	0	0	0	0	0	0	0.9467	0	0	0	0	0	0	0
AGTCAACACCACCATC-1	0	0	0	0	0	0.0768926	0	0	0.026846	0	0	0	0.884686	0	0.0115755	0	0	0	0	0
AGTCGGCCCAAACGAC-1	0	0	0	0	0	0.0350702	0	0	0	0	0.0382059	0	0.926724	0	0	0	0	0	0	0
AGTCGTGGGCATTACG-1	0	0	0	0	0.0444596	0.0323763	0	0	0	0.0712307	0	0	0.851933	0	0	0	0	0	0	0
AGTCTCACAAGACTAC-1	0	0	0	0	0.0753536	0.0214464	0	0	0	0	0	0	0.9032	0	0	0	0	0	0	0
AGTCTTCTCCTCAAAT-1	0	0	0	0	0	0.0456244	0	0	0	0	0.0194401	0	0.934936	0	0	0	0	0	0	0
AGTGACCTACTTTACG-1	0	0	0	0	0	0.0597452	0	0	0	0.210233	0	0	0.656659	0.0563322	0	0	0	0	0.0170308	0
AGTGATATGAGTAGTT-1	0.0169794	0	0	0.030413	0	0.0405919	0	0	0	0.10796	0.0273611	0	0.72671	0.02282	0	0	0.0271647	0	0	0
AGTGCGTAGCTCGTAA-1	0	0	0	0	0.0625048	0.0218422	0	0	0	0	0	0	0.915653	0	0	0	0	0	0	0
AGTGGTTGCGTATAGG-1	0	0	0	0.0192981	0	0	0	0.0446566	0	0	0.0547559	0	0.881289	0	0	0	0	0	0	0
AGTTAAACACTTGCGA-1	0	0	0	0	0.0458867	0	0	0	0	0.0491444	0	0	0.904969	0	0	0	0	0	0	0
AGTTCCTACAGAATTA-1	0	0	0	0	0.0173285	0.0156881	0	0	0	0	0.0279665	0	0.906627	0.0323901	0	0	0	0	0	0
AGTTCCTATTTATGTT-1	0	0	0	0.0146155	0.0139411	0.0123187	0	0.0225164	0.023087	0	0	0	0.913521	0	0	0	0	0	0	0
AGTTGACGGTCCTTGC-1	0	0	0	0.036965	0	0	0	0.0390876	0	0	0.0263173	0	0.672336	0.157362	0	0	0	0	0.0679329	0
AGTTTCGCAGGTCGGA-1	0	0	0	0	0	0.0609758	0	0	0	0	0.028553	0	0.910471	0	0	0	0	0	0	0
AGTTTGGCCAGACCTA-1	0	0	0	0	0	0.0279371	0	0	0	0	0.0256285	0	0.946434	0	0	0	0	0	0	0
ATAAACGGACCCGTAA-1	0	0	0	0.0433663	0.0344942	0.0322292	0	0.025832	0	0	0	0	0.818672	0.0301262	0	0	0.0152805	0	0	0
ATAAAGGCTCGGTCGT-1	0	0	0	0	0.0484681	0.0329952	0	0	0	0	0	0	0.918537	0	0	0	0	0	0	0
ATAAATATTAGCAGCT-1	0	0	0	0	0	0.0132729	0	0	0	0	0.0972746	0	0.889453	0	0	0	0	0	0	0
ATAACGCCGGAGGGTC-1	0	0	0	0	0.0369417	0.0147512	0	0	0	0	0	0	0.948307	0	0	0	0	0	0	0
ATAACGGAGTCCAACG-1	0	0	0	0	0	0.0521867	0	0.0321826	0	0	0.0116813	0	0.873527	0.0304221	0	0	0	0	0	0
ATAAGGTGGAGAACAT-1	0	0	0	0.0569401	0	0.0230159	0	0	0	0	0.0103424	0	0.781176	0.0555152	0	0	0	0	0.0730108	0
ATAAGTTACCGCGACG-1	0.0776557	0	0	0.0394941	0	0.0321312	0	0	0	0.113686	0.0341264	0	0.385449	0.125351	0	0	0.0963975	0	0.0957095	0
ATAATAGCTGTTGAAT-1	0	0	0	0.0357368	0.0652563	0.0236524	0	0	0	0	0	0	0.875354	0	0	0	0	0	0	0
ATAATTAGCTAAGTAG-1	0	0	0	0.0185128	0.0223529	0.0273439	0	0	0	0	0	0	0.815693	0.0272171	0	0	0	0	0.0888801	0
ATACAGGCCCTCCAAT-1	0	0	0	0	0.0514164	0.0343415	0	0	0	0	0	0	0.914242	0	0	0	0	0	0	0
ATACCACGGGCAACTT-1	0	0	0	0	0	0.0593265	0	0.0333898	0	0	0	0	0.907284	0	0	0	0	0	0	0
ATACCTAACCAAGAAA-1	0	0	0	0.0287605	0.0399828	0.0388569	0	0.0182409	0	0	0	0	0.825705	0.0229375	0	0	0.0255169	0	0	0
ATACGGTGAAGATGCA-1	0	0	0	0.0738309	0.0419842	0	0	0	0	0	0	0	0.843421	0	0	0	0	0	0.0407639	0
ATACGTACTTAGCCAC-1	0	0	0	0	0.0827311	0	0	0	0	0	0	0	0.904099	0	0	0.0131695	0	0	0	0
ATACGTTATGCACGGA-1	0	0	0	0	0.0227123	0.0213781	0	0	0	0	0	0	0.95591	0	0	0	0	0	0	0
ATACTAGCATGACCCT-1	0	0	0	0	0	0.0407837	0	0	0	0	0	0	0.959216	0	0	0	0	0	0	0
ATACTTGTTCTCGAGC-1	0	0	0	0	0	0.0647291	0	0.0168206	0	0	0	0	0.841074	0.0260457	0	0	0	0	0.0513308	0
ATAGACGAAGAGAAAG-1	0	0	0	0	0	0.0376052	0	0	0	0	0	0	0.962395	0	0	0	0	0	0	0
ATAGAGTACTGGGACA-1	0	0	0	0	0.0334577	0.020697	0	0	0	0	0	0	0.945845	0	0	0	0	0	0	0
ATAGGCGGCTATAGAA-1	0	0	0	0	0.0287345	0.0452558	0	0	0	0.0204271	0	0	0.905583	0	0	0	0	0	0	0
ATAGGGATATCCTTGA-1	0	0	0	0.241038	0	0	0	0	0	0.167162	0	0	0.371666	0.0463868	0	0	0	0	0.173747	0
ATAGGTTGGGCAGATG-1	0	0	0	0.0156069	0	0.0771712	0	0	0	0.135926	0	0	0.771296	0	0	0	0	0	0	0
ATAGTGAAGCGTTCTC-1	0	0	0	0.0146363	0.0230975	0.0345164	0	0	0	0	0.0192172	0	0.908533	0	0	0	0	0	0	0
ATATAAAGCGCTCGTG-1	0	0	0	0.0181039	0.0321752	0.0207991	0	0	0	0	0	0	0.928922	0	0	0	0	0	0	0
ATATAAATGTAGCTGC-1	0	0	0	0	0.0418819	0.0111316	0	0	0	0	0	0	0.946986	0	0	0	0	0	0	0
ATATCTTAGGGCCTTC-1	0	0	0	0	0	0.0508095	0	0.015368	0	0	0	0	0.933823	0	0	0	0	0	0	0
ATATGGGATAGCAACT-1	0	0	0	0	0.0935244	0	0	0	0	0	0	0	0.906476	0	0	0	0	0	0	0
ATATTCAGTTAAACCT-1	0	0	0	0.0281892	0	0.0269154	0	0	0	0.0744895	0.0501306	0	0.804192	0.0160827	0	0	0	0	0	0
ATATTCCACATAGTGA-1	0	0	0	0	0.0111044	0.0118529	0	0.0170714	0	0	0	0	0.959971	0	0	0	0	0	0	0
ATATTCCCACAGGTCA-1	0	0	0	0	0	0	0	0	0	0	0	0	1	0	0	0	0	0	0	0
ATATTTAACCCTCAAG-1	0	0	0	0	0.0814569	0.0227167	0	0	0	0	0	0	0.895826	0	0	0	0	0	0	0
ATCAAACGAAGGTTTG-1	0	0	0	0.0258641	0.0488022	0.0102153	0	0.0179407	0	0.151343	0	0	0.697901	0	0	0	0.0153722	0	0.0325611	0
ATCAAGATCCCAGGAC-1	0	0	0	0	0.0947322	0	0	0	0	0	0	0	0.905268	0	0	0	0	0	0	0
ATCAATCTGGGCTGCA-1	0	0	0	0	0	0.0512431	0	0	0	0	0	0	0.948757	0	0	0	0	0	0	0
ATCACGTGCTAATTAA-1	0	0	0	0.0547162	0	0.0350088	0	0.0653877	0	0	0	0	0.57334	0.12776	0	0	0	0	0.143788	0
ATCACTTCATCCTCGC-1	0	0	0	0	0	0.0214091	0	0	0	0	0.0492449	0	0.88537	0.0439764	0	0	0	0	0	0
ATCAGACGGCACGCCG-1	0	0	0	0.0197758	0.0503701	0.0391325	0	0	0	0.0491597	0	0	0.804088	0.037474	0	0	0	0	0	0
ATCCAACGCAGTCATA-1	0	0	0	0	0	0.0549585	0	0	0	0	0.0239901	0	0.921051	0	0	0	0	0	0	0
ATCCAATGGAGGGTCC-1	0	0	0	0	0	0	0	0.0616023	0	0	0.0524564	0	0.63978	0.0850108	0	0	0	0	0.161151	0
ATCCACATCGACAGAA-1	0	0	0	0	0.0637207	0	0	0	0	0	0	0	0.936279	0	0	0	0	0	0	0
ATCCAGAGCAACAACC-1	0	0	0	0	0.0146304	0.0829344	0	0	0	0.209187	0	0	0.642132	0	0	0	0.03515	0	0.0159665	0
ATCCAGGATTCGTGAA-1	0	0	0	0	0	0.055174	0	0	0	0	0.0113985	0	0.933427	0	0	0	0	0	0	0
ATCCCATTTCCGTGGG-1	0	0	0	0	0.0446238	0	0	0	0	0	0	0	0.955376	0	0	0	0	0	0	0
ATCCTACCTAAGCTCT-1	0.025163	0	0	0.0178664	0	0.0484109	0	0	0	0.226954	0.0369484	0.0208126	0.536534	0.0661292	0	0	0.0211815	0	0	0
ATCCTGAATCGCTGCG-1	0	0	0	0	0	0.055142	0	0	0	0	0.0103193	0	0.934539	0	0	0	0	0	0	0
ATCCTGCGTGGAATGG-1	0	0	0	0	0.0159913	0.0486501	0	0.0321897	0	0.0191072	0	0	0.884062	0	0	0	0	0	0	0
ATCGACCCAATACAGA-1	0	0	0	0	0.0138762	0.0360136	0	0	0	0	0	0	0.95011	0	0	0	0	0	0	0
ATCGACTCTTTCCGTT-1	0	0	0	0	0	0.0432027	0	0	0	0	0.0520968	0	0.9047	0	0	0	0	0	0	0
ATCGCACGCCGGGAGA-1	0	0	0	0	0.049303	0.0206732	0	0	0	0	0	0	0.930024	0	0	0	0	0	0	0
ATCGGAGACAGACGGC-1	0	0	0	0.0709549	0	0	0	0	0	0	0	0	0.850946	0.014674	0	0.0306964	0	0	0.0327291	0
ATCGGTTACCTAGTAA-1	0	0	0	0.0541277	0	0.0160701	0	0	0	0	0.0214479	0	0.885345	0.0230094	0	0	0	0	0	0
ATCTAATATCCTACGG-1	0	0	0	0.038075	0.0388356	0.0117095	0	0	0	0	0	0	0.864226	0.0104591	0	0	0.0196847	0	0.0170106	0
ATCTAGCTTGTGAGGG-1	0	0	0	0	0.127558	0	0	0	0	0	0	0	0.872442	0	0	0	0	0	0	0
ATCTGACATGGAAGGA-1	0	0	0	0	0.0777102	0.0340183	0	0	0	0	0	0	0.888271	0	0	0	0	0	0	0
ATCTGCTGTTATCGCC-1	0	0	0	0	0.11292	0	0	0	0	0	0	0	0.88708	0	0	0	0	0	0	0
ATCTGGGCTGTTCTTG-1	0	0	0	0.0411047	0	0.0364495	0	0.0318998	0	0	0	0	0.836498	0.0336674	0	0	0	0	0.0203804	0
ATCTGGTTAAGACTGT-1	0	0	0	0.0178098	0	0.0318657	0	0	0	0	0.0292434	0	0.89577	0.0253109	0	0	0	0	0	0
ATCTGTAATTGTACCC-1	0	0	0	0	0	0.0198181	0	0	0	0	0.0334834	0	0.793244	0.119001	0	0.0344531	0	0	0	0
ATCTTGACCTGCAACG-1	0	0	0	0	0.0169206	0.0309579	0	0	0.0120451	0	0	0	0.874563	0.0655131	0	0	0	0	0	0
ATGAAGCCAAGGAGCC-1	0	0	0	0	0	0.0424773	0	0	0	0	0	0	0.957523	0	0	0	0	0	0	0
ATGACGCCGGCTCTAA-1	0	0	0	0	0	0.0370958	0	0.0160178	0	0	0.0395824	0	0.848475	0.0275203	0	0	0	0	0.0313087	0
ATGACGCGTTCTATCC-1	0	0	0	0	0.0158745	0.0826134	0	0	0	0	0	0	0.863392	0.0132492	0	0	0	0	0.0248712	0
ATGACTATCAGCTGTG-1	0	0	0	0	0.0768486	0.0136254	0	0	0	0	0	0	0.909526	0	0	0	0	0	0	0
ATGAGGAGTGTTAATC-1	0	0	0	0	0	0.0227294	0	0	0	0	0.0120023	0	0.941609	0	0	0.0236591	0	0	0	0
ATGATCGGGAATAGAC-1	0	0	0	0	0	0.0513344	0	0	0	0	0.0313124	0	0.876967	0.0293926	0	0.0109936	0	0	0	0
ATGATGCAATGGTACA-1	0.0118582	0	0	0.0249685	0	0.0271056	0	0	0	0.226648	0.0529255	0	0.53275	0.0474568	0	0	0.0409872	0	0.0352997	0
ATGCACTACCGCATTG-1	0	0	0	0	0	0.010711	0	0.0380386	0	0	0	0	0.95125	0	0	0	0	0	0	0
ATGCATGATCCAGGAT-1	0	0	0	0	0	0.0603874	0	0	0	0	0	0	0.939613	0	0	0	0	0	0	0
ATGCCGGTCTTGCATA-1	0	0	0	0	0	0.0459244	0	0	0	0	0	0	0.954076	0	0	0	0	0	0	0
ATGGAGCAGGCCGTGA-1	0	0	0	0	0	0.0444524	0	0.0276653	0	0	0	0	0.927882	0	0	0	0	0	0	0
ATGGATTGACCAAACG-1	0	0	0	0.0477775	0	0.0361677	0	0.039565	0	0	0	0	0.793883	0.0612812	0	0	0.0103918	0	0.0109334	0
ATGGCAGCCGAGAAAC-1	0	0	0	0.0537255	0.0366294	0.0364596	0	0	0	0	0	0	0.792015	0.0129374	0	0	0	0	0.0682333	0
ATGGGACCTGCTGAAC-1	0	0	0	0	0.0482454	0	0	0	0	0	0	0	0.951755	0	0	0	0	0	0	0
ATGTACGATGACGTCG-1	0	0	0	0	0.044211	0.0148822	0	0	0	0	0	0	0.940907	0	0	0	0	0	0	0
ATGTGCATCCGACGCA-1	0	0	0	0	0	0.0306606	0	0	0	0	0.0425847	0	0.926755	0	0	0	0	0	0	0
ATGTGGACATCTTGAT-1	0	0	0	0.0206648	0.0738356	0.0295804	0	0	0	0	0	0	0.821066	0.0271428	0	0	0	0	0.0277107	0
ATGTTCGTCGACCCAC-1	0	0	0	0.056865	0.0115581	0.0339458	0	0	0	0	0	0	0.788412	0.0498979	0	0	0	0	0.0593211	0
ATGTTGTAGTCTGTTT-1	0	0	0	0	0.0994933	0	0	0	0	0	0.0528338	0	0.847673	0	0	0	0	0	0	0
ATTAAACATGCGGACC-1	0	0	0	0	0.0393978	0.0242276	0	0	0	0	0	0	0.936375	0	0	0	0	0	0	0
ATTAATACTACGCGGG-1	0	0	0	0	0	0.0156956	0	0.0269582	0	0	0.0515483	0	0.905798	0	0	0	0	0	0	0
ATTAATGAACCAGTCG-1	0	0	0	0	0.0196019	0.0259328	0	0	0	0	0	0	0.954465	0	0	0	0	0	0	0
ATTAATTCGGTCACTC-1	0	0	0	0	0	0.0303037	0	0	0	0	0	0	0.94078	0.0289162	0	0	0	0	0	0
ATTACGCGCTGGCAGG-1	0	0	0	0	0	0.0152528	0	0	0	0	0.028073	0	0.956674	0	0	0	0	0	0	0
ATTACTAGCCTCTTGC-1	0	0	0	0.0121273	0.0294483	0.0439634	0	0	0	0	0	0	0.897874	0.0165874	0	0	0	0	0	0
ATTAGATTGATAGCGG-1	0	0	0	0	0.0257936	0.0374396	0	0.0277164	0	0	0	0	0.90905	0	0	0	0	0	0	0
ATTATCGGAATGTACG-1	0	0	0	0	0.0770263	0	0	0	0	0	0	0	0.922974	0	0	0	0	0	0	0
ATTATGCCATAGGGAG-1	0	0	0	0	0.0182175	0.0211963	0	0	0	0	0.0247674	0	0.935819	0	0	0	0	0	0	0
ATTATTATGTCCGTCA-1	0	0	0	0.0135261	0.0457536	0.0250086	0	0	0	0	0	0	0.915712	0	0	0	0	0	0	0
ATTCACTGATGTTGGA-1	0	0	0	0.0367946	0.0681912	0	0	0	0	0	0	0	0.859551	0	0	0	0.0354635	0	0	0
ATTCAGTAGCAGGGTC-1	0	0	0	0.0177707	0	0.0393128	0	0	0	0	0.0412601	0	0.686225	0.147825	0	0	0	0	0.0676062	0
ATTCATATACTGTCCA-1	0	0	0	0	0.021644	0.0277199	0	0	0	0	0	0	0.950636	0	0	0	0	0	0	0
ATTCCCACATAAACAA-1	0	0	0	0.0556841	0	0.0421782	0	0	0	0	0.0140302	0	0.658221	0.129215	0	0.0153884	0	0	0.0852828	0
ATTCCTCCGCCAGTGC-1	0	0	0	0	0	0.0418229	0	0.0161794	0	0	0.035568	0	0.90643	0	0	0	0	0	0	0
ATTCGACGCCGGGCCT-1	0.0108674	0	0	0	0	0.0201787	0	0.0257997	0	0	0.0370826	0	0.906072	0	0	0	0	0	0	0
ATTGAAGATCTTAGTG-1	0	0	0	0	0	0.0447417	0	0	0	0	0	0	0.955258	0	0	0	0	0	0	0
ATTGCTGCTCCTCCAT-1	0	0	0.0445593	0	0	0.0231614	0	0.0316554	0	0	0	0	0.900624	0	0	0	0	0	0	0
ATTGTCTGTTTCATGT-1	0	0	0	0	0.125675	0	0	0	0	0	0	0	0.874325	0	0	0	0	0	0	0
ATTTAACTCGTATTAC-1	0	0	0	0	0.0310379	0.0572849	0	0	0	0	0.0153776	0	0.8963	0	0	0	0	0	0	0
ATTTACAGTTTACTGG-1	0	0	0	0	0	0.0424177	0	0	0.0173967	0	0.058543	0	0.881643	0	0	0	0	0	0	0
ATTTCCGGGTTCTGCG-1	0	0	0	0	0.0796331	0	0	0	0	0	0	0	0.920367	0	0	0	0	0	0	0
ATTTGCGCGAGTAGCT-1	0	0	0	0.0103589	0.0335017	0.0185918	0	0	0	0	0	0	0.921589	0.0159582	0	0	0	0	0	0
CAAACGAGTATCGCAG-1	0.057909	0	0	0	0	0.0429262	0	0	0	0.181458	0.0167868	0	0.538993	0.0590389	0	0	0.0681689	0	0.0347194	0
CAAACGGTCGCACTTT-1	0	0	0	0	0	0.0506496	0	0	0	0	0.0381761	0	0.874836	0.0363383	0	0	0	0	0	0
CAAAGATTATTGGGCC-1	0	0	0	0	0.0920875	0	0	0	0	0	0	0	0.907912	0	0	0	0	0	0	0
CAAATCTCTCACAAGG-1	0	0	0	0	0.0213921	0.0326291	0	0	0	0	0	0	0.945979	0	0	0	0	0	0	0
CAAATGTCCTTCCGTG-1	0	0	0	0.0162805	0.0123667	0.0319172	0	0	0	0.0856976	0.0342607	0	0.805751	0	0	0	0	0	0.0137265	0
CAAATTGTCAGCAAGC-1	0	0	0	0	0	0	0	0	0	0	0.0380698	0	0.803852	0.059419	0	0	0	0	0.098659	0
CAACGACCCGTTTACA-1	0	0	0	0	0	0	0	0	0	0	0.0452957	0	0.939217	0	0	0.0154876	0	0	0	0
CAACGGTTCTTGATAC-1	0	0	0	0	0.0659995	0	0	0	0	0	0	0	0.919134	0	0	0.0148669	0	0	0	0
CAACTCCTTGATCCCG-1	0	0	0	0	0	0.0408775	0	0	0	0	0.0526657	0	0.906457	0	0	0	0	0	0	0
CAACTGCTCATCCGAT-1	0	0	0	0	0	0.0369086	0	0	0	0	0	0	0.963091	0	0	0	0	0	0	0
CAAGAGGGCGGAGTAC-1	0	0	0	0.0103156	0.0768701	0	0	0.0629016	0	0.012644	0	0	0.740599	0.031004	0	0	0	0	0.0656656	0
CAAGCAACGTCGGAGT-1	0	0	0	0	0	0.0354328	0	0	0	0	0.0509743	0	0.874006	0.0181985	0.0213889	0	0	0	0	0
CAAGCACCAAATGCCT-1	0	0	0	0	0	0	0	0	0	0	0.0551171	0	0.944883	0	0	0	0	0	0	0
CAAGCGGCACATAATT-1	0	0	0	0	0.042228	0.0309437	0	0	0	0	0	0	0.926828	0	0	0	0	0	0	0
CAAGGATCGCATGTTC-1	0	0	0	0.102011	0	0.0261823	0	0.0314229	0	0	0	0	0.758625	0.0218415	0	0	0	0	0.0599175	0
CAAGTAAGTGATAGAC-1	0	0	0	0	0.141859	0	0	0	0	0	0	0	0.858141	0	0	0	0	0	0	0
CAATAAACCTTGGCCC-1	0	0	0	0.0232782	0	0.0193536	0	0	0	0	0.0156254	0	0.926104	0.0156393	0	0	0	0	0	0
CAATATTCTTGACCTA-1	0	0	0	0.0336491	0.027266	0	0	0	0	0.19306	0.02777	0	0.695121	0	0	0	0.023134	0	0	0
CAATTAAGGGTGATGA-1	0.0343723	0	0	0	0	0.0728174	0	0	0	0.16504	0.0152113	0	0.712559	0	0	0	0	0	0	0
CAATTTCGTATAAGGG-1	0	0	0	0	0.0239637	0.0335976	0	0	0	0	0	0	0.921229	0	0	0.0212099	0	0	0	0
CACAATGAGCTGCTAT-1	0	0	0	0.0371786	0	0.0577055	0	0	0	0.0415949	0.0486593	0	0.777407	0.0374551	0	0	0	0	0	0
CACACAGGGATAGATT-1	0	0	0	0	0	0.040271	0	0	0	0	0	0	0.959729	0	0	0	0	0	0	0
CACAGCACCCACGGCA-1	0	0	0	0	0.0116196	0.0234272	0	0	0	0	0	0	0.964953	0	0	0	0	0	0	0
CACAGCTAGGGAGTGA-1	0	0	0	0	0	0.0419398	0	0	0	0	0.0217502	0	0.93631	0	0	0	0	0	0	0
CACAGGGCCGTTGTCA-1	0	0	0	0	0.0163383	0.0149607	0	0	0	0	0	0	0.968701	0	0	0	0	0	0	0
CACATATTAGCAGGAT-1	0	0	0	0.0113538	0.0607995	0	0	0	0	0	0	0	0.815849	0.034552	0	0	0	0	0.0774459	0
CACATCGTGCACGCGC-1	0	0	0	0	0.03844	0	0	0	0	0	0	0	0.96156	0	0	0	0	0	0	0
CACATGATTCAGCAAC-1	0	0	0	0	0.032074	0.0355707	0	0	0	0	0	0	0.932355	0	0	0	0	0	0	0
CACCATCGGAGGAGAC-1	0	0	0	0	0	0	0	0	0	0	0.0109375	0	0.989063	0	0	0	0	0	0	0
CACCCACACGTCACCC-1	0	0	0	0	0.0354912	0.034566	0	0	0	0	0	0	0.929943	0	0	0	0	0	0	0
CACCCGGTTTGTGACT-1	0	0	0	0.0131313	0.0161958	0.0613204	0	0	0	0.275669	0	0	0.596808	0	0	0	0.0368756	0	0	0
CACCGCCAGAAGGTTT-1	0	0	0	0	0.0555723	0	0	0	0	0	0	0	0.932946	0	0	0.0114814	0	0	0	0
CACCGTTAGGGATCAC-1	0	0	0	0.010387	0.026509	0.0956505	0	0.0184612	0	0.0835594	0	0	0.765433	0	0	0	0	0	0	0
CACCGTTGCGCGATAT-1	0	0	0	0	0.0176844	0.040944	0	0	0	0	0	0	0.941372	0	0	0	0	0	0	0
CACCTAATCAGTTTAC-1	0	0	0	0.0611349	0	0	0	0	0	0.127886	0.0112702	0	0.646095	0.0540113	0	0.0112951	0	0	0.0883074	0
CACCTCGATGGTGGAC-1	0	0	0	0.0568239	0	0.0514919	0	0	0	0	0.0577086	0	0.67753	0.022524	0	0	0	0	0.133922	0
CACGAAAGTTAGTCCC-1	0	0	0	0.015059	0.0135948	0.0177214	0	0.01455	0.011345	0	0	0	0.887224	0.0405062	0	0	0	0	0	0
CACGCACAGCGCAGCT-1	0	0	0	0.0298462	0	0.0524747	0	0	0	0	0.0325156	0	0.885163	0	0	0	0	0	0	0
CACGCAGCGAGGCTTT-1	0	0	0	0	0	0.0278257	0	0.0646785	0	0	0	0	0.704916	0.174612	0	0.027968	0	0	0	0
CACGGGATTGAGGGTT-1	0	0	0	0.0169582	0	0	0	0	0	0.125197	0.0675229	0	0.757682	0.0209009	0	0	0	0	0.0117393	0
CACGTCGGCAACCTCT-1	0	0	0	0.0258571	0.0326442	0.0290802	0	0.0195088	0	0	0	0	0.880804	0.0121062	0	0	0	0	0	0
CACGTTCGTGCTCTAG-1	0	0	0	0	0.0350185	0	0	0	0	0	0	0	0.964982	0	0	0	0	0	0	0
CACTAAAGTTGCCTAT-1	0	0	0	0	0.040336	0	0	0	0	0	0	0	0.909445	0	0	0.0502193	0	0	0	0
CACTCAAGAGCTATGG-1	0	0	0	0	0.0545065	0.0316515	0	0	0	0	0	0	0.913842	0	0	0	0	0	0	0
CACTCCTATGTAAGAT-1	0	0	0	0	0.0376829	0.0182435	0	0	0	0	0	0	0.944074	0	0	0	0	0	0	0
CACTCGAGCTGAACAA-1	0	0	0	0.0279411	0.0430281	0.0272723	0	0	0	0	0	0	0.82018	0	0	0	0	0	0.0815783	0
CACTCGGTTAGGAGGA-1	0	0	0	0	0	0	0	0	0	0	0.0426037	0	0.881429	0	0	0.0249577	0	0	0.0510098	0
CACTCTCAAGCATCGA-1	0	0	0	0	0.0322382	0.0266427	0	0	0	0	0.0281685	0	0.912951	0	0	0	0	0	0	0
CACTGACGATTGTGGA-1	0	0	0	0	0.0324647	0.0185545	0	0	0	0	0	0	0.948981	0	0	0	0	0	0	0
CACTGTCCAAGTGAGA-1	0	0	0	0	0.0394219	0.035389	0	0	0	0	0	0	0.925189	0	0	0	0	0	0	0
CACTTAATCAGACGGA-1	0	0	0	0	0.0293972	0.0138422	0	0	0	0	0	0	0.956761	0	0	0	0	0	0	0
CACTTCGCCACAGGCT-1	0	0	0	0	0.107184	0	0	0	0	0	0	0	0.892816	0	0	0	0	0	0	0
CAGACACCGATCGCTG-1	0	0	0	0	0.0172741	0.0618118	0	0	0	0	0	0	0.920914	0	0	0	0	0	0	0
CAGACGAACCTGATAC-1	0	0	0	0.0381152	0.0148661	0.05109	0	0	0	0.221628	0	0	0.622439	0	0	0	0.0173982	0	0.0344639	0
CAGAGACGGTCACCCA-1	0	0	0	0.0231352	0.0233643	0.0221648	0	0.0339352	0	0	0	0	0.881384	0	0	0	0.0160161	0	0	0
CAGAGCATGAGCTTGC-1	0	0	0	0	0	0.0359427	0	0.0336067	0	0	0.0427183	0	0.887732	0	0	0	0	0	0	0
CAGAGGCGATGCATGA-1	0	0	0	0.0285452	0.0575182	0.0228086	0	0	0	0.0461176	0	0	0.820979	0	0	0	0	0	0.0240315	0
CAGATACTAACATAGT-1	0	0	0	0	0.0245935	0.02011	0	0	0	0	0	0	0.955296	0	0	0	0	0	0	0
CAGCAGCCCGTTCCTT-1	0	0	0	0	0.0350221	0	0	0	0	0	0.0216427	0	0.943335	0	0	0	0	0	0	0
CAGCCTCCTGCAGAGG-1	0	0	0	0	0.0168039	0.0218104	0	0	0	0	0	0	0.961386	0	0	0	0	0	0	0
CAGCGATTCCCTTCAA-1	0	0	0	0	0.0217783	0.0577328	0	0	0	0.0390994	0	0	0.88139	0	0	0	0	0	0	0
CAGCTCACTGAGACAT-1	0	0	0	0	0	0.0340359	0	0	0	0	0.0117303	0	0.954234	0	0	0	0	0	0	0
CAGCTTAGTAGGTAGC-1	0	0	0	0	0.0317894	0	0	0	0	0	0	0	0.968211	0	0	0	0	0	0	0
CAGGCCGTTTGGGTGT-1	0	0	0	0	0.0532943	0.0274446	0	0	0	0	0	0	0.919261	0	0	0	0	0	0	0
CAGGCGCCATGCTAGG-1	0	0	0	0.0250849	0	0.0280403	0	0	0	0	0	0	0.856982	0.0396633	0	0	0	0	0.0502296	0
CAGTCTGTATACTGGG-1	0	0	0	0	0	0.04722	0	0	0	0.011697	0	0	0.941083	0	0	0	0	0	0	0
CAGTGAATAAATGACT-1	0	0	0	0	0.0399135	0	0	0	0	0	0	0	0.960087	0	0	0	0	0	0	0
CAGTTCAAATTGACAC-1	0	0	0	0.01143	0	0.0108249	0	0.022857	0	0	0.0209399	0	0.933948	0	0	0	0	0	0	0
CAGTTCCGCGGGTCGA-1	0	0	0	0	0.0294675	0	0	0	0	0	0	0	0.955715	0.0148178	0	0	0	0	0	0
CAGTTCGAGGACCCGA-1	0	0	0	0	0.0691053	0	0	0	0	0	0	0	0.930895	0	0	0	0	0	0	0
CATAAGAAGCTTGGCT-1	0	0	0	0	0.104071	0	0	0	0	0	0	0	0.895929	0	0	0	0	0	0	0
CATACACGGTTCCCAC-1	0	0	0	0.073058	0	0	0	0	0	0	0	0	0.7966	0.0427314	0	0	0.0178801	0	0.0697303	0
CATACCCGTACCCAGT-1	0.0423434	0	0	0.0340266	0	0	0	0.0243791	0	0	0.0457806	0	0.679387	0.042942	0	0.0416998	0.0136278	0	0.0758141	0
CATACGAACTAGCTGG-1	0	0	0	0	0.0597356	0	0	0	0	0	0	0	0.940264	0	0	0	0	0	0	0
CATACGGCGTCTGGGC-1	0	0	0	0	0.035521	0.0459058	0	0	0	0	0	0	0.918573	0	0	0	0	0	0	0
CATACTATGTAATTGT-1	0	0	0	0	0.0909595	0	0	0	0	0	0	0	0.882174	0	0	0.0268668	0	0	0	0
CATACTTCTTTCTCCG-1	0	0	0	0	0.116527	0	0	0	0	0	0	0	0.883473	0	0	0	0	0	0	0
CATAGCCGCCCGGGAT-1	0	0	0	0.0252477	0	0	0	0	0	0	0.0556324	0	0.584458	0.184834	0.0410226	0	0	0	0.108805	0
CATAGCGTTGCCCACC-1	0	0	0	0	0.0392789	0.0796256	0	0	0	0.131105	0.0277427	0	0.702818	0	0	0	0	0	0.0194293	0
CATAGTAGCATAGTAG-1	0	0	0	0.0210619	0.020678	0.0405709	0	0.0140152	0.0112159	0	0	0	0.879229	0.0132289	0	0	0	0	0	0
CATAGTCCACAAGAAC-1	0	0	0	0	0.0306926	0.0252127	0	0	0	0	0.0663078	0	0.877787	0	0	0	0	0	0	0
CATATAGGTACAGTCA-1	0	0	0	0	0	0.0372837	0	0.0161469	0.0462792	0	0	0	0.90029	0	0	0	0	0	0	0
CATCGGACGGGTTAAT-1	0	0	0	0.0919793	0	0	0	0	0.0183754	0	0	0	0.850512	0	0	0	0	0	0.039133	0
CATGATGCACAATTCT-1	0	0	0	0.056386	0	0.0306715	0	0	0	0.011574	0.0165499	0	0.757593	0.0628702	0	0	0	0	0.0643551	0
CATGCCAACTCGCAAA-1	0	0	0	0	0.0716902	0.019681	0	0	0	0	0	0	0.908629	0	0	0	0	0	0	0
CATGCGTTAGACAGAA-1	0	0	0	0	0	0.0152599	0	0	0	0	0	0	0.98474	0	0	0	0	0	0	0
CATGCGTTGAGAGGAG-1	0	0	0	0	0.0868459	0	0	0	0	0	0	0	0.913154	0	0	0	0	0	0	0
CATGCTGGCTCCAATT-1	0	0	0	0	0.0307872	0	0	0	0	0	0	0	0.969213	0	0	0	0	0	0	0
CATGGCAGGAAGATCG-1	0	0	0	0	0	0.0162369	0	0.0110457	0	0	0.0259177	0	0.9468	0	0	0	0	0	0	0
CATGGTAAGTAGCGTT-1	0	0	0	0.0238683	0.0278214	0.0237247	0	0	0	0	0.0302959	0	0.811875	0	0	0	0.0269038	0	0.0555107	0
CATGGTCTAGATACCG-1	0	0	0	0	0	0.0772979	0	0	0	0	0	0	0.922702	0	0	0	0	0	0	0
CATTACGTCGGCCCGT-1	0	0	0	0	0	0.030879	0	0	0	0	0.0280616	0	0.883324	0.0577352	0	0	0	0	0	0
CATTGCGAAATGGGCG-1	0	0	0	0.0209892	0.0165694	0.0387414	0	0	0	0	0	0	0.904697	0.0190032	0	0	0	0	0	0
CATTTGAGTGGTACGT-1	0.0289292	0	0	0	0.0202737	0.0227048	0	0.054716	0	0.172318	0	0	0.562015	0.0582314	0	0.0217924	0.0590196	0	0	0
CCAAACAGAACCCTCG-1	0	0	0	0	0.0165276	0.0416495	0	0.0122533	0	0	0	0	0.92957	0	0	0	0	0	0	0
CCAACCTTATGTAACT-1	0	0	0	0	0.0416939	0.0152503	0	0	0	0	0	0	0.943056	0	0	0	0	0	0	0
CCAACGATGCACTGAT-1	0	0	0	0	0	0.0401152	0	0	0	0	0	0	0.959885	0	0	0	0	0	0	0
CCAAGAAAGTGGGCGA-1	0	0	0	0	0.0210907	0.0110702	0	0.125842	0	0.0799626	0	0	0.717478	0	0	0	0.0227615	0	0.0217945	0
CCAAGACTTCTGCGAA-1	0	0	0	0	0	0.0565417	0	0	0	0	0.0186639	0	0.924794	0	0	0	0	0	0	0
CCAAGCGTAACTCGTA-1	0	0	0	0.0121567	0	0.02937	0	0	0.0241559	0.0713095	0	0	0.849201	0.0138069	0	0	0	0	0	0
CCAAGGAACAGAGAGG-1	0	0	0	0	0	0.0228278	0	0.0217336	0	0	0.0389106	0	0.916528	0	0	0	0	0	0	0
CCAATAGTGCCGTCGA-1	0	0	0	0	0.0133296	0.0465626	0	0	0	0	0	0	0.757622	0.182486	0	0	0	0	0	0
CCAATGTCACAGCAAG-1	0	0	0	0.0417132	0.0745845	0	0	0	0	0	0	0	0.883702	0	0	0	0	0	0	0
CCAATTGAATGTTAAT-1	0	0	0	0	0	0.0422311	0	0.0225838	0	0	0	0	0.935185	0	0	0	0	0	0	0
CCACACTGAGATATTA-1	0	0	0	0	0	0.0469012	0	0	0	0	0.021577	0	0.931522	0	0	0	0	0	0	0
CCACCAACTTTACTGT-1	0	0	0	0.0302022	0.0391063	0.092165	0	0	0	0.0726276	0	0	0.750895	0	0	0	0.0150042	0	0	0
CCACGGAGCCATAAGA-1	0	0	0	0	0.0765735	0.0163254	0	0	0	0	0	0	0.907101	0	0	0	0	0	0	0
CCACTGGTGGCTGGTT-1	0	0	0	0	0.071151	0	0	0	0	0	0	0	0.928849	0	0	0	0	0	0	0
CCAGAAAGCAACTCAT-1	0	0	0	0.0177348	0.0219816	0.0604711	0	0.0367822	0	0	0	0	0.86303	0	0	0	0	0	0	0
CCAGCCTGGACCAATA-1	0	0	0	0	0	0.0416965	0	0	0	0	0.0131071	0	0.928081	0	0	0.0171157	0	0	0	0
CCAGCTCGAACGCATT-1	0	0	0	0	0.0199888	0.0347315	0	0	0	0	0	0	0.94528	0	0	0	0	0	0	0
CCAGCTGATGGTACTT-1	0	0	0	0	0.0422662	0.0136928	0	0	0	0	0	0	0.944041	0	0	0	0	0	0	0
CCAGCTTCCGCCCGCA-1	0	0	0	0.0305236	0	0	0	0	0	0.0668859	0.0248494	0	0.795724	0.0820168	0	0	0	0	0	0
CCAGTCTTGTCATAGA-1	0	0	0	0	0.0683136	0.023114	0	0	0	0.0384379	0	0	0.811948	0.0412304	0	0	0	0	0.0169561	0
CCATAGGTTGGCGTGG-1	0	0	0	0	0.0201628	0.0314823	0	0	0	0	0.0182657	0	0.930089	0	0	0	0	0	0	0
CCATCGCAGTTAAACT-1	0	0	0	0.016368	0.048151	0.0384259	0	0	0	0	0	0	0.863019	0	0	0	0	0	0.0340362	0
CCATGCCTGTTTAGTA-1	0	0	0	0	0.0804005	0	0	0	0	0	0	0	0.9196	0	0	0	0	0	0	0
CCATGCTCTGCAGGAA-1	0	0	0	0	0.0273944	0.0261559	0	0	0	0	0	0	0.822399	0.124051	0	0	0	0	0	0
CCATGGCCCTTGTACC-1	0	0	0	0	0	0.0479009	0	0	0	0	0.0114382	0	0.940661	0	0	0	0	0	0	0
CCATTAGCGATAATCC-1	0	0	0	0	0	0.0287886	0	0	0	0	0	0	0.789498	0.181713	0	0	0	0	0	0
CCATTCCCTGCCCACA-1	0	0	0	0	0	0.0291833	0	0.0516247	0.0135882	0	0.044663	0	0.860941	0	0	0	0	0	0	0
CCATTTCTACCTATTA-1	0	0	0	0	0.0380158	0.0150259	0	0	0	0	0	0	0.946958	0	0	0	0	0	0	0
CCCAACATACGTCGCG-1	0	0	0	0	0.0679142	0.0277992	0	0	0	0	0.0187724	0	0.885514	0	0	0	0	0	0	0
CCCAATGAGATTTGCA-1	0	0	0	0	0.0441248	0.0234922	0	0	0	0	0	0	0.932383	0	0	0	0	0	0	0
CCCAATTTCACAACTT-1	0	0	0	0.101499	0	0	0	0	0	0	0.0556626	0	0.576611	0.127894	0	0	0	0	0.138334	0
CCCGACCATAGTCCGC-1	0	0	0	0	0	0.0274534	0	0	0	0	0	0	0.972547	0	0	0	0	0	0	0
CCCGCAGCGCGAACTA-1	0	0	0	0.0259245	0.0256291	0.0314961	0	0	0	0	0	0	0.888984	0.0100761	0	0	0.0178903	0	0	0
CCCGCCATGCTCCCGT-1	0	0.0775603	0	0	0.03905	0.0473469	0	0	0.0129527	0	0	0	0.82309	0	0	0	0	0	0	0
CCCGGGTCGTTCAGGG-1	0	0	0	0	0.0191216	0.0259433	0	0	0	0	0	0	0.954935	0	0	0	0	0	0	0
CCCGGTGGAAGAACCT-1	0	0	0	0	0	0.0172891	0	0	0	0.0615082	0.0625287	0	0.6147	0.180938	0	0	0	0	0.0630361	0
CCCGTAAGTCTAGGCC-1	0	0	0	0	0.0175992	0.0789924	0	0	0	0	0.010919	0	0.892489	0	0	0	0	0	0	0
CCCGTAGCTGGGAAGA-1	0	0	0	0.0317384	0.015696	0.04718	0	0	0	0	0	0	0.905386	0	0	0	0	0	0	0
CCCGTCAGCGTCTGAC-1	0	0	0	0	0.057967	0	0	0	0	0	0.0244317	0	0.917601	0	0	0	0	0	0	0
CCCTCATTCTGGAATT-1	0	0	0	0	0.0416192	0.0180266	0	0	0	0	0	0	0.940354	0	0	0	0	0	0	0
CCCTGAAATGAGTTGA-1	0	0	0	0	0	0.017759	0	0.0286389	0	0	0.0642361	0	0.876209	0.0131571	0	0	0	0	0	0
CCCTGACTAACAAATT-1	0	0	0	0	0.013369	0.038772	0	0	0	0	0.0121109	0	0.935748	0	0	0	0	0	0	0
CCCTGCCCAATCCGCT-1	0	0	0	0	0.0904907	0.0170107	0	0	0	0	0	0	0.892499	0	0	0	0	0	0	0
CCCTGCGCTACGCATA-1	0	0	0	0	0	0.0212485	0	0	0	0	0	0	0.978752	0	0	0	0	0	0	0
CCCTTTGACAGGTCTT-1	0	0	0	0.0297864	0.012638	0.0272177	0	0.0737891	0	0	0	0	0.825614	0.0309546	0	0	0	0	0	0
CCGAACCTTCCCGGCC-1	0	0	0	0	0	0.0207721	0	0.0400717	0	0	0	0	0.866343	0.0251523	0	0	0	0	0.0476608	0
CCGACAAAGGGAGTGC-1	0	0	0	0	0	0.0147384	0	0	0	0	0	0	0.985262	0	0	0	0	0	0	0
CCGATTCGAGGGACCC-1	0	0	0	0	0.0542847	0	0	0	0	0	0	0	0.945715	0	0	0	0	0	0	0
CCGCACAAAGACCAAC-1	0	0	0	0.0205211	0.0261809	0.0454752	0	0	0	0.064715	0.0121211	0	0.764654	0.0145705	0	0	0	0	0.0517617	0
CCGCACGTGACCTCGG-1	0	0	0	0	0	0.0314787	0	0.0224567	0	0	0.0356718	0	0.70309	0.156033	0	0	0	0	0.0512689	0
CCGCATGTGGTACGAT-1	0	0	0	0.0471087	0.0474672	0	0	0	0	0	0	0	0.828718	0.0193627	0	0	0.0344442	0	0.0228989	0
CCGCCGGTCAACACAC-1	0	0	0	0.0193894	0.0429141	0	0	0	0	0	0	0	0.865533	0.0721639	0	0	0	0	0	0
CCGCGGGTACGAAGAA-1	0	0	0	0	0	0.0282369	0	0	0	0	0	0	0.971763	0	0	0	0	0	0	0
CCGCGTAGGTAAGGGC-1	0	0	0	0	0	0	0	0	0	0	0	0	1	0	0	0	0	0	0	0
CCGCTATCAGCACCAG-1	0	0	0	0.0184284	0.0380359	0.033158	0	0	0	0	0	0	0.910378	0	0	0	0	0	0	0
CCGCTTACCTCACTCT-1	0	0	0	0	0	0.0407249	0	0	0	0	0	0	0.959275	0	0	0	0	0	0	0
CCGGAATGGTTTCAGT-1	0	0	0	0	0.0447597	0.0221983	0	0	0	0	0	0	0.933042	0	0	0	0	0	0	0
CCGGAGCGTACTTTCT-1	0	0	0	0	0.0256585	0.0539421	0	0.0146008	0	0	0.0102527	0	0.895546	0	0	0	0	0	0	0
CCGGCGCATATTGGAT-1	0	0	0	0	0	0.0376388	0	0	0	0.0379716	0.0400849	0	0.783819	0.0813622	0	0	0	0	0.0191233	0
CCGGGACCCGCAGAGA-1	0	0	0	0	0	0.0533064	0	0	0	0	0.0143074	0	0.932386	0	0	0	0	0	0	0
CCGGGCGGTCTCGTCA-1	0	0	0	0.0217045	0.0132995	0.0198739	0	0	0	0	0	0	0.945122	0	0	0	0	0	0	0
CCGGGTTCGAGGTTAC-1	0.0390357	0	0	0	0	0.0294252	0	0	0	0.0845225	0.0872251	0	0.698607	0.0269755	0	0	0	0	0.0342091	0
CCGGTTTGTAATTGTG-1	0	0	0	0.0315737	0.0249555	0.0265294	0	0	0	0.354259	0	0	0.459366	0	0	0	0.0758017	0	0.0275147	0
CCGTAAGTTGGTCCCA-1	0	0.0119242	0	0	0	0.0567421	0	0	0	0	0.0416198	0	0.889714	0	0	0	0	0	0	0
CCGTGTTAAATTCCAT-1	0	0	0	0	0	0.0233468	0	0	0	0	0.0100034	0	0.96665	0	0	0	0	0	0	0
CCGTTCCGAATCTCGG-1	0	0	0	0	0.0592314	0	0	0	0	0	0	0	0.940769	0	0	0	0	0	0	0
CCTAAATTAACGGTTC-1	0	0	0	0	0.0123349	0.0105376	0	0	0	0.0758897	0.0130825	0	0.813572	0.0322739	0	0	0.0225838	0	0.0197253	0
CCTACTGCTTACACTT-1	0	0	0	0	0.0205704	0.0240772	0	0	0	0	0	0	0.955352	0	0	0	0	0	0	0
CCTATACCGTCCTGTC-1	0	0	0	0.0178158	0	0.0214222	0	0	0	0.180967	0.0445184	0	0.593969	0.02065	0	0	0.0992619	0	0.0213956	0
CCTATATTTGTCCTGG-1	0	0	0.026572	0.017387	0	0.0268325	0	0	0.0266273	0	0	0	0.881327	0	0	0	0	0	0.021254	0
CCTATGGGTTACCGTC-1	0	0	0	0	0	0.041776	0	0	0	0	0.0204457	0	0.937778	0	0	0	0	0	0	0
CCTATGGTCAAAGCTG-1	0	0	0	0	0.152456	0	0	0	0	0	0	0	0.847544	0	0	0	0	0	0	0
CCTCCCGACAATCCCT-1	0	0	0	0	0	0.0169471	0	0.0180816	0	0	0	0	0.964971	0	0	0	0	0	0	0
CCTCCGACAATTCAAG-1	0	0	0	0	0	0	0	0	0.0376268	0	0.0246008	0	0.937772	0	0	0	0	0	0	0
CCTCGCGCTGTGCGAT-1	0	0	0	0.0422649	0	0.0407503	0	0	0	0.0646632	0	0	0.83222	0	0	0	0.0201017	0	0	0
CCTCGGATGCTACCTG-1	0.0226742	0	0	0.0598886	0.0320154	0.0585586	0	0	0	0.0325963	0	0	0.728283	0.017566	0	0	0	0	0.0484181	0
CCTCTAATCTGCCAAG-1	0	0	0	0	0	0.023322	0	0	0	0	0.0491505	0	0.91362	0.0139075	0	0	0	0	0	0
CCTCTCTCCCATCTAG-1	0	0	0	0	0	0.0139044	0	0	0	0	0.0181084	0	0.967987	0	0	0	0	0	0	0
CCTCTGTACTATTCTA-1	0	0	0	0.048048	0.0489876	0.0224892	0	0	0	0	0	0	0.845436	0	0	0	0.0350391	0	0	0
CCTGAATATTTACATA-1	0	0	0	0	0	0.0450835	0	0	0	0.0315439	0.0314896	0	0.891883	0	0	0	0	0	0	0
CCTGCCCGTTGTCTAG-1	0	0.0177593	0	0	0	0	0	0	0.0130451	0	0	0	0.952114	0	0	0.0170813	0	0	0	0
CCTGCGTTCTACGCTT-1	0	0	0	0.0237573	0.0288707	0.0212399	0	0	0	0.0677075	0	0	0.858425	0	0	0	0	0	0	0
CCTGCTATTTGAGAAG-1	0	0	0	0	0.0354082	0	0	0	0	0	0.0171222	0	0.931455	0	0	0.0160146	0	0	0	0
CCTGGCTAGACCCGCC-1	0	0	0	0	0	0.0608751	0	0	0	0	0	0	0.815275	0.0846601	0	0	0.0285898	0	0.0105996	0
CCTGGTCGAATGTGGG-1	0	0	0	0.200638	0	0	0	0	0	0	0.0373886	0	0.543326	0.077097	0	0	0	0	0.14155	0
CCTGTAAGACATGATA-1	0	0	0	0	0	0.0333804	0	0.0239738	0	0.159	0.0260568	0	0.692412	0.0515311	0	0	0.013646	0	0	0
CCTGTACTCACGCCCA-1	0	0	0	0	0.0553729	0.0511392	0	0	0	0	0	0	0.893488	0	0	0	0	0	0	0
CCTGTCACCCGGGCTC-1	0	0	0	0	0	0.062543	0	0	0	0.0194422	0	0	0.918015	0	0	0	0	0	0	0
CCTGTCGCCCGTAAAT-1	0	0	0	0	0.0475402	0.0186907	0	0	0	0	0	0	0.933769	0	0	0	0	0	0	0
CCTGTTCAACCTCGGG-1	0	0	0	0	0.116348	0	0	0	0	0	0	0	0.883652	0	0	0	0	0	0	0
CCTTCAGTTAAAGTGA-1	0	0	0	0	0	0.0479006	0	0	0	0	0	0	0.952099	0	0	0	0	0	0	0
CCTTCGTATAGAATCC-1	0	0	0	0	0.0937457	0	0	0	0	0	0	0	0.906254	0	0	0	0	0	0	0
CCTTGTGAACGTGGTT-1	0	0	0	0	0.0893521	0	0	0	0	0	0	0	0.910648	0	0	0	0	0	0	0
CCTTTAAGGGAGCACT-1	0	0	0	0	0.0299956	0.0213577	0	0	0	0	0	0	0.912095	0	0	0	0	0	0.0365512	0
CGAAACGCAATTCATG-1	0	0	0	0	0	0.0301718	0	0.0274093	0	0	0.0306378	0	0.897609	0	0	0	0	0	0.0141718	0
CGAACCCGCATGCGTC-1	0.0442016	0	0	0	0	0.0271369	0	0	0	0.426991	0.0422273	0	0.0999448	0.135448	0	0.014498	0.174753	0	0.0347993	0
CGAAGTTGCTCTGTGT-1	0	0	0	0	0	0.0445453	0	0.0241437	0	0	0.0122956	0	0.919015	0	0	0	0	0	0	0
CGAATGACGCATAATG-1	0	0	0	0.0257542	0	0.0175323	0	0.0318395	0	0	0	0	0.901936	0	0	0	0.0229383	0	0	0
CGACAGTTCGCGTTAT-1	0	0	0	0	0.0267188	0.0433323	0	0.0616983	0	0	0	0	0.868251	0	0	0	0	0	0	0
CGAGAGATGTGAACCT-1	0	0	0	0	0	0.0370015	0	0	0	0	0	0	0.962998	0	0	0	0	0	0	0
CGAGCTGGGCTTTAGG-1	0	0	0	0	0	0.0171978	0	0	0.0208821	0	0.0387904	0	0.92313	0	0	0	0	0	0	0
CGAGGCTAAATATGGC-1	0	0	0	0	0	0.0561574	0	0	0	0	0.018897	0	0.924946	0	0	0	0	0	0	0
CGAGGGTATCCAGGTG-1	0	0	0	0	0.0244692	0	0	0	0	0	0	0	0.975531	0	0	0	0	0	0	0
CGAGTACTAAAGAGGA-1	0	0	0	0	0.0494259	0.0222872	0	0	0	0	0	0	0.928287	0	0	0	0	0	0	0
CGAGTGAAGGTACCAG-1	0	0	0	0	0.119771	0	0	0	0	0	0	0	0.880229	0	0	0	0	0	0	0
CGATACCTCGCGGACA-1	0	0	0	0.0306024	0.0506425	0	0	0.0378071	0	0	0.0187393	0	0.8332	0.0184145	0	0	0	0	0.0105937	0
CGATCCGACCCAGTGC-1	0	0	0	0	0.0603938	0	0	0	0	0	0	0	0.939606	0	0	0	0	0	0	0
CGATCCTCGCAACATA-1	0	0	0	0	0.0232816	0.0327581	0	0	0	0	0	0	0.94396	0	0	0	0	0	0	0
CGATTAAATATCTCCT-1	0	0	0	0.0405466	0.026186	0.0360451	0	0.0104463	0	0	0	0	0.812612	0.030086	0	0	0.0440784	0	0	0
CGATTCGCCTGGCTGC-1	0	0	0	0	0.0821038	0	0	0	0	0	0	0	0.917896	0	0	0	0	0	0	0
CGCAAACACGAGTTAC-1	0	0	0	0	0	0.0368581	0	0.0175173	0	0	0.0456752	0	0.899949	0	0	0	0	0	0	0
CGCAATTACTTTCGGT-1	0	0	0	0	0.0727581	0	0	0	0	0	0	0	0.912361	0	0	0.0148809	0	0	0	0
CGCAATTAGGGTAATA-1	0	0	0	0	0	0.021134	0	0.036767	0	0	0.0197918	0	0.858466	0.0477191	0	0	0	0	0.0161226	0
CGCAATTCTACAATAA-1	0	0	0	0	0	0.0334544	0	0	0	0	0.0333787	0	0.933167	0	0	0	0	0	0	0
CGCATGGTGCGATGCT-1	0	0	0	0	0.0119215	0.015356	0	0	0	0	0	0	0.972723	0	0	0	0	0	0	0
CGCATTAGCTAATAGG-1	0	0	0	0	0.0152229	0	0	0	0	0	0.0654206	0	0.919356	0	0	0	0	0	0	0
CGCCAAGAAGCCGAGT-1	0	0	0	0	0.0828653	0	0	0	0	0	0	0	0.917135	0	0	0	0	0	0	0
CGCCATCCGATTATGA-1	0	0	0	0	0.020076	0.0135278	0	0	0	0	0	0	0.966396	0	0	0	0	0	0	0
CGCCCAGCACGCCTAG-1	0	0	0	0	0	0.0474427	0	0	0	0	0	0	0.952557	0	0	0	0	0	0	0
CGCCGACTATTCGCTA-1	0	0	0	0	0.144334	0	0	0	0	0	0	0	0.855666	0	0	0	0	0	0	0
CGCCTCCCTCCTCTAT-1	0	0	0	0	0.0602415	0	0	0	0	0	0	0	0.939759	0	0	0	0	0	0	0
CGCCTGGCCTACGTAA-1	0	0	0	0	0	0	0	0	0	0	0.0366285	0	0.85284	0.0949362	0	0	0	0	0.0155949	0
CGCGCATGTTTGATTG-1	0	0	0	0.053241	0.0244172	0.0146744	0	0.0268107	0	0.0186854	0	0.0107023	0.834915	0	0	0	0.0165543	0	0	0
CGCGCCCGACTTAATA-1	0	0	0	0	0	0.0108011	0	0	0	0	0	0	0.989199	0	0	0	0	0	0	0
CGCGGGAATTAGGCAG-1	0	0	0	0	0.0220635	0.0223191	0	0	0.0172306	0	0	0	0.938387	0	0	0	0	0	0	0
CGCGTTCATGAAATAC-1	0	0	0	0	0.0327567	0	0	0	0	0	0.010392	0	0.956851	0	0	0	0	0	0	0
CGCTACGGGACATTTA-1	0.0196654	0	0	0.0131826	0.0560276	0.0367497	0	0	0	0	0	0	0.874375	0	0	0	0	0	0	0
CGCTCGACATAATGAT-1	0	0	0	0	0	0.0605394	0	0.0210038	0.0338162	0	0	0	0.884641	0	0	0	0	0	0	0
CGCTCTCCGTAGATTA-1	0	0	0.0342678	0	0	0.0102324	0	0	0	0	0.0755703	0	0.879929	0	0	0	0	0	0	0
CGCTGTGACGCCGCAC-1	0	0	0	0	0	0.0256601	0	0	0	0	0.0170571	0	0.957283	0	0	0	0	0	0	0
CGCTGTGTGGATGTTG-1	0	0	0	0	0.034089	0.0343255	0	0	0	0.0354667	0	0	0.896119	0	0	0	0	0	0	0
CGCTTAGTATTGATAC-1	0	0	0	0	0.051441	0	0	0	0	0	0	0	0.948559	0	0	0	0	0	0	0
CGCTTATTCCCGGTCG-1	0	0	0	0	0	0.0384708	0	0	0	0	0.0399673	0	0.921562	0	0	0	0	0	0	0
CGCTTCCACTGAAATC-1	0	0	0	0	0.0256962	0	0	0	0	0	0	0	0.953939	0	0	0.0203649	0	0	0	0
CGCTTTCATACCGGTG-1	0.0217647	0	0	0	0.0244366	0.0436717	0	0	0	0	0.0421995	0	0.851122	0.0168052	0	0	0	0	0	0
CGGAAAGAATCAAACG-1	0	0	0	0	0	0.0358481	0	0	0	0.343273	0	0	0.563913	0	0	0	0	0	0.0569666	0
CGGAACGTAAACATAG-1	0	0	0	0.0138595	0.0197666	0.0338568	0	0.0733947	0	0.0160668	0	0	0.790279	0.0334382	0	0	0.0193387	0	0	0
CGGAGCAATTTAATCG-1	0	0	0	0.0337194	0.0406086	0.02217	0	0	0	0	0	0	0.813574	0.0391	0	0	0.0311135	0	0.0197142	0
CGGAGCATGGCGATCC-1	0	0	0	0	0	0.037943	0	0	0	0	0	0	0.962057	0	0	0	0	0	0	0
CGGAGTTTGAGAGACA-1	0	0	0	0	0	0.0331344	0	0	0	0	0.027676	0	0.833107	0.106083	0	0	0	0	0	0
CGGCAAACATCGTGCG-1	0	0	0	0.0212284	0.0315233	0.016582	0	0	0	0	0	0	0.899214	0.0314522	0	0	0	0	0	0
CGGCCACGCACAAAGT-1	0	0	0	0	0.0474895	0.0299966	0	0	0	0	0	0	0.922514	0	0	0	0	0	0	0
CGGCCAGAGCGACCAT-1	0	0	0	0	0.0792749	0.0158246	0	0	0	0	0	0	0.9049	0	0	0	0	0	0	0
CGGGAATTTATGTAAA-1	0	0	0	0.0622762	0	0.0342049	0	0.0337236	0	0	0	0	0.797067	0.0136539	0	0	0	0	0.0590743	0
CGGGATCAATGTAAGA-1	0	0	0	0.0303542	0	0.0131954	0	0	0	0	0.0352253	0	0.862696	0.0585296	0	0	0	0	0	0
CGGGCAGCTAAACCGC-1	0	0	0	0	0.0486938	0.0231825	0	0	0	0	0	0	0.928124	0	0	0	0	0	0	0
CGGGCCTTCTTTGTAA-1	0	0	0	0	0.0185073	0.0385027	0	0	0	0	0	0	0.94299	0	0	0	0	0	0	0
CGGTCAAGTGGGAACC-1	0	0	0	0.0419594	0	0	0	0.0167353	0	0	0	0	0.941305	0	0	0	0	0	0	0
CGGTCCGTCGCAAGCC-1	0	0	0	0	0.0165491	0	0	0	0	0	0	0	0.983451	0	0	0	0	0	0	0
CGGTGAAGACTAAAGT-1	0	0	0	0	0	0.0226825	0	0	0	0	0	0	0.977317	0	0	0	0	0	0	0
CGGTGCAGATAGAACG-1	0	0	0	0	0	0	0	0	0	0	0	0	1	0	0	0	0	0	0	0
CGGTGCGCGTTGGTCC-1	0.0522675	0	0	0.111558	0	0.0293159	0	0.0259763	0	0.0190941	0.0251126	0	0.573518	0.0619767	0	0	0	0	0.101181	0
CGGTTGACCTGGCATA-1	0	0	0	0	0.0602349	0	0	0	0	0	0	0	0.939765	0	0	0	0	0	0	0
CGTAACTTCGACACTT-1	0	0	0	0	0.0989017	0.012844	0	0	0	0	0	0	0.888254	0	0	0	0	0	0	0
CGTACCTGATAGGCCT-1	0	0	0	0.020245	0.0195527	0.0345538	0	0	0	0	0	0	0.925649	0	0	0	0	0	0	0
CGTATTAAGAGATCTA-1	0	0	0	0	0.0902683	0	0	0	0	0	0	0	0.909732	0	0	0	0	0	0	0
CGTCAAGGCTATAAAT-1	0	0	0	0.0434429	0	0.0173005	0	0	0	0	0.0659754	0	0.776965	0.038797	0	0	0	0	0.0575191	0
CGTCACGTCCATTGGT-1	0	0	0	0.0159138	0.0249027	0.0628908	0	0	0	0.0610532	0	0	0.835239	0	0	0	0	0	0	0
CGTCTGGAAGGGCCCG-1	0	0	0	0	0	0.047162	0	0	0	0	0.0241811	0	0.928657	0	0	0	0	0	0	0
CGTGAAGTTAATTCAC-1	0	0	0	0	0	0.0481148	0	0	0	0	0	0	0.951885	0	0	0	0	0	0	0
CGTGACCAGTCCTCTG-1	0	0	0	0	0	0.0218726	0	0	0	0	0	0	0.978127	0	0	0	0	0	0	0
CGTGCAGACTGGGACA-1	0	0	0	0	0	0.0431577	0	0	0	0	0	0	0.775009	0.0356055	0	0	0	0	0.146228	0
CGTGCATTGTCGACGC-1	0	0	0	0.0204157	0.0244835	0.0317554	0	0	0	0	0.0409313	0	0.882414	0	0	0	0	0	0	0
CGTGCCCTCCCGAAGA-1	0	0	0	0	0.012476	0.0338071	0	0.0194751	0	0	0	0	0.934242	0	0	0	0	0	0	0
CGTGGTACCCAAAGGC-1	0	0	0	0	0.0305478	0.0228085	0	0	0	0	0	0	0.946644	0	0	0	0	0	0	0
CGTGTCCCATTCGCGA-1	0	0	0	0	0	0.0260846	0	0.0163839	0	0	0.0194999	0	0.938032	0	0	0	0	0	0	0
CGTGTCTCGTTACGAC-1	0	0	0	0	0.0594627	0.0168635	0	0	0	0	0	0	0.923674	0	0	0	0	0	0	0
CGTTCAAGGAAACGGA-1	0	0	0	0	0.02972	0.021507	0	0	0	0	0	0	0.948773	0	0	0	0	0	0	0
CGTTCAGACCCGCGAA-1	0	0	0	0.0457208	0.0183956	0	0	0	0	0	0	0	0.726068	0.0885023	0	0	0	0	0.121313	0
CGTTGAGCGACCGTCG-1	0	0	0	0.011936	0.0786683	0.0173449	0	0	0	0	0	0	0.845084	0.0469664	0	0	0	0	0	0
CGTTGCCCGCGTGGGA-1	0	0	0	0	0.0990219	0	0	0	0	0	0	0	0.900978	0	0	0	0	0	0	0
CGTTGTCGGCAATTGA-1	0	0	0	0.0279687	0.0161098	0.0270252	0	0	0	0	0	0	0.864081	0.0162972	0	0	0	0	0.0485182	0
CGTTGTTTCAATTCCC-1	0	0	0	0	0	0.0411896	0	0	0	0	0.0513563	0	0.787654	0.1198	0	0	0	0	0	0
CGTTTAAGCGGAGCAC-1	0	0	0	0	0	0.0490258	0	0	0	0	0	0	0.950974	0	0	0	0	0	0	0
CGTTTCGCTCATTACA-1	0	0	0	0	0.0582123	0	0	0	0	0	0	0	0.941788	0	0	0	0	0	0	0
CGTTTGTGTAGAGGGT-1	0	0	0	0	0.033026	0.0384251	0	0	0	0.295597	0	0	0.632952	0	0	0	0	0	0	0
CTAAAGAATGCCTACT-1	0	0	0	0	0	0.0245797	0	0	0	0	0.0491855	0	0.926235	0	0	0	0	0	0	0
CTAAAGGGAAATAGGA-1	0	0	0	0.0211615	0.0587687	0.02928	0	0	0	0	0	0	0.89079	0	0	0	0	0	0	0
CTAAATCCGGTGTACA-1	0	0	0	0	0	0.0334544	0	0	0	0	0.0408256	0	0.92572	0	0	0	0	0	0	0
CTAACCGCGCGCCCGT-1	0	0	0	0	0	0.0119037	0	0	0	0	0	0	0.988096	0	0	0	0	0	0	0
CTAAGGGAATGATTGG-1	0	0	0	0.0324344	0.0804464	0.0181333	0	0	0	0	0	0	0.835325	0	0	0	0	0	0.0336607	0
CTAATTCGCACGCGCT-1	0	0	0	0	0	0.0582513	0	0.0141443	0	0	0.0194327	0	0.908172	0	0	0	0	0	0	0
CTACAAGAAATAACCC-1	0	0	0	0	0	0.0451329	0	0	0	0	0.037155	0	0.893636	0	0	0.0240765	0	0	0	0
CTACGACTAGCTATAA-1	0	0	0	0	0.0433339	0	0	0	0	0	0	0	0.956666	0	0	0	0	0	0	0
CTACGCACGGAGTACC-1	0	0	0	0	0.0950921	0	0	0	0	0	0	0	0.904908	0	0	0	0	0	0	0
CTACTCAAGGTATAGT-1	0	0	0	0	0.0233601	0.0353161	0	0	0	0	0	0	0.941324	0	0	0	0	0	0	0
CTACTCTAGGCCCGGC-1	0	0	0	0	0	0.0373857	0	0.0188832	0	0	0.0190814	0	0.92465	0	0	0	0	0	0	0
CTACTGCCACCTGACC-1	0	0	0	0.0201389	0	0.0344987	0	0	0	0	0.0291379	0	0.87996	0.0362646	0	0	0	0	0	0
CTAGATTTACGACGGC-1	0	0	0	0.0150315	0	0.0560259	0	0	0	0	0.0164757	0	0.889431	0	0	0	0.0129324	0	0.0101034	0
CTAGCATAGTATAATG-1	0	0	0	0	0	0.0374678	0	0.0187223	0	0	0.0649837	0	0.834244	0	0.0445826	0	0	0	0	0
CTAGGGATAGGGACAA-1	0	0	0	0	0.0492281	0	0	0	0	0	0	0	0.931207	0	0	0.0195645	0	0	0	0
CTAGGTTCGGACGTGA-1	0	0	0	0	0.0393342	0.0349173	0	0	0	0	0	0	0.925748	0	0	0	0	0	0	0
CTAGTCACGTCTTAAG-1	0	0	0	0.0274709	0	0.0584331	0	0.0224039	0	0.0302466	0	0	0.749308	0.03215	0	0	0.0384519	0	0.0415356	0
CTAGTGAAGGACAGGA-1	0	0	0	0	0	0.0190701	0	0	0	0.022188	0.0791176	0	0.818539	0.0481315	0	0	0	0	0.0129535	0
CTAGTTACAACCCGGT-1	0	0	0	0.0231902	0.0258409	0.0319787	0	0	0	0	0	0	0.863965	0.0205019	0	0	0	0	0.0345231	0
CTAGTTGGGCCCGGTA-1	0	0	0	0	0	0.035821	0	0	0	0	0	0	0.964179	0	0	0	0	0	0	0
CTATAGGCGTTGATGT-1	0	0	0	0	0.0472684	0.010422	0	0	0	0	0	0	0.94231	0	0	0	0	0	0	0
CTATCGGGTCTCAACA-1	0	0	0	0	0	0.0204446	0	0.0412613	0	0.145539	0.0219425	0	0.606105	0.101836	0	0	0.0129315	0	0.04994	0
CTATGCCCGAATGCAA-1	0	0	0	0	0.0230214	0.03262	0	0	0	0	0	0	0.944359	0	0	0	0	0	0	0
CTATGTCACTAGCCCA-1	0	0	0	0.0284783	0	0.0339192	0	0	0	0.159462	0.0167828	0	0.690369	0.0163751	0	0	0.0153965	0	0.0392171	0
CTATTCATGTGTCCCA-1	0	0	0	0.0240928	0.0369563	0.0149868	0	0	0	0	0	0	0.789813	0.0698757	0	0	0	0	0.0642759	0
CTATTTGCTTGGAGGA-1	0	0	0	0	0.101389	0	0	0	0	0	0	0	0.898611	0	0	0	0	0	0	0
CTATTTGGTTACGGAT-1	0	0	0	0	0.0566463	0	0	0	0	0	0	0	0.943354	0	0	0	0	0	0	0
CTCAAACCACTGCCCG-1	0	0	0	0	0.0467505	0.018007	0	0	0	0	0	0	0.935243	0	0	0	0	0	0	0
CTCACATTTACTAAAT-1	0	0	0	0.0466793	0	0.0168648	0	0	0	0	0.010596	0	0.734614	0.125958	0	0	0	0	0.0652881	0
CTCACTTGGCTGGTAA-1	0	0	0	0	0	0.0547625	0	0	0	0	0	0	0.945238	0	0	0	0	0	0	0
CTCATGGCTCACAATC-1	0	0	0	0	0	0.0367083	0	0	0	0	0	0	0.963292	0	0	0	0	0	0	0
CTCATTTGATGGGCGG-1	0	0	0	0	0	0	0	0	0	0	0.0257825	0	0.974218	0	0	0	0	0	0	0
CTCCGCCCACATGAGG-1	0	0	0	0	0.0236289	0.0557616	0	0	0	0	0	0	0.920609	0	0	0	0	0	0	0
CTCCGGCCTAATATGC-1	0	0	0	0	0	0.0369629	0	0	0	0	0.020127	0	0.94291	0	0	0	0	0	0	0
CTCCTCCAGCTCACAC-1	0	0	0	0.0658361	0	0.0154588	0	0	0	0	0	0	0.787666	0.0455104	0	0	0.0216196	0	0.0639094	0
CTCGAGGTCGAACAGT-1	0	0	0	0	0.03833	0	0	0	0	0	0.0168083	0	0.944862	0	0	0	0	0	0	0
CTCGCACCTATATAGT-1	0	0	0	0	0	0.0217652	0	0	0	0	0.0365447	0	0.94169	0	0	0	0	0	0	0
CTCGCCGAATGTAGGG-1	0	0	0	0.0835369	0	0.0426888	0	0	0	0	0.035239	0	0.683894	0.0758346	0	0	0.0247353	0	0.0540713	0
CTCGGTCCGTAGCCTG-1	0	0	0	0	0.0140691	0.0222081	0	0.0399769	0	0	0.0127511	0	0.910995	0	0	0	0	0	0	0
CTCGTTACGGCTACCA-1	0	0	0	0	0.0779772	0	0	0	0	0	0	0	0.922023	0	0	0	0	0	0	0
CTCTATTTGGCTGCAG-1	0	0	0	0	0.0380728	0.0243821	0	0	0	0	0	0	0.869466	0.0341116	0	0	0	0	0.0339672	0
CTCTCACAATCGATGA-1	0	0	0	0	0	0.0394196	0	0	0	0	0	0	0.96058	0	0	0	0	0	0	0
CTCTGGACGCCTGGTG-1	0	0	0	0	0	0.0415139	0	0	0	0	0.0173103	0	0.941176	0	0	0	0	0	0	0
CTCTTCTGGAAGTTAG-1	0	0	0	0	0.0669132	0	0	0	0	0	0	0	0.933087	0	0	0	0	0	0	0
CTCTTGTCCCGCTTGG-1	0	0	0	0.0100496	0.0613891	0.0125817	0	0	0	0	0	0	0.893368	0	0	0	0.0226117	0	0	0
CTGAAAGAGATCCGAC-1	0	0	0	0.0224169	0	0.0491954	0	0	0	0	0.0253395	0	0.8042	0.0232381	0	0	0.0391539	0	0.0364565	0
CTGAATCCGAGACCTC-1	0	0	0	0.029204	0	0.0767601	0	0.0448861	0	0.0810858	0	0	0.728496	0	0	0	0.0395683	0	0	0
CTGATAGTGTATCTCA-1	0	0	0	0	0	0.012102	0	0	0	0	0	0	0.987898	0	0	0	0	0	0	0
CTGCACAACTACATAT-1	0	0	0	0.0290044	0.0138582	0.0487939	0	0	0	0	0.0177154	0	0.832451	0.0405151	0	0	0	0	0.0176619	0
CTGCACCTGGAACCGC-1	0	0.0379485	0	0	0	0.0806463	0	0	0	0	0.0159168	0	0.805222	0.0136451	0.046621	0	0	0	0	0
CTGCACTCCAGTACAG-1	0	0	0	0	0.0296511	0.0228691	0	0	0	0	0	0	0.927078	0	0	0.0204015	0	0	0	0
CTGCCAAGGTTGGAAG-1	0	0	0	0	0.0215246	0.0220671	0	0	0	0	0	0	0.956408	0	0	0	0	0	0	0
CTGCCATGCATCACAT-1	0	0	0	0	0.0456326	0.0282038	0	0	0	0	0	0	0.926164	0	0	0	0	0	0	0
CTGCCCACGAAGCGTT-1	0	0	0	0	0.0451716	0.0467917	0	0	0	0	0	0	0.908037	0	0	0	0	0	0	0
CTGCGATTTCGAGATT-1	0	0	0	0	0.0966485	0	0	0	0	0	0	0	0.903352	0	0	0	0	0	0	0
CTGCGGGTGAAATGTT-1	0	0	0	0	0.0120119	0	0	0	0	0	0	0	0.987988	0	0	0	0	0	0	0
CTGCTGAGGCCACGAA-1	0.0244686	0	0	0	0.0314623	0	0	0	0	0.138592	0	0	0.751029	0.0440813	0	0	0	0	0.0103673	0
CTGCTTGGCGATAGCT-1	0	0	0	0	0.0220912	0	0	0	0	0	0	0	0.977909	0	0	0	0	0	0	0
CTGGAAATGGATGCTT-1	0	0	0	0	0.059319	0	0	0	0	0	0	0	0.940681	0	0	0	0	0	0	0
CTGGATTTACACTTGA-1	0	0	0	0	0.0248797	0.0187165	0	0	0	0	0	0.0147741	0.925631	0	0	0	0.0159986	0	0	0
CTGGCTGGTTGTCAGT-1	0	0	0	0.0473389	0.0160187	0.0328619	0	0.0120765	0	0	0.0444783	0	0.836001	0	0	0	0	0	0.0112246	0
CTGGGCCTGCTATATC-1	0	0	0	0	0.0224699	0.0584456	0	0	0	0	0.0340336	0	0.869325	0.015726	0	0	0	0	0	0
CTGTACTTCTTAGCAT-1	0	0	0	0	0	0.0323429	0	0	0	0	0	0	0.967657	0	0	0	0	0	0	0
CTGTAGCCATCTCACT-1	0	0	0	0.0337232	0	0.0410491	0	0.0784019	0.0207635	0	0.0529046	0	0.545838	0.038047	0	0	0.138844	0	0.0504284	0
CTGTAGTGAGGATCGA-1	0	0	0	0	0	0.0259496	0	0	0	0	0.0413153	0	0.80986	0.0314532	0	0	0.0121898	0	0.0792325	0
CTGTGCAGGGTAGGTC-1	0	0	0	0	0.0270468	0.0488015	0	0	0	0	0	0	0.871562	0	0	0	0.0286094	0	0.0239806	0
CTGTTACCCAATCTAG-1	0	0	0	0.0528159	0	0.129736	0	0	0	0	0	0	0.732842	0	0	0	0	0	0.0846058	0
CTGTTCACTGCCTGTG-1	0	0	0	0	0.019624	0.0205332	0	0	0	0	0	0	0.949214	0	0	0.0106287	0	0	0	0
CTGTTCATCTCACGGG-1	0	0	0	0	0.0726318	0	0	0	0	0	0	0	0.906735	0	0	0.0206337	0	0	0	0
CTTAACTTCGAAGTAC-1	0	0	0	0	0	0.0245888	0	0	0	0	0	0	0.975411	0	0	0	0	0	0	0
CTTACACGGTATTCCA-1	0	0	0	0	0	0.0339525	0	0.0373271	0	0	0.0324396	0	0.896281	0	0	0	0	0	0	0
CTTACACTGGGAAATA-1	0	0	0	0	0	0.0565928	0	0.0153189	0	0	0.0746752	0	0.853413	0	0	0	0	0	0	0
CTTAGCCTTCCACATG-1	0	0	0	0	0.0186855	0.0193976	0	0	0	0	0	0	0.961917	0	0	0	0	0	0	0
CTTCATAGCTCAAGAA-1	0	0	0	0	0.06751	0.0352581	0	0.012046	0	0	0	0	0.873187	0	0	0.0119984	0	0	0	0
CTTCATTGTCAGTGGA-1	0	0	0	0	0.0461992	0	0	0.0186722	0	0	0	0	0.935129	0	0	0	0	0	0	0
CTTCCGCTCCGTGAAG-1	0	0	0	0	0.0129013	0.0286618	0	0	0	0	0	0	0.958437	0	0	0	0	0	0	0
CTTCGTAGATAGGTGA-1	0	0	0	0	0.0563139	0.0405256	0	0	0	0.0290533	0	0	0.874107	0	0	0	0	0	0	0
CTTCTATGTTGAAGTA-1	0	0	0	0	0.0440601	0.0173376	0	0	0	0	0	0	0.938602	0	0	0	0	0	0	0
CTTCTGGGCGTACCTA-1	0	0	0	0	0.0490047	0	0	0	0	0	0	0	0.950995	0	0	0	0	0	0	0
CTTCTTACGTCGTATA-1	0	0	0	0	0	0.0479558	0	0	0	0	0	0	0.952044	0	0	0	0	0	0	0
CTTGCAACCGCCTCCT-1	0	0	0	0	0.0137489	0.035898	0	0	0	0	0	0	0.950353	0	0	0	0	0	0	0
CTTGCCCAGGCTCTAC-1	0	0	0	0	0.0270244	0.0379036	0	0.0359203	0	0	0	0	0.899152	0	0	0	0	0	0	0
CTTGGCCAAGCTGGGA-1	0	0	0	0.0212711	0	0	0	0	0	0	0.0227504	0	0.881737	0.0213541	0	0	0	0	0.0528877	0
CTTGTACTTGTTGACT-1	0	0	0	0	0.0589975	0.0103474	0	0	0	0	0	0	0.930655	0	0	0	0	0	0	0
CTTGTCAACATTCGAG-1	0	0	0	0.0110829	0.0344179	0.0264513	0	0	0	0	0	0	0.928048	0	0	0	0	0	0	0
CTTGTTGCTGAGTCAA-1	0	0	0	0.0200094	0.022342	0.0423064	0	0	0	0	0	0	0.915342	0	0	0	0	0	0	0
CTTTAACTTTCAAAGG-1	0	0	0	0	0	0.0565111	0	0.0113548	0	0	0.0109018	0	0.921232	0	0	0	0	0	0	0
CTTTAATATTGGTCGA-1	0	0	0	0.0495187	0.0360407	0	0	0	0	0	0	0	0.833523	0.0592233	0	0	0	0	0.021694	0
CTTTAGTGCTATTATT-1	0	0	0	0.0125767	0.0232082	0.0291666	0	0.0383189	0	0	0	0	0.89673	0	0	0	0	0	0	0
CTTTCTGTGCGGGCTT-1	0	0	0	0.0323862	0.0367324	0	0	0	0	0	0	0	0.844713	0.0427214	0	0	0.043447	0	0	0
CTTTGGCGCTTTATAC-1	0	0	0	0	0	0.0739866	0	0	0	0	0	0	0.926013	0	0	0	0	0	0	0
CTTTGGCTTTAGTAAA-1	0	0	0	0	0	0.0695648	0	0	0	0	0.0175975	0	0.796641	0.116197	0	0	0	0	0	0
CTTTGGGATTGTTGCA-1	0	0	0	0	0.0985674	0.0210714	0	0	0	0	0	0	0.880361	0	0	0	0	0	0	0
GAAACAGCCATGCAGT-1	0	0	0	0	0.0155283	0.0303609	0	0	0	0	0	0	0.954111	0	0	0	0	0	0	0
GAAACCGAATTACCTT-1	0	0	0	0.0333702	0	0.0421007	0	0	0	0.175462	0.0370388	0	0.55589	0.0624849	0	0	0.093654	0	0	0
GAAACCTATACAAATG-1	0	0	0	0.0724299	0	0.0259572	0	0	0	0.0186012	0	0	0.840819	0.0169334	0	0	0	0	0.0252596	0
GAAACTCGTGCGATGC-1	0	0	0	0	0	0	0	0.0392829	0	0	0.0564892	0	0.816059	0.0330323	0	0	0	0	0.0551367	0
GAAAGCAGTGCACTTT-1	0	0	0	0	0.0439075	0.027224	0	0	0	0	0	0	0.928869	0	0	0	0	0	0	0
GAAAGCCCTTTGGACC-1	0	0	0	0	0	0.0259491	0	0	0	0	0.0268619	0	0.947189	0	0	0	0	0	0	0
GAAAGTGACTAACTGC-1	0	0	0	0	0.0203783	0.0455406	0	0	0	0	0	0	0.934081	0	0	0	0	0	0	0
GAAATATCACCATCAG-1	0	0	0	0	0	0.0278184	0	0	0	0	0	0	0.972182	0	0	0	0	0	0	0
GAAATCGCGCGCAACT-1	0	0	0	0.0376042	0	0.0664469	0	0.0178008	0	0	0	0	0.878148	0	0	0	0	0	0	0
GAAATGGCGGTGTTAG-1	0	0	0	0	0	0.042733	0	0.023109	0	0	0.0176573	0	0.916501	0	0	0	0	0	0	0
GAAATTGTCTCTATAA-1	0	0	0	0.0184686	0.0217302	0.0374135	0	0.0242087	0	0	0	0	0.898179	0	0	0	0	0	0	0
GAACACACATCAACCA-1	0	0	0	0	0.0564258	0.0368036	0	0	0	0	0	0	0.906771	0	0	0	0	0	0	0
GAACAGATTACTAAAT-1	0	0	0	0	0.0685011	0.0176905	0	0	0	0	0	0	0.913808	0	0	0	0	0	0	0
GAACCCTCTGTGTTCT-1	0	0	0	0.068043	0.0108289	0.0148314	0	0	0	0	0	0	0.859169	0.0128917	0	0	0.0201711	0	0.0140647	0
GAACGACCGAATGATA-1	0	0	0	0	0	0.0469898	0	0.028313	0	0	0.0253473	0	0.89935	0	0	0	0	0	0	0
GAACGTTAGGAAGACG-1	0	0	0	0.032112	0.0140529	0.0222568	0	0	0	0	0.0102454	0	0.882196	0.0152816	0	0	0	0	0.0238553	0
GAACTGTGGAGAGACA-1	0	0	0	0	0.154016	0.0233001	0	0	0	0	0	0	0.822684	0	0	0	0	0	0	0
GAAGAAACGATATTGT-1	0	0	0	0	0.0743071	0	0	0	0	0	0	0	0.925693	0	0	0	0	0	0	0
GAAGCCACTGATTATG-1	0	0	0	0	0.0797285	0	0	0	0	0	0	0	0.920271	0	0	0	0	0	0	0
GAAGCCTGCACATTCC-1	0	0	0	0.0294846	0	0.0426779	0	0.0188613	0	0	0	0	0.908976	0	0	0	0	0	0	0
GAAGCGTGAGGAATTT-1	0	0	0	0	0	0.0329791	0	0.0291179	0	0	0	0	0.937903	0	0	0	0	0	0	0
GAAGCTTGCTGACCGC-1	0.0135478	0	0	0	0	0.0407344	0	0.0141608	0	0	0.0288401	0	0.877777	0.0249397	0	0	0	0	0	0
GAAGGAGTCGAGTGCG-1	0	0	0	0	0.0535527	0	0	0	0	0	0	0	0.946447	0	0	0	0	0	0	0
GAAGTCAGTTGCACTA-1	0	0	0	0.0302024	0.0369825	0.0209025	0	0	0.0122106	0	0	0	0.886171	0	0	0	0.0135313	0	0	0
GAAGTGATTTATCGTG-1	0	0	0	0	0.0240847	0.0513594	0	0	0	0	0	0	0.924556	0	0	0	0	0	0	0
GAAGTGCTGGATAGCT-1	0	0	0	0	0	0.0506261	0	0	0	0	0.0227031	0	0.926671	0	0	0	0	0	0	0
GAAGTTTCCACTCAAT-1	0	0	0	0	0.0227582	0.0425251	0	0	0	0	0	0	0.934717	0	0	0	0	0	0	0
GAATAGTGCTCGATTA-1	0	0	0	0	0.0617499	0.0178516	0	0	0	0	0	0	0.920399	0	0	0	0	0	0	0
GAATCGACATGGTCAC-1	0	0	0	0.108088	0	0.0133227	0	0.0349936	0	0	0.0292861	0	0.803691	0.010619	0	0	0	0	0	0
GAATCTGAACATTCTC-1	0	0	0	0	0.0267213	0.0311263	0	0	0	0	0	0	0.942152	0	0	0	0	0	0	0
GAATGCGAATCGGTTC-1	0	0	0	0.0130896	0.0283054	0.0241038	0	0	0	0	0	0	0.934501	0	0	0	0	0	0	0
GAATGTTGGGTAATCT-1	0	0	0	0.0369928	0.0153834	0.0251159	0	0.0289912	0	0	0	0	0.893517	0	0	0	0	0	0	0
GAATTATAGTGAAAGG-1	0.0130589	0	0	0	0	0.063338	0	0	0	0.260937	0.0305347	0	0.515277	0.0544618	0	0	0.0299401	0	0.0324523	0
GAATTCACCCGGGTGT-1	0	0	0	0.0146634	0.0116096	0.0498553	0	0.0235611	0	0	0.0282108	0	0.8721	0	0	0	0	0	0	0
GAATTTCTCGCTGCAG-1	0	0	0	0	0	0.0306826	0	0	0	0	0.0167544	0	0.952563	0	0	0	0	0	0	0
GACAACGACCATTGAA-1	0	0	0	0.0646541	0	0	0	0.061348	0	0	0.0295788	0	0.70311	0.08517	0	0	0	0	0.0561389	0
GACAACGCAGCTTACG-1	0	0	0	0	0.0384979	0	0	0.0158794	0	0	0	0	0.933434	0	0	0.0121885	0	0	0	0
GACACAAGGGAAGAAA-1	0	0	0	0	0	0.0301541	0	0	0	0	0	0	0.969846	0	0	0	0	0	0	0
GACACTGAGTTCAGTG-1	0	0	0	0	0.0317369	0.0180445	0	0.01645	0	0	0	0	0.933769	0	0	0	0	0	0	0
GACAGGCACACACTAT-1	0	0	0	0	0.0675786	0	0	0	0	0	0	0	0.932421	0	0	0	0	0	0	0
GACATCCGTCGAACTG-1	0	0	0	0	0.0430399	0.0102947	0	0	0	0	0	0	0.946665	0	0	0	0	0	0	0
GACATCGATTTATAAC-1	0	0	0	0.0270744	0.0429744	0.0457053	0	0	0	0	0	0	0.873458	0	0	0	0.0107882	0	0	0
GACCAGAGCCCTGTAG-1	0	0	0	0	0.0245772	0.0220665	0	0.0135436	0	0	0	0	0.939813	0	0	0	0	0	0	0
GACCGACTGAAGCGTC-1	0	0	0	0	0	0.0300043	0	0	0	0	0	0	0.969996	0	0	0	0	0	0	0
GACCGTGCTGACGGTG-1	0	0	0	0.0114459	0	0.0404374	0	0	0	0	0	0	0.948117	0	0	0	0	0	0	0
GACGACGATCCGCGTT-1	0	0	0	0.0260551	0.0143476	0.0354282	0	0.0155551	0	0	0	0	0.908614	0	0	0	0	0	0	0
GACGCCGTAAAGGCTA-1	0	0	0	0	0.0162063	0.0446463	0	0.0125319	0	0	0	0	0.926616	0	0	0	0	0	0	0
GACGCTTGCTTCTAAA-1	0	0	0	0	0	0.0551606	0	0	0	0.0386025	0.0590061	0	0.833108	0.0141223	0	0	0	0	0	0
GACGGGTTGGCCCGTA-1	0	0	0	0.0170623	0.0314251	0.0628536	0	0	0	0.0130762	0	0	0.830238	0.0190866	0	0	0	0	0.0262586	0
GACGTGTAGGGATTAT-1	0	0	0	0	0	0	0	0	0	0	0	0	1	0	0	0	0	0	0	0
GACTAAGATCATGCAC-1	0	0	0	0	0.0489872	0.0113892	0	0	0	0	0	0	0.939624	0	0	0	0	0	0	0
GACTAAGTAGGCTCAC-1	0	0	0	0	0	0.0410419	0	0	0	0	0	0	0.898519	0.0604393	0	0	0	0	0	0
GACTGCGGCACGTGTA-1	0	0	0	0.0164657	0.025388	0.0440735	0	0	0	0	0	0	0.862562	0.0515108	0	0	0	0	0	0
GACTGCTGGTGAGAAA-1	0	0	0	0	0.0393124	0.0140146	0	0	0	0	0	0	0.946673	0	0	0	0	0	0	0
GAGAATCTCACGATCA-1	0	0	0	0.021098	0.0501527	0	0	0	0	0	0	0	0.928749	0	0	0	0	0	0	0
GAGACTGATGGGTAGA-1	0	0	0	0	0.0638215	0	0	0	0	0	0	0	0.915637	0	0	0.0205416	0	0	0	0
GAGACTTCGCGACCGA-1	0	0	0	0.0334972	0.0496237	0.0446937	0	0	0	0.160328	0	0	0.680521	0	0	0	0.0313367	0	0	0
GAGAGGGCGCGAGGTT-1	0.01004	0	0	0	0	0	0	0	0	0.309424	0.0332409	0	0.400739	0.166366	0	0	0.0619111	0	0.0182799	0
GAGAGGTGCATTCTGG-1	0	0	0	0	0.0248427	0.0282966	0	0	0	0	0	0	0.906032	0	0	0.0214347	0	0	0.0193937	0
GAGATCTGCTTGGCAT-1	0	0	0	0.0122599	0.0265197	0.052278	0	0	0	0	0	0	0.860423	0.0485193	0	0	0	0	0	0
GAGATCTGTCACTCCG-1	0	0	0	0	0	0.0351846	0	0	0	0	0.0127752	0	0.95204	0	0	0	0	0	0	0
GAGATCTTCCATGACA-1	0	0	0	0	0	0.019278	0	0.0275343	0	0	0.015613	0	0.920486	0	0	0.0170888	0	0	0	0
GAGATGGGAGTCGACA-1	0	0	0	0.0103437	0.0272057	0.0135009	0	0.0343181	0	0	0.0144321	0	0.790879	0.0776605	0	0	0	0	0.0316599	0
GAGCATCAACAACTTG-1	0	0	0	0	0.0594111	0	0	0	0	0	0	0	0.920436	0	0	0.0201531	0	0	0	0
GAGCGAGGGAGTACCG-1	0	0	0	0	0	0.0258942	0	0	0	0	0.0388913	0	0.935214	0	0	0	0	0	0	0
GAGCGGAATGCGGTGT-1	0	0	0	0	0.0438543	0	0	0	0	0	0	0	0.956146	0	0	0	0	0	0	0
GAGCTAAGGGCATATC-1	0	0	0	0	0.0660862	0	0	0	0	0	0	0	0.933914	0	0	0	0	0	0	0
GAGGAATATCTCTTTG-1	0	0	0	0	0.0526819	0	0	0	0	0	0	0	0.947318	0	0	0	0	0	0	0
GAGGAATGGAGAGGTT-1	0	0	0	0	0	0.0386629	0	0	0	0	0	0	0.961337	0	0	0	0	0	0	0
GAGGCTATCAAAGTCG-1	0	0	0	0	0	0.0454333	0	0	0	0	0	0	0.954567	0	0	0	0	0	0	0
GAGGGAGTCAGATCGC-1	0	0	0	0	0.0571318	0	0	0	0	0	0	0	0.942868	0	0	0	0	0	0	0
GAGGGTAGTAACAAAG-1	0	0	0	0	0.0385282	0.0147078	0	0	0	0	0	0	0.946764	0	0	0	0	0	0	0
GAGGTACGCGTGTCCC-1	0	0	0	0	0.139099	0	0	0	0	0	0	0	0.860901	0	0	0	0	0	0	0
GAGTAGATACTAGTTG-1	0	0	0	0	0.016052	0.0399503	0	0	0	0	0	0	0.943998	0	0	0	0	0	0	0
GAGTATGCCCGCCTTG-1	0	0	0	0.0285426	0	0.0678713	0	0.0457197	0	0.138102	0.0137294	0	0.647575	0	0	0	0.0584608	0	0	0
GAGTATGCGCGTGCAT-1	0	0	0	0	0.0536042	0.0298585	0	0	0	0	0	0	0.916537	0	0	0	0	0	0	0
GAGTCAGACCAGAATC-1	0	0	0	0	0.0199148	0.0733881	0	0	0	0	0	0	0.906697	0	0	0	0	0	0	0
GAGTCCGCTTACCGGA-1	0	0	0	0.040285	0.0256215	0.0234136	0	0	0	0	0	0	0.89916	0	0	0	0.0115198	0	0	0
GAGTCGACAGACCCTC-1	0	0	0	0	0	0.0202209	0	0	0	0	0	0	0.979779	0	0	0	0	0	0	0
GATACGATGGGAGTCA-1	0	0	0	0	0.0529764	0.04237	0	0.0151809	0	0	0	0	0.889473	0	0	0	0	0	0	0
GATAGAACCCGCTAGG-1	0	0	0	0	0.0696391	0	0	0	0	0	0	0	0.930361	0	0	0	0	0	0	0
GATAGGTAACGTTGAC-1	0	0	0	0.043663	0	0.104795	0	0	0	0.0179777	0	0	0.739652	0.0497667	0	0	0	0	0.0441458	0
GATAGTGCGAGTAAGT-1	0	0	0	0.055881	0.0215741	0	0	0	0	0	0	0	0.75993	0.0590432	0	0	0	0	0.103572	0
GATATCTCATGCAATA-1	0	0	0	0	0	0	0	0	0	0	0.0293511	0	0.970649	0	0	0	0	0	0	0
GATATGGATTACGCGG-1	0	0	0	0.0623555	0	0	0	0	0	0.134711	0.0472488	0	0.581478	0.0672818	0	0	0	0	0.106925	0
GATCAACATAAAGGGA-1	0	0	0	0.0249381	0.016795	0.0207802	0	0	0	0	0.0119672	0	0.925519	0	0	0	0	0	0	0
GATCATTCCAAACATT-1	0	0	0	0	0.056405	0	0	0	0	0	0	0	0.943595	0	0	0	0	0	0	0
GATCCCTTTATACTGC-1	0	0	0	0	0	0.0140803	0	0.016142	0	0	0.0344594	0	0.935318	0	0	0	0	0	0	0
GATCCTCGACACTGGC-1	0	0	0	0.0107081	0	0.0239505	0	0.0106545	0	0	0.0120322	0	0.930897	0	0	0	0.0117581	0	0	0
GATCGACACTATCTGA-1	0	0	0	0	0	0	0	0	0	0	0.0124242	0	0.987576	0	0	0	0	0	0	0
GATCGCGGGCTCTCCA-1	0	0	0	0	0.0771302	0	0	0.0264644	0	0	0	0	0.896405	0	0	0	0	0	0	0
GATCGGTGGCCATAAC-1	0	0	0	0	0	0.0150361	0	0	0	0	0.0272738	0	0.95769	0	0	0	0	0	0	0
GATCTGCTATCTAAGG-1	0	0	0	0.0592844	0	0.0366802	0	0	0	0	0	0	0.859864	0	0	0	0	0	0.0441718	0
GATCTTGGAGGGCATA-1	0	0	0	0	0.0219118	0.0121856	0	0	0	0.0417813	0.0139118	0	0.884242	0	0	0	0	0	0.0259671	0
GATCTTTGCAGGGTAT-1	0	0	0	0	0	0.0302906	0	0	0	0	0.0362451	0	0.933464	0	0	0	0	0	0	0
GATGACAAGTAGGGCA-1	0	0	0	0	0.0703828	0	0	0	0	0	0	0	0.929617	0	0	0	0	0	0	0
GATGCGTCCTGCATTC-1	0	0	0	0	0.076784	0	0	0	0	0	0	0	0.923216	0	0	0	0	0	0	0
GATGCTACAAGCGCCT-1	0	0	0	0	0	0.0528947	0	0	0	0	0.0234141	0	0.923691	0	0	0	0	0	0	0
GATGCTACCTTCGATG-1	0	0	0	0	0.0363654	0.0106881	0	0	0	0	0	0	0.952946	0	0	0	0	0	0	0
GATGCTGTATTTCATC-1	0	0	0	0	0	0.0397266	0	0.0215186	0	0	0	0	0.918904	0	0	0	0	0	0.0198503	0
GATGTTCAATCCACGA-1	0	0	0	0	0	0.0178751	0	0.0262135	0	0	0	0	0.955911	0	0	0	0	0	0	0
GATTACTGAATTTGGG-1	0.0432614	0	0.0314937	0	0	0	0	0	0	0.111659	0.0854258	0	0.72816	0	0	0	0	0	0	0
GATTCCCTTGTCGCAG-1	0	0	0	0	0.0194019	0.0544783	0	0	0	0	0	0	0.92612	0	0	0	0	0	0	0
GATTCCTATACGGCGC-1	0	0	0	0	0	0	0	0.0185429	0	0	0.045163	0	0.710096	0.202975	0.0232229	0	0	0	0	0
GATTCGACGGTTCACG-1	0	0	0	0.011666	0.0223597	0.0804189	0	0	0	0.0630755	0	0	0.82248	0	0	0	0	0	0	0
GCAAACCCTACATTAT-1	0	0	0	0.0110673	0.0231942	0.0363399	0	0.0329745	0	0	0	0	0.896424	0	0	0	0	0	0	0
GCAAACCTTGGCCATA-1	0	0	0	0.0374667	0.0688971	0.0124092	0	0	0	0	0	0	0.845116	0	0	0	0.0361105	0	0	0
GCAAATATTACGCTTT-1	0	0	0	0	0	0.0450647	0	0	0	0.0584169	0.0218438	0	0.782798	0.0619398	0	0	0	0	0.0299369	0
GCAACCACGGCCGCGT-1	0	0	0	0.0763112	0	0	0	0	0	0	0.0667503	0	0.635959	0.108176	0	0	0	0	0.112804	0
GCAAGAATTCCTTGGC-1	0	0	0	0	0.0998167	0	0	0	0	0	0	0	0.900183	0	0	0	0	0	0	0
GCAAGTGCACAGAGAA-1	0	0	0	0	0.036632	0.0196988	0	0	0	0	0	0	0.866088	0.077581	0	0	0	0	0	0
GCAAGTGTAAAGCATG-1	0	0	0	0.0148154	0.0235492	0.0262083	0	0	0	0	0	0	0.935427	0	0	0	0	0	0	0
GCACAAGTGTCGGAAG-1	0	0	0	0	0	0	0	0	0	0	0.0182687	0	0.905552	0.0504257	0	0	0	0	0.025754	0
GCACACGCCCATGGTC-1	0	0	0	0.0301641	0	0.0121334	0	0.0353442	0	0	0.0145078	0	0.852499	0.0371852	0	0	0.0181662	0	0	0
GCACGCCTACTTAGAT-1	0	0	0	0.0229007	0.0419917	0	0	0	0	0.0415626	0	0	0.777975	0	0	0	0.0328196	0	0.0827499	0
GCACTGCCTACCTTTA-1	0	0	0	0	0.108736	0	0	0	0	0	0	0	0.891264	0	0	0	0	0	0	0
GCAGATTAGGGATATC-1	0	0	0	0	0.0710281	0.0220094	0	0	0	0	0	0	0.906962	0	0	0	0	0	0	0
GCAGCACACAGCCCAG-1	0	0	0	0.0400933	0	0.0415729	0	0	0	0.0626121	0	0	0.7341	0.0733071	0	0	0	0	0.0483143	0
GCAGGACTATAGAATA-1	0	0	0	0.0342161	0	0.0129916	0	0	0	0	0.0947866	0	0.858006	0	0	0	0	0	0	0
GCATACGAGGTCTTTA-1	0	0	0	0	0.0237184	0.0236487	0	0	0	0	0	0	0.952633	0	0	0	0	0	0	0
GCATTCGAAATGAACA-1	0	0	0	0.0560842	0	0	0	0	0	0.070805	0.0534614	0	0.638545	0.0632993	0	0	0.0243109	0	0.093494	0
GCATTGTAATTCATAT-1	0	0	0	0	0.0390302	0.0335487	0	0	0	0	0	0	0.927421	0	0	0	0	0	0	0
GCCACAATTTAAGGAC-1	0	0	0	0	0	0.0505623	0	0	0	0	0.0462806	0	0.903157	0	0	0	0	0	0	0
GCCATCGAGCTGCGTG-1	0	0	0	0.100606	0.0293836	0	0	0.118033	0	0	0.0320179	0	0.510251	0.0937951	0	0	0.0503427	0	0.0655711	0
GCCCAGTTGGTATGCC-1	0	0	0	0	0	0.0268247	0	0	0	0	0.0454031	0	0.927772	0	0	0	0	0	0	0
GCCCGATCTGTGGTCG-1	0	0	0	0.0961109	0.0225529	0	0	0	0	0	0	0	0.532038	0.18383	0	0	0.0138151	0	0.151653	0
GCCCGCGCGTAAACGG-1	0	0	0	0.0533197	0	0.0403527	0	0	0	0.131168	0.0464219	0	0.452084	0.136149	0	0.0306063	0	0	0.109899	0
GCCCGCGCGTTTGACA-1	0	0.0157426	0	0	0	0.0147609	0	0	0	0	0.0621001	0	0.867591	0	0	0.0398055	0	0	0	0
GCCCGTAATACCTTCT-1	0	0	0	0.0154545	0	0.0303486	0	0	0	0	0.0186676	0	0.935529	0	0	0	0	0	0	0
GCCGAAATTCCTACGT-1	0	0	0	0.0202537	0.0249102	0.0403638	0	0.0441086	0	0	0.0102051	0	0.860159	0	0	0	0	0	0	0
GCCGACCCACGACTGC-1	0	0	0	0	0.0590194	0.0236745	0	0	0	0	0	0	0.917306	0	0	0	0	0	0	0
GCCGATTGGCCAAGCT-1	0	0	0	0	0.0727128	0.0477468	0	0	0	0	0	0	0.87954	0	0	0	0	0	0	0
GCCGCATTAGTCCGGC-1	0	0	0	0	0	0.0376754	0	0	0	0	0.0156942	0	0.94663	0	0	0	0	0	0	0
GCCGCTTGTGAGAAAC-1	0	0	0	0.0221604	0	0.0410921	0	0	0	0.0233216	0.0305926	0	0.808455	0.0743782	0	0	0	0	0	0
GCCGGGTTAGGGTCGC-1	0	0	0	0.0114584	0.043924	0.0194177	0	0	0	0	0	0	0.9252	0	0	0	0	0	0	0
GCCGGTCGTATCTCTC-1	0	0	0	0	0.10878	0	0	0	0	0	0	0	0.89122	0	0	0	0	0	0	0
GCCGTCGGTTTCGGGC-1	0	0	0	0	0.116804	0	0	0	0	0	0	0	0.883196	0	0	0	0	0	0	0
GCCTAGCGATCTGACC-1	0	0.0201049	0	0.0119981	0.0345336	0.0396275	0	0	0.021944	0	0.0205172	0	0.837794	0.0134804	0	0	0	0	0	0
GCCTATTCCGATATAG-1	0	0	0	0	0.0478572	0	0	0	0	0	0	0	0.952143	0	0	0	0	0	0	0
GCCTCTATACATAGCA-1	0	0	0	0	0.056791	0	0	0	0	0	0	0	0.943209	0	0	0	0	0	0	0
GCCTTCAGCCCTACCG-1	0	0	0	0	0	0.0390504	0	0	0	0	0.0300627	0	0.930887	0	0	0	0	0	0	0
GCGAAGCCATACCCGT-1	0	0	0	0	0	0.0238904	0	0	0	0	0	0	0.97611	0	0	0	0	0	0	0
GCGACCCAACCATCTG-1	0	0	0	0	0.0601198	0	0	0	0	0	0	0	0.93988	0	0	0	0	0	0	0
GCGACGATAGTTGTAC-1	0	0	0	0.0763751	0.0214092	0.050846	0	0.0355723	0	0.0326349	0.0141707	0.0221356	0.720467	0	0	0	0	0	0.026389	0
GCGAGGCCCGAGCAGA-1	0	0	0	0	0.0895132	0	0	0	0	0	0	0	0.910487	0	0	0	0	0	0	0
GCGAGTTCTGCAAAGA-1	0	0	0	0	0.0183296	0.0291098	0	0	0	0	0	0	0.952561	0	0	0	0	0	0	0
GCGATTGTTAACGTTA-1	0.047123	0	0	0	0	0.0392062	0	0	0	0	0	0	0.674883	0.110483	0	0.0119492	0.0531095	0	0.0632462	0
GCGCCGTTCCACGATA-1	0	0	0	0	0.0217634	0.0300919	0	0	0	0	0	0	0.948145	0	0	0	0	0	0	0
GCGCGGTCTAGTAACT-1	0	0	0	0	0.0679442	0	0	0	0	0	0	0	0.932056	0	0	0	0	0	0	0
GCGCTAATTGAATAGA-1	0.0202112	0	0	0.0219774	0	0.026915	0	0	0	0.358677	0.0274186	0	0.422767	0.0570239	0	0	0.0282182	0	0.036792	0
GCGCTATGCCGAGGCA-1	0.0553698	0	0	0.0427149	0	0.0488215	0	0	0	0.0706936	0.0144179	0	0.692556	0.02922	0	0	0	0	0.0462065	0
GCGGAGAAACTTCGCA-1	0	0	0	0.0300231	0.0638307	0	0	0	0	0	0	0	0.906146	0	0	0	0	0	0	0
GCGGAGAGGGAGAACG-1	0	0	0	0	0	0.0329058	0	0.0361246	0	0.183482	0.0326203	0	0.596185	0	0	0	0.0538442	0	0.0648386	0
GCGGCTCTGACGTACC-1	0.0338399	0	0	0	0	0	0	0	0	0.0448522	0.0553294	0	0.56594	0.0925262	0.0455989	0.131191	0	0	0.0307219	0
GCGGGAACCAGGCCCT-1	0	0	0	0	0	0.0258417	0	0	0	0	0.025891	0	0.933314	0	0	0.0149531	0	0	0	0
GCGGGCGAGCCTTACC-1	0	0	0	0.0221193	0.0165385	0.0448334	0	0.0341738	0	0.013909	0.010753	0	0.831744	0	0	0	0	0	0.0259289	0
GCGGTTCCCTATCATG-1	0.0203851	0	0	0.0180149	0	0	0	0	0	0.378727	0.0238307	0	0.299117	0.0676927	0	0	0.155804	0	0.036429	0
GCGTCCCTAAGACATA-1	0	0	0	0	0.116316	0	0	0	0	0	0	0	0.883684	0	0	0	0	0	0	0
GCGTCGAAATGTCGGT-1	0	0	0	0	0	0.0515404	0	0	0	0	0	0	0.94846	0	0	0	0	0	0	0
GCGTCGCCAGGGTGAT-1	0	0	0	0.0369774	0.0448488	0	0	0	0	0	0	0	0.821457	0.0279643	0	0	0.0337448	0	0.0350081	0
GCGTCTCTGCATTGGG-1	0	0	0	0.0355464	0	0	0	0	0	0.20675	0.108977	0	0.424287	0.137085	0	0	0.0669718	0	0.020383	0
GCGTTATATTTGGAAC-1	0	0	0	0.0146102	0	0.0133214	0	0	0	0	0.0303527	0	0.941716	0	0	0	0	0	0	0
GCTAAGTAGTTTCTCT-1	0	0	0	0	0.0224062	0.0254063	0	0	0	0	0	0	0.952188	0	0	0	0	0	0	0
GCTAATACCGAATGCC-1	0	0	0	0	0.0186117	0.0281135	0	0	0	0	0	0	0.953275	0	0	0	0	0	0	0
GCTACAGTACGGACCG-1	0	0	0	0	0.0912101	0	0	0	0	0	0	0	0.90879	0	0	0	0	0	0	0
GCTACGACTTATTGGG-1	0	0	0	0.0256581	0.0146963	0.0425935	0	0	0	0.0384891	0	0	0.867972	0	0	0	0	0	0.0105916	0
GCTAGCTTGAATAGCT-1	0	0	0	0.027398	0.0203202	0.0456986	0	0.0127892	0	0.0271604	0	0	0.866634	0	0	0	0	0	0	0
GCTAGTAGAGCTTGTA-1	0	0	0	0	0	0.0448578	0	0	0	0	0	0	0.955142	0	0	0	0	0	0	0
GCTATCATACTCATGG-1	0	0	0	0	0.0880458	0	0	0	0	0	0	0	0.911954	0	0	0	0	0	0	0
GCTCAATCCGTTTATT-1	0	0	0	0	0	0.0691387	0	0	0	0	0	0	0.930861	0	0	0	0	0	0	0
GCTCAATGTAATACCG-1	0	0	0	0.0280428	0.0166662	0.0361225	0	0	0.0146974	0	0	0	0.884354	0	0	0	0	0	0.0201167	0
GCTCCATGCAAAGCAA-1	0	0	0	0	0.0980859	0	0	0	0	0	0	0	0.901914	0	0	0	0	0	0	0
GCTCCTGACATACTGG-1	0	0	0	0	0.118479	0	0	0	0	0	0	0	0.881521	0	0	0	0	0	0	0
GCTCTAAACCCTGACG-1	0	0	0	0.0203034	0	0.0367867	0	0	0	0	0.0240254	0	0.882831	0.0185274	0	0.0175258	0	0	0	0
GCTCTATGTTACGTGC-1	0	0	0	0	0	0.0264357	0	0	0	0	0.0344883	0	0.939076	0	0	0	0	0	0	0
GCTCTCGGGTACCGAA-1	0	0	0	0	0.0278621	0.0512025	0	0	0	0	0	0	0.920935	0	0	0	0	0	0	0
GCTCTTTCCGCTAGTG-1	0	0	0	0.0206409	0.0184942	0.0180006	0	0	0	0	0	0	0.942864	0	0	0	0	0	0	0
GCTGAGGCGTGAGTAT-1	0	0	0	0	0.0279385	0.0335142	0	0	0	0	0.0117007	0	0.926847	0	0	0	0	0	0	0
GCTGCACGGTTTCTTA-1	0	0	0	0	0	0.0270474	0	0	0	0.0169315	0.0276861	0	0.928335	0	0	0	0	0	0	0
GCTGCTAAGTAGTCGA-1	0	0	0	0.0201037	0.0388896	0.0300684	0	0.0315115	0	0	0	0	0.879427	0	0	0	0	0	0	0
GCTGCTACTGCGTAGC-1	0	0	0	0	0	0.0274298	0	0.0107598	0	0	0.0482541	0	0.838104	0.0231726	0	0.0294634	0.0228159	0	0	0
GCTGCTCTCCGGACAC-1	0	0	0	0	0	0.0577107	0	0	0	0.0184236	0	0	0.923866	0	0	0	0	0	0	0
GCTGGCATATTCACCT-1	0	0	0	0.0292189	0	0.0196517	0	0	0	0	0.0229455	0	0.723993	0.143978	0	0	0	0	0.0602123	0
GCTGGCGGCGCATGCT-1	0	0	0	0.0517992	0.0540457	0	0	0	0	0	0	0	0.726339	0.0985727	0	0	0	0	0.0692436	0
GCTGTATTACTGGCCC-1	0	0	0	0	0	0.0268619	0	0	0	0	0.0778542	0	0.895284	0	0	0	0	0	0	0
GCTTCCGTCCCTAGAC-1	0	0	0	0.0159777	0.0295026	0.020848	0	0	0	0	0	0	0.933672	0	0	0	0	0	0	0
GCTTGATGATAATCAG-1	0	0	0	0	0.0398561	0.0156763	0	0	0	0	0	0	0.944468	0	0	0	0	0	0	0
GGAACCGTGTAAATTG-1	0	0	0	0.0559665	0	0	0	0.110351	0	0.47068	0.070418	0	0.0181851	0.128462	0	0	0.098496	0	0.0474421	0
GGAATGCGCTAGCGTG-1	0	0	0	0	0.0818835	0	0	0	0	0	0	0	0.918117	0	0	0	0	0	0	0
GGACAAGTTGCAGTGA-1	0	0	0	0	0.0275681	0.024535	0	0.0292474	0	0	0.02033	0	0.898319	0	0	0	0	0	0	0
GGACCAACAGGATAAC-1	0	0	0	0	0.0458073	0.0198627	0	0	0	0	0	0	0.93433	0	0	0	0	0	0	0
GGACCTCTAGGCCGCC-1	0	0	0	0	0.088727	0	0	0	0	0	0	0	0.911273	0	0	0	0	0	0	0
GGACTCGACAGCGCAT-1	0	0	0	0.0113822	0.0325719	0.0164881	0	0	0	0	0	0	0.939558	0	0	0	0	0	0	0
GGACTCGTGAGTGGTC-1	0	0	0	0	0.0396963	0.0210473	0	0	0	0	0	0	0.939256	0	0	0	0	0	0	0
GGAGAAGTCATTGGCA-1	0	0	0	0	0.0423024	0.0309256	0	0	0	0	0	0	0.867134	0.0346656	0	0.0249723	0	0	0	0
GGAGACGACACCTTTG-1	0	0	0	0.0399717	0	0.0596552	0	0.0325402	0	0.0172553	0.0109039	0	0.711373	0.0350044	0	0	0	0	0.0932967	0
GGAGCACCAAGAACTA-1	0	0	0	0	0.0245129	0.0269863	0	0	0	0	0	0	0.948501	0	0	0	0	0	0	0
GGAGCGAGGCCTACTT-1	0	0	0	0	0.101607	0	0	0	0	0	0	0	0.898393	0	0	0	0	0	0	0
GGAGGGCTTGGTTGGC-1	0	0	0	0	0.0529794	0	0	0	0	0	0	0	0.947021	0	0	0	0	0	0	0
GGAGTGCCGCCCTGGA-1	0	0	0	0	0.0406788	0.0523405	0	0	0	0	0	0	0.892639	0	0	0.0143414	0	0	0	0
GGATCCGGAATATACT-1	0	0	0	0	0.0724777	0	0	0	0	0	0	0	0.927522	0	0	0	0	0	0	0
GGATCTTACTGCCCTT-1	0	0	0	0.0120056	0.0427908	0.0127791	0	0	0	0	0	0	0.87518	0.0185897	0	0	0	0	0.0386548	0
GGATGACGCGAGTTTA-1	0	0	0	0	0.0208084	0.0257411	0	0	0	0	0	0	0.95345	0	0	0	0	0	0	0
GGATGCTGGCGTTCCT-1	0	0	0	0	0.101441	0	0	0	0	0	0	0	0.898559	0	0	0	0	0	0	0
GGATTTCACTTCTATA-1	0	0	0	0	0.0916147	0	0	0	0	0	0	0	0.908385	0	0	0	0	0	0	0
GGCAAAGGCGCCAATA-1	0	0	0	0.0687177	0.025843	0.0486743	0	0	0	0	0	0	0.815748	0.0112089	0	0	0	0	0.0298077	0
GGCAAATTACTTTACT-1	0	0	0	0	0.0129688	0.0367117	0	0.0115797	0	0	0	0	0.93874	0	0	0	0	0	0	0
GGCAAGCCCATAGTGG-1	0	0	0	0	0.0816876	0.0110303	0	0	0	0	0.0129478	0	0.894334	0	0	0	0	0	0	0
GGCAAGGCGAAATAGC-1	0	0	0	0.0378128	0.0273884	0.0338086	0	0	0	0	0	0	0.87901	0	0	0	0	0	0.0219798	0
GGCAATAGTCAATGAG-1	0	0	0	0	0	0.0498151	0	0	0	0	0.0117503	0	0.938435	0	0	0	0	0	0	0
GGCACTCCACTGGGCA-1	0	0	0	0	0.0129328	0.0298681	0	0	0	0	0	0	0.957199	0	0	0	0	0	0	0
GGCATACAGGTAGCGG-1	0	0	0	0	0	0.0523947	0	0.011029	0	0	0.0147902	0	0.921786	0	0	0	0	0	0	0
GGCCCTCACCCACTTA-1	0	0	0	0	0.0439615	0	0	0	0	0	0	0	0.956039	0	0	0	0	0	0	0
GGCCGAGACTCTGGTG-1	0	0	0	0.0649529	0	0	0	0	0	0	0	0	0.822059	0	0	0	0	0	0.112988	0
GGCCGTTTGGGTTTCA-1	0	0	0	0	0.0180752	0.0317057	0	0	0	0	0	0	0.950219	0	0	0	0	0	0	0
GGCCTGCTCTGATGTT-1	0	0	0	0	0.112872	0	0	0	0	0	0	0	0.887128	0	0	0	0	0	0	0
GGCCTTTGCAACTGGC-1	0	0.0149266	0	0	0	0	0	0	0	0	0.0594579	0	0.925615	0	0	0	0	0	0	0
GGCGCAGGACATCTTC-1	0	0	0	0.0440403	0	0.0145446	0	0.124459	0	0	0.0729296	0	0.677373	0.0471258	0	0	0	0	0.0195285	0
GGCGCATGAATTGATG-1	0	0	0	0	0	0.0516863	0	0	0	0	0	0	0.948314	0	0	0	0	0	0	0
GGCGCGTTCGAGTTTA-1	0	0	0	0.0321753	0.0477811	0	0	0.0155309	0.0242064	0.0136658	0	0	0.842999	0	0	0	0.0236412	0	0	0
GGCGGAGTAATATTAG-1	0	0	0	0	0	0.0406394	0	0	0	0	0	0	0.959361	0	0	0	0	0	0	0
GGCGGTAGGATCATTG-1	0	0	0	0	0	0.0488921	0	0	0	0	0	0	0.951108	0	0	0	0	0	0	0
GGCGTCCTATCCGCTG-1	0	0	0	0	0	0.0124484	0	0	0	0	0.023745	0	0.741842	0.221965	0	0	0	0	0	0
GGCTACTATACACTCC-1	0	0	0	0	0.0989115	0.0608592	0	0	0	0	0	0	0.840229	0	0	0	0	0	0	0
GGCTATTAAGTTGTAT-1	0	0	0	0.013025	0	0.0471259	0	0	0	0	0.0165041	0	0.69903	0.224315	0	0	0	0	0	0
GGCTCCTCCACCTGTT-1	0	0	0	0	0.0464993	0	0	0	0	0	0	0	0.953501	0	0	0	0	0	0	0
GGCTCGTGCCACCAGC-1	0	0	0	0	0.0511097	0.0365552	0	0	0	0	0	0	0.912335	0	0	0	0	0	0	0
GGCTCTGCTCCAACGC-1	0.0653446	0	0	0.0255766	0	0.0150548	0	0	0	0.0697726	0.052379	0	0.542782	0.0789344	0	0.0468347	0	0	0.103321	0
GGCTGAAATAGCAAAG-1	0	0	0	0.0983882	0	0.0299787	0	0	0	0.0323992	0.0247448	0	0.648269	0.0784839	0	0.0131506	0	0	0.0745854	0
GGCTTTCAATAAGGGT-1	0.014979	0	0	0.0252222	0.0134717	0.018761	0	0	0	0.0493923	0.0397326	0	0.748415	0.0461621	0	0	0.0241362	0	0.0197276	0
GGGAACGGGAGGTTAG-1	0.0449463	0	0	0	0	0.0152425	0	0	0	0.313681	0.0262134	0	0.470134	0.0271444	0	0.0165271	0	0	0.0861112	0
GGGAACGGTTTCAGAT-1	0	0	0	0	0.0310531	0.017147	0	0	0	0	0	0	0.9518	0	0	0	0	0	0	0
GGGACCCGTATATCTT-1	0	0	0	0	0.0370522	0.057483	0	0	0	0.0247005	0	0	0.880764	0	0	0	0	0	0	0
GGGACTGCATAGATAG-1	0	0	0	0	0	0.0557328	0	0	0	0	0	0	0.944267	0	0	0	0	0	0	0
GGGAGAACTCACAGTA-1	0	0	0	0	0	0.0139418	0	0	0	0.0359772	0	0	0.950081	0	0	0	0	0	0	0
GGGAGGATGCCCGAAA-1	0	0	0	0	0.0859181	0	0	0	0	0	0.0171834	0	0.896899	0	0	0	0	0	0	0
GGGAGTTAATGAGGCG-1	0	0.014307	0	0	0.0205361	0.0246689	0	0	0	0	0.0134021	0	0.927086	0	0	0	0	0	0	0
GGGATGGTCGTAACCG-1	0	0	0	0	0.0285168	0.0779682	0	0	0	0.0411802	0	0	0.852335	0	0	0	0	0	0	0
GGGCACGTAGTACTGT-1	0	0	0	0	0.0398097	0	0	0	0	0	0	0	0.96019	0	0	0	0	0	0	0
GGGCAGAGCAATCGTT-1	0	0	0	0.030626	0.0223835	0	0	0.0128814	0	0	0	0	0.82285	0.0117615	0	0	0.0855526	0	0.0139452	0
GGGCCCGTCTTAAACA-1	0	0	0	0.0398231	0.0107668	0.0372268	0	0	0	0	0	0	0.833437	0.0184765	0	0	0	0	0.0602695	0
GGGCCCTACGAAAGGG-1	0	0	0	0	0.0449165	0.0278138	0	0	0	0	0	0	0.906103	0	0	0.0211666	0	0	0	0
GGGCCCTTATCTATAC-1	0	0	0	0	0.118095	0	0	0	0	0	0	0	0.881905	0	0	0	0	0	0	0
GGGCGATATGTGTGAA-1	0	0	0	0	0.102195	0	0	0	0	0	0	0	0.897805	0	0	0	0	0	0	0
GGGCGGCAAATGAATT-1	0	0	0	0	0	0.0232027	0	0	0	0.357925	0.0432087	0	0.322289	0.0857656	0	0.0131188	0.0269	0	0.127591	0
GGGCGGGTTCCCTACG-1	0	0	0	0	0	0	0	0	0	0	0.0489935	0	0.951007	0	0	0	0	0	0	0
GGGCGTACATTTATAT-1	0	0	0	0	0.0341393	0	0	0	0	0	0	0	0.965861	0	0	0	0	0	0	0
GGGCGTCACCACGTAA-1	0.0457435	0	0	0.0399803	0.0117008	0.0379507	0	0.0104304	0	0.294267	0	0	0.505051	0	0	0	0.0548763	0	0	0
GGGCTATGATCGATGG-1	0	0	0	0	0.0281735	0.0135513	0	0	0	0	0	0	0.958275	0	0	0	0	0	0	0
GGGCTGCCTAGGGCGA-1	0	0	0	0.0360457	0	0.037221	0	0	0	0.175815	0.0332381	0	0.67745	0.0108606	0	0	0.0159409	0	0.0134288	0
GGGCTGGTTAGTCGCG-1	0	0	0	0	0.0295009	0.04383	0	0	0	0	0	0	0.926669	0	0	0	0	0	0	0
GGGTACTTCATGAACT-1	0.0255185	0	0	0	0	0	0	0	0	0.0710117	0.0391023	0	0.779399	0.0599061	0.0250622	0	0	0	0	0
GGGTATGTATGCACTT-1	0.0268894	0	0	0.0341326	0	0.0132937	0	0	0	0	0.0473044	0	0.748344	0.0982808	0	0	0	0	0.031755	0
GGGTCACCGTGACGGT-1	0	0	0	0	0.0207092	0.0647589	0	0	0	0	0.0143379	0	0.900194	0	0	0	0	0	0	0
GGGTCAGGAGCTAGAT-1	0	0	0	0	0.0464844	0.0254473	0	0	0	0	0	0	0.928068	0	0	0	0	0	0	0
GGGTGACACCTTAACT-1	0	0	0	0.0126451	0.0239484	0	0	0.0778118	0	0.0929794	0	0	0.760419	0	0	0	0	0	0.0321965	0
GGGTGTTTCAGCTATG-1	0	0	0	0.16606	0	0	0	0	0	0	0	0	0.486749	0.0694585	0	0	0	0	0.277733	0
GGGTTAACATTTGAGT-1	0	0	0	0.033691	0.0240515	0.0455559	0	0.0121089	0	0	0	0	0.805019	0.0561246	0	0	0	0	0.0234489	0
GGTACAAACATGCTAT-1	0	0	0	0	0.0104976	0.036637	0	0.0598276	0	0	0	0	0.893038	0	0	0	0	0	0	0
GGTACATCTGGGACGA-1	0	0	0	0	0.0335853	0.0176576	0	0	0	0	0	0	0.948757	0	0	0	0	0	0	0
GGTAGAAGACCGCCTG-1	0	0	0	0	0.0241933	0.0145326	0	0.0323439	0	0	0	0	0.92893	0	0	0	0	0	0	0
GGTAGACCGTTGGGCG-1	0	0	0	0.0116765	0.0202924	0.0356674	0	0	0	0.0123088	0	0	0.920055	0	0	0	0	0	0	0
GGTATTGCCGAGTTTA-1	0	0	0	0	0.0555563	0	0	0	0	0	0	0	0.944444	0	0	0	0	0	0	0
GGTCAGTGGGTCCCAC-1	0	0	0	0.0553137	0.0174747	0.0113756	0	0.0222372	0	0	0	0	0.825062	0.0469516	0	0	0	0	0.0215852	0
GGTCGGTCGTCCACAG-1	0	0	0	0	0.0172264	0.0458836	0	0	0	0	0	0	0.93689	0	0	0	0	0	0	0
GGTCTCTGAATGGACT-1	0	0	0	0.0440258	0.0368472	0.0281074	0	0	0	0	0	0	0.862747	0	0	0.016442	0.0118309	0	0	0
GGTCTGAGAATCTGGA-1	0	0	0	0	0.0216094	0.0308146	0	0	0	0	0	0	0.947576	0	0	0	0	0	0	0
GGTCTTGAGCGCTCTT-1	0	0	0	0.055284	0.0318188	0.0198191	0	0	0	0	0	0	0.803041	0.060886	0	0	0	0	0.0291509	0
GGTGAAGTACAGGGAT-1	0	0	0	0	0	0.021813	0	0	0.0209232	0	0.0798738	0	0.87739	0	0	0	0	0	0	0
GGTGATAAGGAGCAGT-1	0	0	0	0.0246543	0	0.0304772	0	0.0374307	0	0	0	0	0.907438	0	0	0	0	0	0	0
GGTGCATAAATGATTA-1	0	0	0	0	0.0489106	0.0196142	0	0	0	0	0.0142004	0	0.917275	0	0	0	0	0	0	0
GGTGCGGATAAGTGGC-1	0	0	0	0	0.0300457	0.0423005	0	0	0	0	0	0	0.927654	0	0	0	0	0	0	0
GGTGCTGATCACAAAG-1	0.0205124	0	0	0.0252841	0	0	0	0	0	0	0.0517081	0	0.737935	0.10733	0	0.0105609	0	0	0.0466694	0
GGTGCTGGTACACATT-1	0	0	0	0	0.014199	0.0232623	0	0	0	0	0.0223257	0	0.927003	0	0	0	0	0	0.0132097	0
GGTGTAAATCGATTGT-1	0	0	0	0	0.105044	0	0	0	0	0	0	0	0.894956	0	0	0	0	0	0	0
GGTGTAGGTAAGTAAA-1	0	0	0	0	0.082073	0	0	0	0	0	0	0	0.917927	0	0	0	0	0	0	0
GGTTACCACCCTCGGG-1	0	0	0	0	0.0136807	0.0548598	0	0	0	0	0	0	0.931459	0	0	0	0	0	0	0
GGTTAGGCTTGGAGAA-1	0	0	0	0	0	0.0358897	0	0	0	0	0.0735349	0	0.890575	0	0	0	0	0	0	0
GGTTAGTTACGGCGCC-1	0.0125832	0	0	0	0	0.0161273	0	0.0451369	0	0	0.0206611	0	0.892029	0.0134621	0	0	0	0	0	0
GGTTGTGTAGCCTGGC-1	0	0	0	0.0464954	0	0.0295421	0	0.0127479	0	0	0.0289111	0	0.836513	0.0122124	0	0	0	0	0.0335781	0
GGTTTAATTACCATCG-1	0	0	0	0	0.0719285	0	0	0	0	0	0	0	0.928072	0	0	0	0	0	0	0
GGTTTACAATCTCAAT-1	0	0	0	0.0123638	0	0.0560719	0	0	0	0	0.021337	0	0.910227	0	0	0	0	0	0	0
GTAACTGCCCAAGGAG-1	0	0	0	0	0.0517478	0.0115124	0	0	0	0	0	0	0.93674	0	0	0	0	0	0	0
GTAAGCGGGCAGTCAG-1	0	0	0	0	0	0.0459693	0	0.011958	0	0	0	0	0.942073	0	0	0	0	0	0	0
GTAAGTAGGGTATACC-1	0	0	0	0	0	0.0247555	0	0.016364	0	0	0.0141074	0	0.919018	0	0	0.0257546	0	0	0	0
GTACACTTACCTGAAG-1	0	0	0	0	0	0.0598358	0	0	0	0	0	0	0.940164	0	0	0	0	0	0	0
GTACGAGATTGCGACA-1	0	0	0	0.0866761	0.0173988	0	0	0	0	0	0	0	0.729323	0.0729437	0	0	0	0	0.0936588	0
GTACGCTTCATTGCAC-1	0	0	0	0.0189835	0.0288121	0	0	0	0	0.020708	0	0	0.861386	0.0370241	0	0	0.0137766	0	0.01931	0
GTACGTTTGCCCGTCA-1	0	0	0	0.0227658	0.0138796	0.0447218	0	0.0125533	0	0	0	0	0.887627	0.0184531	0	0	0	0	0	0
GTACTCCCTTATCGCT-1	0	0	0.0510846	0	0	0.0241568	0	0.054441	0.0123238	0	0.10135	0	0.717898	0	0.0387453	0	0	0	0	0
GTACTGGAGTTAGACC-1	0	0	0	0	0.0516746	0	0	0	0	0	0	0	0.948325	0	0	0	0	0	0	0
GTAGACACGCCTGACT-1	0	0	0	0.0232012	0.0468631	0.0241838	0	0	0	0	0	0	0.832956	0.034076	0	0	0	0	0.0387195	0
GTAGAGGGAGACAAGT-1	0	0	0	0.0948833	0.048504	0	0	0	0	0.310603	0.015896	0	0.530113	0	0	0	0	0	0	0
GTAGCCAAACATGGGA-1	0	0	0	0.0146601	0	0.0313267	0	0	0	0	0	0	0.928588	0	0	0	0	0	0.0254253	0
GTAGCGGCTATACACT-1	0	0	0	0	0.0298944	0.0218377	0	0	0	0	0	0	0.935822	0	0	0	0.0124462	0	0	0
GTAGCTCCGGGAGGCT-1	0	0	0	0	0.0550596	0.0220683	0	0	0	0	0	0	0.911652	0	0	0.0112198	0	0	0	0
GTAGTCGCGGGAATCA-1	0	0	0	0	0.0211761	0.0175439	0	0	0	0	0	0	0.96128	0	0	0	0	0	0	0
GTAGTTCGAAGGCGAA-1	0	0	0	0	0.0270816	0.0147258	0	0	0	0	0	0	0.958193	0	0	0	0	0	0	0
GTATAGGACTCAGTAG-1	0	0	0	0	0	0.0473339	0	0.0111152	0	0	0.0495559	0	0.891995	0	0	0	0	0	0	0
GTATCAGCTTGGGTTC-1	0	0	0	0	0.0971905	0	0	0	0	0	0	0	0.90281	0	0	0	0	0	0	0
GTATCTTTCATAACCA-1	0	0	0	0.0522128	0.0180176	0.0353964	0	0	0	0.0913496	0	0	0.690943	0.0218105	0	0	0	0	0.0902699	0
GTATTCTGAGAAACGA-1	0	0	0	0.0138703	0	0.0605502	0	0.0220377	0	0	0.0365279	0	0.867014	0	0	0	0	0	0	0
GTCACAAAGTTTCCAA-1	0	0	0	0	0	0.0356914	0	0	0	0	0	0	0.964309	0	0	0	0	0	0	0
GTCACTCTCCAAATCT-1	0	0	0	0	0.075281	0	0	0	0	0	0	0	0.924719	0	0	0	0	0	0	0
GTCAGAATAGTCTATG-1	0	0	0	0	0	0.0308435	0	0	0	0	0.0156137	0	0.793939	0.114976	0	0	0.0446276	0	0	0
GTCAGTTTGGTAGTCG-1	0	0	0	0	0	0.073319	0	0	0	0	0.0161107	0	0.666815	0.0520127	0	0	0.126227	0	0.0655158	0
GTCATGCACCTCCGTT-1	0	0	0	0	0.0150094	0.0463448	0	0	0	0.0174031	0	0	0.921243	0	0	0	0	0	0	0
GTCATGGACATGACTA-1	0	0	0	0.0369429	0	0.0447001	0	0	0	0	0	0	0.862653	0.0557039	0	0	0	0	0	0
GTCATTAGAGCGAACG-1	0	0	0	0	0	0.0456602	0	0.0145021	0	0	0	0	0.939838	0	0	0	0	0	0	0
GTCATTGCATTGACCC-1	0	0	0	0	0	0.0420063	0	0	0	0	0.0466723	0	0.911321	0	0	0	0	0	0	0
GTCCAATATTTAGCCT-1	0	0	0	0	0	0.0594344	0	0	0	0	0	0	0.850343	0.0404769	0	0	0	0	0.0497457	0
GTCCAGGCACGTGTGC-1	0	0	0	0	0.0261477	0.0308897	0	0	0	0	0	0	0.942963	0	0	0	0	0	0	0
GTCCCAACGTAAAGTA-1	0.0157827	0	0	0.0181321	0	0.0407023	0	0	0	0	0.0157514	0	0.861542	0.0340653	0	0	0	0	0.0140244	0
GTCCGAGAGCAATCAT-1	0	0	0	0.058795	0.0209444	0.0425109	0	0	0	0.0821162	0	0	0.753436	0	0	0	0	0	0.0421978	0
GTCCGGCTGAATTGCG-1	0	0	0	0	0.0894224	0.0146482	0	0	0	0	0	0	0.895929	0	0	0	0	0	0	0
GTCCTATTGTTGTGGT-1	0	0	0	0	0	0.0339746	0	0.0307928	0	0	0	0	0.935233	0	0	0	0	0	0	0
GTCGCCGTTGTGTGTT-1	0	0	0	0	0.0201316	0.0171325	0	0.0186027	0	0.0780874	0	0	0.866046	0	0	0	0	0	0	0
GTCGGATATCTCAGAC-1	0	0	0	0	0	0.039353	0	0	0	0	0.0224838	0	0.938163	0	0	0	0	0	0	0
GTCGGGAAGCAGAAAC-1	0	0	0	0.0299808	0.0351926	0.0146865	0	0.0190559	0	0	0	0	0.87857	0.0225147	0	0	0	0	0	0
GTCGTACCTACGATTG-1	0	0	0	0	0.0268081	0.0181255	0	0	0	0	0.0104196	0	0.944647	0	0	0	0	0	0	0
GTCGTTATTCGCTTAT-1	0	0	0	0	0	0.0481321	0	0.0147611	0	0.0188993	0.0224874	0	0.851024	0.0108779	0	0	0.0218054	0	0.0120132	0
GTCTACTCAATTACAA-1	0	0	0	0.080282	0	0	0	0	0	0	0.0180875	0	0.855046	0.014604	0	0	0	0	0.031981	0
GTCTATCTGAGTTTCT-1	0	0	0	0	0	0.0656886	0	0.0173734	0	0	0.0165722	0	0.900366	0	0	0	0	0	0	0
GTCTCAAGGCCCGGCT-1	0.0422951	0	0	0.0368375	0	0.037307	0	0	0	0.277379	0.0352835	0	0.406191	0.0467442	0	0	0.0600402	0	0.0579234	0
GTCTCCGCCTCAATAC-1	0	0	0	0	0.0806119	0	0	0	0	0	0	0	0.919388	0	0	0	0	0	0	0
GTCTGGGCGGTCGAGA-1	0	0	0	0	0.0732867	0.0526889	0	0	0	0.027269	0	0	0.846755	0	0	0	0	0	0	0
GTGACTTCAGTAGTGC-1	0	0	0	0.0306773	0	0.0298588	0	0	0	0.0372291	0.0194382	0	0.857927	0	0	0	0.0248701	0	0	0
GTGAGATAACCTTATA-1	0	0	0	0	0.0350775	0	0	0	0	0	0	0	0.964923	0	0	0	0	0	0	0
GTGAGCGTGCTGCACT-1	0	0	0	0	0	0.02701	0	0	0	0	0	0	0.97299	0	0	0	0	0	0	0
GTGAGTGGTACAACGC-1	0	0	0	0.0362647	0.0436281	0.0351395	0	0	0	0	0	0	0.884968	0	0	0	0	0	0	0
GTGATCATAGATCTGC-1	0	0	0	0.0186734	0.0214382	0.0251394	0	0.0267353	0	0	0	0	0.908014	0	0	0	0	0	0	0
GTGATTCGCCGCTCAA-1	0.0294213	0	0	0.0108696	0	0.0289671	0	0.0677585	0	0.179815	0.0778622	0	0.330084	0.111743	0	0	0.0908424	0	0.0726373	0
GTGCAACAAATGTGGC-1	0	0	0	0	0	0.0363349	0	0	0	0	0.0115258	0	0.952139	0	0	0	0	0	0	0
GTGCACCAGCTTCAAC-1	0	0	0	0	0.0795401	0.0420163	0	0	0	0	0	0	0.878444	0	0	0	0	0	0	0
GTGCCATCACACGGTG-1	0	0	0	0	0.0332631	0.0701721	0	0	0	0	0	0	0.896565	0	0	0	0	0	0	0
GTGCCGCTTCAAAGGT-1	0	0	0	0	0.0424034	0.0328997	0	0	0	0.0119689	0	0	0.912728	0	0	0	0	0	0	0
GTGCGAAATCGAACAC-1	0	0	0	0	0.0736445	0.0571564	0	0	0	0.0290755	0	0	0.840124	0	0	0	0	0	0	0
GTGCGGGTCTCCAAAT-1	0	0	0	0	0	0.0361838	0	0.0549969	0	0	0.0447271	0	0.847848	0.0162444	0	0	0	0	0	0
GTGCTCAAGTACTGTC-1	0	0	0	0	0.0739695	0	0	0	0	0	0	0	0.92603	0	0	0	0	0	0	0
GTGGACCAACCCGATT-1	0	0	0	0	0	0.0505659	0	0	0	0	0.0524563	0	0.896978	0	0	0	0	0	0	0
GTGGACGCATTTGTCC-1	0	0	0	0.0734812	0.0448567	0	0	0	0	0	0	0	0.823457	0.0142012	0	0	0.0274897	0	0.0165146	0
GTGGAGTCGGCGGTTG-1	0	0	0	0	0.0397964	0.059615	0	0	0	0.151594	0	0	0.681644	0	0	0	0.0673504	0	0	0
GTGGCGGTCCCAGCGT-1	0	0	0	0	0.0584916	0.0213094	0	0	0	0	0	0	0.920199	0	0	0	0	0	0	0
GTGGGAACAAACCGGG-1	0	0	0	0	0.0482653	0	0	0	0	0	0	0	0.951735	0	0	0	0	0	0	0
GTGGGCTTAGACACAC-1	0	0	0	0	0	0.0422759	0	0	0	0	0.0488832	0	0.908841	0	0	0	0	0	0	0
GTGGTATAGTCTGCCG-1	0	0	0	0	0.0235247	0.0368373	0	0	0	0	0	0	0.939638	0	0	0	0	0	0	0
GTGGTTTCCGCCTTTC-1	0	0	0	0	0.0151946	0.036275	0	0	0	0	0	0	0.94853	0	0	0	0	0	0	0
GTGTACCTTGGCTACG-1	0	0	0	0.0288773	0.0398494	0	0	0	0	0	0	0	0.880579	0.019876	0	0	0	0	0.0308185	0
GTGTCAGTGTACGTGG-1	0	0	0	0	0.0318847	0.0236248	0	0	0	0	0	0	0.94449	0	0	0	0	0	0	0
GTGTCGTATAGCGTTC-1	0	0	0	0	0.0867644	0	0	0	0	0	0	0	0.913236	0	0	0	0	0	0	0
GTGTGAATAACTTAGG-1	0	0	0	0	0.120813	0	0	0	0	0	0	0	0.879187	0	0	0	0	0	0	0
GTGTTACTATGCGTCC-1	0	0	0	0	0	0.014174	0	0.01836	0	0	0	0	0.934466	0.011253	0	0	0	0	0.0102111	0.0115356
GTTAACATCACTTAAA-1	0	0	0	0.0147643	0.0496974	0.0313112	0	0	0	0	0	0	0.904227	0	0	0	0	0	0	0
GTTAAGGGTGCGATGT-1	0	0	0	0.0646659	0.0250468	0.0167968	0	0	0	0	0	0	0.795081	0.041897	0	0	0	0	0.0565121	0
GTTAATGTCTATCTTA-1	0	0	0	0	0.0313077	0.0328098	0	0	0	0	0.0146568	0	0.887658	0.0335676	0	0	0	0	0	0
GTTACAATTGGTGACG-1	0	0	0	0	0	0.0313432	0	0.0400145	0	0	0.0194931	0	0.909149	0	0	0	0	0	0	0
GTTACCTACAACTTGC-1	0	0	0	0.0438162	0.0492587	0	0	0.0148741	0	0.0150189	0	0	0.840052	0	0	0	0	0	0.03698	0
GTTACTTTGGGCCTAG-1	0	0	0	0.0670077	0.0132076	0.0458719	0	0	0	0.108259	0.0255438	0	0.682607	0.0575036	0	0	0	0	0	0
GTTATATTATCTCCCT-1	0	0	0	0.0121025	0.036627	0.071072	0	0.0111553	0	0	0	0	0.841787	0	0	0	0	0	0.0272562	0
GTTCACAGGAGTCTAG-1	0.0223309	0	0	0.0355609	0	0.036174	0	0	0	0	0.0288263	0	0.687132	0.0678055	0.0189345	0	0	0	0.103236	0
GTTCAGTCGCCAAATG-1	0	0	0	0	0.056471	0.0122381	0	0	0	0	0	0	0.931291	0	0	0	0	0	0	0
GTTCCAGTCTGACCAT-1	0	0	0	0	0	0.010927	0	0.0633673	0	0	0.0380485	0	0.887657	0	0	0	0	0	0	0
GTTCCGTCCGCCTGCA-1	0	0	0	0	0.0548703	0.0224933	0	0	0	0	0	0	0.922636	0	0	0	0	0	0	0
GTTCGCCATAAGTGCC-1	0	0	0	0	0.0887843	0	0	0	0	0	0	0	0.911216	0	0	0	0	0	0	0
GTTCTTCCCTCGATGT-1	0	0.0584813	0	0	0	0.0308397	0	0	0	0	0.0392797	0	0.832595	0.0152246	0.0235795	0	0	0	0	0
GTTGAACCGGTTCCAT-1	0	0	0	0	0.0377021	0.0336034	0	0.175549	0	0.0507497	0	0	0.49909	0.155563	0	0.0283223	0.0194215	0	0	0
GTTGAGTCCCGCCGGT-1	0	0	0	0	0.0338971	0.0253032	0	0	0	0	0	0	0.9408	0	0	0	0	0	0	0
GTTGCACGGAGTTTCG-1	0	0	0	0	0.0333608	0.0246196	0	0	0	0	0	0	0.94202	0	0	0	0	0	0	0
GTTGGATTTGCGTTGG-1	0	0	0	0	0.104412	0	0	0	0	0	0	0	0.895588	0	0	0	0	0	0	0
GTTGGTCATGCTATCC-1	0	0	0	0.0577409	0.046052	0	0	0	0	0	0	0	0.776586	0.0501217	0	0	0.0529121	0	0.016587	0
GTTGTAGATTTATGAG-1	0	0	0	0	0.109068	0	0	0	0	0	0	0	0.890932	0	0	0	0	0	0	0
GTTGTCGTGTTAGTTG-1	0	0	0	0	0	0.0165909	0	0	0	0	0.0115623	0	0.971847	0	0	0	0	0	0	0
GTTTACGTTCCATCTG-1	0	0	0	0.0115794	0.0595381	0.0256863	0	0.0134114	0	0	0	0	0.889785	0	0	0	0	0	0	0
GTTTCATATCGTCGCT-1	0	0	0	0	0	0	0	0	0	0	0.0360391	0	0.963961	0	0	0	0	0	0	0
GTTTCCTGGAGGGTGA-1	0	0	0	0	0.0410559	0.0302405	0	0.0109068	0	0	0	0	0.917797	0	0	0	0	0	0	0
GTTTCTGCAGTCTCCC-1	0	0	0	0.0188919	0	0.0473736	0	0	0	0	0	0	0.922317	0.0114173	0	0	0	0	0	0
GTTTGACCAAATCCTA-1	0	0	0	0	0.0345535	0	0	0	0	0	0	0	0.965446	0	0	0	0	0	0	0
GTTTGGGCTTGTGAGC-1	0	0	0	0	0.0379636	0.0433697	0	0	0	0	0	0	0.906053	0	0	0	0.012614	0	0	0
GTTTGGTAGGGTCAAC-1	0	0	0	0.0115421	0.0583618	0.0284047	0	0	0	0	0	0	0.882537	0	0	0	0	0	0.0191544	0
GTTTGGTGATCGGTGC-1	0	0	0	0.0744078	0.0271189	0.0139045	0	0	0	0	0.0355692	0	0.765738	0.0141313	0.0110137	0	0	0	0.058117	0
TAAACCCAGGAGGGCA-1	0	0	0	0.0291772	0.0198186	0.0491413	0	0.0105647	0	0.162178	0	0	0.698408	0	0	0	0.0307125	0	0	0
TAAAGCGGTATTTCCA-1	0	0	0	0	0.0164735	0.031065	0	0	0	0	0	0	0.952462	0	0	0	0	0	0	0
TAAAGTGCACGTCTCG-1	0	0	0	0	0.118823	0	0	0	0	0	0	0	0.881177	0	0	0	0	0	0	0
TAAATGAATCCGTTTC-1	0	0	0	0	0.0112619	0	0	0	0	0	0	0	0.970928	0	0	0.0178102	0	0	0	0
TAACAAAGGGAGAAGC-1	0	0	0	0	0.0820621	0	0	0	0	0	0	0	0.917938	0	0	0	0	0	0	0
TAACAATATTTGTTGC-1	0	0	0	0.152944	0	0	0	0	0	0.0395021	0.0371623	0	0.651083	0.0224287	0	0	0	0	0.0968801	0
TAACAGCGTTTGTGCT-1	0	0	0	0.0171236	0.0191765	0.0312173	0	0	0	0	0	0	0.857879	0.0211703	0	0	0	0	0.0534336	0
TAACATACAATGTGGG-1	0	0	0	0.0606303	0	0	0	0	0	0	0.0444724	0	0.724891	0.0731387	0	0	0	0	0.0968675	0
TAACGCTTTGAGAGCG-1	0	0	0	0	0	0.0477636	0	0	0	0	0.0339561	0	0.91828	0	0	0	0	0	0	0
TAACTATCGAAGGTCC-1	0	0	0	0	0.0426684	0.0698073	0	0	0	0	0	0	0.887524	0	0	0	0	0	0	0
TAACTCATCCGCGCGG-1	0.0325835	0	0	0	0.0208288	0.0285552	0	0	0	0.254052	0.0308078	0	0.528415	0.0858976	0	0	0.0188598	0	0	0
TAAGCAGGCGACACGC-1	0	0	0	0	0.0118767	0.0227161	0	0	0	0	0	0	0.965407	0	0	0	0	0	0	0
TAAGGCAACATAAGAT-1	0	0	0	0	0	0.0465984	0	0	0.0393979	0	0	0	0.902924	0	0	0	0	0	0.0110797	0
TAAGGCATAACATCAA-1	0	0	0	0	0.0383936	0.0263551	0	0	0	0	0	0	0.935251	0	0	0	0	0	0	0
TAAGGCCCGTCACCCT-1	0	0	0	0.0328956	0.0458061	0	0	0.0498609	0	0	0	0	0.829483	0.0308227	0	0	0	0	0.0111316	0
TAAGGGCTGGGAGAGG-1	0	0	0	0	0	0.0230469	0	0	0	0	0.015415	0	0.961538	0	0	0	0	0	0	0
TAAGTAACATCTTGAC-1	0	0	0	0	0.0324722	0.0795364	0	0	0	0	0	0	0.887991	0	0	0	0	0	0	0
TAAGTCGCCGAGTATC-1	0	0	0	0.102367	0.0467732	0.016875	0	0	0	0	0	0	0.756126	0.0376948	0	0	0.0134152	0	0.0267487	0
TAATACACAGTAGTAT-1	0	0	0	0	0	0.0296073	0	0	0	0	0.0157026	0	0.931468	0	0	0.023222	0	0	0	0
TAATAGTGACGACCAG-1	0	0	0	0	0.0542951	0	0	0	0	0	0	0	0.945705	0	0	0	0	0	0	0
TAATATTGAAATTCGC-1	0	0	0	0	0	0.0341802	0	0.0112002	0	0	0.0184311	0	0.936189	0	0	0	0	0	0	0
TACAACGCACAACTCA-1	0	0	0	0	0.016526	0.0335178	0	0	0	0	0	0	0.949956	0	0	0	0	0	0	0
TACAAGTCTCGTGCAT-1	0	0	0	0	0	0.0263096	0	0	0	0	0.0282294	0	0.945461	0	0	0	0	0	0	0
TACATTTCTAACGTGC-1	0	0	0	0	0.0139492	0.045001	0	0.0773928	0	0	0	0	0.863657	0	0	0	0	0	0	0
TACCAAATAGCCCAGA-1	0	0	0	0.0309359	0	0.034285	0	0.0194926	0	0	0	0	0.874713	0	0	0	0.0405733	0	0	0
TACCAGAAGTAGGTTC-1	0.0263435	0	0	0.0234499	0.0114401	0.0336139	0	0.0504586	0	0.14568	0	0	0.678039	0	0	0	0.0309754	0	0	0
TACCAGCTAGGTTTAA-1	0	0	0	0	0	0	0	0	0	0	0	0	0.833983	0.084859	0	0.0341171	0	0	0.0470407	0
TACCAGGAATCCCGTC-1	0	0	0	0	0.0644877	0	0	0	0	0	0	0	0.914264	0	0	0.0212487	0	0	0	0
TACCGGCTCACTGCCC-1	0	0	0	0.0272923	0.0135518	0.0104945	0	0.0288411	0	0	0	0	0.91982	0	0	0	0	0	0	0
TACCGGTCGTTTCCAT-1	0	0	0	0	0.0716993	0	0	0	0	0	0	0	0.928301	0	0	0	0	0	0	0
TACCGTAGGTTAACTA-1	0	0	0	0.0260493	0.0106742	0.033606	0	0.0346997	0	0	0	0	0.894971	0	0	0	0	0	0	0
TACCGTGCCTCGGACC-1	0	0	0	0.04273	0.0205777	0.035064	0	0.0499254	0	0	0	0	0.851703	0	0	0	0	0	0	0
TACCTACTCCCAGTAT-1	0	0	0	0.0332438	0.0481777	0	0	0	0	0	0	0	0.895521	0	0	0	0	0	0.0230579	0
TACCTCACGCTTGTAC-1	0	0	0	0	0	0.0621342	0	0	0	0	0.0269613	0	0.910905	0	0	0	0	0	0	0
TACCTCAGTTGTCTGT-1	0	0	0	0	0	0.0281701	0	0	0	0	0	0	0.97183	0	0	0	0	0	0	0
TACCTGCTGCACTGTG-1	0	0	0.024299	0	0	0.0399482	0	0.0406652	0.0118648	0	0	0	0.883223	0	0	0	0	0	0	0
TACCTTAAGATTTCCC-1	0	0	0	0	0	0.0436353	0	0	0	0	0	0	0.956365	0	0	0	0	0	0	0
TACGAACACGACTTCA-1	0	0	0	0	0.0490315	0.0157317	0	0	0	0	0	0	0.935237	0	0	0	0	0	0	0
TACGACGCTTGCTGCG-1	0	0	0	0.0141594	0	0.0394444	0	0	0	0.313176	0	0	0.586948	0	0	0	0	0	0.0462721	0
TACGACTGCCTCTTAG-1	0.0201336	0	0	0.0801077	0	0	0	0	0	0	0.0261247	0	0.791419	0.0489599	0	0	0	0	0.0332553	0
TACGAGAACTTCACGT-1	0	0	0	0.0789382	0.0348753	0.0342645	0	0	0	0	0	0	0.756637	0.0532421	0	0	0	0	0.042043	0
TACGATGTTGATCATC-1	0	0	0.0146628	0	0	0.0417019	0	0.0273941	0.0208473	0	0.0342867	0	0.821122	0.0399849	0	0	0	0	0	0
TACGCAGTTCTTTCCT-1	0	0	0	0	0	0.0692844	0	0	0	0	0	0	0.930716	0	0	0	0	0	0	0
TACGCCATATTCTAAT-1	0	0	0	0	0.0343014	0.0331537	0	0.0104616	0	0	0	0	0.90795	0	0	0.0141335	0	0	0	0
TACGCCGAGGGTACCC-1	0	0	0	0	0.0946274	0	0	0.0271569	0	0	0	0	0.878216	0	0	0	0	0	0	0
TACGCCTCCATTCCGA-1	0	0	0	0.0216097	0.0501321	0	0	0	0	0	0	0	0.911372	0	0	0	0.0168858	0	0	0
TACGTACTAGTGCTGA-1	0	0	0	0	0.0833621	0	0	0	0	0.0585218	0	0	0.858116	0	0	0	0	0	0	0
TACGTGCACTATGCTG-1	0	0	0	0	0.0977193	0	0	0	0	0	0	0	0.902281	0	0	0	0	0	0	0
TACGTTTACCGGCAAT-1	0	0	0	0	0.0255081	0.0318094	0	0.0225977	0	0	0.033631	0	0.886454	0	0	0	0	0	0	0
TACTATGGTTCCTCAG-1	0	0	0	0.0132456	0.0190038	0.0497902	0	0.0104283	0	0	0	0	0.907532	0	0	0	0	0	0	0
TACTCCTCTAGTTGAC-1	0	0	0	0.0743561	0.0470702	0	0	0	0	0	0	0	0.761228	0.0448812	0	0	0	0	0.0724649	0
TACTCGGCACGCCGGG-1	0	0	0	0	0.0176834	0.0497134	0	0	0	0	0	0	0.932603	0	0	0	0	0	0	0
TACTCTTTCGTCTTCA-1	0	0	0	0.0544972	0.0157684	0.0104144	0	0.0195434	0	0.0167072	0	0	0.829404	0	0	0	0	0	0.0536654	0
TACTGAACAGATTTAG-1	0	0	0	0	0.018302	0.0255202	0	0	0	0.091891	0	0	0.864287	0	0	0	0	0	0	0
TACTGGACAGCTCGGC-1	0	0	0	0	0	0.0236674	0	0.0230869	0	0	0	0	0.953246	0	0	0	0	0	0	0
TAGAAAGGTGGCGCTA-1	0	0	0	0	0.0605844	0.0162301	0	0	0	0	0	0	0.923185	0	0	0	0	0	0	0
TAGAAATTCACGTATA-1	0	0	0	0.0248981	0	0.0423368	0	0.0184853	0	0	0	0	0.91428	0	0	0	0	0	0	0
TAGACGAAACGCCAAT-1	0	0	0	0	0.0663566	0.0245041	0	0	0	0	0	0	0.909139	0	0	0	0	0	0	0
TAGAGATCATGCAACT-1	0	0	0	0	0.0170712	0.0269304	0	0.0264658	0	0	0	0	0.929533	0	0	0	0	0	0	0
TAGAGTCTAAGCGAAC-1	0	0	0	0	0.109986	0	0	0	0	0	0	0	0.890014	0	0	0	0	0	0	0
TAGATATGGACTGGAA-1	0	0	0	0.0184408	0.0106417	0.0327444	0	0.0179526	0.0187905	0.016516	0	0	0.884914	0	0	0	0	0	0	0
TAGATTCAAAGTGCGG-1	0	0	0	0	0.07684	0	0	0	0	0	0	0	0.910025	0	0	0.0131345	0	0	0	0
TAGATTCCTGGTTATT-1	0	0	0	0	0	0	0	0	0	0	0	0	1	0	0	0	0	0	0	0
TAGCGTCCGGTGTGGT-1	0	0	0	0	0.0482777	0	0	0	0	0	0	0	0.951722	0	0	0	0	0	0	0
TAGCGTCGAATATTGA-1	0	0	0	0	0.0980905	0	0	0	0	0	0	0	0.901909	0	0	0	0	0	0	0
TAGCGTTGGGTCTTAC-1	0	0	0	0	0.0154775	0.0467136	0	0	0	0.0166471	0	0	0.921162	0	0	0	0	0	0	0
TAGCTAAGTCCGGGAG-1	0	0	0	0	0.0861231	0	0	0	0	0	0	0	0.913877	0	0	0	0	0	0	0
TAGCTAGAAGGCATGA-1	0	0	0	0.0316236	0.0127568	0.0749991	0	0.0220248	0	0.0892513	0	0	0.743841	0	0	0	0.0255039	0	0	0
TAGCTAGTGATGATGG-1	0	0	0	0	0.0173011	0.0230493	0	0	0	0	0	0	0.95965	0	0	0	0	0	0	0
TAGCTCGCCTGATAAC-1	0	0	0	0.0259847	0.0411742	0.0290184	0	0	0	0.027018	0	0	0.766984	0.0643732	0	0	0	0	0.0454474	0
TAGGGTGTTTCAAGAG-1	0	0	0	0	0.0673566	0.0206626	0	0	0	0	0.0252701	0	0.886711	0	0	0	0	0	0	0
TAGGTCCAAGTAAGGA-1	0	0	0	0	0	0.0682771	0	0	0	0	0.0164605	0	0.915262	0	0	0	0	0	0	0
TAGGTGAGCCCTACTC-1	0	0	0	0.011224	0.0321422	0.0115463	0	0	0	0	0.0139884	0	0.877946	0.0375439	0	0	0	0	0.0156089	0
TAGGTTCGAGTTCGTC-1	0	0	0	0	0	0.0486245	0	0.0248733	0	0	0	0	0.926502	0	0	0	0	0	0	0
TAGGTTCTGCTGAGAA-1	0	0	0	0	0.132096	0	0	0	0	0	0	0	0.867904	0	0	0	0	0	0	0
TAGTAGCTTATACCAG-1	0	0	0	0	0.0717676	0.0296785	0	0	0	0	0	0	0.898554	0	0	0	0	0	0	0
TAGTCCCGGAGACCAC-1	0	0	0	0	0.0690494	0.0177269	0	0	0	0	0	0	0.913224	0	0	0	0	0	0	0
TAGTCCGCAGAGAATG-1	0	0	0	0	0	0.066372	0	0	0	0	0	0	0.933628	0	0	0	0	0	0	0
TAGTCTAACAACGAGA-1	0	0	0	0.0854658	0	0.022793	0	0	0	0.207303	0.0136192	0	0.527866	0.0334794	0	0.0238242	0.0248086	0	0.0608408	0
TAGTGCCCTCCAGAGT-1	0	0	0	0	0.0427429	0.0247806	0	0	0	0	0	0	0.932476	0	0	0	0	0	0	0
TAGTTTATTCTTGCTT-1	0	0	0	0	0	0.0416032	0	0	0	0	0.0232551	0	0.935142	0	0	0	0	0	0	0
TATAAATCCACAAGCT-1	0	0	0	0	0.0181016	0.0698983	0	0	0	0	0.0112587	0	0.858407	0.0423348	0	0	0	0	0	0
TATAAGTGAGGATAGC-1	0	0	0	0	0	0.0376159	0	0	0	0	0	0	0.962384	0	0	0	0	0	0	0
TATACACAGACGCCTT-1	0	0	0	0.0346331	0.045071	0.0594474	0	0	0	0	0	0	0.860848	0	0	0	0	0	0	0
TATACGCGTCATCACT-1	0	0	0	0.0263736	0	0.0651656	0	0	0	0	0	0	0.845549	0.0472119	0.0156994	0	0	0	0	0
TATAGAGTCGCTTGAA-1	0	0	0	0	0.110664	0	0	0	0	0	0	0	0.889336	0	0	0	0	0	0	0
TATAGGGTACTCATGA-1	0	0	0	0	0.0137862	0.0146676	0	0	0	0	0	0	0.971546	0	0	0	0	0	0	0
TATATAGGGCTTTACG-1	0	0	0	0.0571498	0.0335664	0	0	0	0	0	0	0	0.767985	0.0453472	0	0	0	0	0.0959517	0
TATATCATTGATCAGT-1	0	0	0	0.0399231	0.0163531	0.0663323	0	0	0	0	0	0	0.860147	0.0172448	0	0	0	0	0	0
TATCCATATCATGCGA-1	0	0	0	0	0	0.0381278	0	0	0	0	0.0236191	0	0.938253	0	0	0	0	0	0	0
TATCCGCACCGTCGGG-1	0	0	0	0	0.0176844	0.0196439	0	0	0	0	0	0	0.962672	0	0	0	0	0	0	0
TATCCTATCAACTGGT-1	0	0	0	0	0.0728139	0	0	0	0	0	0	0	0.927186	0	0	0	0	0	0	0
TATCCTGCATGGGAAT-1	0	0	0	0.0755331	0	0.0502982	0	0	0	0.0194402	0	0	0.740501	0.0858816	0	0.0283464	0	0	0	0
TATCGATGATTAAACG-1	0	0	0	0	0.0682642	0	0	0	0	0	0	0	0.931736	0	0	0	0	0	0	0
TATCTACAGAGGTAAT-1	0	0	0	0	0	0.0212457	0	0	0	0	0.0125646	0	0.96619	0	0	0	0	0	0	0
TATCTAGCCTAAAGGA-1	0	0	0	0.0172939	0	0.0502198	0	0	0	0	0.0182487	0	0.914238	0	0	0	0	0	0	0
TATGAAGACAGGTGCG-1	0	0	0	0	0	0.0139214	0	0	0	0	0.0242392	0	0.961839	0	0	0	0	0	0	0
TATGCTCCCTACTTAC-1	0	0	0	0.0195476	0	0.0257185	0	0	0	0	0.0354211	0	0.88048	0.0388323	0	0	0	0	0	0
TATGGCCCGGCCTCGC-1	0	0	0	0	0	0	0	0.0299206	0	0	0.0235004	0	0.763425	0.157592	0	0	0	0	0.0255626	0
TATGGGACCGAGCAGG-1	0	0	0	0	0.0829131	0.0222246	0	0	0	0	0	0	0.894862	0	0	0	0	0	0	0
TATGGGTACGTATCGT-1	0	0	0	0	0	0.0365812	0	0	0	0	0	0	0.963419	0	0	0	0	0	0	0
TATGGTCTGAGTAACA-1	0	0	0	0	0.107342	0	0	0	0	0	0	0	0.892658	0	0	0	0	0	0	0
TATGTAAAGTGCTTAA-1	0	0	0	0	0.0522228	0.026938	0	0	0	0	0	0	0.920839	0	0	0	0	0	0	0
TATGTCTCATTGTGCC-1	0	0	0	0	0.081706	0	0	0	0	0	0	0	0.918294	0	0	0	0	0	0	0
TATTAACCTGACCGCG-1	0	0	0	0	0.0174523	0.0334387	0	0	0	0	0	0	0.949109	0	0	0	0	0	0	0
TATTCCACTCAGCTCG-1	0	0	0	0.0380533	0	0.19811	0	0	0	0	0	0	0.645959	0.0325718	0	0	0	0	0.0853057	0
TATTCCTCCGCCCACT-1	0	0	0	0.0257292	0.0144802	0.0228232	0	0	0	0	0.0391132	0	0.843069	0.0547849	0	0	0	0	0	0
TATTCGTGCCAGAATA-1	0	0	0	0	0.0126946	0.0573057	0	0	0	0	0	0	0.93	0	0	0	0	0	0	0
TATTTAGTCTAGATCG-1	0	0	0	0	0	0.0637827	0	0	0	0	0	0	0.936217	0	0	0	0	0	0	0
TATTTGTTACCCTTTA-1	0	0	0	0	0	0.0384977	0	0	0	0	0	0	0.961502	0	0	0	0	0	0	0
TCAAACAACCGCGTCG-1	0	0	0	0.0316811	0	0.0197713	0	0	0	0	0	0	0.875695	0.05979	0	0	0	0	0.0130624	0
TCAAACTTAGATTGTT-1	0.046923	0	0	0.031071	0	0.0278679	0	0	0	0.119447	0.0505108	0	0.659457	0.0249207	0	0	0	0	0.0398025	0
TCAAATTTGAGACTCA-1	0	0	0	0.0312742	0.0239758	0.0317211	0	0	0	0	0	0	0.913029	0	0	0	0	0	0	0
TCAACAAAGATAATTC-1	0	0	0	0.0178095	0.038118	0	0	0.0119056	0	0	0	0	0.932167	0	0	0	0	0	0	0
TCAACATAGCGCCCTA-1	0	0	0	0	0	0.0380793	0	0	0	0.0302656	0	0	0.931655	0	0	0	0	0	0	0
TCAACCATGTTCGGGC-1	0	0	0	0	0.0672718	0.0187624	0	0	0	0	0	0	0.913966	0	0	0	0	0	0	0
TCAACGAGGAGACAAA-1	0	0	0	0.0604339	0.0273023	0.0157195	0	0.0286096	0	0.170569	0	0	0.672997	0	0	0	0	0	0.024369	0
TCAACGCAGGAAATAA-1	0	0	0	0	0.0243088	0.0160624	0	0	0	0	0	0	0.959629	0	0	0	0	0	0	0
TCAACGCGACCGGCAG-1	0	0	0	0	0.0265067	0.0376141	0	0	0	0	0	0	0.904091	0	0	0.0317879	0	0	0	0
TCAACTAACGTATAAC-1	0	0	0	0.0214862	0	0.0533439	0	0.0274714	0	0	0.0330962	0	0.819536	0.0211872	0	0	0	0	0.0238794	0
TCAATACGCCGTCATG-1	0	0	0	0	0.0137641	0.0282161	0	0	0	0	0	0	0.95802	0	0	0	0	0	0	0
TCACAGCAAACTCGAA-1	0.0338251	0	0	0.0351208	0	0.0347969	0	0.0899461	0	0.0328834	0	0	0.535769	0.139036	0.0134738	0.017467	0	0	0.0676825	0
TCACAGGAGAATAAGA-1	0	0	0	0.0174408	0.0219405	0.0262196	0	0.0635732	0	0	0	0	0.854833	0.0159931	0	0	0	0	0	0
TCACAGGGAATCGCAA-1	0.0232415	0	0	0.067998	0	0.0627065	0	0	0	0.0158406	0	0	0.605915	0.0937673	0	0.0652171	0.0172766	0	0.048037	0
TCACAGGTTATTGGGC-1	0	0	0	0	0.0164399	0	0	0	0	0	0	0	0.98356	0	0	0	0	0	0	0
TCACATCTTATCTGAT-1	0	0	0	0.0150914	0	0	0	0	0	0	0.0777021	0	0.873911	0.0332951	0	0	0	0	0	0
TCACCCTCTTAAGATT-1	0	0	0	0.0453817	0.0347858	0	0	0	0	0	0	0	0.877217	0	0	0	0	0	0.0426154	0
TCACGCATTGTAGATC-1	0	0	0	0	0.0175549	0.0180433	0	0	0	0	0	0	0.964402	0	0	0	0	0	0	0
TCACGGTCATCGCACA-1	0	0	0	0	0.0237818	0.0118394	0	0.016306	0	0	0	0	0.948073	0	0	0	0	0	0	0
TCACGTGCCCGATTCA-1	0	0	0	0	0.0458764	0.0247191	0	0	0	0	0	0	0.929404	0	0	0	0	0	0	0
TCAGACGCTATAGAAG-1	0	0	0	0.01738	0.0281022	0.0415492	0	0	0	0	0	0	0.84356	0.0129351	0	0	0	0	0.0564736	0
TCAGCAAATGCATCTC-1	0	0	0	0	0.0185448	0.0383061	0	0	0	0	0	0	0.943149	0	0	0	0	0	0	0
TCAGCAGTAGGCCCTG-1	0	0	0	0	0.0712392	0.042086	0	0	0	0	0	0	0.886675	0	0	0	0	0	0	0
TCAGGGTGTAACGTAA-1	0	0	0	0	0	0.0399887	0	0	0	0	0	0	0.960011	0	0	0	0	0	0	0
TCAGGTTCTTTGAGAA-1	0	0	0	0	0.0178503	0	0	0	0	0	0	0	0.863123	0.119026	0	0	0	0	0	0
TCAGTACTGACCCGCG-1	0	0	0	0	0.0190665	0.037686	0	0.0133748	0	0	0	0	0.929873	0	0	0	0	0	0	0
TCAGTAGGGACTATAA-1	0	0	0	0	0.010338	0.045911	0	0	0	0.185467	0.0166121	0	0.695936	0.0302742	0	0	0.0154616	0	0	0
TCAGTGTATACGTCAT-1	0	0	0	0	0.0366373	0	0	0	0	0	0.0227839	0	0.940579	0	0	0	0	0	0	0
TCATATGAGCTTTGTT-1	0	0	0	0.0307869	0.0438774	0	0	0	0	0	0	0	0.832131	0.049557	0	0	0	0	0.0436476	0
TCATCGATGGTCCCAA-1	0	0	0	0	0.102916	0	0	0	0	0	0	0	0.897084	0	0	0	0	0	0	0
TCCAACTTTAAATTCT-1	0.110108	0	0	0	0	0.0660963	0	0	0	0.309282	0.119579	0	0.195299	0.16241	0	0	0.0372248	0	0	0
TCCAATAAAGGCTACC-1	0	0	0	0	0.0191735	0.0236746	0	0	0	0	0	0	0.957152	0	0	0	0	0	0	0
TCCACAATGGTTTACG-1	0	0	0.0150567	0	0	0.0558517	0	0	0	0	0	0	0.869859	0.0184663	0.0407659	0	0	0	0	0
TCCACATCGTATATTG-1	0	0	0	0	0.139492	0	0	0	0	0	0	0	0.860508	0	0	0	0	0	0	0
TCCACCTCTAGCCTTT-1	0	0	0	0.0518185	0	0	0	0.024235	0	0	0.0106201	0	0.715571	0.0821006	0	0	0	0	0.115655	0
TCCACTTTATCTAGGT-1	0	0	0	0	0.0495863	0	0	0	0	0	0	0	0.950414	0	0	0	0	0	0	0
TCCAGAGCACCGGTTC-1	0	0	0	0	0.0170009	0.0327044	0	0	0	0	0.0251646	0	0.92513	0	0	0	0	0	0	0
TCCAGGCAGGACGATC-1	0	0	0	0	0.0866107	0	0	0	0	0	0	0	0.913389	0	0	0	0	0	0	0
TCCAGGCGAGTACGGT-1	0	0	0	0	0.0489447	0.0149712	0	0	0	0	0	0	0.936084	0	0	0	0	0	0	0
TCCAGGGTATATACGA-1	0	0	0	0.0479398	0	0.0345312	0	0	0	0	0.0180903	0	0.758063	0.0407366	0	0	0	0	0.100639	0
TCCCAAAGACGAAGGA-1	0	0	0	0.0244863	0.0205795	0	0	0.0328911	0	0	0.0140494	0	0.80717	0.100824	0	0	0	0	0	0
TCCCAGCTTTAGTCTG-1	0	0	0	0	0.0885335	0	0	0	0	0	0	0	0.911466	0	0	0	0	0	0	0
TCCCAGGCTTAGCTAA-1	0	0	0	0	0.0284555	0.0531554	0	0.0609417	0	0	0	0	0.857447	0	0	0	0	0	0	0
TCCCGCGTACTCCTGG-1	0	0	0	0	0	0.0520711	0	0	0	0	0.0165744	0	0.931355	0	0	0	0	0	0	0
TCCCGGGTGTGCTGCT-1	0.0286112	0	0	0	0	0.0133505	0	0.0388969	0	0	0.0443909	0	0.789525	0.0637784	0	0	0	0	0.0214472	0
TCCCGTCAGTCCCGCA-1	0	0	0	0	0	0.0293678	0	0	0	0	0	0	0.970632	0	0	0	0	0	0	0
TCCCTGGCTCGCTGGA-1	0	0	0	0	0	0.0284481	0	0	0	0	0	0	0.971552	0	0	0	0	0	0	0
TCCGAACTTGGCTTAC-1	0	0	0	0	0	0.0125905	0	0	0	0	0.0118152	0	0.975594	0	0	0	0	0	0	0
TCCGATAATTGCCATA-1	0	0	0	0	0	0	0	0	0	0	0.042057	0	0.938066	0.0198765	0	0	0	0	0	0
TCCGATGACTGAGCTC-1	0	0	0	0	0	0.0397245	0	0	0	0	0	0	0.960276	0	0	0	0	0	0	0
TCCGATTACATTGCCG-1	0	0	0	0	0	0.0255349	0	0	0	0	0.021806	0	0.928054	0	0.024605	0	0	0	0	0
TCCGCCTGTCTACAAG-1	0	0	0	0	0.0402357	0.0290246	0	0	0	0	0	0	0.899019	0	0	0.0317202	0	0	0	0
TCCGCTGTCATCCCGG-1	0	0	0	0.0302548	0.0207885	0.032579	0	0	0	0	0	0	0.842453	0.0414813	0	0	0	0	0.0324438	0
TCCGCTTATCCCATTA-1	0	0	0	0.0122359	0.0497114	0.036944	0	0	0	0	0	0	0.876261	0.0248476	0	0	0	0	0	0
TCCGGTTCGTCCGGTC-1	0.039467	0	0	0.0113882	0.0119749	0.0723294	0	0	0	0.0839202	0	0	0.692084	0.0557819	0	0	0.014453	0	0.0186019	0
TCCTAAATTGGGAAGC-1	0	0	0	0	0.0660093	0.0205566	0	0	0	0	0	0	0.913434	0	0	0	0	0	0	0
TCCTAACCGTCGGGCA-1	0	0	0	0	0.0437016	0.0224602	0	0	0	0	0	0	0.933838	0	0	0	0	0	0	0
TCCTAGCAAAGAAGCT-1	0	0	0	0.0679618	0	0	0	0.0363727	0	0.153606	0.0766085	0	0.497847	0.0536096	0	0	0	0	0.113994	0
TCCTCTACGAGATGGC-1	0	0	0	0	0.0497838	0	0	0	0	0	0	0	0.950216	0	0	0	0	0	0	0
TCCTCTCCAGTTGTCC-1	0	0	0	0	0	0.044331	0	0	0	0	0.0226723	0	0.932997	0	0	0	0	0	0	0
TCCTGCGTTGATACTC-1	0.0200825	0	0.0302287	0	0	0	0	0	0.013476	0	0.0831969	0	0.765384	0.0250248	0.062607	0	0	0	0	0
TCCTTTCTTACGCTTA-1	0	0	0	0	0	0.0856499	0	0	0	0.0220674	0	0	0.892283	0	0	0	0	0	0	0
TCGAAATTTAGGACCA-1	0	0	0.0106599	0	0.0201547	0.0338521	0	0	0	0	0	0	0.913292	0.0220413	0	0	0	0	0	0
TCGAATATCCCGCAGG-1	0	0	0	0	0.0636642	0	0	0	0	0	0	0	0.936336	0	0	0	0	0	0	0
TCGAGACCAACACCGT-1	0	0	0	0	0.0294682	0.0214144	0	0	0	0	0	0	0.949117	0	0	0	0	0	0	0
TCGAGCCAGGCAGGCC-1	0	0	0	0.011247	0.0198587	0.0697668	0	0	0	0.0651761	0	0	0.833951	0	0	0	0	0	0	0
TCGCAAAGATGCATTT-1	0	0	0	0.0366521	0.0265076	0.0646573	0	0	0	0	0.0189252	0	0.792998	0.0220944	0	0	0	0	0.0381659	0
TCGCACCAGGAGGCAG-1	0	0	0	0	0.0308874	0.0391801	0	0	0	0	0	0	0.929932	0	0	0	0	0	0	0
TCGCCGAAGTTGCGTC-1	0	0	0	0	0.0386999	0.0382254	0	0	0	0	0	0	0.923075	0	0	0	0	0	0	0
TCGCCGGTCGATCCGT-1	0	0	0	0	0	0.0173163	0	0	0	0	0.0262382	0	0.956446	0	0	0	0	0	0	0
TCGCGTCCAGAAGGTC-1	0	0	0	0.0351928	0	0.0259021	0	0.020836	0	0	0.0323101	0	0.777557	0.0431354	0	0	0	0	0.0650665	0
TCGCTCGATATATTCC-1	0.0301977	0	0	0.028266	0	0.0406247	0	0.0125778	0	0.234221	0	0	0.56656	0	0	0	0.0416344	0	0.0459189	0
TCGCTGGGCGGATTGT-1	0	0	0	0	0	0.0423048	0	0.0142569	0	0	0	0	0.943438	0	0	0	0	0	0	0
TCGGAATGCGCTCTGA-1	0.0102682	0	0	0	0	0.0419394	0	0	0	0	0.0813821	0	0.86641	0	0	0	0	0	0	0
TCGGACGCCCAGCCCA-1	0	0	0	0	0.0260251	0	0	0	0	0	0	0	0.973975	0	0	0	0	0	0	0
TCGGAGTACATGAGTA-1	0	0	0	0	0	0.0315812	0	0	0	0	0	0	0.968419	0	0	0	0	0	0	0
TCGGGAGACAGCGTAC-1	0	0	0	0.0240427	0.048771	0.0248049	0	0	0	0	0	0	0.888862	0	0	0	0	0	0.0135191	0
TCGGGATTCAAACATA-1	0	0	0	0	0.10475	0	0	0	0	0	0	0	0.89525	0	0	0	0	0	0	0
TCGTAAGACGACATTG-1	0	0	0	0.0219648	0	0.0324207	0	0	0	0	0.0541332	0	0.891481	0	0	0	0	0	0	0
TCGTACCGACGTCAAG-1	0	0	0	0	0.102393	0	0	0	0	0	0	0	0.897607	0	0	0	0	0	0	0
TCGTATAGTGCAATTA-1	0	0	0	0	0	0	0	0	0	0	0	0	1	0	0	0	0	0	0	0
TCGTATTACCCATTGC-1	0	0	0	0	0	0.0287333	0	0	0	0	0.0334471	0	0.93782	0	0	0	0	0	0	0
TCGTCAAGTACGCGCA-1	0	0	0	0	0.0325483	0.0148988	0	0	0	0	0	0	0.952553	0	0	0	0	0	0	0
TCGTCACACTGTTAGC-1	0	0	0	0.0489463	0	0	0	0.046231	0	0	0.0125959	0	0.678351	0.102717	0	0	0.0268556	0	0.0843032	0
TCGTCCGCTGGCGTCT-1	0	0	0	0	0.0155569	0.0302244	0	0.0215605	0	0	0.0106312	0	0.91055	0	0	0	0.0114772	0	0	0
TCGTGTACTATGGATG-1	0	0	0	0	0.03976	0	0	0.0249044	0	0	0	0	0.935336	0	0	0	0	0	0	0
TCGTGTCACGCTGACA-1	0	0	0	0	0.0439654	0	0	0	0	0	0	0	0.956035	0	0	0	0	0	0	0
TCGTTAGGAGTCCCTA-1	0.0142919	0	0	0.0473474	0	0.075845	0	0	0	0	0.012036	0	0.740156	0.010938	0.0126136	0.019707	0.0299409	0	0.0371247	0
TCGTTCGTTATTATGT-1	0	0	0	0	0	0.0149079	0	0	0	0	0.0286416	0	0.956451	0	0	0	0	0	0	0
TCGTTGCTATCCGGTC-1	0	0	0	0.0408483	0.0347022	0.0359697	0	0.0172061	0	0	0	0	0.839229	0	0	0	0	0	0.032045	0
TCTACCGTCCACAAGC-1	0	0	0	0	0	0.0695514	0	0	0	0	0	0	0.930449	0	0	0	0	0	0	0
TCTAGCAATCTCCGCC-1	0	0	0	0	0.0285913	0.0608765	0	0	0	0	0.0185243	0	0.892008	0	0	0	0	0	0	0
TCTAGCATCTTCGATG-1	0	0	0	0	0.0246716	0	0	0	0	0	0	0	0.861592	0.113736	0	0	0	0	0	0
TCTAGCATGCCCAGAA-1	0	0	0	0.0226532	0.0266028	0.0300762	0	0	0	0	0	0	0.893203	0	0	0	0	0	0.0274646	0
TCTAGTTATCAGAAGA-1	0	0	0	0	0.0782888	0.0306772	0	0	0	0	0	0	0.891034	0	0	0	0	0	0	0
TCTATCATGCAGTTAC-1	0	0	0	0	0.0663909	0	0	0	0	0	0.0115711	0	0.922038	0	0	0	0	0	0	0
TCTATCGGTCGCAACA-1	0	0	0	0	0.0113763	0.0621615	0	0	0	0	0	0	0.910914	0	0	0.015548	0	0	0	0
TCTCCCTGGGCAGCGT-1	0	0	0	0	0.105058	0	0	0	0	0	0	0	0.894942	0	0	0	0	0	0	0
TCTCTAATAGCTGGTA-1	0	0	0	0	0.0656409	0	0	0	0	0	0	0	0.918605	0	0	0.0157544	0	0	0	0
TCTCTTACCGCGAACC-1	0	0	0	0	0.0591149	0.0135223	0	0	0	0	0	0	0.927363	0	0	0	0	0	0	0
TCTGAACCGGTCGGCT-1	0	0	0	0	0.0390254	0.0193566	0	0	0	0	0	0	0.941618	0	0	0	0	0	0	0
TCTGGCGCAAGCCGGG-1	0	0	0	0	0.0774589	0	0	0	0	0	0	0	0.922541	0	0	0	0	0	0	0
TCTGGGTAGCGCTCAT-1	0	0	0	0.0633305	0.0260293	0.0177411	0	0	0	0.221403	0.0442275	0	0.552107	0.0125751	0	0	0	0	0.0625863	0
TCTGTGCCATCATAGT-1	0	0	0	0	0.0186236	0	0	0	0	0	0	0	0.981376	0	0	0	0	0	0	0
TCTTACGGCATCCGAC-1	0	0	0	0	0.0143479	0.0210559	0	0	0	0	0	0	0.964596	0	0	0	0	0	0	0
TCTTCGAATAGACGTT-1	0	0	0	0.0132518	0.0247552	0.0266324	0	0	0	0	0	0	0.823591	0.0658992	0	0	0	0	0.0458709	0
TCTTCGATACCAATAA-1	0.0333963	0	0	0.0608915	0	0.0505433	0	0.0185827	0	0.10947	0.0347831	0	0.577909	0.0376945	0	0	0	0	0.0767291	0
TCTTGATGCGTAGCGA-1	0.0268755	0	0	0.0174626	0	0.0285168	0	0	0	0.102271	0.0159059	0	0.742542	0.0563638	0	0	0	0	0.0100627	0
TCTTGCTCCCGATACT-1	0	0	0	0.0125666	0.0654655	0	0	0	0	0	0	0	0.921968	0	0	0	0	0	0	0
TCTTGGTAACACCAAA-1	0	0	0	0	0	0.0482524	0	0	0	0	0	0	0.951748	0	0	0	0	0	0	0
TGAAAGGACCTGACTC-1	0	0	0	0	0.118572	0	0	0	0	0	0	0	0.881428	0	0	0	0	0	0	0
TGAACAAGCAGGGACT-1	0	0	0	0	0.0183627	0.0243102	0	0	0	0	0	0	0.957327	0	0	0	0	0	0	0
TGAATGAGTGTTTCCC-1	0	0	0	0	0.0732464	0	0	0	0	0	0	0	0.926754	0	0	0	0	0	0	0
TGACATGTAACGTGAC-1	0	0	0	0	0.141816	0	0	0	0	0	0	0	0.858184	0	0	0	0	0	0	0
TGACCAAATCTTAAAC-1	0	0	0	0.0143486	0.0376073	0.0312828	0	0	0	0	0	0	0.916761	0	0	0	0	0	0	0
TGACCCACGTTAGACA-1	0	0	0	0	0.029383	0.0132942	0	0	0	0	0	0	0.957323	0	0	0	0	0	0	0
TGACTATAATCCTTTC-1	0	0	0	0.0215869	0.0314701	0.033218	0	0	0	0.0888371	0	0	0.74121	0.0643369	0	0	0	0	0.0193415	0
TGAGAATGCTTTACCG-1	0	0	0	0	0	0.0139082	0	0.0859188	0	0	0	0	0.900173	0	0	0	0	0	0	0
TGAGCCATACAGTCTC-1	0	0	0	0	0	0	0	0	0	0	0	0	0.952753	0	0	0.0472468	0	0	0	0
TGAGCGGAAAGTGTTC-1	0	0	0	0.0322089	0.0699052	0	0	0	0	0	0	0	0.644264	0.102409	0	0	0.0407223	0	0.11049	0
TGAGGAGTGCCAGCTT-1	0	0	0	0.0225105	0.0140488	0.0494154	0	0.0214112	0	0	0	0	0.880035	0.012579	0	0	0	0	0	0
TGAGGTGTGTGGCGGA-1	0	0	0	0	0.147659	0	0	0	0	0	0	0	0.852341	0	0	0	0	0	0	0
TGAGTAAATTAGCGTA-1	0	0	0	0	0.021545	0.0370192	0	0	0	0.136327	0	0	0.805109	0	0	0	0	0	0	0
TGAGTGCCTCTTAAAT-1	0	0	0	0.058838	0	0.0631696	0	0	0	0.105986	0.0436812	0	0.624071	0.0622377	0	0	0.0162113	0	0.0258051	0
TGATACATTTAGCCGT-1	0.0150701	0	0	0.022053	0.0222967	0.0525659	0	0.0173706	0	0.152093	0	0	0.67077	0.0334277	0	0	0.0143533	0	0	0
TGATAGCGGGATTCTA-1	0	0	0	0.0654692	0	0	0	0	0	0	0	0	0.820452	0.0869272	0	0	0	0	0.0271512	0
TGATCACCACACTGAC-1	0	0	0	0	0.123084	0.0138126	0	0	0	0	0	0	0.844574	0	0	0.0185295	0	0	0	0
TGATCAGGGAACTGCT-1	0	0	0	0	0.0307549	0	0	0	0	0	0	0	0.969245	0	0	0	0	0	0	0
TGATCGGTTTGACCCT-1	0	0	0	0	0.0300492	0	0	0	0	0	0	0	0.969951	0	0	0	0	0	0	0
TGATCTCCGGCGCCAG-1	0	0	0	0	0.015527	0.0380436	0	0.0296324	0	0	0	0	0.916797	0	0	0	0	0	0	0
TGATTCCCGGTTACCT-1	0	0	0	0	0	0.0334968	0	0	0	0	0	0	0.966503	0	0	0	0	0	0	0
TGATTCGTCTATCACT-1	0	0	0	0	0	0.0229878	0	0	0	0	0.0163664	0	0.839017	0.121628	0	0	0	0	0	0
TGATTCTGTCGCCGGT-1	0	0	0	0.016424	0.0130545	0.0261397	0	0.0321282	0	0.1115	0.026076	0	0.756068	0	0	0	0.0186095	0	0	0
TGATTTATTAGCTGTG-1	0	0	0	0	0	0.0590118	0	0	0	0	0.0556829	0	0.885305	0	0	0	0	0	0	0
TGCAAAGTTCGTCTGT-1	0	0	0	0	0.0327562	0	0	0	0	0	0	0	0.967244	0	0	0	0	0	0	0
TGCAAGAATGACGTAA-1	0	0	0	0	0	0.0485933	0	0	0	0	0.0121928	0	0.939214	0	0	0	0	0	0	0
TGCAGAACTATATCGT-1	0	0	0	0	0.0716958	0	0	0	0	0	0	0	0.928304	0	0	0	0	0	0	0
TGCAGAGTACCGAGCA-1	0	0	0	0	0.0422872	0.0204272	0	0.0337765	0	0	0	0	0.903509	0	0	0	0	0	0	0
TGCAGGATCGGCAAAG-1	0	0	0	0.0266445	0	0.013865	0	0.015331	0	0	0	0	0.93394	0	0	0	0	0	0	0.0102194
TGCATGGATCGGATCT-1	0.0149702	0	0	0	0	0	0	0	0	0	0	0	0.98503	0	0	0	0	0	0	0
TGCATGTGACCCATAG-1	0	0	0	0	0.0780238	0	0	0	0	0	0	0	0.910533	0	0	0.0114437	0	0	0	0
TGCATGTGGTAATCTA-1	0	0	0	0	0.0172657	0.0413866	0	0	0	0	0	0	0.941348	0	0	0	0	0	0	0
TGCCAATGGGTACTCT-1	0	0	0	0.0251047	0.021699	0.0391063	0	0.0695736	0	0	0	0.026508	0.78607	0.0212639	0	0	0	0	0.0106742	0
TGCCACCTGGCGAAAC-1	0	0	0	0	0.0134372	0.0416825	0	0	0	0	0	0	0.94488	0	0	0	0	0	0	0
TGCCAGTACGTGGAGA-1	0	0	0	0.0192951	0.0312746	0.0183203	0	0	0	0	0	0	0.908237	0.0228726	0	0	0	0	0	0
TGCCCGTACCGTTAAA-1	0	0	0	0.0209084	0.0419323	0.0427003	0	0	0	0	0	0	0.799887	0.0201417	0	0	0.0208889	0	0.053541	0
TGCCGGATGTACGAGC-1	0	0	0	0.037013	0	0.0134167	0	0	0	0	0.054494	0	0.772132	0.032052	0	0	0	0	0.0908923	0
TGCCGTGGATCGTCCT-1	0	0	0	0.0505678	0.0430368	0.0348927	0	0	0	0	0	0	0.846942	0	0	0	0.0245608	0	0	0
TGCCTGATCAAACGAT-1	0	0	0	0.135603	0	0	0	0	0	0.161758	0.0270523	0	0.41918	0.0745861	0	0	0	0	0.18182	0
TGCGACACCCTAGTGC-1	0.016633	0	0	0	0	0.0501431	0	0	0	0.0370592	0.0509205	0	0.845244	0	0	0	0	0	0	0
TGCGACGGCCGAACGT-1	0	0	0	0	0.041755	0	0	0	0	0	0	0	0.958245	0	0	0	0	0	0	0
TGCGAGAATATTACCC-1	0	0	0	0.0103779	0	0.0390845	0	0	0	0.11308	0.0259244	0	0.790373	0	0	0	0	0	0.0211607	0
TGCGCAAAGCATTTGG-1	0	0	0	0	0.0121819	0.0392573	0	0.0431624	0	0.0730784	0	0	0.742877	0.0443108	0	0	0	0	0.045132	0
TGCGCGATTAACGGAG-1	0	0	0	0.0182132	0.0277992	0.0198937	0	0	0	0	0.0118838	0	0.92221	0	0	0	0	0	0	0
TGCGGAGTAAAGGTGC-1	0.0295892	0	0	0.0339286	0	0.0514995	0	0	0	0	0.03657	0	0.799429	0	0	0	0	0	0.0489834	0
TGCGGTGAAATTTCAT-1	0	0	0	0	0.0132916	0.043679	0	0	0	0	0	0	0.845076	0.0979531	0	0	0	0	0	0
TGCGTAAGAACCTGAT-1	0.0214739	0	0	0	0	0.0460497	0	0	0	0	0.0914962	0	0.84098	0	0	0	0	0	0	0
TGCGTTTGTTGACACT-1	0	0	0	0	0	0.0717427	0	0	0	0	0	0	0.928257	0	0	0	0	0	0	0
TGCTCGGCGAAACCCA-1	0	0	0	0.0430376	0.0388734	0.0150295	0	0	0	0	0	0	0.883026	0	0	0	0.0200334	0	0	0
TGCTCTTGAGAGTTTG-1	0	0	0	0	0.067654	0	0	0	0	0	0	0	0.932346	0	0	0	0	0	0	0
TGCTGGTTGGACAATT-1	0	0	0	0	0.0226862	0.0261259	0	0	0	0	0.0169326	0	0.905036	0.0292189	0	0	0	0	0	0
TGCTGTTGAAGAACTC-1	0	0	0	0	0.0133083	0.0402748	0	0	0	0	0	0	0.946417	0	0	0	0	0	0	0
TGCTTCCCAAGCAGTA-1	0	0	0	0.0263959	0	0.0582566	0	0	0	0	0	0	0.755418	0.102447	0.0118176	0	0	0	0.045665	0
TGGAAGAAGGGAACGT-1	0.0212903	0	0	0.0174715	0	0.0112686	0	0	0	0.234547	0.050745	0	0.588598	0.0130191	0	0	0.024035	0	0.0390264	0
TGGAAGGATAAAGATG-1	0	0	0	0.0325525	0	0.0138901	0	0	0	0	0.0149876	0	0.8491	0.0642853	0	0	0	0	0.0251844	0
TGGAATTAGACGCTTT-1	0	0	0	0.0180488	0	0	0	0.0120266	0	0.0368986	0.0502645	0	0.703551	0.103393	0	0.0227413	0	0	0.0530767	0
TGGAGAATAATCGTCC-1	0	0	0	0	0.0852145	0	0	0	0	0	0	0	0.914785	0	0	0	0	0	0	0
TGGAGTGATGCGATGA-1	0	0	0	0	0.0235442	0.0275531	0	0	0	0	0.0194348	0	0.916996	0.0124723	0	0	0	0	0	0
TGGCAAACTAAATTAC-1	0	0	0	0.0183164	0.013997	0.0554038	0	0.0170293	0.0127526	0	0.012306	0	0.848659	0.0215357	0	0	0	0	0	0
TGGCAAGCACAAGTCG-1	0	0	0	0	0.0629852	0.0294672	0	0	0	0	0	0	0.907548	0	0	0	0	0	0	0
TGGCAGATTACGATCA-1	0	0	0	0	0.046354	0.0156589	0	0.0487344	0	0	0	0	0.889253	0	0	0	0	0	0	0
TGGCAGCAGTAATAGT-1	0	0	0	0	0.0819659	0	0	0	0	0	0	0	0.918034	0	0	0	0	0	0	0
TGGCCAAACTGAAGTA-1	0	0	0	0.01045	0	0.0208101	0	0	0	0	0.0270771	0	0.941663	0	0	0	0	0	0	0
TGGCCGTATATTGACC-1	0	0	0	0	0	0.0365717	0	0	0	0	0.0325335	0	0.930895	0	0	0	0	0	0	0
TGGCGACTGCTCCAAA-1	0	0	0	0.0166897	0.0221064	0.0306616	0	0	0	0.0539418	0	0	0.78676	0.0501058	0	0	0.0184611	0	0.0212739	0
TGGCGATCAAGTTATG-1	0	0	0	0.0329195	0.0222187	0.0250676	0	0.0109743	0	0	0	0	0.88554	0.0232798	0	0	0	0	0	0
TGGCTTTGGGTAGACA-1	0	0	0	0	0.0429577	0.0171161	0	0	0	0	0.0249321	0	0.914994	0	0	0	0	0	0	0
TGGGAAATGCCTTTCC-1	0	0	0	0	0	0.0231684	0	0	0	0	0	0	0.976832	0	0	0	0	0	0	0
TGGGCGATACAATAAG-1	0	0	0	0	0.107989	0	0	0	0	0	0	0	0.860595	0	0	0.0314163	0	0	0	0
TGGTCCCACGCTACGG-1	0	0	0	0.0355298	0.0459016	0.0312125	0	0.035846	0	0	0	0	0.78777	0.0259864	0	0	0	0	0.0377536	0
TGGTCTGTTGGGCGTA-1	0	0	0	0.0721337	0	0	0	0	0	0	0.136764	0	0.59075	0.0911792	0	0	0.0203492	0	0.0888243	0
TGGTTCAACGGGTAAT-1	0	0	0	0.0506166	0	0.0410125	0	0	0	0	0.0284952	0	0.730655	0.0220517	0	0	0.0439522	0	0.0832171	0
TGGTTCGTAGCAAAGG-1	0	0	0	0	0.0914518	0	0	0	0	0	0	0	0.908548	0	0	0	0	0	0	0
TGTAATGACCACAATA-1	0	0	0	0	0	0.0207536	0	0	0	0	0	0	0.979246	0	0	0	0	0	0	0
TGTAGTGATCTATAAT-1	0.0304302	0	0	0	0	0	0	0.0427213	0	0.126381	0.0418881	0	0.640438	0.0528173	0	0	0.0408555	0	0.024469	0
TGTATAACAGATCCTG-1	0	0	0	0.0385164	0.0359328	0.0181352	0	0.0178063	0	0	0	0	0.889609	0	0	0	0	0	0	0
TGTCCCGACATAGCAC-1	0	0	0	0	0.0156334	0	0	0	0	0	0	0	0.984367	0	0	0	0	0	0	0
TGTCCGTGGCGCCTTT-1	0	0	0	0.0156435	0	0	0	0	0	0	0.0529547	0	0.819723	0.0678048	0	0	0	0	0.0438742	0
TGTCCTAAGTCACCGC-1	0	0	0	0	0	0.0514722	0	0	0	0	0.0229954	0	0.925532	0	0	0	0	0	0	0
TGTGACTACGCCAGTC-1	0	0	0	0.0230223	0	0.0468545	0	0	0	0.0448984	0.0252899	0	0.795448	0.0277173	0	0	0	0	0.0367695	0
TGTGAGACTAGCCCAA-1	0	0	0	0.0119025	0	0.0613357	0	0.0106313	0	0	0.0275878	0	0.876185	0.012358	0	0	0	0	0	0
TGTGCTTTACGTAAGA-1	0	0	0	0	0.0302274	0.0292853	0	0	0	0	0	0	0.940487	0	0	0	0	0	0	0
TGTGGCGGGCTTCTGG-1	0	0	0	0	0.0291166	0.0180773	0	0	0	0	0	0	0.952806	0	0	0	0	0	0	0
TGTGGTTGCTAAAGCT-1	0	0	0	0	0.0312837	0.0280137	0	0	0	0	0	0	0.940703	0	0	0	0	0	0	0
TGTGTCGCGAGTTGCA-1	0	0	0	0	0	0.0389845	0	0	0	0	0.0390499	0	0.921966	0	0	0	0	0	0	0
TGTGTTCGTATCCAAG-1	0	0	0	0	0.0185045	0.0312125	0	0	0	0	0	0	0.950283	0	0	0	0	0	0	0
TGTTCCGCTTCCATGA-1	0	0	0	0	0	0.060614	0	0	0.0131602	0	0	0	0.926226	0	0	0	0	0	0	0
TGTTCCGGCCTGAGCT-1	0	0	0	0	0.142237	0	0	0	0	0	0	0	0.857763	0	0	0	0	0	0	0
TGTTCGTATTGCGGTG-1	0	0	0	0.128345	0.0253888	0.0109669	0	0	0	0	0	0	0.806502	0.0132596	0	0	0	0	0.0155377	0
TGTTCTTCCATTGACT-1	0	0	0	0	0.0446747	0.0197313	0	0	0	0	0	0	0.772967	0.162627	0	0	0	0	0	0
TGTTGTCAAGAAGTCT-1	0	0	0	0	0.0566674	0	0	0	0	0	0	0	0.943333	0	0	0	0	0	0	0
TGTTTCGGTACTTCTC-1	0	0	0	0.0223441	0.0210875	0.0497211	0	0	0	0	0	0	0.841164	0.0440714	0	0	0.0216122	0	0	0
TTAACCAACCCTCCCT-1	0	0	0	0	0	0.0419762	0	0.0468231	0	0	0.0359229	0	0.831388	0.0438896	0	0	0	0	0	0
TTAACTTCAGGTAGGA-1	0	0	0	0	0.0514637	0	0	0	0	0	0	0	0.948536	0	0	0	0	0	0	0
TTAAGCGCCTGACCCA-1	0	0	0	0	0.0304441	0.0546952	0	0	0	0	0	0	0.837879	0.058437	0	0	0	0	0.0185452	0
TTAATGTAGACCAGGT-1	0	0	0	0	0	0.0808853	0	0	0	0.0267805	0.02964	0	0.862694	0	0	0	0	0	0	0
TTAATTTCAGACGCGG-1	0	0	0	0.205057	0	0	0	0	0	0	0	0	0.411549	0.166727	0	0	0	0	0.216667	0
TTACATCGTGGCCTGG-1	0	0	0	0	0.080715	0.0282624	0	0	0	0	0	0	0.891023	0	0	0	0	0	0	0
TTACCATTGATTACCC-1	0	0	0	0.0303635	0	0.0144705	0	0.0232406	0	0	0.0713569	0	0.820088	0.0404807	0	0	0	0	0	0
TTACCCTAACAGTCCT-1	0	0	0	0	0.0160725	0.038348	0	0	0	0	0	0	0.945579	0	0	0	0	0	0	0
TTACCCTAGGGATTGG-1	0	0	0	0	0.0354405	0.0145814	0	0	0	0	0	0	0.885941	0	0	0	0.0161552	0	0.0478818	0
TTACTAAAGGACTTTA-1	0.0239814	0	0	0.0866901	0	0.0752879	0	0	0	0.051797	0	0	0.650346	0.0375183	0	0	0.0182156	0	0.0561634	0
TTACTATCGGCTTCTC-1	0	0	0	0	0.0110496	0.0481538	0	0	0	0	0.0192021	0	0.897188	0	0	0	0	0	0.0244062	0
TTACTCCGGCCGGGAA-1	0	0	0	0	0	0.0370004	0	0	0	0	0	0	0.963	0	0	0	0	0	0	0
TTACTCTGGTACGTAC-1	0	0	0	0	0.0100098	0.0352175	0	0	0	0	0	0	0.954773	0	0	0	0	0	0	0
TTACTGGGATATTTCA-1	0	0	0	0	0	0.0472767	0	0	0	0	0	0	0.952723	0	0	0	0	0	0	0
TTAGAAGAACATGACT-1	0	0	0	0.04867	0.0321081	0.0439449	0	0	0	0	0	0	0.778344	0.052209	0	0	0	0	0.0447238	0
TTAGAATAAGGGTCGG-1	0	0	0	0	0.0841161	0.017295	0	0	0	0	0	0	0.898589	0	0	0	0	0	0	0
TTAGACGAGTCACCTC-1	0	0	0	0.0261743	0.0223826	0.024931	0	0.0197147	0	0	0	0	0.896083	0	0	0	0	0	0.010714	0
TTAGCTCTGTAATCCG-1	0	0	0	0.0621485	0.0286274	0.0197252	0	0	0	0	0	0	0.847958	0	0	0	0	0	0.041541	0
TTAGGTCATAACCGAC-1	0.0164365	0	0	0.0208017	0	0.0304283	0	0.0526245	0	0	0.0554181	0	0.720554	0.0101313	0	0.0295638	0.0102128	0	0.053829	0
TTAGTAGGGCGGCGGG-1	0	0	0	0.0275731	0	0.0363122	0	0	0	0	0	0	0.885884	0.0250768	0	0	0	0	0.0251539	0
TTATAGGTAATTGTCT-1	0	0	0	0	0.0648134	0	0	0	0	0	0	0	0.935187	0	0	0	0	0	0	0
TTATATTTGGCAATCC-1	0	0	0	0	0	0.0286742	0	0	0	0	0.0158026	0	0.955523	0	0	0	0	0	0	0
TTATCGCCTGCGAAGC-1	0	0	0	0.0537485	0	0	0	0	0	0.0790569	0.0539154	0	0.555555	0.131273	0	0	0.0165863	0	0.109865	0
TTATCTGTATCATAAC-1	0	0	0	0	0	0.033272	0	0.0211795	0	0	0.0337388	0	0.91181	0	0	0	0	0	0	0
TTATGAATGAAAGGGA-1	0	0	0	0	0.062857	0.0202158	0	0	0	0	0	0	0.916927	0	0	0	0	0	0	0
TTATGACAAACTGGAT-1	0	0	0	0	0	0.0367929	0	0	0	0	0.0218332	0	0.941374	0	0	0	0	0	0	0
TTATGATCTTAACGAA-1	0	0	0	0	0.0343181	0.0161416	0	0	0	0	0	0	0.94954	0	0	0	0	0	0	0
TTATGTTTGCGATAGA-1	0	0	0	0.0695113	0	0	0	0	0	0	0.0457776	0	0.545086	0.230275	0	0	0.0381463	0	0.071204	0
TTATTAGAGCGTGTTC-1	0	0	0	0.0175227	0.0620194	0.0416093	0	0	0	0	0	0	0.819646	0.0200374	0	0	0	0	0.0391656	0
TTATTAGGGAAGCATC-1	0	0	0	0.0233154	0	0.0350572	0	0	0.0223235	0	0.0205216	0	0.898782	0	0	0	0	0	0	0
TTCAACGACCCGACCG-1	0	0	0	0	0.0252399	0.0328944	0	0	0	0	0	0	0.941866	0	0	0	0	0	0	0
TTCACGAAAGGATCAC-1	0	0	0	0	0.0318647	0.0403549	0	0	0	0	0	0	0.92778	0	0	0	0	0	0	0
TTCACTCGAGCACCTA-1	0	0	0	0.0249029	0.0711865	0.0229647	0	0	0	0	0	0	0.880946	0	0	0	0	0	0	0
TTCACTTCCTAGAACG-1	0	0	0	0	0.109087	0	0	0	0	0	0	0	0.890913	0	0	0	0	0	0	0
TTCAGGCGTCAAAGCC-1	0	0	0	0	0.110942	0	0	0	0	0	0	0	0.889058	0	0	0	0	0	0	0
TTCCAATCTGGCTATC-1	0.0240301	0	0	0.0151116	0	0.0363561	0	0	0	0.296333	0.0408867	0	0.271535	0.0905999	0	0.0318236	0.134884	0.0160923	0.0423486	0
TTCCGCGTGAGGCGAT-1	0	0	0	0.020158	0.0263057	0.0199407	0	0.0107709	0	0	0	0	0.922825	0	0	0	0	0	0	0
TTCCGGCCTTGAGGCT-1	0	0	0	0	0.0142329	0.0428576	0	0	0	0.0636708	0	0	0.879239	0	0	0	0	0	0	0
TTCCTCGAGGGTGTCT-1	0	0	0	0	0.0372607	0	0	0	0	0	0	0	0.947034	0	0	0.0157057	0	0	0	0
TTCCTCTGCCCGAATA-1	0	0	0	0.0163381	0.0336188	0.019141	0	0	0	0	0	0	0.899889	0.0209499	0	0	0	0	0.0100636	0
TTCGACAGAGCCCGTG-1	0	0	0	0	0.0427406	0.0195828	0	0	0	0	0	0	0.937677	0	0	0	0	0	0	0
TTCGACGGGAAGGGCG-1	0	0	0	0	0.0306756	0.0433756	0	0	0	0	0.0287215	0	0.823414	0.0738129	0	0	0	0	0	0
TTCGCACTCGCGTGCT-1	0	0	0	0	0	0.0532158	0	0	0	0	0.0144231	0	0.932361	0	0	0	0	0	0	0
TTCGCACTGTACGACA-1	0	0	0	0	0	0.0281897	0	0.0131392	0	0	0	0	0.958671	0	0	0	0	0	0	0
TTCGCGCGCCATACGA-1	0	0	0	0	0.0291064	0	0	0.0359418	0	0.0368318	0.0371267	0	0.8397	0	0	0	0	0	0.0212936	0
TTCGGGCGCTAGTCTT-1	0	0	0	0.0775437	0.0218926	0	0	0	0	0	0	0	0.820735	0	0	0	0.0358102	0	0.0440183	0
TTCGGTACTGTAGAGG-1	0	0	0	0	0.0862229	0.0341957	0	0	0	0	0	0	0.879581	0	0	0	0	0	0	0
TTCGTACTCCAGAACG-1	0	0	0	0.0504956	0	0.0124654	0	0	0	0	0.0279416	0	0.737492	0.104423	0	0	0	0	0.0671827	0
TTCTACTTGCGAGGGC-1	0	0	0	0	0.115252	0	0	0	0	0	0	0	0.884748	0	0	0	0	0	0	0
TTCTAGAAAGTCTTAT-1	0	0	0	0	0.0335302	0.0210934	0	0	0	0	0	0	0.945376	0	0	0	0	0	0	0
TTCTAGGCCAATTGTG-1	0	0	0	0	0.0205139	0.019836	0	0	0	0	0	0	0.883739	0.057281	0	0	0.0186306	0	0	0
TTCTATTAAACGCAGC-1	0	0	0	0	0.0969825	0	0	0	0	0	0	0	0.903018	0	0	0	0	0	0	0
TTCTGCCGCGCCTAGA-1	0	0	0	0.0389777	0.0218283	0	0	0	0	0	0	0	0.923825	0.0153691	0	0	0	0	0	0
TTCTGCGAGCGCCCTT-1	0	0	0	0	0	0.0364858	0	0	0	0	0	0	0.963514	0	0	0	0	0	0	0
TTCTTAGTGGCTCAGA-1	0	0	0	0.0174097	0	0.0612417	0	0	0	0	0.0364873	0	0.839976	0.0448858	0	0	0	0	0	0
TTCTTGAGCCGCGCTA-1	0	0	0	0	0	0.0321961	0	0	0	0	0.0216143	0	0.94619	0	0	0	0	0	0	0
TTCTTGGACGATCTGC-1	0	0	0	0.0326888	0.0278271	0.0523117	0	0	0	0.175248	0.0272573	0	0.613421	0.0354019	0	0	0.0358445	0	0	0
TTCTTGGAGTAATGAG-1	0	0	0	0	0.0598945	0	0	0	0	0	0	0	0.940106	0	0	0	0	0	0	0
TTCTTGTAACCTAATG-1	0	0	0	0	0.0346002	0.0500352	0	0	0	0	0.0141235	0	0.890104	0	0	0.0111369	0	0	0	0
TTCTTGTGTCCATCAG-1	0	0	0	0.0481762	0	0.0159505	0	0.0269059	0	0	0	0	0.775293	0.0647083	0	0.0105583	0.0332872	0	0.0251208	0
TTGAAGAATTCCCAGG-1	0	0	0	0	0.0185513	0.052983	0	0	0	0	0	0	0.928466	0	0	0	0	0	0	0
TTGAATATGGACTTTC-1	0	0	0	0	0	0.0315512	0	0	0	0	0.0423376	0	0.926111	0	0	0	0	0	0	0
TTGACATGAACGTGGA-1	0	0	0	0	0.0399839	0.0297063	0	0	0	0	0	0	0.93031	0	0	0	0	0	0	0
TTGACCATGTTCTCCG-1	0	0	0	0	0.03257	0.0233542	0	0	0	0	0	0	0.944076	0	0	0	0	0	0	0
TTGACTACCATATGGT-1	0	0	0	0.0679227	0.0102412	0.0350809	0	0	0	0.10937	0.062708	0	0.551446	0.0540831	0	0	0	0	0.109147	0
TTGAGAGTACTGCTAA-1	0	0	0	0	0	0.0362061	0	0	0	0	0.0190695	0	0.944724	0	0	0	0	0	0	0
TTGATCTAACTTTGTC-1	0	0	0	0.0127428	0	0.0226124	0	0.102347	0	0	0	0	0.800606	0.0308257	0	0	0	0	0.0308667	0
TTGATTAGCTGTTTCT-1	0	0	0	0.0183829	0	0.0228772	0	0	0	0	0.0243227	0	0.934417	0	0	0	0	0	0	0
TTGATTATGCAGATGA-1	0	0	0	0	0	0.0311975	0	0	0	0	0	0	0.968803	0	0	0	0	0	0	0
TTGCACAATTCAGAAA-1	0	0	0	0.0113033	0.0216645	0.0378131	0	0	0	0	0	0	0.929219	0	0	0	0	0	0	0
TTGCACGGAGCAGCAC-1	0	0	0	0	0	0.0434232	0	0	0	0	0	0	0.956577	0	0	0	0	0	0	0
TTGCATGCTGATCACG-1	0	0	0	0	0	0.0181908	0	0	0	0.0390055	0.0690565	0	0.873747	0	0	0	0	0	0	0
TTGCCCTGATCACGGG-1	0	0	0	0	0	0.0591115	0	0	0	0	0	0	0.940889	0	0	0	0	0	0	0
TTGCGGCATCAGAAAG-1	0	0	0	0	0.0495543	0.0477168	0	0.0203008	0	0.0196148	0	0	0.862813	0	0	0	0	0	0	0
TTGCTCCCATACCGGA-1	0.0332183	0	0	0	0	0	0	0	0	0.116036	0.0606201	0	0.690958	0.055495	0	0	0	0	0.0436727	0
TTGCTGAAGGAACCAC-1	0	0	0	0	0	0.047672	0	0	0	0	0.0410918	0	0.89866	0.0125767	0	0	0	0	0	0
TTGCTGATCATGTTCG-1	0	0	0	0	0.0209049	0.0363919	0	0.0296666	0	0	0	0	0.913037	0	0	0	0	0	0	0
TTGGACATGTGGCTTA-1	0	0	0	0.0279413	0.0247266	0.0136742	0	0	0	0	0	0	0.882138	0.0515199	0	0	0	0	0	0
TTGGATATCGTCTACG-1	0	0	0	0	0.0268426	0.0369739	0	0.0129305	0	0.0691459	0	0	0.836488	0	0	0	0.0176187	0	0	0
TTGGATCGACTTCTGG-1	0	0	0	0	0.0297953	0	0	0	0	0	0	0	0.970205	0	0	0	0	0	0	0
TTGGATTGGGTACCAC-1	0	0	0	0.0223625	0	0.0175095	0	0.0562094	0	0	0.0430665	0	0.750877	0.0724156	0	0	0	0	0.0375596	0
TTGGCTCGCATGAGAC-1	0	0	0	0	0	0.0251266	0	0	0	0	0.0346048	0	0.928457	0	0	0.0118118	0	0	0	0
TTGGGAAGACGAGCCG-1	0	0	0	0	0.183931	0.0345571	0	0	0	0	0	0	0.760168	0	0	0.0213443	0	0	0	0
TTGGGACACTGCCCGC-1	0	0	0	0	0	0.0466926	0	0.0237783	0	0	0	0	0.929529	0	0	0	0	0	0	0
TTGGGCGGCGGTTGCC-1	0	0	0	0	0	0.0405901	0	0	0	0	0	0	0.95941	0	0	0	0	0	0	0
TTGGTCACACTCGTAA-1	0.0754989	0	0	0	0	0.0274187	0	0	0	0.474878	0.0391383	0	0.113047	0.103671	0	0	0.115849	0	0.0504993	0
TTGTAAGGACCTAAGT-1	0	0	0	0	0.0227115	0.0501946	0	0	0	0	0.0131426	0	0.913951	0	0	0	0	0	0	0
TTGTAAGGCCAGTTGG-1	0	0	0	0	0.0172584	0.0284611	0	0	0	0	0	0	0.95428	0	0	0	0	0	0	0
TTGTAATCCGTACTCG-1	0	0	0	0	0.0821302	0	0	0	0	0	0	0	0.91787	0	0	0	0	0	0	0
TTGTCGTTCAGTTACC-1	0	0	0	0.0655982	0	0.0277487	0	0	0	0	0	0	0.695033	0.118565	0	0	0	0	0.0930553	0
TTGTGGCCCTGACAGT-1	0	0	0	0	0	0.0442552	0	0	0	0	0	0	0.955745	0	0	0	0	0	0	0
TTGTGGTAGGAGGGAT-1	0	0	0	0	0.0328448	0	0	0	0	0	0	0	0.967155	0	0	0	0	0	0	0
TTGTGTATGCCACCAA-1	0	0	0	0	0.023104	0.0660751	0	0	0	0	0	0	0.910821	0	0	0	0	0	0	0
TTGTGTTTCCCGAAAG-1	0	0	0	0.0365262	0.0440821	0.0539047	0	0	0	0	0	0	0.835025	0	0	0	0	0	0.0304619	0
TTGTTAGCAAATTCGA-1	0	0	0	0	0	0.0252236	0	0	0	0	0	0	0.768708	0.206068	0	0	0	0	0	0
TTGTTCAGTGTGCTAC-1	0	0	0	0	0.0268342	0.0566769	0	0	0	0	0	0	0.916489	0	0	0	0	0	0	0
TTGTTGTGTGTCAAGA-1	0	0	0	0	0	0.0539078	0	0	0	0	0.0103218	0	0.93577	0	0	0	0	0	0	0
TTGTTTCACATCCAGG-1	0	0	0	0	0.0336937	0.0234395	0	0	0	0.0195484	0	0	0.923318	0	0	0	0	0	0	0
TTGTTTCATTAGTCTA-1	0	0	0	0	0.0518029	0	0	0	0	0	0	0	0.948197	0	0	0	0	0	0	0
TTGTTTCCATACAACT-1	0	0	0	0	0	0.023714	0	0	0	0	0.0201301	0	0.956156	0	0	0	0	0	0	0

## Sheet: HNSCC slice P210325T3
spatial barcode	B cells	C1QC+ Macrophages	CD8+ T cells	Endothelial cells	INHBA+ Macrophages	LAMP3+ DCs	LYVE1+ Macrophages	Mast cells	NK cells	Plasma cells	SPP1+ Macrophages	Tregs	Tumor cells	apCAFs	cDC1	cDC2	eCAFs	iCAFs	myCAFs	pDCs
AAACAAGTATCTCCCA-1	0.0805657	0	0	0.0435028	0	0	0	0	0	0.656282	0.0340386	0.014102	0.0397877	0	0	0.0440714	0.0876498	0	0	0
AAACATTTCCCGGATT-1	0.0528477	0	0	0.0783017	0	0	0	0	0	0.295291	0.0692234	0	0.31038	0	0	0	0.05928	0	0.134677	0
AAACCCGAACGAAATC-1	0.0522316	0	0	0	0.0750885	0	0	0.018529	0	0.362412	0.0210796	0.0205215	0.417459	0	0	0	0.0126273	0	0.0200512	0
AAACCGGAAATGTTAA-1	0	0	0	0.0149104	0.15738	0	0	0.0183947	0	0.173637	0	0	0.608736	0	0	0.0269414	0	0	0	0
AAACCGGGTAGGTACC-1	0.0141068	0	0.0259409	0.0249991	0.0827129	0	0	0.0123576	0	0.252637	0.0876623	0	0.434399	0	0	0	0.0471352	0	0.0180493	0
AAACCGTTCGTCCAGG-1	0.051446	0	0	0.0525332	0.0267263	0.0313754	0	0	0	0.590405	0.031106	0	0	0.0934441	0	0	0.0593375	0	0.0636265	0
AAACCTCATGAAGTTG-1	0.0269459	0	0	0	0.0523849	0	0	0	0	0.137012	0	0	0.692746	0	0	0.0909111	0	0	0	0
AAACGAGACGGTTGAT-1	0.0560664	0	0	0	0.0686895	0	0	0	0	0.291793	0.221168	0.0126599	0.349623	0	0	0	0	0	0	0
AAACTGCTGGCTCCAA-1	0	0	0	0	0.0915677	0	0	0	0	0.419852	0	0.036809	0.359092	0	0	0	0.0689288	0	0.0237502	0
AAACTTGCAAACGTAT-1	0.0325784	0	0	0.1214	0.0393482	0	0	0	0	0.371506	0.0360644	0.0210962	0.249671	0.0467082	0	0.0359634	0.0342723	0	0.0113922	0
AAAGGCTCTCGCGCCG-1	0.0512372	0	0	0	0.0307846	0.0578769	0	0	0	0.32032	0.0361078	0	0.470965	0.0327085	0	0	0	0	0	0
AAAGTAGCATTGCTCA-1	0.0626892	0	0	0.0333945	0.117847	0.0275157	0	0	0	0.366317	0	0	0.343525	0	0	0	0	0.0359212	0.0127899	0
AAAGTCGACCCTCAGT-1	0.0185999	0	0	0	0	0.0874717	0	0	0	0.0301095	0.0877502	0	0.776069	0	0	0	0	0	0	0
AAAGTGCCATCAATTA-1	0	0	0	0	0.151833	0	0	0	0	0.187678	0	0	0.6141	0	0	0.0326279	0.0137614	0	0	0
AAAGTGTGATTTATCT-1	0.0988188	0	0	0.0107067	0.0265763	0	0	0	0	0.361611	0.0822551	0	0.348302	0	0	0.0198448	0.0325549	0.0193301	0	0
AAAGTTGACTCCCGTA-1	0.0809234	0	0	0	0	0	0	0	0	0.241387	0.150274	0	0.501883	0	0	0	0.0255329	0	0	0
AAATAAGGTAGTGCCC-1	0.0762684	0	0	0	0.119318	0	0	0	0	0.491087	0	0	0.273984	0	0	0	0.039342	0	0	0
AAATACCTATAAGCAT-1	0.0760283	0	0	0	0.0323497	0	0	0	0	0.324731	0.0584325	0	0.38666	0	0	0	0.0682675	0	0.0535306	0
AAATAGCTTAGACTTT-1	0.0518112	0	0.0226143	0.0147345	0	0	0	0	0	0.526844	0.0679036	0.018911	0.167358	0.0210925	0	0	0.0898957	0	0.0188359	0
AAATAGGGTGCTATTG-1	0	0	0.0322136	0	0.0894237	0	0	0	0	0.398097	0	0	0.37201	0.0194343	0	0	0.0888217	0	0	0
AAATCGTGTACCACAA-1	0	0	0	0	0	0	0	0	0	0.255823	0.100627	0	0.376464	0.115351	0	0.0234614	0.128273	0	0	0
AAATCTAGCCCTGCTA-1	0.0374247	0	0	0.0169982	0	0.0309865	0	0	0	0.517198	0.0613833	0.0195358	0.21615	0	0	0	0.0603515	0	0.0399723	0
AAATGGCCCGTGCCCT-1	0	0	0	0	0.143416	0	0	0	0	0.335421	0	0.0167871	0.504376	0	0	0	0	0	0	0
AAATGGTCAATGTGCC-1	0	0	0	0	0	0	0	0	0	0.229799	0.0262453	0	0.613251	0	0	0.10785	0	0	0.0228549	0
AAATTAACGGGTAGCT-1	0.0691879	0	0	0	0.0868128	0	0	0	0	0.32629	0	0	0.481953	0	0	0	0.0357565	0	0	0
AAATTCCAGGTCCAAA-1	0.0492971	0	0	0	0.0412141	0.0419361	0	0	0	0.201742	0.0359915	0	0.580902	0.0176173	0	0	0.0312996	0	0	0
AAATTGATAGTCCTTT-1	0.0561092	0	0	0.0235402	0.0338853	0.034123	0	0	0	0.324657	0.0598934	0	0.378188	0.0496901	0	0	0	0	0.0399136	0
AAATTTGCGGGTGTGG-1	0.0104146	0	0	0	0	0	0	0	0	0.338971	0.0904563	0.0163108	0.480112	0.0327461	0	0	0.0309894	0	0	0
AACAACTGGTAGTTGC-1	0.0475475	0	0	0	0.0803882	0	0	0.051836	0	0.231184	0	0	0.497648	0.0626603	0	0	0.0287361	0	0	0
AACAATTACTCTACGC-1	0.0632828	0	0	0	0.0589592	0	0	0	0	0.394683	0	0.0167733	0.404235	0	0	0	0	0	0.0620673	0
AACACACGCTCGCCGC-1	0.0463003	0	0.0198349	0	0.0249902	0.0189522	0	0.0258845	0	0.215305	0.0605663	0	0.501388	0	0	0.0311895	0.0555887	0	0	0
AACACGAGACGCGGCC-1	0.0615275	0	0	0.0313624	0.033945	0	0	0	0	0.320562	0.0527322	0.0186417	0.456567	0	0	0	0.0246613	0	0	0
AACAGGATGGGCCGCG-1	0.0787376	0	0	0	0.039426	0.0755426	0	0	0	0.400123	0	0	0.40617	0	0	0	0	0	0	0
AACAGGTAGTATGGAT-1	0.0839711	0	0	0.0125191	0.0590075	0	0	0	0	0.430735	0.0814352	0	0.29881	0	0	0	0	0	0.0335221	0
AACCAAGACTTCTCTG-1	0	0	0	0	0.077747	0	0	0	0	0.328762	0	0	0.533237	0	0	0	0.0408138	0	0.0194401	0
AACCCGAGCAGAATCG-1	0.0727571	0	0	0	0	0	0	0	0	0.245871	0.129613	0	0.519845	0	0	0	0.0319145	0	0	0
AACCCTACTGTCAATA-1	0.0500689	0	0	0	0	0	0	0	0	0.242727	0.156936	0	0.502716	0	0	0	0.0475515	0	0	0
AACCGCTAAGGGATGC-1	0.156831	0	0	0	0.0239389	0.0514345	0	0	0	0.570768	0.0466995	0.025786	0	0	0	0	0.11091	0	0.0136322	0
AACCTGTCACGGAATT-1	0.0425741	0	0	0.0180556	0	0.031245	0	0	0	0.171082	0.0386198	0	0.647677	0	0	0	0.0507464	0	0	0
AACCTTTAAATACGGT-1	0.0119396	0	0	0	0.082646	0	0	0	0	0.190012	0.0338853	0.014773	0.666744	0	0	0	0	0	0	0
AACGATAATGCCGTAG-1	0.0214883	0	0	0	0.0900256	0	0	0	0	0.368283	0	0	0.520203	0	0	0	0	0	0	0
AACGCTGTTGCTGAAA-1	0.0538042	0	0	0	0.104943	0	0	0	0	0.30759	0	0	0.464994	0	0	0	0.0686696	0	0	0
AACGGACGTACGTATA-1	0.081122	0	0	0	0	0	0	0	0	0.298481	0.250598	0	0.309479	0.0190681	0	0	0.0212378	0	0.0200138	0
AACGGCCATCTCCGGT-1	0.0275717	0	0	0	0	0	0	0.0410769	0	0.45335	0.0235477	0	0.122689	0.222169	0	0.0123861	0.043202	0.0540076	0	0
AACGTACTGTGGGTAC-1	0.0311172	0	0.0139493	0	0.0606641	0	0	0	0	0.776413	0	0	0	0	0	0	0.117856	0	0	0
AACGTGCGAAAGTCTC-1	0.0552586	0	0	0	0.0411992	0	0	0	0	0.369544	0.0935503	0	0.401092	0	0	0	0.039356	0	0	0
AACTACCCGTTTGTCA-1	0.0612401	0	0	0.0162984	0.0477032	0.0539506	0	0	0	0.349026	0.043859	0	0.395932	0	0	0	0.0319904	0	0	0
AACTAGGCTTGGGTGT-1	0	0	0	0.0179316	0.0713793	0.0284543	0	0	0	0.31353	0.0911053	0	0.458467	0	0	0	0	0	0.0191326	0
AACTCAAGTTAATTGC-1	0.0345986	0	0	0.0637724	0.0248562	0.0271801	0	0	0	0.35037	0.0311123	0	0.468111	0	0	0	0	0	0	0
AACTCCAGAGCGTGTT-1	0.0911276	0	0	0	0.0904723	0.0226139	0	0	0	0.313695	0	0	0.364815	0	0	0	0.0953235	0	0.021953	0
AACTCTCAATAGAGCG-1	0.0909779	0	0	0	0.0188373	0.0324965	0	0.0111287	0	0.400284	0.0307069	0	0.348714	0	0	0	0.0427106	0	0.0241437	0
AACTCTCAGTGTGCTC-1	0.0139684	0	0	0	0	0	0	0	0	0.585625	0	0	0	0.179791	0	0	0.181125	0.0394912	0	0
AACTGAGTTATACTGA-1	0.0238046	0	0	0.0340845	0.0295495	0	0	0.103583	0	0.350801	0.0181506	0	0.359485	0	0	0	0.0502759	0.0302666	0	0
AACTTGCCCGTATGCA-1	0	0	0	0.0257476	0.0870341	0	0	0.0262948	0	0.304898	0	0	0.401793	0	0	0.0155739	0.0322515	0	0.106407	0
AAGACCCAACTGAACA-1	0	0	0	0.0288882	0.0634215	0	0	0	0	0.239727	0	0	0.617035	0	0	0.0239946	0.0117198	0.0152136	0	0
AAGACTGCAAGCTACT-1	0	0	0	0	0	0.0309703	0	0	0.0158822	0.29985	0.158554	0.0232548	0.370203	0	0	0	0.101286	0	0	0
AAGAGCTCTTTATCGG-1	0	0	0	0	0	0	0	0	0	0.299573	0.289478	0.0101446	0.400804	0	0	0	0	0	0	0
AAGAGGATGTACGCGA-1	0.139208	0	0	0	0.120263	0.0300138	0	0	0	0.347528	0	0.0205778	0.327983	0	0	0	0.0144273	0	0	0
AAGAGGCATGGATCGC-1	0.0319642	0	0	0.0252093	0.121413	0	0	0	0	0.529453	0	0	0.246527	0	0	0	0.0454333	0	0	0
AAGAGGCCCTTTGGAA-1	0.0276617	0	0	0	0.0570915	0	0	0	0	0.34703	0	0.0214321	0.465411	0.0365912	0	0	0.0447821	0	0	0
AAGCATACTCTCCTGA-1	0.0412325	0	0	0	0.0512333	0.0537544	0	0	0	0.12858	0.0384151	0.0227753	0.606884	0	0	0	0.0571256	0	0	0
AAGCCGAAGCGGTTTA-1	0.115728	0	0	0	0.0323554	0	0	0	0	0.540972	0.0376564	0	0.229873	0	0	0	0.0434157	0	0	0
AAGCCGGAGAGCAGGA-1	0	0	0	0	0.0815887	0	0	0.0244679	0	0.122698	0	0.0404303	0.650837	0	0	0.0799785	0	0	0	0
AAGCGTCCCTCATCGA-1	0.208575	0	0	0	0	0.0580303	0	0	0	0.118675	0.0277691	0	0.104115	0.329207	0	0.0676394	0	0	0.0859893	0
AAGCTAGATCGAGTAA-1	0.0370319	0	0.0314068	0	0.0290121	0	0	0.0130233	0	0.384474	0.0885648	0	0.370365	0	0	0	0.0461222	0	0	0
AAGCTCGTGCCAAGTC-1	0.087939	0	0.0409593	0	0.0804685	0	0	0	0.027186	0.266578	0	0.0254468	0.436515	0	0	0	0.0349069	0	0	0
AAGCTCTTTCATGGTG-1	0.0667551	0	0	0	0.0916463	0	0	0	0	0.112624	0	0.0692806	0.554633	0.0488139	0	0	0.0562465	0	0	0
AAGGAGCGGTTGGTGC-1	0.045757	0	0	0	0.0286689	0	0	0	0	0.246322	0.19738	0	0.481873	0	0	0	0	0	0	0
AAGGATCGATCGCTTG-1	0.0462068	0	0.0534612	0	0.0455924	0.0267683	0	0	0	0.402246	0.0780635	0	0.347661	0	0	0	0	0	0	0
AAGGCAGGCTGTCTCC-1	0.0114158	0	0	0.0165307	0.0390786	0.0255286	0	0.0532355	0	0.23236	0.0826136	0	0.539237	0	0	0	0	0	0	0
AAGGCTGTGCTCATCG-1	0	0	0	0.0184993	0.0568567	0	0	0	0	0.523187	0.0118708	0	0.357903	0	0	0	0.0316828	0	0	0
AAGGTGATAAACCAGC-1	0.0314129	0	0	0.0167781	0.0645258	0.0248222	0	0.0253951	0	0.238562	0	0	0.513509	0	0	0.0415356	0.0434594	0	0	0
AAGTAGTGACGCGAGG-1	0	0	0	0	0.0148904	0.0282687	0	0	0	0.381089	0	0.0273504	0.376572	0.0474545	0	0.0332788	0.0251446	0	0.0659517	0
AAGTCAATTGTCGTCA-1	0	0	0	0	0.0781735	0	0	0	0	0.476836	0	0.0206824	0.404592	0	0	0	0.019716	0	0	0
AAGTGACGACCGAATT-1	0.0799928	0	0	0	0.0661474	0.0321264	0	0	0	0.505145	0	0	0.196532	0	0	0	0.0673073	0	0.0527497	0
AAGTGCCTTGACTGTA-1	0.0434416	0	0	0.0859311	0.0457882	0	0	0	0	0.420284	0.0460843	0.0216032	0.161382	0	0	0	0.0686443	0	0.106842	0
AAGTGCGTTAGAATCT-1	0	0	0	0	0.0402245	0.0134781	0	0	0	0.287812	0.0288479	0.0621622	0.537024	0	0	0.0191005	0.0113502	0	0	0
AAGTGTTTGGAGACGG-1	0	0	0	0	0.0891015	0	0	0	0	0.545725	0	0.0157451	0.313265	0	0	0	0	0	0.0361643	0
AAGTTCACTCCAAGCT-1	0.0423207	0	0	0	0.0334616	0.0122596	0	0.0204899	0	0.208274	0.0561023	0.011414	0.57378	0	0	0	0.0418973	0	0	0
AAGTTCGGCCAACAGG-1	0.011556	0	0	0	0.0166312	0	0	0	0	0.435444	0.0901791	0	0.388976	0	0	0	0.0370926	0	0.0201211	0
AAGTTGTGATGTTATA-1	0	0	0	0	0	0.0652688	0	0	0	0.38709	0.0667308	0.0293094	0.389899	0	0	0	0.0617015	0	0	0
AATAACAACGCTCGGC-1	0	0	0	0.0555807	0.0556615	0	0	0	0	0.315258	0.0407059	0.113769	0.234139	0	0	0	0.184886	0	0	0
AATAACACTAGAACAA-1	0.0495987	0	0	0	0.0416278	0.0135482	0	0	0	0.302245	0.0940233	0.0114878	0.42893	0.0234337	0	0	0.0351048	0	0	0
AATAATCTTCGTATCG-1	0	0	0	0.0244418	0.0736728	0.0210858	0	0.0389943	0	0.13262	0	0	0.623715	0	0	0.0611579	0.0243131	0	0	0
AATAGAACAGAGTGGC-1	0.0736244	0	0	0.0669077	0.0152318	0	0	0	0	0.599307	0	0	0	0.165693	0	0	0.043639	0	0.0355972	0
AATAGAATCTGTTTCA-1	0.0580931	0	0	0.0182427	0	0.0344947	0	0	0	0.403828	0.0897332	0	0.367252	0.028357	0	0	0	0	0	0
AATAGTCCGTCCCGAC-1	0.0166768	0	0	0	0.01506	0.0150206	0	0	0	0.289947	0.0481784	0.0240172	0.469196	0.05703	0	0.0473009	0.0175728	0	0	0
AATATCGAATCAATGC-1	0.130185	0	0.0693694	0	0	0.0360152	0	0	0	0.515433	0.0566324	0	0.177071	0	0	0	0.0152937	0	0	0
AATATTGGAGTATTGA-1	0.0642973	0	0	0	0.0896452	0.0210616	0	0	0	0.0778388	0.0404933	0	0.706664	0	0	0	0	0	0	0
AATCATGTAAAGACTC-1	0.0604883	0	0	0	0	0	0	0	0	0.27394	0.189871	0	0.432167	0	0	0	0.0210646	0.0105501	0.0119184	0
AATCGCCTCAGCGCCA-1	0.0396406	0	0.0685596	0	0.0172486	0.0356531	0	0	0	0.517654	0.0597033	0	0.147875	0	0	0	0.113665	0	0	0
AATCGCGCAGAGGACT-1	0.12561	0	0	0	0.0955819	0	0	0	0	0.407586	0	0	0.297497	0	0	0.0395865	0.0123657	0.0217726	0	0
AATCTAGGTTTACTTG-1	0.0176519	0	0.0128292	0	0.109994	0.029414	0	0	0	0.217356	0	0.0581415	0.447651	0	0	0	0.0804826	0	0.0264797	0
AATCTGCGTTGGGACG-1	0.051437	0	0.0554527	0	0	0	0	0	0	0.52909	0.0820548	0	0.247464	0	0	0	0.0345018	0	0	0
AATCTGGCTTTCTAGT-1	0	0	0	0	0.115427	0	0	0	0	0.342162	0	0.0260557	0.467405	0	0	0	0.0489505	0	0	0
AATGACAGCAATGTCT-1	0.0283987	0	0	0	0	0	0	0	0	0.361579	0.11822	0.0283455	0.348964	0.0194705	0	0.0216814	0.073341	0	0	0
AATGACGTAGGATGTC-1	0.0330903	0	0	0	0.0793528	0	0	0	0	0.422802	0.0559117	0	0.365442	0.0434013	0	0	0	0	0	0
AATGTGCCCGAGGTGT-1	0	0	0	0	0	0	0	0	0	0.274677	0.192376	0	0.498563	0.0217486	0	0	0.0126356	0	0	0
AATTAAAGGTCGGCGT-1	0.0526294	0	0	0	0	0	0	0	0	0.368243	0.150604	0	0.354044	0	0	0	0.0411407	0	0.0333393	0
AATTAACGGATTTCCA-1	0	0	0	0.0557585	0	0.0290122	0	0	0	0.519941	0.0123249	0.0598112	0.22858	0	0	0.0945719	0	0	0	0
AATTAGCGCTGCAGCG-1	0	0	0.0398005	0	0.10601	0	0	0	0	0.310115	0	0.0260637	0.500849	0	0	0	0.0171609	0	0	0
AATTCTAGAGTTAGGC-1	0	0	0	0	0	0.052773	0	0	0	0.4997	0.0329305	0	0.245717	0.0403363	0	0	0.0613507	0.0383655	0.0288267	0
AATTGAACGCTCTGGT-1	0	0	0	0	0.153619	0.017196	0	0	0	0.215941	0.0613879	0	0.487608	0	0	0	0.0642473	0	0	0
AATTGCAGCAATCGAC-1	0.0456158	0	0	0.0351255	0	0.0503069	0	0	0	0.352223	0.094424	0	0.3543	0	0	0	0.0680049	0	0	0
AATTGTGGTTGCCAAA-1	0	0	0	0	0.0581903	0.0234035	0	0	0	0.210712	0	0	0.685955	0	0	0.0217391	0	0	0	0
ACAAAGCATGACCTAG-1	0.0683612	0	0	0	0.0645948	0	0	0	0	0.287908	0	0	0.473396	0	0	0	0.10574	0	0	0
ACAAATCGCACCGAAT-1	0.0207177	0	0.0381905	0	0.013812	0.0211617	0	0.0576721	0	0.291662	0.0671457	0	0.406136	0	0	0.016687	0.0531003	0	0.0137151	0
ACAAATGGTAGTGTTT-1	0.0347879	0	0	0	0.0798905	0.0262634	0	0	0	0.396617	0	0	0.437593	0	0	0	0.0248476	0	0	0
ACAACAGCATGAGCTA-1	0.0269734	0	0	0	0.0373959	0	0	0	0	0.35054	0.0614664	0.0145052	0.390578	0.0227155	0	0	0.0789712	0	0.0168539	0
ACAAGCAGTGCCTAGC-1	0.131127	0	0.0240547	0	0.0542402	0	0	0	0	0.282805	0.0185775	0	0.316686	0	0	0	0.128189	0	0.0443217	0
ACAAGGAAATCCGCCC-1	0.0502942	0	0	0	0	0.0107154	0	0	0	0.123427	0.156633	0	0.572381	0	0	0	0.0865496	0	0	0
ACAAGGACAAGAGGTT-1	0	0	0	0	0.0115572	0	0	0	0	0.141958	0.0237286	0	0.772266	0	0	0.0504907	0	0	0	0
ACAAGGATGCTTTAGG-1	0	0	0	0	0.0392754	0.0410478	0	0	0	0.195515	0.0465579	0	0.651837	0	0	0	0.0257669	0	0	0
ACAAGGGCAGGCTCTG-1	0.102591	0	0	0	0.0267707	0	0	0	0	0.399384	0.0247396	0	0.390313	0	0	0.0422691	0.0139322	0	0	0
ACAATAGTCGTACGTT-1	0.0285933	0	0	0.0713663	0.059337	0.028478	0	0	0	0.318013	0.0204692	0	0.328427	0	0	0.033445	0.014476	0	0.0973952	0
ACAATCCATTTAAACC-1	0.095584	0	0	0	0	0	0	0	0	0.125845	0.0997275	0.0764687	0.450169	0.0754666	0	0.0293839	0.047355	0	0	0
ACAATGAATACGGAGA-1	0.0476886	0	0	0	0	0	0	0.0723329	0	0.49737	0.117284	0.0418354	0.104139	0.0240628	0	0	0.0294973	0	0	0.0657893
ACAATTGTGTCTCTTT-1	0.0927506	0	0	0	0	0	0	0	0	0.543118	0.0585023	0	0.150595	0	0	0.0133466	0.108351	0	0.0333364	0
ACAATTTGGCCATATT-1	0.0123425	0	0	0.0216341	0.0941796	0.0304576	0	0.0193371	0	0.10008	0	0	0.721969	0	0	0	0	0	0	0
ACACACCAGGACCAGT-1	0.0365959	0	0	0	0.0606815	0	0	0	0	0.264272	0.0875805	0	0.49374	0	0	0	0.0446086	0	0.0125221	0
ACACCACATAATTAGC-1	0.0502812	0	0	0.0237728	0.0526638	0	0	0.0108104	0	0.325267	0.0486015	0	0.418858	0	0	0	0.0697453	0	0	0
ACACCTTACTACTTGC-1	0.043986	0	0	0	0.0376948	0.0139458	0	0	0	0.26211	0.0444694	0.0285873	0.500077	0.014678	0	0.0389495	0	0	0.0155019	0
ACACGAGACTCCTTCT-1	0.0553973	0	0	0.010674	0.0102952	0	0	0	0	0.438828	0.0563246	0.0157727	0.2872	0	0	0	0.0963081	0	0.0292002	0
ACACGTAGGCCACAAG-1	0.0712638	0	0	0	0.0408018	0	0	0	0	0.385222	0.0410932	0	0.383325	0	0	0.0128943	0.0654004	0	0	0
ACACTGATCAAGGTGT-1	0.101229	0	0	0.0832887	0	0	0	0	0	0.563336	0.0527336	0	0	0.0519487	0	0.0319028	0.033023	0	0.0825376	0
ACACTGGGACAGTCGT-1	0.0790047	0	0	0	0.101813	0	0	0	0	0.309022	0	0	0.510161	0	0	0	0	0	0	0
ACAGAACTGAGAACAA-1	0	0	0	0	0.0333187	0	0	0	0	0.175311	0.0565925	0	0.514627	0.0495769	0	0.0187365	0.131187	0	0.02065	0
ACAGCGACATTCTCAT-1	0	0	0	0	0	0.0223767	0	0	0	0.176546	0.118452	0	0.636247	0	0	0.0331327	0.0132453	0	0	0
ACAGGCTTGCCCGACT-1	0.0289736	0	0	0.0111894	0.0278004	0.0234475	0	0.0670571	0	0.172857	0.0973576	0	0.541442	0	0	0	0.0298746	0	0	0
ACAGGTGGAGGTGAGG-1	0.0309221	0	0	0.0216334	0.0918842	0.0390106	0	0	0	0.416573	0	0.0520868	0.293046	0.0356399	0	0	0.0192037	0	0	0
ACAGTAATACAACTTG-1	0.0341661	0	0	0.0399289	0.0740708	0	0	0	0	0.35787	0	0.021975	0.434505	0	0	0	0.0374839	0	0	0
ACATCCCGGCCATACG-1	0.0241375	0	0	0	0.0676046	0	0	0	0	0.176019	0.0813698	0	0.62994	0	0	0	0	0	0.0209287	0
ACATCCTGGTAACTGT-1	0.064199	0	0	0.0216441	0.066167	0	0	0	0	0.545697	0	0	0.160559	0.0401068	0	0	0.0444717	0	0.057156	0
ACATCGATCGTTTACC-1	0	0	0	0.0130214	0.0479914	0	0	0	0	0.22334	0.162677	0	0.534234	0	0	0	0.0187359	0	0	0
ACATCGGTCAGCCGCG-1	0	0	0	0	0.0633604	0	0	0.0545974	0	0.355013	0	0	0.252074	0.153074	0	0	0.0991567	0	0.0227245	0
ACATCGTATGCAATGG-1	0.0804824	0	0	0.017195	0.066095	0	0	0	0	0.293025	0.0652601	0	0.449926	0	0	0	0.0280163	0	0	0
ACATGGCGCCAAAGTA-1	0.0753771	0	0	0.0606843	0.0404388	0.0214657	0	0	0	0.570032	0	0	0.0915706	0.0287774	0	0	0.0110816	0	0.100572	0
ACATTAGTTTATATCC-1	0.0460795	0	0	0	0	0	0	0	0	0.301948	0.139699	0	0.459141	0	0	0	0.0531333	0	0	0
ACCAACGCTTATTTAT-1	0.0350348	0	0	0.0913323	0.0489131	0.0265933	0	0	0	0.44436	0.0268391	0	0.194732	0.0595874	0	0	0.023375	0.0109973	0.0382348	0
ACCAATATGCAAGTTA-1	0.0540706	0	0	0.013496	0.0977716	0	0	0	0	0.326174	0.0262143	0	0.455985	0	0	0	0.0262892	0	0	0
ACCACAAGTTTCTATC-1	0	0	0	0	0.0304738	0.0190564	0	0.0509626	0	0.186815	0.0506168	0.0145905	0.601857	0	0	0.0185511	0.0270774	0	0	0
ACCACCAATGTAACAA-1	0.0352674	0	0	0	0.040057	0	0	0	0	0.283014	0.0358154	0.0250369	0.457858	0	0	0.0604485	0.0625027	0	0	0
ACCACGTGCAGCTATA-1	0	0	0	0	0	0	0	0	0	0.301768	0.126923	0.0285046	0.486822	0	0	0	0.055983	0	0	0
ACCAGTGCGGGAGACG-1	0.0387755	0	0	0	0	0.0334447	0	0	0	0.59296	0	0	0	0.129096	0	0	0.181145	0	0.0245785	0
ACCATATCCGCAATAA-1	0.0424633	0	0	0.01881	0	0	0	0	0	0.320749	0.107742	0	0.451175	0.0110345	0	0	0.0480261	0	0	0
ACCATCGTATATGGTA-1	0.0291972	0	0	0	0.0364243	0	0	0	0	0.3873	0.0641848	0.0325796	0.340552	0.0331097	0	0.0122018	0.0474957	0	0.0169551	0
ACCCAACGCCCGTGGC-1	0	0	0	0	0.089054	0.0557419	0	0	0	0.213306	0.0817093	0	0.534638	0	0	0.0255502	0	0	0	0
ACCCATCTTGAGGGTA-1	0.0597156	0	0	0	0	0.0564329	0	0	0	0.228768	0.0789057	0	0.517287	0	0	0	0.0588913	0	0	0
ACCCATTTGTCCCTCT-1	0.0687919	0	0	0	0.0123909	0	0	0	0	0.285266	0.0665113	0.0196291	0.442728	0	0	0	0.0834422	0	0.0212405	0
ACCCGGAAACTCCCAG-1	0.0758003	0	0	0	0.121907	0.0379889	0	0	0	0.460026	0	0	0.304278	0	0	0	0	0	0	0
ACCCGGAGCACCACAA-1	0	0	0	0.0186113	0.113306	0	0	0	0.0333441	0.131054	0	0	0.632946	0	0	0.070738	0	0	0	0
ACCCGGATGACGCATC-1	0.0533188	0	0	0	0	0	0	0	0	0.406886	0.113754	0	0.311502	0.0514598	0	0	0.0630804	0	0	0
ACCCGGTTACACTTCC-1	0.0561195	0	0	0.0153641	0.0464768	0	0	0	0	0.478296	0	0	0.29504	0.0292352	0	0.0174552	0.0620129	0	0	0
ACCCGTGTCATCAGTA-1	0	0	0	0.0174057	0.01927	0.0150679	0	0	0	0.18601	0.0983043	0	0.618464	0	0	0	0.0454776	0	0	0
ACCCTATGCCATATCG-1	0.0691031	0	0	0	0.039321	0	0	0	0	0.374113	0	0	0	0.33469	0	0	0.114669	0.0681045	0	0
ACCCTCCCTTGCTATT-1	0.0933005	0	0	0	0.0307741	0	0	0	0	0.325486	0.0975968	0	0.431336	0	0	0	0.0215064	0	0	0
ACCGACTGAGTCCCAC-1	0	0	0	0	0.0565147	0.0462414	0	0.0166361	0	0.469369	0	0	0.386666	0	0	0	0.0245728	0	0	0
ACCGATAGGCATAACC-1	0.0239247	0	0	0.0192661	0.0778101	0	0	0	0	0.0978687	0	0	0.721048	0	0	0.0600829	0	0	0	0
ACCGATATTTAATCAT-1	0	0	0	0.038724	0.103673	0.0184327	0	0.0247674	0.0121156	0.15151	0.01945	0	0.601298	0	0	0.0300296	0	0	0	0
ACCGATGGTAGCATCG-1	0.0576088	0	0	0	0.0190203	0	0	0.0563515	0	0.410831	0.0809652	0.0227153	0.29659	0	0	0	0.0559176	0	0	0
ACCGCAATAACTGCCT-1	0.0511785	0	0	0	0	0.0354382	0	0	0	0.301326	0.103535	0.0246271	0.386407	0	0	0	0.0974885	0	0	0
ACCGCGGTGGAAGTCG-1	0.104497	0	0	0	0.0841081	0	0	0	0	0.249135	0	0	0.262006	0.0512446	0	0	0.14995	0	0.0990593	0
ACCGGGCCTTTGTTGA-1	0.124669	0	0	0	0	0	0	0	0	0.557921	0.0540092	0	0.227236	0	0	0	0.0361651	0	0	0
ACCTAAGTACCTTTCA-1	0.0329777	0	0	0	0.0523383	0	0	0	0	0.251944	0.0185291	0.0146607	0.547794	0.0530795	0	0.0286762	0	0	0	0
ACCTAATCGACTTCCT-1	0.0267472	0	0	0	0	0.0643471	0	0	0	0.308275	0.0560911	0.0213053	0.420501	0.0317927	0	0	0.0567816	0	0.0141594	0
ACCTACAGTATGTGGT-1	0.0469059	0	0	0	0	0	0	0	0	0.592565	0.142319	0	0.168909	0	0	0	0.0280385	0	0.0212633	0
ACCTCCGCCCTCGCTG-1	0.0598439	0	0.0257348	0	0.0408461	0.0139129	0	0	0	0.313179	0.0584285	0	0.43888	0	0	0	0.0491742	0	0	0
ACCTCCGTTATTCACC-1	0.0524215	0	0	0.0310185	0	0.0577862	0	0	0	0.206031	0.0842504	0	0.543428	0	0	0	0	0.0250644	0	0
ACCTGCGTGTCATGTT-1	0.0132545	0	0	0.136436	0.0244272	0.013479	0	0	0	0.204461	0.043064	0	0.416935	0.0425868	0	0	0.0451739	0	0.0601822	0
ACGAAATGGGCGGCAC-1	0.143769	0	0	0	0	0	0	0	0	0.090599	0.0235819	0	0.350532	0.0169464	0	0.104551	0.257772	0.0122479	0	0
ACGACCCATGAGTTGC-1	0	0	0	0.0140294	0.0715917	0	0	0	0	0.0478146	0.0108954	0	0.78601	0	0	0.0138461	0.0558135	0	0	0
ACGAGGATACCACTCT-1	0.0188535	0	0	0	0.0835013	0	0	0	0	0.266815	0.0651151	0	0.565715	0	0	0	0	0	0	0
ACGATCATCTTGTAAA-1	0.0506691	0	0	0.0317984	0.0586819	0	0	0	0	0.290777	0.0939064	0	0.463821	0	0	0	0.0103468	0	0	0
ACGATGCATATGTTAT-1	0.033585	0	0	0.0425548	0.0251642	0	0	0	0	0.287709	0.0478142	0.0217107	0.430994	0	0	0.0218996	0.0326929	0	0.0558756	0
ACGCATACGTTTACTA-1	0.0243003	0	0	0	0	0.0149467	0	0.0102986	0	0.322876	0.0850664	0	0.385476	0.0798349	0	0	0.0772012	0	0	0
ACGCATTCGTGAGTAC-1	0	0	0	0	0.100372	0	0	0	0	0.233882	0	0	0.612457	0	0	0.0532884	0	0	0	0
ACGCCGCTAGACGACC-1	0.0963123	0	0	0	0.0555984	0	0	0	0	0.303988	0.0503408	0	0.401746	0.0362506	0	0	0.0341968	0	0.0215675	0
ACGCGAAGTCAGACGA-1	0.0751516	0	0	0	0.0364756	0	0	0	0	0.255841	0.0871768	0.010721	0.431989	0.0111963	0	0	0.0914485	0	0	0
ACGCGCTACACAGGGT-1	0.015885	0	0	0.0145191	0.0545357	0	0	0.0313085	0	0.315584	0.0393125	0.0184649	0.397406	0.0581035	0	0	0.0548816	0	0	0
ACGCGGGCCAAGGACA-1	0	0	0	0	0.0747068	0.0328103	0	0.0314111	0	0.317056	0	0	0.544015	0	0	0	0	0	0	0
ACGGATGGTGCGGATA-1	0	0	0	0	0.154137	0	0	0	0	0.409377	0	0	0.415017	0	0	0	0.0214695	0	0	0
ACGGCACTTGCTTGGG-1	0.0528881	0	0	0	0	0	0	0	0	0.264936	0.122415	0	0.521129	0	0	0	0.0386317	0	0	0
ACGGCCAACATGGACT-1	0.0502293	0	0	0	0.0457988	0	0	0	0	0.509356	0.0518874	0	0.342728	0	0	0	0	0	0	0
ACGGCGACGATGGGAA-1	0.120126	0	0	0	0.132948	0	0	0	0	0.200482	0	0	0.451047	0	0	0	0.0953967	0	0	0
ACGGGAGTGTCGGCCC-1	0	0	0	0	0.0562046	0	0	0.173861	0	0.116998	0	0	0.59872	0	0	0	0.0267996	0	0.0274171	0
ACGTAGATTGCTGATG-1	0.0251285	0	0	0	0.0601991	0	0	0	0	0.681562	0	0	0.138339	0.0409303	0	0	0.0190634	0	0.0347776	0
ACGTATTACTCCGATC-1	0.0711459	0	0	0	0	0	0	0	0	0.281311	0.118941	0.0165391	0.45871	0	0	0	0.053352	0	0	0
ACGTTAATGTCGAAGA-1	0	0	0	0	0	0	0	0.113997	0	0.167914	0.153291	0	0.505372	0	0	0	0.0594265	0	0	0
ACGTTAGATTTGCCCG-1	0.0947656	0	0	0	0.0295275	0.0296643	0	0.083689	0	0.420915	0	0	0.100551	0.225729	0	0	0	0	0.0151584	0
ACGTTCGCAATCAATT-1	0.0550426	0	0	0.0279653	0.0122132	0.0504391	0	0	0	0.18106	0.07518	0	0.577231	0	0	0	0	0.0208682	0	0
ACTAGTTGCGATCGTC-1	0.105852	0	0	0	0.0451757	0.0718188	0	0	0	0.504584	0	0.0238259	0.182026	0	0	0	0.0511373	0.0155798	0	0
ACTATCCAGGGCATGG-1	0.0602085	0	0	0	0	0	0	0	0	0.695069	0.0516714	0	0.0819457	0	0	0	0.111106	0	0	0
ACTATCTGCCCGCGTA-1	0.018944	0	0	0.0426306	0.0933749	0	0	0	0.021922	0.227724	0	0.0135347	0.524836	0	0	0.0570335	0	0	0	0
ACTCAAGTGCAAGGCT-1	0.0561022	0	0	0	0	0	0	0	0	0.187161	0.0641786	0	0.617268	0	0	0.0566106	0.0186802	0	0	0
ACTCCCATTCCTAAAG-1	0.0216902	0	0	0	0.0324376	0.0142761	0	0	0	0.41596	0.0582956	0	0.407857	0	0	0.0180643	0.0314194	0	0	0
ACTCCCGAATTCGTTT-1	0.0662365	0	0.0242389	0.0350548	0.048493	0	0	0	0	0.528225	0.0307759	0	0.220089	0	0	0	0.0285637	0.0183238	0	0
ACTCCCTAATGCTAAA-1	0.0454191	0	0	0	0.100269	0	0	0	0	0.52901	0	0	0.279579	0	0	0	0.0457236	0	0	0
ACTCCCTAGAATAGTA-1	0	0	0	0.0312719	0.0523318	0.0324509	0	0	0	0.289267	0.0662789	0	0.469954	0	0	0	0.0433965	0	0.0150483	0
ACTCGCGATCTGACGC-1	0	0	0	0.028254	0.121331	0.0346238	0	0.0548904	0	0.123773	0	0	0.608772	0	0	0.0283562	0	0	0	0
ACTCGTAACCCGTCCT-1	0	0	0	0.0108674	0.076219	0	0	0	0	0.355315	0.0582834	0	0.411	0	0	0	0.0883147	0	0	0
ACTCGTCAGTAATCCC-1	0.0368037	0	0	0	0.0329231	0	0	0	0	0.485074	0.043096	0.0674203	0.243504	0	0	0	0.066114	0	0.0250644	0
ACTCTCTGACTTAGGT-1	0	0	0	0	0.0895509	0	0	0	0	0.451504	0	0	0.358054	0	0	0	0.078131	0	0.0227609	0
ACTCTTCAGCTCCCGC-1	0.090179	0	0	0	0.0300715	0	0	0	0	0.691637	0.0112842	0	0.0654407	0	0	0	0.111388	0	0	0
ACTCTTGTATAGTAAC-1	0.0362593	0	0	0.0104289	0.0345401	0.0259083	0	0	0	0.237187	0.0534534	0.0121337	0.520159	0	0	0.0128475	0.0570826	0	0	0
ACTGAAACGCCGTTAG-1	0.0440854	0	0	0	0	0	0	0.0214389	0	0.224603	0.112302	0	0.564152	0	0	0	0.0334181	0	0	0
ACTGAATGGCGAAAGT-1	0.0303659	0	0	0	0.0931888	0	0	0	0	0.325998	0.0400352	0	0.477335	0	0	0.033077	0	0	0	0
ACTGCGGACACACCGT-1	0.0393502	0	0	0.0116151	0.0194115	0	0	0	0	0.180693	0.0199469	0.0173051	0.550016	0.0204322	0	0.0454804	0.0386824	0.0416929	0.015374	0
ACTGTACGATACACAT-1	0.0659383	0	0	0.0515467	0.0327788	0	0	0	0	0.314606	0.099328	0	0.342749	0	0	0.0376249	0.0310272	0.0244011	0	0
ACTGTAGCACTTTGGA-1	0.0265889	0	0	0.019035	0.0895415	0	0	0	0	0.265867	0	0.0400674	0.532315	0	0	0	0.0265856	0	0	0
ACTGTCCAGGATTATA-1	0.105762	0	0	0	0.0311027	0	0	0	0	0.602692	0	0	0.0964318	0.016031	0	0.0169313	0.0840875	0	0.0469612	0
ACTGTCTTCTTTAGAA-1	0.0542283	0	0	0	0	0	0	0	0	0.416605	0.0941593	0	0.420068	0	0	0.0149396	0	0	0	0
ACTTACGCATCCACGC-1	0	0	0	0	0.0250909	0.0142894	0	0	0	0.298488	0.091788	0.0147652	0.533319	0	0	0	0.0222602	0	0	0
ACTTATACTTACCCGG-1	0.062145	0	0	0	0	0	0	0	0	0.344597	0.103267	0	0.427023	0	0	0	0.0522554	0	0.0107128	0
ACTTATTAGGATCGGT-1	0.0665472	0	0	0.0124792	0	0	0	0	0	0.35972	0.0738011	0	0.425854	0	0	0	0	0	0.0615985	0
ACTTATTTATGTGCCA-1	0.0679864	0	0.0460112	0	0	0.0430781	0	0.0229293	0	0.313152	0.134614	0	0.294194	0.0107818	0	0	0.0672526	0	0	0
ACTTCAGGCTGATCCC-1	0	0	0	0.0378065	0	0.0104598	0	0	0	0.186882	0.150255	0	0.429242	0.110299	0	0	0.0750559	0	0	0
ACTTCCATGCGGGACA-1	0.0601748	0	0	0	0	0	0	0	0	0.103037	0.0722553	0	0.696061	0	0	0.0684716	0	0	0	0
ACTTGACTCCCTCTTT-1	0.0516658	0	0	0.0274705	0	0.0206612	0	0	0	0.278478	0.120438	0	0.38488	0.02954	0	0	0.0702841	0	0.0165832	0
ACTTGGGACCCGGTGG-1	0	0	0	0	0	0	0	0	0	0.354235	0.145695	0	0.50007	0	0	0	0	0	0	0
ACTTGTGGATGGAACG-1	0.0502329	0	0	0	0.043699	0	0	0	0	0.432106	0.0319542	0	0.359252	0	0	0.0590892	0.0236674	0	0	0
ACTTTACCCTCATGAA-1	0.0747028	0	0	0.0129673	0.0103648	0.0315086	0	0	0	0.234237	0.0887597	0	0.519487	0.0118414	0	0	0.0161308	0	0	0
ACTTTCCTATAGCTTC-1	0.135274	0	0	0	0.0469996	0	0	0	0	0.256559	0.017455	0	0.50634	0	0	0	0.0373726	0	0	0
ACTTTGTCGACGCACT-1	0.0202752	0	0	0.0376528	0.0870395	0	0	0	0	0.121889	0.0218992	0	0.676418	0	0	0.0348261	0	0	0	0
AGAAATTATGACTCGC-1	0.0331244	0	0	0.0128795	0.105638	0.0322194	0	0	0.0182113	0.13736	0.0210012	0	0.618295	0	0	0.0212715	0	0	0	0
AGAACCCAGCGTGACA-1	0	0	0	0.0222495	0.114741	0.0422644	0	0.0608688	0.0480974	0.0726137	0	0	0.639165	0	0	0	0	0	0	0
AGAAGAGCGCCGTTCC-1	0.248916	0	0.0565429	0	0	0	0	0	0	0.619095	0	0	0.0754452	0	0	0	0	0	0	0
AGAAGGTTGCCGAATT-1	0.0511153	0	0	0	0.105714	0.0420231	0	0	0	0.34182	0	0	0.342489	0.0194868	0	0	0.081089	0	0.0162632	0
AGAAGTGATTCGTGAT-1	0.0308894	0	0	0.0122794	0.117697	0	0	0	0	0.272285	0	0	0.566849	0	0	0	0	0	0	0
AGAATTATGGATTCGA-1	0.0548561	0	0	0	0	0	0	0	0	0.645253	0.0732847	0	0.0704524	0	0	0	0.143588	0	0.0125665	0
AGACAGGCATCTCAGC-1	0	0	0	0.0504487	0.103739	0.0168018	0	0.0523814	0	0.145916	0	0	0.598303	0	0	0.0324102	0	0	0	0
AGACCCACCGCTGATC-1	0.0357183	0	0	0.152101	0.0196333	0	0	0	0	0.340742	0.0256939	0	0.157456	0.0257534	0	0.0322127	0.045321	0.0249832	0.140386	0
AGACCCGCCCTCCTCG-1	0	0	0	0.0172007	0.0518651	0	0	0	0	0.249454	0.0981931	0.0276876	0.537933	0	0	0	0.0176662	0	0	0
AGACCGCTCCGCGGTT-1	0.0640006	0	0	0	0.0189664	0.0434378	0	0	0	0.316571	0.0217427	0	0.511356	0	0	0	0.0239256	0	0	0
AGACCGGGAAACCCTG-1	0	0	0	0	0.0674355	0.0425813	0	0	0	0.413948	0	0	0.463817	0	0	0	0.0122179	0	0	0
AGACGAAGTGCCGGTC-1	0.106748	0	0	0	0.0325488	0	0	0	0	0.591244	0	0	0.0183993	0.151181	0	0	0.0897566	0.0101225	0	0
AGACGACGATGCCGCT-1	0.0429139	0	0	0.0330355	0.0676187	0.0382675	0	0	0	0.213516	0.0235354	0.0392938	0.451306	0	0	0	0.04476	0	0.0457536	0
AGACGCCCACTTCGCC-1	0.029799	0	0	0.0348866	0.105791	0	0	0	0	0.239253	0.0175223	0	0.572748	0	0	0	0	0	0	0
AGACTAGCCTTCCAGA-1	0	0	0	0.0506391	0	0	0	0	0	0.334724	0.160578	0	0.454058	0	0	0	0	0	0	0
AGAGATCTCTAAAGCG-1	0.102362	0	0	0	0.105593	0	0	0	0	0.322328	0	0.020311	0.449407	0	0	0	0	0	0	0
AGAGCCGCCGAGATTT-1	0.037789	0	0	0	0.107341	0	0	0	0	0.546704	0	0	0.270396	0	0	0	0.0377699	0	0	0
AGAGGCTTCGGAAACC-1	0.0180787	0	0	0.0187161	0.0314647	0.0527999	0	0	0	0.324157	0.0151876	0.0266182	0.486712	0.0262658	0	0	0	0	0	0
AGAGTAAACTTCACTA-1	0.0569706	0	0	0	0.0418257	0.0191265	0	0	0	0.428187	0.0402017	0	0.322603	0	0	0.029842	0.0612434	0	0	0
AGATAACTTCAGGGCC-1	0.0565489	0	0	0	0.0589668	0	0	0	0	0.381243	0	0	0.403993	0	0	0	0.0992482	0	0	0
AGATACCAATAGAACC-1	0.0155099	0	0	0	0.0139603	0.0431888	0	0.059827	0	0.0854699	0.0527828	0.0121782	0.6478	0	0.0292122	0	0.0400707	0	0	0
AGATACCGGTGTTCAC-1	0	0	0	0	0.0569815	0.0195802	0	0.0445889	0	0.456412	0	0	0.23012	0.0835358	0	0.0115588	0.0972223	0	0	0
AGATACTCAAGATCGA-1	0.0181906	0	0	0	0	0.0105553	0	0	0	0.416081	0.137815	0.0221474	0.366505	0	0	0	0.0287068	0	0	0
AGATCTCAGGTGTGAT-1	0.077942	0	0	0	0.0630281	0	0	0.0607582	0	0.339719	0	0.0444194	0.333072	0	0	0	0.0810609	0	0	0
AGATGATGGAGTCTGG-1	0.0124929	0	0	0	0.015528	0.0653736	0	0	0	0.566072	0.0682205	0	0.272313	0	0	0	0	0	0	0
AGATGCAAGACGTGCA-1	0.0198211	0	0.016571	0.0880124	0.0569142	0	0	0	0	0.208197	0	0	0.551918	0.0286877	0	0	0	0	0.0298787	0
AGATTATAGGACGTTT-1	0.115128	0	0	0	0.0570153	0.0109088	0	0.0719525	0	0.504956	0	0	0.127312	0.0755661	0	0	0.0371616	0	0	0
AGCAACATATCTTATT-1	0.0431015	0	0	0	0.0320541	0.0130173	0	0	0	0.294878	0.100609	0	0.469968	0	0	0	0.046373	0	0	0
AGCAACCGAAAGTAAT-1	0.0388471	0	0	0	0	0	0	0	0	0.0973066	0.0763954	0	0.724268	0	0	0.0631833	0	0	0	0
AGCACTACCGGCCTGT-1	0	0	0	0	0.0624786	0.0738381	0	0	0	0.252131	0.0429103	0	0.535439	0	0	0.0172679	0.015935	0	0	0
AGCACTACCTCACCAG-1	0.0826959	0	0	0	0.0149226	0	0	0	0	0.313703	0.115356	0	0.41085	0	0	0	0.0624722	0	0	0
AGCACTTAAGGACGCC-1	0.0413034	0	0	0	0.0341928	0	0	0	0	0.192598	0.0353206	0	0.59913	0	0	0.0575148	0.0399404	0	0	0
AGCAGCCAGATGAATA-1	0	0	0	0	0.0738172	0.0306661	0	0	0	0.321688	0.0633037	0	0.43819	0	0	0	0.0415237	0	0.0308116	0
AGCATATCAATATGCT-1	0.0447373	0	0	0.020985	0	0.0358599	0	0.0996922	0	0.328887	0.0786435	0	0.260725	0.0544197	0	0	0.025277	0	0.0507734	0
AGCATCATTTCGAAAG-1	0	0	0.0248954	0.185317	0	0.0166996	0	0	0.016662	0.116915	0.0402903	0	0.124869	0.174367	0	0.0359576	0	0	0.264028	0
AGCCCATACATGTAAG-1	0.0954221	0	0	0	0	0	0	0.0796255	0	0.33768	0.109044	0.0188256	0.0891631	0.107433	0	0.0155096	0.0802067	0	0.06709	0
AGCCCTGTCGCACCGT-1	0.0247199	0	0	0	0.0240014	0.0506351	0	0	0	0.279771	0.0540196	0	0.495339	0	0	0	0.0715134	0	0	0
AGCCCTTGGACATCCC-1	0.0416348	0	0	0	0.0851566	0	0	0	0	0.341065	0	0	0.487247	0	0	0.0448965	0	0	0	0
AGCCGTGGCTAAATGT-1	0.0591561	0	0	0	0.0589429	0	0	0	0	0.612831	0.028944	0.0177672	0.118578	0	0	0	0.103782	0	0	0
AGCGACAGGAACGGTC-1	0.0219651	0	0	0	0.087346	0.035935	0	0	0	0.437904	0.042672	0.0261455	0.271078	0.0247211	0	0	0.0522332	0	0	0
AGCGATGCGCCTAATA-1	0.0446097	0	0	0.0227598	0.054645	0.0864936	0	0	0	0.309826	0	0	0.451413	0	0	0.0302523	0	0	0	0
AGCGCATAATGAATCG-1	0.080758	0	0	0.0486919	0	0	0	0	0	0.427665	0.0833505	0	0.274392	0.0262909	0	0	0.0355041	0	0.0233473	0
AGCGCTAGAGCGATGT-1	0.0191174	0	0	0	0.0266742	0.0100941	0	0	0	0.329727	0.0835617	0	0.484957	0	0	0	0	0.0458693	0	0
AGCGTGGTATTCTACT-1	0.0655106	0	0	0	0.0157001	0	0	0	0	0.349857	0.0513189	0.0179842	0.402538	0	0	0	0.0970912	0	0	0
AGCTCCATATATGTTC-1	0.0654462	0	0	0	0.0114218	0.0185813	0	0.029415	0	0.349056	0.101163	0	0.376064	0	0	0	0.0488534	0	0	0
AGCTCCTTCGCACATC-1	0.0434283	0	0	0	0	0	0	0	0	0.435933	0.0900566	0.0204974	0.301458	0	0	0	0.0587888	0	0.0498381	0
AGCTCTAGACGTTCCA-1	0.0671375	0	0	0	0.0379716	0.0241788	0	0	0	0.475709	0.039561	0	0.264746	0.0544364	0	0.0181522	0.0181079	0	0	0
AGCTCTTCGTAACCTT-1	0.027214	0	0	0	0.0114767	0	0	0	0	0.330505	0.13972	0.0267052	0.430986	0	0	0	0.0333936	0	0	0
AGCTCTTTACTCAGTT-1	0.042094	0	0	0.0432232	0.0232149	0	0	0	0	0.3258	0.0789303	0.0192721	0.354239	0	0	0	0.0483945	0	0.0648311	0
AGCTGTAACCTCAATC-1	0	0	0	0.0303552	0.0799949	0	0	0	0	0.248108	0	0	0.395686	0.0630556	0	0.0345993	0.0554674	0	0.0927337	0
AGCTTGATCTTAACTT-1	0.0446502	0	0	0.019031	0.0261672	0.0434357	0	0	0	0.11906	0.113434	0	0.613739	0	0	0.0204834	0	0	0	0
AGGAACGAACGACTTC-1	0	0	0	0.0182047	0.061405	0	0	0	0.0146227	0.163825	0	0	0.727035	0	0	0	0.0149077	0	0	0
AGGAAGCTGTCCGCCG-1	0	0	0	0	0.304639	0	0	0	0	0.379302	0	0	0.316058	0	0	0	0	0	0	0
AGGACAGTCGAATCCC-1	0.0694386	0	0	0	0.0306581	0	0	0.0387908	0	0.423516	0.0734181	0	0.349819	0	0	0	0.0143592	0	0	0
AGGACGACCCATTAGA-1	0	0	0	0	0.0285906	0	0	0	0	0.502837	0.0772177	0	0.242552	0.0981976	0	0	0.0169986	0	0.033606	0
AGGAGGCCTTCGCGCG-1	0.0533467	0	0	0	0	0	0	0	0	0.618616	0	0	0.215338	0	0	0.03854	0.0741592	0	0	0
AGGATAAAGTCGGGAT-1	0	0	0	0	0.0377051	0.0686071	0	0	0	0.360378	0	0	0.450338	0.0829718	0	0	0	0	0	0
AGGATATAGGGATTTA-1	0.081602	0	0.0294041	0	0	0.0355335	0	0	0	0.641804	0.0628009	0.0762518	0.0107164	0	0	0	0.0377413	0	0.0241461	0
AGGATCACGCGATCTG-1	0.0439099	0	0	0	0.0320448	0.0353255	0	0	0	0.279069	0.0922662	0	0.517385	0	0	0	0	0	0	0
AGGCACGTGACTGTCC-1	0.0218161	0	0	0	0.135171	0	0	0	0	0.202753	0.0128121	0	0.627448	0	0	0	0	0	0	0
AGGCAGGGAGCGTACT-1	0.0416377	0	0	0.0988549	0.128604	0	0	0	0	0.39141	0.0274175	0.116259	0.0843323	0	0	0	0.0456594	0	0.0658262	0
AGGCATTGTCGTAGGG-1	0.154637	0	0	0	0.0103564	0	0	0	0	0.675683	0.0161582	0.0328214	0.0168256	0	0	0	0.0935179	0	0	0
AGGCCACATTGGTTAC-1	0	0	0	0.0383556	0.084069	0.0524323	0	0.0208035	0	0.0736169	0.0123277	0	0.652554	0	0	0.0406789	0.0251618	0	0	0
AGGCCACCCGTTATGA-1	0	0	0	0.0294012	0	0	0	0	0	0.179176	0.0836024	0	0.536293	0.0972114	0	0.0136905	0	0	0.0606258	0
AGGCCCTAGAACGCCA-1	0.0286399	0	0	0.0492271	0.0708533	0	0	0	0	0.428823	0	0.021496	0.348864	0.0285016	0	0.0235945	0	0	0	0
AGGCCTGAGAATCTCG-1	0	0	0	0	0.0110762	0.0830926	0	0	0	0.341738	0.0606524	0	0.503441	0	0	0	0	0	0	0
AGGCGATAACTGGCGT-1	0	0	0	0.0297936	0.163165	0	0	0	0	0.0681365	0	0	0.690532	0	0	0.0483729	0	0	0	0
AGGCTTCCCGAAGAAG-1	0.136767	0	0	0	0.0562365	0.041193	0	0	0	0.570555	0	0	0.115055	0	0	0	0.0801947	0	0	0
AGGGACCGGCTGCGTT-1	0.0497515	0	0	0	0	0.0670099	0	0	0	0.599979	0	0.0227852	0.0463907	0.0273022	0	0.0190606	0.167721	0	0	0
AGGGACTCTACGCGAC-1	0.0345876	0	0	0	0	0.021076	0	0.0333492	0	0.232548	0.0513091	0	0.591896	0	0	0	0.0352347	0	0	0
AGGGCCCTAATGTTCT-1	0	0	0	0.0440773	0.0499746	0	0	0	0	0.183919	0.011514	0	0.656151	0	0	0.0215434	0.0328208	0	0	0
AGGGCGAGCAGCTGAT-1	0.0283039	0	0	0	0.0943086	0.0774527	0	0	0	0.335398	0	0	0.361611	0	0	0.0202472	0.0826788	0	0	0
AGGGCTGCAGTTACAG-1	0.0720875	0	0	0	0.0438082	0	0	0	0	0.408361	0.0455979	0	0.416656	0	0	0	0.0134895	0	0	0
AGGGTCGATGCGAACT-1	0	0	0	0	0	0	0	0	0	0.639117	0.112811	0.0175449	0.178969	0	0	0	0.0515583	0	0	0
AGGGTGCTCTCGAGGG-1	0	0	0	0	0.0695168	0	0	0.0356521	0	0.603256	0	0	0.259746	0	0	0	0.0216155	0	0.0102133	0
AGGGTTCCCTTTGGTT-1	0.0498101	0	0	0	0.077369	0.0117739	0	0	0	0.163056	0.142098	0	0.555893	0	0	0	0	0	0	0
AGGGTTTAGTTCGGGA-1	0.148921	0	0	0.0212519	0.100598	0	0	0	0	0.357955	0	0	0.250977	0	0	0.120297	0	0	0	0
AGGTAGGTACAAAGCT-1	0.0142582	0	0.161354	0	0.0261105	0.0703075	0	0.105712	0	0.132261	0	0.0618434	0.280776	0	0	0.126877	0	0	0.0205007	0
AGGTATAATTGATAGT-1	0.0163099	0	0	0	0.0502581	0.0351712	0	0	0	0.559534	0.0202945	0	0.191663	0.058879	0	0	0.0678911	0	0	0
AGGTATGCGGACATTA-1	0.0176609	0	0	0	0.019184	0	0	0	0	0.34336	0	0	0.422673	0.0538595	0	0.0427023	0.10056	0	0	0
AGGTCAGGTGAGAGTG-1	0.0425854	0	0	0	0.0290422	0.066887	0	0	0	0.255218	0.0625896	0	0.543678	0	0	0	0	0	0	0
AGGTCGCCTCCCAACA-1	0.0191529	0	0	0.0157553	0.117948	0	0	0	0	0.113674	0	0	0.68933	0	0	0.0441396	0	0	0	0
AGGTGTATCGCCATGA-1	0	0	0	0	0	0.0397992	0	0	0	0.184847	0.0789104	0	0.67998	0	0	0.0164641	0	0	0	0
AGGTGTTGCCGACCAC-1	0	0	0	0	0.0803322	0	0	0	0	0.290219	0	0	0.552211	0	0	0.0269964	0.0502417	0	0	0
AGGTTACACCATGCCG-1	0	0	0	0	0.0163814	0	0	0	0	0.399729	0.100613	0	0.449211	0	0	0.019923	0	0	0.0141428	0
AGGTTTCACACACCTT-1	0	0	0	0.0130101	0.0310401	0.015949	0	0	0	0.224849	0.139367	0	0.555003	0.0207829	0	0	0	0	0	0
AGTACTCTTATGCCCA-1	0	0	0	0.0233645	0	0	0	0	0	0.293397	0.0735333	0	0.50804	0	0	0.0650305	0.0366349	0	0	0
AGTATGCTGGAGACCA-1	0.0539382	0	0	0.078143	0.0830211	0	0	0	0	0.317154	0.0378565	0	0.231627	0.095404	0	0	0.0273836	0	0.075473	0
AGTATTTGGCACGACC-1	0	0	0	0.122923	0.0450207	0	0	0	0	0.0859966	0	0	0.67583	0	0	0	0.0702294	0	0	0
AGTCAACACCACCATC-1	0.0395508	0	0	0	0.0469168	0	0	0	0	0.360547	0.057978	0	0.406167	0.0607917	0	0	0.0280491	0	0	0
AGTCAAGATGACACTT-1	0.0463895	0	0	0	0.0668887	0	0	0	0	0.408997	0.0536331	0	0.36092	0	0	0	0.0524063	0	0.0107658	0
AGTCACTAGCTCTCGA-1	0.0617777	0	0	0	0	0.0124795	0	0	0	0.569594	0.0772867	0	0.173097	0.0109091	0	0	0.0844274	0	0.0104284	0
AGTCCATTGGCTGATG-1	0.113037	0	0	0	0.0353231	0	0	0	0	0.517224	0.0187018	0.028811	0.195924	0	0	0	0.0909797	0	0	0
AGTCGACGGTCTCAAG-1	0.0117053	0	0	0.014776	0.0184181	0.0334703	0	0	0	0.310335	0.0611408	0.0360052	0.480383	0.0112954	0	0	0.0224711	0	0	0
AGTCGGCTCAACTTTA-1	0.0395683	0	0	0	0.0166109	0	0	0.0136628	0.0358124	0.149592	0.0942861	0	0.599738	0	0	0.0507299	0	0	0	0
AGTCGGTTGCGTGAGA-1	0	0	0	0	0.116791	0	0	0	0	0.212049	0	0	0.67116	0	0	0	0	0	0	0
AGTCGTCGACCACCAA-1	0.0369676	0	0	0	0.0733257	0	0	0	0	0.346768	0	0	0.542939	0	0	0	0	0	0	0
AGTCGTGGGCATTACG-1	0.088409	0	0	0	0.125563	0	0	0	0	0.353885	0	0	0.432143	0	0	0	0	0	0	0
AGTCTCACAAGACTAC-1	0	0	0	0.0146253	0.0286288	0	0	0	0	0.212795	0.127332	0	0.479207	0.0538892	0	0	0.0835226	0	0	0
AGTGAACAAACTTCTC-1	0.0733746	0	0	0	0.0267238	0	0	0	0	0.416695	0.0572567	0	0.347332	0	0	0	0.0786181	0	0	0
AGTGACCTACTTTACG-1	0	0	0	0	0.0892844	0	0	0	0	0.225952	0.0564522	0.0496879	0.546188	0.0107223	0	0	0.0217129	0	0	0
AGTGAGACTTCCAGTA-1	0	0	0	0.0104135	0	0	0	0.0494702	0	0.546491	0.0973795	0	0.271552	0	0	0	0.0246941	0	0	0
AGTGATAACCTGCGCG-1	0	0	0	0.0203611	0	0	0	0.0119649	0	0.262048	0.180259	0.01578	0.490898	0	0	0	0.018689	0	0	0
AGTGATATGAGTAGTT-1	0	0	0	0	0.068621	0.0433887	0	0	0	0.29319	0.0369027	0	0.5175	0	0	0.0229519	0	0	0.0174455	0
AGTGATTCAAGCAGGA-1	0.0244989	0	0	0.0123898	0.0442954	0.0333079	0	0	0	0.608276	0.052972	0.0127948	0.186162	0	0	0	0.0253027	0	0	0
AGTGCACGCTTAAGAA-1	0.0469329	0	0	0.0221686	0	0.0369038	0	0.0124486	0	0.337656	0.113675	0	0.344465	0	0	0	0.0564592	0	0.0292905	0
AGTGCGTAGCTCGTAA-1	0.0801825	0	0	0	0.0196241	0	0	0	0	0.433907	0.0751035	0	0.104838	0.168061	0	0.0353373	0.0654046	0	0.0175421	0
AGTGCTAAACACAGCA-1	0.0174414	0	0	0.0614414	0	0	0	0	0	0.361994	0.070633	0	0.466927	0	0	0	0	0	0.0215636	0
AGTGCTTGCACGAATA-1	0.0473094	0	0	0.0253197	0	0	0	0	0	0.281404	0.0976671	0	0.446125	0	0	0	0.0816782	0	0.0204965	0
AGTTAAACACTTGCGA-1	0.020741	0	0	0.0141957	0.0362236	0	0	0	0	0.432814	0.0172776	0	0.358452	0.0484745	0	0.018936	0.0528859	0	0	0
AGTTAAGTCAACCGCT-1	0	0	0	0	0.0835889	0	0	0	0	0.453227	0	0.0252759	0.437908	0	0	0	0	0	0	0
AGTTCCTACAGAATTA-1	0.059317	0	0	0	0.0645944	0.040969	0	0	0	0.18045	0.0543589	0.0201088	0.580202	0	0	0	0	0	0	0
AGTTCCTATTTATGTT-1	0	0	0	0	0.0469041	0	0	0	0	0.316424	0.109786	0	0.437153	0	0	0	0.0562228	0	0.0335103	0
AGTTTGGCACGGGTTG-1	0.0392139	0	0.0356496	0	0	0	0	0.0293536	0	0.307527	0.177542	0	0.386345	0	0	0	0.0243695	0	0	0
AGTTTGGCCAGACCTA-1	0.0296544	0	0	0.0198298	0.0396972	0.0120331	0	0	0	0.254403	0	0	0.558827	0	0	0.053622	0.031934	0	0	0
ATAAACGGACCCGTAA-1	0.0411565	0	0	0	0.0803396	0.0192375	0	0	0	0.262263	0.0495715	0	0.447232	0.0302697	0	0	0.0699301	0	0	0
ATAAACGTTGCACCAC-1	0.0641435	0	0	0	0	0.039634	0	0	0	0.279017	0.146441	0	0.406535	0.0134342	0	0	0.0507959	0	0	0
ATAAAGGCTCGGTCGT-1	0.182652	0	0	0	0	0	0	0	0	0.244865	0.113816	0	0.458668	0	0	0	0	0	0	0
ATAAATATTAGCAGCT-1	0.0136997	0	0	0	0.0430525	0.0439766	0	0	0	0.534734	0.0273189	0.0334346	0.303784	0	0	0	0	0	0	0
ATAACGCCGGAGGGTC-1	0.0745222	0	0	0	0.14032	0	0	0	0	0.408733	0	0	0.332329	0	0	0	0.0440958	0	0	0
ATAAGGTGGAGAACAT-1	0.03264	0	0	0	0.0512375	0	0	0	0	0.281089	0	0	0.556022	0	0	0.0638736	0.0151383	0	0	0
ATAAGTAGGGCGACTC-1	0.101782	0	0.0152113	0.0759626	0	0.115322	0	0	0	0.346425	0.0109196	0.0296489	0.160723	0.0439175	0	0.0248812	0.0499579	0	0.0252482	0
ATAAGTTACCGCGACG-1	0.0481846	0	0	0.0161613	0.0596864	0	0	0	0	0.337009	0.0145729	0	0.495495	0	0	0	0.0288907	0	0	0
ATAATAGCTGTTGAAT-1	0.045257	0	0	0	0.0753213	0.0160455	0	0	0	0.299875	0.0576839	0	0.452491	0.0137488	0	0	0.0395774	0	0	0
ATACAGGCCCTCCAAT-1	0	0	0	0	0	0.0325038	0	0	0	0.284315	0.0869183	0.0346462	0.504895	0.0237697	0	0	0.0329517	0	0	0
ATACCACGGGCAACTT-1	0.0946054	0	0.048104	0	0	0.0787375	0	0	0	0.374441	0.042063	0	0.104175	0.147075	0.0194207	0.0326081	0	0	0.0587704	0
ATACCTAACCAAGAAA-1	0.118503	0	0	0	0.0179155	0.0105614	0	0	0	0.483959	0	0	0.348248	0	0	0	0.0208129	0	0	0
ATACGAAGGCTTTCCA-1	0.0817602	0	0	0	0.0507925	0	0	0	0	0.44017	0	0	0.205579	0.090129	0	0	0.0974465	0.034122	0	0
ATACGCCGGCGAAACC-1	0.13623	0	0	0.0140421	0	0	0	0	0	0.497325	0.0378325	0	0.0856766	0.0534477	0	0	0.175446	0	0	0
ATACGGAACGTCGTTT-1	0.0200232	0	0	0	0.0602974	0.0211328	0	0	0	0.204451	0.0623595	0	0.631736	0	0	0	0	0	0	0
ATACGTACTTAGCCAC-1	0.0602278	0	0	0.0107563	0.108498	0	0	0	0	0.360247	0.0206364	0	0.42619	0	0	0	0.013444	0	0	0
ATACGTCCACTCCTGT-1	0.0974448	0	0.0166242	0	0	0	0	0	0	0.551752	0.0628734	0.0507229	0	0.0170378	0	0	0.0799966	0	0.123549	0
ATACTACCCGTACCAC-1	0.0478058	0	0	0.0326299	0	0.0123322	0	0	0	0.23157	0.0840608	0.0156668	0.442235	0.0236344	0	0	0.110064	0	0	0
ATACTGCCTTACACCG-1	0.0121575	0	0	0	0.0230782	0	0	0	0	0.282032	0.08237	0	0.517725	0	0	0.0562673	0.0263702	0	0	0
ATAGACGAAGAGAAAG-1	0.0697944	0	0	0	0.0550281	0	0	0	0	0.34524	0	0	0.495545	0	0	0	0.0343931	0	0	0
ATAGAGTACTGGGACA-1	0.0538195	0	0	0.0595968	0.050996	0.0850318	0	0	0	0.394884	0.0105192	0	0.345152	0	0	0	0	0	0	0
ATAGCAACTAGGGAAG-1	0	0	0	0	0	0.0178235	0	0	0	0.161617	0.151235	0	0.640599	0	0	0	0.028726	0	0	0
ATAGGCGGCTATAGAA-1	0.0292795	0	0	0.0590833	0	0.0411029	0	0	0	0.277569	0.0563196	0	0.487099	0	0	0.0303679	0.019179	0	0	0
ATAGGTTGGGCAGATG-1	0	0	0	0	0	0.120653	0	0	0	0.446013	0	0	0.388913	0	0	0	0.0444214	0	0	0
ATAGTGAAGCGTTCTC-1	0.075973	0	0	0	0.0274615	0.0330054	0	0	0	0.55791	0.0292033	0.025276	0.185714	0	0	0	0.0654569	0	0	0
ATAGTTCCACCCACTC-1	0.0126468	0	0	0.0224871	0	0	0	0	0	0.351022	0.120315	0	0.433312	0	0	0.0140521	0.0461648	0	0	0
ATATAAAGCGCTCGTG-1	0	0	0	0.191644	0	0	0	0	0	0.162347	0	0	0.419062	0	0	0	0.226947	0	0	0
ATATAAATGTAGCTGC-1	0	0	0	0	0.0464274	0	0	0	0	0.428896	0.0348379	0	0.43494	0	0	0	0.0548984	0	0	0
ATATACGCTCGTGACG-1	0	0	0	0	0	0.0389509	0	0	0	0.310774	0.164645	0	0.473897	0	0	0	0	0	0.0117336	0
ATATCAACCTACAGAG-1	0.0576666	0	0.0317177	0	0	0	0	0	0	0.220602	0.120384	0	0.495016	0	0	0	0.0512287	0	0.0233848	0
ATATCGGTAGGGAGAT-1	0.0331984	0	0	0	0.0205011	0	0	0	0	0.57562	0	0.0623933	0.232416	0	0	0	0.0758712	0	0	0
ATATCGTTCCTCGAAC-1	0.0594007	0	0	0	0.0535937	0	0	0	0	0.223064	0.0681205	0	0.578855	0	0	0	0.0169662	0	0	0
ATATCTTAGGGCCTTC-1	0.0370452	0	0	0	0.0827548	0	0	0	0	0.348022	0.011008	0	0.499984	0	0	0	0.0211865	0	0	0
ATATGTCTCCCTAGCC-1	0.0465154	0	0	0	0	0	0	0	0	0.451871	0.0908044	0	0.337595	0.0142888	0	0	0.0471564	0	0.0117689	0
ATATTCAGTTAAACCT-1	0	0	0	0	0	0	0	0	0	0.393937	0.0489323	0	0.254613	0.080165	0	0.0339727	0.152488	0.0358925	0	0
ATATTCCACATAGTGA-1	0.030402	0	0	0	0.0494675	0.0106718	0	0	0	0.339657	0	0.0320341	0.425576	0	0	0	0.0924621	0	0.0197291	0
ATATTGGAGAGGCCTT-1	0	0	0	0	0.114328	0.0222623	0	0.138742	0	0.245795	0	0	0.4549	0	0	0.0239724	0	0	0	0
ATATTTAACCCTCAAG-1	0.0515899	0	0	0.0203213	0.0455285	0	0	0	0	0.215369	0.126685	0	0.497778	0.0265014	0	0	0.0162263	0	0	0
ATCAAACACTGTTCCA-1	0.0946846	0	0.0226935	0	0	0.010769	0	0	0	0.356932	0.0867072	0	0.34563	0	0	0.0246859	0.0578983	0	0	0
ATCAAACGAAGGTTTG-1	0.0245615	0	0	0	0.0381721	0	0	0	0	0.212355	0.0885421	0	0.498137	0.0997598	0	0.0132013	0.0252716	0	0	0
ATCAATCTGGGCTGCA-1	0.0170988	0	0	0	0.0568853	0	0	0	0	0.405773	0	0	0.520243	0	0	0	0	0	0	0
ATCACGTGCTAATTAA-1	0.0600996	0	0	0.0412596	0	0.0153058	0	0	0	0.247333	0.105415	0.0164193	0.388364	0.0203928	0	0	0.0610582	0	0.0443533	0
ATCAGACGGCACGCCG-1	0	0	0	0	0	0	0	0	0	0.35301	0	0	0.0492484	0.315277	0	0.0351751	0.231751	0.0155379	0	0
ATCAGCCTCATGCTGC-1	0	0	0	0	0.043719	0	0	0	0	0.265675	0.0949771	0	0.582884	0	0	0	0.012745	0	0	0
ATCAGCTCGTCCACTA-1	0	0	0	0	0.138472	0	0	0	0	0.29797	0	0	0.563558	0	0	0	0	0	0	0
ATCATAGCCCTATGTA-1	0.0264769	0	0	0.0664309	0	0.0178227	0	0	0	0.267577	0.133329	0	0.423193	0.0238794	0	0	0.0412918	0	0	0
ATCATCCAATATTTGT-1	0.0205691	0	0	0	0	0	0	0	0	0.279574	0.111915	0	0.458512	0.0300616	0	0.010679	0.0675834	0	0.0211048	0
ATCATGGACTACCGAC-1	0	0	0	0.0246553	0.0791173	0.0242752	0	0.0817495	0	0.0517968	0	0	0.710154	0	0	0.0282516	0	0	0	0
ATCCAATGGAGGGTCC-1	0	0	0	0.072673	0	0.0316772	0	0.046426	0	0.242074	0.141328	0	0.3834	0.0162423	0	0	0.0273294	0	0.0388506	0
ATCCAGAGCAACAACC-1	0.0356608	0	0	0	0.0249938	0.0109367	0	0	0	0.342557	0.186945	0	0.305623	0	0	0	0.0932849	0	0	0
ATCCAGGATTCGTGAA-1	0.0637961	0	0	0	0.0382946	0	0	0	0	0.415734	0.0476283	0	0.383881	0.0329153	0	0	0	0	0.0177515	0
ATCCTACCTAAGCTCT-1	0.0646115	0	0	0.0124723	0	0	0	0	0	0.326624	0.124699	0	0.3702	0.0390828	0	0	0.0377761	0	0.0245346	0
ATCCTGAATCGCTGCG-1	0	0	0	0	0.0619492	0	0	0	0	0.441125	0	0.0109993	0.464081	0	0	0.0218462	0	0	0	0
ATCCTGCGTGGAATGG-1	0.056236	0	0	0	0	0	0	0	0	0.403266	0.100587	0	0.378803	0	0	0.0205363	0.0137636	0	0.0268086	0
ATCCTTCTGAAAGAAC-1	0.0260451	0	0	0.0100915	0.022227	0.0413234	0	0	0	0.233217	0.0789371	0	0.523201	0	0	0.0199582	0.0449992	0	0	0
ATCGACCCAATACAGA-1	0.025991	0	0	0	0	0	0	0	0	0.354953	0.133584	0	0.455415	0	0	0	0.0300565	0	0	0
ATCGCCAGTCAACATT-1	0.0837043	0	0	0	0.0434089	0	0	0	0	0.440952	0.0781078	0	0.304782	0	0	0	0.0490458	0	0	0
ATCGCTTTACGTCTCA-1	0.0138613	0	0	0.0119831	0.0197857	0.018602	0	0	0	0.223099	0.0241666	0	0.585127	0.0445783	0	0	0.0587964	0	0	0
ATCGGAGACAGACGGC-1	0	0	0	0	0.105983	0	0	0	0	0.442525	0	0.0937169	0.31802	0	0	0	0.0397552	0	0	0
ATCGTTAGCTAGCGGA-1	0	0	0	0	0	0	0	0	0	0.351813	0.089016	0	0.446534	0	0	0	0.0941486	0	0.018489	0
ATCTAATATCCTACGG-1	0.0431359	0	0	0.039124	0	0	0	0	0	0.228959	0.0861944	0.0100154	0.461611	0.0263773	0	0	0.0877925	0	0.0167904	0
ATCTCCCACGGAATAT-1	0.0845246	0	0	0.0198216	0.0681633	0	0	0	0	0.3903	0	0.0219925	0.264596	0.0419711	0	0.0477559	0.0608756	0	0	0
ATCTCGTGAGCGAAAC-1	0.0250951	0	0	0.0131331	0.137352	0	0	0	0	0.183372	0.0244422	0	0.616606	0	0	0	0	0	0	0
ATCTTATCGCACACCC-1	0.0396302	0	0.0169118	0	0	0	0	0	0	0.408044	0.082688	0.0299748	0.412291	0	0	0	0	0	0.0104602	0
ATCTTGACCTGCAACG-1	0.0249008	0	0	0	0.0525439	0	0	0	0	0.383534	0.0582129	0	0.424298	0	0	0	0.05651	0	0	0
ATCTTGACTTGTCCAA-1	0.0600271	0	0.0122186	0.0234693	0.0744007	0	0	0	0	0.365838	0	0.0331509	0.412405	0	0	0	0.0184903	0	0	0
ATGACGCGTTCTATCC-1	0.0391984	0	0	0	0	0	0	0	0	0.261165	0.0855882	0	0.553377	0	0	0.0171666	0.0435051	0	0	0
ATGACTATGCGACATT-1	0.043204	0	0	0	0.0503469	0	0	0	0	0.310434	0.0500352	0	0.518014	0	0	0	0.0279659	0	0	0
ATGAGGGCAGCGGCTA-1	0.030633	0	0	0.0180687	0	0.0274303	0	0	0.0136718	0.138743	0.0933532	0	0.644357	0	0	0	0	0.0337422	0	0
ATGATGCAATGGTACA-1	0.0139675	0	0	0	0.0266585	0.0118564	0	0.0147298	0	0.258632	0.10336	0	0.538443	0	0	0	0.0323522	0	0	0
ATGCACTACCGCATTG-1	0.0130471	0	0	0	0	0	0	0	0	0.464467	0.16028	0	0.344761	0	0	0	0	0	0.0174445	0
ATGCCATTTGCGACCA-1	0.0851408	0	0	0	0.0252051	0	0	0	0	0.445839	0.049723	0	0.317802	0	0	0	0.0762901	0	0	0
ATGCCGGTCTTGCATA-1	0.0840608	0	0.0103741	0.012781	0.0257338	0.0113768	0	0	0	0.656643	0.0588488	0.0150247	0.0509665	0	0	0	0.0741906	0	0	0
ATGCGACAGTCCCATT-1	0.0126321	0	0	0	0.0851212	0.041436	0	0	0	0.356365	0	0.0344393	0.437642	0	0	0	0.0323637	0	0	0
ATGCGAGTCCCACCAC-1	0.109274	0	0	0	0.0521557	0	0	0	0	0.588491	0.0413843	0	0.15707	0	0	0	0.0314027	0	0.0202223	0
ATGCTTAGGAGTTGAT-1	0.0598243	0	0.0206306	0	0	0.0120919	0	0	0	0.261992	0.163227	0.0331241	0.436591	0	0	0	0.0125195	0	0	0
ATGGAACCTTTGCACA-1	0.0192076	0	0	0.0178284	0.023595	0.0656471	0	0	0	0.229807	0.0402532	0	0.552834	0	0	0	0.0221375	0.0286903	0	0
ATGGAGCAGGCCGTGA-1	0.0136452	0	0	0	0	0	0	0	0	0.409775	0.102135	0	0.388277	0.0861677	0	0	0	0	0	0
ATGGATTGACCAAACG-1	0.117645	0	0	0	0.120406	0	0	0	0	0.226663	0	0.0120027	0.497251	0	0	0	0.0260327	0	0	0
ATGGCGGAATAGTCGC-1	0	0	0	0.0299413	0.0795473	0.0399739	0	0	0	0.0935944	0	0.0223667	0.714873	0	0	0.0197039	0	0	0	0
ATGGGCCTCGGCCTCT-1	0.100007	0	0	0.0199175	0.0433679	0	0	0	0	0.526389	0.0776117	0	0.175801	0.0464855	0	0	0	0.0104202	0	0
ATGGTCGCGTGGTTTC-1	0.0178405	0	0	0	0	0.0448598	0	0	0	0.45087	0.168472	0	0.317957	0	0	0	0	0	0	0
ATGTAAGGCTGCTCTT-1	0.0450806	0	0	0.0126304	0	0.0638744	0	0	0	0.366761	0.0632993	0	0.42616	0	0	0	0.0221941	0	0	0
ATGTACATGCGGTGAG-1	0	0	0	0	0.0285007	0.0264715	0	0	0	0.259993	0	0	0.685034	0	0	0	0	0	0	0
ATGTGAAAGCCTAATG-1	0.0301042	0	0	0	0.134143	0	0	0	0	0.204339	0.0157721	0	0.615642	0	0	0	0	0	0	0
ATGTGGACATCTTGAT-1	0	0	0	0.0248798	0.0347887	0.012342	0	0	0	0.203871	0.148887	0.0284741	0.53009	0	0	0	0	0	0.016667	0
ATGTTTCGGCCCGGAG-1	0.0523266	0	0	0	0.103089	0.0223525	0	0	0	0.223131	0	0	0.559327	0	0	0.0397738	0	0	0	0
ATTAAACATGCGGACC-1	0.0294352	0	0	0	0	0	0	0	0	0.129403	0.532094	0	0.251441	0	0	0	0	0	0.0576265	0
ATTACATGTCAGTCTT-1	0.11043	0	0	0	0.0423631	0	0	0	0	0.458847	0.0591544	0	0.308215	0	0	0	0.0209906	0	0	0
ATTACCACACTGCCTG-1	0.0261172	0	0	0.0421231	0.0683943	0.0154601	0	0	0	0.193001	0.036382	0	0.571868	0	0	0.0466539	0	0	0	0
ATTACGCGCTGGCAGG-1	0.03054	0	0	0.0554619	0.0610095	0.0398783	0	0	0	0.23816	0.0188372	0.0127347	0.414462	0.0714965	0	0	0.0237619	0	0.0336581	0
ATTAGGCGATGCTTTC-1	0.027653	0	0	0	0.0930256	0	0	0	0	0.375914	0	0	0.486646	0	0	0.0167615	0	0	0	0
ATTATAGCTACTTTAC-1	0.0495306	0	0	0	0	0.0194448	0	0.0248231	0	0.373339	0.0347195	0	0.316852	0.0189786	0	0	0.103294	0.0231595	0.0358597	0
ATTCAACCATTTAAGG-1	0.0300111	0	0	0.028134	0.022122	0.0113593	0	0	0	0.237632	0.105465	0	0.518129	0	0	0	0.0233111	0	0.0238362	0
ATTCACTGATGTTGGA-1	0.0413498	0	0	0	0.0492721	0.0185739	0	0	0	0.482997	0	0.043591	0.276877	0	0	0	0.0873393	0	0	0
ATTCATATACTGTCCA-1	0.0541449	0	0	0.0250239	0	0.0101285	0	0	0	0.121752	0.191654	0	0.517033	0.031626	0	0	0.0486369	0	0	0
ATTCATCGTTGAGGCA-1	0.026479	0	0	0.0134415	0	0.0507261	0	0	0	0.321662	0.0769099	0	0.447704	0	0	0	0.0630771	0	0	0
ATTCGACGCCGGGCCT-1	0	0	0	0	0.0600688	0	0	0	0	0.454805	0	0	0.401947	0	0	0.0292638	0.0281525	0	0.0257632	0
ATTCGCGCCTTGAGAG-1	0	0	0	0	0.094621	0	0	0	0	0.640372	0	0	0.196201	0	0	0.0688053	0	0	0	0
ATTCGTGCTATCTCTT-1	0.0314394	0	0	0	0.0576047	0.0140162	0	0	0	0.323167	0.0523785	0	0.457045	0	0	0.0163092	0.0480394	0	0	0
ATTGAAGATCTTAGTG-1	0.0485261	0	0	0	0.0913295	0	0	0	0	0.220209	0	0	0.639935	0	0	0	0	0	0	0
ATTGATGAGTCCTAAC-1	0.116923	0	0.0188754	0	0	0.0482849	0	0	0	0.549699	0.044088	0	0.088141	0.0341658	0	0	0.0850924	0	0.0147307	0
ATTGCGATCAGTAACT-1	0.0996764	0	0	0	0	0	0	0.0676359	0	0.355846	0.0494546	0	0.274182	0.0488285	0	0	0.0874173	0	0.0169593	0
ATTGCTGCTCCTCCAT-1	0.0929671	0	0	0	0.0464262	0	0	0	0	0.566684	0.0239388	0	0.18137	0.0273014	0	0	0.0613125	0	0	0
ATTGGATTACAGCGTA-1	0.0273653	0	0	0	0.0135758	0.0218879	0	0	0	0.243139	0.0412051	0	0.562473	0	0	0.0523787	0.0379751	0	0	0
ATTGTACAACTCGGCT-1	0.0690767	0	0	0	0	0.0142952	0	0.0293325	0	0.19805	0.114974	0	0.544242	0	0	0	0.0300289	0	0	0
ATTGTTCAACGATCCG-1	0	0	0	0.052249	0.133132	0	0	0.0301537	0	0.159101	0	0	0.574277	0	0	0.0510873	0	0	0	0
ATTTACAGTTTACTGG-1	0	0	0	0.0237926	0.0500185	0.0274635	0	0	0	0.253158	0.0185964	0	0.626971	0	0	0	0	0	0	0
ATTTACTAAGTCCATT-1	0.0655059	0	0	0.0326029	0.0115703	0.0185762	0	0	0	0.486464	0.0427321	0	0.208719	0.0185659	0	0	0.0384879	0.0134792	0.0632973	0
ATTTCCGGGTTCTGCG-1	0.0512931	0	0	0	0.018768	0	0	0	0	0.389822	0.0842582	0	0.286889	0.0922013	0	0	0.0311256	0	0.0456423	0
ATTTGCGCGAGTAGCT-1	0.0253031	0	0	0	0.0791198	0	0	0	0	0.188601	0.0118188	0.0338774	0.546125	0	0	0.0207085	0.0944466	0	0	0
ATTTGTCTTGGGAGCT-1	0.0159586	0	0	0	0.0488641	0	0	0	0	0.579659	0.0428262	0	0.222487	0	0	0	0.0902047	0	0	0
CAAACGAGTATCGCAG-1	0.0318891	0	0	0.0147355	0.0278566	0	0	0	0	0.385043	0.0491007	0	0.382028	0.0107803	0	0.0336756	0.0484441	0	0.0164465	0
CAAACGGTCGCACTTT-1	0	0	0	0	0.0472967	0.0580409	0	0	0	0.212959	0.0170303	0	0.664673	0	0	0	0	0	0	0
CAAACTCGCGACGCCG-1	0.0677479	0	0	0	0.0319659	0	0	0	0	0.214741	0.0815579	0.044592	0.483953	0	0	0.0598101	0.015633	0	0	0
CAAAGATTATTGGGCC-1	0.0471286	0	0	0.013319	0.0194806	0	0	0	0	0.21882	0.104689	0	0.41102	0	0	0	0.0666902	0	0.118852	0
CAAAGGTCATCTGAAA-1	0	0	0	0.0122491	0.0420626	0.0292732	0	0.0273726	0	0.1339	0.0252724	0	0.632627	0.0313284	0	0.0129701	0.022971	0.0299734	0	0
CAAATCTCTCACAAGG-1	0.0392591	0	0	0	0.0208014	0	0	0	0	0.421255	0.0761654	0	0.320422	0.0481631	0	0.0178363	0.0238267	0	0.0322704	0
CAAATGTCCTTCCGTG-1	0.0149633	0	0	0.0281402	0.0467745	0.0519487	0	0	0	0.198338	0.0611983	0	0.57624	0	0	0.0223963	0	0	0	0
CAACACATCTCCTGCC-1	0.0554827	0	0	0.0554098	0	0	0	0	0	0.361395	0.0477243	0	0.297346	0.0777316	0	0	0.0600235	0	0.0448875	0
CAACCAGTGGCCTACC-1	0.0544064	0	0	0	0.0182892	0.0584038	0	0	0	0.15132	0.0519586	0	0.665622	0	0	0	0	0	0	0
CAACCTACCGAGCAGT-1	0.0519997	0	0	0	0	0	0	0	0	0.149425	0.151051	0	0.572924	0.0184182	0	0.019781	0	0	0.0364003	0
CAACGTGGTGGAGTCT-1	0.0522545	0	0	0	0.0333372	0.0100488	0	0	0	0.304891	0.0807858	0	0.500672	0	0	0.0180106	0	0	0	0
CAACTGCTCATCCGAT-1	0	0	0	0	0	0	0	0	0	0.0779069	0.196396	0	0.725697	0	0	0	0	0	0	0
CAAGAGGGCGGAGTAC-1	0.0266206	0	0	0.0111851	0.031013	0	0	0	0	0.421856	0.0311545	0	0.455236	0.022935	0	0	0	0	0	0
CAAGATATTATAACGT-1	0.0505046	0	0	0.018203	0.0487896	0	0	0	0	0.373246	0.0428437	0	0.358618	0	0	0.0292048	0.0669358	0	0.0116538	0
CAAGCAACGTCGGAGT-1	0	0	0	0	0.0678069	0	0	0	0	0.432709	0	0.0281445	0.471339	0	0	0	0	0	0	0
CAAGCGGCACATAATT-1	0.0424684	0	0	0.0231206	0.0300637	0.0945558	0	0.04824	0	0.212165	0.0226215	0	0.485841	0	0	0	0.0409237	0	0	0
CAAGGATCGCATGTTC-1	0	0	0	0	0.0676648	0.0222661	0	0	0	0.3237	0.0620038	0	0.493618	0	0	0	0.0307472	0	0	0
CAAGGTCCTATAGGCT-1	0.0711913	0	0	0	0.0503889	0	0	0	0	0.545302	0	0	0.25975	0	0	0	0.0499536	0	0.0234137	0
CAAGTGTGGTTGCAAA-1	0	0	0	0	0.0264019	0	0	0	0	0.515159	0.0771719	0	0.273549	0	0	0.02545	0.0822678	0	0	0
CAATACGAGAGTCTGA-1	0.0150589	0	0.0117569	0.0168421	0.0704864	0	0	0.0491977	0	0.079902	0.0300742	0	0.716038	0	0	0	0.010644	0	0	0
CAATATTCTTGACCTA-1	0.072604	0	0	0	0	0	0	0	0	0.50838	0	0	0	0.227247	0	0.0207741	0.109198	0.0200646	0.0417324	0
CAATGCGAGAAGTATC-1	0.0347836	0	0	0	0	0.0568213	0	0.0497724	0	0.318825	0.112034	0	0.395685	0	0	0	0.0320785	0	0	0
CAATGTGCCAACCCTT-1	0.0607651	0	0	0.068716	0.047251	0	0	0	0	0.455436	0	0	0.24818	0.0136476	0	0	0.0821471	0.0238566	0	0
CAATTAAGGGTGATGA-1	0.0345053	0	0	0.0345305	0.110062	0	0	0	0	0.406526	0	0	0.383373	0	0	0.0310035	0	0	0	0
CAATTTCGTATAAGGG-1	0	0	0	0.0157418	0.0732997	0.0545252	0	0.0302099	0	0.237048	0	0	0.589175	0	0	0	0	0	0	0
CACAATGAGCTGCTAT-1	0.0193868	0	0	0	0.0873012	0	0	0	0	0.472282	0	0.0172266	0.329783	0	0	0.0125173	0.0305384	0	0.0309645	0
CACACACGCTAACGAG-1	0.0437296	0	0	0	0	0	0	0	0	0.213025	0.218979	0	0.487356	0	0	0	0.0369102	0	0	0
CACACAGCTTGCGCTC-1	0.0679354	0	0	0.0297562	0.0893141	0.0236704	0	0	0	0.23881	0.0162564	0	0.490695	0	0	0.031631	0.0119315	0	0	0
CACACGCGCTGTCTTA-1	0.0884447	0	0	0	0	0	0	0	0	0.470888	0.0952355	0	0.279954	0.018707	0	0	0.0467708	0	0	0
CACAGCACCCACGGCA-1	0.0373817	0	0	0	0	0.017338	0	0	0	0.155332	0.197296	0	0.527177	0.0357642	0	0	0.0297112	0	0	0
CACAGGGCCATATAGT-1	0	0	0	0.0119213	0.0350241	0.0434098	0	0	0	0.229534	0.079177	0	0.559248	0	0	0	0.0416861	0	0	0
CACAGTCCCGCTTCGC-1	0.0227924	0	0.0237632	0.0140302	0.0479033	0	0	0	0	0.446479	0	0	0.383634	0	0	0	0.0613982	0	0	0
CACAGTTCGCTTCCCA-1	0.0352472	0	0	0.0256826	0.0750309	0	0	0.021383	0	0.194563	0.0361518	0	0.568335	0	0	0.0436066	0	0	0	0
CACATATTAGCAGGAT-1	0	0	0	0	0.036349	0.0208134	0	0.010276	0	0.32084	0.0884047	0	0.433726	0.048166	0	0	0.0414256	0	0	0
CACATGATTCAGCAAC-1	0.010977	0	0	0.02487	0.107421	0.0331828	0	0.0313607	0	0.262652	0	0	0.48863	0	0	0	0.0126764	0	0.0282296	0
CACATTTCTTGTCAGA-1	0.0777793	0	0	0.0115019	0.02444	0	0	0	0	0.283971	0.101359	0	0.413617	0	0	0.0177647	0.0695663	0	0	0
CACCCAAATCTTATGT-1	0.0907509	0	0	0.0138885	0.0148204	0	0	0	0	0.39807	0.0795775	0	0.301627	0.0482673	0	0	0.0230562	0.0107506	0.0191917	0
CACCCGGTTTGTGACT-1	0.0593447	0	0	0	0	0.0299286	0	0	0	0.345023	0.120002	0	0.337396	0	0	0	0.0689272	0	0.0393785	0
CACCCTAACAAGATCT-1	0.0645325	0	0	0.0222416	0.0597892	0	0	0	0	0.219008	0.0222684	0	0.499743	0	0	0.0422499	0.0701675	0	0	0
CACCCTTGGTGAGACC-1	0.0321596	0	0	0	0.125901	0	0	0	0	0.169732	0	0	0.65979	0	0	0.0124179	0	0	0	0
CACCGCCAGAAGGTTT-1	0.02914	0	0.0264646	0.0166189	0.0736562	0	0	0	0	0.368629	0	0	0.41442	0	0	0	0.0710716	0	0	0
CACCGTATCCCATCCG-1	0.0494676	0	0	0	0	0.0219761	0	0	0	0.435162	0.0875198	0	0.358224	0	0	0	0.0476512	0	0	0
CACCGTTAGGGATCAC-1	0.0910925	0	0	0	0.0358878	0.0211694	0	0.0109153	0	0.581429	0.0182424	0.0306457	0.0356087	0.085928	0	0	0.0560248	0.0186698	0.0143864	0
CACCGTTGCGCGATAT-1	0.058688	0	0	0	0.0737242	0	0	0	0	0.495983	0.031265	0	0.28234	0.0134928	0	0	0.0445072	0	0	0
CACCTTGGCGCCTTTG-1	0.029704	0	0	0	0.040328	0	0	0.104345	0	0.439592	0	0	0	0.168016	0	0	0.146976	0.071038	0	0
CACGAAAGTTAGTCCC-1	0.0664401	0	0	0.0748725	0.0397101	0	0	0.0555862	0	0.377729	0	0.0119248	0.305754	0.0506163	0	0	0.0173662	0	0	0
CACGCAGCGAGGCTTT-1	0.0142391	0	0	0	0.0395354	0	0	0.0655175	0	0.203603	0	0.0162402	0.610255	0	0	0.05061	0	0	0	0
CACGCGGAACTGTTGC-1	0.100333	0	0.0371766	0	0.0356408	0.036613	0	0	0	0.520467	0.0167096	0	0.209802	0	0	0	0.043258	0	0	0
CACGTCAATCAATGGA-1	0	0	0	0	0.0186674	0.0273828	0	0	0	0.186842	0.0411622	0	0.646568	0	0	0.0625749	0.0168028	0	0	0
CACGTCGGCAACCTCT-1	0.0414101	0	0	0	0	0.0225633	0	0	0	0.200227	0.182769	0.0275748	0.470391	0.0550642	0	0	0	0	0	0
CACGTTCGTGCTCTAG-1	0.0506583	0	0	0.0162825	0	0.0682173	0	0	0	0.455235	0.0485086	0	0.325179	0	0	0	0.0359192	0	0	0
CACGTTTCGTACACAC-1	0.0386671	0	0	0	0.0187563	0	0	0	0	0.290078	0.0930886	0	0.504027	0	0	0.0125755	0.042808	0	0	0
CACTAAAGTTGCCTAT-1	0	0	0	0.0372876	0.0665766	0	0	0	0	0.357456	0.0483022	0	0.428806	0.0514341	0	0	0	0	0.0101368	0
CACTACGGGAGCTGCC-1	0	0	0	0	0.0221656	0.108876	0	0	0	0.324873	0.0200792	0	0.513944	0	0	0	0.010062	0	0	0
CACTCAAGAGCTATGG-1	0	0	0	0.0127554	0	0	0	0	0	0.419953	0.104942	0	0.391055	0.0235126	0	0	0.0477823	0	0	0
CACTCCTATGTAAGAT-1	0.0613316	0	0.0111824	0.0135839	0.0141909	0.0346368	0	0	0	0.196147	0.105899	0.0127355	0.491076	0	0	0	0.0459133	0	0.0133032	0
CACTCGAGCTGAACAA-1	0.0759679	0	0	0.0257462	0.0457095	0	0	0	0	0.349024	0	0	0.394012	0	0	0.0603068	0.0492334	0	0	0
CACTCTTCTGCTAGCC-1	0.0269654	0	0	0.0170871	0.0599248	0	0	0.0886704	0	0.31336	0.0432437	0	0.421122	0	0	0	0.0296265	0	0	0
CACTTAATCAGACGGA-1	0	0	0	0	0	0.014148	0	0	0	0.313256	0.0849746	0.0297023	0.477784	0	0	0	0.054226	0	0.0259087	0
CAGAACTTAGCCCTCT-1	0.102335	0	0	0	0.0204113	0.0245412	0	0	0	0.43016	0.0782411	0	0.264742	0	0	0	0.0238583	0	0.055711	0
CAGAATAACACACGGA-1	0.0689844	0	0	0	0.0554608	0	0	0	0	0.781738	0	0	0.0766655	0	0	0	0.0171514	0	0	0
CAGAATATTCGTTATC-1	0.0518063	0	0	0.071855	0.0798109	0	0	0	0	0.341942	0	0	0.334216	0.040047	0	0	0.0688584	0	0.0114644	0
CAGACACCGATCGCTG-1	0.0834786	0	0	0.0365316	0	0.057023	0	0	0	0.251444	0.0645466	0	0.170312	0.183688	0	0.0420624	0.0742348	0	0.0366783	0
CAGACCTGTAAGTGTT-1	0.0520192	0	0.0317072	0	0.0296611	0	0	0	0	0.666887	0.0493486	0	0.0234935	0	0	0.0106687	0.087788	0	0.0484263	0
CAGACGAACCTGATAC-1	0.0683416	0	0	0.0289156	0.0167294	0.0424536	0	0	0	0.361193	0.0465066	0.0233184	0.304675	0.0345101	0	0	0.0491448	0	0.0242123	0
CAGAGACGGTCACCCA-1	0	0	0	0.0260334	0.0494527	0	0	0	0	0.308284	0.0862499	0	0.451522	0	0	0	0.078458	0	0	0
CAGAGGCGATGCATGA-1	0.0634493	0	0	0.0313145	0.0446884	0	0	0	0	0.380328	0.0328107	0	0.294019	0.0485908	0	0	0.0616326	0	0.0431669	0
CAGATACTAACATAGT-1	0.0293574	0	0	0.0280923	0.0588491	0	0	0	0	0.261509	0.0672222	0	0.475135	0	0	0	0.0798356	0	0	0
CAGATCCTGGTTTGAA-1	0	0	0	0	0.0636548	0	0	0	0	0.137756	0.0446405	0	0.753949	0	0	0	0	0	0	0
CAGCAGTCCAGACTAT-1	0.129008	0	0	0.0190236	0.0319883	0	0	0	0	0.676176	0	0.0249741	0.0188183	0	0	0	0.0623579	0	0.0376546	0
CAGCCTCGATAGCGGT-1	0.0335683	0	0	0	0.103561	0.0181849	0	0	0	0.227534	0	0	0.617152	0	0	0	0	0	0	0
CAGCGATTCCCTTCAA-1	0.0419377	0	0	0	0	0	0	0	0	0.637551	0	0	0	0.120553	0	0	0.136685	0.0632737	0	0
CAGCTCACTGAGACAT-1	0.0301378	0	0	0	0.0256306	0	0	0	0	0.318096	0.0851016	0	0.522887	0	0	0	0.0181468	0	0	0
CAGCTGGCGTAACCGT-1	0.0151236	0	0	0	0.0186297	0	0	0	0	0.307629	0.0640512	0	0.56636	0	0	0.0129808	0.0152256	0	0	0
CAGCTTAGTAGGTAGC-1	0.0360571	0	0	0	0	0.0184502	0	0	0	0.436775	0.0525661	0	0.315007	0	0	0.0284188	0.0730719	0	0.0396539	0
CAGGACAGCTGCCCTT-1	0	0	0	0.0157335	0.0958235	0.0327606	0	0	0	0.151535	0	0	0.680736	0	0	0	0.0234109	0	0	0
CAGGATATATCGTTGT-1	0	0	0	0	0	0	0	0	0	0.346679	0.18004	0	0.457491	0	0	0	0.0157897	0	0	0
CAGGCCGTTTGGGTGT-1	0	0	0	0	0.0414321	0	0	0	0	0.501884	0	0	0.406421	0	0	0	0.0502627	0	0	0
CAGGCGCACGGTGGTC-1	0	0	0	0	0.073728	0.0232511	0	0	0	0.406932	0.0164611	0	0.456761	0	0	0	0.022867	0	0	0
CAGGCGCCATGCTAGG-1	0	0	0	0	0.131047	0.0126984	0	0	0	0.360315	0	0	0.49594	0	0	0	0	0	0	0
CAGTACCAGTTTACGT-1	0.0307865	0	0	0	0.0567394	0	0	0	0	0.265891	0.0322647	0	0.589762	0	0	0.0245568	0	0	0	0
CAGTCTGTATACTGGG-1	0.0501853	0	0	0.0197793	0.13167	0	0	0	0	0.220051	0	0.0489464	0.489048	0	0	0	0.0403201	0	0	0
CAGTGTCGGCTGGCCC-1	0.0134093	0	0	0	0	0	0	0	0	0.227443	0.177092	0	0.53206	0	0	0	0.0499956	0	0	0
CAGTTCAAATTGACAC-1	0	0	0	0	0.0549652	0	0	0	0	0.365306	0.0878025	0	0.467257	0	0	0	0.0246691	0	0	0
CATAACGGACAGTCGT-1	0.0382532	0	0	0	0	0.0420166	0	0	0	0.51023	0.101448	0	0.254018	0	0	0	0.0540338	0	0	0
CATAAGCTCTCCGTCT-1	0	0	0	0	0.115033	0	0	0.106194	0	0.315823	0	0	0.374842	0.0124968	0	0	0.0756111	0	0	0
CATACCCGTACCCAGT-1	0.0792115	0	0	0	0.0274589	0.050403	0	0	0	0.436606	0.0259705	0.0114759	0.314152	0	0	0	0.0547223	0	0	0
CATACGGCGTCTGGGC-1	0	0	0	0	0.0742851	0	0	0.0300677	0	0.220552	0.0894867	0	0.585608	0	0	0	0	0	0	0
CATACTATGTAATTGT-1	0.0505556	0	0	0.0227111	0.0272648	0.0235681	0	0	0	0.301691	0.0250812	0	0.471006	0.0120915	0	0.0337014	0.0190283	0	0.013301	0
CATACTTAGGCAATAC-1	0.068492	0	0	0	0.0232359	0	0	0	0	0.276699	0.0865414	0.0271436	0.445136	0.0140672	0	0	0.0586845	0	0	0
CATAGCGTTGCCCACC-1	0	0	0	0	0	0	0	0	0	0.42982	0	0	0	0.276282	0	0	0.142395	0.113388	0.0381152	0
CATAGTCCACAAGAAC-1	0.0266263	0	0	0	0	0.0267192	0	0	0	0.358734	0.0864632	0	0.380117	0.0634454	0.0124323	0.0128544	0.0326079	0	0	0
CATATAGGTACAGTCA-1	0.0685925	0	0	0.0210537	0.115471	0	0	0	0	0.353525	0	0	0.393264	0.0148637	0	0	0	0	0.0332299	0
CATATGTCAGGCTACG-1	0.0355382	0	0	0	0.16815	0	0	0	0	0.274869	0	0	0.495601	0	0	0	0.0258418	0	0	0
CATCATTACCCTGAGG-1	0.059693	0	0	0	0	0	0	0	0	0.19659	0.241692	0	0.448755	0.0136678	0	0	0.0174903	0	0.0221119	0
CATCCTCTCAAAGATC-1	0	0	0	0.0107711	0.011753	0.0160028	0	0	0	0.212843	0.120486	0.0137959	0.556372	0	0	0.016648	0.0413277	0	0	0
CATCGGACGGGTTAAT-1	0	0	0	0	0	0	0	0	0	0.383598	0.188097	0	0.37677	0	0	0	0.031815	0	0.0197199	0
CATCTAGTGAAGGGAA-1	0.0501833	0	0	0	0	0.0818229	0	0.0119953	0	0.246934	0.0144625	0	0.508416	0	0	0	0.066085	0.0201012	0	0
CATCTTACACCACCTC-1	0.0597396	0	0	0.0222784	0	0.0150686	0	0	0	0.228725	0.187032	0	0.441623	0	0	0	0.034217	0	0.0113159	0
CATGACTTCGCTGAAT-1	0.18025	0	0	0	0.0525228	0	0	0	0	0.439409	0	0.0252308	0.153231	0.0440347	0	0.0312727	0.0740496	0	0	0
CATGAGATGCACTCTC-1	0.0113669	0	0	0	0.0264116	0	0	0	0	0.387229	0.0752964	0.014549	0.42419	0	0	0	0.0269354	0	0.0340214	0
CATGATCGCTTTGAGA-1	0	0.0311206	0	0	0	0	0	0	0	0.255857	0.0322165	0	0.680805	0	0	0	0	0	0	0
CATGATGGAAGTTAGC-1	0.040427	0	0	0	0.10733	0.0277443	0	0	0	0.40892	0	0	0.390287	0	0	0.0252922	0	0	0	0
CATGCCAACTCGCAAA-1	0.0336679	0	0	0.0246633	0.0236653	0	0	0	0	0.500433	0	0	0.305448	0.0553294	0	0.0567938	0	0	0	0
CATGGATTGTCTTCCG-1	0.0421664	0	0.01729	0	0	0.0109595	0	0.0685754	0	0.238119	0.10825	0	0.446112	0	0	0.0220908	0.0310479	0	0.01539	0
CATGGGTATGCCTTAT-1	0.031849	0	0.0477781	0	0	0	0	0	0	0.30327	0.0897089	0.0266589	0.45984	0	0	0	0.0408954	0	0	0
CATGGTAAGTAGCGTT-1	0.02274	0	0	0	0	0	0	0	0	0.53496	0.0382296	0	0.370599	0	0	0	0.0334711	0	0	0
CATGTAAGAGACATTT-1	0.0654972	0	0	0	0.0822872	0.0179783	0	0	0	0.261902	0.0161087	0.0248431	0.469175	0	0	0	0.0622091	0	0	0
CATGTCTCATTTATGG-1	0.0930807	0	0	0	0.019852	0.0283084	0	0	0	0.309572	0.0710101	0	0.456793	0	0	0	0.0213836	0	0	0
CATTATGCTTGTTGTG-1	0.0480616	0	0	0	0.0432763	0.0455891	0	0	0	0.236978	0.0294218	0	0.581358	0	0	0	0.0153144	0	0	0
CATTCCCATTCCGTCG-1	0.0219848	0	0	0.0444862	0	0	0	0.0177405	0	0.466555	0.0660026	0	0.300574	0.0266162	0	0	0.0110238	0	0.0450167	0
CATTCGTCGTAGCGGT-1	0	0	0	0.0262425	0.110345	0	0	0	0	0.0701747	0	0	0.710155	0	0	0.0830832	0	0	0	0
CATTTGAGTGGTACGT-1	0.0311754	0	0	0.024186	0.0598194	0	0	0	0	0.474914	0	0	0.327758	0.0555367	0	0	0.0266105	0	0	0
CCAAATAACAAGATTC-1	0.0258535	0	0	0	0.0368428	0.0490055	0	0	0	0.312619	0.0557869	0	0.488354	0	0	0	0.031538	0	0	0
CCAACGATGCACTGAT-1	0.0373938	0	0	0.0120308	0.0186117	0.0490955	0	0	0	0.330254	0.0446241	0	0.472552	0	0	0	0.0354384	0	0	0
CCAACTTGATAGATCC-1	0	0	0	0.0231347	0.0619939	0.022404	0	0.0468347	0	0.0889674	0.0173722	0	0.708368	0	0	0.0309248	0	0	0	0
CCAAGAAAGTGGGCGA-1	0.198025	0	0	0	0	0	0	0	0	0.525304	0.0647328	0	0	0.072902	0	0	0.139036	0	0	0
CCAAGCGTAACTCGTA-1	0.0423549	0	0.0146835	0.0186647	0.0735148	0	0	0.0476671	0	0.246393	0.0470545	0	0.484041	0	0	0	0.0256267	0	0	0
CCAATAGTGCCGTCGA-1	0.0188866	0	0	0.0408841	0.0544718	0	0	0	0	0.540034	0.0224823	0	0.262719	0.0250977	0	0	0.0354247	0	0	0
CCAATGTCACAGCAAG-1	0	0	0.0137632	0.0180184	0.0394087	0	0	0	0	0.41028	0.0460639	0	0.422934	0.0119799	0	0	0	0.0375522	0	0
CCACAATGTACGTCTT-1	0.0299083	0	0	0.0424765	0.101448	0	0	0.0103136	0.0146368	0.321724	0.0456057	0.0105927	0.411384	0	0	0	0.0119106	0	0	0
CCACACTGAGATATTA-1	0.0341021	0	0	0	0.0605211	0	0	0	0	0.366443	0.0756693	0.0266358	0.356071	0.0634235	0	0	0	0	0.0171344	0
CCACAGTACCCATCCT-1	0.0644818	0	0	0.0189908	0	0.0131142	0	0	0	0.506916	0.0613239	0	0.159024	0.0485953	0	0	0.0956114	0	0.0319421	0
CCACATACTGCACCCA-1	0.016725	0	0	0.0405034	0.107648	0	0	0.0292156	0	0.17601	0	0.014231	0.566485	0	0	0.0491817	0	0	0	0
CCACCAACTTTACTGT-1	0.0623807	0	0	0	0	0	0	0	0	0.400462	0.133523	0	0.283368	0.0412239	0	0	0.0106377	0	0.0684042	0
CCACCCAAGGAAAGTG-1	0.0990005	0	0	0	0.115428	0	0	0	0	0.345513	0	0.0158213	0.399225	0	0	0	0.0250127	0	0	0
CCACCTGTATGGAATA-1	0	0	0	0.0238091	0.136017	0	0	0.0167786	0	0.108702	0	0.012834	0.668557	0	0	0.0116781	0.0216239	0	0	0
CCACGAATTTAACCTC-1	0.0666557	0	0	0.0264802	0.0489876	0	0	0	0	0.232272	0.0645638	0	0.524688	0	0	0.015424	0.0209288	0	0	0
CCACGGAGCCATAAGA-1	0.0432648	0	0	0.022476	0.0516229	0.0251886	0	0	0	0.259672	0.0759944	0.0287692	0.406531	0.0130768	0	0	0.0313772	0	0.0420269	0
CCACGGTGCCCGGTAG-1	0.0119383	0	0	0	0	0.0330892	0	0.0591022	0	0.579213	0.0176581	0.0158391	0.187401	0	0	0	0.0460497	0.0497095	0	0
CCACGTAAATTAGACT-1	0.0442727	0	0	0.0386186	0	0.0655003	0	0.0432905	0	0.0999761	0.0395324	0	0.625585	0	0	0	0.043224	0	0	0
CCACTGGTGGCTGGTT-1	0	0	0	0	0.138445	0.0479746	0	0	0	0.320102	0	0	0.469718	0	0	0.0237595	0	0	0	0
CCACTGTTTGGATTAA-1	0.0499888	0	0	0.01313	0.0304785	0	0	0	0	0.437575	0.0314285	0	0.301764	0	0	0	0.135635	0	0	0
CCAGAAAGCAACTCAT-1	0.0708994	0	0.0316588	0.0140633	0	0	0	0	0	0.351177	0.119417	0.0108333	0.262096	0.0365165	0	0.0226941	0.0505692	0	0.0300753	0
CCAGCCTGGACCAATA-1	0.0194372	0	0	0	0.0672113	0.0712472	0	0	0	0.313863	0.0164799	0	0.499731	0	0	0	0.0120305	0	0	0
CCAGCTGATGGTACTT-1	0	0	0	0	0.0973539	0	0	0	0	0.230496	0	0.031028	0.615209	0	0	0.0259124	0	0	0	0
CCAGGCTGGCGTCTGA-1	0	0	0	0.0180757	0.124046	0	0	0.0190812	0.0641726	0.0955487	0	0	0.665847	0	0	0.0132294	0	0	0	0
CCAGGGACGTGGCCTC-1	0.0496725	0	0	0	0.0944262	0	0	0	0	0.305431	0	0	0.464204	0	0	0	0.0435182	0	0.0427486	0
CCATACCTTTACTTGT-1	0.0406529	0	0	0	0.0534315	0	0	0	0	0.386928	0.0697068	0.0345512	0.40278	0	0	0	0.01195	0	0	0
CCATATGGAAACTATA-1	0.0468871	0	0	0.0277341	0.0816891	0.0346529	0	0	0	0.325712	0.0107214	0	0.41704	0	0	0.01218	0.0433842	0	0	0
CCATCGCAGTTAAACT-1	0.0479822	0	0	0.0332853	0.0147511	0	0	0	0	0.433483	0.0609331	0	0.397031	0	0	0	0.0125336	0	0	0
CCATCTCACCAGTGAA-1	0.0909425	0	0	0	0	0.0228532	0	0	0	0.298851	0.0921947	0	0.425069	0.0267606	0	0.0247055	0.0186239	0	0	0
CCATGCCCTAGATTTC-1	0.0870689	0	0	0	0	0	0	0	0	0.301308	0.168574	0	0.367918	0	0	0	0.0450228	0	0.0301079	0
CCATGCCTGTTTAGTA-1	0.0209832	0	0	0	0.0334258	0	0	0.0196024	0	0.295004	0.0227061	0	0.470329	0	0	0	0.0778617	0	0.0600879	0
CCATGGCCCTTGTACC-1	0.0234976	0	0	0	0.0680633	0	0	0	0	0.418369	0.0426479	0	0.28406	0.088352	0	0	0.0419615	0	0.0330487	0
CCATTAGCGATAATCC-1	0.0359028	0	0	0.0278712	0.0435013	0	0	0	0	0.244675	0.0297838	0	0.55554	0	0	0.0203547	0.042371	0	0	0
CCATTCCCTGCCCACA-1	0.0458818	0	0	0	0.0128253	0.0178557	0	0	0	0.352486	0.0375638	0	0.423992	0	0	0.0429486	0.0553642	0	0.0110824	0
CCATTTCTACCTATTA-1	0	0	0	0	0.124986	0	0	0	0.0526698	0.38389	0	0	0.373214	0	0	0	0.0275867	0.0376524	0	0
CCCAAACATGCTGCTC-1	0.0264509	0	0	0	0.014629	0	0	0	0	0.373741	0.0999346	0	0.426968	0	0	0	0.0582767	0	0	0
CCCAACATACGTCGCG-1	0.0196143	0	0	0.0586488	0	0	0	0	0	0.435061	0.0507002	0	0.208692	0.030379	0	0	0.0366705	0	0.160234	0
CCCAATTTCACAACTT-1	0.188452	0	0	0	0	0.0455267	0	0	0	0.238656	0.0631139	0.0406124	0.260786	0.0547641	0	0	0.108088	0	0	0
CCCAGGTCTGAAGGCT-1	0.0164702	0	0	0	0.0935479	0	0	0	0	0.366614	0	0	0.46924	0	0	0.0541281	0	0	0	0
CCCAGTTAAGGCGCCG-1	0.0428686	0	0	0.0619822	0.0965642	0	0	0	0	0.354879	0.0369478	0.0403532	0.302658	0	0	0.0160422	0.047704	0	0	0
CCCATATAGGTCGATT-1	0.0351736	0	0	0.0204762	0.0406617	0.0189685	0	0.0228401	0	0.0885898	0.0249354	0.0137175	0.734637	0	0	0	0	0	0	0
CCCGAGTTTCTCCGTA-1	0.0598233	0	0.0404107	0.0329591	0	0	0	0	0	0.331388	0.0858349	0	0.413718	0	0	0	0.0358665	0	0	0
CCCGATAGCCTCGCCT-1	0.0603706	0	0	0	0.0370245	0.0564879	0	0.0187738	0	0.422969	0	0	0.306376	0.0371237	0	0	0	0.0408708	0.0200042	0
CCCGCAGCGCGAACTA-1	0.0309167	0	0	0.0413196	0	0.0279828	0	0	0	0.449749	0.0873241	0	0.280498	0.0482346	0	0	0.0339748	0	0	0
CCCGGTGTATCGGAAT-1	0.0466502	0	0	0.0155073	0.0717738	0	0	0	0	0.381458	0	0	0.180248	0.039841	0	0	0.0357128	0	0.228809	0
CCCGTAAGTCTAGGCC-1	0.201355	0	0	0.0645412	0.0143293	0	0	0	0	0.476313	0.0393395	0	0.123895	0	0	0	0.0669914	0	0.0132343	0
CCCGTAGCTGGGAAGA-1	0	0	0	0	0	0	0	0	0	0.566406	0	0	0	0.318659	0	0	0.0888692	0.0260654	0	0
CCCGTTTCGCAGATGT-1	0.0859119	0	0	0	0	0.0337049	0	0	0	0.402953	0.0546653	0	0.396128	0	0	0.0266369	0	0	0	0
CCCTCCTCGCTCGTAT-1	0.0721896	0	0	0	0.0338842	0	0	0	0	0.340503	0.0482338	0.0251618	0.400955	0	0	0	0.0661675	0	0.0129045	0
CCCTGAAATGAGTTGA-1	0	0	0	0	0.0999546	0	0	0.0976706	0	0.228384	0	0	0.553172	0	0	0	0.0208189	0	0	0
CCCTGCCCAATCCGCT-1	0	0	0	0	0.0737243	0.0338973	0	0	0	0.132996	0.0134893	0.0142327	0.707576	0	0	0.0240845	0	0	0	0
CCCTGCGCTACGCATA-1	0.0895945	0	0	0	0.103834	0	0	0	0	0.263844	0	0.0178868	0.424213	0	0	0.0130967	0.0875306	0	0	0
CCCTTTAATGGAGTTC-1	0	0	0	0	0.0136078	0	0	0	0	0.2749	0.109693	0	0.552445	0	0	0	0.0493534	0	0	0
CCCTTTGACAGGTCTT-1	0.0475331	0	0	0	0.0112559	0	0	0.041281	0	0.323632	0.0967269	0	0.357605	0.0565963	0	0	0.0653701	0	0	0
CCGAACACTGGGCCTC-1	0.054901	0	0	0	0.050851	0	0	0	0	0.280282	0.043949	0	0.490411	0	0	0	0.0796055	0	0	0
CCGAACCTTCCCGGCC-1	0.0399167	0	0	0	0.0409093	0	0	0.0204849	0	0.339835	0.0347888	0	0.427043	0.0692328	0	0.0277895	0	0	0	0
CCGACAAAGGGAGTGC-1	0	0	0.0883071	0.0222083	0.0306129	0.015533	0	0	0	0.0880929	0	0.0789863	0.594919	0	0	0	0.0813406	0	0	0
CCGACAATAGGCCGCC-1	0.0468183	0	0	0	0	0.0129674	0	0	0	0.400478	0.0702014	0	0.416389	0	0	0	0.0531458	0	0	0
CCGACGGGCATGAGGT-1	0.163177	0	0	0	0.16215	0	0	0	0	0.301436	0	0	0.331598	0.0219836	0	0	0.0196556	0	0	0
CCGAGAAGTCGCATAA-1	0.0841973	0	0	0	0.122432	0	0	0	0	0.3095	0.026765	0	0.422435	0	0	0	0.0346704	0	0	0
CCGATATGACGTAAGG-1	0.0311938	0	0	0	0.12562	0.013935	0	0.0234687	0	0.115685	0	0	0.629617	0	0	0.0604806	0	0	0	0
CCGATCTCAACCTTAT-1	0.048501	0	0	0	0.0169005	0	0	0	0	0.229298	0.10187	0	0.553629	0	0	0.0228259	0.0269759	0	0	0
CCGATTCGAGGGACCC-1	0.0505134	0	0	0	0.115067	0	0	0	0	0.263457	0	0	0.570963	0	0	0	0	0	0	0
CCGCACAAAGACCAAC-1	0.0530319	0	0.0344748	0	0	0	0	0	0.0182081	0.444319	0.0777341	0	0.241343	0.0244456	0	0.0418613	0.064582	0	0	0
CCGCACACGAACGTGT-1	0.0124324	0	0	0.0446135	0.0466617	0.0124665	0	0.184834	0	0.113173	0.0193446	0	0.566474	0	0	0	0	0	0	0
CCGCATGTGGTACGAT-1	0.0179397	0	0	0	0.011446	0	0	0	0	0.219677	0	0.0384817	0.603625	0	0	0	0.10883	0	0	0
CCGCCGTTGAGGATAA-1	0.0597793	0	0	0	0	0.0286823	0	0.0173096	0	0.186892	0.0590102	0	0.597819	0	0	0	0.0505069	0	0	0
CCGCGGAATGCGTCAC-1	0.0399617	0	0	0	0	0.0602765	0	0	0	0.604312	0	0	0	0.168549	0	0.0347556	0.0820012	0	0.0101441	0
CCGCGGGTACGAAGAA-1	0.125351	0	0	0.0244482	0.0742838	0	0	0	0	0.506832	0	0.0143407	0.145657	0.0557376	0	0	0.0400186	0	0.0133317	0
CCGCTATCAGCACCAG-1	0.0174295	0	0	0	0.106908	0	0	0	0	0.26062	0.0251921	0	0.577191	0	0	0	0.012659	0	0	0
CCGCTCTTCCGAACTA-1	0.0344041	0	0	0	0.0219829	0	0	0	0	0.342717	0.0679782	0	0.441806	0	0	0	0.0911116	0	0	0
CCGCTTACCTCACTCT-1	0.0650751	0	0.0532831	0	0	0.0108325	0	0	0	0.211522	0.163512	0	0.373035	0.0766233	0	0.0148782	0.0177076	0	0	0.013531
CCGGAAGTTATCAGTC-1	0.0587614	0	0	0	0.118424	0.0237386	0	0	0	0.337369	0	0	0.42117	0	0	0	0.0195724	0.0209649	0	0
CCGGAGCGTACTTTCT-1	0.0165292	0	0	0	0	0	0	0	0	0.167469	0	0	0.763101	0	0	0.0529002	0	0	0	0
CCGGCACGACCGTTTC-1	0.0820694	0	0	0	0.0129568	0	0	0	0	0.505911	0.0349611	0.0351257	0.187996	0	0	0	0.0694627	0	0.0715176	0
CCGGGCGGTCTCGTCA-1	0.122668	0	0	0.0172086	0.0437895	0	0	0	0	0.563573	0.0554283	0	0.137891	0.0325438	0	0	0.0268971	0	0	0
CCGGGCTGCTCCATAC-1	0.0306013	0	0	0	0	0.0945205	0	0	0	0.274423	0.110647	0	0.398932	0.0252999	0	0	0.0655761	0	0	0
CCGGGTTCGAGGTTAC-1	0.0977103	0	0	0	0.13129	0	0	0	0	0.266469	0	0	0.426673	0.0333315	0	0	0.0445259	0	0	0
CCGGTAATGGCTAGTC-1	0.0264767	0	0	0	0	0.0404047	0	0	0	0.181246	0.0968349	0	0.62744	0	0	0	0.0275981	0	0	0
CCGGTTTGTAATTGTG-1	0.0530545	0	0.0174625	0	0	0.028416	0	0	0	0.707898	0.0158982	0	0	0.0426831	0	0	0.134587	0	0	0
CCGTAAGTTGGTCCCA-1	0.082111	0	0	0	0	0	0	0	0	0.421652	0.110878	0	0.348955	0	0	0	0.0364049	0	0	0
CCGTAGGAAATCCCTG-1	0.0180193	0	0	0	0.0202413	0.0265911	0	0	0	0.22643	0.104178	0	0.528362	0.0285627	0	0	0.0366236	0	0.0109922	0
CCGTAGGGTTGTTTAC-1	0.0235592	0	0	0	0.0644503	0.0244014	0	0	0	0.217925	0.0221193	0	0.608684	0.0109941	0	0	0.0278667	0	0	0
CCGTATCTCGTCGTAG-1	0.0106854	0	0	0	0.0325264	0	0	0	0	0.167551	0.15487	0	0.612226	0	0	0	0.0221416	0	0	0
CCGTGAGGCATTCATG-1	0.024806	0	0	0	0.0216563	0.0516706	0	0	0	0.176458	0.0325424	0	0.668629	0	0	0	0.0242379	0	0	0
CCGTGTTAAATTCCAT-1	0.034417	0	0	0.0290446	0	0.0206124	0	0	0	0.284607	0.0965406	0	0.451243	0.0547382	0	0.0145815	0.0142157	0	0	0
CCGTTCCGAATCTCGG-1	0	0	0	0	0.147411	0	0	0	0	0.228242	0	0	0.624347	0	0	0	0	0	0	0
CCTAAATTAACGGTTC-1	0.0129551	0	0	0.0273405	0.0610319	0	0	0	0	0.244333	0.0688476	0	0.530261	0	0	0	0.0552305	0	0	0
CCTAAATTGTATCCTA-1	0.0221393	0	0	0.0484213	0.075768	0	0	0	0	0.218029	0.0577412	0.0122673	0.534896	0	0	0.0307372	0	0	0	0
CCTAACCCAAACAAGT-1	0.0497034	0	0	0	0.0502367	0	0	0	0	0.309058	0.0924407	0	0.451746	0	0	0	0.046816	0	0	0
CCTACATTCACAGACG-1	0.0485455	0	0	0	0	0.0178043	0	0	0	0.292681	0.0996083	0.0362171	0.399226	0.0399822	0	0	0.0659363	0	0	0
CCTACTCAACACGATT-1	0	0	0	0.0102521	0.0303998	0	0	0.0158731	0.0407427	0.16719	0.0753937	0	0.643169	0	0	0	0.0169799	0	0	0
CCTACTGCTTACACTT-1	0	0	0	0.0287042	0	0.0242909	0	0.0280899	0.0201764	0.282157	0.0994713	0	0.437788	0	0	0	0.0626638	0	0.0166582	0
CCTAGGCGTAGCGATC-1	0	0	0	0	0.034486	0	0	0	0	0.327502	0.055634	0.0585633	0.501002	0	0	0	0.0228129	0	0	0
CCTATAATGAGTGCCC-1	0.0368147	0	0	0.0477776	0.0699412	0	0	0	0	0.338631	0.0555606	0	0.404579	0	0	0	0.0466956	0	0	0
CCTATACCGTCCTGTC-1	0.0666937	0	0.018263	0.043651	0	0	0	0	0	0.239196	0.143986	0	0.457927	0.0302837	0	0	0	0	0	0
CCTATGAAGTGGTGCC-1	0.0738429	0	0	0	0	0	0	0	0	0.431813	0.133473	0	0.265706	0.0288299	0	0	0.0198934	0	0.0464421	0
CCTATGGGTTACCGTC-1	0.022761	0	0	0	0.101611	0	0	0	0	0.374295	0	0	0.474022	0	0	0	0.0273106	0	0	0
CCTATGTCCACTCCAC-1	0.0208241	0	0	0.0511058	0.0513186	0.0131073	0	0	0	0.376746	0.0282451	0.0156909	0.350346	0	0	0.0316637	0.025942	0	0.0350103	0
CCTCACGTCAGCTAAT-1	0	0	0	0.0325834	0.0860984	0	0	0.0278101	0	0.218321	0	0	0.535064	0	0	0.0724583	0.0276645	0	0	0
CCTCCGACAATTCAAG-1	0.0404264	0	0	0.0188956	0.0303797	0.0103979	0	0.0252146	0	0.111678	0.0275545	0.0289048	0.706548	0	0	0	0	0	0	0
CCTCCTGTTGTGTCGT-1	0	0	0	0	0	0.0141476	0	0	0	0.372459	0.0548692	0	0.416616	0	0	0	0.0698432	0	0.0720653	0
CCTCGCGCTGTGCGAT-1	0.026156	0	0	0.0261171	0.0331435	0	0	0	0.0153459	0.320415	0.0573528	0.026106	0.456947	0	0	0	0.0384161	0	0	0
CCTCGGACCGGGATAG-1	0.0237286	0	0	0.0215638	0.0194869	0	0	0	0	0.580304	0.0452103	0	0.246062	0	0	0.0255826	0.0380615	0	0	0
CCTCTATCGATTAGCA-1	0	0	0	0	0.0828491	0	0	0	0	0.375984	0	0	0.422825	0.0262342	0	0	0.0698264	0	0.0222816	0
CCTCTCTCCCATCTAG-1	0.026182	0	0	0	0.0578672	0	0	0.0255651	0	0.302929	0	0	0.487324	0.0228825	0	0.0510731	0.0261773	0	0	0
CCTCTGTACTATTCTA-1	0.0379004	0	0	0.0562094	0.0640077	0.0117313	0	0	0	0.296976	0.0187679	0	0.408711	0	0	0	0.0789526	0	0.0267435	0
CCTGAACGATATATTC-1	0.0315761	0	0	0	0	0	0	0	0	0.364904	0.116082	0	0.343522	0.0235333	0	0.0368609	0.0835224	0	0	0
CCTGACCACCGATGGT-1	0	0	0	0	0	0	0	0	0	0.349873	0.106311	0	0.452323	0	0	0	0.0914924	0	0	0
CCTGCTATTTGAGAAG-1	0.0171784	0	0	0	0.037259	0.0968982	0	0	0	0.174771	0	0	0.673893	0	0	0	0	0	0	0
CCTGGAAACGTTCTGC-1	0.0198674	0	0	0.0155936	0.0669335	0	0	0	0	0.159599	0.0451277	0	0.640206	0	0	0.0526727	0	0	0	0
CCTGGCTAGACCCGCC-1	0.0170462	0	0	0.0138569	0.101375	0	0	0.0178158	0	0.257351	0	0	0.506825	0.0476318	0	0.0380988	0	0	0	0
CCTGTAAGACATGATA-1	0	0	0	0.0337404	0	0.0283592	0	0	0	0.467929	0.045128	0.0198007	0.324377	0	0	0	0.0507713	0	0.0298944	0
CCTGTACTCACGCCCA-1	0.0347358	0	0	0	0.093375	0.0472011	0	0	0	0.278233	0	0	0.51813	0	0	0	0.028325	0	0	0
CCTGTCACCCGGGCTC-1	0	0	0	0	0.115637	0	0	0	0	0.46826	0.0170784	0	0.311267	0	0	0.0877585	0	0	0	0
CCTGTCCCTCACGTTA-1	0.0355818	0	0	0.0280407	0	0.0308472	0	0	0	0.234168	0.0684315	0	0.570456	0	0	0	0	0.0324745	0	0
CCTGTCGCCCGTAAAT-1	0	0	0	0	0.0353676	0.0318073	0	0	0.0409809	0.266313	0.0937863	0	0.531745	0	0	0	0	0	0	0
CCTGTTTGAAGACACG-1	0.0457739	0	0	0	0.0743736	0.0384999	0	0	0	0.273509	0.0185585	0	0.549285	0	0	0	0	0	0	0
CCTTCTCAGCGTTCCT-1	0.0313943	0	0	0	0.0457608	0	0	0	0	0.226918	0.0608754	0	0.553341	0	0	0	0.0817107	0	0	0
CCTTGACCACTTTATT-1	0.067551	0	0.0221298	0	0	0	0	0.0311013	0	0.451439	0.0806545	0	0.298422	0	0	0	0.0487028	0	0	0
CCTTTAAGGGAGCACT-1	0	0	0	0	0	0.0226671	0	0	0	0.251102	0.107622	0	0.558301	0	0	0	0.044842	0	0.0154671	0
CGAAACGCAATTCATG-1	0.0359451	0	0	0	0	0	0	0	0	0.398674	0.0314891	0.0376345	0.338652	0.031293	0	0	0.0892494	0	0.0370632	0
CGAACAGTATGGGCGT-1	0.130862	0	0	0	0.0473313	0.031893	0	0	0	0.49163	0	0	0.208362	0.0389233	0	0.0191696	0.0318293	0	0	0
CGAACCCGCATGCGTC-1	0.0246361	0	0	0.0616033	0	0	0	0	0	0.386483	0.111443	0	0.315618	0.0714363	0	0	0.0287806	0	0	0
CGAACGGCCGGACAAC-1	0.0343975	0	0	0	0.040841	0	0	0	0	0.550509	0	0	0.374253	0	0	0	0	0	0	0
CGAAGTTGCTCTGTGT-1	0.101211	0	0.019796	0	0.0837851	0	0	0	0	0.27526	0	0	0.519947	0	0	0	0	0	0	0
CGACAATTTGATCTAA-1	0.0199983	0	0	0	0.0713017	0.0275297	0	0	0	0.438109	0.023498	0.0336519	0.333658	0	0	0	0.0522529	0	0	0
CGACACGCTCCGACAG-1	0.106514	0	0	0	0.0162907	0.0111306	0	0	0	0.415721	0.045557	0.0553874	0.21331	0.0167628	0	0	0.0802135	0	0.039113	0
CGACAGTTCGCGTTAT-1	0.0754342	0	0	0	0.050614	0	0	0	0	0.366833	0	0	0.321378	0.0615411	0	0	0.0667724	0	0.0574271	0
CGACTTTGTATAGCCT-1	0.0985642	0	0.0160589	0	0	0.040365	0	0	0	0.640466	0	0	0.105623	0	0	0	0.0861733	0	0.0127499	0
CGAGACCCTAGAGTGT-1	0.0326849	0	0	0.0191502	0.0322623	0	0	0.0474734	0	0.267881	0.046981	0	0.539094	0	0	0	0	0	0.0144728	0
CGAGAGATGTGAACCT-1	0.0198045	0	0	0	0.130223	0	0	0	0	0.587915	0	0	0.262057	0	0	0	0	0	0	0
CGAGAGGGTAGCCGCG-1	0.0500702	0	0	0	0.0649113	0	0	0	0	0.388643	0.0998483	0	0.386045	0.0104822	0	0	0	0	0	0
CGAGATTTCGCTCGGG-1	0.0355607	0	0	0	0.01902	0.0221152	0	0	0	0.352724	0.0241348	0	0.477177	0	0	0.0692681	0	0	0	0
CGAGGCTAAATATGGC-1	0	0	0	0	0.079144	0	0	0	0	0.506034	0	0	0.414822	0	0	0	0	0	0	0
CGAGGGACTGCGGTCG-1	0.144949	0	0.0464519	0	0.129492	0	0	0	0	0.471558	0	0	0.20755	0	0	0	0	0	0	0
CGAGTACTAAAGAGGA-1	0.0133391	0	0	0	0.0292204	0.0236515	0	0	0	0.248718	0.0933894	0	0.577114	0.0145674	0	0	0	0	0	0
CGAGTGAAGGTACCAG-1	0.0394769	0	0	0	0	0	0	0	0	0.495082	0.108823	0	0.261766	0.0948526	0	0	0	0	0	0
CGAGTTTATCGGACTG-1	0.0634761	0	0.0103288	0	0	0.025952	0	0	0	0.62416	0.0590329	0	0.182448	0	0	0	0.0346025	0	0	0
CGATAATACTCAGGTT-1	0.034568	0	0	0.0334031	0.0795794	0.0448331	0	0	0	0.230004	0.0327216	0.0208343	0.524057	0	0	0	0	0	0	0
CGATACCTCGCGGACA-1	0.0518845	0	0	0	0.0548764	0.0144796	0	0	0	0.344263	0.0463652	0	0.40868	0.033948	0	0	0.0301024	0	0.0154005	0
CGATCCGACCCAGTGC-1	0.0417194	0	0.0135008	0	0.0589113	0	0	0	0	0.371094	0	0	0.449464	0	0	0	0	0	0.0653104	0
CGATCTGTTGGAGGAC-1	0.0193702	0	0	0	0.0996139	0.0324619	0	0	0	0.226251	0	0	0.575586	0	0	0	0.0467169	0	0	0
CGATTAAATATCTCCT-1	0.0426531	0	0	0.0551953	0.0365038	0	0	0	0	0.374433	0.054878	0	0.292602	0.0228572	0	0	0.0441606	0	0.0767167	0
CGATTCGCCTGGCTGC-1	0.0173019	0	0	0.0154417	0.0481044	0	0	0	0	0.300641	0	0.0106036	0.607907	0	0	0	0	0	0	0
CGCAAACACGAGTTAC-1	0.0360801	0	0	0	0	0	0	0	0	0.12441	0.0717863	0.0315854	0.736139	0	0	0	0	0	0	0
CGCAATTAGGGTAATA-1	0	0	0	0	0	0	0	0	0	0.324201	0.25187	0	0.423929	0	0	0	0	0	0	0
CGCACATGTCCACTAC-1	0.05462	0	0	0.0185812	0.0625972	0	0	0.0598906	0	0.3737	0.0108676	0	0.357522	0	0	0	0.0460428	0	0.0161784	0
CGCACGTGCGCTATCA-1	0.0396525	0	0	0	0	0.03598	0	0	0	0.344529	0.112417	0	0.406066	0	0	0	0.0613559	0	0	0
CGCAGGCGATCCAAAC-1	0.0412565	0	0	0.0271637	0.0749301	0	0	0	0	0.247799	0.0367804	0.0230351	0.518174	0	0	0	0.0308616	0	0	0
CGCATGGTGCGATGCT-1	0.0215871	0	0	0	0	0	0	0	0	0.111985	0	0	0.866428	0	0	0	0	0	0	0
CGCATTAGCTAATAGG-1	0	0	0	0	0.0647718	0.0550845	0	0.105964	0	0.317786	0	0.0448803	0.411513	0	0	0	0	0	0	0
CGCCAAGAAGCCGAGT-1	0.031788	0	0	0	0.0250422	0	0	0	0	0.17064	0	0	0.704732	0	0	0.0470407	0	0	0.0207575	0
CGCCCAGCACGCCTAG-1	0	0	0	0	0	0	0	0	0	0.43252	0.0562377	0.0676377	0.399737	0	0	0	0.0438675	0	0	0
CGCCGCCCATGCCTGT-1	0.0304691	0	0	0	0.065808	0.0227014	0	0	0	0.409607	0.0313313	0.0113029	0.375826	0.0200174	0	0	0.0329366	0	0	0
CGCCGTCTACCCATCG-1	0.0433824	0	0	0	0.0951954	0.0392321	0	0.0432803	0	0.329525	0.011066	0	0.407589	0	0	0	0.0307301	0	0	0
CGCCGTTCAGCATAGT-1	0.132691	0	0.0407941	0.0110731	0.065611	0	0	0	0	0.37357	0.0310779	0	0.221567	0	0	0	0.0913735	0	0.0322426	0
CGCCTCCCTCCTCTAT-1	0.0492385	0	0	0	0.0658894	0.0204837	0	0	0	0.267936	0.0684669	0.0389022	0.381573	0.0232362	0	0	0.0385178	0	0.0457565	0
CGCCTGGCCTACGTAA-1	0.0677353	0	0	0	0.0287248	0	0	0	0	0.532742	0.0428153	0	0.124646	0.0623354	0	0.0437888	0.0589426	0	0.0382695	0
CGCCTTTAGCATGCTC-1	0.0107114	0	0	0.0180228	0.0107135	0.0556835	0	0	0	0.190315	0.0626592	0	0.57493	0	0	0	0.0769654	0	0	0
CGCGAAGTGGCATACT-1	0	0	0	0	0.026258	0.0587613	0	0	0	0.198772	0	0	0.679376	0	0	0.0368323	0	0	0	0
CGCGACCGCGACAGAT-1	0	0	0	0	0.0741057	0	0	0	0	0.307731	0	0	0.618164	0	0	0	0	0	0	0
CGCGAGTCTGCCGGGT-1	0	0	0.0846567	0	0.0361454	0	0	0	0	0.545126	0	0	0.0505313	0.152835	0	0	0.130705	0	0	0
CGCGCAAATGTCCAGA-1	0	0	0	0	0.0148749	0.0332791	0	0	0	0.220115	0.131358	0	0.546374	0	0	0	0.0539988	0	0	0
CGCGCATGTTTGATTG-1	0	0	0	0	0	0	0	0.0235274	0	0.310375	0.364756	0	0.254611	0	0	0	0	0	0.0467305	0
CGCGGCTCAACTTGAA-1	0.0555082	0	0	0	0	0.0206494	0	0	0	0.611606	0.0206339	0.0503348	0.168927	0	0	0	0.0399845	0	0.0323555	0
CGCGGTACGGTATACA-1	0.0559294	0	0	0	0.0375841	0	0	0	0	0.128797	0	0	0.767405	0	0	0	0.0102849	0	0	0
CGCGTTCATGAAATAC-1	0.0117997	0	0	0.022743	0.0444319	0.0231843	0	0	0	0.371648	0.0704764	0	0.442405	0	0	0	0.0133109	0	0	0
CGCTACGGGACATTTA-1	0.0270558	0	0	0	0.0300534	0	0	0	0	0.284301	0.107224	0	0.504355	0	0	0	0.0470108	0	0	0
CGCTAGAGACCGCTGC-1	0.0425168	0	0	0	0.0286472	0	0	0	0	0.437212	0.115306	0	0.300706	0	0	0	0.0279863	0	0.0476258	0
CGCTATTCTTAGGCTC-1	0.0281867	0	0	0.0460003	0.0257952	0.0407817	0	0	0	0.20053	0.110266	0	0.518578	0	0	0	0.0298614	0	0	0
CGCTCTCCGTAGATTA-1	0.0337389	0	0	0	0.0755029	0	0	0	0	0.37823	0.0229874	0	0.457241	0.0322995	0	0	0	0	0	0
CGCTGGTGACTACCCT-1	0.175361	0	0.0144581	0	0	0	0	0	0	0.613996	0.0552397	0.011633	0	0	0	0	0.104004	0	0.0253079	0
CGCTGTGTGGATGTTG-1	0.0497894	0	0	0.0410483	0.0829069	0.0607306	0	0	0	0.28299	0	0	0.334401	0	0	0	0	0	0.148134	0
CGCTTATTCCCGGTCG-1	0.0389695	0	0	0	0.033367	0	0	0	0	0.372325	0.0578386	0	0.436455	0.0126836	0	0.0295857	0.0187758	0	0	0
CGCTTGGACGGATAGA-1	0	0	0	0.020124	0.0547404	0.0168089	0	0.0447177	0	0.153622	0	0	0.685021	0	0	0.0249661	0	0	0	0
CGCTTTCTTGCATTCG-1	0.0396243	0	0	0.0266916	0.0425054	0.0134284	0	0	0	0.206399	0.106895	0	0.547011	0	0	0	0	0.0174451	0	0
CGGAAAGAATCAAACG-1	0.0136625	0	0	0	0.0140588	0.0252092	0	0	0	0.11417	0.140167	0	0.692733	0	0	0	0	0	0	0
CGGAACGTAAACATAG-1	0	0	0	0	0	0	0	0	0	0.394675	0.149257	0.0153715	0.353737	0.0235931	0	0	0.0408341	0	0.0225324	0
CGGAGCAATTTAATCG-1	0	0	0	0	0.0487574	0	0	0	0	0.247787	0.0968877	0	0.606567	0	0	0	0	0	0	0
CGGAGCATGGCGATCC-1	0	0	0	0	0.0554583	0	0	0	0	0.368664	0.0712756	0	0.504602	0	0	0	0	0	0	0
CGGAGTTTGAGAGACA-1	0.0833759	0	0	0	0.0854975	0	0	0.112507	0	0.287922	0	0	0.413648	0	0	0	0.0170493	0	0	0
CGGATCCTCAAGGACT-1	0	0	0.0353126	0	0.0245462	0.0830891	0	0	0	0.456458	0.0317513	0	0.368843	0	0	0	0	0	0	0
CGGCAAACATCGTGCG-1	0.0912291	0	0	0	0.0221078	0	0	0	0	0.372128	0.0623912	0	0.319307	0	0	0	0.0628326	0	0.0700045	0
CGGCAATAAGATCGCC-1	0.0708922	0	0	0	0.0444152	0	0	0	0	0.41126	0.049858	0	0.392867	0	0	0	0.0307081	0	0	0
CGGCAGGGTCGGGTTG-1	0	0	0	0	0	0.0100929	0	0	0	0.714391	0.0986093	0.025517	0.10922	0	0	0	0.0255563	0	0.0166134	0
CGGCCACGCACAAAGT-1	0.0165052	0	0	0	0.0220891	0	0	0.0249488	0	0.336955	0.105182	0.0359694	0.443026	0	0	0.0153239	0	0	0	0
CGGCCCAGGTATATCC-1	0.0519176	0	0	0	0	0	0	0.0931338	0	0.383471	0.0974674	0	0.239313	0	0	0.0397599	0.0949372	0	0	0
CGGCGCCATCAATCCC-1	0.0111266	0	0	0.0597163	0	0	0	0	0	0.141586	0.117442	0	0.541768	0.036387	0	0	0.0640707	0	0.0279028	0
CGGCTCTAAAGCTGCA-1	0.0110587	0	0	0	0.0733838	0	0	0	0	0.485193	0.0550608	0	0.364163	0	0	0	0.0111399	0	0	0
CGGGAATATAGTATAC-1	0.056024	0	0	0	0.0199432	0	0	0	0	0.485012	0.0701153	0	0.296921	0	0	0	0.0719842	0	0	0
CGGGAATTTATGTAAA-1	0.0196366	0	0	0	0.0501646	0.0183761	0	0	0	0.348653	0.0733218	0	0.362778	0	0	0	0.0777875	0	0.0492825	0
CGGGAGCTTCAGTGTA-1	0.0598568	0	0	0	0.0502002	0	0	0	0	0.646034	0.0724294	0	0.0344266	0.0451211	0	0	0.0612506	0	0.0306812	0
CGGGCAGCTAAACCGC-1	0.0501663	0	0	0.0637324	0	0	0	0.0892106	0	0.5476	0	0	0.0880375	0.0242384	0	0.0350297	0.0403072	0	0.0616782	0
CGGGCCTTCTTTGTAA-1	0	0	0	0	0.073728	0	0	0	0	0.482849	0.0145842	0	0.344693	0	0	0	0.0841459	0	0	0
CGGGTGTACCCATTTA-1	0	0	0	0.012245	0.0636953	0.0442559	0	0	0.0987178	0.181742	0.048673	0	0.550671	0	0	0	0	0	0	0
CGGGTTTGTTAGGGCT-1	0.0178442	0	0	0	0.094212	0	0	0	0	0.163669	0	0	0.650711	0	0	0.0735642	0	0	0	0
CGGTACTAGAATCAAA-1	0.0897216	0	0	0	0.0816112	0	0	0	0	0.349922	0.0242704	0.0476475	0.406827	0	0	0	0	0	0	0
CGGTCAGTCCATATTT-1	0	0	0	0.013681	0.101066	0.0495824	0	0	0	0.21476	0	0	0.620911	0	0	0	0	0	0	0
CGGTGAAGACTAAAGT-1	0	0	0	0	0.053644	0	0	0	0	0.228159	0	0.0213337	0.696863	0	0	0	0	0	0	0
CGGTGCAGATAGAACG-1	0.0239263	0	0	0	0	0.0175605	0	0	0	0.517603	0.0620692	0	0.0894396	0.252706	0	0	0.036695	0	0	0
CGGTGCGCGTTGGTCC-1	0.0938503	0	0	0	0.0174026	0	0	0	0	0.452786	0.0300144	0.0229773	0.218227	0	0	0.0588869	0.105855	0	0	0
CGGTTATCCAACAGTG-1	0	0	0.0702871	0	0.0591178	0.019972	0	0.0128957	0	0.266349	0.0759098	0	0.464331	0	0	0	0.0311378	0	0	0
CGGTTGACCTGGCATA-1	0	0	0	0	0.142195	0.0250129	0	0	0	0.450829	0	0	0.335133	0	0	0	0.04683	0	0	0
CGTATTAAGAGATCTA-1	0.07348	0	0	0	0.0621962	0	0	0	0	0.279986	0	0	0.419552	0.111952	0	0.0143703	0.038464	0	0	0
CGTCACGTCCATTGGT-1	0.0235357	0	0	0	0.0344041	0	0	0	0	0.384084	0.0576572	0	0.417752	0.0326936	0	0	0.0498737	0	0	0
CGTCGGATAGTGTTGA-1	0	0	0	0	0.104684	0.0863288	0	0	0	0.54039	0	0	0.268597	0	0	0	0	0	0	0
CGTCGGGTCTAAGCGC-1	0.0686849	0	0	0	0.0632046	0.0455402	0	0	0	0.417115	0	0	0.282971	0.0780857	0	0	0	0	0.0443982	0
CGTCGTCCTTCGCGAA-1	0	0	0	0.0436928	0.0199324	0.026538	0	0	0	0.444016	0	0	0.366642	0.0145951	0	0	0.0845834	0	0	0
CGTCTTGAGTGTGACG-1	0.0182103	0	0	0.0223496	0.0182719	0	0	0	0	0.186501	0.0127288	0	0.716678	0	0	0.0252601	0	0	0	0
CGTGAAGTTAATTCAC-1	0.0689328	0	0	0	0.0522406	0	0	0	0	0.461914	0	0	0.296162	0.0838214	0	0	0.0369294	0	0	0
CGTGCAGACTGGGACA-1	0.0265359	0	0.0229883	0	0.0599865	0.0269515	0	0	0	0.42942	0.0483684	0	0.374373	0	0	0	0	0	0.0113761	0
CGTGCATTGTCGACGC-1	0.0339686	0	0	0	0.0962515	0	0	0	0	0.269608	0.0528246	0	0.528225	0	0	0	0.0191227	0	0	0
CGTGCCCTCCCGAAGA-1	0.0611791	0	0.0163652	0.0158443	0.0383001	0	0	0	0	0.265534	0.0811406	0.0364281	0.420629	0	0	0	0.0645788	0	0	0
CGTGGAAGCCTCGTAC-1	0.0175414	0	0	0	0.0771192	0	0	0.0201768	0.0204763	0.13948	0	0	0.702971	0	0	0.0222353	0	0	0	0
CGTGGCCGAATATCTA-1	0.0554803	0	0	0	0.0515711	0.0395181	0	0	0	0.299669	0.0471164	0	0.48382	0	0	0	0.0228257	0	0	0
CGTGTATGGGAGCTGA-1	0	0	0	0	0	0	0	0	0	0.154556	0	0	0.845444	0	0	0	0	0	0	0
CGTGTCCCATTCGCGA-1	0	0	0	0	0.0881971	0	0	0	0	0.22294	0	0	0.649187	0	0	0	0.0396766	0	0	0
CGTGTGTTAAACCCTG-1	0.0629753	0	0	0.0463557	0	0	0	0	0	0.511802	0.0354961	0	0.26246	0.0346117	0	0	0.0462992	0	0	0
CGTTAAACTAGTTAGG-1	0.0571321	0	0.0209572	0	0	0.0147852	0	0	0	0.201038	0.242364	0	0.463724	0	0	0	0	0	0	0
CGTTAATGTCCCGACG-1	0.0772721	0	0	0	0.0496711	0	0	0	0	0.154742	0	0	0.665282	0	0	0.0295263	0.0235065	0	0	0
CGTTCATGGTGCGCGT-1	0	0	0	0	0	0	0	0	0	0.104736	0.0590837	0	0.73085	0	0	0.105331	0	0	0	0
CGTTGAATACCGCGCT-1	0	0	0	0	0.0841601	0	0	0	0	0.294728	0.108028	0	0.513084	0	0	0	0	0	0	0
CGTTGAGCGACCGTCG-1	0.0910278	0	0	0	0	0	0	0	0	0.420827	0.0942733	0.0298315	0.313405	0	0	0	0.050635	0	0	0
CGTTGTTTCAATTCCC-1	0.0613098	0	0	0	0.0929152	0.0183335	0	0	0	0.308503	0.0110393	0	0.389484	0.0526512	0	0	0.0442692	0.0214952	0	0
CGTTTCGCTCATTACA-1	0.0286174	0	0	0.0146828	0	0.0225021	0	0	0	0.383462	0.0854298	0.0139974	0.399839	0	0	0	0.0362346	0	0.0152359	0
CGTTTGGTGTTGTGGG-1	0	0	0	0	0.0542814	0	0	0	0.0217825	0.176006	0	0	0.74793	0	0	0	0	0	0	0
CGTTTGTGTAGAGGGT-1	0.0753827	0	0	0	0.0200947	0.024927	0	0	0	0.547892	0	0	0	0.0467455	0	0	0.227544	0	0.0574145	0
CTAAAGAATGCCTACT-1	0.0365127	0	0	0	0.0383196	0.0165052	0	0	0	0.296801	0	0.0149912	0.431228	0.0266644	0	0.0537833	0.0851947	0	0	0
CTAAAGGGAAATAGGA-1	0	0	0	0	0.104691	0	0	0	0	0.386386	0	0.0288412	0.415147	0	0	0	0.064935	0	0	0
CTAACCGCGCGCCCGT-1	0.0328529	0	0	0	0.0340508	0	0	0	0	0.216422	0.050838	0	0.609756	0	0	0	0.0560807	0	0	0
CTAACGAAACTTGCTG-1	0.0535671	0.0115729	0.0202134	0	0.0104509	0.0230167	0	0	0	0.25906	0.100452	0	0.499402	0	0	0	0.0222652	0	0	0
CTAACTGATAATCGCC-1	0.0401603	0	0	0	0.0358736	0.0114847	0	0	0	0.315859	0.0478037	0.0434427	0.430203	0	0	0	0.0574238	0	0.0177487	0
CTAACTGGTCCGGTTC-1	0.0649082	0	0	0.0216102	0	0	0	0	0	0.28816	0.199571	0	0.252381	0.126471	0	0	0.0306991	0	0.0161992	0
CTAAGGGAATGATTGG-1	0.0178708	0	0	0.0101739	0.0337765	0	0	0	0	0.469274	0.0781797	0	0.343578	0	0	0.0471465	0	0	0	0
CTAATTCGCACGCGCT-1	0.0997698	0	0	0	0.0342673	0	0	0	0	0.293842	0	0.0375899	0.514007	0	0	0.0205235	0	0	0	0
CTACAAGAAATAACCC-1	0.0717962	0	0	0	0	0	0	0	0	0.538526	0.136051	0.0215553	0.153185	0.0518423	0	0	0.0270436	0	0	0
CTACACTCGCAGATGG-1	0.0230159	0	0	0	0	0	0	0	0	0.298426	0.112881	0	0.386966	0.108635	0	0	0.0598923	0.0101831	0	0
CTACCCTAAGGTCATA-1	0.0910283	0	0.0164085	0	0	0	0	0	0	0.489956	0.0816652	0	0.224114	0.0371755	0	0	0.0596533	0	0	0
CTACGACTAGCTATAA-1	0.0473097	0	0	0	0.0337149	0.0266674	0	0	0	0.209853	0.0312489	0	0.597907	0	0	0.0171494	0.0361498	0	0	0
CTACGCACGGAGTACC-1	0.0486687	0	0	0	0.0510131	0.255439	0	0	0	0.233871	0	0.0493887	0.273414	0	0	0	0.053677	0	0.0345287	0
CTACTATCATAGGTTT-1	0.0495157	0	0.0156061	0	0	0	0	0	0	0.26809	0.0509292	0	0.246023	0.155145	0	0.0357702	0.115141	0	0.0637798	0
CTACTATCTTTCAGAG-1	0.0516154	0	0	0.0237651	0.060899	0.0345461	0	0.0249722	0	0.224843	0.0733566	0	0.506002	0	0	0	0	0	0	0
CTACTCTAGGCCCGGC-1	0	0	0	0	0.0659469	0	0	0	0	0.449025	0	0.0592556	0.279911	0.119732	0	0	0	0	0.0261296	0
CTAGATGTGAGTGTAA-1	0.0168148	0	0.051542	0	0	0	0	0	0	0.712457	0	0	0.129045	0	0	0.0693702	0.0207715	0	0	0
CTAGATTTACGACGGC-1	0	0	0	0	0.044176	0	0	0	0	0.348648	0.0878751	0.0359584	0.417878	0	0	0	0.0654651	0	0	0
CTAGCATAGTATAATG-1	0.0685332	0	0	0.0198314	0.10248	0.0553433	0	0	0	0.346591	0	0	0.35578	0	0	0	0.0180474	0	0.0333937	0
CTAGCCACAGGCGAGC-1	0.0282309	0	0	0.0103876	0.0421983	0	0	0	0	0.174742	0	0	0.687234	0	0	0.057208	0	0	0	0
CTAGCTTAATGGTCCC-1	0.0121652	0	0	0.0449711	0.0626645	0.0160404	0	0.0164119	0	0.10237	0	0	0.659603	0	0	0.0428672	0.0429061	0	0	0
CTAGGCGCCCTATCAG-1	0.0559749	0	0	0.0160351	0	0	0	0.0395925	0	0.2154	0.185565	0	0.441229	0	0	0	0.0462043	0	0	0
CTAGGTCTGAAGGAAT-1	0.062991	0	0	0	0.0281152	0.0196024	0	0	0	0.298784	0.0744321	0	0.484094	0	0	0.013184	0.0187972	0	0	0
CTAGGTTCGGACGTGA-1	0	0	0	0	0	0	0	0	0	0.871198	0	0.0582855	0.070516	0	0	0	0	0	0	0
CTAGTCACGTCTTAAG-1	0.0732674	0	0	0	0.0361598	0	0	0	0	0.313397	0.0851714	0	0.448898	0	0	0	0.0431063	0	0	0
CTAGTGAAGGACAGGA-1	0.0367365	0	0	0	0.078331	0	0	0	0	0.288415	0.0313273	0	0.508598	0	0	0	0.0565924	0	0	0
CTAGTTACAACCCGGT-1	0.0595585	0	0	0.0244167	0.0693046	0	0	0.0380567	0	0.222458	0.0793698	0	0.506836	0	0	0	0	0	0	0
CTATCGACGAAATACA-1	0.0299509	0	0	0	0.027544	0.0437821	0	0	0	0.334827	0.0953337	0	0.417059	0	0	0	0.0515032	0	0	0
CTATCGCGTAGAGAAC-1	0.0265795	0	0	0	0.122286	0.0130822	0	0	0	0.345269	0	0	0.454069	0	0	0	0.0387141	0	0	0
CTATCGGGTCTCAACA-1	0	0	0	0	0	0	0	0.0373229	0	0.12684	0.27295	0	0.545514	0	0	0.0173728	0	0	0	0
CTATGGGAAGCGGAAT-1	0	0	0.0306567	0	0.0717413	0	0	0	0	0.382865	0.014822	0	0.461299	0	0	0	0.038616	0	0	0
CTATGTCACTAGCCCA-1	0.027262	0	0	0	0.0281171	0.0159679	0	0	0	0.439319	0.0671251	0.0218889	0.372591	0	0	0	0.0277287	0	0	0
CTATGTGAGTCACGGC-1	0	0	0	0.0190305	0.0878461	0	0	0	0	0.518902	0	0	0.332068	0.0421529	0	0	0	0	0	0
CTATTCATGTGTCCCA-1	0.0293651	0	0	0	0.0279532	0.0299501	0	0	0	0.176606	0.126336	0	0.531406	0	0	0	0.0783834	0	0	0
CTATTTGGTTACGGAT-1	0.0476133	0	0	0.033122	0.0243817	0.0250549	0	0	0	0.466948	0.0676222	0.0123565	0.28606	0	0	0	0.0368412	0	0	0
CTCACTTGGCTGGTAA-1	0.0649297	0	0	0	0.0783231	0.0451022	0	0	0	0.463964	0	0.0117412	0.277737	0	0	0.0289288	0.0162716	0	0.0130028	0
CTCATGGTAATTTGCG-1	0.0348985	0	0	0.0291668	0.0385056	0.112837	0	0	0	0.271042	0	0.0276717	0.485879	0	0	0	0	0	0	0
CTCCCAATGAGTCGCG-1	0.0308098	0	0	0	0.122676	0.0204998	0	0	0	0.387811	0	0	0.407414	0	0	0.0125187	0.0182711	0	0	0
CTCCCTCCTTTCGATC-1	0.0304028	0	0	0.04017	0	0.0288114	0	0	0	0.225386	0.121742	0	0.413183	0.0474917	0	0	0.0570046	0	0.0358085	0
CTCCGCCCACATGAGG-1	0	0	0	0	0.0275522	0	0	0	0	0.441575	0.0306888	0	0.247672	0.111369	0	0	0.141143	0	0	0
CTCCTGTTCAAGGCAG-1	0	0	0	0.0292515	0.102627	0	0	0.0296861	0	0.191215	0	0	0.585829	0	0	0.0613904	0	0	0	0
CTCGAGGTCGAACAGT-1	0.0416585	0	0	0	0.0468444	0	0	0	0	0.190696	0.0897841	0	0.631017	0	0	0	0	0	0	0
CTCGCCGAATGTAGGG-1	0	0	0	0	0.0653255	0	0	0	0	0.402542	0	0.0366843	0.495448	0	0	0	0	0	0	0
CTCGGTACCACTGCTC-1	0.0931533	0	0	0	0.036093	0	0	0	0	0.601993	0.022073	0	0.176807	0	0	0	0.0698806	0	0	0
CTCGGTTGTCGGCCCT-1	0.0302584	0	0	0	0	0.0496125	0	0	0	0.217598	0.282971	0	0.41956	0	0	0	0	0	0	0
CTCTACACTGGCGATT-1	0.0535622	0	0	0	0.0112973	0.0129993	0	0	0	0.131487	0.185757	0	0.573591	0	0	0	0.0313063	0	0	0
CTCTATTTGGCTGCAG-1	0	0	0	0.0260988	0.0751681	0.0639034	0	0	0	0.31096	0.022343	0	0.413927	0.0459768	0	0	0.0253171	0.0163064	0	0
CTCTCACAATCGATGA-1	0.032881	0	0	0.0600877	0.0128251	0	0	0.0224427	0	0.431064	0.04673	0	0.190654	0	0	0	0.0657971	0	0.137519	0
CTCTCTAACTGCCTAG-1	0.0118267	0	0	0	0.0740321	0.0177455	0	0	0	0.246656	0.047066	0	0.602673	0	0	0	0	0	0	0
CTCTGGACGCCTGGTG-1	0.0856563	0	0	0	0.109491	0.0311463	0	0	0	0.3522	0	0	0.421506	0	0	0	0	0	0	0
CTCTTCTATTGACTGG-1	0.0921085	0	0	0.0148574	0.0320704	0	0	0	0	0.312336	0.0512596	0	0.449558	0	0	0.0221524	0.0256582	0	0	0
CTCTTGTCCCGCTTGG-1	0.0196232	0	0	0	0.0677078	0	0	0	0	0.27985	0.0190473	0.0306884	0.548062	0	0	0	0.0350215	0	0	0
CTGAATCCGAGACCTC-1	0.0132312	0	0	0.0627701	0.0210962	0	0	0	0	0.296575	0.168737	0	0.325573	0.0621594	0	0	0	0	0.049859	0
CTGACATAGAAATAGA-1	0	0	0	0.0537917	0.11363	0.0283266	0	0.0275927	0.0151957	0.19723	0.01273	0	0.525557	0	0	0.025946	0	0	0	0
CTGACTGCGCAGCTCG-1	0.0470401	0	0.019375	0	0.0243681	0.022076	0	0	0	0.595552	0.0498941	0	0.186854	0	0	0.0270712	0.0131293	0	0.0146403	0
CTGAGAAAGTTCGGCG-1	0	0	0	0.0206133	0.0800961	0	0	0	0	0.322905	0	0.0372035	0.469698	0	0	0.0694838	0	0	0	0
CTGAGAGTAGAAATAC-1	0.0754527	0	0	0.0176696	0.0432759	0	0	0	0	0.176882	0	0	0.594459	0	0	0.0922601	0	0	0	0
CTGCAAGCACGTTCCG-1	0.0635642	0	0.0321009	0.0183414	0	0.0335546	0	0	0	0.302631	0.0615009	0	0.431742	0	0	0	0.0565652	0	0	0
CTGCACAACTACATAT-1	0.0672203	0	0	0.0134046	0.0467323	0	0	0	0.0222466	0.378432	0.0238328	0	0.377696	0	0	0	0.0595864	0.010849	0	0
CTGCACTCCAGTACAG-1	0	0	0	0	0.0673525	0.0520562	0	0	0	0.349897	0	0.0252831	0.440542	0	0	0.010336	0.0545341	0	0	0
CTGCAGAGAATCAGAG-1	0.0152856	0	0	0	0.0331413	0.0204463	0	0	0	0.137082	0.0845449	0	0.647134	0	0	0.0312732	0.0310927	0	0	0
CTGCCATGCATCACAT-1	0	0	0	0	0.0150795	0.0307885	0	0	0	0.252672	0.116297	0.0119765	0.52255	0	0	0	0.0506369	0	0	0
CTGCCTCATATGCAAC-1	0.0381537	0	0	0.0302246	0	0.0223473	0	0.0382385	0	0.170632	0.0780027	0	0.590377	0.0320235	0	0	0	0	0	0
CTGCCTTTCTAGTAAA-1	0.0249943	0	0	0.0372921	0.0198494	0.0110641	0	0	0	0.212022	0.0988983	0.0164748	0.528555	0	0	0	0.0325239	0	0.0183254	0
CTGCGGGTGAAATGTT-1	0	0	0	0	0	0.12381	0	0	0	0.44806	0	0	0.118626	0	0	0	0.160773	0.0404837	0.108247	0
CTGCTGAGGCCACGAA-1	0	0	0	0	0.0134049	0.0196543	0	0	0	0.239344	0.0841148	0	0.519291	0.053446	0	0.0279558	0.0246972	0	0.0180924	0
CTGCTGTCTAACGAGC-1	0	0	0	0.0293679	0.0885293	0	0	0	0	0.187521	0.0121513	0.0239299	0.559824	0	0	0.0843374	0.0143383	0	0	0
CTGCTTGGCGATAGCT-1	0	0	0	0.0351472	0	0	0	0	0	0.587097	0.0126874	0	0.32008	0.0189905	0	0	0.0259978	0	0	0
CTGGAAATGGATGCTT-1	0	0	0	0.0197131	0.0790325	0.0779367	0	0	0	0.154203	0	0	0.642215	0	0	0	0.0269	0	0	0
CTGGAAGACACGGTGG-1	0	0	0	0	0.0900012	0	0	0	0	0.305324	0	0	0.586902	0	0	0.0177724	0	0	0	0
CTGGATTTACACTTGA-1	0.0905256	0	0	0	0.0527187	0	0	0	0	0.318717	0.0805043	0	0.396259	0	0	0	0.0612756	0	0	0
CTGGCATCCGAATGAG-1	0.0179148	0	0	0	0.0926621	0.033903	0	0	0	0.214359	0	0	0.599571	0	0	0.0415902	0	0	0	0
CTGGCGCACAGGTCTG-1	0.0509317	0	0	0	0.0462852	0.013728	0	0	0	0.277575	0.0708218	0	0.483147	0	0	0	0.0575109	0	0	0
CTGGCTGATTCATCCT-1	0.0449238	0	0	0	0.0441864	0.0167187	0	0	0.0474106	0.422287	0.0405018	0	0.336497	0	0	0	0.0474742	0	0	0
CTGGCTGGTTGTCAGT-1	0.0603185	0	0	0	0.115139	0.0169627	0	0	0	0.520467	0	0	0.287113	0	0	0	0	0	0	0
CTGGGATAAATAATGG-1	0.0349508	0	0	0	0	0	0	0.124813	0	0.4795	0.0789262	0	0.281811	0	0	0	0	0	0	0
CTGGGATACGCTACCC-1	0.0263052	0	0	0.0262519	0	0.0362687	0	0	0	0.301553	0.0432383	0.0164503	0.477889	0	0	0	0.0720433	0	0	0
CTGGGCCTGCTATATC-1	0.0102876	0	0	0.0327636	0.0445584	0.022232	0	0.0966118	0	0.472659	0.0106808	0	0.246485	0	0	0	0.0460161	0	0.0177061	0
CTGGGTAGGCAGTTAA-1	0.077204	0	0	0.0368043	0.0465285	0	0	0	0	0.364036	0	0.010333	0.423537	0	0	0	0.0415569	0	0	0
CTGGTAAAGTGTGGGC-1	0.175687	0	0	0	0.146563	0.0246149	0	0	0	0.295299	0	0	0.329201	0	0	0	0.0286345	0	0	0
CTGGTAACACATAGAA-1	0.0447607	0	0	0	0	0.0142186	0	0	0	0.315125	0.0765755	0.0139818	0.473884	0	0	0.0139579	0.0474962	0	0	0
CTGGTAACGAGCTCTT-1	0.0916786	0	0	0	0.0933818	0	0	0	0	0.393975	0	0	0.336298	0	0	0.0441092	0.0405579	0	0	0
CTGGTTCGCGAGCTAC-1	0	0	0	0.0227454	0.0751785	0.0251629	0	0.0448104	0	0.127098	0.0212744	0	0.683731	0	0	0	0	0	0	0
CTGGTTTCGAGCAAGA-1	0.10099	0	0	0	0	0	0	0.018477	0	0.348714	0.102403	0	0.343975	0	0	0	0.0854415	0	0	0
CTGTACTTCTTAGCAT-1	0.0218817	0	0	0	0	0	0	0	0	0.315022	0.137866	0	0.460383	0	0	0.0193421	0.0455048	0	0	0
CTGTAGCCATCTCACT-1	0.0527426	0	0	0.0772128	0	0	0	0	0	0.303659	0.137894	0.0216281	0.306367	0.0678902	0	0	0.0101348	0	0.0224721	0
CTGTGCAGGGTAGGTC-1	0.103834	0	0	0.0199535	0	0	0	0	0	0.39189	0.0831871	0	0.288584	0.060791	0	0	0	0	0.0517597	0
CTGTGGTCGGGAGATA-1	0	0	0	0	0.0877045	0.0608703	0	0	0	0.307074	0.013969	0	0.519115	0	0	0	0.0112663	0	0	0
CTGTTACCCAATCTAG-1	0.0341481	0	0	0	0.0497484	0	0	0	0	0.312951	0.0982278	0	0.463802	0	0	0	0	0	0.0411234	0
CTTACACGGTATTCCA-1	0.0433315	0	0	0	0.016014	0	0	0	0	0.311218	0.0479079	0	0.4544	0.0522288	0	0	0.0748998	0	0	0
CTTAGTAGGCCTACAG-1	0.0421064	0	0.0396408	0	0	0	0	0	0	0.511422	0.0693167	0	0.27034	0	0	0	0.0671741	0	0	0
CTTAGTGTAGTAGCAT-1	0	0	0.0202023	0	0.0283786	0.0340236	0	0	0	0.268952	0.0879757	0	0.471415	0.0291744	0	0	0.0274585	0	0.0324204	0
CTTATAGATGGCTGTT-1	0	0	0	0.0199311	0.0634396	0	0	0	0.0449433	0.212466	0	0	0.623554	0	0	0.0356665	0	0	0	0
CTTCAGTGGTCGCCTA-1	0	0	0	0.0749936	0.0646286	0	0	0	0	0.209433	0.012303	0	0.492455	0.0615771	0	0	0	0	0.0846093	0
CTTCATTGTCAGTGGA-1	0.011669	0	0	0	0.0715435	0.0531319	0	0	0	0.410616	0.0445295	0	0.40851	0	0	0	0	0	0	0
CTTCCGCTCCGTGAAG-1	0.0354282	0	0	0.0202424	0	0	0	0	0	0.323419	0.105998	0	0.31211	0.1565	0	0	0.046303	0	0	0
CTTCGGCCAATTGTTT-1	0.0112834	0	0	0	0	0	0	0	0	0.486713	0.148279	0.0305905	0.323134	0	0	0	0	0	0	0
CTTCGTAGATAGGTGA-1	0.027538	0	0	0	0.0592629	0	0	0	0	0.328508	0	0	0.481595	0	0	0.0460007	0.0570957	0	0	0
CTTCTATGTTGAAGTA-1	0.0827388	0	0.0168271	0.0496415	0.0207305	0.0216968	0	0	0	0.501393	0.0749654	0	0.169909	0.0377678	0	0	0	0.0243299	0	0
CTTCTATTAATGCTAG-1	0.0778583	0	0	0	0	0	0	0	0	0.401564	0.0804464	0.0191858	0.214961	0.0410623	0	0	0.0768247	0	0.0880975	0
CTTGAGTTAGGGTAAT-1	0.047149	0	0	0	0.0208091	0.0234439	0	0	0	0.293709	0.098178	0	0.483396	0	0	0.0148785	0.0184372	0	0	0
CTTGCAACCGCCTCCT-1	0.0911945	0	0	0.0229907	0	0.0250727	0	0	0	0.625168	0.0518106	0	0.0936732	0	0	0	0.0900903	0	0	0
CTTGCCCAGGCTCTAC-1	0	0	0	0	0.0757785	0	0	0	0	0.255255	0.0485903	0	0.528193	0.0201572	0	0.046833	0.0251936	0	0	0
CTTGTCAACATTCGAG-1	0.0311403	0	0	0	0	0	0	0	0	0.360419	0	0	0.130816	0.276431	0	0.012208	0.125477	0.0348062	0.0287026	0
CTTGTTGCTGAGTCAA-1	0	0	0	0	0.0436757	0	0	0	0	0.445314	0.0405958	0.0261583	0.306991	0.02545	0	0	0.0840062	0	0.0278089	0
CTTTAATATTGGTCGA-1	0.0284056	0	0	0.0526984	0	0.0263217	0	0	0	0.201217	0.123691	0	0.557231	0	0	0	0.0104346	0	0	0
CTTTACCGAATAGTAG-1	0.0615293	0	0	0	0	0.0139274	0	0	0	0.304657	0.0987631	0.0204382	0.357413	0	0	0.0340066	0.109265	0	0	0
CTTTAGGAACACTGTT-1	0.0696749	0	0.0111089	0.0146396	0.0112015	0	0	0	0	0.418337	0.095405	0	0.274341	0.0676842	0	0	0.0376077	0	0	0
CTTTAGTGCTATTATT-1	0.0257373	0	0	0.0231292	0.0351511	0.0419628	0	0	0	0.248744	0.0693206	0	0.488467	0.0326296	0	0	0.0348585	0	0	0
CTTTCTGTGCGGGCTT-1	0	0	0	0	0.0926215	0	0	0	0	0.311037	0	0.0253708	0.543195	0	0	0.0277756	0	0	0	0
CTTTGCATCGCTCTTG-1	0.0315624	0	0	0.0920655	0	0.0182843	0	0	0	0.374882	0.0527939	0	0.326418	0	0	0.0121644	0.0338556	0	0.057974	0
CTTTGCTGTCATGGAT-1	0.0356231	0	0	0	0.0284623	0	0	0	0	0.348636	0.0104204	0	0.446222	0	0	0	0.0863232	0	0.0443128	0
CTTTGGCTTTAGTAAA-1	0.0173788	0	0	0	0	0	0	0	0	0.335077	0.0587841	0	0.5598	0.0167971	0	0	0.0121631	0	0	0
GAAACAGATGACCACC-1	0.0439322	0	0	0	0.0358073	0.0215688	0	0	0	0.45178	0.0117773	0.0132269	0.337337	0	0	0	0.0526218	0	0.0319485	0
GAAACCGAATTACCTT-1	0.0361461	0	0	0	0	0.0259161	0	0	0	0.26907	0.114496	0	0.5066	0	0	0.0238583	0	0	0.0239131	0
GAAACCTATACAAATG-1	0	0	0	0	0	0	0	0.0363259	0	0.240514	0.107675	0	0.615485	0	0	0	0	0	0	0
GAAAGAACAGCGTTAT-1	0.0626711	0	0	0	0	0	0	0	0	0.352881	0.124513	0	0.459934	0	0	0	0	0	0	0
GAAAGCAGTGCACTTT-1	0	0	0	0	0.0507331	0.0287906	0	0	0	0.44688	0.0445948	0	0.392734	0	0	0	0.0362675	0	0	0
GAAAGCCCTTTGGACC-1	0.0468049	0	0	0.0200928	0.0605296	0.0379128	0	0	0	0.152355	0	0	0.682305	0	0	0	0	0	0	0
GAAATATCACCATCAG-1	0.108486	0	0	0	0.0557166	0.021334	0	0	0	0.364553	0	0	0.362715	0	0	0	0.0601614	0	0.0270337	0
GAAATGGCGGTGTTAG-1	0	0	0	0	0.12029	0	0	0	0	0.258824	0	0	0.620886	0	0	0	0	0	0	0
GAAATTGTCTCTATAA-1	0.0473404	0	0	0.0248949	0	0	0	0	0	0.324464	0.0539258	0.0202461	0.39306	0	0	0.0719035	0.0364485	0	0.0277163	0
GAACAGATTACTAAAT-1	0	0	0	0	0.0536848	0	0	0	0	0.414084	0.0527762	0	0.444484	0	0	0	0.0349718	0	0	0
GAACCCTCTGTGTTCT-1	0.0693478	0	0	0.0514998	0.113618	0.0108692	0	0	0	0.37527	0	0.0226354	0.18239	0	0	0	0.151687	0	0.022682	0
GAACGCGGGTCACACG-1	0.0344185	0	0	0.0181687	0.0873256	0	0	0	0	0.269477	0.043725	0	0.515085	0	0	0.0318012	0	0	0	0
GAACGTCTCATGGTCG-1	0	0.058973	0	0	0.0386042	0	0	0	0	0.337417	0.0729746	0	0.474006	0	0	0	0.0180243	0	0	0
GAAGCCTGCACATTCC-1	0.0642343	0	0	0	0.0238229	0	0	0	0	0.568913	0.121021	0	0.194779	0	0	0	0.0272291	0	0	0
GAAGCGTGAGGAATTT-1	0.0399986	0	0	0	0.117123	0	0	0	0	0.242717	0	0	0.600162	0	0	0	0	0	0	0
GAAGCTCGGACCCGTC-1	0	0	0	0	0.0991918	0	0	0	0	0.166502	0	0.0331511	0.701155	0	0	0	0	0	0	0
GAAGCTTGCTGACCGC-1	0	0	0	0	0.0186201	0	0	0	0	0.312036	0	0	0.586594	0	0	0.0827502	0	0	0	0
GAAGTCAGTTGCACTA-1	0	0	0	0.0402697	0.0805566	0	0	0	0	0.598283	0	0	0.228148	0	0	0	0.052743	0	0	0
GAAGTCTCCCTAGCGA-1	0.0451697	0	0	0	0	0.035023	0	0	0	0.530254	0.0379794	0	0.284487	0	0	0.0101314	0.0569551	0	0	0
GAAGTGATTTATCGTG-1	0.0265356	0	0	0	0.0801935	0	0	0	0	0.411761	0	0	0.381416	0	0	0	0.05906	0	0.041034	0
GAAGTTTCCACTCAAT-1	0.0636608	0	0	0	0.0295223	0.0164763	0	0	0	0.329575	0.048643	0	0.308129	0.0463	0	0.0222838	0.110654	0	0.0247562	0
GAATAGACGCGACCCA-1	0.0673512	0	0	0	0.138579	0	0	0	0	0.220434	0.0130376	0	0.526205	0	0	0.0171214	0.0172727	0	0	0
GAATAGCATTTAGGGT-1	0	0	0	0.012739	0.0703047	0	0	0	0	0.329493	0	0.0600103	0.511893	0	0	0.0155602	0	0	0	0
GAATCGACATGGTCAC-1	0	0	0	0	0.041713	0.036103	0	0	0	0.18181	0.0444547	0	0.664444	0.0112694	0	0	0.0202059	0	0	0
GAATCTGAACATTCTC-1	0.0353453	0	0	0	0.10119	0.0344221	0	0	0	0.27959	0.0138019	0	0.516979	0	0	0	0.0186714	0	0	0
GAATGTGGTCCGGATT-1	0.0270759	0	0	0	0.211565	0	0	0	0	0.362063	0	0	0.399296	0	0	0	0	0	0	0
GAATTATAGTGAAAGG-1	0.0327701	0	0	0.0419766	0	0	0	0	0	0.541747	0.074547	0	0.117167	0.0452044	0	0	0.0723632	0	0.0742244	0
GAATTCACCCGGGTGT-1	0	0	0.0298364	0	0.01743	0.0299379	0	0	0	0.293341	0.0835601	0.0203371	0.424091	0	0	0	0.101466	0	0	0
GAATTTCTCGCTGCAG-1	0	0	0	0	0.0436148	0	0	0	0	0.336405	0	0	0.505608	0	0	0.114372	0	0	0	0
GACAAACATATGCAGG-1	0.0443937	0	0	0	0.0601085	0	0	0	0	0.610813	0	0.0563518	0.174642	0	0	0	0.053691	0	0	0
GACAAGAGATGAGATT-1	0.0462801	0	0	0	0.118856	0	0	0	0	0.215677	0.0248785	0.0148945	0.536867	0	0	0.0162002	0.026346	0	0	0
GACACAAGGGAAGAAA-1	0.0712213	0	0	0.0355542	0	0	0	0	0	0.508896	0.0704935	0	0.248444	0	0	0	0.0228618	0	0.0425299	0
GACACTGAGTTCAGTG-1	0.0297717	0	0	0.0322789	0.0300609	0.0126086	0	0	0	0.523949	0.0201299	0.0184775	0.249064	0	0	0	0.0591627	0	0.0244971	0
GACACTGGAACCCGAT-1	0.0327339	0	0.0118446	0.0170807	0.0421008	0.0179904	0	0.0375089	0	0.417633	0.0102526	0.0164752	0.337998	0	0	0.0583823	0	0	0	0
GACAGCCAGACCTGAC-1	0.0385217	0	0	0	0.0994504	0	0	0	0	0.379446	0.0120459	0	0.360201	0	0	0	0.110336	0	0	0
GACAGGCACACACTAT-1	0.0232799	0	0	0	0.0374382	0	0	0	0	0.267683	0.0464562	0	0.556759	0	0	0.068384	0	0	0	0
GACATCGATTTATAAC-1	0.0692397	0	0	0	0.0444119	0	0	0	0	0.59565	0	0.0155655	0.0356414	0.0661173	0	0.0250924	0.0917105	0	0.0565714	0
GACCAAACGTTGACTG-1	0	0	0	0	0.0523542	0	0	0	0	0.552623	0.0608185	0	0.275075	0	0	0	0.0591298	0	0	0
GACCAGAGCCCTGTAG-1	0	0	0	0.0198549	0.0712089	0.0306809	0	0	0	0.317634	0.0290292	0.0330938	0.498499	0	0	0	0	0	0	0
GACCCAATTATGATAC-1	0.0473867	0	0	0.0234327	0.0142852	0	0	0	0	0.237374	0.0544202	0.0253301	0.446848	0	0	0.0212379	0.113403	0	0.0162825	0
GACCGACGTGAAAGCA-1	0.0435576	0	0	0.0167474	0.0210505	0	0	0	0	0.330486	0.0896149	0	0.498544	0	0	0	0	0	0	0
GACCGACTGAAGCGTC-1	0.116415	0	0	0	0.0691078	0.0236683	0	0.137492	0	0.222111	0	0	0.413768	0	0	0.0174378	0	0	0	0
GACCGCGTCTGACGTG-1	0.0102564	0	0	0	0	0.0128599	0	0.0283683	0	0.39926	0.146183	0.0492565	0.353815	0	0	0	0	0	0	0
GACCGTGCTGACGGTG-1	0	0	0	0	0.0526685	0	0	0	0	0.293314	0.129739	0	0.524279	0	0	0	0	0	0	0
GACGACGATCCGCGTT-1	0.101365	0	0	0.0655876	0.0489631	0	0	0	0	0.21024	0.0256308	0.0154203	0.448215	0	0	0	0.0845781	0	0	0
GACGAGGCTAATAAAC-1	0.0445315	0	0	0	0	0.0294863	0	0	0	0.391069	0.10862	0.0121855	0.352871	0	0	0	0.0612366	0	0	0
GACGCCGTAAAGGCTA-1	0.0849924	0	0	0	0	0	0	0	0	0.304227	0.104286	0	0.483015	0	0	0.0103975	0.0130828	0	0	0
GACGCTTGCTTCTAAA-1	0	0	0	0	0.070493	0.117601	0	0	0	0.27239	0.0268168	0	0.377894	0.0870754	0	0	0.04773	0	0	0
GACGGTCAATAGAAGC-1	0.0354059	0	0	0	0.0640923	0.0236839	0	0.0307781	0	0.321195	0	0	0.474889	0	0	0.0314454	0.0185111	0	0	0
GACGGTCCTAGGGTGT-1	0	0	0	0.0141473	0.0712913	0	0	0.0289268	0	0.155424	0.0222809	0	0.674462	0	0	0.0334674	0	0	0	0
GACGTGTAGGGATTAT-1	0	0	0	0	0.215289	0	0	0	0	0.415287	0	0	0.369424	0	0	0	0	0	0	0
GACTAAGTAGGCTCAC-1	0.0165948	0	0	0	0	0	0	0	0	0.229523	0.140744	0	0.588962	0.0117271	0	0	0.0124491	0	0	0
GACTACAAAGCGGTGG-1	0.0494614	0	0	0.0432823	0.0959334	0	0	0	0	0.28299	0	0.0366267	0.491706	0	0	0	0	0	0	0
GACTCACCCACGTGAG-1	0.127851	0	0	0	0	0	0	0	0	0.24919	0.163632	0	0.425062	0.0136358	0	0	0.0206302	0	0	0
GACTGCACCAGCCCAG-1	0.0229941	0	0	0	0.0610412	0	0	0	0	0.269185	0.121366	0	0.473172	0	0	0	0.0522417	0	0	0
GAGACTGATGGGTAGA-1	0.0848225	0	0	0	0.0462812	0	0	0	0	0.174871	0	0	0.694025	0	0	0	0	0	0	0
GAGACTTCGCGACCGA-1	0.0402826	0	0	0	0.0575515	0	0	0	0	0.462042	0.0280307	0.0153635	0.30009	0.0551818	0	0	0.0414581	0	0	0
GAGAGGGCGCGAGGTT-1	0.170975	0	0	0.110855	0	0	0	0	0	0.526965	0	0	0	0.0209492	0	0	0.170255	0	0	0
GAGAGGTGCATTCTGG-1	0.0458686	0	0	0.0226604	0	0	0	0.0185064	0	0.673483	0.0628528	0.0182697	0.110605	0.0179137	0	0	0.0298399	0	0	0
GAGATCTGCTTGGCAT-1	0.032937	0	0	0	0.0315133	0	0	0	0	0.574329	0.0330822	0.0222934	0.240397	0	0	0	0	0.011015	0.0544332	0
GAGATCTGTCACTCCG-1	0.0746956	0	0	0.0151597	0.0920442	0	0	0	0	0.428974	0.0460494	0	0.302247	0	0	0	0.0408304	0	0	0
GAGATCTTCCATGACA-1	0.0139076	0	0	0.0162363	0.0296134	0	0	0.0496861	0.0299392	0.300683	0.04733	0	0.418896	0	0	0	0.0937081	0	0	0
GAGATGGGAGTCGACA-1	0.0827417	0	0	0	0.0530659	0.0413128	0	0	0	0.250869	0.110951	0	0.403228	0	0	0	0.0411948	0	0.0166365	0
GAGCACCTGTGTCCAG-1	0.0627325	0	0	0	0.0924083	0	0	0	0	0.370235	0	0	0.474625	0	0	0	0	0	0	0
GAGCACGGCGCCTCTT-1	0.0418508	0	0	0.0365664	0.0561263	0.0301679	0	0	0	0.0857596	0.0324729	0	0.717056	0	0	0	0	0	0	0
GAGCCAGCTACCTGTG-1	0.0238798	0	0	0	0	0.0727444	0	0	0	0.332034	0.100422	0	0.441776	0	0	0	0.0291444	0	0	0
GAGCGCAAATACTCCG-1	0.0914967	0	0	0	0.0368904	0	0	0	0	0.693534	0.0156949	0.0257818	0.0876336	0	0	0	0.020847	0	0.0281218	0
GAGCGCGCACGAGTAG-1	0.0698511	0	0	0	0.0307093	0	0	0	0	0.611329	0.0437898	0	0.233039	0	0	0	0	0	0.0112822	0
GAGCTAAGGGCATATC-1	0.0335173	0	0	0	0.105588	0.0444773	0	0.176065	0	0.296343	0	0	0.274577	0	0	0	0.0554693	0	0.0139635	0
GAGGATAAACAGTGCT-1	0.0332409	0	0	0	0	0.0810103	0	0	0	0.272919	0.0881386	0	0.524691	0	0	0	0	0	0	0
GAGGCCCGACTCCGCA-1	0.0387131	0	0	0	0.0495272	0.0171384	0	0	0	0.248671	0.046287	0	0.550789	0	0	0	0.0293795	0	0.0194946	0
GAGGCCTGTTGATACA-1	0.0580874	0	0	0	0.126478	0	0	0	0	0.305665	0	0	0.50977	0	0	0	0	0	0	0
GAGGCTATCAAAGTCG-1	0.0317241	0	0	0.0427568	0.0597465	0	0	0	0	0.504385	0.0220409	0	0.112907	0.0257422	0	0	0.136274	0	0.0644233	0
GAGTAAACCGGAAAGT-1	0.0119556	0	0	0.0461558	0.104033	0.0354032	0	0	0	0.195571	0	0.0114018	0.551936	0	0	0.0435429	0	0	0	0
GAGTAAGGCCACGGGA-1	0	0	0	0	0.0515945	0	0	0	0	0.362668	0	0	0.585738	0	0	0	0	0	0	0
GAGTATCAAAGTTACA-1	0	0	0	0	0.0959318	0.0408705	0	0	0	0.131303	0.0364919	0	0.695402	0	0	0	0	0	0	0
GAGTATGCCCGCCTTG-1	0.0488557	0	0	0.0270428	0.0201634	0.011129	0	0.0327447	0	0.438335	0.0852313	0	0.309308	0	0	0	0.0271896	0	0	0
GAGTCAGACCAGAATC-1	0.0282767	0	0.0184133	0	0.0112851	0.0205482	0	0	0	0.223423	0.118219	0	0.530137	0.0278906	0	0	0.0218069	0	0	0
GAGTCCGCTTACCGGA-1	0	0	0	0	0.0925333	0.014952	0	0	0	0.348788	0.0537221	0	0.473426	0	0	0	0	0.0165783	0	0
GAGTGTGCGGTACCCA-1	0	0	0	0	0.0685858	0	0	0	0	0.476138	0.0584977	0	0.396779	0	0	0	0	0	0	0
GAGTTGATGGCAATTT-1	0.0751967	0	0	0	0.0784051	0.0144509	0	0	0	0.504034	0	0	0.155061	0	0	0	0.153816	0	0.0190366	0
GATAACTCGCACTGTG-1	0.057413	0	0	0	0.0762316	0	0	0	0	0.567923	0.0102791	0	0.215028	0	0	0	0.073125	0	0	0
GATACCGTGTCGGAGT-1	0	0	0	0	0.0526874	0	0	0.103174	0	0.430848	0	0	0.41329	0	0	0	0	0	0	0
GATACGATGGGAGTCA-1	0.0546767	0	0	0	0.0273833	0	0	0	0	0.481628	0.0609283	0.0103628	0.192839	0.0438915	0	0	0.110201	0	0.0180894	0
GATAGGATTAATTACA-1	0.0613775	0	0	0	0.011783	0.0167213	0	0	0	0.611607	0.0434522	0	0.199458	0	0	0	0.0556018	0	0	0
GATAGGTAACGTTGAC-1	0.0443098	0	0	0	0	0.0418257	0	0	0	0.22672	0.137715	0	0.448524	0	0	0.0393097	0.0615956	0	0	0
GATAGGTGTCCCGGGC-1	0.0458799	0	0	0.014082	0.0494717	0.0369713	0	0.0673444	0	0.435411	0	0	0.330802	0	0	0	0	0	0.0200382	0
GATATGAGACACTAAC-1	0.0686125	0	0	0	0	0.029534	0	0	0	0.589498	0.0440568	0.0433833	0.0943143	0.0201274	0	0.0224791	0.0764381	0	0.0115569	0
GATATTGAGATTGGCG-1	0.0955565	0	0	0	0.0121722	0.0354734	0	0	0	0.504518	0.0337541	0	0.294389	0	0	0	0.0241368	0	0	0
GATCATTCCAAACATT-1	0.0333238	0	0	0.0104678	0.0235818	0	0	0.0491174	0	0.322421	0.0766558	0	0.385645	0.0308826	0	0	0.0679045	0	0	0
GATCCCTTTATACTGC-1	0.0556883	0	0	0.0168979	0.0901546	0.0156497	0	0.0471906	0	0.227394	0	0	0.519743	0	0	0	0.0272819	0	0	0
GATCCGAATATAAGTG-1	0	0	0	0	0	0.0111529	0	0	0	0.240253	0.0471889	0	0.644217	0.0374161	0	0	0.0197727	0	0	0
GATCCGGGAATTAACA-1	0.0201392	0	0	0.0324358	0.0317085	0.0178485	0	0	0	0.211743	0.0718446	0	0.475486	0.0426355	0	0.0182939	0.0778655	0	0	0
GATCCTCGACACTGGC-1	0.0734564	0	0	0.012236	0	0.0165019	0	0	0	0.168139	0.129543	0	0.545969	0	0	0	0.0541546	0	0	0
GATCGACACTATCTGA-1	0.0274028	0	0	0	0	0	0	0	0	0.172724	0.284633	0	0.51524	0	0	0	0	0	0	0
GATCGCGGGCTCTCCA-1	0.156186	0	0	0	0.0524696	0	0	0	0	0.36682	0.0103146	0	0.33544	0	0	0	0.0787697	0	0	0
GATCGCTACCCGATTT-1	0.173053	0	0	0	0.0156822	0.0197747	0	0	0	0.555763	0	0	0.0820269	0.0437087	0	0	0.0883614	0	0.0216302	0
GATCGTGACTGATATC-1	0	0	0	0	0	0.0270082	0	0.0150336	0	0.277384	0.131394	0	0.47094	0.0174199	0	0	0.0608195	0	0	0
GATCTCGACGCTGTGG-1	0.022398	0	0	0.0168729	0.144078	0	0	0.0754019	0	0.250649	0	0.0118828	0.451232	0	0	0.0274857	0	0	0	0
GATCTTGGAGGGCATA-1	0.0343554	0	0	0.0349586	0.108148	0	0	0	0	0.438911	0	0	0.226058	0.0304647	0	0	0.0532715	0	0.0738332	0
GATCTTTGCAGGGTAT-1	0.038499	0	0	0	0.0346783	0	0	0	0	0.382551	0.0793723	0.058618	0.406281	0	0	0	0	0	0	0
GATGACAAGTAGGGCA-1	0.156703	0	0.148429	0.0124856	0	0.109431	0	0	0	0.167992	0.0583959	0	0	0.116275	0.0718055	0	0.0855295	0	0.0729549	0
GATGCGTCCTGCATTC-1	0	0	0	0.0246437	0.0355455	0	0	0.0267726	0	0.431297	0.0155158	0	0.425695	0	0	0	0.0405306	0	0	0
GATGCTGTATTTCATC-1	0.0163118	0	0	0	0.0311233	0	0	0	0	0.399556	0.0921044	0.0447078	0.353567	0	0	0	0.0626301	0	0	0
GATGTAACGAACCACC-1	0.0573892	0	0	0	0.0195951	0.04086	0	0	0	0.348732	0.0134788	0	0.165365	0.214628	0	0.0233337	0.0822515	0	0.0343666	0
GATGTTCAATCCACGA-1	0.0427146	0	0	0	0.0749784	0.01335	0	0	0	0.378253	0.0374016	0	0.330244	0.0363114	0	0	0.026969	0.0199661	0.0398115	0
GATTAACCGAAAGCCC-1	0	0	0	0	0.0327346	0	0	0.0267995	0	0.187766	0.0477105	0	0.60744	0	0	0.029792	0.0677569	0	0	0
GATTACTGAATTTGGG-1	0.0824318	0	0	0	0.0685122	0.055372	0	0	0	0.41068	0	0	0.335402	0.0120465	0	0	0.0355556	0	0	0
GATTCGACGGTTCACG-1	0.0652072	0	0	0	0.0317692	0	0	0	0	0.414558	0.0373076	0	0.315033	0.0237244	0	0	0.1124	0	0	0
GCAAACCCTACATTAT-1	0.0598748	0	0	0.0325597	0	0	0	0	0	0.242475	0.189127	0	0.445602	0	0	0	0.0303624	0	0	0
GCAAACCTTGGCCATA-1	0	0	0.0530768	0	0.119679	0	0	0	0.0431396	0.261269	0	0	0.522836	0	0	0	0	0	0	0
GCAAACGTCGCCAGGT-1	0.0174948	0	0	0.0253477	0.105086	0	0	0	0	0.239673	0	0	0.584176	0	0	0.0282229	0	0	0	0
GCAAATATTACGCTTT-1	0.0432194	0	0	0	0.0593042	0	0	0.0473261	0	0.373218	0	0	0.360847	0.0820223	0	0	0.0340636	0	0	0
GCAACACACTAGAACT-1	0.0688949	0	0	0	0.0485194	0	0	0	0	0.226513	0.0866946	0	0.464033	0	0	0	0.0580052	0	0.0473394	0
GCAACAGCAGTATGCG-1	0.0404219	0	0	0	0.0968994	0	0	0	0	0.54401	0.0201138	0.0349511	0.263604	0	0	0	0	0	0	0
GCAACCACGGCCGCGT-1	0.07792	0	0	0.015296	0.0444095	0	0	0.0104977	0	0.409792	0	0	0.395132	0	0	0	0.0469527	0	0	0
GCAACGGCTAGTTATG-1	0.0488652	0	0	0.0224449	0.0383295	0	0	0	0	0.500016	0.0446994	0	0.280027	0	0	0	0.0331578	0	0.0324605	0
GCAAGAATTCCTTGGC-1	0.0420015	0	0	0	0.0173539	0	0	0	0	0.57352	0.0972812	0	0.111225	0.042114	0	0	0.0227329	0	0.0937713	0
GCACAAACGAGGCGTG-1	0.0417057	0	0	0	0.0696631	0	0	0	0	0.341522	0	0.0373236	0.48814	0	0	0.0216456	0	0	0	0
GCACACACTGGTAGCC-1	0.0616973	0	0	0.027779	0.0102406	0.0223223	0	0	0	0.208159	0.0918608	0	0.531409	0	0	0.0134945	0.0330377	0	0	0
GCACGCCTACTTAGAT-1	0.113894	0	0	0	0.0303282	0	0	0	0	0.411495	0	0	0	0.29152	0	0	0.102307	0.0504556	0	0
GCACGTGGTTTACTTA-1	0	0	0	0	0.0965648	0.0150548	0	0	0	0.543638	0	0	0.344743	0	0	0	0	0	0	0
GCAGAAGGTAATCTCC-1	0.0717833	0	0	0	0.0535335	0.0247736	0	0	0	0.361436	0.0245081	0	0.34709	0.0152361	0	0	0.0696949	0	0.0319443	0
GCAGACCCAGCACGTA-1	0.0605159	0	0	0.0555636	0.0722354	0	0	0	0	0.588719	0	0	0.141618	0	0	0	0.0553947	0	0.0259539	0
GCAGATCCATAAGACT-1	0.0132243	0	0	0	0	0	0	0	0	0.230388	0.17147	0	0.537665	0	0	0	0.0472519	0	0	0
GCAGATTAGGGATATC-1	0	0	0	0	0.111356	0.0362487	0	0	0	0.228815	0.0328152	0	0.590765	0	0	0	0	0	0	0
GCAGCACACAGCCCAG-1	0.0289486	0	0	0.0188967	0.0333289	0	0	0	0	0.517128	0.0253101	0	0.293845	0.0567404	0	0	0.0258031	0	0	0
GCAGCCTATATCACAT-1	0.0462772	0	0	0	0	0.0359879	0	0.0123383	0	0.206539	0.0759007	0	0.595144	0	0	0	0.0278135	0	0	0
GCAGGAACTTAGATCT-1	0.0582279	0	0	0.0393722	0.0394676	0.0319334	0	0	0	0.311459	0	0.0373746	0.320039	0.0358576	0	0	0.0244089	0	0.10186	0
GCAGGACTATAGAATA-1	0.0734303	0	0	0	0	0.0483234	0	0	0	0.203059	0.0346229	0	0.582006	0	0	0	0.0585588	0	0	0
GCAGTGCGGGCGGATG-1	0.0151942	0	0	0	0.258244	0	0	0	0	0.1016	0	0	0.605394	0	0	0.0195675	0	0	0	0
GCAGTGTGGCTATAGG-1	0.0151815	0	0	0.0398634	0	0	0	0	0	0.293418	0.0797393	0	0.571798	0	0	0	0	0	0	0
GCAGTTCGATCCGAGC-1	0.0222983	0	0	0.019157	0.103047	0.0147327	0	0	0.011419	0.278036	0	0	0.516264	0	0	0.0350457	0	0	0	0
GCATACGAGGTCTTTA-1	0	0	0	0	0	0	0	0	0	0.171515	0.107074	0	0.721411	0	0	0	0	0	0	0
GCATAGAGCACTCAGG-1	0	0	0	0	0.0119121	0.0264444	0	0	0	0.455411	0.0625005	0	0.425983	0	0	0	0.0177493	0	0	0
GCATCGGCCGTGTAGG-1	0	0	0	0	0	0	0	0	0	0.813555	0.0245539	0.084471	0	0	0	0	0.0774203	0	0	0
GCATGAGGGACGCGGC-1	0.0739717	0	0	0	0.0759536	0.0162767	0	0	0	0.638142	0	0.0360233	0.0876122	0	0	0	0.0614681	0.0105526	0	0
GCATTGTAATTCATAT-1	0.0295064	0	0	0	0.0755309	0	0	0	0	0.177039	0.049887	0	0.652088	0	0	0.0159486	0	0	0	0
GCATTTCCAAGGCTCC-1	0.0750274	0	0	0.0115174	0.033674	0.01376	0	0	0	0.312236	0.0207589	0.0213829	0.464201	0	0	0.0130769	0	0.0343654	0	0
GCCACAATTTAAGGAC-1	0.0330882	0	0	0	0.0290131	0	0	0	0	0.43175	0	0	0.111778	0.227327	0	0	0.12863	0.0108967	0.0275168	0
GCCACTCAGAGCGCGA-1	0.0484084	0	0	0.0734764	0.0523667	0	0	0	0	0.36798	0.0687317	0	0.340016	0.0305524	0	0	0	0	0.0184686	0
GCCACTCCTTACGGTA-1	0.0328885	0	0	0.0144273	0.0943885	0.0283736	0	0	0	0.197055	0.049937	0	0.566161	0	0	0	0.01677	0	0	0
GCCATCGAGCTGCGTG-1	0.115541	0	0.0807605	0	0.0783026	0	0	0	0	0.420116	0	0	0	0.0148579	0	0.0162259	0.181675	0.0272342	0.0652867	0
GCCATCGATGCTGCAT-1	0.0266639	0	0	0	0.0323252	0	0	0	0	0.31447	0	0.0605034	0.490935	0	0	0	0.075103	0	0	0
GCCCAGATGCTGGAGA-1	0.031176	0	0	0	0.0386763	0.039194	0	0.0723865	0	0.111203	0	0	0.707365	0	0	0	0	0	0	0
GCCCGACTTCTTCCCG-1	0	0	0	0	0.0505559	0	0	0.0140611	0	0.251751	0.0882206	0	0.564509	0	0	0	0.0309022	0	0	0
GCCCGATCTGTGGTCG-1	0.0336219	0	0	0	0.112126	0	0	0	0	0.320622	0.0606013	0.0236801	0.387482	0	0	0	0.0618674	0	0	0
GCCCGCGCGTAAACGG-1	0.0934262	0	0	0	0.0545958	0	0	0	0	0.60719	0	0	0.0346009	0.118615	0	0.0145931	0.041432	0.0355466	0	0
GCCCTAGCCGTCGCGA-1	0	0	0	0.062904	0.0388822	0.0356356	0	0	0	0.179087	0	0	0.525719	0	0	0.0456852	0.039894	0	0.0721938	0
GCCGAAATTCCTACGT-1	0.0309751	0	0	0.0251859	0.0820106	0	0	0	0	0.415074	0.0204989	0	0.367481	0.043138	0	0	0.015637	0	0	0
GCCGATTGGCCAAGCT-1	0.0104552	0	0	0	0.0925043	0	0	0	0	0.288684	0.0518058	0	0.51931	0	0	0	0.0195751	0	0.0176648	0
GCCGCACTCCGTTTCA-1	0	0	0	0.0429204	0.0833818	0.0431662	0	0.0290764	0	0.127909	0.0231997	0	0.619818	0	0	0.0305288	0	0	0	0
GCCGCATTAGTCCGGC-1	0	0	0	0.0321688	0.0454475	0	0	0	0	0.136541	0	0	0.682219	0	0	0	0.0475075	0	0.0561164	0
GCCGCTTGTGAGAAAC-1	0.0548168	0	0	0	0.0168414	0	0	0	0	0.414997	0.0770798	0	0.408256	0	0	0	0	0.0280096	0	0
GCCGGGTTAGGGTCGC-1	0.0471447	0	0	0	0.0246815	0	0	0	0	0.504101	0	0.0114956	0.412577	0	0	0	0	0	0	0
GCCGTGGAAGAAATGT-1	0	0	0	0.0136727	0.0921881	0.0183698	0	0	0	0.183373	0.0590129	0	0.616547	0	0	0.0168362	0	0	0	0
GCCTATAGTGTCAGGG-1	0	0.0106808	0	0.0157921	0.116554	0	0	0	0	0.335795	0	0	0.503842	0	0	0.0173354	0	0	0	0
GCCTATCAGGTAAGAT-1	0.110766	0	0	0	0.0298536	0.0202949	0	0	0	0.191293	0	0	0.486323	0.0848176	0	0.046385	0.0302671	0	0	0
GCCTCATCTGGAAATA-1	0.0379892	0	0	0	0.022302	0.011546	0	0	0	0.276311	0.0895033	0	0.508859	0	0	0	0.0534892	0	0	0
GCCTCCGACAATTCAC-1	0	0	0	0.0149381	0.0501879	0.0136782	0	0	0	0.165895	0.0196659	0	0.624087	0	0	0.0232359	0.0883121	0	0	0
GCCTCTATACATAGCA-1	0.0277931	0	0	0.0293162	0.0634914	0.0244028	0	0	0	0.241902	0.0173318	0.0290889	0.495493	0	0	0	0.0711808	0	0	0
GCGAAACGATCGGGAG-1	0.0479165	0	0	0	0.0702302	0	0	0	0	0.29551	0	0	0.586343	0	0	0	0	0	0	0
GCGAAACTTAACTGGA-1	0	0	0	0	0	0	0	0	0	0.334994	0.115425	0	0.450132	0.0332873	0	0	0.0661618	0	0	0
GCGAAGCCATACCCGT-1	0.0225771	0	0	0.0212901	0.0960333	0	0	0	0	0.313292	0.0366819	0	0.510125	0	0	0	0	0	0	0
GCGACATGTAAACATC-1	0.085163	0	0	0	0.0526439	0	0	0	0	0.657936	0	0.0468259	0.0498567	0	0	0	0.107574	0	0	0
GCGACGATAGTTGTAC-1	0.0815178	0	0	0	0.101204	0	0	0	0	0.36608	0.022145	0	0.356784	0	0	0	0.0722696	0	0	0
GCGAGAGTTGCGTCCA-1	0.0383255	0	0	0	0.0940793	0	0	0	0	0.53469	0.0242456	0	0.287013	0	0	0	0.0216464	0	0	0
GCGAGCGCATGCTCCC-1	0.0673397	0	0.0397199	0	0	0	0	0	0	0.49859	0.0753394	0	0.241817	0	0	0.0265768	0.050617	0	0	0
GCGAGGCCCGAGCAGA-1	0.0492734	0	0	0	0.0284378	0.0287504	0	0	0	0.24663	0.015131	0	0.621113	0	0	0.0106645	0	0	0	0
GCGAGTTCTGCAAAGA-1	0.0500348	0	0	0	0.112627	0	0	0	0	0.144491	0	0	0.643042	0	0	0.0498056	0	0	0	0
GCGATTGTTAACGTTA-1	0.0989755	0	0	0	0.0465564	0	0	0	0	0.612947	0.0114419	0.0346698	0.107332	0.054368	0	0	0.0214879	0	0.0122216	0
GCGCAAATATATTCAA-1	0.0927355	0	0.0356084	0	0	0.0258485	0	0	0	0.454612	0.0575369	0	0.241934	0	0	0	0.0297405	0	0.0619838	0
GCGCAAGAGCGCGCTG-1	0	0	0	0	0.0631168	0	0	0	0	0.677068	0	0	0.259815	0	0	0	0	0	0	0
GCGCATCCAGTCAGCA-1	0.0527587	0	0	0.022001	0.0506228	0.016639	0	0	0	0.297311	0.086237	0.0322399	0.431262	0	0	0	0.0109294	0	0	0
GCGCCGTTCCACGATA-1	0.0435586	0	0	0	0.0691216	0	0	0	0	0.356363	0.0226362	0	0.440195	0.0224157	0	0	0.0457092	0	0	0
GCGCCTCCCACTCCGA-1	0.0587688	0	0.0500011	0	0	0.04221	0	0	0	0.269964	0.110317	0.0103372	0.442431	0	0	0	0.0159705	0	0	0
GCGCGTCATTGGTACA-1	0	0	0	0	0.0280236	0.0294283	0	0	0	0.258744	0	0	0.566172	0	0	0.0578409	0.0459116	0.0138796	0	0
GCGCTAATTGAATAGA-1	0.0112901	0	0	0.012455	0.0420375	0.0707855	0	0	0	0.282476	0.0796516	0.0140383	0.465891	0	0	0	0.021375	0	0	0
GCGCTATGCCGAGGCA-1	0	0	0	0	0.0516136	0	0	0	0	0.454859	0.0518364	0.0200609	0.343884	0	0	0	0.0777463	0	0	0
GCGCTCGATCACCTGT-1	0	0	0	0.0122423	0.0290411	0.02226	0	0.0738814	0	0.0824905	0.107653	0	0.672432	0	0	0	0	0	0	0
GCGCTTAAATAATTGG-1	0.0445048	0	0	0	0.091513	0	0	0	0	0.331711	0	0	0.532271	0	0	0	0	0	0	0
GCGGACCGCGTTGTGG-1	0.185851	0	0	0.0579274	0	0	0	0	0	0.468262	0	0	0	0	0	0	0.0251823	0	0.262777	0
GCGGAGAAACTTCGCA-1	0.0488962	0	0	0.0217141	0.0374943	0.0243393	0	0	0	0.311741	0.0694591	0	0.413623	0	0	0	0.0437866	0	0.0289463	0
GCGGAGAGGGAGAACG-1	0.0964292	0	0	0	0.104343	0.0276957	0	0	0	0.421793	0.0172707	0	0.315717	0	0	0	0	0	0.0167518	0
GCGGCTCTGACGTACC-1	0	0	0	0	0	0.015787	0	0	0	0.378988	0.0809624	0	0.229064	0.0743273	0	0	0.0464069	0	0.174464	0
GCGGGCATTACGATGC-1	0.0299216	0	0	0	0.0633369	0	0	0	0	0.419818	0	0	0.444665	0	0	0	0.0422588	0	0	0
GCGGGCGAGCCTTACC-1	0.0697509	0	0	0	0.0547602	0	0	0.0138684	0	0.426112	0.0194445	0	0.225256	0.167552	0	0	0.0232554	0	0	0
GCGGTTCCCTATCATG-1	0.0415865	0	0	0.0184778	0.0374768	0	0	0	0	0.261635	0.0660085	0	0.536976	0.0169285	0	0.020911	0	0	0	0
GCGTAAATGGCCATAA-1	0.0541309	0	0	0	0.0752937	0.0449002	0	0	0	0.380667	0	0	0.40978	0	0	0	0.0352283	0	0	0
GCGTCGCCAGGGTGAT-1	0.0345758	0	0	0	0.158601	0	0	0	0	0.358307	0	0	0.434032	0	0	0.0144839	0	0	0	0
GCGTCTCTGCATTGGG-1	0	0	0	0.0205343	0.100133	0	0	0	0	0.589013	0	0.0550095	0.208697	0	0	0	0.0266129	0	0	0
GCGTGGTACTGGGTTA-1	0.0418987	0	0	0	0.0690953	0	0	0.0785668	0	0.308779	0	0	0.436855	0	0	0.0255369	0.0392681	0	0	0
GCGTTCTGACTAAGCG-1	0	0	0	0	0.0977928	0.0252839	0	0	0	0.0811413	0.0433256	0	0.752456	0	0	0	0	0	0	0
GCTAACTGAAGTCTGA-1	0	0	0	0	0.14843	0	0	0	0	0.247639	0.0156829	0	0.588248	0	0	0	0	0	0	0
GCTAAGTAGTTTCTCT-1	0.0645319	0	0	0	0.0151445	0	0	0.0271471	0	0.284263	0.117319	0.0162043	0.431373	0.0321553	0	0	0.0118613	0	0	0
GCTACAATCGAGGATA-1	0.0404895	0	0.017503	0.0208686	0.0629947	0	0	0	0	0.405924	0	0.0155348	0.34749	0.0103716	0	0	0.064224	0	0.0146003	0
GCTACAGTACGGACCG-1	0	0	0	0	0.0804906	0	0	0.013638	0	0.0975789	0.0282087	0	0.780084	0	0	0	0	0	0	0
GCTACGACTTATTGGG-1	0.0309162	0	0	0	0.0606523	0	0	0	0	0.497658	0.0383171	0	0.269188	0.0563533	0	0	0	0	0.0469153	0
GCTACTATAGTAGAGT-1	0.106406	0	0	0.0104586	0.010065	0.0694609	0	0	0	0.359244	0.108347	0	0.255716	0.0111422	0	0	0.0691598	0	0	0
GCTAGACCGTCTACTG-1	0.121959	0	0	0	0	0	0	0.0412721	0	0.417377	0.0643627	0	0.0747643	0.0963677	0	0.0181068	0.165791	0	0	0
GCTAGAGTAGAGATGT-1	0.0561284	0	0	0	0	0	0	0	0	0.274678	0.123897	0	0.503202	0	0	0	0.029806	0	0.012289	0
GCTAGCACCTGGGCCA-1	0.0172025	0	0	0	0	0	0	0	0	0.407194	0.0862137	0	0.347387	0.0599279	0	0	0.0488767	0	0.0331976	0
GCTAGCTTGAATAGCT-1	0.0595654	0	0	0	0	0	0	0	0	0.426267	0	0	0	0.216463	0	0	0.164912	0.132793	0	0
GCTAGGCACCACGGAG-1	0.0949262	0	0	0	0.13267	0	0	0	0	0.30412	0	0	0.386816	0	0	0	0.0443641	0	0.0371033	0
GCTAGTAGAGCTTGTA-1	0.0545423	0	0	0.0133237	0.10654	0.0718108	0	0	0	0.31574	0.0300624	0.0101381	0.397843	0	0	0	0	0	0	0
GCTATACGTCTCGGAC-1	0.0300906	0	0	0	0.0315652	0.0358755	0	0	0	0.296134	0.066016	0	0.514289	0	0	0.0260298	0	0	0	0
GCTATCATACTCATGG-1	0.0470738	0	0	0.316564	0.0280773	0.0668872	0	0	0	0.140736	0	0	0.260993	0	0	0	0.0945848	0	0.045084	0
GCTCAATCCGTTTATT-1	0.0477359	0	0	0.0626417	0.0413189	0.0253232	0	0	0	0.414101	0.075582	0.034949	0.151639	0.0813287	0	0	0.0418796	0	0.0235018	0
GCTCCATGAGTGCAGA-1	0	0	0	0.0189096	0.108946	0.0641986	0	0	0	0.129697	0	0	0.65228	0	0	0.0259687	0	0	0	0
GCTCCCAGTCGGTCCA-1	0.0936034	0	0	0	0.0547731	0.0198267	0	0	0	0.396509	0.0272112	0.0233819	0.338054	0	0	0.011006	0.0132272	0	0.0224078	0
GCTCCGCTCGCTTCAG-1	0	0	0	0	0.0284909	0.0698744	0	0	0	0.4235	0.0362093	0.0518931	0.344894	0	0	0	0.0451376	0	0	0
GCTCCTGACATACTGG-1	0.0957226	0	0.0262493	0	0.0123337	0	0	0	0	0.303353	0.0841772	0	0.375933	0.0587044	0	0	0	0	0.0435266	0
GCTCGCTCATGTCCAA-1	0.0424201	0	0	0	0	0.0182044	0	0	0	0.374578	0.0365438	0	0.377529	0.0273866	0	0.0469314	0.0764069	0	0	0
GCTCTATGTTACGTGC-1	0.0111086	0	0	0.0102732	0	0.0220075	0	0.116904	0	0.298612	0.0576473	0.0571611	0.273893	0.100811	0	0	0.0515825	0	0	0
GCTGAACTCTCCAGGG-1	0.079903	0	0	0	0.0390298	0	0	0	0	0.57202	0	0	0.18888	0	0	0	0.0926669	0	0.0275006	0
GCTGAGGCGTGAGTAT-1	0	0	0	0	0.0310343	0.0101169	0	0	0	0.315058	0	0	0.568669	0	0	0.0634342	0.0116876	0	0	0
GCTGCACGGTTTCTTA-1	0.0628493	0	0	0.0209171	0	0.0218663	0	0	0	0.221741	0.183504	0	0.313572	0.0333076	0	0	0.0583065	0	0.0839365	0
GCTGCTAAGTAGTCGA-1	0.0668165	0	0	0	0.0442046	0	0	0.148339	0	0.383371	0	0	0.313422	0	0	0	0	0	0.0438473	0
GCTGCTACTGCGTAGC-1	0.0280186	0	0	0	0.111284	0	0	0	0	0.272136	0.052942	0	0.494925	0	0	0	0.0406943	0	0	0
GCTGCTCTCCGGACAC-1	0	0	0	0	0.0751688	0	0	0	0	0.313476	0	0.0113412	0.579106	0	0	0.0209078	0	0	0	0
GCTGGCATATTCACCT-1	0.0354032	0	0	0	0.0507358	0	0	0	0	0.228028	0	0	0.569139	0	0	0.0812701	0	0	0.0354239	0
GCTGGCGGCGCATGCT-1	0	0	0	0	0.121574	0	0	0	0	0.3716	0	0	0.459023	0	0	0.0478027	0	0	0	0
GCTGTATTACTGGCCC-1	0.0728628	0	0	0	0	0	0	0	0	0.567169	0.0272071	0.0132455	0.0298655	0.099793	0	0.0367391	0.101206	0	0.0519124	0
GCTGTTGCTACCGAAC-1	0.0445312	0	0	0	0	0	0	0	0	0.349964	0.124611	0	0.457045	0	0	0	0.0238494	0	0	0
GCTTAATGTAACTAAC-1	0.0109811	0	0	0	0.0389635	0	0	0	0	0.320935	0.0804087	0.0194631	0.457436	0	0	0.0321003	0.0397126	0	0	0
GCTTACGTAGTTAGTA-1	0.0898899	0	0	0	0	0	0	0	0	0.519923	0.0941025	0	0.228336	0	0	0	0.0677484	0	0	0
GCTTATGAAGCAGGAA-1	0.0296039	0	0	0.020069	0.0398085	0	0	0	0	0.433657	0.0722565	0	0.3267	0.0176818	0	0	0.0309814	0	0.0292422	0
GCTTCCGTCCCTAGAC-1	0	0	0	0.0461304	0.0787138	0	0	0.0100782	0	0.526673	0	0.0242284	0.251691	0.0107465	0	0.024735	0.0270039	0	0	0
GCTTGGATCGATTAGG-1	0.103759	0	0	0	0.0379698	0.0285888	0	0	0	0.581424	0.0153142	0.0335834	0.140479	0	0	0	0.0340307	0	0.0248506	0
GCTTTCAGAGGAGGTG-1	0.0610043	0	0	0	0.0166683	0.0228328	0	0	0	0.461099	0.0545501	0.0686747	0.265146	0	0	0	0.0500247	0	0	0
GGAAACTAAATGGGCC-1	0.0127143	0	0	0	0	0.0351676	0	0	0	0.11374	0.118171	0	0.720208	0	0	0	0	0	0	0
GGAACCGTGTAAATTG-1	0	0	0	0	0.060311	0	0	0	0	0.56393	0.0268921	0.0275174	0.211427	0	0	0	0.109922	0	0	0
GGAACTTTGGCGATTA-1	0.0729342	0	0	0	0.0377288	0.0331552	0	0.0185278	0	0.302344	0	0	0.440977	0.0540745	0	0	0.0402581	0	0	0
GGAATGCGCTAGCGTG-1	0	0	0	0	0	0.0707541	0	0	0	0.510119	0.0674149	0	0.351711	0	0	0	0	0	0	0
GGACACAAGTTTACAC-1	0.112144	0	0	0	0	0.0230442	0	0	0	0.396994	0.0782534	0	0.368883	0	0	0	0.0206811	0	0	0
GGACCAACAGGATAAC-1	0.0632395	0	0	0	0.0366776	0	0	0	0	0.346522	0.0216931	0	0.402883	0	0	0	0.0995152	0	0.0294699	0
GGACCTCTAGGCCGCC-1	0.0989255	0	0.0457583	0	0	0.0147833	0	0	0	0.406211	0.0265768	0.0450531	0.167228	0.0537622	0	0.0604015	0.0436267	0	0.0376729	0
GGACTCACAAATTAGG-1	0.100461	0	0	0	0.0255169	0	0	0	0.0322891	0.250529	0.0935691	0	0.436027	0	0	0	0	0	0.0616083	0
GGACTCGAAGCTTTCA-1	0	0	0	0	0.0715457	0	0	0	0	0.246162	0	0	0.606598	0	0	0.0756951	0	0	0	0
GGACTCTTCCGGTTGA-1	0	0	0	0	0.0297318	0	0	0.187927	0	0.161029	0.0318985	0	0.527998	0	0	0.0321561	0.0292602	0	0	0
GGAGACGACACCTTTG-1	0.0660689	0	0	0	0.031097	0	0	0	0	0.318146	0.0241903	0.0225725	0.493518	0	0	0	0.0323597	0	0.0120486	0
GGAGCAACATTTCAAG-1	0.0376624	0	0	0	0.0418083	0	0	0.0110096	0	0.490807	0	0	0.21515	0.0750269	0	0	0.0835043	0.0121057	0.0329264	0
GGAGGCCGAAGTCGTC-1	0.0367098	0	0	0	0.0566569	0	0	0	0	0.291059	0.0816504	0.0116479	0.522276	0	0	0	0	0	0	0
GGAGGGCTTGGTTGGC-1	0.0703409	0	0.0243542	0	0.0114358	0	0	0.0191713	0	0.435562	0.0847328	0	0.287796	0	0	0	0.0666069	0	0	0
GGAGGGTCAAGTAAGA-1	0.0557236	0	0	0	0	0	0	0	0	0.387409	0	0	0.478302	0	0	0.0785651	0	0	0	0
GGATCCGGAATATACT-1	0.0895002	0	0.015135	0	0.0396413	0	0	0	0	0.262231	0.0995912	0	0.448272	0	0	0	0.0456291	0	0	0
GGATCTTGACTCAACC-1	0.0647625	0	0	0.0112064	0	0.0193777	0	0	0	0.314479	0.106143	0	0.470005	0	0	0	0.0140269	0	0	0
GGATGAAGATCGCTGA-1	0.0164361	0	0	0	0.121739	0	0	0	0	0.234066	0	0	0.56817	0	0	0	0.0595884	0	0	0
GGATGACGCGAGTTTA-1	0.0359222	0	0	0	0.0633724	0	0	0	0	0.184879	0	0	0.715827	0	0	0	0	0	0	0
GGATGCTGGCGTTCCT-1	0	0	0	0	0.103204	0	0	0	0	0.291904	0	0	0.604892	0	0	0	0	0	0	0
GGATGTCCTTACCGCA-1	0.0761129	0	0.0193341	0	0.010317	0	0	0	0	0.237991	0.11203	0	0.510612	0	0	0	0.0336032	0	0	0
GGATTGCTGTGACTCC-1	0	0	0	0	0	0.0194535	0	0	0	0.0993211	0.166592	0	0.698465	0	0	0.016168	0	0	0	0
GGATTTCACTTCTATA-1	0.0366961	0	0.0160439	0.0162339	0.0532409	0.0174642	0	0.0122906	0	0.200194	0.0600439	0.0159222	0.557315	0	0	0.0145556	0	0	0	0
GGCAAAGGCGCCAATA-1	0.0482484	0	0.0271038	0	0.0612067	0.0429295	0	0	0	0.367244	0.0293898	0	0.336208	0	0	0	0.0246408	0	0.0630287	0
GGCAAATTACTTTACT-1	0.0172285	0	0	0.0101058	0.0173312	0.0131082	0	0	0	0.401869	0.0515508	0.0390975	0.368152	0.0210812	0	0	0.0604756	0	0	0
GGCAAGGCGAAATAGC-1	0.0404605	0	0	0	0	0	0	0.106441	0	0.320517	0.0727054	0.0660507	0.193693	0	0	0.0130323	0.0981451	0	0.0889548	0
GGCAATAGTCAATGAG-1	0	0	0	0	0.213726	0	0	0	0	0.286161	0	0	0.500112	0	0	0	0	0	0	0
GGCACTCAGCCGACCC-1	0	0	0	0.0495309	0.105974	0.0159522	0	0.0318564	0	0.176569	0	0	0.572564	0	0	0.0475531	0	0	0	0
GGCACTCCACTGGGCA-1	0.0444035	0	0	0.046808	0.0770352	0	0	0	0	0.244818	0.0267834	0	0.514266	0.0458855	0	0	0	0	0	0
GGCAGCAAACCTATGC-1	0.0407647	0	0.0187327	0	0.031341	0.0135124	0	0.0789869	0	0.330247	0.0381524	0	0.332067	0	0	0.035738	0.0560435	0	0.0244138	0
GGCATACAGGTAGCGG-1	0	0	0	0	0.082511	0	0	0	0	0.277133	0	0	0.492266	0.127501	0	0	0	0	0.0205893	0
GGCCCGGAGCATGTCT-1	0	0	0	0	0.0466104	0.110146	0	0	0	0.209658	0	0	0.587382	0.0235807	0	0	0.0226231	0	0	0
GGCCCTCACCCACTTA-1	0.0122788	0	0	0	0.0972023	0	0	0	0	0.194553	0	0	0.657387	0	0	0.0260779	0.0125	0	0	0
GGCCGTTTGGGTTTCA-1	0.0151415	0	0	0	0	0	0	0	0	0.169481	0.13415	0	0.681228	0	0	0	0	0	0	0
GGCCTGCTTCTCCCGA-1	0.0275223	0	0	0	0.0887117	0	0	0	0	0.263695	0	0.0482145	0.555685	0.0161717	0	0	0	0	0	0
GGCGAAATCTAACTTG-1	0.099244	0	0	0	0.0634182	0	0	0	0	0.349818	0.0551416	0	0.409036	0	0	0	0.0233428	0	0	0
GGCGCAGGACATCTTC-1	0.130416	0	0	0	0.184928	0.0177566	0	0	0	0.119982	0	0.0344918	0.512426	0	0	0	0	0	0	0
GGCGCATGAATTGATG-1	0.0523608	0	0	0	0.0506121	0	0	0	0	0.630078	0.0171662	0	0.106638	0.082879	0	0	0.0602652	0	0	0
GGCGCGGAGATCTTTC-1	0.0228984	0	0	0	0.033214	0.0660528	0	0	0	0.225595	0.0579399	0	0.552513	0	0	0	0.041786	0	0	0
GGCGCGTTCGAGTTTA-1	0.110128	0	0	0	0	0	0	0	0	0.253519	0.278362	0	0.331009	0	0	0	0	0.0123274	0.0146548	0
GGCGGAGTAATATTAG-1	0.0470906	0	0	0	0.0113005	0	0	0	0	0.30972	0.028271	0	0.523642	0	0	0.0455748	0.0344016	0	0	0
GGCGGGCTCTAAGAGT-1	0	0	0	0	0.0599233	0.0548019	0	0.044425	0	0.148752	0.0677123	0	0.624386	0	0	0	0	0	0	0
GGCGGTAGGATCATTG-1	0.0570119	0	0.0430882	0.0687852	0.103962	0	0	0	0	0.452372	0	0	0.274782	0	0	0	0	0	0	0
GGCGTCCTATCCGCTG-1	0	0	0	0	0.0287884	0	0	0	0	0.239641	0.0783388	0	0.653232	0	0	0	0	0	0	0
GGCTATTAAGTTGTAT-1	0.0804013	0	0	0	0.0419933	0	0	0	0	0.272527	0.0612182	0	0.522481	0	0	0	0.0213797	0	0	0
GGCTCGCGTTGAGGTA-1	0.086281	0	0	0	0	0.0290558	0	0	0	0.413267	0.105108	0	0.341663	0	0	0	0.0246254	0	0	0
GGCTGAAATAGCAAAG-1	0.100829	0	0	0	0.0772776	0.0367614	0	0	0	0.425304	0	0	0.311232	0	0	0.0297221	0.0188742	0	0	0
GGCTTTCAATAAGGGT-1	0.0726442	0	0	0	0.0927855	0.0257282	0	0	0	0.238606	0	0	0.570236	0	0	0	0	0	0	0
GGGAACGGGAGGTTAG-1	0.0344242	0	0	0.0452023	0.0528765	0	0	0.0617241	0	0.502065	0	0	0.20468	0	0	0	0	0	0.0990276	0
GGGACAGAGTTACTCC-1	0	0	0	0	0.0493758	0	0	0	0	0.265633	0.0634516	0	0.621539	0	0	0	0	0	0	0
GGGACCCGTATATCTT-1	0.0313518	0	0	0	0.0190091	0	0	0	0.0312777	0.2621	0.136729	0	0.519533	0	0	0	0	0	0	0
GGGACTGCATAGATAG-1	0.0300871	0	0	0.010672	0.0290047	0.0366488	0	0	0	0.202028	0.0701492	0	0.62141	0	0	0	0	0	0	0
GGGAGAACTCACAGTA-1	0.0591519	0	0	0	0.170348	0	0	0	0	0.139229	0.0903586	0.0275992	0.458589	0	0	0	0.0547248	0	0	0
GGGAGGATGCCCGAAA-1	0.0604069	0	0	0	0.204132	0	0	0	0	0.252021	0	0	0.32195	0	0	0	0.161491	0	0	0
GGGAGTTAATGAGGCG-1	0.0188651	0	0	0.0491368	0.0953674	0	0	0	0	0.698753	0	0	0.137878	0	0	0	0	0	0	0
GGGATGGTCGTAACCG-1	0	0	0	0	0.0192423	0	0	0	0	0.784116	0	0	0	0.0581467	0	0.0639873	0.0745076	0	0	0
GGGATTTACCGCACCT-1	0.0790381	0	0	0	0.0130837	0.0174771	0	0	0	0.444057	0.0708241	0	0.334731	0	0	0	0.0407892	0	0	0
GGGCAACCGCACGTGC-1	0.0174995	0	0	0	0.0941601	0	0	0	0	0.114118	0	0.037399	0.736823	0	0	0	0	0	0	0
GGGCAGAGCAATCGTT-1	0.100002	0	0	0	0.118421	0	0	0	0	0.110868	0	0.0382541	0.544779	0	0	0.0253896	0.0622869	0	0	0
GGGCCCGTCTTAAACA-1	0.166134	0	0	0	0.038111	0.0110688	0	0	0	0.37799	0.0398962	0	0.115661	0.173989	0	0	0.0356842	0	0.0414656	0
GGGCCCTACGAAAGGG-1	0	0	0	0	0.0748645	0	0	0	0	0.0944044	0	0	0.830731	0	0	0	0	0	0	0
GGGCCGGCCGAAGTAC-1	0.0658305	0	0	0	0.0575129	0.0499218	0	0	0	0.454014	0	0	0.372721	0	0	0	0	0	0	0
GGGCGATATGTGTGAA-1	0	0	0	0	0.0809697	0.0294181	0	0	0	0.187207	0	0	0.679527	0	0	0.0228789	0	0	0	0
GGGCGCAGCGTTACTC-1	0.0618154	0	0	0.0248284	0.0635093	0	0	0.0183855	0	0.347081	0.0389801	0	0.318872	0	0	0.0204158	0.0115962	0.0414891	0.0530276	0
GGGCGGCAAATGAATT-1	0	0	0	0	0.0537754	0	0	0	0	0.529557	0	0	0.281816	0.0453293	0	0.0527936	0.0367282	0	0	0
GGGCGGGTTCCCTACG-1	0.0255635	0	0	0	0.03714	0.0248205	0	0	0	0.365975	0	0	0.311823	0.0652599	0	0	0.0942533	0	0.0751654	0
GGGCGTCACCACGTAA-1	0.0377489	0	0	0	0.0133347	0.0308151	0	0	0	0.379857	0.0619824	0	0.403602	0.0294806	0	0	0.04318	0	0	0
GGGCTATGATCGATGG-1	0.0322016	0	0.06995	0.0329921	0.0310319	0.0251852	0	0	0	0.293073	0	0	0.414079	0	0	0.018151	0.0833361	0	0	0
GGGCTGCCTAGGGCGA-1	0.0750899	0	0	0.0942633	0	0.0332556	0	0	0	0.514621	0.0112452	0	0.1714	0.010336	0	0	0.0464285	0	0.0433603	0
GGGCTGGTTAGTCGCG-1	0	0	0	0	0.109013	0	0	0	0	0.161907	0	0	0.72908	0	0	0	0	0	0	0
GGGTACTTCATGAACT-1	0.0110452	0	0	0.0203223	0.0700291	0.0243122	0	0	0	0.293837	0	0	0.564098	0	0	0.0163563	0	0	0	0
GGGTCACCGTGACGGT-1	0.0345969	0	0	0	0.132794	0.0152129	0	0	0	0.273434	0	0	0.543961	0	0	0	0	0	0	0
GGGTCTATCGCTTTCC-1	0.0372601	0	0	0	0.0681815	0	0	0	0	0.427261	0	0	0.467298	0	0	0	0	0	0	0
GGGTGACACCTTAACT-1	0.0434442	0	0	0	0.0800665	0	0	0	0	0.31798	0.0635261	0	0.437067	0.0286266	0	0.029289	0	0	0	0
GGGTGCATATGAAAGC-1	0.0518915	0	0	0	0.0453537	0	0	0	0	0.55999	0	0.028399	0.294114	0	0	0	0.0202515	0	0	0
GGGTTAACATTTGAGT-1	0.0463367	0	0	0	0.0389874	0.0161498	0	0	0	0.211842	0.0453078	0.0182839	0.537252	0	0	0.0230417	0.0627992	0	0	0
GGGTTTAGGATAGGAT-1	0.100126	0	0	0	0	0.0509339	0	0	0	0.327399	0.138665	0.0375723	0.317865	0	0	0	0.0274389	0	0	0
GGTAAACTCTGCGCTG-1	0.0726729	0	0	0	0.139356	0	0	0	0	0.428868	0	0.0175484	0.341555	0	0	0	0	0	0	0
GGTAACCGGGAGGATA-1	0.0487481	0	0	0.010361	0.0359088	0.0133759	0	0	0	0.641311	0	0	0.250295	0	0	0	0	0	0	0
GGTACAAACATGCTAT-1	0	0	0	0	0.0121738	0.0525522	0	0	0	0.297222	0.0821383	0	0.542397	0.0135173	0	0	0	0	0	0
GGTACATCTGGGACGA-1	0	0	0	0	0.0891403	0	0	0	0	0.0967961	0	0.0255687	0.751629	0	0	0.0368657	0	0	0	0
GGTACGTTGCGGCCGG-1	0.0812272	0	0	0	0.0800385	0.0357559	0	0	0	0.802978	0	0	0	0	0	0	0	0	0	0
GGTACTAAGTGCTTTG-1	0.018328	0	0	0.0229235	0.0441347	0	0	0.0687784	0	0.283027	0	0	0.473017	0	0	0	0.0673197	0	0.0224717	0
GGTAGAAGACCGCCTG-1	0	0	0	0	0.0866091	0.033496	0	0	0	0.233415	0	0.0382008	0.565871	0	0	0	0.042408	0	0	0
GGTAGACCGTTGGGCG-1	0	0	0	0.0154658	0.0695646	0.0380516	0	0	0	0.3876	0	0.0836777	0.390554	0	0	0	0	0	0.015086	0
GGTAGTGCTCGCACCA-1	0.0277755	0	0.0251037	0	0.0639045	0.0112228	0	0	0	0.349995	0	0	0.477034	0	0	0	0.0449644	0	0	0
GGTATAGTGACACATA-1	0.050193	0	0	0.032163	0.0217242	0.0435254	0	0	0	0.231083	0.0504752	0	0.554976	0	0	0	0	0.0158606	0	0
GGTATTGCCGAGTTTA-1	0.0746094	0	0.0113594	0	0.070717	0	0	0	0	0.224673	0.0106496	0	0.534511	0	0	0.0225554	0.0240035	0	0.0269213	0
GGTCAAGACTACTTCG-1	0.0518618	0	0	0	0.0408075	0.0141168	0	0.0508629	0	0.411393	0.0252039	0	0.376502	0	0	0.0292528	0	0	0	0
GGTCAGTGGGTCCCAC-1	0	0	0	0	0.111836	0	0	0	0	0.455346	0	0	0.432817	0	0	0	0	0	0	0
GGTCGGCCAGGAGCTT-1	0	0	0	0	0.0101769	0.0144913	0	0	0	0.237866	0.0236679	0	0.652158	0	0	0.0616403	0	0	0	0
GGTCGGTCGTCCACAG-1	0.0378538	0	0	0.0370653	0.0456342	0.0245589	0	0	0	0.20458	0.0775302	0	0.572777	0	0	0	0	0	0	0
GGTCGTAAGCTCGCAC-1	0	0	0	0	0.08233	0.0120804	0	0	0	0.268891	0	0	0.636698	0	0	0	0	0	0	0
GGTCTCCAAGTAGTGC-1	0.0643329	0	0	0.0147091	0.0515263	0	0	0	0	0.381281	0	0	0.39233	0	0	0.0277032	0.0681174	0	0	0
GGTCTCCGTCCAGGTT-1	0.0391569	0	0	0.0449111	0	0	0	0	0	0.229898	0.0720051	0	0.436757	0	0	0.040377	0.03853	0.0466759	0.0516896	0
GGTCTCTGAATGGACT-1	0.104755	0	0	0	0.0120901	0	0	0.0362462	0	0.330665	0.0830707	0	0.323658	0	0	0.0203533	0.066665	0	0.0224961	0
GGTCTGAGAATCTGGA-1	0.0343535	0.0146263	0	0.0376193	0.0737195	0	0	0	0	0.316103	0.0322036	0	0.491375	0	0	0	0	0	0	0
GGTGAAGTACAGGGAT-1	0.0787643	0	0	0.0197592	0	0.0443502	0	0.101272	0	0.565572	0.0384819	0	0.0849899	0	0	0	0.0668103	0	0	0
GGTGATAAGGAGCAGT-1	0.152901	0	0	0	0	0	0	0	0	0.392592	0.150697	0	0.215066	0	0	0	0.0593583	0	0.0293856	0
GGTGCTGGTACACATT-1	0.0422809	0	0	0	0	0	0	0	0	0.311994	0.0836576	0	0.362402	0.0928574	0	0	0.106808	0	0	0
GGTGGACTGCTCTGGC-1	0.0569189	0	0	0	0.016936	0.0573705	0	0	0	0.311511	0.0733055	0	0.358846	0	0	0.024951	0.100161	0	0	0
GGTGGAGGTTGATACG-1	0.0386217	0	0	0	0.0662686	0.0445404	0	0.0107942	0	0.0787474	0	0	0.761028	0	0	0	0	0	0	0
GGTGTTGGGCGTCTTA-1	0.146971	0	0	0.0208709	0.0575444	0	0	0	0	0.486234	0	0.0471696	0.18027	0	0	0	0.0609411	0	0	0
GGTTACCACCCTCGGG-1	0	0	0	0.0382199	0	0	0	0	0	0.333033	0.10588	0.0351309	0.443364	0	0	0	0.0443723	0	0	0
GGTTACCCGACACTTT-1	0.0381924	0	0	0.039484	0.0946527	0.0798978	0	0.0543909	0	0.102025	0	0	0.591357	0	0	0	0	0	0	0
GGTTAGCTATATGTCT-1	0.0175071	0	0	0	0.056924	0.0107334	0	0	0	0.40354	0.0612273	0	0.382537	0	0	0	0.0675316	0	0	0
GGTTAGGCTTGGAGAA-1	0.034287	0	0	0	0.0460895	0	0	0	0	0.324066	0	0	0.5494	0.046158	0	0	0	0	0	0
GGTTCTACTCGTCTGA-1	0.0907169	0	0	0	0	0.0338388	0	0	0	0.236367	0.160386	0	0.37318	0.0909955	0	0.0145158	0	0	0	0
GGTTTAGCCTTTCTTG-1	0.048423	0	0	0	0.0453433	0.0359139	0	0	0	0.419965	0.0265706	0	0.380728	0	0	0	0.0430563	0	0	0
GGTTTCAATCGGTCAG-1	0.0987572	0	0	0	0.0716552	0.0394884	0	0	0	0.447317	0.0779859	0	0.264797	0	0	0	0	0	0	0
GGTTTGTGACCTGAGG-1	0	0	0	0.0438182	0.0990195	0.0275632	0	0	0	0.380541	0	0	0.42028	0	0	0	0.0287783	0	0	0
GTAACATCTAAGATAA-1	0.0592756	0	0.0431435	0	0	0.0217147	0	0	0	0.280075	0.144101	0	0.413319	0	0	0	0.0105728	0	0.0277981	0
GTAAGTAACAGTCTGG-1	0.0903672	0	0	0	0.105412	0	0	0	0	0.494695	0	0.0544481	0.154929	0	0	0	0.0291254	0	0.0710236	0
GTAAGTAGGGTATACC-1	0	0	0	0	0.0755132	0.0774089	0	0	0	0.38313	0	0	0.463948	0	0	0	0	0	0	0
GTAAGTCCACACTCTA-1	0.0321282	0	0	0.0396828	0.0712761	0.0298796	0	0.0304878	0	0.114155	0	0	0.595287	0	0	0.0656985	0	0.0214053	0	0
GTAATAAAGGGCTCCC-1	0.0776574	0	0	0	0.0631514	0	0	0	0	0.297401	0.0337101	0	0.476611	0	0	0.0514695	0	0	0	0
GTAATCTGATTCTTCG-1	0.0745607	0	0	0	0.0138857	0	0	0	0	0.476275	0.0435279	0.0192704	0.220667	0.084044	0	0	0.0228834	0	0.0448858	0
GTACACTTACCTGAAG-1	0.0569037	0	0	0	0.0253001	0	0	0.0649692	0	0.319935	0.0122904	0.0225678	0.365811	0	0	0.0571249	0.0750977	0	0	0
GTACAGAGGCAAGGGT-1	0.0375536	0	0	0	0.0887814	0	0	0	0	0.423719	0	0.0181458	0.404747	0	0	0	0.0270526	0	0	0
GTACGCTTCATTGCAC-1	0.0308542	0	0	0	0	0.0226385	0	0	0	0.328382	0.0955367	0.015861	0.418906	0	0	0	0.0732601	0	0.0145619	0
GTACGTTTGCCCGTCA-1	0.027126	0	0	0	0	0.0144338	0	0.0610004	0	0.382327	0.134376	0	0.240348	0.0536056	0	0	0.0747119	0	0.0120706	0
GTACTAAGATTTGGAG-1	0.0516131	0	0	0	0.0512337	0.0179653	0	0	0	0.515428	0	0.0260439	0.337716	0	0	0	0	0	0	0
GTACTCCCTTATCGCT-1	0.17456	0	0.0420619	0	0.122266	0	0	0	0	0.225424	0	0	0.310834	0.0447122	0	0.0208995	0.0592411	0	0	0
GTACTGGAGTTAGACC-1	0.0144755	0	0.052215	0	0	0	0	0	0	0.386139	0.15891	0	0.362673	0	0	0	0.0255869	0	0	0
GTAGAGGGAGACAAGT-1	0.0360603	0	0	0	0	0.058371	0	0	0	0.269792	0.0514825	0	0.474723	0	0	0.0853888	0.0241824	0	0	0
GTAGCCAAACATGGGA-1	0.022014	0	0	0.0110191	0.123177	0	0	0	0	0.333134	0.0182428	0	0.492413	0	0	0	0	0	0	0
GTAGCGGCTATACACT-1	0.0248357	0	0	0	0.065745	0.0238975	0	0	0	0.356997	0.0703668	0	0.430974	0	0	0	0.0271841	0	0	0
GTAGCTTCCTCTTGTT-1	0.048882	0	0	0	0	0.0344887	0	0	0.0189621	0.636714	0.0324576	0.0524304	0.0823439	0.0584456	0	0	0.035276	0	0	0
GTAGTCGCGGGAATCA-1	0	0	0	0	0.119806	0	0	0	0	0.344728	0.0390955	0	0.453676	0	0	0	0.0426945	0	0	0
GTATCAAACGTTAGCT-1	0.0653924	0	0	0.0228515	0.0469552	0	0	0	0	0.582458	0	0.0327144	0.177863	0	0	0	0.0717655	0	0	0
GTATCTCAGTCTTGAC-1	0	0	0	0	0.0318001	0.0258761	0	0	0	0.438974	0.0542726	0	0.409382	0	0	0	0.039695	0	0	0
GTATCTTTCATAACCA-1	0.065811	0	0	0.017907	0.0171276	0	0	0.0408793	0	0.200472	0.0739106	0	0.478691	0	0	0.0492978	0.055904	0	0	0
GTATGAAATTTCACTC-1	0.0695063	0	0	0	0	0	0	0	0	0.312312	0.0207385	0	0	0.35657	0	0.0564407	0.110489	0.0252321	0.0487117	0
GTATGTGGGTCTAGTT-1	0	0	0	0	0.0450546	0.0197998	0	0.0776072	0	0.274808	0.0983133	0	0.484418	0	0	0	0	0	0	0
GTATTCTGAGAAACGA-1	0.109227	0	0	0.0203644	0	0	0	0	0	0.549635	0.0984456	0	0.112089	0.0706478	0	0.0103581	0.0292337	0	0	0
GTATTTAATGGCATAA-1	0	0	0	0.0223921	0.0990133	0.0414982	0	0.0420446	0.0188738	0.221275	0	0.0249876	0.48191	0	0	0.0480057	0	0	0	0
GTCAAAGAAGTGGTGT-1	0	0	0	0	0.094396	0	0	0	0	0.178217	0	0	0.727387	0	0	0	0	0	0	0
GTCAACCAGGCCTATA-1	0.0592263	0	0	0	0.103734	0.0596482	0	0	0	0.284611	0	0	0.49278	0	0	0	0	0	0	0
GTCAAGCGGACTCGGG-1	0	0	0.0403853	0.0116457	0	0.0100778	0	0	0	0.624014	0.0791188	0	0.172279	0.0113787	0	0	0.0511007	0	0	0
GTCAGAATAGTCTATG-1	0.0129762	0	0	0	0.0896175	0	0	0	0	0.350735	0	0	0.518014	0	0	0	0.0286575	0	0	0
GTCATGCACCTCCGTT-1	0.0858004	0	0	0	0.0384106	0	0	0	0	0.23739	0.032683	0	0.561159	0	0	0	0.0445563	0	0	0
GTCATGCGCGAGGGCT-1	0	0	0	0	0.0897508	0	0	0	0	0.230676	0	0	0.679573	0	0	0	0	0	0	0
GTCATTAGAGCGAACG-1	0.0765146	0	0	0	0.0287338	0.0123412	0	0.0822275	0.0226932	0.257906	0	0.046823	0.356752	0.0303346	0	0	0.0675844	0	0.0180896	0
GTCCACGTCGCATTCG-1	0.0131991	0	0	0.0269673	0	0	0	0	0	0.215644	0.0873966	0	0.616796	0	0	0	0.0399969	0	0	0
GTCCATTACTGCTACG-1	0.0831597	0	0	0.0671557	0.0145896	0	0	0	0	0.465545	0.0323415	0.0361102	0.190947	0.0143603	0	0	0.0583343	0	0.0374558	0
GTCCCAACGTAAAGTA-1	0.0360496	0	0	0.0467903	0	0.022157	0	0.0144023	0	0.418975	0.0650222	0	0.3556	0	0	0	0.0143598	0	0.026644	0
GTCCCGCGACGTTATG-1	0	0	0	0	0.059496	0	0	0	0	0.285373	0.0813128	0.0185955	0.555222	0	0	0	0	0	0	0
GTCCGGACCTGAAATT-1	0.0559968	0	0	0	0.0871284	0	0	0	0	0.222671	0.0367843	0.0191387	0.565058	0	0	0	0.0132228	0	0	0
GTCCGGCTGAATTGCG-1	0.0244729	0	0	0	0.114419	0	0	0	0	0.326469	0.048426	0	0.486213	0	0	0	0	0	0	0
GTCCTACGAATAGTCT-1	0.0300134	0	0	0	0.0309113	0	0	0	0	0.214721	0.177568	0	0.51518	0.0316059	0	0	0	0	0	0
GTCGATAGGTGACTTT-1	0	0	0	0.0384436	0.122928	0	0	0.0365096	0	0.252819	0	0	0.507744	0	0	0.041556	0	0	0	0
GTCGCCGTTGTGTGTT-1	0.0384779	0	0.043751	0.0531502	0.0580379	0	0	0	0	0.483112	0	0.0163434	0.209134	0	0	0	0.0251992	0	0.0727944	0
GTCGCGTAACCCGTTG-1	0.0347978	0	0	0.0102061	0.0322664	0.0136707	0	0	0	0.622141	0.0537786	0.0158824	0.142056	0	0	0	0	0	0.0752005	0
GTCGGATATCTCAGAC-1	0.0169411	0	0	0	0.0742044	0.0299668	0	0.0298632	0	0.329747	0	0	0.484352	0	0	0	0.0349256	0	0	0
GTCGGGAAGCAGAAAC-1	0	0	0	0	0	0.242764	0	0	0	0.558898	0	0	0.198338	0	0	0	0	0	0	0
GTCGTACCATCTCGGG-1	0	0	0	0.0264339	0.136799	0	0	0	0	0.112653	0	0	0.602066	0.0845515	0	0	0.0374958	0	0	0
GTCGTTATTCGCTTAT-1	0.0308138	0	0	0	0.0426955	0	0	0	0	0.342091	0.0427104	0	0.433067	0	0	0.0413858	0.0672369	0	0	0
GTCTATCTGAGTTTCT-1	0.0427857	0	0	0.0391967	0	0.0456276	0	0	0	0.34535	0.0758826	0	0.376243	0	0	0	0.0455137	0	0.0294006	0
GTCTATTGCATGCTCG-1	0.0450952	0	0	0.0179271	0.127195	0	0	0	0	0.601722	0	0.0209885	0.187072	0	0	0	0	0	0	0
GTCTATTGGTTCCGGT-1	0.0423589	0	0	0.0241502	0	0.0371333	0	0	0	0.270542	0.0581364	0	0.512131	0	0	0.0223976	0.0331503	0	0	0
GTCTGGGCGGTCGAGA-1	0.0899465	0	0	0	0.0588774	0.0117107	0	0	0	0.525993	0.0186261	0.0105633	0.142794	0	0	0	0.0645628	0	0.0769272	0
GTCTTGAGGAGCAGTG-1	0.0105105	0	0	0	0.0768337	0.0972178	0	0	0	0.218746	0.0113297	0	0.535505	0	0	0.010455	0.0394024	0	0	0
GTCTTGTAGCTATTCA-1	0.0464203	0	0	0	0.0455914	0	0	0	0	0.442049	0.049519	0	0.360102	0	0	0.0563186	0	0	0	0
GTGAACTCCCATTCGA-1	0.0637005	0	0.0305515	0	0.0657248	0	0	0	0	0.400032	0	0.0448106	0.281227	0	0	0.0516965	0.0495985	0.0126591	0	0
GTGACCGCACACTACG-1	0.0337709	0	0	0	0.0330009	0.0344743	0	0	0	0.523873	0.0807813	0	0.232605	0	0	0	0.0614949	0	0	0
GTGACGAGGGTGACCC-1	0.0398064	0	0	0	0.0351053	0.0235934	0	0	0	0.445414	0.0534453	0	0.402636	0	0	0	0	0	0	0
GTGACTTCAGTAGTGC-1	0	0	0	0	0.063217	0.0134071	0	0	0	0.398451	0	0.0158171	0.451611	0	0	0.0353048	0.0221928	0	0	0
GTGAGCGTGCTGCACT-1	0.0128211	0	0	0	0.0948871	0.0948505	0	0	0	0.333138	0	0.0279807	0.387334	0	0	0	0.0489888	0	0	0
GTGAGGACACTTAAGG-1	0.0302899	0	0	0	0.0532953	0	0	0	0	0.408004	0.0526026	0	0.342813	0.0153962	0	0.0111061	0.086493	0	0	0
GTGAGTGGTACAACGC-1	0.0282767	0	0	0.0419455	0.0410289	0	0	0	0	0.346945	0.0421542	0	0.479498	0	0	0	0.0201514	0	0	0
GTGATCACTAACGCCT-1	0.172334	0	0.0172225	0.020592	0	0	0	0	0	0.594668	0.0382931	0.0154095	0.0393677	0	0	0	0.0828981	0	0.0192149	0
GTGATCATAGATCTGC-1	0.0362555	0	0	0	0	0	0	0	0	0.222031	0.390392	0	0.351321	0	0	0	0	0	0	0
GTGATTCGCCGCTCAA-1	0.125759	0	0	0	0.0241917	0	0	0.0348722	0	0.571523	0	0	0.0686301	0.0696285	0	0	0.105396	0	0	0
GTGCAGCGTAGAGTAG-1	0	0	0	0	0.0902976	0	0	0	0	0.287192	0	0	0.622511	0	0	0	0	0	0	0
GTGCCATCACACGGTG-1	0	0	0	0	0.15197	0	0	0	0	0.451333	0	0	0.268223	0.0514866	0	0.0164463	0.0605409	0	0	0
GTGCCCGTTCGGATTC-1	0.0473103	0	0	0.0127157	0.0571025	0	0	0	0	0.486918	0.0331611	0.0303146	0.301687	0	0	0	0	0	0.0307912	0
GTGCCGCTTCAAAGGT-1	0.0370779	0	0	0	0.0110583	0	0	0.0163859	0	0.459487	0	0	0.0374617	0.131207	0	0.0275621	0.166931	0	0.11283	0
GTGCGAAATCGAACAC-1	0.0629569	0	0	0.0585857	0.0147025	0	0	0.0409944	0	0.606806	0.0144192	0.0183262	0.0640277	0	0	0	0.0897788	0.0165281	0.0128748	0
GTGCGACAGGGAGTGT-1	0.0620268	0	0	0	0	0	0	0	0	0.348996	0.0651093	0	0.453419	0	0	0.0704488	0	0	0	0
GTGCGTGTATATGAGC-1	0	0	0	0	0.0449795	0.0751571	0	0	0	0.702827	0.0476159	0.0654176	0.0339192	0	0	0	0.0300839	0	0	0
GTGCTCAAGTACTGTC-1	0.037279	0	0	0.0675161	0	0.033296	0	0	0	0.311055	0.0600297	0	0.433943	0	0	0	0.0154918	0	0.0413902	0
GTGCTTACATCAGCGC-1	0.0122693	0	0	0	0.0765278	0.082552	0	0	0.0118586	0.321729	0.0438754	0	0.435285	0	0	0	0.0159032	0	0	0
GTGGACCAACCCGATT-1	0.0429319	0	0	0	0.0264181	0	0	0	0	0.423642	0.0544636	0	0.325938	0.020785	0	0	0.0946172	0	0.0112036	0
GTGGACGCATTTGTCC-1	0.0336478	0	0	0	0	0.0278948	0	0	0	0.255255	0.0961311	0	0.51271	0	0	0.0196974	0.0546639	0	0	0
GTGGAGCATGTCGGCC-1	0.0217334	0	0	0	0.0464647	0	0	0	0	0.507928	0	0	0.359424	0	0	0	0.06445	0	0	0
GTGGAGTCGGCGGTTG-1	0.0745498	0	0	0	0.0290896	0	0	0	0	0.62664	0.0168048	0	0	0.193387	0	0	0.0410694	0	0.0184595	0
GTGGCAAACAGCGGCA-1	0.0936619	0	0	0	0	0	0	0.026445	0	0.410287	0.0457158	0	0.144361	0.118382	0	0.06428	0.0849962	0	0.0118711	0
GTGGCGGTCCCAGCGT-1	0.0670996	0	0	0	0.0663889	0	0	0	0	0.240141	0	0	0.530527	0	0	0.0958435	0	0	0	0
GTGGGAAGACTGAATC-1	0.145126	0	0	0	0	0	0	0	0	0.14759	0.131219	0	0.576064	0	0	0	0	0	0	0
GTGGGCTTAGACACAC-1	0	0	0	0	0.0778	0	0	0	0	0.225197	0	0	0.678935	0	0	0.0180683	0	0	0	0
GTGGTATAGTCTGCCG-1	0.0337544	0	0	0	0	0.0251934	0	0	0	0.377138	0.170467	0	0.332498	0	0	0	0.0609497	0	0	0
GTGGTGATGGTTTGTG-1	0	0	0	0	0.186603	0	0	0.0402699	0	0.130281	0	0.0150696	0.627777	0	0	0	0	0	0	0
GTGGTGGCCAAGTGAA-1	0.0368932	0	0	0	0.0582532	0	0	0	0	0.363564	0.0277123	0	0.451069	0	0	0	0.0625087	0	0	0
GTGGTTACTTCTTTCG-1	0.0682763	0	0	0	0.120271	0	0	0	0	0.356416	0.023301	0	0.404314	0	0	0.0126145	0.0148072	0	0	0
GTGGTTTCCGCCTTTC-1	0	0	0	0.0205285	0.0295202	0.0163505	0	0	0	0.37937	0.0417963	0.0149825	0.451012	0.0102474	0	0	0.0361923	0	0	0
GTGTACGAACCGTTCC-1	0.0193626	0	0	0.0159149	0.0751484	0	0	0.0234285	0	0.115312	0.0287907	0	0.656053	0	0	0.0226975	0.0432932	0	0	0
GTGTCGTATAGCGTTC-1	0	0	0	0.0318054	0.0388348	0	0	0	0	0.420033	0	0.0147973	0.404728	0	0	0	0.0608742	0	0.0289277	0
GTGTGAATAACTTAGG-1	0.0579495	0	0	0	0.0854472	0	0	0	0	0.439951	0.0343418	0	0.382311	0	0	0	0	0	0	0
GTGTTACTATGCGTCC-1	0.0377812	0	0	0	0.0107939	0	0	0	0	0.45855	0.14285	0	0.291653	0	0	0	0.0469847	0	0.0113869	0
GTTAAAGTAGGACTGG-1	0	0	0	0	0.104084	0.0509343	0	0	0	0.266995	0.0799804	0	0.445398	0	0	0.0323732	0.020235	0	0	0
GTTAACATCACTTAAA-1	0.0509597	0	0	0.0563816	0.0470479	0	0	0	0	0.349814	0.0284496	0.0285819	0.376567	0	0	0	0.0621982	0	0	0
GTTAACTATGTTGTCA-1	0	0	0	0	0.101634	0	0	0.0467972	0	0.408907	0	0	0.384438	0	0	0	0.0334853	0.0247392	0	0
GTTAAGTTAGAGTGGG-1	0.101989	0	0.0114959	0	0.0587508	0	0	0	0	0.186797	0	0.0140396	0.59532	0	0	0	0	0.0316082	0	0
GTTACAATTGGTGACG-1	0.0266685	0	0	0.0200383	0.0540791	0	0	0	0	0.358461	0	0	0.422919	0	0	0.082054	0.0357799	0	0	0
GTTACCTACAACTTGC-1	0.0494301	0	0	0	0.037066	0	0	0	0	0.33338	0.0420496	0.0379812	0.408096	0	0	0	0.0798535	0	0.0121435	0
GTTACTTTGGGCCTAG-1	0.100194	0	0.0175788	0	0.0658953	0	0	0	0	0.287023	0	0.0269127	0.45574	0	0	0.0168042	0.0298517	0	0	0
GTTAGCCGTAAATCAA-1	0.0361615	0	0	0	0.0617079	0	0	0	0	0.472886	0.029546	0	0.345569	0	0	0	0.0541298	0	0	0
GTTATAATACGGTGAA-1	0.041768	0	0	0	0.0378159	0	0	0	0	0.469999	0.065357	0.0174133	0.367647	0	0	0	0	0	0	0
GTTATATTATCTCCCT-1	0.0550462	0	0	0.0307355	0	0	0	0	0	0.334081	0.102298	0	0.397507	0	0	0.0313936	0.0309938	0	0.0179446	0
GTTCACAGGAGTCTAG-1	0.0137889	0	0	0	0.0769556	0.0191454	0	0	0	0.265735	0	0	0.624376	0	0	0	0	0	0	0
GTTCATCGTTTGGCTG-1	0.0670087	0	0	0	0.1007	0	0	0	0	0.499614	0.031843	0.0192783	0.205223	0	0	0.032867	0.0434667	0	0	0
GTTCCCGTAAACATAT-1	0	0	0	0	0.12397	0.0241551	0	0	0	0.282661	0	0	0.545828	0	0	0.0233861	0	0	0	0
GTTCGCCATAAGTGCC-1	0.0515937	0	0	0	0	0.0153187	0	0	0	0.40086	0.0563761	0	0.413467	0	0	0	0.0623845	0	0	0
GTTCGCTGAGACGTCT-1	0.106358	0	0	0	0.0654417	0.0175594	0	0	0	0.40609	0.0228113	0	0.38174	0	0	0	0	0	0	0
GTTCGGAGCACTCAAC-1	0.0375496	0	0	0.0131632	0.0398277	0.0100857	0	0.0356007	0	0.134853	0	0	0.691693	0	0	0.0372278	0	0	0	0
GTTCGGATCGGGAACA-1	0.0815901	0	0	0	0.0887279	0.0117749	0	0	0	0.406994	0	0	0.410913	0	0	0	0	0	0	0
GTTCGGGCGTACCATT-1	0.0786359	0	0	0	0.0574398	0	0	0	0	0.451672	0.010343	0	0.356242	0.0215777	0	0	0.0240893	0	0	0
GTTCGTCTAAAGAACT-1	0.0566937	0	0	0.0249837	0.0257086	0	0	0	0	0.188403	0.138596	0	0.565615	0	0	0	0	0	0	0
GTTGAACCGGTTCCAT-1	0.0496784	0	0	0	0.0268416	0	0	0.0264017	0	0.423888	0.0212649	0	0.330391	0	0	0.0196346	0.1019	0	0	0
GTTGAGTCCCGCCGGT-1	0.0576967	0	0	0.0603112	0.0938917	0.0284397	0	0	0	0.334023	0	0	0.362585	0	0	0	0.0630526	0	0	0
GTTGCAGTCGACAACA-1	0	0	0	0	0.118513	0	0	0	0	0.322123	0.0281275	0	0.482987	0	0	0.04825	0	0	0	0
GTTGCGCTAACATTAC-1	0	0	0	0	0.081079	0.0407632	0	0.0170225	0	0.378016	0	0	0.404437	0.042993	0	0	0.0356887	0	0	0
GTTGCGGACGGTCAGG-1	0	0	0	0.0148068	0.134317	0	0	0	0	0.236681	0	0	0.601272	0	0	0.0129233	0	0	0	0
GTTGGATTGAGAACAC-1	0.0894607	0	0.0872125	0	0.021581	0.0461269	0	0	0	0.511008	0.0266344	0	0.128345	0	0	0	0.0621196	0.0275115	0	0
GTTGGATTTGCGTTGG-1	0	0	0	0	0.0858071	0	0	0	0	0.356479	0	0.0266742	0.467617	0	0	0	0.0634234	0	0	0
GTTGGTCATGCTATCC-1	0.0136994	0	0	0	0.0963713	0.019997	0	0	0	0.305753	0	0	0.549807	0	0	0.014372	0	0	0	0
GTTGTTGCAAGATGGC-1	0	0	0	0	0.089802	0.0102701	0	0	0.0689991	0.17896	0	0	0.651969	0	0	0	0	0	0	0
GTTTACGTTCCATCTG-1	0.0174671	0	0	0	0.084658	0	0	0	0	0.307299	0	0	0.418018	0.0982041	0	0.0432043	0.0311496	0	0	0
GTTTCAAACGAGTTGT-1	0	0	0	0	0.0327178	0.0239857	0	0	0	0.354131	0.0593796	0.0157144	0.464349	0.015736	0	0	0.0339872	0	0	0
GTTTCATATCGTCGCT-1	0.0795704	0	0	0.013514	0	0	0	0	0	0.438577	0.0375632	0	0.377201	0	0	0.0535743	0	0	0	0
GTTTCTGCAGTCTCCC-1	0	0	0	0	0	0	0	0	0	0.289266	0.135718	0.0426451	0.420634	0	0	0.017494	0.0942432	0	0	0
GTTTGACCAAATCCTA-1	0	0	0	0	0.026784	0	0	0	0	0.189505	0.0929988	0.0313906	0.641501	0	0	0.0178203	0	0	0	0
GTTTGGCCCAAGTTAT-1	0.0183678	0	0	0	0.0120103	0	0	0	0	0.39239	0.107091	0.0458522	0.32046	0.0105176	0	0	0.0933115	0	0	0
GTTTGGGCTTGTGAGC-1	0.0909016	0	0	0	0.0744731	0.0134589	0	0	0	0.405852	0	0	0.284456	0	0	0	0.130858	0	0	0
GTTTGGGTTTCGCCCG-1	0.0150664	0	0	0	0.1272	0.0332718	0	0	0	0.309124	0.0256193	0	0.489718	0	0	0	0	0	0	0
GTTTGGTAGGGTCAAC-1	0.0897197	0	0	0.0298219	0.0667616	0	0	0	0	0.304598	0.0302397	0	0.478859	0	0	0	0	0	0	0
TAAACCCAGGAGGGCA-1	0.0510851	0	0	0.13153	0.047388	0.0133375	0	0	0	0.535745	0	0	0.0580142	0.0451675	0	0	0.0353262	0	0.0824069	0
TAAAGACAACCCTTTA-1	0.0713025	0	0	0	0	0.0493638	0	0	0	0.414377	0.0433767	0	0.280212	0.0232632	0	0	0.068008	0	0.0500962	0
TAACATACAATGTGGG-1	0.0291065	0	0	0	0.12652	0	0	0	0	0.279153	0	0	0.485482	0	0	0	0.0797386	0	0	0
TAACATACACGCGATC-1	0.0586294	0	0	0	0	0	0	0	0	0.24575	0.214969	0	0.465669	0	0	0	0.0149831	0	0	0
TAACCTACCGTCCGAG-1	0.0360088	0	0	0	0	0.0147388	0	0	0	0.624852	0.0588584	0.0302998	0.145405	0	0	0	0.0425195	0	0.047318	0
TAACCTAGGGAGTCCA-1	0.0324009	0	0	0.017701	0	0.0302261	0	0	0	0.166692	0.102152	0	0.558503	0.0307082	0	0	0.050864	0.0107523	0	0
TAACTCATCCGCGCGG-1	0.123503	0	0	0	0	0.0204609	0	0	0	0.377737	0	0	0.21578	0.228947	0	0	0.0335733	0	0	0
TAAGCAGGCGACACGC-1	0.025033	0	0	0	0.0719485	0	0	0	0	0.12415	0	0	0.720941	0	0	0.0579284	0	0	0	0
TAAGGCATAACATCAA-1	0	0	0	0.010561	0	0.0170377	0	0	0	0.130897	0.178064	0	0.638865	0	0	0	0	0	0.024575	0
TAAGGCTGAATCCCTC-1	0.0872761	0	0	0	0.0183045	0	0	0	0	0.415434	0.0981266	0.0311342	0.305945	0.0131612	0	0	0.0306181	0	0	0
TAAGGGCCTGTCCGAT-1	0.0299021	0	0	0	0.0949532	0	0	0	0	0.364193	0	0	0.492203	0	0	0	0.0187485	0	0	0
TAAGGGCTGGGAGAGG-1	0	0	0	0	0.123944	0	0	0	0	0.284572	0	0	0.574223	0	0	0	0.0172599	0	0	0
TAAGTAACATCTTGAC-1	0.0371531	0	0	0	0	0.016547	0	0	0	0.452017	0	0	0.135843	0.20367	0	0	0.129527	0.0252427	0	0
TAAGTCGCCGAGTATC-1	0.0812381	0	0	0.0128766	0.0485003	0	0	0	0	0.377933	0.0951796	0	0.262649	0.0296411	0	0	0.0715828	0	0.0203999	0
TAAGTTGCGACGTAGG-1	0.0189672	0	0	0	0	0	0	0	0	0.441723	0	0.0313008	0.242043	0.0861197	0	0	0.136752	0	0.0430942	0
TAATAGAACAGAGTTA-1	0.0932617	0	0	0.0270612	0.0354098	0	0	0	0	0.357938	0.0472577	0	0.149879	0.121339	0	0	0.0629625	0	0.104891	0
TAATCAACCAAATGGG-1	0.0395077	0	0	0.0279162	0.0747084	0	0	0.0560116	0	0.300365	0	0.0112804	0.409435	0	0	0	0	0	0.0807758	0
TAATTACGTCAGTAGA-1	0.0249771	0	0	0	0	0.019186	0	0	0	0.297869	0.127826	0	0.397472	0.0425356	0	0	0.0377009	0.0109013	0.0415324	0
TAATTAGGACATCCGT-1	0.0605094	0	0	0	0.0602003	0	0	0	0	0.408156	0.0183537	0.021356	0.325038	0.0332508	0	0.0503615	0.022774	0	0	0
TAATTCCAATGCTTCA-1	0.0137165	0	0	0.0186803	0.0839989	0.0119734	0	0	0.0155111	0.180931	0	0	0.65018	0	0	0.0250096	0	0	0	0
TACAACGCACAACTCA-1	0.0411054	0	0	0	0.0687698	0	0	0	0	0.340441	0.0250719	0.0291354	0.38691	0.0287448	0	0	0.079822	0	0	0
TACAAGTCTCGTGCAT-1	0.0278033	0	0	0.0424092	0.0451576	0	0	0	0	0.361034	0	0	0.37714	0.0395422	0	0.0196466	0.0205309	0	0.0667368	0
TACAGAAACGGTGGGC-1	0	0	0	0	0.0710624	0.086953	0	0	0	0.225695	0	0	0.61629	0	0	0	0	0	0	0
TACATAGGCATACACC-1	0.0320803	0	0	0	0	0.0157828	0	0	0	0.243088	0.107836	0	0.505018	0.0353834	0	0	0.060812	0	0	0
TACATCCCTATCCCTG-1	0	0	0	0.0130386	0.0671684	0	0	0	0	0.291686	0.0246072	0	0.419032	0	0	0.042122	0.0911428	0	0.0512027	0
TACATGCCGGAATTGT-1	0.0207208	0	0	0.0135982	0.135774	0	0	0	0	0.21371	0	0.0205316	0.5733	0	0	0.0223651	0	0	0	0
TACATTTCTAACGTGC-1	0.0190152	0	0.0442476	0	0.0117828	0	0	0	0	0.363189	0.0545219	0	0.385108	0	0	0	0.122136	0	0	0
TACCAAATAGCCCAGA-1	0.0385899	0	0	0.0369024	0.0690265	0.0224189	0	0	0	0.208613	0	0	0.597704	0	0	0	0.0267447	0	0	0
TACCAATAAAGTACCA-1	0.0282514	0	0	0.0139453	0	0.0441614	0	0	0	0.253152	0.0839788	0.0197207	0.520545	0	0	0	0.0362455	0	0	0
TACCAGAAGTAGGTTC-1	0.0961952	0	0	0.0167668	0.0371759	0.0252767	0	0	0	0.397948	0.0670459	0	0.29348	0.0452142	0	0	0	0	0.020897	0
TACCATGTATTGATTT-1	0.0160707	0	0	0	0	0	0	0.0693786	0	0.191715	0.0760275	0.0112134	0.547058	0	0	0	0.0885364	0	0	0
TACCGCGGACTTGCAG-1	0.0725842	0	0	0	0	0	0	0	0	0.332028	0.0912653	0	0.451286	0	0	0	0.0528368	0	0	0
TACCGGCTCACTGCCC-1	0.0161311	0	0	0.0217699	0.111664	0	0	0	0	0.325966	0.0491932	0	0.400264	0	0	0	0.0750119	0	0	0
TACCGGTCGTTTCCAT-1	0.0553894	0	0	0.0102174	0.0267418	0.0491976	0	0	0	0.386144	0.0548769	0	0.305919	0	0	0.0106664	0.0671027	0	0.0337444	0
TACCGTAGGTTAACTA-1	0.0870378	0	0	0	0.0669639	0	0	0	0	0.0646805	0	0	0.781318	0	0	0	0	0	0	0
TACCGTGCCTCGGACC-1	0.087272	0	0	0	0.0596025	0.0167986	0	0	0	0.435076	0	0	0.261094	0	0	0	0.0826648	0	0.0574924	0
TACCTACTCCCAGTAT-1	0.0559753	0	0	0	0.0609409	0.0130587	0	0.0439606	0	0.391769	0.0110654	0	0.325587	0.0171667	0	0	0.0804766	0	0	0
TACCTCAGTTGTCTGT-1	0.0236198	0	0	0	0	0.0588914	0	0	0	0.177517	0.0668607	0.0398578	0.571665	0	0	0	0.0615885	0	0	0
TACCTTAAGATTTCCC-1	0.0688462	0	0	0.0172733	0.0452852	0.0106351	0	0	0	0.217103	0.0293933	0	0.528283	0	0	0.0214419	0.061739	0	0	0
TACGAACACGACTTCA-1	0.0250579	0	0	0	0.0555109	0.0298522	0	0.0269726	0	0.219204	0.0237589	0.0134608	0.576526	0	0	0	0.0296568	0	0	0
TACGACGCTTGCTGCG-1	0.031517	0	0	0	0.0669803	0.0229344	0	0	0	0.22667	0.0292305	0	0.549072	0	0	0.0127065	0.041073	0	0.0198157	0
TACGACTGCCTCTTAG-1	0	0	0	0.0164777	0.0778946	0	0	0	0	0.293591	0.0667098	0	0.446875	0.0229217	0	0	0.07553	0	0	0
TACGAGAACTTCACGT-1	0	0	0	0	0.0138771	0	0	0	0	0.372058	0.0651431	0.0311321	0.382609	0.0162547	0	0	0.118926	0	0	0
TACGATGTTGATCATC-1	0.0504925	0	0	0.0272184	0.0380987	0	0	0.0244253	0.0192959	0.236197	0.0138101	0	0.533968	0	0	0.028046	0.0284472	0	0	0
TACGCAGTTCTTTCCT-1	0.0720989	0	0	0	0.0719872	0	0	0	0	0.350229	0.0328357	0	0.353169	0.0280344	0	0.0247903	0.0668547	0	0	0
TACGCCATATTCTAAT-1	0.0664844	0	0	0	0.018643	0	0	0	0	0.61605	0.0518163	0.0275752	0.110761	0.0426005	0	0	0.06607	0	0	0
TACGCCGAGGGTACCC-1	0.122758	0	0.0704645	0	0.0113494	0.0590352	0	0	0	0.276508	0.0772129	0	0.266513	0.049578	0	0.0244336	0.0163455	0	0.0258014	0
TACGCCGCCTCAGAAG-1	0	0	0	0.0368195	0.0961118	0.0124031	0	0.0419903	0.0142401	0.102787	0	0	0.695648	0	0	0	0	0	0	0
TACGCCTCCATTCCGA-1	0.0382332	0	0	0.0235548	0.123808	0	0	0	0	0.19243	0	0.0544063	0.534283	0	0	0.0151773	0.0181062	0	0	0
TACGCTATAGAAACCT-1	0.094065	0	0	0	0	0.0143141	0	0	0	0.478422	0.0975567	0.0235689	0.235797	0	0	0	0.0562762	0	0	0
TACGCTCGGTATTGGA-1	0.049514	0	0	0	0	0	0	0	0	0.230027	0.0473737	0	0.607331	0	0	0.065754	0	0	0	0
TACGGCATGGACGCTA-1	0.0464848	0	0	0	0.0606818	0	0	0	0	0.178672	0	0	0.703252	0	0	0	0.0109093	0	0	0
TACGTAAAGCGGAGTG-1	0	0	0.0210081	0	0	0.033645	0	0	0	0.350847	0.0385981	0	0.483433	0	0	0	0.0724686	0	0	0
TACGTGCAAGGTTCCT-1	0	0	0	0	0.08303	0.041888	0	0.0732526	0	0.195059	0	0	0.57467	0	0	0.0321004	0	0	0	0
TACGTTTACCGGCAAT-1	0	0	0	0	0.0337603	0.0209684	0	0	0	0.227056	0.0533082	0	0.548884	0.0338286	0	0.0271993	0.0549956	0	0	0
TACTATGGTTCCTCAG-1	0.0286525	0	0	0.0101851	0	0	0	0	0	0.152328	0.199503	0	0.609331	0	0	0	0	0	0	0
TACTCGGCACGCCGGG-1	0	0	0	0	0.0378917	0.0669635	0	0	0	0.243485	0	0	0.638871	0	0	0	0.0127885	0	0	0
TACTCTTACTTTACTG-1	0.0920537	0	0	0	0.0196292	0	0	0	0	0.422069	0.0459977	0.0107579	0.329203	0	0	0	0.0802892	0	0	0
TACTCTTTCGTCTTCA-1	0.0348724	0	0	0	0	0.0171429	0	0	0	0.113424	0.263836	0	0.545933	0	0	0	0	0	0.0247923	0
TACTGAACAGATTTAG-1	0.0814129	0	0	0.0531648	0.0481268	0	0	0	0	0.538646	0	0	0.119227	0.042212	0	0	0.0578146	0	0.0593963	0
TACTGGACAGCTCGGC-1	0	0	0	0	0	0	0	0	0	0.286101	0.0903268	0	0.603163	0.0204092	0	0	0	0	0	0
TACTGTTTCTCTGGTA-1	0.0484804	0	0	0.0135442	0.060502	0	0	0.0162654	0	0.141329	0	0	0.684263	0	0	0.0356158	0	0	0	0
TACTTAAACATGTACA-1	0.0714046	0	0	0	0.0121508	0.0541088	0	0	0	0.31675	0.0558582	0	0.478701	0	0	0	0.0110264	0	0	0
TACTTGTTAGTAGTCC-1	0.0400254	0	0	0.0208401	0.0286164	0.0437497	0	0	0	0.234341	0.0695218	0	0.384849	0.038146	0	0.0284006	0.0464386	0	0.0650711	0
TACTTTACTGAGCCGG-1	0.0177445	0	0	0	0.062686	0.0191243	0	0.0384571	0	0.157868	0.103286	0	0.534188	0.0107721	0	0	0.0558742	0	0	0
TACTTTCCGCACGCCA-1	0.0130041	0	0	0	0.0198334	0	0	0.0461018	0	0.217203	0.100238	0	0.60362	0	0	0	0	0	0	0
TAGAAAGGTGGCGCTA-1	0.0476985	0	0	0.0409954	0.054676	0	0	0	0	0.58463	0	0.0580525	0.179215	0	0	0	0.0347322	0	0	0
TAGAATAGCCGATGAA-1	0.0484176	0	0	0	0.0136475	0	0	0	0	0.120257	0.17637	0	0.574518	0.0110331	0	0	0.0557562	0	0	0
TAGACGCCCGTACCGG-1	0.151561	0	0	0	0.029701	0	0	0	0	0.492565	0.0341647	0	0.127279	0.0604374	0	0.0330346	0.071258	0	0	0
TAGACTACCTAGCGTT-1	0.077826	0	0	0	0.0267527	0	0	0	0	0.286492	0.145354	0	0.413921	0	0	0.0138965	0.0235162	0	0.012241	0
TAGAGATCATGCAACT-1	0.069467	0	0	0.113731	0.0319404	0	0	0	0	0.497506	0	0	0.141071	0.0427667	0	0	0.0190401	0	0.0844781	0
TAGAGGTTCTACTTGT-1	0.0601513	0	0	0.0168626	0.0311267	0.0312237	0	0	0	0.415039	0.0317881	0	0.304863	0	0	0	0.0596897	0	0.0492564	0
TAGAGTCTAAGCGAAC-1	0.0482301	0	0	0	0	0	0	0.0127618	0	0.221318	0.19436	0	0.50771	0	0	0	0.0156197	0	0	0
TAGATATGGACTGGAA-1	0.0493755	0	0	0	0.0725936	0	0	0	0	0.408854	0.101303	0	0.317348	0	0	0	0.0505258	0	0	0
TAGATGGTTCCTTACT-1	0.024151	0	0	0.0317513	0.0634678	0.0187574	0	0	0	0.157124	0.0460614	0	0.583139	0	0	0	0.0755481	0	0	0
TAGATTCCTGGTTATT-1	0.108307	0	0	0	0.0916485	0	0	0	0	0.320157	0	0	0.315182	0	0	0	0.164705	0	0	0
TAGCCATTTCAAAGTC-1	0.0826199	0	0	0	0.0475708	0	0	0	0	0.350411	0.0422195	0	0.379049	0	0	0	0.0728846	0	0.0252453	0
TAGCCGGCGGTCAGCG-1	0	0	0	0	0.105474	0	0	0.1293	0	0.303103	0.0328436	0	0.411944	0	0	0.0173354	0	0	0	0
TAGCGTCCCTCGATTG-1	0.0638592	0	0	0	0	0	0	0.029407	0	0.343635	0.0624728	0.0282299	0.417034	0	0	0.0385811	0.0167811	0	0	0
TAGCGTCCGGTGTGGT-1	0.158597	0	0	0.0372016	0.0939383	0	0	0	0	0.259158	0.0231234	0	0.286756	0	0	0	0	0	0.141225	0
TAGCGTTGGGTCTTAC-1	0.0576274	0	0	0	0.123848	0	0	0	0	0.423999	0	0	0.297128	0.0602935	0	0	0.0371054	0	0	0
TAGCTAAGTCCGGGAG-1	0.0785363	0	0	0	0.0291873	0.0218313	0	0	0	0.213644	0	0	0.593677	0	0	0.0299303	0.0331937	0	0	0
TAGCTAGAAGGCATGA-1	0	0	0	0.0447572	0.0176495	0.0346616	0	0	0	0.6775	0	0.0157228	0.0959301	0	0	0	0.113779	0	0	0
TAGCTAGTGATGATGG-1	0	0	0	0	0.0375086	0	0	0	0	0.0820119	0	0	0.88048	0	0	0	0	0	0	0
TAGCTCGCCTGATAAC-1	0.0550184	0	0.0208158	0	0.0116237	0.0319393	0	0	0	0.307106	0.0786436	0	0.339816	0.104984	0	0	0.0500535	0	0	0
TAGGCCTATATAGTCT-1	0	0	0	0.0231896	0.0491314	0	0	0	0	0.475399	0.0744583	0.0266208	0.332784	0	0	0	0.0184158	0	0	0
TAGGGAGCTTGGGATG-1	0.0109428	0	0	0	0	0	0	0	0.0308747	0.405438	0.115271	0	0.368547	0.0346572	0	0	0.0342694	0	0	0
TAGGTCGCCGGAACTG-1	0.0530473	0	0	0	0	0.0724002	0	0	0	0.693069	0.0161519	0.0584885	0.0296653	0	0	0	0.077178	0	0	0
TAGGTGAGCCCTACTC-1	0.0655812	0	0	0	0.0386347	0.0312477	0	0	0	0.185702	0.0548451	0	0.546274	0.0217417	0	0.0402022	0.015771	0	0	0
TAGGTGCTCGCCTAGC-1	0.0197534	0	0	0	0.0289198	0	0	0	0	0.46225	0.0489817	0	0.440095	0	0	0	0	0	0	0
TAGGTTCGAGTTCGTC-1	0.0324948	0	0	0	0	0	0	0.0201284	0	0.478082	0.0860878	0	0.383207	0	0	0	0	0	0	0
TAGTCCGCAGAGAATG-1	0.0838662	0	0	0.0275033	0.0867219	0	0	0	0	0.328306	0.0177265	0	0.429424	0.0264524	0	0	0	0	0	0
TAGTCGATCACGGGTT-1	0.159	0	0	0	0.0116446	0.0766914	0	0	0	0.459777	0.0147096	0	0.0376228	0.0930619	0	0	0.147493	0	0	0
TAGTCTAACAACGAGA-1	0.104949	0	0	0	0.0727425	0	0	0	0	0.360277	0	0	0.228841	0.153676	0	0.0267475	0.0254261	0	0.0273412	0
TAGTCTTTCCGAATTG-1	0	0	0	0.0145041	0.0236548	0	0	0	0	0.314499	0.094885	0	0.465415	0	0	0.0615547	0.0254872	0	0	0
TAGTGCCCTCCAGAGT-1	0	0	0	0	0.0439666	0	0	0	0	0.275826	0.0414862	0.0177802	0.578248	0	0	0.0309135	0.0117797	0	0	0
TATACACAGACGCCTT-1	0.0381107	0	0	0	0.0217477	0	0	0	0	0.435196	0.0611492	0	0.327081	0	0	0	0.0662417	0	0.0504736	0
TATACCGAGTGCCACA-1	0.0329255	0	0	0.032886	0.106047	0	0	0.0184125	0	0.153332	0.0507732	0.0154333	0.59019	0	0	0	0	0	0	0
TATAGATGGTCGCAGT-1	0.0216545	0	0	0	0.11177	0	0	0	0	0.376942	0.0355673	0	0.427229	0	0	0	0.0268369	0	0	0
TATAGGGTACTCATGA-1	0.0386467	0	0	0	0.0764353	0.0252846	0	0	0	0.0280589	0.0477101	0	0.783864	0	0	0	0	0	0	0
TATATCCCTGGGAGGA-1	0.0462608	0	0	0	0	0	0	0	0	0.57507	0.0573239	0.0135139	0.176065	0	0	0	0.0636981	0	0.0680689	0
TATCCAATTGGTTATC-1	0.0624603	0	0	0	0.0867329	0	0	0	0	0.231107	0.0305781	0	0.516975	0	0	0	0.0721466	0	0	0
TATCCGCACCGTCGGG-1	0.0627133	0	0	0	0	0	0	0	0	0.178281	0.099412	0	0.659594	0	0	0	0	0	0	0
TATCTACAGAGGTAAT-1	0.0718281	0	0	0	0.0434696	0	0	0	0	0.399329	0	0	0.199836	0.151203	0	0.0161321	0.0898966	0	0.0283057	0
TATCTACCACAGCGGG-1	0.119256	0	0	0	0.0545476	0	0	0	0	0.194298	0.0712687	0	0.496894	0	0	0	0.0637352	0	0	0
TATGATCTTCTCTTTA-1	0.0491618	0	0	0.025457	0.0293701	0.0294863	0	0.0428058	0	0.26163	0.0574866	0	0.480264	0	0	0	0.0243382	0	0	0
TATGGATGTGCTACGC-1	0.0644755	0	0	0	0.038326	0	0	0	0	0.223495	0	0	0.625159	0	0	0	0	0.0269444	0.0215997	0
TATGGCCCGGCCTCGC-1	0	0	0	0	0.0852346	0.0335603	0	0	0	0.378252	0	0	0.482367	0.0205862	0	0	0	0	0	0
TATGGGACCGAGCAGG-1	0.0297389	0	0	0	0.0278759	0	0	0	0	0.350027	0	0	0.504143	0	0	0.0882153	0	0	0	0
TATGGGTACGTATCGT-1	0.0631535	0	0	0.0160772	0.0662058	0.052136	0	0	0	0.316661	0	0.0100535	0.43238	0	0	0	0.0433326	0	0	0
TATGGTCTGAGTAACA-1	0	0	0	0	0.0274413	0.11782	0	0	0.0324298	0.446028	0.0283573	0	0.300666	0	0	0	0.0472576	0	0	0
TATGGTTAGTGGGAGA-1	0.0825628	0	0	0	0.0660473	0	0	0	0	0.447788	0	0.0958206	0.153156	0	0	0.0174482	0.0617552	0	0.0754214	0
TATGTCTCATTGTGCC-1	0.0140705	0	0	0.14261	0.0433898	0	0	0	0	0.387159	0.077382	0	0.253287	0.0301391	0	0.0131558	0	0	0.0388071	0
TATTAACCTGACCGCG-1	0	0	0	0.0151703	0	0	0	0	0	0.210688	0.141863	0.0718263	0.548795	0	0	0	0.011657	0	0	0
TATTACCATCCTGCTT-1	0.0433889	0	0	0	0	0	0	0	0	0.322297	0.225767	0	0.383875	0	0	0	0.0246725	0	0	0
TATTCAATTCTAATCC-1	0.0253926	0	0	0.0117454	0.0223198	0.021178	0	0	0	0.332579	0.0741137	0.0110516	0.433947	0.017729	0	0.0198446	0.0300992	0	0	0
TATTCCACTCAGCTCG-1	0	0	0	0	0.0359022	0.0210681	0	0	0	0.331107	0.120105	0.0267296	0.357672	0	0	0	0.0571993	0	0.0502174	0
TATTCCGAGCTGTTAT-1	0.0667911	0	0.034421	0.0241297	0	0	0	0.0919661	0	0.182686	0.0913827	0.0201544	0.29375	0.102756	0	0	0.0649477	0	0.0270152	0
TATTCCTCCGCCCACT-1	0.0382175	0	0	0.0843941	0	0	0	0	0	0.336518	0.0756153	0	0.230988	0.0881739	0	0.0178247	0.0774683	0	0.0507997	0
TATTCGTGCCAGAATA-1	0.0412019	0	0	0.0268567	0.102688	0	0	0.05227	0	0.185638	0	0	0.555295	0	0	0	0.0360506	0	0	0
TATTGACATTTCTGCC-1	0.0384918	0	0	0.0373675	0	0.0178974	0	0	0	0.343359	0.0529726	0	0.302587	0.079598	0	0	0.0601786	0	0.0675479	0
TATTTGATTTGCACAG-1	0.0145333	0	0	0	0	0	0	0.12109	0	0.184899	0.166572	0	0.470081	0	0	0	0.0428243	0	0	0
TCAAACTTAGATTGTT-1	0	0	0	0	0.0598854	0	0	0	0	0.480097	0	0	0.416861	0	0	0	0.0431561	0	0	0
TCAACAAAGATAATTC-1	0.0226513	0	0	0	0.041213	0	0	0	0	0.312723	0	0	0.491634	0	0	0.0683602	0.0634183	0	0	0
TCAACATAGCGCCCTA-1	0.0106361	0	0	0	0.0256064	0.0255199	0	0	0	0.13045	0.0814457	0.0147651	0.589645	0.0230185	0	0	0.0706017	0	0.0283117	0
TCAACATCGACCGAGA-1	0.0676345	0	0	0	0.0521375	0	0	0	0	0.251911	0.0624525	0.0424059	0.410825	0	0	0	0.112634	0	0	0
TCAACGAGGAGACAAA-1	0.0669953	0	0	0	0	0	0	0	0	0.530576	0.0385485	0.0320051	0.213742	0.0840188	0	0	0.0341146	0	0	0
TCAACGCAGGAAATAA-1	0.0371431	0	0	0	0.0309797	0	0	0	0	0.245584	0.119145	0	0.529691	0	0	0	0.0374577	0	0	0
TCAACGCGACCGGCAG-1	0.0643282	0	0	0	0.0683041	0	0	0.0611404	0	0.215929	0	0	0.549502	0	0	0.0296556	0.0111403	0	0	0
TCAACTGCAGAGTCAG-1	0.0423028	0	0	0	0.0242429	0.0373042	0	0	0	0.270778	0.0373676	0.0270896	0.532073	0	0	0	0.0288415	0	0	0
TCAAGAAATACTAGCT-1	0.061662	0	0	0	0	0	0	0	0	0.594861	0.0703406	0.038706	0.175536	0	0	0	0.0588947	0	0	0
TCAAGCGCGGACGGTA-1	0.0997972	0	0	0	0.0895781	0.0342283	0	0	0	0.379774	0	0	0.396623	0	0	0	0	0	0	0
TCAAGGTTACTACACC-1	0.0675753	0	0	0.0193166	0	0	0	0	0	0.354157	0.168963	0	0.308869	0	0	0.0244213	0.0566976	0	0	0
TCACAAACCGAGGTAC-1	0.0379146	0	0	0	0	0	0	0	0	0.270867	0.179725	0	0.405858	0.0465551	0	0	0.0367947	0	0.0222856	0
TCACAGCAAACTCGAA-1	0.0898175	0	0.0214252	0	0.0177814	0	0	0	0	0.384911	0.0937023	0.0157328	0.258117	0.0287334	0	0	0.0897787	0	0	0
TCACAGGAGAATAAGA-1	0.0137841	0	0	0.027234	0	0	0	0	0	0.340099	0.148178	0	0.273888	0.0984286	0.022675	0	0	0	0.0757137	0
TCACAGGGAATCGCAA-1	0.0643621	0	0.0208804	0	0.0202699	0.0399982	0	0	0.0167447	0.303803	0.0601886	0	0.329386	0.0272282	0	0.0320374	0.0738738	0	0.0112275	0
TCACAGGTTATTGGGC-1	0.0377981	0	0	0	0.0247894	0	0	0	0	0.290685	0.0652867	0	0.58144	0	0	0	0	0	0	0
TCACCCTCTTAAGATT-1	0.0628427	0	0	0	0	0.0109045	0	0.0149926	0	0.269142	0.154953	0	0.445846	0.0215261	0	0	0.0197927	0	0	0
TCACCGCTCGGCACTC-1	0.0806252	0	0	0	0	0.0394417	0	0	0	0.381192	0.149899	0	0.302321	0	0	0	0.0268097	0	0.0197102	0
TCACGATGTCCGTGGA-1	0.0735161	0	0	0	0	0.0548764	0	0	0	0.437064	0.122382	0	0.312161	0	0	0	0	0	0	0
TCACGCATTGTAGATC-1	0.0351979	0	0	0	0.0339966	0	0	0	0	0.212899	0	0	0.652244	0	0	0.0656619	0	0	0	0
TCACGTGCCCGATTCA-1	0	0	0	0.0204976	0.0310509	0	0	0	0	0.13809	0.0442024	0	0.655821	0	0	0.0755304	0.0348075	0	0	0
TCAGAACCTCCACAGG-1	0.0949055	0	0	0.0190472	0.0739529	0	0	0	0	0.421642	0	0	0.361411	0	0	0.029042	0	0	0	0
TCAGACGCTATAGAAG-1	0.023733	0	0	0	0.123094	0	0	0	0	0.347713	0.0111398	0	0.46728	0	0	0.0270391	0	0	0	0
TCAGAGTGTGAGCATG-1	0	0	0	0	0.13479	0.0128669	0	0	0	0.499935	0	0	0.314704	0	0	0	0.037704	0	0	0
TCAGCAAATGCATCTC-1	0.0523969	0	0.0271109	0	0	0	0	0	0	0.563259	0.0807021	0	0.148734	0.0370281	0	0	0.0282307	0	0.0625386	0
TCAGCCAATCCGTAAA-1	0.0419871	0	0	0.0383798	0.14306	0.0410077	0	0	0	0.352076	0	0	0.38349	0	0	0	0	0	0	0
TCAGGTTCTTTGAGAA-1	0.0173938	0	0	0	0.0631164	0	0	0	0	0.192504	0	0	0.664727	0	0	0.0622591	0	0	0	0
TCAGTAGGGACTATAA-1	0.0144815	0	0	0.0316919	0.0527662	0	0	0	0	0.351575	0.0827099	0	0.423	0	0	0	0.0437764	0	0	0
TCATAAGTCCAAGAAG-1	0	0	0	0.0120053	0.132635	0	0	0.03142	0	0.308097	0	0	0.499602	0	0	0.0162413	0	0	0	0
TCATCGATGGTCCCAA-1	0.0908425	0	0	0	0.0314261	0	0	0.0715845	0	0.410868	0.0348462	0.0380225	0.27611	0.0463005	0	0	0	0	0	0
TCATTTAAGTCTCCGA-1	0.0625464	0	0	0.0125363	0	0	0	0	0	0.609813	0.0256019	0	0.0522733	0.0633274	0	0	0.104984	0	0.0689181	0
TCATTTAGAAGTGTGA-1	0.0379044	0	0	0	0	0.0119782	0	0	0	0.480042	0.0607275	0.0149354	0.34327	0	0	0.0225811	0.0285609	0	0	0
TCCAACTTTAAATTCT-1	0.0432855	0	0	0.0333926	0.0270258	0	0	0	0	0.457098	0.0468502	0	0.293773	0.0406726	0	0	0.0164266	0	0.0414758	0
TCCACAATGGTTTACG-1	0.022291	0	0	0.0539348	0.0307826	0.0679041	0	0	0	0.154352	0.0752257	0.0106424	0.563602	0	0	0	0	0	0.0212655	0
TCCACTTTATCTAGGT-1	0.0386572	0	0.0222177	0.012466	0	0.0296624	0	0	0	0.350695	0.105569	0.0226326	0.361312	0	0	0	0.0567874	0	0	0
TCCAGAGCACCGGTTC-1	0.0572866	0	0	0	0	0	0	0	0	0.249318	0.189953	0	0.356446	0.0763421	0	0.0119536	0.058701	0	0	0
TCCAGCGCTATAAGCG-1	0.0474182	0	0	0	0.0793329	0	0	0	0	0.233013	0.0194134	0.0247009	0.543132	0	0	0.0529898	0	0	0	0
TCCAGGCGAGTACGGT-1	0.0579081	0	0	0	0.0389925	0	0	0	0	0.400594	0.0443841	0	0.413569	0	0	0	0.0278651	0	0.016687	0
TCCAGGGTATATACGA-1	0.059725	0	0	0.09897	0.0610075	0	0	0	0	0.718776	0	0	0.0475689	0	0	0	0.0139522	0	0	0
TCCCAAAGCCCTAAAT-1	0.0310091	0	0	0.0409151	0.0262634	0.0815465	0	0.0710852	0	0.166221	0.0558184	0	0.507761	0	0	0	0	0.019381	0	0
TCCCACTCTCTTCCGG-1	0.0617444	0	0.0525611	0	0	0	0	0	0	0.257738	0.0651828	0	0.506533	0	0	0.0562408	0	0	0	0
TCCCAGCACACGACAT-1	0	0	0	0.0330262	0.131795	0.0248296	0	0.0623165	0.0206527	0.162935	0	0	0.564446	0	0	0	0	0	0	0
TCCCAGCTTTAGTCTG-1	0.0648144	0	0	0	0.0836898	0	0	0	0	0.355318	0.0116829	0	0.301289	0.111159	0	0	0.0265511	0	0.0454958	0
TCCCAGGCTTAGCTAA-1	0.0632754	0	0	0	0	0	0	0	0	0.298175	0.154663	0	0.483886	0	0	0	0	0	0	0
TCCCGCCTATGTGCGT-1	0.0235695	0	0	0.0288174	0	0	0	0	0	0.435639	0.0491053	0	0.370757	0	0	0	0.0387869	0	0.0533251	0
TCCCGGGTGTGCTGCT-1	0.0593037	0	0	0	0.0590805	0	0	0.0636022	0	0.348397	0	0	0.442758	0	0	0	0.0268593	0	0	0
TCCCGTGTGCAATTTG-1	0.033747	0	0	0	0	0	0	0	0	0.395341	0.0667709	0	0.383945	0	0	0.0788153	0.0413809	0	0	0
TCCCTCTTCTCAAGGG-1	0.0335482	0	0	0.0311537	0	0	0	0.0124109	0	0.0863911	0.0439495	0.0232008	0.707043	0	0	0.0266411	0.0356615	0	0	0
TCCCTGGCTCGCTGGA-1	0.0152054	0	0	0	0	0	0	0	0	0.36638	0.119368	0.0616542	0.390365	0.0312672	0	0	0	0	0.0157595	0
TCCGAACGTTGCCGCT-1	0.0179461	0	0	0.0195996	0.0378658	0.0449453	0	0	0	0.209131	0.0354738	0	0.519375	0	0	0.0333418	0.0703744	0	0.0119474	0
TCCGAACTTGGCTTAC-1	0.026173	0	0	0.154169	0.0236377	0	0	0	0	0.284135	0	0	0.224426	0.0304543	0	0.0388626	0.0174984	0	0.200644	0
TCCGAATGGTCCTGAG-1	0.0531757	0	0	0.0636442	0.0452597	0	0	0	0	0.437468	0	0.0273469	0.348456	0	0	0	0.0246487	0	0	0
TCCGATTACATTGCCG-1	0.0374944	0	0	0	0	0	0	0	0	0.264919	0.0864077	0	0.571005	0	0	0	0.0401734	0	0	0
TCCGCCTGTCTACAAG-1	0	0	0	0	0	0	0	0	0	0.226629	0.0979099	0	0.640327	0	0	0.0351338	0	0	0	0
TCCGCGGCAGCATCTG-1	0	0	0	0	0	0	0	0.0180509	0	0.381298	0.233744	0	0.366907	0	0	0	0	0	0	0
TCCGCGGCCCAATGAA-1	0.0667886	0	0	0	0	0	0	0	0	0.565244	0.0697528	0	0.183024	0.0492741	0	0	0.0380857	0	0.0278308	0
TCCGCTGTCATCCCGG-1	0.0232294	0	0	0.0116386	0.096684	0	0	0	0	0.256848	0.0984671	0	0.45358	0	0	0	0.0443078	0	0.0152454	0
TCCGCTTATCCCATTA-1	0.0481796	0	0	0.0539637	0.0101281	0.0145648	0	0	0	0.235087	0.0165093	0	0.395436	0.0471333	0	0.031951	0.109547	0	0.0375008	0
TCCGGCTGTCGGGTCG-1	0	0	0	0	0.109553	0	0	0	0	0.317598	0	0	0.558626	0	0	0.0142228	0	0	0	0
TCCGGTTCGTCCGGTC-1	0.0322349	0	0	0	0	0	0	0	0	0.497862	0.16316	0	0.188216	0.073836	0	0	0	0	0.0446901	0
TCCGTTAAGCTAATAT-1	0.0667623	0	0	0	0	0	0	0	0	0.304914	0.104093	0.0172397	0.426409	0.014861	0	0	0.0657216	0	0	0
TCCGTTTAGCCTTGAA-1	0.0513273	0	0	0	0.0870457	0.0215062	0	0	0	0.295963	0.0639668	0	0.460482	0	0	0.0197086	0	0	0	0
TCCTAAATTGGGAAGC-1	0	0	0	0.0131416	0.137171	0	0	0	0	0.371893	0	0	0.456385	0	0	0	0.0214098	0	0	0
TCCTACATCCACGGCC-1	0.0373842	0	0	0	0.0128095	0	0	0	0	0.203295	0.229099	0	0.47184	0	0	0	0.0455724	0	0	0
TCCTAGCAAAGAAGCT-1	0.0792418	0	0	0	0.0401013	0	0	0	0	0.351297	0.037414	0	0.383983	0.0292339	0	0.0141907	0.0362829	0	0.0282552	0
TCCTATCATAGGTAAC-1	0.0350539	0	0	0.014646	0.0537458	0.030324	0	0	0	0.198348	0	0	0.558837	0.0265502	0	0.016319	0.0661766	0	0	0
TCCTCCTAAGACATTC-1	0.0336566	0	0	0.0308968	0.0289364	0	0	0	0	0.192861	0.0398548	0	0.558045	0	0	0.0712022	0.0445467	0	0	0
TCCTCGGGCTGGGCTT-1	0.0573504	0	0	0.0281543	0.0305174	0.018564	0	0	0	0.468728	0.0273262	0.014996	0.234805	0	0	0	0.060849	0	0.0587097	0
TCCTGCGTTGATACTC-1	0	0	0	0.0224597	0.104287	0.0794497	0	0	0	0.358404	0	0	0.383171	0	0	0	0.0522285	0	0	0
TCCTTACGACGGTCCG-1	0.0966456	0	0	0.0508423	0	0	0	0.0160047	0	0.669127	0.0326781	0	0.0254921	0.02287	0	0.0167215	0.058253	0.0113654	0	0
TCCTTTAAATCCGCTT-1	0.0518671	0	0	0	0	0	0	0	0	0.266143	0.0974255	0	0.523867	0	0	0	0.0606972	0	0	0
TCCTTTCTTACGCTTA-1	0.0166835	0	0	0	0.0753039	0.0435753	0	0	0	0.210018	0.050321	0	0.574734	0	0	0.0151847	0.0141794	0	0	0
TCGAAATTTAGGACCA-1	0.0561255	0	0	0.0291229	0.0199483	0	0	0	0	0.333274	0.0569409	0	0.44187	0.0128965	0	0.0256507	0.0241708	0	0	0
TCGAAGAACCGAGCAC-1	0.0377976	0	0	0	0	0	0	0	0	0.462819	0.0829078	0	0.364746	0	0	0	0.0301434	0	0.0215855	0
TCGAGACCAACACCGT-1	0	0	0.0150038	0	0.0526372	0	0	0	0	0.197786	0.0351228	0.0585368	0.577665	0	0	0	0.0515312	0	0.0117176	0
TCGAGCCAGGCAGGCC-1	0.042213	0	0	0	0.0403775	0	0	0	0	0.519857	0.0807012	0	0	0.242507	0	0	0.0539599	0.0203837	0	0
TCGAGGGCAACAGACG-1	0	0	0	0	0.0889595	0	0	0	0	0.239606	0	0	0.482346	0	0	0.173774	0.015315	0	0	0
TCGCAAAGATGCATTT-1	0	0	0	0	0	0	0	0	0	0.392933	0.134705	0	0.436648	0.0170063	0	0	0.0187074	0	0	0
TCGCACCAGGAGGCAG-1	0	0	0	0.0441218	0.0782757	0	0	0	0	0.343566	0	0	0.466709	0	0	0.042056	0.0252708	0	0	0
TCGCATAAAGGGCGCA-1	0	0	0	0	0.079838	0	0	0	0	0.546736	0.0295755	0	0.34385	0	0	0	0	0	0	0
TCGCCGAAGTTGCGTC-1	0	0	0	0	0	0	0	0	0	0.604416	0.03375	0.0105442	0.12549	0.0345914	0	0.0420216	0.0829873	0	0.0661996	0
TCGCGTAGCAGTGTCC-1	0	0	0.0805171	0	0.023194	0	0	0	0	0.75989	0	0.0396271	0	0	0	0	0.0967717	0	0	0
TCGCGTCCAGAAGGTC-1	0.0114704	0	0.043477	0	0.0780886	0	0	0	0	0.413827	0	0	0.453137	0	0	0	0	0	0	0
TCGCTCGATATATTCC-1	0.0628779	0	0	0	0.0152973	0.017255	0	0	0	0.382676	0.082368	0	0.412407	0	0	0	0.0271187	0	0	0
TCGGAATGCGCTCTGA-1	0.0494448	0	0	0	0.0226221	0	0	0	0	0.305809	0	0	0.415886	0	0	0	0.107076	0	0.0991613	0
TCGGACGCCCAGCCCA-1	0.0871357	0	0	0.0278749	0.0401219	0	0	0.0118919	0	0.374711	0.0720209	0	0.363815	0	0	0	0.0224292	0	0	0
TCGGAGAGTATCGGGA-1	0.0691894	0	0	0.0201957	0.0635058	0	0	0	0	0.470983	0	0.0403253	0.335801	0	0	0	0	0	0	0
TCGGAGTACATGAGTA-1	0.0618121	0	0	0	0	0	0	0	0	0.632314	0.0946755	0.0169889	0.124593	0	0	0	0.0442334	0	0.025384	0
TCGGCGAACCCAAACC-1	0.0517665	0	0	0	0	0	0	0	0	0.331213	0.232939	0	0.369755	0.0143263	0	0	0	0	0	0
TCGGCTTGTATCGACG-1	0	0	0	0.0129161	0	0	0	0	0	0.225495	0.117894	0	0.574761	0	0	0.0208382	0.0480961	0	0	0
TCGGGAACGTGCCTAG-1	0.0282799	0	0	0	0.102348	0	0	0	0	0.431039	0	0.06445	0.373883	0	0	0	0	0	0	0
TCGGGATTCAAACATA-1	0	0	0	0	0.0590172	0	0	0	0	0.0493904	0.0236925	0	0.782292	0	0	0.0856084	0	0	0	0
TCGGGCCGTCGTGGTA-1	0.0670123	0	0	0	0	0.0105259	0	0	0	0.507469	0.113509	0	0.247098	0	0	0	0.0543852	0	0	0
TCGGTCCCGACAATAG-1	0	0	0	0.0103872	0.0410774	0	0	0	0	0.335806	0.121478	0	0.473591	0	0	0	0.0176598	0	0	0
TCGTATTACCCATTGC-1	0.0169143	0	0	0	0.0492695	0.032356	0	0.0685216	0	0.406755	0	0	0.393791	0	0	0	0.0323925	0	0	0
TCGTCAAGTACGCGCA-1	0.0643223	0	0	0	0	0	0	0	0	0.608249	0	0	0	0.176294	0	0.0131623	0.0822956	0.0103868	0.0452894	0
TCGTCTTAGGCGTTAA-1	0.0532439	0	0	0	0.0560586	0	0	0	0	0.423396	0	0.0140187	0.297418	0.0554743	0	0	0.0721445	0	0.0282457	0
TCGTGTACTATGGATG-1	0.0821546	0	0	0	0.211154	0.0459423	0	0	0	0.447309	0.0146749	0	0.173646	0	0	0	0.0251194	0	0	0
TCGTGTATTGGTCACG-1	0	0	0	0	0.0991783	0	0	0	0	0.313288	0.0376664	0	0.549867	0	0	0	0	0	0	0
TCGTGTCACGCTGACA-1	0	0	0	0.0218718	0.108611	0.022741	0	0	0	0.581357	0	0	0.26542	0	0	0	0	0	0	0
TCGTGTTCGACCACAA-1	0.0871051	0	0	0.011098	0.0406017	0	0	0.0151761	0	0.273023	0.0622919	0	0.43144	0.0678285	0	0	0.0114349	0	0	0
TCGTTAGGAGTCCCTA-1	0.0706055	0	0.0152085	0.0109527	0.040922	0.0202606	0	0	0	0.536348	0	0	0.217954	0.0344013	0	0	0.0533474	0	0	0
TCGTTGCTATCCGGTC-1	0.0555533	0	0	0	0.0576649	0	0	0	0	0.491727	0.0103168	0	0.0612068	0.171645	0	0.0163691	0.120863	0.0146534	0	0
TCTAATACTGCCTCAG-1	0.0207841	0	0	0	0	0	0	0	0	0.0812961	0.153401	0	0.712047	0	0	0	0.0324719	0	0	0
TCTACCCAATAGAGAG-1	0.0846502	0	0	0	0	0.0315759	0	0	0	0.321636	0.0879143	0.0215149	0.400587	0	0	0	0.0521217	0	0	0
TCTAGCAATCTCCGCC-1	0.0418445	0	0	0.0438346	0.015161	0	0	0	0	0.448457	0.0901994	0	0.173438	0.0914525	0	0.0300164	0.0655966	0	0	0
TCTAGCATGCCCAGAA-1	0.0656825	0	0	0.0276359	0	0.0721569	0	0	0	0.288125	0.0322568	0.0130901	0.291256	0.0257467	0	0	0.14885	0	0.0352002	0
TCTAGGTGGCGACGCT-1	0.0533383	0	0	0	0.0572275	0	0	0	0	0.364849	0.0307417	0	0.446598	0	0	0.0472454	0	0	0	0
TCTAGTGATATCGTGG-1	0.0489538	0	0	0	0.0303945	0.0193847	0	0	0	0.619684	0.0328235	0	0.236113	0	0	0	0.0126465	0	0	0
TCTAGTTATCAGAAGA-1	0.064004	0	0	0	0.0943351	0	0	0	0	0.351231	0.019997	0.0195239	0.393902	0	0	0.0142568	0.0212993	0	0.0214512	0
TCTATAGGTGGGTAAT-1	0.0836122	0	0	0	0.034713	0.0179177	0	0	0	0.353775	0	0	0.509982	0	0	0	0	0	0	0
TCTATGCTATAACGAC-1	0	0	0	0	0.0605877	0	0	0	0	0.231912	0.0405382	0.0110069	0.565045	0	0	0.0451178	0.0457919	0	0	0
TCTATTACTAGAGGAT-1	0	0	0	0	0.0721109	0	0	0	0	0.299749	0.019871	0	0.554126	0	0	0	0.0541432	0	0	0
TCTCATGAGATAGGGT-1	0.0339878	0	0	0	0.0562171	0	0	0	0	0.186989	0.104766	0	0.61804	0	0	0	0	0	0	0
TCTCCACAAGTTGAAT-1	0.0351812	0	0	0	0	0	0	0	0	0.311957	0.147922	0	0.435729	0.0153033	0	0	0.0204996	0	0.0334082	0
TCTCCCTGGGCAGCGT-1	0	0	0	0	0.0878873	0	0	0	0	0.438475	0	0	0.417077	0	0	0.018465	0	0.0380953	0	0
TCTCGACGTATCGCCG-1	0.0437435	0	0	0	0.0789406	0	0	0	0	0.461173	0	0	0.404901	0	0	0	0.0112421	0	0	0
TCTCGAGGAGGTTCGC-1	0.100405	0	0	0	0.0933821	0	0	0	0	0.3273	0	0	0.478913	0	0	0	0	0	0	0
TCTCTCGCCGCACATA-1	0.0211247	0	0	0.0276443	0.0795121	0	0	0	0	0.235139	0.0423237	0	0.52085	0	0	0.0734067	0	0	0	0
TCTGAACTCGTACCCG-1	0.218125	0	0.0330426	0.0148686	0.0183988	0.0522781	0	0	0	0.395746	0.0831094	0	0.0415893	0.0692326	0	0	0	0	0.0736101	0
TCTGAAGCACGTGGTC-1	0.0120202	0	0	0.0371043	0.0563198	0	0	0	0	0.182673	0.0359872	0.0320198	0.52573	0	0	0	0.118146	0	0	0
TCTGAATTCCGTACAA-1	0.0807583	0	0	0.0162931	0.0481895	0	0	0	0	0.444178	0.0417586	0.0129876	0.27093	0	0	0	0.0637732	0	0.0211315	0
TCTGAGCAATTGACTG-1	0.0441592	0	0	0	0.0336249	0.0147575	0	0	0	0.543359	0.059168	0.0257167	0.212817	0	0	0.0185921	0.0478055	0	0	0
TCTGATCGGGTGCTAG-1	0.0251895	0	0	0	0	0.0685017	0	0	0	0.29854	0.02733	0	0.372157	0.095122	0	0	0.0541763	0.0357725	0.0232112	0
TCTGATGTATTCTGTC-1	0.0477071	0	0	0.0177034	0	0.0264191	0	0.044779	0	0.133081	0.173954	0.0226278	0.457301	0	0	0	0.0580429	0	0.0183849	0
TCTGATTGGAAATGGA-1	0	0	0	0	0.016684	0	0	0.014135	0	0.19261	0.0163086	0	0.66985	0	0	0.053735	0	0	0.0366777	0
TCTGCATACCTTGCTT-1	0.0165637	0	0	0	0.0152717	0.0285512	0	0	0	0.170975	0.120281	0	0.610357	0	0	0	0.0380004	0	0	0
TCTGCCAGAAACTGCA-1	0.111763	0	0	0	0.0484271	0	0	0.0261359	0	0.4871	0.0565986	0	0.220981	0	0	0	0.0489943	0	0	0
TCTGCTTAGAACAAGC-1	0.0305997	0	0	0	0.0615683	0	0	0	0	0.580202	0	0	0.290192	0	0	0	0.0374379	0	0	0
TCTGGAGCGTAAGAGT-1	0.0295637	0	0	0	0	0	0	0	0	0.467062	0.02494	0.0178889	0.328328	0	0	0	0.105045	0.0271723	0	0
TCTGGCCGTTCAAGTT-1	0.0326984	0	0	0.0767364	0	0	0	0	0	0.400903	0.0444164	0	0.303324	0.0386923	0	0	0.0308669	0	0.0723626	0
TCTGGGAACCTTTGAA-1	0.0527803	0	0	0	0.0338243	0	0	0	0	0.753181	0	0	0.0872851	0	0	0	0.0729292	0	0	0
TCTGGGTAGCGCTCAT-1	0.0187031	0	0	0	0.0219389	0	0	0	0	0.483954	0.0165125	0	0.331746	0.0335652	0	0.0464589	0.0471208	0	0	0
TCTGTGCCATCATAGT-1	0.0147421	0	0	0	0.0525897	0.0499589	0	0	0.0188141	0.441373	0.0560951	0.0197177	0.30144	0	0	0	0.0452692	0	0	0
TCTGTTACCCAGCATA-1	0.0424114	0	0	0.0218834	0.0202388	0.0213129	0	0	0	0.312336	0.119844	0	0.390896	0	0	0.0215597	0.0495186	0	0	0
TCTTACTTATGCCTCT-1	0.174323	0	0.0580998	0.0448629	0	0	0	0	0	0.467712	0.0345655	0	0.0468954	0.0187627	0.0159399	0.024802	0.0637414	0.0142378	0.0360575	0
TCTTAGAGCTCCAATT-1	0.067441	0	0	0	0	0	0	0	0	0.161943	0.251042	0	0.519574	0	0	0	0	0	0	0
TCTTAGAGTGAACTCT-1	0.139695	0	0	0	0.0441175	0	0	0	0	0.700058	0	0	0.0603792	0	0	0	0.0557504	0	0	0
TCTTCCCATGGGCACA-1	0.124499	0	0	0	0.0414214	0	0	0	0	0.601975	0	0	0.152532	0	0	0	0.079573	0	0	0
TCTTCGAATAGACGTT-1	0	0	0	0	0.0416061	0	0	0	0	0.257254	0.127596	0.0311913	0.490399	0	0	0	0.0519534	0	0	0
TCTTCGATACCAATAA-1	0.028244	0	0	0	0.0713449	0	0	0	0	0.447493	0	0	0.452918	0	0	0	0	0	0	0
TCTTCGCGGTGAGAGG-1	0	0	0	0	0.11224	0	0	0	0	0.382543	0	0	0.505217	0	0	0	0	0	0	0
TCTTCTATAACCCGCC-1	0.0355398	0	0.0457746	0.0169866	0.0716193	0	0	0	0	0.483651	0.0118882	0.0126205	0.269682	0	0	0.0212749	0.0309632	0	0	0
TCTTGATGCGTAGCGA-1	0.199538	0	0	0	0.0231207	0.0498036	0	0	0	0.487483	0	0	0.228198	0	0	0	0.011857	0	0	0
TCTTTAAGACTATGAA-1	0.134292	0	0	0	0.0449929	0	0	0	0	0.458039	0.0283593	0	0.231384	0.0326304	0	0	0.0703033	0	0	0
TCTTTAGAGTCTAACA-1	0.0447215	0	0	0.0236136	0.0668891	0.0258341	0	0	0	0.247608	0.0367669	0	0.485356	0	0	0.047305	0.0219059	0	0	0
TCTTTAGCAGGCGAAC-1	0.0638597	0	0	0	0.0218494	0	0	0	0	0.548234	0.0401246	0	0.161965	0	0	0	0.0771733	0.0190029	0.067791	0
TCTTTCCTTCGAGATA-1	0	0	0	0	0.141842	0	0	0	0	0.353274	0	0	0.504884	0	0	0	0	0	0	0
TGAAAGGACCTGACTC-1	0.0761891	0	0	0	0.0617842	0	0	0.0404808	0	0.330731	0.102397	0	0.343585	0.0330525	0	0	0	0	0.0117803	0
TGAATGTCAGCCGGCC-1	0.124655	0	0.0195392	0	0.0678849	0	0	0	0	0.403922	0.0156355	0.0176162	0.350747	0	0	0	0	0	0	0
TGACAACGCATGTCGC-1	0.0593313	0	0	0.0285133	0.0263381	0	0	0	0	0.440715	0.0359885	0	0.337634	0.0268509	0	0	0.0292942	0	0.0153339	0
TGACATCGAGCGGACC-1	0.0653715	0	0	0	0.0302614	0	0	0	0	0.451452	0.0781134	0	0.374801	0	0	0	0	0	0	0
TGACCCACGTTAGACA-1	0	0	0	0.0367027	0.0374318	0.0324657	0	0	0	0.275233	0.0712385	0	0.494254	0.0156116	0	0.0240271	0.0130357	0	0	0
TGACGAATATTTCCCT-1	0.0599271	0	0	0	0.0214749	0	0	0	0	0.421217	0.0393607	0.0142335	0.369011	0.0262985	0	0	0.0484772	0	0	0
TGACGATGCACTAGAA-1	0.0282961	0	0	0	0	0	0	0	0	0.317498	0.188239	0.0186593	0.396905	0.0104045	0	0	0.0193003	0	0.0206978	0
TGACTATAATCCTTTC-1	0.045887	0	0	0.0197388	0	0.0406731	0	0	0	0.329816	0.0826268	0	0.404586	0.010252	0	0	0.066421	0	0	0
TGAGAGATTTACCACG-1	0.0264812	0	0	0.0163829	0	0.0199282	0	0	0	0.422087	0.0776558	0	0.372574	0	0	0	0.0380754	0.0268147	0	0
TGAGCCATACAGTCTC-1	0.0710595	0	0	0.0146843	0.0114293	0.0141982	0	0	0	0.342109	0.0734395	0	0.341918	0.0185453	0	0	0.0615556	0	0.0510611	0
TGAGCGGAAAGTGTTC-1	0.0310223	0	0	0	0.0656733	0	0	0	0	0.267248	0	0	0.573584	0	0	0.0624727	0	0	0	0
TGAGCTCAACTGTATA-1	0	0	0	0.0405248	0.0894778	0.0231769	0	0.0342284	0	0.0764742	0	0	0.736118	0	0	0	0	0	0	0
TGAGGAGTGCCAGCTT-1	0	0	0	0	0.0625642	0	0	0	0	0.177715	0	0.0397163	0.679185	0	0	0.0408193	0	0	0	0
TGAGTAAATTAGCGTA-1	0.0324914	0	0	0	0.0872071	0	0	0	0	0.455584	0.0463403	0.0164169	0.317739	0.0196946	0	0	0.0245266	0	0	0
TGAGTGCCTCTTAAAT-1	0.0754622	0	0	0.112919	0.0240226	0	0	0	0	0.556296	0.0334695	0	0.12392	0	0	0	0.0628258	0	0.0110847	0
TGAGTGGTCCGTGACG-1	0.0383281	0	0	0	0.0937184	0	0	0	0	0.227326	0.0512428	0	0.589384	0	0	0	0	0	0	0
TGAGTTAAAGACATTC-1	0.0749365	0	0	0	0.0287165	0.0113311	0	0.0498935	0	0.580433	0.043261	0.0107715	0.177578	0	0	0	0.0230791	0	0	0
TGATACATTTAGCCGT-1	0.0472034	0	0	0.0203572	0.0133546	0.0210287	0	0	0	0.215087	0.144843	0	0.436088	0.0476676	0	0	0.0382948	0	0.0160755	0
TGATCAGGGAACTGCT-1	0.0427943	0	0	0	0	0	0	0	0	0.37084	0.153588	0	0.413059	0	0	0	0.0197188	0	0	0
TGATCGGTTTGACCCT-1	0.0745269	0	0	0	0.0345566	0	0	0	0	0.327698	0.022307	0.0183918	0.463242	0	0	0	0.0592786	0	0	0
TGATCTCCGGCGCCAG-1	0.0216276	0	0	0	0.137752	0.0361639	0	0	0	0.267641	0	0	0.497183	0	0	0.0396328	0	0	0	0
TGATGGCTGTTTCTGA-1	0	0	0	0	0.0465012	0	0	0	0	0.508093	0	0	0.397052	0	0	0.023744	0	0.024609	0	0
TGATGTCAATTAAGTG-1	0	0	0	0.0203786	0.0419039	0.0668866	0	0	0	0.412057	0.0107471	0.0117602	0.375036	0	0	0.0224356	0.0387944	0	0	0
TGATTCGTCTATCACT-1	0.0138194	0	0	0	0.0624866	0.0305339	0	0.0192269	0	0.197029	0	0	0.676904	0	0	0	0	0	0	0
TGATTCTGTCGCCGGT-1	0.0513657	0	0.0110528	0	0.0831335	0	0	0	0	0.506	0	0	0.282419	0.0660294	0	0	0	0	0	0
TGATTTATTAGCTGTG-1	0.18013	0	0.0372641	0.0470866	0.0237312	0.135884	0	0	0	0.204971	0	0	0.289059	0.0479715	0	0.0339023	0	0	0	0
TGCAACCCATCTGCGG-1	0.0545628	0	0	0	0	0	0	0	0	0.129027	0.32312	0	0.471648	0	0	0	0	0.0216418	0	0
TGCAAGAATGACGTAA-1	0	0	0	0	0.0468917	0.0185094	0	0	0	0.293412	0	0	0.612427	0	0	0	0.0287591	0	0	0
TGCAATCTAACACGGT-1	0.0761835	0	0	0.118444	0	0	0	0	0	0.0928228	0.136131	0	0.451954	0.0548859	0	0	0.0320384	0	0.0375406	0
TGCAGAACTATATCGT-1	0.0181347	0	0	0	0	0.0131623	0	0	0	0.221655	0.192434	0	0.554614	0	0	0	0	0	0	0
TGCAGAGTACCGAGCA-1	0.0355648	0	0	0	0.0318504	0.0144468	0	0	0	0.353187	0.0900906	0.0346577	0.415168	0	0	0	0.0250348	0	0	0
TGCAGATCGTCCTAGG-1	0.0322293	0	0	0	0	0	0	0	0	0.289993	0.0638817	0	0.555798	0	0	0	0.0580974	0	0	0
TGCAGCTACGTACTTC-1	0.0206065	0	0	0	0.0226425	0.0309969	0	0	0	0.44644	0.0545794	0	0.377621	0	0	0	0.047114	0	0	0
TGCAGTTTCCTCCCAT-1	0.0769401	0	0	0	0	0	0	0	0	0.488797	0.0663453	0	0.179134	0.0902	0	0	0.0837794	0	0.014804	0
TGCATATGTCTGTCAC-1	0.0440448	0	0.0236947	0	0.0827222	0	0	0	0	0.359814	0.0528895	0	0.405858	0	0	0	0.0309773	0	0	0
TGCATGTGGTAATCTA-1	0.0463913	0	0	0	0.0105799	0.0284378	0	0.0564101	0	0.441868	0.039841	0	0.298742	0	0	0.0427061	0.0202188	0	0.014805	0
TGCCAAAGTCAGACTT-1	0.014725	0	0.0191702	0	0	0.0245499	0	0	0	0.217328	0.159862	0.0180931	0.49652	0.0235274	0	0	0.0262246	0	0	0
TGCCAATGGGTACTCT-1	0.0675123	0	0	0.0260099	0.0903453	0	0	0	0	0.401425	0.0109543	0	0.332847	0.0325733	0	0	0.0383334	0	0	0
TGCCAGTACGTGGAGA-1	0.0457059	0	0	0	0	0	0	0	0	0.228531	0.122783	0	0.566784	0	0	0.0210179	0.0151785	0	0	0
TGCCCGTACCGTTAAA-1	0.0309392	0	0.0205147	0	0.0997334	0	0	0	0	0.341704	0.0355799	0.0331752	0.400454	0	0	0	0.0378992	0	0	0
TGCCGAAAGCGTATTC-1	0.0841988	0	0	0	0.0142175	0	0	0	0	0.451633	0.0181098	0	0.300406	0.015145	0	0.0187705	0.0254033	0	0.0721162	0
TGCCGTGGATCGTCCT-1	0	0	0	0.0439847	0.0888443	0.0491994	0	0	0	0.349064	0	0	0.468908	0	0	0	0	0	0	0
TGCCTAAATTTAATAG-1	0.0474438	0	0	0.0277911	0.0265218	0	0	0	0	0.257981	0.010639	0	0.461098	0.021954	0	0	0.0829757	0.0295437	0.0340512	0
TGCCTAATTGAAGATT-1	0.108522	0	0	0	0	0	0	0	0	0.321785	0.088489	0	0.435285	0.0236939	0	0	0.0222253	0	0	0
TGCCTTGGCCAGGCAA-1	0	0	0.0281256	0.0149207	0	0.0441995	0	0	0	0.164117	0.159111	0	0.482716	0	0	0.0232187	0.0503586	0	0.0332328	0
TGCGAATATGGGATTT-1	0.0518715	0	0	0.0193444	0	0.019421	0	0	0	0.396616	0	0	0.512747	0	0	0	0	0	0	0
TGCGACACCCTAGTGC-1	0.0249599	0	0.020514	0.0411656	0	0	0	0	0	0.294423	0.0835961	0	0.425971	0.0387151	0	0.0394958	0.0207985	0	0.0103612	0
TGCGAGAATATTACCC-1	0.0744805	0	0	0.0237326	0.0278755	0	0	0	0	0.494953	0.0381035	0.0257915	0.160783	0.0622522	0	0	0.0324465	0	0.0595815	0
TGCGCAAAGCATTTGG-1	0	0	0	0	0.0712269	0	0	0	0	0.551843	0.0330141	0	0.314208	0	0	0	0.0297075	0	0	0
TGCGCCGTTAATAACG-1	0.0145339	0	0	0.0109786	0.0302104	0.0310834	0	0	0	0.109135	0.048557	0	0.714324	0	0	0	0.0411783	0	0	0
TGCGCGATTAACGGAG-1	0.0863088	0	0.0239558	0.0654476	0.0399756	0.0467583	0	0	0	0.399518	0	0	0.314025	0	0	0	0.0240108	0	0	0
TGCGTAAGAACCTGAT-1	0	0	0	0	0.0485895	0	0	0	0	0.427709	0	0	0.197985	0.182042	0	0	0.1274	0.0162751	0	0
TGCGTCATGACTGAGC-1	0.0390655	0	0	0.0311389	0	0	0	0	0	0.137193	0	0	0.120306	0.386876	0	0	0.11249	0.0473923	0.125538	0
TGCGTTTGTTGACACT-1	0.0533306	0	0	0.0107091	0.0641099	0	0	0	0	0.300278	0.0774639	0	0.415885	0	0	0	0.0782242	0	0	0
TGCTAAGTGTCTATTT-1	0.0158652	0	0	0	0	0.0243305	0	0	0	0.267345	0.175853	0	0.47341	0	0	0	0.0431956	0	0	0
TGCTCCACAGTTCTTA-1	0.106428	0	0.0158162	0	0.0218825	0	0	0	0	0.359864	0.066898	0.0359583	0.306066	0	0	0.0223131	0.0647739	0	0	0
TGCTCGGCGAAACCCA-1	0	0	0	0.0618919	0.0940199	0	0	0	0	0.290961	0.0600554	0.0304111	0.445923	0	0	0	0.0167381	0	0	0
TGCTGTTGAAGAACTC-1	0	0	0	0	0.0737885	0	0	0	0	0.266141	0.015782	0	0.644288	0	0	0	0	0	0	0
TGGAAGAAGGGAACGT-1	0.0399083	0	0	0	0.0591348	0	0	0	0	0.376438	0	0	0.333365	0.0651597	0	0.0880778	0.0379166	0	0	0
TGGACTGTTCGCTCAA-1	0.0589712	0	0	0	0.0109926	0.0112132	0	0	0	0.27316	0.14196	0	0.452154	0	0	0	0.0515489	0	0	0
TGGAGTGATGCGATGA-1	0	0	0	0	0.0792272	0	0	0	0	0.202422	0	0	0.695354	0	0	0.0229969	0	0	0	0
TGGCAAACTAAATTAC-1	0	0	0	0	0.0529783	0.0160287	0	0	0	0.274375	0.0743733	0	0.478063	0.0243362	0	0	0.0615532	0	0.0182929	0
TGGCAATGGGACGGCG-1	0	0	0	0	0.0429064	0.026003	0	0.120607	0	0.344136	0.0367719	0	0.406717	0	0	0	0	0.0228595	0	0
TGGCAGATTACGATCA-1	0	0	0	0.0292413	0.0199463	0.0301783	0	0	0	0.24867	0.102721	0	0.540758	0	0	0	0.0284846	0	0	0
TGGCAGCAGTAATAGT-1	0	0	0	0	0.0142718	0.0457344	0	0	0	0.350205	0.134304	0	0.431566	0	0	0	0	0	0.0239183	0
TGGCCGTATATTGACC-1	0	0	0	0.0423908	0.118252	0.0101606	0	0	0	0.460923	0	0	0.322522	0	0	0	0.045752	0	0	0
TGGCGACTGCTCCAAA-1	0.0232517	0	0	0.0879615	0.033884	0.0544281	0	0	0	0.417697	0.0395437	0.0147899	0.174221	0.0372239	0	0	0.0148716	0	0.102128	0
TGGCGATCAAGTTATG-1	0.0491261	0	0	0	0	0.0270547	0	0	0	0.324567	0.1709	0.0284086	0.328011	0	0	0	0.0414487	0.0102566	0.0202274	0
TGGCTACACTCTACCT-1	0.0336693	0	0	0	0.0424965	0.019432	0	0	0	0.221242	0.0569837	0	0.593899	0	0	0	0.0322775	0	0	0
TGGCTATGTGACATAC-1	0.0301616	0	0	0	0.0220257	0.0260356	0	0	0	0.230157	0.0788232	0	0.591426	0	0	0.0213715	0	0	0	0
TGGGCAATAGTTGGGT-1	0.0525425	0	0	0	0.0275512	0	0	0	0	0.404657	0.0753901	0.0416939	0.382008	0	0	0	0.0161571	0	0	0
TGGGCAGGCCACCGCA-1	0	0	0	0.0359352	0.0251626	0	0	0	0	0.226518	0.0955996	0	0.578875	0	0	0.0379095	0	0	0	0
TGGGCCCATACTAATT-1	0.0964525	0	0	0	0.0154928	0	0	0	0	0.41482	0.0857547	0	0.274189	0.0106542	0	0.0326296	0.070007	0	0	0
TGGTAGAATATATGGG-1	0.0892897	0	0	0	0	0	0	0	0	0.61096	0.113312	0	0.111502	0	0	0	0.0749365	0	0	0
TGGTCCCACGCTACGG-1	0.0843538	0	0	0	0.0620866	0	0	0	0	0.335199	0.0142256	0	0.479709	0	0	0	0.0244264	0	0	0
TGGTCTGTTGGGCGTA-1	0	0	0.0588416	0	0	0.015396	0	0.0154222	0	0.407377	0	0.127243	0	0.0374514	0	0.066325	0.271944	0	0	0
TGGTTCAACGGGTAAT-1	0.0771261	0	0	0	0.0964373	0	0	0	0	0.347005	0	0	0.38587	0	0	0	0.0935615	0	0	0
TGTACCTACACGAGGG-1	0.0119203	0	0	0	0	0.0261281	0	0	0	0.195156	0.148967	0	0.54077	0.015212	0	0.0431968	0.0186498	0	0	0
TGTACGAACAAATCCG-1	0.0335561	0	0	0.0118968	0.0650549	0	0	0	0	0.35514	0.0436688	0	0.470686	0	0	0	0.0199974	0	0	0
TGTAGCCATCCCATTC-1	0.0632138	0	0	0	0.0244416	0	0	0	0	0.337496	0.0860774	0	0.488771	0	0	0	0	0	0	0
TGTAGGAGAAATTTCC-1	0.0724069	0	0	0	0.0310841	0.0121526	0	0	0	0.470273	0	0	0.320392	0	0	0.0340953	0.0280421	0	0.0315534	0
TGTAGTGATCTATAAT-1	0.0249713	0	0	0.0168468	0.0311565	0	0	0	0	0.301313	0.0230384	0.0462261	0.43487	0	0	0.053043	0.0685354	0	0	0
TGTATAACAGATCCTG-1	0.031334	0	0	0	0	0	0	0	0.0370206	0.481635	0.100412	0	0.282896	0	0	0	0.0667021	0	0	0
TGTATGGCGCAGACAG-1	0.134236	0	0	0	0.0845068	0	0	0	0	0.419716	0	0	0.316629	0	0	0	0.0449123	0	0	0
TGTCCTAAGTCACCGC-1	0.0674465	0	0	0.0419918	0.0799942	0.102379	0	0	0	0.26385	0	0	0.320039	0.0402046	0	0	0	0	0.0840948	0
TGTGAGACTAGCCCAA-1	0.110166	0	0	0	0.116866	0.0374315	0	0	0	0.388746	0	0	0.34679	0	0	0	0	0	0	0
TGTGCCGGTGCCGGAA-1	0.0222632	0	0	0	0.0597669	0.0214836	0	0	0	0.532603	0.0230204	0	0.229384	0	0	0	0.111479	0	0	0
TGTGCTTTACGTAAGA-1	0	0	0	0	0	0	0	0	0	0.0698345	0.0837017	0	0.760001	0	0	0.0864624	0	0	0	0
TGTGGACTATCTACGT-1	0	0	0	0.026942	0.0397677	0	0	0	0	0.439867	0.0543517	0.0193083	0.385939	0	0	0	0.0178281	0	0.0159965	0
TGTGGCAAAGCGTATG-1	0.0558129	0	0	0	0.018641	0	0	0	0	0.455387	0	0	0.393486	0	0	0.0766723	0	0	0	0
TGTGGCTCCCACCAAC-1	0.0442591	0	0.0155296	0	0.0539716	0.0227474	0	0	0	0.160144	0.0166994	0	0.639428	0	0	0	0.0334702	0.0137509	0	0
TGTGGTAGGGTGCCTT-1	0	0	0	0	0.115995	0.0380705	0	0	0	0.134275	0.0823056	0	0.629354	0	0	0	0	0	0	0
TGTGTAGTAGCACGTG-1	0	0	0	0	0.0477446	0	0	0	0	0.501354	0.0392093	0	0.346792	0	0	0.0648997	0	0	0	0
TGTGTTCGTATCCAAG-1	0	0	0	0	0	0.0130407	0	0	0	0.446934	0.106796	0	0.351991	0.036973	0	0	0	0	0.0442651	0
TGTTATTGTATGTGGC-1	0	0	0	0	0.0632313	0	0	0	0	0.364347	0.0432928	0	0.505366	0	0	0.0237634	0	0	0	0
TGTTCCGCTTCCATGA-1	0.0491327	0	0	0	0.0515466	0.011417	0	0	0	0.374916	0	0	0.428992	0	0	0	0.0628429	0	0.0211529	0
TGTTCGTATTGCGGTG-1	0.0498278	0	0	0	0.0171967	0	0	0	0	0.53527	0.0794971	0.0256618	0.229245	0	0	0	0.0633017	0	0	0
TGTTCTTCCATTGACT-1	0.0291476	0	0	0	0.038157	0.0310823	0	0.0125502	0	0.331185	0.0489988	0	0.458046	0.0122874	0	0	0.0385454	0	0	0
TGTTGCCGTCGTCCCA-1	0	0	0	0.0468788	0.0320371	0	0	0.0604426	0	0.206037	0.0665301	0	0.534114	0	0	0	0.0400974	0	0.013863	0
TGTTTGAGATCGTCAG-1	0.0297456	0	0	0.015534	0.0439487	0.032705	0	0	0	0.172143	0.124259	0	0.540175	0	0	0.0144477	0.0270421	0	0	0
TTAAACTCGAATTCAT-1	0.0961992	0	0	0	0	0	0	0	0	0.392538	0.0795398	0	0.340348	0.0371202	0	0.0150737	0.0391811	0	0	0
TTAACTTCAGGTAGGA-1	0.120994	0	0	0	0.0786473	0	0	0	0	0.452162	0.025429	0	0.269644	0	0	0	0	0	0.0531238	0
TTAAGATAGGATTGAC-1	0.0368122	0	0	0	0	0	0	0	0	0.566657	0.158479	0.029757	0.167704	0	0	0	0.0405912	0	0	0
TTAAGCGCCTGACCCA-1	0.0251847	0	0	0	0.0535924	0.0239521	0	0	0	0.227248	0.0123512	0	0.586087	0	0	0.0195716	0.0520133	0	0	0
TTAATGTAGACCAGGT-1	0.0196081	0	0	0	0	0	0	0	0	0.48908	0	0	0.431088	0	0	0	0.0602243	0	0	0
TTACACGATCTGCGAC-1	0.0489552	0	0.0140529	0.0271786	0.0387658	0	0	0	0	0.333091	0.0305684	0.0261893	0.409981	0	0	0	0.071217	0	0	0
TTACATGCCACAACTA-1	0.0504339	0	0.0117641	0	0.0100215	0.0207229	0	0.037747	0	0.315123	0.115606	0.0238216	0.256478	0.0580466	0	0	0.0863768	0.0138595	0	0
TTACCATTGATTACCC-1	0.173615	0	0	0	0.0317978	0.0243731	0	0	0	0.298834	0	0.0111313	0.18704	0.130547	0	0.0224725	0	0	0.120189	0
TTACGGATGGTTCGAG-1	0.0833063	0	0.0462295	0	0.0327812	0	0	0	0	0.366558	0.107074	0	0.364051	0	0	0	0	0	0	0
TTACGTATCTATGACA-1	0.0230264	0	0	0.0280561	0	0.0236761	0	0	0	0.187326	0.0461973	0	0.637817	0	0	0.0101399	0.0437621	0	0	0
TTACTAAAGGACTTTA-1	0.0564603	0	0	0.0138937	0.0161387	0	0	0	0	0.402528	0.0640731	0	0.315641	0	0	0	0.0881494	0	0.0431158	0
TTACTCCGGCCGGGAA-1	0.019163	0.0528337	0.0147638	0	0.0283739	0	0	0	0	0.193848	0.146155	0	0.526294	0	0	0	0.018569	0	0	0
TTACTCTGGTACGTAC-1	0.0228964	0	0	0	0.0250185	0	0	0	0	0.283312	0.154999	0	0.453532	0	0	0	0.0268287	0	0.0334138	0
TTACTGGGATATTTCA-1	0	0	0	0	0	0.0572345	0	0	0	0.270022	0.110391	0	0.562352	0	0	0	0	0	0	0
TTAGAAGAACATGACT-1	0.0308914	0	0	0	0	0	0	0	0	0.279131	0.197842	0	0.467078	0.0250576	0	0	0	0	0	0
TTAGACGAGTCACCTC-1	0.0363625	0	0	0	0.103615	0.0146362	0	0	0	0.339608	0.0418052	0	0.416354	0	0	0	0.0476195	0	0	0
TTAGAGTTTAGAAGGA-1	0.0270539	0	0	0	0.0407747	0	0	0	0	0.371719	0.0345794	0	0.377528	0	0	0.0353317	0.113013	0	0	0
TTAGCTGATTTGCCGT-1	0.0360263	0	0	0	0	0	0	0	0	0.264942	0.151994	0	0.547038	0	0	0	0	0	0	0
TTAGGATGGGAGGGTA-1	0.0719815	0	0	0	0.0702509	0	0	0	0	0.298064	0	0	0.453604	0	0	0	0.0848866	0	0.0212133	0
TTAGTAAACCTGCTCT-1	0.0507818	0	0	0	0	0	0	0.0112875	0	0.618707	0.078361	0	0.175189	0	0	0	0.0407195	0	0.0249543	0
TTAGTAGGGCGGCGGG-1	0.107615	0	0	0	0.025683	0	0	0	0	0.431843	0	0	0.252396	0.0495297	0	0	0.132934	0	0	0
TTAGTTATTCGTGGCA-1	0.0882923	0	0	0.0262726	0.0271684	0.015176	0	0	0	0.518957	0.0589871	0	0.0819791	0.0823305	0	0.0106465	0.0901899	0	0	0
TTATATACGCTGTCAC-1	0.0309491	0	0.0249781	0.0527859	0	0.010487	0	0	0	0.317596	0.135951	0.0161591	0.27825	0	0	0	0.0104018	0	0.122443	0
TTATCCGGGATCTATA-1	0.033889	0	0	0.0156951	0	0.039874	0	0	0	0.207113	0.0969614	0.0183867	0.506832	0	0	0	0.0812494	0	0	0
TTATCCTCAAGGAATA-1	0.19859	0	0	0.0237508	0.129182	0	0	0	0	0.280503	0	0.0666932	0.233101	0	0	0	0.068181	0	0	0
TTATGAATGAAAGGGA-1	0.0471836	0	0	0	0.0874632	0	0	0	0	0.161568	0.0542706	0	0.649515	0	0	0	0	0	0	0
TTATGACAAACTGGAT-1	0.0162121	0	0	0	0.0501359	0.112698	0	0	0	0.419163	0	0	0.348904	0	0	0	0.0528871	0	0	0
TTATGATCTTAACGAA-1	0.0155503	0	0	0	0.112047	0.0257403	0	0.0399798	0	0.356098	0.0299609	0.0263837	0.34669	0	0	0	0.0475501	0	0	0
TTATTAGAGCGTGTTC-1	0.0460439	0	0	0.0307666	0	0	0	0	0	0.358563	0.0977223	0.0770095	0.354133	0	0	0	0.0357618	0	0	0
TTATTATCTGGAAGGC-1	0	0	0	0.0235861	0.0719556	0	0	0.0349155	0	0.164047	0.0170195	0	0.622484	0	0	0.0659919	0	0	0	0
TTCAAAGTCTCTAGCC-1	0.0896028	0	0	0	0.151083	0	0	0.037894	0	0.259774	0	0	0.377665	0	0	0.0469644	0.0370169	0	0	0
TTCAATACTCTGAATC-1	0.0471308	0	0	0.011984	0.0187065	0	0	0.0234056	0	0.392632	0.075467	0	0.344777	0	0	0	0.085897	0	0	0
TTCACGAAAGGATCAC-1	0.0397451	0	0	0.0205139	0.0473167	0	0	0	0	0.394662	0.0319098	0	0.444129	0	0	0	0.0217234	0	0	0
TTCACTCGAGCACCTA-1	0	0	0	0.0576689	0.0720356	0.0285699	0	0.0218571	0	0.418251	0	0.0189041	0.34893	0	0	0	0.0194985	0	0.0142847	0
TTCAGCCCTGGTCCAC-1	0.0715336	0	0	0	0	0.0116375	0	0	0	0.328816	0.0990268	0	0.402248	0	0	0.0212697	0.0326827	0	0.0327856	0
TTCAGCTGGCGTGCCC-1	0.0288256	0	0	0.0170734	0.0287404	0	0	0	0	0.297801	0.0950277	0	0.441849	0	0	0	0.0906829	0	0	0
TTCAGGCGTCAAAGCC-1	0.050944	0	0	0	0.0717624	0	0	0	0	0.0615657	0	0	0.773722	0	0	0.0420059	0	0	0	0
TTCCAATCTGGCTATC-1	0.0260473	0	0	0.0145032	0.049356	0.0153703	0	0	0	0.342502	0.0542446	0.0343787	0.41469	0.0489073	0	0	0	0	0	0
TTCCACACAGATTTGA-1	0.0253214	0	0	0.0112705	0.0144075	0.0369331	0	0	0	0.466323	0.0653687	0.0407754	0.202625	0.0370541	0	0	0.0647703	0	0.0351504	0
TTCCAGACGAGATTTA-1	0.0312448	0	0	0.0177607	0.0359905	0.023361	0	0	0	0.245427	0.0660463	0.0253764	0.536648	0	0	0	0.0181455	0	0	0
TTCCATCGACAGCGTG-1	0.0335282	0	0	0.0238917	0.0160673	0.0330486	0	0	0	0.355131	0.13752	0	0.347349	0.0192566	0	0	0	0	0.0342071	0
TTCCGCGTGAGGCGAT-1	0.020202	0	0	0	0.149612	0	0	0	0	0.324739	0.0632778	0	0.417437	0	0	0	0.0247315	0	0	0
TTCCGGCCTTGAGGCT-1	0.0882741	0	0	0	0	0	0	0	0	0.378123	0.023821	0	0.023009	0.215345	0	0.112799	0.0537882	0.0720922	0.0327495	0
TTCCGGTATCTGTGTC-1	0.0108446	0	0.047551	0	0	0.0251851	0	0	0	0.206126	0.102815	0	0.575735	0	0	0	0.0317437	0	0	0
TTCCGGTTACCCACTT-1	0.0595476	0	0	0	0	0.0185263	0	0	0	0.401784	0.117822	0	0.335408	0	0	0.0104932	0.0365911	0	0.0198287	0
TTCCTCGGACTAACCA-1	0.0333026	0	0	0	0	0	0	0	0	0.285925	0.0602357	0	0.540961	0	0	0.0252878	0.0542876	0	0	0
TTCGACAGAGCCCGTG-1	0.12248	0	0	0	0.0127376	0	0	0	0	0.349719	0.0515866	0	0.405854	0.0414387	0	0	0.0161843	0	0	0
TTCGCGCGCCATACGA-1	0.0337536	0	0	0	0.153191	0.0380664	0	0	0	0.139937	0.0117008	0	0.623352	0	0	0	0	0	0	0
TTCGCTAGGAAGTTGT-1	0.0581646	0	0	0	0.0663977	0.0513763	0	0	0	0.245986	0.0188024	0	0.520289	0	0	0	0.0389835	0	0	0
TTCGGGACTAATCGCG-1	0	0	0	0.012589	0.0105637	0	0	0	0	0.491282	0.114146	0	0.371419	0	0	0	0	0	0	0
TTCGGGCGCTAGTCTT-1	0.0555251	0	0	0.105087	0.0314752	0	0	0	0	0.604406	0	0	0.0657816	0.0675797	0	0	0.0312735	0	0.0388713	0
TTCGGGTTGCCACGGG-1	0	0	0	0.0225173	0.022612	0	0	0	0	0.216353	0.116149	0	0.549155	0.0732134	0	0	0	0	0	0
TTCGGTGGAGACGCCC-1	0	0	0	0.010509	0.0600663	0.0625231	0	0	0	0.124624	0	0	0.742277	0	0	0	0	0	0	0
TTCGTACTCCAGAACG-1	0	0	0	0	0.060857	0	0	0	0	0.177714	0	0	0.761429	0	0	0	0	0	0	0
TTCTAACCGAAGCTTA-1	0.0694911	0	0	0	0.0337745	0	0	0	0	0.345482	0.0786635	0	0.419229	0	0	0.0148584	0.0227315	0	0.015771	0
TTCTAGAAAGTCTTAT-1	0	0	0	0	0.0452517	0.0386437	0	0	0	0.152394	0.066159	0	0.679273	0	0	0	0.0182785	0	0	0
TTCTGACCGGGCTCAA-1	0.129481	0	0	0	0.0277947	0	0	0	0	0.33831	0.0831107	0.0300327	0.279833	0.0857681	0	0	0.02567	0	0	0
TTCTGCCGCGCCTAGA-1	0.0206135	0	0	0.0104617	0.0633499	0.0267741	0	0	0	0.317849	0.0377276	0.0427982	0.407319	0	0	0	0.0483865	0	0.02472	0
TTCTGCGGGTTAGCGG-1	0.0983787	0	0	0	0.0175802	0.0790634	0	0.0245249	0	0.449254	0	0	0.151454	0.0389974	0	0	0.106126	0	0.0346223	0
TTCTTATCCGCTGGGT-1	0.129383	0	0	0	0	0	0	0	0	0.686411	0.0438996	0.0188087	0.05388	0	0	0	0.0676183	0	0	0
TTCTTGAGCCGCGCTA-1	0.0297785	0	0.0230807	0	0	0	0	0	0	0.491931	0	0	0.126735	0.0615745	0	0.0549567	0.0836975	0.0120997	0.116146	0
TTCTTGCTAGCATCTC-1	0.0465067	0	0	0	0	0	0	0	0	0.149562	0.236903	0.0207294	0.546299	0	0	0	0	0	0	0
TTCTTGGACGATCTGC-1	0.0914199	0	0	0	0.0535309	0	0	0	0	0.169336	0.0886974	0	0.5628	0.0342159	0	0	0	0	0	0
TTGAACGACGTGCTGA-1	0.0949583	0	0	0	0	0	0	0	0	0.386374	0.0302859	0	0.469595	0	0	0.018787	0	0	0	0
TTGAAGAATTCCCAGG-1	0.0124944	0	0	0	0.0685722	0	0	0	0	0.285568	0	0.0468533	0.573963	0	0	0	0.0125497	0	0	0
TTGAATATGGACTTTC-1	0.0654964	0	0	0	0.0389268	0	0	0	0	0.325919	0.0878448	0	0.429268	0	0	0	0.0525449	0	0	0
TTGAATTCACGTGAGG-1	0	0	0	0	0.0623349	0	0	0	0	0.433816	0.0501079	0	0.43685	0	0	0.0168913	0	0	0	0
TTGACAGGAGCTCCCG-1	0.186952	0	0	0.0182518	0	0	0	0	0	0.632932	0.0222694	0	0.0415526	0	0	0.0233787	0.0379495	0	0.0367144	0
TTGACATGAACGTGGA-1	0.0214904	0	0	0	0.016736	0	0	0	0	0.415395	0.0348555	0	0.419829	0	0	0.0441355	0.030053	0	0.0175061	0
TTGACCGTGTTAATGA-1	0.0445773	0	0	0	0	0.0104532	0	0	0	0.26279	0.150291	0.037149	0.340691	0.0693533	0.0137998	0	0.0708955	0	0	0
TTGACGCTCCATGAGC-1	0.0564958	0	0	0	0	0	0	0	0	0.440367	0.12914	0	0.33279	0	0	0	0.0412073	0	0	0
TTGACTACCATATGGT-1	0.0582147	0	0	0.0103312	0.0391087	0	0	0	0	0.454545	0	0	0.201417	0.0470352	0	0.0232479	0.111033	0	0.0550667	0
TTGACTATTGTCCGGC-1	0.122143	0	0	0	0.0595348	0	0	0	0	0.414477	0.0353096	0	0.353247	0	0	0	0.0152879	0	0	0
TTGAGAAGTTTAGCAT-1	0.0234655	0	0.0195817	0	0.0507837	0.0148482	0	0.0476952	0	0.18054	0.0893411	0	0.573745	0	0	0	0	0	0	0
TTGAGAGTACTGCTAA-1	0.0167697	0	0	0.0325581	0.0208663	0	0	0	0	0.194574	0.0805227	0	0.514349	0	0	0	0.14036	0	0	0
TTGAGCAGCCCACGGT-1	0.0176284	0	0	0	0.100792	0	0	0	0	0.354962	0	0	0.498094	0	0	0.0133182	0	0	0.0152055	0
TTGAGCGCCACGTGAT-1	0.0377609	0	0.0131992	0.0110714	0.0142178	0	0	0	0	0.315003	0.0654959	0	0.481928	0	0	0	0.0613244	0	0	0
TTGAGTCCCGCTGCTG-1	0.0652581	0	0	0	0.0369864	0.054221	0	0	0	0.606137	0	0	0.106556	0	0	0	0.0823973	0.0178247	0.0306204	0
TTGATCTAACTTTGTC-1	0.0111241	0	0	0	0.0221982	0	0	0	0	0.210111	0.162362	0	0.594205	0	0	0	0	0	0	0
TTGATTAGCTGTTTCT-1	0.0400929	0	0	0.0125379	0	0	0	0	0	0.181397	0.128118	0	0.590485	0	0	0.0217975	0.0255709	0	0	0
TTGATTATGCAGATGA-1	0	0	0	0.17817	0.0449874	0	0	0	0	0.310281	0.0526272	0	0.240572	0	0	0	0	0	0.173363	0
TTGCACAATTCAGAAA-1	0	0	0	0	0	0	0	0	0	0.320389	0.215089	0	0.437623	0	0	0	0.0268992	0	0	0
TTGCATGCTGATCACG-1	0	0	0	0	0.0263165	0	0	0	0	0.550694	0.0472465	0	0.211885	0	0	0.0348864	0.0937278	0	0.0352444	0
TTGCCAAGCAGAACCC-1	0.0751135	0	0	0	0.0649404	0	0	0	0	0.366682	0	0.0166186	0.407589	0	0	0.0369093	0.032147	0	0	0
TTGCCATAGCCCGCTC-1	0.102997	0	0	0	0.0115818	0	0	0	0	0.325061	0.105246	0	0.232767	0.096775	0	0	0.0897408	0	0.0358321	0
TTGCCCTGATCACGGG-1	0.0409145	0	0	0	0.0982872	0.0738006	0	0	0	0.202792	0	0	0.531214	0	0	0	0.0529909	0	0	0
TTGCGGCATCAGAAAG-1	0.0126816	0	0	0	0	0	0	0.141373	0	0.427175	0.0156382	0	0	0.330893	0	0	0.0722391	0	0	0
TTGCGTCGGCCAACCG-1	0.0554607	0	0	0.045133	0.0522809	0.0465335	0	0	0	0.592818	0.0226551	0	0	0.129621	0	0	0.0554979	0	0	0
TTGCTGATCATGTTCG-1	0.0132439	0	0.0168044	0.0653404	0	0	0	0	0	0.331443	0.135568	0.0153118	0.395285	0	0	0	0.027004	0	0	0
TTGGAAGAATACAGTC-1	0.0423287	0	0	0	0.101907	0.0811755	0	0	0	0.337883	0	0	0.410098	0	0	0	0.0266071	0	0	0
TTGGACATGTGGCTTA-1	0.0803083	0	0	0	0.0588807	0	0	0	0	0.364535	0.022247	0	0.395989	0	0	0	0.0659142	0.0121261	0	0
TTGGACCATCTGGCAA-1	0.0674574	0	0	0	0	0	0	0	0	0.425171	0.136662	0	0.308508	0	0	0	0.0622015	0	0	0
TTGGACCTATAACAGT-1	0.0394758	0	0	0	0.0436083	0.0257252	0	0	0	0.339815	0.0475051	0	0.455552	0	0	0	0.0483193	0	0	0
TTGGATATCGTCTACG-1	0	0	0	0.0599269	0	0.010767	0	0	0	0.434276	0.0809509	0	0.28006	0.0803837	0	0	0.0536357	0	0	0
TTGGCGATCCGAATAT-1	0.0101848	0	0	0	0	0	0	0.140463	0	0.269569	0.0305592	0	0.401778	0.0295247	0	0	0.0851696	0.0327518	0	0
TTGGCTCAATATGTGT-1	0.0405217	0	0	0.0350717	0	0.0659842	0	0	0	0.298956	0	0	0.532171	0.0159318	0	0	0.0113636	0	0	0
TTGGGACGTAAGAGTT-1	0.0319511	0	0	0	0	0	0	0	0	0.435817	0.0988558	0	0.389963	0	0	0.0434138	0	0	0	0
TTGGGCGGCGGTTGCC-1	0	0	0	0.0729218	0.0621762	0	0	0	0	0.402603	0.0274283	0	0.403308	0	0	0	0	0	0.0315626	0
TTGGTATGGCTTGTGT-1	0.0801586	0	0	0	0.0305712	0.0109159	0	0.0726436	0	0.354344	0	0	0.285835	0	0	0	0.165532	0	0	0
TTGGTCACACTCGTAA-1	0.0657496	0	0	0.0323693	0.0343641	0.036784	0	0	0	0.326125	0.0364899	0	0.384363	0.0598487	0	0	0.0239068	0	0	0
TTGGTTCGCTCAAAGG-1	0.0285397	0	0	0	0.0578907	0	0	0	0	0.467037	0.0431632	0	0.364773	0	0	0	0.0385968	0	0	0
TTGGTTGCGGTGCGCG-1	0.0791113	0	0	0.0610247	0	0.0250329	0	0	0	0.39577	0	0	0.0519362	0.11742	0	0.0421084	0.0824664	0	0.145131	0
TTGTAAGGACCTAAGT-1	0.0414961	0	0.0135551	0	0.0294274	0.0175357	0	0	0	0.316725	0.0428197	0	0.366202	0.0927216	0	0.0195784	0.0418895	0	0.0180492	0
TTGTAATCCGTACTCG-1	0.109326	0	0	0	0.0371881	0.0153335	0	0	0	0.370727	0.0530245	0	0.353079	0.0221346	0	0	0.0391869	0	0	0
TTGTGAACCTAATCCG-1	0.0287994	0	0	0	0.0918744	0.0436689	0	0	0	0.369899	0	0	0.465758	0	0	0	0	0	0	0
TTGTGAGGCATGACGC-1	0.0453033	0	0	0	0.0385039	0	0	0	0	0.37889	0.0901833	0	0.342071	0	0	0	0.0689994	0	0.0360489	0
TTGTGGTAGGAGGGAT-1	0	0	0	0	0.0788511	0	0	0	0	0.21378	0.0138259	0.0806165	0.587469	0	0	0	0.0254582	0	0	0
TTGTGGTGGTACTAAG-1	0	0	0	0.109825	0.079745	0	0	0	0	0.400227	0	0	0.238182	0	0	0	0.0423506	0	0.12967	0
TTGTGTATGCCACCAA-1	0.0734252	0	0	0.0398722	0.0158205	0	0	0	0	0.364528	0.0125459	0	0.493809	0	0	0	0	0	0	0
TTGTGTTTCCCGAAAG-1	0	0	0	0	0.0322409	0	0	0.0159222	0	0.294294	0.147212	0	0.510331	0	0	0	0	0	0	0
TTGTTGTGTGTCAAGA-1	0.0764723	0	0	0.0202402	0.040141	0.0239635	0	0.118301	0	0.586177	0	0.036472	0	0	0	0	0.0982332	0	0	0
TTGTTTCACATCCAGG-1	0.092813	0	0	0	0.0349219	0.0275927	0	0	0	0.166242	0.0833077	0	0.577323	0	0	0	0.0177998	0	0	0
TTGTTTCCATACAACT-1	0.147726	0	0	0.0368291	0	0.0223185	0	0	0	0.526886	0.092201	0.0141284	0.0921916	0.0314331	0	0	0.0362868	0	0	0

## Sheet: HNSCC slice P210325T5
spatial barcode	B cells	C1QC+ Macrophages	CD8+ T cells	Endothelial cells	INHBA+ Macrophages	LAMP3+ DCs	LYVE1+ Macrophages	Mast cells	NK cells	Plasma cells	SPP1+ Macrophages	Tregs	Tumor cells	apCAFs	cDC1	cDC2	eCAFs	iCAFs	myCAFs	pDCs
AAACAGAGCGACTCCT-1	0.0367154	0	0	0.0272077	0	0	0	0	0	0.709472	0.0658792	0.0617563	0	0	0	0	0.0298005	0	0.0691688	0
AAACGAGACGGTTGAT-1	0	0	0	0	0	0.0319317	0	0	0	0.377187	0	0	0.149418	0.227988	0	0	0.0588702	0.116991	0.0376137	0
AAACTGCTGGCTCCAA-1	0	0	0	0.0106005	0.0953063	0.024379	0	0	0	0.274649	0.0208632	0	0.574202	0	0	0	0	0	0	0
AAAGGGATGTAGCAAG-1	0	0	0.0114281	0	0	0	0	0	0	0.333385	0.149534	0.0188631	0.448879	0	0	0	0	0.011248	0.0266625	0
AAAGTAGCATTGCTCA-1	0.0250397	0	0	0	0.0502399	0	0	0	0	0.355446	0.123173	0	0.350377	0.0576877	0	0	0.038036	0	0	0
AAAGTCACTGATGTAA-1	0	0	0	0	0	0	0	0	0	0.54127	0.0975663	0	0.290753	0.0239995	0	0.0138773	0.0325348	0	0	0
AAAGTGTGATTTATCT-1	0	0	0	0	0.106016	0	0	0	0	0.162091	0	0	0.612147	0	0	0.119746	0	0	0	0
AAATAACCATACGGGA-1	0.0416029	0	0	0	0.0393838	0	0	0	0	0.308957	0.0756235	0	0.519357	0	0	0.0150761	0	0	0	0
AAATACCTATAAGCAT-1	0	0	0.0103063	0	0	0.0163389	0	0	0.0133504	0.274324	0.158352	0	0.394503	0.010455	0	0	0.0693075	0	0.0530632	0
AAATCGTGTACCACAA-1	0	0	0.0178957	0.0113232	0	0	0	0.0267216	0	0.34165	0.182963	0	0.419446	0	0	0	0	0	0	0
AAATGATTCGATCAGC-1	0.0914339	0	0.0481393	0.0355668	0	0	0	0	0	0.58731	0.0980269	0	0.113908	0	0	0	0	0.0256152	0	0
AAATGGCATGTCTTGT-1	0	0	0.0639719	0	0	0	0	0	0	0.395255	0.119078	0.0124214	0	0.171136	0	0	0.0808356	0.157302	0	0
AAATGGTCAATGTGCC-1	0	0	0	0	0	0	0	0	0	0.350854	0.132882	0	0.377295	0.0897666	0	0	0.0120483	0	0.0371542	0
AAATTAACGGGTAGCT-1	0	0	0	0.0299863	0.039812	0	0	0	0	0.536458	0.0935269	0	0.174396	0	0	0	0.100318	0	0.025502	0
AAATTACACGACTCTG-1	0	0	0	0.0199049	0.0346042	0	0	0	0	0.348087	0.0768935	0	0.424034	0.0418725	0	0.0260713	0.0285324	0	0	0
AAATTACCTATCGATG-1	0.0333773	0	0.0124653	0	0	0	0	0	0	0.205619	0.252578	0	0.495961	0	0	0	0	0	0	0
AAATTTGCGGGTGTGG-1	0	0.013547	0.0202916	0	0.0489127	0.0652023	0	0	0	0.44543	0.0486078	0	0.345218	0	0	0	0.0127912	0	0	0
AACAACTGGTAGTTGC-1	0.0574536	0	0	0	0.0271988	0	0	0	0	0.541613	0.0454351	0	0.0357847	0.258342	0	0	0.0194217	0	0.0147512	0
AACACGACTGTACTGA-1	0	0	0	0	0	0	0	0	0	0.570616	0.173543	0	0.216863	0	0	0	0	0.0389786	0	0
AACAGGAAATCGAATA-1	0.0203727	0	0.033967	0	0	0	0	0	0	0.574567	0.0875698	0	0.036806	0.070666	0	0	0.107288	0.046463	0.0223006	0
AACAGGATGGGCCGCG-1	0	0	0	0	0.0421772	0	0	0	0	0.503752	0.0648642	0	0.31046	0	0	0	0.0514639	0	0.0272821	0
AACATATCAACTGGTG-1	0	0	0	0	0.0252297	0.0422331	0	0	0	0.27646	0.124224	0.0240061	0.507847	0	0	0	0	0	0	0
AACCAAGACTTCTCTG-1	0	0.0256627	0	0	0.113658	0.0295938	0	0	0	0.449804	0	0.039121	0.321826	0	0	0	0.0203344	0	0	0
AACCCTGGTGGAACCA-1	0	0	0	0	0.0544124	0	0	0	0	0.464557	0	0	0.0447535	0.167144	0	0	0.208935	0	0.0601986	0
AACCGAGCTTGGTCAT-1	0.0725311	0	0	0.0926454	0	0.0304475	0	0	0	0.614695	0.0547745	0	0	0.0317329	0	0	0.0144418	0.0431279	0.0456037	0
AACCGCTAAGGGATGC-1	0	0	0	0	0.159636	0	0	0	0	0.275581	0	0	0.530848	0	0	0.0339353	0	0	0	0
AACCGTTGTGTTTGCT-1	0.0346845	0	0	0.0176762	0.0296043	0	0	0	0	0.496352	0.0137479	0.0156343	0.15774	0.0750238	0	0.0495435	0.0714776	0	0.0385165	0
AACCTTTACGACGTCT-1	0.0183891	0	0.0109763	0.0196859	0	0	0	0	0	0.48446	0.135552	0	0.278477	0	0	0	0.0190781	0	0.033381	0
AACGATAGAAGGGCCG-1	0	0	0	0	0	0	0	0	0	0.242743	0.349813	0	0.407444	0	0	0	0	0	0	0
AACGATATGTCAACTG-1	0	0	0	0.058095	0	0.0277042	0	0	0	0.414254	0.107249	0	0.307583	0.0621445	0	0.0229702	0	0	0	0
AACGCATGATCTGGGT-1	0.100956	0	0	0	0	0	0	0.111507	0	0.411478	0.0995363	0	0.149514	0.127008	0	0	0	0	0	0
AACGCGGTCTCCAGCC-1	0.0218347	0	0	0	0	0	0	0	0	0.307244	0.210462	0.0127596	0.386053	0.0474271	0	0	0	0	0.0142192	0
AACGGCCATCTCCGGT-1	0.0202438	0	0	0.0582252	0.025417	0.0170748	0	0	0	0.348129	0.136234	0	0.244619	0.125205	0	0.0133948	0.0114578	0	0	0
AACGTACTGTGGGTAC-1	0	0.0649495	0.0285431	0	0	0.0798312	0	0	0	0.343354	0.0849481	0	0.269892	0.103677	0	0	0	0	0.0248052	0
AACGTCAGACTAGTGG-1	0	0	0	0	0	0	0	0	0	0.614385	0.10943	0	0.231458	0	0	0	0.0447266	0	0	0
AACGTGATGAAGGACA-1	0	0	0	0	0.0212405	0.0300061	0	0	0	0.620953	0.0518956	0	0	0.15346	0	0	0.0635698	0.0263093	0.0325649	0
AACGTGCGAAAGTCTC-1	0.0186561	0	0	0.0135825	0	0	0	0	0	0.479197	0.0829957	0	0.329576	0.0160135	0	0	0.0599792	0	0	0
AACTCAAGTTAATTGC-1	0.0321601	0	0	0.024468	0	0	0	0.0122585	0	0.31611	0.128103	0	0.437532	0	0	0	0.0493684	0	0	0
AACTCCTAATCCCATG-1	0	0	0	0	0	0	0	0.012204	0	0.425616	0.180591	0	0.333296	0	0	0	0.0290502	0	0.0192429	0
AACTCTCAATAGAGCG-1	0	0	0	0	0.0191046	0	0	0.108455	0	0.238728	0.0348895	0.0287681	0.509035	0	0	0	0.0610185	0	0	0
AACTGATATTAGGCCT-1	0	0	0.0281175	0.0171522	0	0	0	0	0	0.477481	0.156033	0	0.130119	0.143778	0	0	0.0199991	0	0.0273205	0
AACTGGGTCCCGACGT-1	0	0	0	0	0	0	0	0	0	0.503405	0.0710048	0.0520881	0	0.139899	0	0.0340571	0.0718382	0.0947166	0.0329919	0
AACTTGCCCGTATGCA-1	0.0173668	0	0	0.0122434	0.0498445	0	0	0	0	0.514747	0.0845069	0.021568	0.243984	0.0231748	0	0	0.0208482	0	0.0117161	0
AAGACTGCAAGCTACT-1	0.0123271	0	0	0.0298517	0.0389178	0.077231	0	0	0	0.351402	0.0921093	0	0.353917	0	0	0	0.0330081	0	0.0112361	0
AAGAGCTCTTTATCGG-1	0	0	0	0	0	0.0269468	0	0	0	0.670376	0	0	0.0328237	0.0853068	0	0	0.184546	0	0	0
AAGAGGCATGGATCGC-1	0	0	0	0	0.0662472	0.0203586	0	0	0	0.307137	0	0	0.343576	0.0827608	0	0	0.17992	0	0	0
AAGATTGGCGGAACGT-1	0	0	0	0.0158773	0	0	0	0.0255586	0	0.43656	0.151797	0	0.356375	0	0	0	0	0	0.013833	0
AAGCTAGATCGAGTAA-1	0	0	0	0	0.0340498	0	0	0	0	0.2413	0.166495	0	0.505735	0	0	0	0.0524194	0	0	0
AAGCTCGTGCCAAGTC-1	0	0	0.0249849	0	0.0644689	0	0	0	0	0.445386	0	0	0.216156	0.0482711	0	0	0.146778	0	0.0539549	0
AAGGAGCGGTTGGTGC-1	0	0	0	0	0	0	0	0.129124	0	0.210836	0.136308	0	0	0.149012	0	0.0225327	0.233219	0.118969	0	0
AAGGATGAGGGACCTC-1	0	0	0	0	0.069114	0	0	0	0	0.387064	0	0	0.543822	0	0	0	0	0	0	0
AAGGCGCGTAAAGCTT-1	0	0	0	0	0	0	0	0	0	0.453101	0.169681	0	0.283526	0.0693488	0	0	0.0243431	0	0	0
AAGGCTGTGCTCATCG-1	0	0	0	0	0	0.0104685	0	0	0	0.523883	0	0	0.020749	0.227182	0	0.0558552	0.0861374	0.0541714	0.0215539	0
AAGGGACAGATTCTGT-1	0	0	0	0.0405562	0.0627747	0.0110378	0	0	0	0.348325	0.018686	0	0.452256	0	0	0.038829	0.0275356	0	0	0
AAGGTATCCTAATATA-1	0	0	0	0	0	0	0	0	0	0.443921	0.117072	0.0302863	0.325054	0.0238725	0	0	0.045806	0	0.0139886	0
AAGGTGATAAACCAGC-1	0	0	0	0	0.110159	0	0	0	0	0.207166	0.0689791	0	0.613695	0	0	0	0	0	0	0
AAGTAGAAGACCGGGT-1	0.066647	0	0	0	0.0194115	0.0243265	0	0	0	0.542322	0.0701442	0	0.244438	0	0	0	0.0327104	0	0	0
AAGTAGTGACGCGAGG-1	0	0	0	0	0	0.0348794	0	0	0	0.547526	0.0580094	0.0338639	0.18585	0.0593553	0	0	0	0	0.0805159	0
AAGTGCGTTAGAATCT-1	0	0	0	0	0.0416694	0	0	0	0	0.518567	0.0495987	0	0.26949	0.0796261	0	0	0	0	0.0410488	0
AAGTTCAGTCTGCGTA-1	0	0	0	0	0	0	0	0	0	0.628751	0.0350321	0	0	0.195642	0	0	0.0980364	0	0.0425387	0
AAGTTCGGCCAACAGG-1	0	0	0	0.0206877	0	0	0	0	0	0.301556	0.206729	0.0224388	0.361795	0	0	0	0.0390752	0	0.047718	0
AATAACAACGCTCGGC-1	0	0	0	0	0.0361016	0	0	0	0	0.494722	0.12336	0.0133544	0.272669	0	0	0	0	0	0.0597927	0
AATAGAATCTGTTTCA-1	0	0	0	0	0.0755758	0	0	0	0	0.134369	0.0541909	0.0257172	0.543301	0	0	0.045817	0.0267897	0	0.0942391	0
AATAGCTACCGCGTGC-1	0.0175061	0	0	0	0	0	0	0	0	0.540479	0.129001	0	0.148787	0.113998	0	0	0.0502289	0	0	0
AATATCGAGGGTTCTC-1	0	0	0	0	0.0833864	0	0	0	0	0.308061	0.0610629	0	0.534179	0	0	0	0.0133111	0	0	0
AATCCAAGGGCCTGAG-1	0.0440707	0	0	0	0	0	0	0	0	0.389539	0.0833326	0	0.40909	0	0	0.0315241	0.0424441	0	0	0
AATCGCCTCAGCGCCA-1	0	0	0	0.0406244	0.028522	0	0	0	0	0.114871	0.143139	0	0.518233	0.069732	0	0	0.063046	0.0111425	0.0106906	0
AATCGGGACACTACGA-1	0	0	0	0.0143905	0.076721	0	0	0	0	0.526088	0	0.018529	0.296436	0	0	0	0.0448654	0	0.0229698	0
AATCTGCGTTGGGACG-1	0	0	0	0.0431135	0.0258227	0	0	0	0	0.542371	0.0470398	0	0.328509	0	0	0	0.0131443	0	0	0
AATGACAGCAATGTCT-1	0	0.0482	0.0396474	0	0	0	0	0.0679297	0	0.29807	0.208815	0	0.24106	0.0394203	0	0	0.0568571	0	0	0
AATGACTGTCAGCCGG-1	0	0	0	0	0	0	0	0	0	0.475267	0.112231	0.0644484	0.25041	0.0160365	0	0	0.0372692	0	0.0443379	0
AATGATGATACGCTAT-1	0.0427611	0	0.0390643	0	0	0	0	0	0	0.545964	0.0912182	0	0.0822411	0.105253	0	0	0.0330139	0.0421924	0.0182919	0
AATGATGCGACTCCTG-1	0	0	0	0	0	0.0221427	0	0	0	0.428676	0.118136	0	0.346658	0.028099	0	0	0	0	0.0562878	0
AATGCAACCGGGTACC-1	0.0149079	0	0.0541055	0.019116	0	0	0	0	0	0.328195	0.131404	0	0.368049	0.0267961	0	0	0.0418315	0	0.0155949	0
AATGCACCAAGCAATG-1	0.0798573	0	0.0806281	0.0216458	0	0.0674286	0	0	0	0.478879	0.086013	0	0.0803953	0.0310235	0	0	0.0514515	0.0226778	0	0
AATTAAAGGTCGGCGT-1	0	0	0	0	0	0.0474635	0	0	0	0.415033	0.138331	0	0.399172	0	0	0	0	0	0	0
AATTCATAAGGGATCT-1	0.0203396	0	0	0	0	0	0	0	0	0.587467	0.075211	0	0.169502	0.0470441	0	0	0.073906	0.026531	0	0
AATTCTAGAGTTAGGC-1	0.0225489	0	0	0.0765745	0	0	0	0	0	0.240061	0.130652	0.0121121	0.270163	0	0.043394	0.015767	0.0952182	0	0.0935089	0
AATTGAACGCTCTGGT-1	0	0	0	0	0.0964933	0	0	0	0	0.175706	0.110465	0	0.617336	0	0	0	0	0	0	0
AATTTGGGACATAGTA-1	0.0128788	0	0	0	0	0.0541654	0	0.0790606	0	0.310974	0.0778791	0	0.465042	0	0	0	0	0	0	0
AATTTGGTTCCAAAGA-1	0	0	0	0	0.0239626	0	0	0	0	0.481266	0	0	0.0933912	0.227457	0	0.0207712	0.113461	0.0396907	0	0
ACAAATCGCACCGAAT-1	0.0578928	0	0	0.0120595	0.12574	0	0.0350753	0	0	0.215327	0	0	0.491965	0	0	0.014262	0.0476778	0	0	0
ACAAATGGTAGTGTTT-1	0	0	0	0	0.0480591	0	0	0	0	0.100803	0.144606	0	0.643187	0	0	0.0633458	0	0	0	0
ACAACAGCATGAGCTA-1	0	0	0	0.022946	0.0660419	0.0213602	0	0	0	0.357968	0.0381709	0	0.472792	0	0	0	0.0207213	0	0	0
ACAAGCAGTGCCTAGC-1	0	0	0	0.0349541	0	0	0	0	0	0.475468	0.0953954	0	0.357191	0	0	0	0.036992	0	0	0
ACAAGGAAATCCGCCC-1	0	0	0	0.0196124	0.0862995	0	0	0	0	0.189334	0.106953	0	0.572225	0	0	0	0.0255766	0	0	0
ACAAGGACAAGAGGTT-1	0	0	0	0	0.0785503	0.0354294	0	0	0	0.570578	0	0	0.15784	0.124791	0	0	0.0328107	0	0	0
ACAAGGGCAGGCTCTG-1	0.0240523	0	0.0608924	0	0	0.0156485	0	0.0137393	0	0.213295	0.191161	0	0.384064	0.0501967	0	0	0.0469512	0	0	0
ACAATCCATTTAAACC-1	0	0	0	0	0	0	0	0	0	0.307985	0.181309	0	0.373188	0	0	0	0.0520479	0	0.0854703	0
ACAATTTGAGCAGTGG-1	0	0	0	0	0.0467067	0	0	0	0	0.397971	0.0317956	0	0.442638	0	0	0	0.0333739	0	0.0475152	0
ACACAAAGACGGGTGG-1	0.0191093	0	0	0	0.0820834	0	0	0	0.047401	0.43039	0.0616018	0	0.315664	0	0	0	0	0	0.0437505	0
ACACACCAGGACCAGT-1	0	0	0	0.0290705	0.12664	0	0	0.03286	0	0.0737592	0	0	0.633573	0	0	0.0912215	0	0.0128758	0	0
ACACACTTTCTACACG-1	0	0	0	0	0	0	0	0	0	0.331114	0.0820207	0	0.129185	0.314903	0	0	0.0550929	0.0876852	0	0
ACACCCAGCATGCAGC-1	0.0238359	0	0	0.0152425	0	0	0	0	0	0.453643	0.090224	0	0.22982	0.0783941	0	0.0230973	0.0543076	0.0159662	0.01547	0
ACACCCGAGAAATCCG-1	0	0	0	0.0162016	0.0574719	0.033516	0	0	0	0.440659	0.0382262	0	0.345605	0	0	0	0.0683205	0	0	0
ACACCTTAAGTAGGGC-1	0.0924497	0	0.0180909	0.0419253	0	0.0135781	0	0	0.0255088	0.565148	0.0643834	0	0.0716707	0.0482663	0	0	0.0407275	0	0.0182508	0
ACACGAGACTCCTTCT-1	0.0124645	0	0	0.0306897	0	0	0	0.0485981	0	0.374082	0.118076	0	0.301685	0.0426117	0	0	0.0490209	0	0.022771	0
ACACGGCACTATGCAT-1	0.0252748	0	0	0	0.0117655	0	0	0	0	0.499481	0.0613022	0	0.174186	0.0718323	0	0	0.112277	0	0.0438814	0
ACACGGGAACTTAGGG-1	0.0227551	0	0	0	0.0426548	0	0	0	0	0.758073	0.021769	0	0.0729277	0.0215126	0	0	0.0603075	0	0	0
ACAGCATAGAGCCAGT-1	0	0	0	0.0205322	0.0408608	0	0	0	0	0.59981	0.0650728	0.0112684	0.228342	0	0	0	0	0	0.0341136	0
ACAGCGCACCCGCAGC-1	0	0	0	0	0	0	0	0	0	0.518384	0.100125	0	0.0107484	0.265946	0	0	0.044039	0.0372463	0.0235118	0
ACAGGTGGAGGTGAGG-1	0	0	0	0	0.0811146	0	0	0	0	0.373304	0.0648945	0	0.424037	0	0	0	0.0566492	0	0	0
ACATAATAAGGCGGTG-1	0	0	0.0335627	0.0309933	0.022855	0	0	0	0	0.432625	0.0661888	0	0.345425	0.0194895	0	0.0370804	0	0	0.0117797	0
ACATCGATCGTTTACC-1	0	0	0.0204633	0.0271177	0	0.020257	0	0.0296297	0	0.18821	0.175198	0	0.513979	0.0251451	0	0	0	0	0	0
ACATCGGTCAGCCGCG-1	0.0257139	0	0	0	0	0	0	0	0	0.171336	0.316851	0	0.486099	0	0	0	0	0	0	0
ACATCGTTAACCTAGT-1	0.0357235	0	0	0	0	0	0	0	0	0.620794	0.0911177	0.0228062	0	0.110909	0	0	0.0899381	0	0.0287122	0
ACCAACACCACACACT-1	0.0912986	0	0.0298078	0	0	0	0	0.0466603	0	0.489083	0.066586	0	0.164433	0.0314456	0	0	0.0371093	0	0.0435765	0
ACCAAGAACGCGTGTC-1	0.0258134	0	0	0	0.0297685	0.0343032	0	0	0	0.247271	0.0965447	0	0.526382	0	0	0	0.0399162	0	0	0
ACCACAACTCAGAACA-1	0.0199636	0	0	0.0328317	0	0	0	0	0	0.674647	0.0403161	0.0224689	0	0.0470927	0	0	0.0886416	0.0483644	0.025674	0
ACCACAAGTTTCTATC-1	0	0	0	0	0	0	0	0.0534311	0	0.441187	0.118957	0	0.199822	0.138945	0	0	0.0476591	0	0	0
ACCACGTGCAGCTATA-1	0	0	0	0	0.0816332	0	0	0	0	0.260982	0.0559214	0	0.50407	0.0403376	0	0.0326235	0.0244319	0	0	0
ACCATATCCGCAATAA-1	0.0357559	0.0372231	0	0.0298534	0	0	0	0	0	0.174672	0.155691	0	0.51179	0.0436409	0	0	0	0.011373	0	0
ACCATCGTATATGGTA-1	0.026231	0	0.063263	0.0193916	0	0	0	0	0	0.274943	0.20052	0	0.356443	0.0409677	0	0	0	0	0.0182408	0
ACCCAACGCCCGTGGC-1	0	0	0	0.0324183	0.0805053	0.0254269	0	0	0	0.499319	0	0	0.312635	0	0	0	0.036049	0	0.0136467	0
ACCCATCTTGAGGGTA-1	0	0	0	0	0	0	0	0	0	0.34737	0.230841	0	0.367844	0.0539452	0	0	0	0	0	0
ACCCGGTTACACTTCC-1	0	0	0.0629319	0.0130805	0	0.0114497	0	0	0	0.338175	0.134272	0	0.348851	0.017361	0	0	0.0580847	0	0.0157941	0
ACCCTTCATCTGCGAA-1	0.0578849	0	0.0253316	0.0111519	0.0194045	0.0192117	0	0	0	0.492337	0.102177	0	0.0264972	0.186645	0	0	0.0411861	0.0181733	0	0
ACCCTTTAGTTCTCCA-1	0	0	0	0	0.0156035	0	0	0	0	0.664833	0.0359307	0	0	0.20627	0	0	0.0181984	0.0591641	0	0
ACCGACTGAGTCCCAC-1	0	0	0	0.050838	0	0	0	0	0	0.53836	0.103064	0	0.0350343	0.145341	0	0	0.028117	0.0658988	0.033347	0
ACCGATGGTAGCATCG-1	0	0	0	0	0.0503145	0	0	0.0780177	0	0.401384	0.036068	0	0.400537	0.0336782	0	0	0	0	0	0
ACCTAAGTACCTTTCA-1	0	0	0	0.0424137	0.0625722	0	0	0.0329159	0	0.357625	0.0881547	0	0.317071	0	0	0	0.071073	0	0.0281742	0
ACCTAATCGACTTCCT-1	0	0	0	0.0455224	0	0.0252338	0	0.0236414	0	0.325599	0.104491	0	0.349429	0.0651521	0	0	0.060931	0	0	0
ACGAAATGGGCGGCAC-1	0	0	0	0	0.0477913	0.0238319	0	0	0	0.464094	0.0386157	0	0.335213	0	0	0.0537462	0.0367082	0	0	0
ACGAGATATTTGCTTA-1	0.0583855	0	0	0	0	0	0	0	0	0.565385	0.0226018	0	0	0.239935	0	0	0.0210362	0.073177	0.0194794	0
ACGAGTACGGATGCCC-1	0	0	0	0	0.0499635	0	0	0.0490366	0	0.267907	0.0206419	0	0.577002	0	0	0.0354491	0	0	0	0
ACGATACATAGAACTA-1	0.022562	0	0	0.0130021	0.0157643	0.0240032	0	0	0	0.283267	0.0997896	0.0156548	0.39624	0.0745587	0	0.0160212	0.0171346	0	0.0220021	0
ACGATCATACATAGAG-1	0.0598509	0	0.0155867	0	0	0	0	0	0	0.467949	0.185678	0.0200194	0.0919968	0.0748448	0.0340957	0	0	0	0.0499786	0
ACGATGCATATGTTAT-1	0.0301621	0	0	0.0106627	0	0	0	0	0	0.277292	0.143511	0	0.404263	0.0551314	0	0.0319741	0.0292752	0	0.0177286	0
ACGATGGATCCGATGC-1	0.0701039	0	0	0	0	0	0	0	0	0.58216	0.0399989	0	0	0.123943	0	0.0238666	0.106044	0.0382375	0.0156472	0
ACGCAATCACTACAGC-1	0	0	0	0	0	0.0238685	0	0	0	0.31065	0.100765	0	0.52657	0	0	0	0.0381472	0	0	0
ACGCATTCGTGAGTAC-1	0	0	0	0	0	0	0	0.0105538	0	0.48898	0.0944222	0	0.288694	0.0885668	0	0	0.0287836	0	0	0
ACGCCAGATGATTTCT-1	0.107071	0	0.0262221	0	0	0.0259753	0	0	0	0.559308	0.132565	0.013113	0	0.0483131	0	0	0.0250889	0.050595	0.0117493	0
ACGCCGCTAGACGACC-1	0	0	0	0	0	0.0408392	0	0	0	0.29006	0.110229	0	0.412003	0.0725903	0	0	0.0742777	0	0	0
ACGCGAAGTCAGACGA-1	0.0426246	0	0	0	0.0688045	0	0	0	0	0.194529	0.104684	0	0.589359	0	0	0	0	0	0	0
ACGCGCTACACAGGGT-1	0	0	0	0	0.0552153	0	0	0	0	0.335691	0.0609255	0	0.489828	0	0	0.0583402	0	0	0	0
ACGCGGGCCAAGGACA-1	0	0	0	0	0.0475571	0	0	0	0	0.530325	0.0259304	0	0.346608	0.0175027	0	0	0.0320765	0	0	0
ACGCTAGTGATACACT-1	0	0	0	0	0	0.0158973	0	0	0	0.376359	0.130542	0	0.406627	0	0	0	0.0705735	0	0	0
ACGGAGCGCAAATTAC-1	0.0399297	0	0.0152537	0	0.0303049	0.0107788	0	0.0598035	0	0.61225	0.0386579	0.0134926	0	0.0328999	0	0.0292607	0.0751744	0	0.0421936	0
ACGGCGACGATGGGAA-1	0	0	0	0	0.150632	0	0	0	0	0.246887	0	0	0.404045	0	0	0.0652124	0.102562	0	0.0306618	0
ACGGGAGTGTCGGCCC-1	0.0269785	0	0	0.0478034	0.0862851	0	0	0	0.0173608	0.237334	0.0964831	0	0.419961	0	0	0.0167334	0.0180752	0	0.0329861	0
ACGTACAGATTTCTCT-1	0	0	0	0	0	0.0220551	0	0	0	0.412446	0.115416	0	0.312477	0.0821989	0	0	0.0176541	0	0.0377525	0
ACGTAGATTGCTGATG-1	0.0516075	0	0	0.0259435	0.04971	0.0133837	0	0	0	0.599312	0.0464049	0	0.200416	0.0132218	0	0	0	0	0	0
ACGTGCGCCTCGTGCA-1	0.0833694	0	0	0	0.0502996	0	0	0	0	0.559035	0.0364068	0.0393261	0.16388	0.0411576	0	0	0.0156427	0	0.0108826	0
ACGTTAATGTCGAAGA-1	0	0	0	0.0141363	0.0183008	0	0	0	0	0.426748	0.0797029	0.0306203	0.308897	0	0	0	0.0895849	0	0.0320098	0
ACGTTAGATTTGCCCG-1	0.0243084	0	0	0	0.0259111	0	0	0	0	0.635649	0.057986	0.0294445	0.0580663	0.0849159	0	0	0.039469	0	0.0442502	0
ACGTTTAGTTGTGATC-1	0.119664	0	0.0825267	0	0	0	0	0	0	0.373115	0.237128	0	0	0.102213	0	0	0.011377	0.0586721	0.0153034	0
ACTACCAGCTCTCTGG-1	0.0280109	0	0	0.0308967	0	0.0191747	0	0	0	0.389396	0.0962297	0	0.259235	0.10758	0	0	0.0109256	0	0.0585516	0
ACTATTCGTCCGTGGT-1	0	0	0	0	0	0	0	0	0	0.603925	0.0905847	0	0	0.217123	0	0	0.0628008	0.0255665	0	0
ACTCAATAAAGGCACG-1	0.0145158	0	0	0.0118285	0.0243294	0.0376232	0	0	0	0.701103	0.0207446	0.0167075	0	0.017054	0	0	0.109926	0.0461686	0	0
ACTCCCTAGAATAGTA-1	0.0642052	0	0	0.0197486	0	0	0	0	0	0.226504	0.174952	0	0.297063	0.0801856	0	0	0.0865142	0.0112395	0.0395879	0
ACTCGTAACCCGTCCT-1	0	0	0	0.0301743	0.0515292	0	0	0	0.0224963	0.235616	0.122287	0	0.491881	0	0	0.0300411	0	0	0.0159753	0
ACTCGTCAGTAATCCC-1	0	0	0	0	0	0	0	0	0	0.345088	0.105373	0	0.294472	0.0955957	0	0	0.073124	0.0588571	0.0274902	0
ACTCTCTTATACACGA-1	0.0287309	0	0	0.0124324	0	0	0	0	0	0.309118	0.117637	0	0.444874	0	0	0.0155835	0.0482664	0	0.0233586	0
ACTCTTGTATAGTAAC-1	0	0	0	0	0.0227066	0	0	0	0	0.408782	0.119805	0.0112531	0.37318	0	0	0	0.0642722	0	0	0
ACTGATTTAGTGATTC-1	0	0	0	0	0.0133501	0.100604	0	0	0	0.316092	0.140768	0	0.338342	0.0476142	0	0	0.0432291	0	0	0
ACTGCCGTCGTAACTC-1	0.0354601	0	0	0.0347693	0	0.0195324	0	0	0	0.631301	0.162562	0	0.038003	0	0	0	0.0140339	0	0.0643387	0
ACTGTACGATACACAT-1	0.0148774	0	0	0.0167746	0.0209275	0	0	0	0	0.528236	0.0235594	0.0362287	0.197014	0.0231018	0	0	0.122867	0	0.016414	0
ACTGTAGCACTTTGGA-1	0	0	0	0.0589838	0	0.0123999	0	0	0	0.384828	0.085896	0	0.271976	0.0721446	0	0	0	0	0.113771	0
ACTGTCCAGGATTATA-1	0	0	0	0	0	0	0	0	0	0.307888	0.113827	0	0.494894	0.0498106	0	0	0	0	0.0335803	0
ACTGTCTTCTTTAGAA-1	0.027715	0	0	0	0	0	0	0	0	0.473149	0.0669103	0	0.093372	0.189234	0	0.0121895	0.0837404	0.0536902	0	0
ACTTATACTTACCCGG-1	0	0	0	0.0190574	0.0314903	0	0	0.0446136	0	0.276449	0.0773506	0	0.464449	0.0240794	0	0.0317604	0.0307503	0	0	0
ACTTATTAGGATCGGT-1	0	0	0	0	0.0152009	0.0405938	0	0.0150249	0	0.308742	0.113035	0	0.434641	0.044719	0	0	0.0280441	0	0	0
ACTTATTTATGTGCCA-1	0	0	0	0	0.106628	0	0	0.0231003	0	0.421376	0.0617599	0	0.387135	0	0	0	0	0	0	0
ACTTCGCCATACGCAC-1	0.0337066	0	0	0	0	0	0	0.0174373	0	0.416827	0.117699	0	0.335093	0	0	0	0.0566327	0	0.0226052	0
ACTTGACTCCCTCTTT-1	0.0266698	0	0	0.0151635	0	0.0479828	0	0	0	0.388355	0.107067	0.0109566	0.31031	0.0558548	0	0	0.0269688	0	0.0106725	0
ACTTGGGACCCGGTGG-1	0	0	0	0	0	0	0	0.0484348	0	0.512054	0.053345	0	0.0165166	0.147152	0	0	0.14886	0	0.0736376	0
ACTTTCCTATAGCTTC-1	0.133599	0	0.0601202	0.0287425	0	0.0259368	0	0	0	0.302334	0.119536	0	0.0229869	0.161969	0	0	0	0.0473363	0.0974392	0
AGAACGTGGTACATTC-1	0	0	0	0	0	0.0353173	0	0	0	0.528195	0.113645	0	0.262947	0	0	0	0.0598952	0	0	0
AGAAGAGCGCCGTTCC-1	0	0	0	0.0198543	0	0	0	0	0	0.393687	0	0	0.586459	0	0	0	0	0	0	0
AGAAGGTTGCCGAATT-1	0	0	0	0	0	0.0182396	0	0	0	0.393449	0.241708	0	0.249818	0.0793562	0	0	0	0	0.0174298	0
AGAAGTGATTCGTGAT-1	0.0280183	0	0	0.041495	0.0606337	0.0222494	0	0	0	0.489243	0.0888822	0.0419897	0.153726	0	0	0	0.0737625	0	0	0
AGAATTATGGATTCGA-1	0	0	0	0	0.0471339	0.0255146	0	0	0.0206907	0.455595	0	0	0.357161	0	0	0	0.0939052	0	0	0
AGACCCACCGCTGATC-1	0	0	0	0	0.0487159	0.0160103	0	0.0378662	0	0.238264	0.141258	0	0.444683	0.0570196	0	0.0161831	0	0	0	0
AGACCCGCCCTCCTCG-1	0.037776	0	0	0.0179916	0	0	0	0	0	0.531093	0.120591	0	0.210338	0.0530883	0	0	0.0141137	0.0150085	0	0
AGACTAGCCTTCCAGA-1	0	0	0	0	0	0	0	0	0	0.453191	0.0246264	0	0.0183129	0.289994	0	0.0153421	0.0990873	0.0994464	0	0
AGAGAACCGTCTAGGA-1	0	0	0.0185458	0.0185288	0.0581835	0	0	0	0	0.369712	0.0652992	0	0.454444	0	0	0	0.0152866	0	0	0
AGAGCGGGCTAATCAT-1	0	0	0.109456	0	0	0	0	0	0	0.418599	0.158761	0	0.264167	0	0	0	0.020142	0.0288754	0	0
AGATAACTTCAGGGCC-1	0.0449371	0	0	0	0	0	0	0	0	0.606465	0.0717974	0	0.0275555	0.223904	0	0	0	0	0.0253402	0
AGATACCGGTGTTCAC-1	0.0122959	0	0.0129725	0	0	0.0104861	0	0	0	0.344651	0.151539	0	0.391456	0.0642717	0	0	0	0	0.0123274	0
AGATCGTGCATAAGAT-1	0.0506178	0	0.117289	0.0105423	0	0	0	0	0	0.518771	0.061941	0	0.11248	0	0	0.0699861	0.0316077	0.0267651	0	0
AGATCTCAGGTGTGAT-1	0	0	0	0	0.0365192	0.0115061	0	0	0	0.482167	0	0.0162579	0.317085	0	0	0	0.0558371	0	0.0806284	0
AGATGACTCGCCCACG-1	0.0188571	0	0	0.0252674	0	0.0146461	0	0	0	0.462971	0.0935023	0	0.192061	0.100608	0	0	0.0388864	0	0.0532006	0
AGATGAGGGTTGCGAT-1	0.0680762	0	0	0.0510775	0	0	0	0	0	0.664572	0	0	0	0.0680588	0	0.016208	0.0851253	0.0468822	0	0
AGATTATAGGACGTTT-1	0.0149637	0	0	0	0	0.0125107	0	0	0	0.207916	0.156307	0.0207288	0.543653	0	0	0	0.0290484	0	0	0.0148716
AGCAACATATCTTATT-1	0	0	0	0	0.0854314	0	0	0	0	0.392808	0.0274491	0	0.494312	0	0	0	0	0	0	0
AGCACCAGTACTCACG-1	0	0	0.0614535	0.0943825	0	0	0	0	0	0.313619	0.108156	0	0.0757336	0.0432666	0	0	0	0.0652941	0.238095	0
AGCACTTAAGGACGCC-1	0	0	0	0.0102261	0	0.0688723	0	0	0	0.579499	0.0563886	0	0.10786	0.0708269	0	0.0303156	0.0477255	0	0.0282864	0
AGCATCGTCGATAATT-1	0	0	0.0354266	0	0	0	0	0	0	0.327621	0.226528	0	0.307138	0.103287	0	0	0	0	0	0
AGCCACTCCCGTGCTT-1	0	0	0	0.010498	0	0	0	0	0	0.394798	0.120858	0	0.383967	0	0	0.0401399	0.0137076	0	0.0360312	0
AGCCCTAAGCGAAGTT-1	0.127453	0	0	0	0	0	0	0	0	0.396562	0.129309	0.0362538	0.177953	0.0994347	0	0	0.033035	0	0	0
AGCCCTTCTAATCCGA-1	0.0238264	0	0	0	0.012508	0	0	0	0	0.639676	0.0281915	0	0	0.150613	0	0	0.0723016	0.0462234	0.0266596	0
AGCGACAGGAACGGTC-1	0	0	0	0	0.11464	0	0	0	0	0.375961	0.0776851	0	0.397843	0	0	0	0.0338706	0	0	0
AGCGACATCCCATTCA-1	0.0236121	0	0	0.0262234	0	0	0	0.0137417	0	0.346216	0.113863	0	0.348046	0.0665306	0	0.0263905	0.0146072	0	0.020769	0
AGCGACCAACGATATT-1	0.0107794	0	0	0.0350734	0	0	0	0	0	0.279542	0.222087	0	0.394711	0.0578063	0	0	0	0	0	0
AGCGCGGGTGCCAATG-1	0.0450727	0	0	0	0.0498994	0.0545182	0	0	0	0.735185	0	0.0139481	0	0.0191208	0	0	0.0572423	0	0.0250135	0
AGCGTGGTATTCTACT-1	0.0174092	0	0	0	0	0	0	0	0	0.186092	0.150814	0	0.594338	0	0	0.0396776	0	0.0116685	0	0
AGCTAGAAGCAGAAGT-1	0	0	0.0548309	0	0	0.0775153	0	0	0	0.56756	0.174789	0.0687525	0.0121175	0	0	0	0	0.0309497	0.0134849	0
AGCTATTTAATCCAAC-1	0.225646	0	0.0766995	0	0	0.0400037	0	0	0	0.350442	0.129964	0	0.0328382	0.102142	0	0	0	0.0422646	0	0
AGCTCTAGACGTTCCA-1	0.0228166	0	0	0	0	0.0183103	0	0	0	0.111061	0.0873403	0.0143949	0.670823	0	0	0.0585263	0.0167276	0	0	0
AGCTCTTCCCAGTGCA-1	0	0	0	0.0112133	0.0646873	0	0	0	0	0.34206	0.0935983	0.0148224	0.441311	0	0	0	0.0219368	0	0.0103703	0
AGCTCTTTACTCAGTT-1	0.0278537	0	0	0.0519237	0	0	0	0	0	0.437032	0.129978	0.0118479	0.242031	0.0240125	0	0	0.0209459	0	0.0543747	0
AGCTGAAGTAAACCAA-1	0	0	0	0	0.050776	0	0	0	0	0.579045	0.0685464	0.0117352	0.0934859	0.108839	0	0	0.0583644	0.0292079	0	0
AGGACAGTCGAATCCC-1	0	0	0	0.0128809	0.100165	0	0	0	0	0.088989	0.0595728	0	0.658746	0	0	0.0637989	0.0158474	0	0	0
AGGACGACCCATTAGA-1	0.0273958	0	0.0597404	0.0154246	0	0	0	0	0	0.507681	0.165774	0.0206893	0.130089	0.0366627	0	0	0.0365437	0	0	0
AGGACGCTCGATGTTG-1	0.0460345	0	0.0590348	0	0	0	0	0	0	0.549933	0.0598367	0	0	0.125576	0	0.0406647	0.0511417	0.0677787	0	0
AGGCAGATGCGTAAAC-1	0	0	0	0	0.040768	0	0	0	0	0.464772	0.0570927	0	0.417326	0	0	0	0.0200414	0	0	0
AGGCCACCCGTTATGA-1	0	0	0	0	0	0.0170836	0	0	0	0.548206	0.0833394	0	0.191571	0.111839	0	0.024172	0.0237884	0	0	0
AGGCCCATTGTACAGG-1	0	0	0	0.0383098	0.0524058	0	0	0	0.0222363	0.208827	0.0785948	0	0.529404	0	0	0	0.0598273	0	0.0103946	0
AGGCCCTAGAACGCCA-1	0	0	0	0.0390094	0.0563539	0.0451428	0	0	0	0.415185	0.0480072	0	0.286165	0.076582	0	0	0.0335545	0	0	0
AGGCTATGGTTAGCTT-1	0.0688165	0	0	0	0.134713	0	0	0.0115071	0	0.422874	0	0.0218095	0.272454	0	0	0	0.0530499	0	0.0147757	0
AGGCTTCCCGAAGAAG-1	0.0193415	0	0	0	0.0814277	0	0	0	0	0.40991	0.0751268	0	0.366179	0.016122	0	0	0.0318933	0	0	0
AGGGAAACGAGGTACT-1	0	0	0	0	0	0	0	0.0743229	0	0.339245	0.107642	0	0.461161	0	0	0.0176283	0	0	0	0
AGGGCAGCGGCGTGGT-1	0	0	0	0	0.0523599	0	0	0	0	0.539765	0	0	0.0182099	0.195991	0	0	0.101916	0	0.0917588	0
AGGGCGTGATCGGCTA-1	0	0.0201037	0	0	0	0	0	0	0	0.566335	0.124723	0	0.224537	0	0	0	0.0643017	0	0	0
AGGGCTGCAGTTACAG-1	0	0	0	0	0.0761216	0.0158072	0	0	0	0.582725	0	0	0.27769	0	0	0	0.0476562	0	0	0
AGGGTCGATGCGAACT-1	0.0301906	0	0	0	0.0626262	0	0	0	0	0.442391	0.0679431	0	0.396849	0	0	0	0	0	0	0
AGGGTGCTCTCGAGGG-1	0.0312365	0	0	0	0.067647	0.0375655	0	0	0	0.247458	0.0465758	0	0.569517	0	0	0	0	0	0	0
AGGGTTCCCTTTGGTT-1	0	0	0	0	0.0702205	0	0	0	0	0.552538	0.0458929	0.0274822	0.270513	0	0	0	0.0177693	0.0155842	0	0
AGGGTTTAGTTCGGGA-1	0.0155822	0	0	0	0	0	0	0	0	0.516696	0.133202	0	0.290913	0.0310943	0	0	0.0125134	0	0	0
AGGTACGATATTGCCA-1	0	0	0	0	0	0	0	0	0	0.360334	0.264718	0	0.281847	0.019949	0	0	0.030176	0.0179716	0.0250043	0
AGGTAGGTACAAAGCT-1	0	0	0	0	0.0276269	0.0438993	0	0	0	0.398715	0.0970421	0.0347471	0.309827	0.0509896	0	0	0.0371533	0	0	0
AGGTCGCGGAGTTACT-1	0	0	0	0.0687407	0.0604093	0.0284042	0	0	0	0.336306	0	0	0.44066	0	0	0	0.0262237	0	0.0392557	0
AGGTTGAGGCACGCTT-1	0.0897256	0	0	0.0234197	0	0	0	0	0	0.53418	0.0538681	0.0442455	0	0	0	0	0.066915	0.0837022	0.103944	0
AGGTTTCACACACCTT-1	0	0	0	0	0	0	0	0	0	0.37144	0.142274	0	0.376176	0.0317128	0	0	0.0384933	0	0.0399039	0
AGTAATGTCTTGCCGC-1	0.0304729	0	0	0	0	0	0	0	0	0.306468	0.184638	0	0.421583	0	0	0	0.0246516	0	0.0321861	0
AGTACGGGCACCTGGC-1	0.0138077	0	0	0	0	0	0	0	0	0.494331	0.110727	0.0132397	0.304017	0	0	0	0.0371424	0	0.0267348	0
AGTAGGAAGGAAGTTG-1	0.0323662	0	0	0	0	0	0	0	0	0.82374	0.0402588	0	0	0	0	0	0.0860255	0.017609	0	0
AGTAGGTAACATACAT-1	0.0270083	0	0	0.0161763	0.0407645	0	0	0	0	0.277935	0.116513	0	0.505464	0	0	0	0.0161389	0	0	0
AGTCAACACCACCATC-1	0.0462236	0	0	0.014468	0	0.0126115	0	0	0	0.308889	0.145953	0	0.375891	0.0837801	0	0	0	0	0.0121834	0
AGTCAAGATGACACTT-1	0	0	0	0.0141687	0.187954	0	0	0	0	0.340023	0	0	0.457854	0	0	0	0	0	0	0
AGTCCCGCCTTTAATT-1	0.0454538	0	0	0	0	0.026472	0	0	0	0.68167	0.108345	0	0	0.0543339	0	0	0.0231336	0	0.0605917	0
AGTCGACGGTCTCAAG-1	0.0194543	0	0	0	0	0	0	0	0	0.305693	0.180146	0.019029	0.448291	0	0	0	0.0273867	0	0	0
AGTCGGCCCAAACGAC-1	0	0	0	0	0	0	0	0.037079	0	0.513586	0.10113	0	0.245555	0.03772	0	0	0.0474844	0	0.0174465	0
AGTCGGCTCAACTTTA-1	0	0	0.0350068	0.0188573	0	0.017877	0	0	0	0.476257	0.113858	0.0320331	0.233061	0	0	0	0.07305	0	0	0
AGTCGTGGGCATTACG-1	0	0	0	0.0210018	0.103529	0.0239607	0	0	0	0.240569	0.067234	0	0.543706	0	0	0	0	0	0	0
AGTCTTCTCCTCAAAT-1	0.0443481	0	0	0	0	0	0	0	0	0.312872	0.179588	0.0155352	0.373353	0.0439418	0	0	0	0	0.0303609	0
AGTGACCTACTTTACG-1	0.0224436	0	0.0149279	0	0	0	0	0.0118421	0	0.485019	0.0841843	0	0.249602	0.0544627	0	0.0193666	0	0	0.0581527	0
AGTGAGACTTCCAGTA-1	0	0	0	0	0.0217719	0	0	0.0427097	0	0.327084	0.0979579	0	0.466843	0	0	0	0.0258062	0	0.0178276	0
AGTGATATGAGTAGTT-1	0	0	0	0	0	0	0	0	0.0290583	0.327133	0.185021	0	0.388115	0	0	0	0.0706726	0	0	0
AGTGATTCAAGCAGGA-1	0	0	0	0.0308618	0.0129223	0	0	0	0	0.573598	0.0672802	0.0246399	0.149262	0	0	0	0.0682626	0	0.0731731	0
AGTGCGTAGCTCGTAA-1	0	0	0	0	0	0.0451544	0	0	0	0.392836	0.126896	0	0.318243	0.0213195	0	0	0.0715372	0	0.0240141	0
AGTGCTTGCACGAATA-1	0	0	0	0.0435501	0	0.0103652	0	0	0	0.357964	0.121252	0	0.381243	0.0209324	0	0	0.0646928	0	0	0
AGTGGCGGCAATTTGA-1	0	0	0.0305412	0	0.0485112	0	0	0	0	0.53842	0	0	0.116722	0.110368	0	0	0.124106	0	0.0313309	0
AGTGTATTGCGCATTG-1	0	0	0	0	0	0	0	0	0	0.6383	0.0419785	0	0.0597428	0.058258	0	0	0.150639	0.0510821	0	0
AGTTAAACACTTGCGA-1	0.0451483	0	0	0.0112038	0.0262993	0	0	0	0	0.293462	0.15624	0	0.346107	0.0393507	0	0	0.0502288	0	0.0319605	0
AGTTAAGCGGTCCCGG-1	0.0339496	0	0	0.0247556	0.0115171	0	0	0	0	0.592439	0.142059	0	0.131396	0.0517172	0	0	0	0	0.0121664	0
AGTTACTCTATCGTGG-1	0.0631464	0	0	0	0.034031	0	0	0	0	0.363376	0.0684072	0	0.388884	0	0	0.0523556	0.0298004	0	0	0
AGTTCCTACAGAATTA-1	0.0731876	0	0	0	0	0.0102028	0	0	0	0.48692	0.0206821	0	0	0.305517	0	0	0.0656139	0.0181162	0.0197602	0
AGTTCCTATTTATGTT-1	0	0	0	0	0	0	0	0	0	0.396916	0.129634	0	0.368804	0	0	0.0446579	0.0403782	0	0.0196099	0
AGTTTCGCAGGTCGGA-1	0	0	0	0	0	0	0	0	0	0.412251	0.0657636	0.0606025	0.0371173	0.303859	0	0	0.120406	0	0	0
ATAAACGGACCCGTAA-1	0.0277888	0	0	0	0	0	0	0	0	0.439216	0.124216	0	0.359596	0	0	0	0.0290288	0.0201541	0	0
ATAAAGGCTCGGTCGT-1	0	0	0	0	0	0.0311634	0	0	0	0.456481	0.108582	0	0.319354	0.0182832	0	0	0.0384254	0	0.0277106	0
ATAAATATTAGCAGCT-1	0	0	0	0	0	0.0103392	0	0	0	0.507927	0.13774	0	0.343994	0	0	0	0	0	0	0
ATAACGCCGGAGGGTC-1	0	0	0	0	0	0	0	0	0	0.378853	0.106156	0	0.362004	0	0	0	0.095904	0.0209896	0.0360939	0
ATAACGGAGTCCAACG-1	0	0	0	0.0156879	0	0.0444994	0	0	0	0.436522	0.130513	0	0.327033	0.0222527	0	0	0	0	0.0234927	0
ATAAGGTGGAGAACAT-1	0	0.0306034	0	0	0	0.0322988	0	0	0.0105671	0.34824	0.0940748	0	0.385164	0.037756	0	0	0.061296	0	0	0
ATAAGTAGGATTCAGA-1	0	0	0	0.0237067	0	0.0532165	0	0.0101979	0	0.203273	0.0893831	0	0.620223	0	0	0	0	0	0	0
ATAAGTTACCGCGACG-1	0	0	0	0	0	0.0216779	0	0	0	0.406555	0.115658	0	0.344104	0.0645709	0	0	0.0165571	0.0308763	0	0
ATAATAGCTGTTGAAT-1	0.060494	0	0	0.0237781	0.0446306	0.0184715	0	0	0	0.328491	0.0400058	0.0162587	0.4122	0.0276422	0	0	0.0124828	0	0.0155453	0
ATACCACGGGCAACTT-1	0	0	0	0	0.0163591	0	0	0	0	0.396762	0.0943608	0	0.370183	0	0	0.0421149	0.0563721	0	0.0238485	0
ATACCAGGCTAATAGA-1	0	0	0	0	0	0	0	0	0	0.413798	0.0651082	0	0.397579	0.0431844	0	0	0.0803307	0	0	0
ATACGCCGGCGAAACC-1	0	0	0	0.0171429	0	0	0	0	0	0.249209	0.160731	0	0.430461	0.0386311	0	0	0.0906754	0	0.0131492	0
ATACGGGTTTCGATTG-1	0.0497627	0	0.0271732	0.0140102	0.013537	0.0278339	0	0	0	0.249223	0.0961581	0	0.522302	0	0	0	0	0	0	0
ATACTAGCATGACCCT-1	0	0	0	0	0	0	0	0	0	0.454658	0.0787761	0	0.184448	0.160602	0	0	0.0378104	0.0615882	0.0221167	0
ATAGACAACGGGACCT-1	0	0	0	0	0.0660617	0	0	0	0	0.223922	0.0961077	0	0.603247	0	0	0.0106614	0	0	0	0
ATAGACGAAGAGAAAG-1	0.0259141	0	0	0	0	0	0	0	0	0.752794	0.0656953	0.0213312	0	0.0803008	0	0	0.0315863	0	0.0223781	0
ATAGAGTACTGGGACA-1	0.185029	0	0	0	0	0	0	0	0	0.380354	0.0644873	0.0556757	0.0893861	0.149609	0	0	0.0217438	0	0.0537157	0
ATAGAGTTATCAACTT-1	0	0	0	0.0137538	0.0302939	0.0439427	0	0.0227401	0	0.276458	0.0969432	0	0.50534	0	0	0.010529	0	0	0	0
ATAGGCGGCTATAGAA-1	0	0	0	0	0	0	0	0.0162762	0	0.730136	0.0759612	0	0.0311657	0.039088	0	0.0402251	0.0458924	0	0.0212552	0
ATAGGCTAGCTTCGCA-1	0	0	0	0	0	0.0264019	0	0.0266069	0	0.405819	0.137666	0	0.296959	0.0478532	0	0	0.0311946	0.0274996	0	0
ATAGGGATATCCTTGA-1	0	0	0	0	0.0123688	0	0	0	0	0.598248	0.0342192	0	0.0318055	0.189348	0	0	0.0677841	0.0662257	0	0
ATAGGTTGGGCAGATG-1	0	0	0	0	0.0127604	0	0	0	0	0.605786	0	0	0	0.110547	0	0.0535661	0.0579475	0.0402674	0.119126	0
ATAGTCTTTGACGTGC-1	0	0	0	0	0.0239541	0.0342803	0	0	0	0.533595	0.0349922	0	0.0158769	0.210264	0	0	0.0806351	0	0.0664023	0
ATAGTGAAGCGTTCTC-1	0.0141257	0	0	0.0185702	0.0205228	0	0	0.0215411	0	0.299805	0.124216	0.0105586	0.383616	0.089138	0	0	0.0179057	0	0	0
ATATCTCCCTCGTTAA-1	0.031621	0	0	0.0286465	0.010932	0	0	0	0	0.289441	0.120002	0.0137958	0.427986	0.0370524	0	0.0264628	0.0140603	0	0	0
ATATCTTAGGGCCTTC-1	0.0211983	0	0	0	0	0.0186497	0	0.0404703	0	0.298059	0.133137	0	0.416836	0	0	0	0.0337882	0	0.0378619	0
ATATGTCTCCCTAGCC-1	0	0	0	0	0	0	0	0.140171	0	0.301005	0.0581812	0	0.341621	0.0544535	0	0	0.074449	0	0.0301203	0
ATATTCAGTTAAACCT-1	0.0922908	0	0	0	0.0445567	0	0	0	0	0.463958	0.0471889	0	0.297752	0	0	0	0.0542533	0	0	0
ATATTCCCACAGGTCA-1	0.0151901	0	0	0	0	0	0	0	0	0.409607	0.127563	0.0283	0.389788	0	0	0	0.0295525	0	0	0
ATATTTAACCCTCAAG-1	0.0243627	0.0176761	0	0	0	0.0187684	0	0	0	0.299272	0.10702	0	0.376405	0.1275	0	0	0.0289956	0	0	0
ATCAAACGAAGGTTTG-1	0	0	0	0.0412554	0	0	0	0	0	0.311541	0.167079	0	0.398165	0	0	0	0.0587621	0	0.0231973	0
ATCAATCTGGGCTGCA-1	0	0	0.038061	0	0	0.0212067	0	0	0	0.643254	0.0602443	0.0115432	0.132088	0	0	0	0.0341283	0	0.0594738	0
ATCACATTAGAATATC-1	0.0247413	0	0	0	0	0	0	0	0	0.687866	0.0930909	0	0.0257648	0.0571282	0	0	0.0606106	0.0281695	0.022629	0
ATCACGTGCTAATTAA-1	0.029978	0.0107761	0	0.0238155	0	0.0320188	0	0	0	0.422188	0.124276	0.020244	0.0970576	0.0564826	0	0	0.0698549	0	0.113308	0
ATCACTTCATCCTCGC-1	0.0172335	0	0	0	0	0	0	0	0	0.575848	0.0537109	0	0.0638786	0.153968	0	0	0.0967578	0.0233661	0.0152372	0
ATCAGACGGCACGCCG-1	0	0.0239565	0.0144789	0	0	0	0	0	0	0.218835	0.321251	0	0.38629	0.0351887	0	0	0	0	0	0
ATCAGTAGGCAGGGAT-1	0	0	0	0.0484128	0	0.0225266	0	0	0	0.588298	0.0829697	0	0.178922	0.0788701	0	0	0	0	0	0
ATCATCCAATATTTGT-1	0.0134872	0	0	0.0250892	0	0.0380029	0	0	0.0200264	0.251518	0.112711	0	0.479612	0.0102585	0	0	0.0492952	0	0	0
ATCCAACGCAGTCATA-1	0	0	0	0.0292205	0.0228591	0.0286467	0	0	0	0.269112	0.115634	0	0.503738	0.0307889	0	0	0	0	0	0
ATCCACGCTAAATGTT-1	0.0200955	0	0	0.0102169	0.0499061	0	0	0	0	0.380914	0.103689	0	0.333502	0.0416572	0	0	0.0474305	0	0.0125887	0
ATCCAGGATTCGTGAA-1	0	0	0.0325942	0	0.106012	0	0	0	0	0.312632	0.0512762	0	0.409505	0	0	0	0.0879802	0	0	0
ATCCTACCTAAGCTCT-1	0	0.0384216	0.0606367	0.0198766	0	0.0346497	0	0	0	0.427	0.0651728	0	0.199752	0.0868959	0	0	0.0414769	0	0.0261175	0
ATCCTGCGTGGAATGG-1	0.0447266	0	0.0177881	0	0.0214643	0.0768681	0	0	0	0.638212	0.113749	0.011865	0	0	0	0	0.075327	0	0	0
ATCGACCCAATACAGA-1	0	0	0	0	0	0	0	0	0	0.327789	0.195247	0	0.422223	0.016959	0	0	0	0.0114301	0.0263524	0
ATCGACTCTTTCCGTT-1	0.0375256	0	0	0	0	0	0	0	0	0.343179	0.201482	0.026266	0.322749	0.0510409	0	0	0	0	0.0177571	0
ATCGCACGCCGGGAGA-1	0	0	0	0	0.0219796	0	0	0	0	0.607265	0.0860762	0	0.153774	0	0	0	0.0393244	0	0.0915811	0
ATCGGCAAGCAGTCCA-1	0.117907	0	0.0859598	0.0184568	0	0.0441532	0	0	0	0.410965	0.128447	0.0368371	0.0657914	0.0267019	0	0	0	0.0647807	0	0
ATCTCCCTGCAATCTA-1	0.0612251	0	0.0475323	0.0284272	0	0.0382596	0	0	0	0.415872	0.0773823	0.024684	0.199677	0	0	0	0.0820316	0	0.024909	0
ATCTGCACCTCTGCGA-1	0	0	0	0.0396259	0	0	0	0	0	0.3236	0.123846	0.0103147	0.444373	0	0	0	0.0582401	0	0	0
ATCTGGTTAAGACTGT-1	0.0231759	0	0	0	0	0.0212868	0	0	0	0.418511	0.0844805	0	0.379833	0	0	0.0185126	0.0379964	0	0.0162049	0
ATCTGTAATTGTACCC-1	0.0424435	0	0	0	0	0.018417	0	0	0	0.394445	0.125904	0	0.32893	0.0376662	0	0	0.0182865	0	0.0339078	0
ATCTTGACCTGCAACG-1	0.0624629	0	0	0.0641453	0	0	0	0	0	0.460657	0.0419759	0	0.0817934	0.16743	0	0	0.0636594	0.0200493	0.0378264	0
ATGAAGCCAAGGAGCC-1	0	0	0	0	0.0408575	0	0	0	0	0.411402	0.0754832	0	0.364061	0	0	0.0665052	0.0416902	0	0	0
ATGACGCCGGCTCTAA-1	0	0	0	0	0	0.031554	0	0	0	0.422041	0.115972	0	0.344668	0.0484567	0	0	0.0123658	0	0.0249419	0
ATGACTATGCGACATT-1	0	0	0	0	0.0961074	0	0	0	0	0.37007	0	0	0.455468	0	0	0.0783549	0	0	0	0
ATGATCGGGAATAGAC-1	0	0	0	0.0110752	0	0	0	0	0	0.371322	0.159762	0	0.425673	0	0	0	0	0	0.0321677	0
ATGATGCAATGGTACA-1	0	0.0627587	0	0	0	0	0	0	0	0.316623	0.0975881	0.0345387	0.405003	0	0	0	0.0550499	0	0.0284382	0
ATGCACTACCGCATTG-1	0	0	0	0.0612315	0	0	0	0.0150238	0	0.467729	0.092517	0	0.0443895	0.154815	0	0	0.0748973	0	0.089397	0
ATGCATGATCCAGGAT-1	0.117081	0.0106558	0.0674515	0	0	0	0	0	0	0.506222	0.0669459	0	0.0652594	0.131722	0	0	0	0	0.0346622	0
ATGCCAATCGCTCTGC-1	0.0418218	0	0	0	0	0	0	0	0	0.598749	0.0846148	0	0.0488406	0.066097	0	0	0.127624	0.0182723	0.013981	0
ATGCCATTTGCGACCA-1	0	0	0	0	0.167102	0	0	0.0156094	0	0.102813	0.0147114	0	0.619835	0	0	0.0799292	0	0	0	0
ATGCCGGTCTTGCATA-1	0.0164186	0	0	0	0.0532359	0.058894	0	0	0	0.540166	0	0	0.221233	0	0	0	0.0759736	0	0.0340789	0
ATGCCGGTTGATGGGA-1	0.0234225	0	0	0	0.010638	0.0152424	0	0	0	0.597802	0.0854709	0.0118205	0.137294	0	0	0	0.0572645	0	0.061045	0
ATGGAGCAGGCCGTGA-1	0	0	0	0	0.0361709	0.0788437	0	0	0	0.476153	0.0722658	0.0300065	0.30656	0	0	0	0	0	0	0
ATGGATCCGGCGTCCG-1	0.0339427	0	0	0.0636824	0	0.0134628	0	0	0	0.635067	0.0575143	0.0216952	0	0.0976595	0	0	0.0576447	0	0.0193312	0
ATGGATTGACCAAACG-1	0.129959	0	0.0763958	0	0	0	0	0.0804009	0	0.345034	0.0784303	0	0.0825914	0.0850217	0	0	0	0.0406946	0.0814718	0
ATGGGCCTCGGCCTCT-1	0	0	0	0	0.115286	0	0	0.026716	0	0.235725	0	0	0.52226	0	0	0.100013	0	0	0	0
ATGGTCGCGTGGTTTC-1	0	0	0	0	0	0	0	0	0	0	0.106301	0	0.816406	0	0	0.0772931	0	0	0	0
ATGTGAAAGCCTAATG-1	0	0	0	0	0	0.0259845	0	0	0	0.351436	0.172973	0	0.405981	0	0	0.0185417	0.0250843	0	0	0
ATGTGCATCCGACGCA-1	0.0213691	0	0	0.0113302	0	0	0	0	0.0118095	0.37056	0.157046	0	0.375397	0	0	0	0.0107572	0	0.0417301	0
ATGTGGACATCTTGAT-1	0.0684555	0	0	0	0.0512406	0	0	0	0	0.379037	0.0921144	0	0.265475	0.0874465	0	0	0.0431427	0	0.013088	0
ATTAAACATGCGGACC-1	0.0420549	0	0.0160213	0.044596	0	0	0	0	0	0.471838	0.129921	0	0.25539	0	0	0	0	0	0.0401794	0
ATTAATACTACGCGGG-1	0.0125812	0	0	0	0	0	0	0	0	0.417484	0.163303	0.0160934	0.292611	0.0625255	0	0	0	0	0.0354026	0
ATTAATGAACCAGTCG-1	0	0	0.0129779	0.0211585	0	0.0121082	0	0	0	0.385417	0.0949828	0	0.373439	0.0203154	0	0	0.0675362	0	0.0120646	0
ATTAATTCGGTCACTC-1	0.0172017	0	0	0	0	0.029818	0	0	0	0.501438	0.141256	0	0.0126695	0.140811	0	0	0.0764934	0	0.0803121	0
ATTACAACTACCGGCC-1	0	0	0	0.0116841	0	0	0	0	0	0.490095	0.14421	0	0.279044	0.0749666	0	0	0	0	0	0
ATTACGCGCTGGCAGG-1	0	0	0	0	0	0	0	0	0	0.522215	0.131439	0	0.327343	0	0	0	0.0190024	0	0	0
ATTACTAGCCTCTTGC-1	0.0108449	0	0	0.0336467	0	0	0	0	0	0.563503	0.0877597	0	0.149044	0.0659742	0	0	0.0278319	0	0.0613954	0
ATTACTTACTGGGCAT-1	0.127018	0	0.0720437	0.0392207	0	0.0368635	0	0	0	0.368561	0.119221	0	0.0950867	0.0635516	0	0	0.0510169	0.027417	0	0
ATTAGATTCCTCAGCA-1	0	0	0.0289865	0.0266503	0	0	0	0.0509287	0	0.2482	0.0993327	0	0.483111	0	0	0	0.0627915	0	0	0
ATTAGATTGATAGCGG-1	0	0	0	0.0184621	0	0	0	0.0512028	0	0.414719	0.132469	0	0.318496	0.0531082	0	0	0.0115425	0	0	0
ATTAGGCGATGCTTTC-1	0	0	0	0	0.0780378	0	0	0	0	0.478013	0	0	0.382779	0.0611704	0	0	0	0	0	0
ATTATACTTTGCTCGT-1	0.0117781	0	0	0	0	0	0	0	0	0.577196	0.0877247	0	0.0276806	0.116068	0	0	0.0530524	0.116048	0.0104531	0
ATTATGCCATAGGGAG-1	0.0401864	0	0.0415632	0	0	0	0	0	0	0.43324	0.161947	0	0.232089	0.0695882	0	0	0	0	0.0213866	0
ATTCAGGACCTATTTC-1	0.0993983	0	0.0641527	0	0	0.0334177	0	0	0	0.361139	0.141519	0.0365006	0.151944	0.0347274	0	0	0	0.046135	0.031066	0
ATTCATATACTGTCCA-1	0	0	0	0	0.0492972	0	0	0	0	0.267042	0.0894176	0	0.518832	0	0	0.0275042	0.0479077	0	0	0
ATTCCTCCGCCAGTGC-1	0	0	0	0.0123594	0.0212006	0	0	0	0	0.478789	0.136123	0	0.241485	0.018601	0	0	0.0499029	0	0.0415396	0
ATTCGACGCCGGGCCT-1	0	0	0	0.0410279	0.0991125	0	0	0	0	0.369756	0	0	0.490103	0	0	0	0	0	0	0
ATTCTCGTCTCTTTAG-1	0	0	0	0.018008	0	0	0	0	0	0.40304	0.119763	0	0.382139	0	0	0	0.0770498	0	0	0
ATTCTTCGTACTTATG-1	0.0307531	0	0	0	0	0	0	0	0	0.370313	0.159938	0	0.404084	0.0349117	0	0	0	0	0	0
ATTGAAGATCTTAGTG-1	0	0	0.03406	0	0	0	0	0.0291969	0	0.588123	0.0414289	0	0.0875639	0.140093	0	0	0.0590254	0	0.0205095	0
ATTGACGTAACTCGGT-1	0	0	0	0	0	0.0429145	0	0.035193	0	0.608065	0.0506551	0	0.0522588	0.0960471	0	0	0.114867	0	0	0
ATTGATGAGTCCTAAC-1	0	0	0	0.0279747	0	0.0108156	0	0	0	0.265465	0.0870833	0.0264405	0.49006	0.026923	0	0	0.0652385	0	0	0
ATTGCTGCTCCTCCAT-1	0.0252936	0	0	0	0	0	0	0	0	0.526701	0.0603686	0	0.117775	0.149985	0	0.0117709	0.108106	0	0	0
ATTGGGAATATCTTGG-1	0	0	0	0	0.128798	0	0	0	0	0.315799	0.0242292	0.0207885	0.510385	0	0	0	0	0	0	0
ATTGTCGCAATACCTT-1	0	0	0	0.0119865	0.0284002	0.0242224	0	0	0	0.344667	0.0720164	0.0286402	0.457406	0	0	0	0.0326615	0	0	0
ATTTAACTCGTATTAC-1	0.0210454	0	0	0.0232819	0	0	0	0	0	0.300558	0.157274	0	0.448345	0.0494962	0	0	0	0	0	0
ATTTACAGTTTACTGG-1	0.0273228	0	0	0.124757	0	0	0	0	0	0.562042	0.0430906	0	0	0.083477	0	0	0	0	0.15931	0
ATTTCATTATTTCGCG-1	0.035272	0	0	0	0	0	0	0	0	0.289398	0.215728	0	0.423793	0.011135	0	0	0	0	0.0246745	0
ATTTGTCTTGGGAGCT-1	0	0	0	0.0486036	0.034665	0	0	0	0	0.476271	0	0	0.184975	0.130011	0	0.0261601	0.0149441	0	0.0843712	0
ATTTGTTCCAGGGCTC-1	0.0502929	0	0.0247303	0	0.0158931	0	0	0	0	0.601313	0.0683472	0	0.0200471	0.100805	0	0	0.0643581	0.0326965	0.0215161	0
CAAACGAGTATCGCAG-1	0	0.0306691	0.0424508	0	0	0.0394603	0	0	0	0.351994	0.133785	0.0371255	0.250828	0.102024	0	0	0	0	0	0.0116629
CAAACGGTCGCACTTT-1	0	0	0	0	0.0175597	0.0215967	0	0	0	0.647235	0.0352616	0	0.0521007	0.182024	0	0	0.0238843	0.0203385	0	0
CAAACGTGGTCTTGCG-1	0	0	0	0	0	0.0397486	0	0	0	0.506035	0.117448	0.0226528	0.219588	0.0245208	0	0	0.0512524	0	0.0187541	0
CAAACTACGATAGAGA-1	0.0264848	0	0	0	0.0443552	0.0130158	0	0	0	0.299185	0.0677979	0	0.473603	0	0	0.0524017	0	0	0.0231567	0
CAAACTATTGAGCTTC-1	0.0208247	0	0	0	0	0.0248345	0	0	0	0.502069	0.115615	0	0.222754	0.0332672	0	0	0.0247711	0.0191003	0.0367643	0
CAAATCTCTCACAAGG-1	0	0	0	0	0	0.0342913	0	0.0550968	0	0.325781	0.134928	0.0382372	0.336565	0.0100828	0	0	0.0650181	0	0	0
CAAATGTCCTTCCGTG-1	0	0	0.0435561	0	0	0.030898	0	0	0	0.40002	0.173876	0.0599472	0.186758	0.0880739	0	0.0168712	0	0	0	0
CAAATTGTCAGCAAGC-1	0.0837608	0.0320494	0	0.0487556	0	0.0343856	0	0	0	0.505199	0.0275711	0.0580102	0	0.0969162	0	0.0327446	0.0434235	0.0119669	0.0252169	0
CAACGACCCGTTTACA-1	0.0385807	0	0.01445	0.0179414	0.0450084	0	0	0	0	0.490644	0.0768947	0.0103031	0.252512	0	0	0	0.0279425	0	0.0257232	0
CAACGGTTCTTGATAC-1	0	0	0	0	0	0	0	0	0	0.442752	0.0992272	0.0174973	0.372784	0	0	0	0.06774	0	0	0
CAACTATATCGAATGC-1	0.0110773	0	0.0193411	0	0	0	0	0	0	0.305818	0.242141	0	0.370102	0.0515214	0	0	0	0	0	0
CAACTCCTTGATCCCG-1	0	0	0	0.0214824	0.0193706	0	0	0	0	0.271686	0.119743	0	0.485878	0.0406933	0	0	0.0411469	0	0	0
CAAGAGGGCGGAGTAC-1	0	0	0	0	0.0821822	0	0	0.0101659	0	0.198679	0.0357931	0	0.662595	0	0	0	0.0105846	0	0	0
CAAGATATTATAACGT-1	0.0264243	0	0	0	0.139382	0	0	0	0	0.1127	0	0	0.602895	0	0	0.101794	0.0168039	0	0	0
CAAGCAACGTCGGAGT-1	0	0	0	0	0	0	0	0	0	0.576738	0.104002	0	0.161264	0.120558	0	0	0.0374378	0	0	0
CAAGCACCAAATGCCT-1	0.0425384	0	0	0	0	0	0	0	0	0.530908	0.125559	0	0.0186656	0.198822	0	0	0.0461946	0.0373126	0	0
CAAGGATCGCATGTTC-1	0.0155183	0	0	0.0107965	0	0	0	0	0	0.38496	0.142449	0	0.362438	0.0264609	0	0	0.041774	0	0.0156042	0
CAAGTGTGGTTGCAAA-1	0	0	0	0.0299986	0.122356	0	0	0	0	0.312739	0	0	0.502928	0	0	0.0319778	0	0	0	0
CAATAAACCTTGGCCC-1	0.0201174	0	0	0	0.0347358	0.0289122	0	0	0	0.437501	0.0860994	0	0.310746	0.0464647	0	0	0.0354243	0	0	0
CAATCCCTATACCAGC-1	0.0360029	0	0	0.0185912	0	0	0	0	0	0.435254	0.12108	0.0131434	0.289771	0.0104202	0	0	0.050716	0	0.0250209	0
CAATGGATCTCTACCA-1	0	0	0	0.020746	0	0	0	0	0	0.363889	0.116385	0	0.385244	0.0552271	0	0.0136223	0.0448871	0	0	0
CAATTAAGGGTGATGA-1	0.0421559	0	0	0	0	0.0354827	0	0	0	0.617941	0	0	0	0.089551	0	0	0.183826	0.0171235	0.0139198	0
CAATTTCGTATAAGGG-1	0.0351439	0	0	0	0.0128073	0	0	0	0	0.405073	0.105552	0	0.360871	0.035667	0	0	0.0448857	0	0	0
CACAATGAGCTGCTAT-1	0.0214596	0	0.0424875	0.0169443	0	0	0	0	0	0.389526	0.151849	0	0.309608	0	0	0	0.0578022	0	0.0103232	0
CACACGCGCTGTCTTA-1	0	0	0	0	0.0201056	0.0206941	0	0	0	0.634433	0.0399902	0	0.163473	0	0	0	0.0712154	0.0247984	0.0252896	0
CACAGCACCCACGGCA-1	0	0	0	0	0	0.0458549	0	0	0	0.45908	0.0863441	0	0.222594	0.0981158	0	0	0.0447555	0	0.0432553	0
CACAGCTAGGGAGTGA-1	0	0	0	0	0	0.0635548	0	0	0.0122492	0.501736	0.0373807	0.0107358	0.28978	0.0331549	0	0.0328336	0.0185752	0	0	0
CACATATTAGCAGGAT-1	0.0651448	0	0	0	0	0	0	0.0349896	0.0459661	0.261452	0.0668072	0	0.411267	0.0880797	0	0	0.0262933	0	0	0
CACATGATTCAGCAAC-1	0.0350482	0	0	0.0133413	0	0	0	0	0	0.34323	0.115421	0	0.396428	0.0433538	0	0	0.0246594	0	0.0285182	0
CACATTCTTTCGATGG-1	0.0325753	0	0	0	0.0256221	0	0	0	0	0.330942	0.108166	0.0139608	0.437601	0	0	0	0.0511317	0	0	0
CACCATCGGAGGAGAC-1	0	0	0	0	0.0325499	0	0	0	0	0.398441	0.105326	0	0.439314	0	0	0	0	0.0243691	0	0
CACCCACACGTCACCC-1	0	0	0	0	0	0	0	0	0.0277924	0.489427	0.131037	0	0.220319	0.0552511	0	0	0.0461872	0	0.0299849	0
CACCCACGAGGCAATT-1	0.0148257	0	0	0	0	0	0	0	0	0.45589	0.0836163	0	0.235534	0.0927997	0	0	0.0316332	0.0656156	0.0200856	0
CACCGATACACCGAGC-1	0.0419425	0	0	0	0.0301552	0.0139319	0	0	0	0.271369	0.113792	0	0.485641	0	0	0	0.0431689	0	0	0
CACCGCCAGAAGGTTT-1	0.0939268	0	0.0284145	0	0	0.0235873	0	0.147709	0	0.259331	0.0526746	0.021918	0.267346	0.0412503	0	0	0.0259381	0	0.0379036	0
CACCGCCGACCAGCGA-1	0.0236303	0	0	0	0	0	0	0	0	0.585827	0.0868044	0	0.0382215	0.156632	0	0	0.0590746	0.0498095	0	0
CACCGCGTCCACTCTA-1	0.0516503	0	0.0223195	0	0	0	0	0	0	0.706906	0.080327	0	0	0	0	0	0.0599447	0.0566652	0.0221872	0
CACCGTTGCGCGATAT-1	0.0288032	0	0	0.0318314	0	0.0817604	0	0	0.0872442	0.396495	0.0551408	0	0.132671	0	0	0.0344467	0.151608	0	0	0
CACCTAATCAGTTTAC-1	0.0287429	0	0	0.113921	0	0	0	0.0213723	0	0.444408	0.108681	0.0113029	0.0771514	0.109228	0	0	0	0.0559724	0.0292194	0
CACCTCGATGGTGGAC-1	0	0	0	0	0	0	0	0	0	0.647331	0.111742	0	0.122037	0.0298405	0	0	0.0409861	0	0.0480639	0
CACCTTGCGAAACTCG-1	0.0367777	0	0	0	0.0244103	0.0223603	0	0	0	0.548416	0.0315591	0.0275553	0.24539	0.013772	0	0	0.0497592	0	0	0
CACGAAAGTTAGTCCC-1	0	0	0	0.0112396	0.0279192	0	0	0.0232216	0	0.378571	0.154163	0	0.33728	0.0314309	0	0	0.0118098	0.0243657	0	0
CACGCACAGCGCAGCT-1	0.0577595	0	0	0.0336861	0.0137319	0	0	0	0	0.560314	0.0726815	0	0.0335992	0.0931748	0	0	0.0548896	0.0476839	0.0324794	0
CACGCAGCGAGGCTTT-1	0.0477181	0	0	0	0	0.0203068	0	0	0	0.625429	0.0190261	0	0.0448512	0.086081	0	0.0161168	0.111043	0	0.0294276	0
CACGGCGCGCCAAAGG-1	0.0276268	0	0	0.0520187	0.023159	0	0	0	0	0.755797	0.072122	0.0185062	0	0.0144508	0	0	0	0	0.0363193	0
CACGTCGGCAACCTCT-1	0	0	0	0.0172113	0	0	0	0	0	0.428275	0.232484	0	0.202586	0.0406711	0	0	0.0787723	0	0	0
CACGTTCGTGCTCTAG-1	0	0	0	0	0	0	0	0	0	0.415466	0.123158	0	0.28426	0.0599658	0	0	0.0672365	0	0.0499126	0
CACTAAAGTTGCCTAT-1	0.0174907	0	0.0290769	0.0354275	0	0	0	0.0469373	0	0.34482	0.140255	0	0.321202	0.0234148	0	0	0.0413763	0	0	0
CACTACTCAGTTCTGT-1	0.0284433	0	0	0.0273483	0	0	0	0	0	0.466321	0.119309	0	0.161662	0.119664	0	0	0	0.0349509	0.0423023	0
CACTCAAGAGCTATGG-1	0.0247507	0	0	0	0.0254197	0	0	0	0	0.323752	0.108426	0.014192	0.38063	0.0540087	0	0.0104031	0	0	0.0584175	0
CACTCAGCTCTTGAGG-1	0	0	0	0	0	0.0113298	0	0.0171857	0	0.635258	0	0	0	0.144968	0	0.0612219	0.0752848	0	0.0547526	0
CACTCCTCTCGGTCGG-1	0	0	0	0	0	0	0	0	0	0.409251	0.0773334	0.0240205	0.419016	0	0	0.0421477	0.0282318	0	0	0
CACTCGAGCTGAACAA-1	0	0	0	0.0147035	0.0248469	0	0	0.030524	0	0.164651	0.174937	0.011212	0.558738	0	0	0	0.020388	0	0	0
CACTGTCCAAGTGAGA-1	0	0	0	0.106308	0	0	0	0	0	0.48883	0.0704178	0	0.232612	0.0332534	0	0	0	0	0.068578	0
CACTTAATCAGACGGA-1	0	0	0	0	0	0	0	0	0	0.417575	0.114934	0.035528	0.289446	0.0535559	0	0	0.0553434	0	0.0336174	0
CAGACCTGTAAGTGTT-1	0	0	0	0	0.0886672	0.0460341	0	0.0812554	0	0.362161	0	0	0.333162	0	0	0	0.0887206	0	0	0
CAGACGAACCTGATAC-1	0.011042	0	0.0466433	0	0	0	0	0.0362125	0	0.186217	0.109305	0.0261422	0.47254	0	0	0.0398215	0.072077	0	0	0
CAGAGCATGAGCTTGC-1	0	0	0	0	0	0.0305766	0	0	0	0.660338	0.0866257	0.0150339	0.122333	0	0	0	0.0613225	0	0.023771	0
CAGAGTGATTTAACGT-1	0	0	0	0	0	0.0323848	0	0.0216313	0	0.617929	0.0431176	0	0.0198809	0.157011	0	0	0.0568131	0	0.0512323	0
CAGATACTAACATAGT-1	0.0759361	0	0.0400686	0	0	0.0627376	0	0	0	0.362352	0.0817778	0.0369566	0.166942	0.104944	0	0	0.0348667	0	0.0334174	0
CAGATCATTTAAAGTC-1	0.0371235	0	0.0568738	0	0	0	0	0	0	0.425548	0.0445531	0.010684	0.312145	0	0	0.0541665	0.0589055	0	0	0
CAGCAGCCCGTTCCTT-1	0.0403843	0	0	0.0124758	0.0364796	0.0156287	0	0	0	0.322698	0.0798524	0	0.387506	0.0188635	0	0	0.0403078	0	0.0458046	0
CAGCCGGGCCCTCTAT-1	0	0	0	0	0.04577	0.0240759	0	0	0	0.244882	0.111286	0	0.573985	0	0	0	0	0	0	0
CAGCCTCCTGCAGAGG-1	0.0204517	0	0	0.021481	0	0	0	0.0290821	0	0.427861	0.122848	0	0.256786	0.0267192	0	0	0.0655869	0	0.0291837	0
CAGCCTCTCCTCAAGA-1	0.0434389	0	0	0	0	0.0116318	0	0	0	0.564369	0.0641999	0	0	0.0889777	0	0	0.10718	0.120203	0	0
CAGCTCACTGAGACAT-1	0	0	0	0.022892	0	0.0136131	0	0	0	0.548887	0.0933115	0	0.147491	0.0245499	0	0.031496	0.0450165	0	0.0727427	0
CAGCTCGACAAGTTAA-1	0.0359884	0	0	0	0.0455546	0.0109556	0	0	0	0.29455	0.0863101	0	0.493934	0	0	0	0.0327071	0	0	0
CAGCTGGCGTAACCGT-1	0	0	0	0	0.0629278	0.0336636	0	0	0	0.215408	0.110351	0	0.57765	0	0	0	0	0	0	0
CAGCTTAGTAGGTAGC-1	0	0	0	0	0	0	0	0	0	0.453543	0.131577	0	0.338993	0	0	0	0.0444405	0	0.0314469	0
CAGGAAGACTTTATAT-1	0	0	0	0.0166902	0.0128914	0.0345549	0	0	0	0.350341	0.102369	0	0.427247	0	0	0	0.0314018	0	0.0245043	0
CAGGATATATCGTTGT-1	0.0190107	0	0	0	0.0434727	0.0169682	0	0	0	0.476105	0.0656958	0	0.36262	0	0.0161273	0	0	0	0	0
CAGGCCGTTTGGGTGT-1	0	0	0	0	0.132479	0	0	0	0	0.358397	0.0339325	0.0114871	0.417771	0	0	0	0.0342618	0	0.0116715	0
CAGGCGCCATGCTAGG-1	0.0170864	0	0	0	0	0.031858	0	0	0	0.541216	0.0957368	0	0.0674167	0.0223909	0	0.0158795	0.103295	0	0.105121	0
CAGTAACTATTTATTG-1	0.0400782	0	0.0461689	0	0	0	0	0	0	0.326411	0.156505	0	0.393227	0.0376102	0	0	0	0	0	0
CAGTACATTCTCTAAA-1	0.0355752	0	0.0620489	0.0140917	0	0.0314592	0	0	0	0.440218	0.107607	0	0.255074	0	0	0	0.0261692	0	0.0277567	0
CAGTAGCCCACGCGGT-1	0.0225006	0	0	0	0	0	0	0	0	0.486198	0.156723	0	0.196066	0.0792294	0	0	0.0592839	0	0	0
CAGTCGAGGATGCAAT-1	0	0	0.0197302	0.0289199	0	0	0	0	0	0.40858	0.117319	0.0236807	0.370234	0	0	0	0	0.0212974	0.0102393	0
CAGTCTGTATACTGGG-1	0	0	0	0	0.0850332	0.0360581	0	0	0	0.383856	0	0	0.439284	0.0400927	0	0	0.0156766	0	0	0
CAGTGAATAAATGACT-1	0.0275244	0	0	0	0.0489399	0.0424417	0	0	0	0.481323	0.0171712	0.0144776	0.305399	0	0	0	0.0318098	0	0.030914	0
CAGTTCAAATTGACAC-1	0	0	0	0	0	0.027226	0	0	0	0.402415	0.0641297	0	0.18283	0.216223	0	0	0.0759366	0.0170783	0.0141612	0
CATAACGGACAGTCGT-1	0	0	0	0	0	0	0	0	0	0.517383	0.0191709	0	0.284573	0	0	0.058107	0.0845169	0.0362495	0	0
CATACCCGTACCCAGT-1	0	0	0	0.0209393	0	0	0	0	0	0.436773	0.152672	0	0.341852	0	0	0	0.0477638	0	0	0
CATACGGCGTCTGGGC-1	0	0	0	0.0373275	0	0	0	0.0674231	0	0.22636	0.108758	0	0.433546	0.0193872	0	0	0.0726377	0	0.0345603	0
CATACTATGTAATTGT-1	0	0	0	0.0257115	0	0	0	0	0	0.366611	0.138368	0	0.359706	0.0515153	0	0	0.0580882	0	0	0
CATAGTACATTGAGAG-1	0.0449311	0	0	0.0118073	0	0.0237832	0	0.0125964	0	0.341631	0.185745	0.0178793	0.317762	0	0	0	0.0222433	0	0.0216209	0
CATAGTAGCATAGTAG-1	0	0	0	0.0279754	0	0.0259948	0	0	0	0.437076	0.104854	0.023842	0.295629	0	0	0	0.0458174	0	0.0388114	0
CATAGTCCACAAGAAC-1	0	0	0	0.0204148	0.0207617	0	0	0	0	0.42309	0.152028	0.0177618	0.274609	0.0515563	0	0	0.0255702	0	0.0142085	0
CATATACTACTGATAA-1	0.0834297	0	0.0350591	0	0	0.0185063	0	0.020389	0	0.657284	0.0659099	0	0.0118773	0	0	0	0.0763523	0	0.0311923	0
CATATAGGTACAGTCA-1	0	0	0	0	0	0.0357764	0	0	0	0.35776	0.141319	0.0311281	0.386658	0.047358	0	0	0	0	0	0
CATATGTCAGGCTACG-1	0	0	0	0	0.0212984	0	0	0	0	0.400849	0.116616	0	0.358232	0	0	0	0.0903833	0	0.0126223	0
CATATTATTTGCCCTA-1	0.0771046	0	0	0	0	0	0	0.103417	0	0.518807	0.0551496	0.027161	0	0.147587	0	0.0212836	0.0233595	0.0261301	0	0
CATCATCTACCCGGAC-1	0	0	0	0	0	0	0	0	0	0.434415	0.0552908	0	0.0428181	0.312992	0	0	0.0365155	0.117969	0	0
CATCGCCCGCGGCCAA-1	0	0	0	0	0	0	0	0	0	0.389368	0.0944899	0	0.414508	0	0	0	0.0824317	0	0.019203	0
CATCGGACGGGTTAAT-1	0.037059	0.0107406	0	0.0461207	0.0145974	0	0	0	0.0220776	0.453393	0.0786703	0.0260156	0.201299	0.0929476	0	0	0	0	0.017079	0
CATCTATCCCGTGTCT-1	0.0268079	0	0	0.0276171	0	0.0313452	0	0	0	0.426886	0.111302	0.0305387	0.266788	0.0130036	0	0	0.031602	0	0.0341103	0
CATGATGCACAATTCT-1	0.0307879	0	0	0	0	0	0	0	0	0.700449	0.0808892	0.0136855	0	0.0943134	0	0	0.0613782	0	0.0184972	0
CATGCATGGAGACCCT-1	0	0	0	0	0	0	0	0	0	0.49988	0.145322	0	0.259373	0.0954255	0	0	0	0	0	0
CATGCGACCAGTTTAA-1	0.0341848	0	0	0.0247914	0	0	0	0	0	0.20255	0.158847	0	0.53451	0	0	0.0333013	0.0118156	0	0	0
CATGCGTTAGACAGAA-1	0.0629872	0	0.0466222	0.0171164	0	0	0	0	0	0.413549	0.0595373	0	0.196035	0.0472455	0	0.0325527	0.0819045	0.0187091	0.0237421	0
CATGCTGGCTCCAATT-1	0	0	0	0	0	0.0117419	0	0	0	0.306143	0.184163	0	0.410008	0.065744	0	0	0	0	0.0221993	0
CATGGCAGGAAGATCG-1	0	0	0	0	0.0205956	0.0288967	0	0	0	0.351572	0.0758899	0.0104041	0.512642	0	0	0	0	0	0	0
CATGGGTCGGGTGTGG-1	0.0358555	0	0	0	0.0217543	0	0	0	0	0.723191	0.0325571	0.0644311	0	0	0	0	0.108007	0.0142044	0	0
CATGGTAAGTAGCGTT-1	0	0	0	0	0	0	0	0	0	0.111405	0.2483	0	0.640295	0	0	0	0	0	0	0
CATGGTCTAGATACCG-1	0.0867605	0	0.0619165	0.0208319	0	0.0137315	0	0	0	0.492163	0.0225457	0	0.0288661	0.10784	0	0.0707305	0.0298203	0.04485	0.0199444	0
CATTACGTCGGCCCGT-1	0	0	0	0.0168865	0	0	0	0	0	0.45836	0.0777101	0	0.178541	0.129514	0	0	0.0675295	0.0594034	0.012055	0
CATTATGCTTGTTGTG-1	0.0499884	0	0	0	0	0	0	0.0136372	0	0.575023	0.0937701	0	0.0904482	0.0844154	0	0	0.0420219	0	0.0506959	0
CATTTAGCGGACCATG-1	0.0367175	0	0.0851754	0.0672642	0.0644076	0	0	0	0	0.457251	0	0	0.220284	0	0	0.0494325	0.0194676	0	0	0
CATTTATCGTTCAAGA-1	0	0	0	0.0492	0	0	0	0	0	0.353688	0.160968	0	0.250075	0.0671206	0	0	0.0796789	0	0.0392689	0
CATTTGAGTGGTACGT-1	0	0	0	0	0	0	0	0	0	0.183349	0.167985	0	0.60802	0	0	0	0.0110338	0.0296123	0	0
CCAAACAGAACCCTCG-1	0.0251971	0	0.0291408	0	0	0	0	0	0	0.461105	0.149009	0	0.232559	0.0237374	0	0	0.0792524	0	0	0
CCAACGATGCACTGAT-1	0.0195396	0	0	0	0.0641659	0	0	0	0	0.634098	0.0459866	0	0.0464318	0.0694265	0	0	0.096475	0.0103244	0.0135522	0
[truncated: 1,008 more rows]

## Sheet: OV slice GSM6592133
spatial barcode	B cells	C1QC+ Macrophages	CD8+ T cells	Mast cells	NK cells	Plasma cells	SPP1+ Macrophages	Tregs	Tumor cells	VCAN+ Macrophages	apCAFs	cDC1	cDC2	eCAFs	iCAFs	myCAFs	pDCs
[truncated: 2,254 more rows]

[truncated: 7 more sheets: OV slice GSM6592135, OV slice GSM6592137, BRCA slice CID4465, BRCA slice CID4535, BRCA slice CID44971, CRC slice GSM7089855, CRC slice GSM7089857]
