# Supplementary material for: A pan-cancer single-cell transcriptional analysis of antigen-presenting cancer-associated fibroblasts in the tumor microenvironment
Source: Front Immunol. 2024 Jun 6;15:1372432. doi: 10.3389/fimmu.2024.1372432 (PMC11187094; doi:10.3389/fimmu.2024.1372432)
Supplement: Supplementary Table 11 — The AddModuleScore outcomes for gene signatures related to apCAFs and CD4+ effector T cells were obtained from various spatial transcriptome data, encompassing HNSCC, OV, BRCA, and CRC. HNSCC, Head and Neck Squamous Cell Carcinoma; OV, Ovarian Cancer; BRCA, Breast Cancer; CRC, Colorectal Cancer. [file Table_11.xlsx]

## Sheet: HNSCC slice HNSCC201125T10
spatial barcode	slice	CD4+ effector T cells gene signature	apCAFs gene signature
AAACCGGGTAGGTACC-1	HNSCC201125T10	-0.107138	-0.0763565
AAACCGTTCGTCCAGG-1	HNSCC201125T10	-0.0665119	-0.107989
AAACCTCATGAAGTTG-1	HNSCC201125T10	0.0591565	0.00808192
AAACGAGACGGTTGAT-1	HNSCC201125T10	-0.0705124	-0.0273414
AAACGGTTGCGAACTG-1	HNSCC201125T10	0.14087	-0.00696435
AAACTCGGTTCGCAAT-1	HNSCC201125T10	0.0342211	-0.123463
AAACTGCTGGCTCCAA-1	HNSCC201125T10	-0.102214	0.0710557
AAAGACTGGGCGCTTT-1	HNSCC201125T10	0.0641819	0.0243744
AAAGGCTACGGACCAT-1	HNSCC201125T10	-0.1238	-0.177966
AAAGGCTCTCGCGCCG-1	HNSCC201125T10	0.024076	-0.0651672
AAAGGGATGTAGCAAG-1	HNSCC201125T10	0.13882	-0.0459206
AAAGGGCAGCTTGAAT-1	HNSCC201125T10	0.026254	-0.05065
AAAGTCGACCCTCAGT-1	HNSCC201125T10	-0.0321626	-0.0866673
AAATACCTATAAGCAT-1	HNSCC201125T10	-0.00169122	-0.0338423
AAATAGGGTGCTATTG-1	HNSCC201125T10	0.0381284	-0.09363
AAATCGTGTACCACAA-1	HNSCC201125T10	0.06731	-0.118384
AAATGGTCAATGTGCC-1	HNSCC201125T10	0.0374792	-0.0779402
AAATTAACGGGTAGCT-1	HNSCC201125T10	0.030187	-0.175158
AAATTAATAAGCGCGA-1	HNSCC201125T10	0.108593	-0.0767786
AAATTGATAGTCCTTT-1	HNSCC201125T10	0.117526	-0.0621653
AAATTTGCGGGTGTGG-1	HNSCC201125T10	0.0304469	-0.0821867
AACAACTGGTAGTTGC-1	HNSCC201125T10	0.0344343	-0.0414665
AACAATACATTGTCGA-1	HNSCC201125T10	-0.0978892	-0.0967391
AACAATTACTCTACGC-1	HNSCC201125T10	0.0501851	-0.128903
AACAGCTGTGTGGCAA-1	HNSCC201125T10	-0.0633382	-0.128475
AACAGGAAATCGAATA-1	HNSCC201125T10	0.00588077	0.148001
AACAGGATGGGCCGCG-1	HNSCC201125T10	-0.0276608	0.0108716
AACATTGTGACTCGAG-1	HNSCC201125T10	-0.107225	-0.14798
AACCAAGACTTCTCTG-1	HNSCC201125T10	0.0411107	-0.0620045
AACCCGACAACCCGTG-1	HNSCC201125T10	0.00536436	-0.127965
AACCGAGCTTGGTCAT-1	HNSCC201125T10	0.0124428	-0.0743655
AACCGTTGTGTTTGCT-1	HNSCC201125T10	0.0174453	0.0281124
AACCTTTAAATACGGT-1	HNSCC201125T10	0.03592	-0.0943374
AACGATAATGCCGTAG-1	HNSCC201125T10	0.0985156	-0.13103
AACGATAGAAGGGCCG-1	HNSCC201125T10	0.0556083	0.154556
AACGATATGTCAACTG-1	HNSCC201125T10	0.088425	-0.101282
AACGCGACCTTGGGCG-1	HNSCC201125T10	0.0422473	-0.111221
AACGCGGTCTCCAGCC-1	HNSCC201125T10	-0.00413037	-0.0610111
AACGGCCATCTCCGGT-1	HNSCC201125T10	0.199798	0.55109
AACGTACTGTGGGTAC-1	HNSCC201125T10	-0.0938566	-0.0111237
AACGTCAGACTAGTGG-1	HNSCC201125T10	-0.0369266	-0.0681557
AACTAGGCTTGGGTGT-1	HNSCC201125T10	-0.0222286	-0.0781694
AACTCAAGTTAATTGC-1	HNSCC201125T10	0.0081538	-0.0670186
AACTCTCAGTGTGCTC-1	HNSCC201125T10	-0.0230961	0.00862681
AACTGATATTAGGCCT-1	HNSCC201125T10	0.125903	-0.0382301
AACTGGGTCCCGACGT-1	HNSCC201125T10	0.0346093	0.00943215
AACTTGCCCGTATGCA-1	HNSCC201125T10	0.0415749	0.0933354
AACTTTACGGGAGCTT-1	HNSCC201125T10	0.0263557	-0.0489452
AAGACCCAACTGAACA-1	HNSCC201125T10	-0.14173	-0.182312
AAGACTGCAAGCTACT-1	HNSCC201125T10	-0.0287044	-0.070727
AAGAGATGAATCGGTA-1	HNSCC201125T10	-0.00112806	-0.0938071
AAGAGCTCTTTATCGG-1	HNSCC201125T10	-0.0856227	-0.163677
AAGAGGATGTACGCGA-1	HNSCC201125T10	0.0322662	-0.0609235
AAGAGGCATGGATCGC-1	HNSCC201125T10	-0.0681202	-0.126428
AAGATGGCACCGGACC-1	HNSCC201125T10	-0.101525	-0.132667
AAGCACCCTGCGTATC-1	HNSCC201125T10	0.0315742	-0.131339
AAGCATACTCTCCTGA-1	HNSCC201125T10	-0.064023	-0.134205
AAGCGTCCCTCATCGA-1	HNSCC201125T10	0.0163666	-0.129659
AAGCTAGATCGAGTAA-1	HNSCC201125T10	0.0869867	-0.0537434
AAGGAGCGGTTGGTGC-1	HNSCC201125T10	-0.0217729	-0.15452
AAGGCGCGTAAAGCTT-1	HNSCC201125T10	-0.137138	-0.115462
AAGGCTGTGCTCATCG-1	HNSCC201125T10	-0.0680164	-0.0344743
AAGGTATCCTAATATA-1	HNSCC201125T10	0.0318337	-0.117344
AAGTAGAAGACCGGGT-1	HNSCC201125T10	0.0286414	0.0345406
AAGTAGTGACGCGAGG-1	HNSCC201125T10	-0.036331	0.027622
AAGTGACGACCGAATT-1	HNSCC201125T10	-0.0981915	-0.000871095
AAGTGAGTCGGGTTTA-1	HNSCC201125T10	-0.048416	-0.153904
AAGTGCAAAGGTAGAC-1	HNSCC201125T10	-0.0454769	-0.198379
AAGTGCTTCTCTATTG-1	HNSCC201125T10	0.0775126	-0.0259027
AAGTGTTTGGAGACGG-1	HNSCC201125T10	0.0787762	-0.053812
AAGTTCGGCCAACAGG-1	HNSCC201125T10	0.0199581	-0.0108129
AATAACAACGCTCGGC-1	HNSCC201125T10	0.0831321	0.109914
AATAACACTAGAACAA-1	HNSCC201125T10	-0.00415428	-0.175389
AATACCGGAGGGCTGT-1	HNSCC201125T10	0.0133864	-0.0942442
AATAGAACAGAGTGGC-1	HNSCC201125T10	-0.0514481	-0.145518
AATAGTCCGTCCCGAC-1	HNSCC201125T10	0.0130146	-0.0244361
AATATTGGAGTATTGA-1	HNSCC201125T10	-0.0890328	-0.0635612
AATCTCTACTGTGGTT-1	HNSCC201125T10	0.0622165	0.000680969
AATGACAGCAATGTCT-1	HNSCC201125T10	-0.00656209	-0.106179
AATGACGTAGGATGTC-1	HNSCC201125T10	0.034757	-0.0741916
AATGACTGTCAGCCGG-1	HNSCC201125T10	0.114238	0.0679555
AATGCAACCGGGTACC-1	HNSCC201125T10	0.0909894	-0.0615548
AATGGTCCACCGTTCA-1	HNSCC201125T10	-0.0361505	0.0255194
AATGTGCTAATCTGAG-1	HNSCC201125T10	-0.0579599	-0.117344
AATTAAAGGTCGGCGT-1	HNSCC201125T10	-0.076721	-0.192114
AATTAACGGATTTCCA-1	HNSCC201125T10	-0.0611904	-0.160333
AATTAGCGCTGCAGCG-1	HNSCC201125T10	0.0409323	-0.0260264
AATTCCAAGCATGTAC-1	HNSCC201125T10	0.0492032	-0.108348
AATTCTAGAGTTAGGC-1	HNSCC201125T10	0.0956088	-0.0327402
ACAACAGCATGAGCTA-1	HNSCC201125T10	-0.0840243	-0.0577021
ACAACGGTCCCTGCGA-1	HNSCC201125T10	0.0631163	-0.00891918
ACAAGCAGTGCCTAGC-1	HNSCC201125T10	0.00358146	-0.0403487
ACAAGGAAATCCGCCC-1	HNSCC201125T10	0.0561444	0.121077
ACAAGGACAAGAGGTT-1	HNSCC201125T10	0.0536896	0.0150423
ACAAGGGCAGGCTCTG-1	HNSCC201125T10	0.0683639	0.0412153
ACAATAGTCGTACGTT-1	HNSCC201125T10	0.170128	0.00462578
ACAATCCATTTAAACC-1	HNSCC201125T10	-0.0801609	0.0741641
ACAATGAATACGGAGA-1	HNSCC201125T10	0.134557	-0.029458
ACAATTTAGGAGGCTC-1	HNSCC201125T10	-0.0941384	-0.121363
ACAATTTGAGCAGTGG-1	HNSCC201125T10	-0.0776354	-0.125603
ACACAAAGACGGGTGG-1	HNSCC201125T10	-0.00870982	0.0439779
ACACACTTTCTACACG-1	HNSCC201125T10	-0.0618007	-0.0888636
ACACCCAGCATGCAGC-1	HNSCC201125T10	0.0356385	-0.0574894
ACACCCGAGAAATCCG-1	HNSCC201125T10	-0.0937168	0.0853694
ACACCTTAAGTAGGGC-1	HNSCC201125T10	0.00171524	-0.0694705
ACACGAGACTCCTTCT-1	HNSCC201125T10	0.0949588	-0.119189
ACACGGGAACTTAGGG-1	HNSCC201125T10	-0.0464921	0.124734
ACACTGATCAAGGTGT-1	HNSCC201125T10	-0.0255691	0.0276979
ACAGCATAGAGCCAGT-1	HNSCC201125T10	0.0574591	-0.0779621
ACATAATAAGGCGGTG-1	HNSCC201125T10	0.0567372	-0.0247903
ACATCAGCTGGGACGC-1	HNSCC201125T10	-0.0172021	-0.00628528
ACATCCCGGCCATACG-1	HNSCC201125T10	-0.0639653	-0.0870975
ACATCGATCGTTTACC-1	HNSCC201125T10	0.122057	-0.091598
ACATCGGTCAGCCGCG-1	HNSCC201125T10	-0.0227193	-0.0860145
ACATTAGTTTATATCC-1	HNSCC201125T10	0.0267489	-0.0888181
ACCAACGCTTATTTAT-1	HNSCC201125T10	0.0163325	-0.0891266
ACCAAGAACGCGTGTC-1	HNSCC201125T10	-0.0862884	-0.0233856
ACCACAAGTTTCTATC-1	HNSCC201125T10	0.0800517	-0.0159436
ACCACGTGCAGCTATA-1	HNSCC201125T10	-0.0965181	-0.0438263
ACCATATCCGCAATAA-1	HNSCC201125T10	-0.089246	-0.0652999
ACCATCGTATATGGTA-1	HNSCC201125T10	0.121098	0.23697
ACCCACCTACATGCTC-1	HNSCC201125T10	-0.000912905	0.00155308
ACCCATCTTGAGGGTA-1	HNSCC201125T10	-0.0610819	0.0299737
ACCCGAGCGAAATTAC-1	HNSCC201125T10	0.0770186	-0.138483
ACCCGGAAACTCCCAG-1	HNSCC201125T10	-0.042043	-0.092547
ACCCGGTTACACTTCC-1	HNSCC201125T10	0.0230675	-0.013462
ACCCGTGTCATCAGTA-1	HNSCC201125T10	-0.0873771	-0.115129
ACCCTATGCCATATCG-1	HNSCC201125T10	-0.0312121	-0.159941
ACCCTTCATCTGCGAA-1	HNSCC201125T10	0.0687975	-0.0370193
ACCGACACATCTCCCA-1	HNSCC201125T10	-0.0940317	0.0273687
ACCGACTGAGTCCCAC-1	HNSCC201125T10	-0.0126688	-0.0778509
ACCGCAATAACTGCCT-1	HNSCC201125T10	-0.011067	-0.0471398
ACCGTGACCACGTGGG-1	HNSCC201125T10	-0.0649979	-0.106424
ACCTAAGTACCTTTCA-1	HNSCC201125T10	0.00190661	-0.0642408
ACCTAATCGACTTCCT-1	HNSCC201125T10	0.0334595	0.0565573
ACCTACTATAAATCTA-1	HNSCC201125T10	0.0293026	-0.079333
ACGAAATGGGCGGCAC-1	HNSCC201125T10	-0.0165301	-0.0529182
ACGACTGGTCATACTC-1	HNSCC201125T10	-0.0766202	-0.111792
ACGATACATAGAACTA-1	HNSCC201125T10	-0.0575333	0.0129266
ACGATCATACATAGAG-1	HNSCC201125T10	0.0301174	-0.00632976
ACGATGCATATGTTAT-1	HNSCC201125T10	-0.0349893	-0.162076
ACGCAAACTAATAGAT-1	HNSCC201125T10	-0.0936818	-0.123545
ACGCATTCGTGAGTAC-1	HNSCC201125T10	-0.00213438	-0.157599
ACGCCGCTAGACGACC-1	HNSCC201125T10	0.127311	-0.0271929
ACGCGAAGTCAGACGA-1	HNSCC201125T10	-0.103012	0.0401139
ACGCGCTACACAGGGT-1	HNSCC201125T10	0.0253637	0.149858
ACGCGGGCCAAGGACA-1	HNSCC201125T10	0.00126534	-0.159674
ACGCTGTGAGGCGTAG-1	HNSCC201125T10	0.0547742	-0.105122
ACGGCACTTGCTTGGG-1	HNSCC201125T10	-0.0844379	-0.0411042
ACGGCCAACATGGACT-1	HNSCC201125T10	-0.0681767	-0.0477529
ACGGCGACGATGGGAA-1	HNSCC201125T10	0.0283123	0.0254752
ACGTAGATTGCTGATG-1	HNSCC201125T10	0.0144543	0.0196405
ACGTGCGCCTCGTGCA-1	HNSCC201125T10	-0.0211848	0.00168282
ACGTTAATGTCGAAGA-1	HNSCC201125T10	-0.0590829	-0.063105
ACGTTAGATTTGCCCG-1	HNSCC201125T10	-0.0330963	0.282229
ACGTTCGTTCAGGAAA-1	HNSCC201125T10	0.0346938	-0.0705841
ACGTTTAGTTGTGATC-1	HNSCC201125T10	-0.0787339	-0.0511272
ACTACAAAGAGAGGTG-1	HNSCC201125T10	0.00934119	-0.0629042
ACTACCAGCTCTCTGG-1	HNSCC201125T10	-0.021186	-0.0940573
ACTACGCGTTAGAATT-1	HNSCC201125T10	-0.0281226	-0.0843956
ACTATTTCCGGGCCCA-1	HNSCC201125T10	0.0456108	-0.0508434
ACTCAATAAAGGCACG-1	HNSCC201125T10	-0.0450632	-0.11857
ACTCCAATATCATCAT-1	HNSCC201125T10	0.0430053	-0.10793
ACTCCCTAATGCTAAA-1	HNSCC201125T10	0.0178876	-0.13452
ACTCCCTAGAATAGTA-1	HNSCC201125T10	0.059991	0.0281493
ACTCGTCAGTAATCCC-1	HNSCC201125T10	0.0269137	0.075988
ACTCTCTGACTTAGGT-1	HNSCC201125T10	0.0739926	-0.0499315
ACTGTACGATACACAT-1	HNSCC201125T10	-0.116428	-0.129917
ACTGTAGCACTTTGGA-1	HNSCC201125T10	-0.0377162	-0.0594398
ACTGTCCAGGATTATA-1	HNSCC201125T10	0.127254	-0.00585063
ACTGTCTTCTTTAGAA-1	HNSCC201125T10	-0.0915045	0.024058
ACTTATTAGGATCGGT-1	HNSCC201125T10	-0.00301042	-0.0294417
ACTTCGCCATACGCAC-1	HNSCC201125T10	-0.116846	0.0019689
ACTTGACTCCCTCTTT-1	HNSCC201125T10	-0.011564	-0.0035742
ACTTGGGACCCGGTGG-1	HNSCC201125T10	-0.108081	-0.108707
ACTTTCCTATAGCTTC-1	HNSCC201125T10	-0.0334754	-0.0273239
AGAACGTGGTACATTC-1	HNSCC201125T10	-0.0503525	-0.0904685
AGAAGGTTGCCGAATT-1	HNSCC201125T10	0.0729093	-0.0708807
AGAAGTGATTCGTGAT-1	HNSCC201125T10	0.0642167	-0.113222
AGAATAAATCTTCAGG-1	HNSCC201125T10	-0.0480465	-0.0601279
AGACCCACCGCTGATC-1	HNSCC201125T10	0.0202406	-0.120119
AGACCCGCCCTCCTCG-1	HNSCC201125T10	-0.0226131	-0.0660321
AGACCGGGAAACCCTG-1	HNSCC201125T10	0.132429	-0.0364042
AGACGACGATGCCGCT-1	HNSCC201125T10	-0.0899105	-0.0664328
AGACTAGCCTTCCAGA-1	HNSCC201125T10	-0.106809	-0.0970611
AGACTGTTACCGGGTC-1	HNSCC201125T10	0.00956699	0.00154954
AGAGAAGGAGTACAAT-1	HNSCC201125T10	0.0545027	-0.104472
AGAGATCTCTAAAGCG-1	HNSCC201125T10	0.072993	-0.0541416
AGAGCAGTTATGAGAC-1	HNSCC201125T10	-0.0594368	0.0241489
AGAGCGGGCTAATCAT-1	HNSCC201125T10	-0.00650321	-0.0486171
AGAGCGTACAAGCTCG-1	HNSCC201125T10	-0.073109	-0.116121
AGATAACTTCAGGGCC-1	HNSCC201125T10	-0.0234055	-0.11061
AGATACCGGTGTTCAC-1	HNSCC201125T10	-0.0253012	0.171771
AGATATAATACGACTA-1	HNSCC201125T10	0.079998	-0.103326
AGATCTCAGGTGTGAT-1	HNSCC201125T10	-0.00896889	0.0250549
AGATGACTCGCCCACG-1	HNSCC201125T10	0.0158824	-0.113054
AGATTATAGGACGTTT-1	HNSCC201125T10	0.0995752	-0.0085826
AGCAAAGGCCGCTAGT-1	HNSCC201125T10	0.0234217	-0.119985
AGCACCAGTACTCACG-1	HNSCC201125T10	0.0160613	0.0370617
AGCACTACCGGCCTGT-1	HNSCC201125T10	-0.0238735	-0.0650214
AGCACTTAAGGACGCC-1	HNSCC201125T10	-0.00119533	0.0652622
AGCAGAAGGAGAAAGA-1	HNSCC201125T10	0.000964045	-0.0354981
AGCAGCCAGATGAATA-1	HNSCC201125T10	0.0497869	-0.118427
AGCATCGTCGATAATT-1	HNSCC201125T10	0.119532	-0.0268156
AGCCAAGCTTTGTGTC-1	HNSCC201125T10	-0.0163512	-0.147806
AGCCACTCCCGTGCTT-1	HNSCC201125T10	-0.0557338	-0.00862964
AGCCATATAGTATGTG-1	HNSCC201125T10	0.0735313	0.0440942
AGCCCATACATGTAAG-1	HNSCC201125T10	-0.0952367	-0.042304
AGCCCGCAACAAGCAG-1	HNSCC201125T10	0.1262	-0.0224856
AGCCCGGTAGCCTGTA-1	HNSCC201125T10	-0.00486591	-0.098678
AGCCCTAAGCGAAGTT-1	HNSCC201125T10	-0.00549686	-0.0745401
AGCGACATCCCATTCA-1	HNSCC201125T10	0.174562	-0.127559
AGCGACCAACGATATT-1	HNSCC201125T10	-0.0212233	-0.00319
AGCGCATAATGAATCG-1	HNSCC201125T10	-0.0139045	0.010632
AGCGGACACTTCGTAG-1	HNSCC201125T10	-0.103534	-0.151489
AGCGGGTCTGACACTC-1	HNSCC201125T10	0.0897268	-0.0411835
AGCGTGGTATTCTACT-1	HNSCC201125T10	0.0566259	-0.0663967
AGCTAACAAGCAATGT-1	HNSCC201125T10	-0.0696077	0.00516655
AGCTCTTTACTCAGTT-1	HNSCC201125T10	-0.021217	-0.0380775
AGCTTGATCTTAACTT-1	HNSCC201125T10	0.000350001	-0.0125982
AGGAAGCTGTCCGCCG-1	HNSCC201125T10	-0.117752	-0.0794309
AGGACGACCCATTAGA-1	HNSCC201125T10	0.00158407	-0.0541074
AGGATAAAGTCGGGAT-1	HNSCC201125T10	0.00386985	-0.0824244
AGGCAGGGAGCGTACT-1	HNSCC201125T10	-0.0230222	0.139555
AGGCCACCCGTTATGA-1	HNSCC201125T10	0.0456251	-0.0919376
AGGCCCATTGTACAGG-1	HNSCC201125T10	-0.014492	0.00473294
AGGCCCTAGAACGCCA-1	HNSCC201125T10	0.0601188	-0.112403
AGGCTATGGTTAGCTT-1	HNSCC201125T10	0.0381033	-0.0282952
AGGCTTCCCGAAGAAG-1	HNSCC201125T10	-0.0779093	-0.0603633
AGGGACTCTACGCGAC-1	HNSCC201125T10	-0.10117	-0.136598
AGGGCGTGATCGGCTA-1	HNSCC201125T10	-0.0022683	-0.0843996
AGGGCTGCAGTTACAG-1	HNSCC201125T10	-0.0215321	-0.121519
AGGGTCAGAGCACTCG-1	HNSCC201125T10	-0.0202126	-0.0736445
AGGGTGCCGTTCTTTA-1	HNSCC201125T10	-0.0319044	-0.166622
AGGGTGGATAGTGCAT-1	HNSCC201125T10	-0.0224253	-0.00575999
AGGGTTCAGACGGTCC-1	HNSCC201125T10	-0.0462918	-0.167329
AGGGTTTAGTTCGGGA-1	HNSCC201125T10	-0.0655369	-0.166707
AGGTAGATCGAGATAT-1	HNSCC201125T10	0.0650497	0.267738
AGGTAGGTACAAAGCT-1	HNSCC201125T10	0.0855567	0.0691199
AGGTGGTGACCTTCGC-1	HNSCC201125T10	-0.0911337	-0.206227
AGGTGTATCGCCATGA-1	HNSCC201125T10	-0.037842	-0.0996444
AGGTTGAGGCACGCTT-1	HNSCC201125T10	0.0107198	-0.148458
AGGTTTCACACACCTT-1	HNSCC201125T10	-0.0396115	-0.0559979
AGTAATGTCTTGCCGC-1	HNSCC201125T10	-0.0343661	0.0868502
AGTACGGCCCGTATCG-1	HNSCC201125T10	-0.0243373	0.0644552
AGTACGGGCACCTGGC-1	HNSCC201125T10	0.0371514	-0.00362061
AGTAGAAGGCGCCTCA-1	HNSCC201125T10	0.0495426	-0.0485735
AGTATAATACTAGGCA-1	HNSCC201125T10	0.0353308	-0.0520184
AGTATACACAGCGACA-1	HNSCC201125T10	-0.0183259	-0.106784
AGTATTTGGCACGACC-1	HNSCC201125T10	-0.0428781	0.117804
AGTCAAATGATGTGAT-1	HNSCC201125T10	0.0378792	-0.127789
AGTCAACACCACCATC-1	HNSCC201125T10	-0.0882007	0.000172606
AGTCGGCCCAAACGAC-1	HNSCC201125T10	-0.0116155	-0.0179176
AGTCGTGGGCATTACG-1	HNSCC201125T10	0.0204029	-0.0451781
AGTCTCACAAGACTAC-1	HNSCC201125T10	-0.065499	-0.0673615
AGTCTTCTCCTCAAAT-1	HNSCC201125T10	-0.0692382	-0.0316582
AGTGACCTACTTTACG-1	HNSCC201125T10	-0.0299709	-0.00353411
AGTGATATGAGTAGTT-1	HNSCC201125T10	-0.0574963	0.0615372
AGTGCGTAGCTCGTAA-1	HNSCC201125T10	-0.0700781	-0.0546911
AGTGGTTGCGTATAGG-1	HNSCC201125T10	0.0113656	0.0107092
AGTTAAACACTTGCGA-1	HNSCC201125T10	-0.0518069	-0.0231989
AGTTCCTACAGAATTA-1	HNSCC201125T10	0.0631148	-0.0838832
AGTTCCTATTTATGTT-1	HNSCC201125T10	-0.0380242	-0.165422
AGTTGACGGTCCTTGC-1	HNSCC201125T10	0.0649202	0.057117
AGTTTCGCAGGTCGGA-1	HNSCC201125T10	0.0338914	0.0580161
AGTTTGGCCAGACCTA-1	HNSCC201125T10	-0.0342851	-0.0531164
ATAAACGGACCCGTAA-1	HNSCC201125T10	-0.060108	-0.175987
ATAAAGGCTCGGTCGT-1	HNSCC201125T10	0.0772137	0.0291916
ATAAATATTAGCAGCT-1	HNSCC201125T10	0.0190937	0.105343
ATAACGCCGGAGGGTC-1	HNSCC201125T10	-0.0940112	-0.149114
ATAACGGAGTCCAACG-1	HNSCC201125T10	-0.0598048	-0.0362553
ATAAGGTGGAGAACAT-1	HNSCC201125T10	-0.0124432	-0.0288871
ATAAGTTACCGCGACG-1	HNSCC201125T10	0.0511933	0.225281
ATAATAGCTGTTGAAT-1	HNSCC201125T10	-0.0154849	-0.160523
ATAATTAGCTAAGTAG-1	HNSCC201125T10	-0.0267082	-0.0566695
ATACAGGCCCTCCAAT-1	HNSCC201125T10	0.0698464	-0.0141235
ATACCACGGGCAACTT-1	HNSCC201125T10	-0.0360708	0.069988
ATACCTAACCAAGAAA-1	HNSCC201125T10	-0.048158	-0.069549
ATACGGTGAAGATGCA-1	HNSCC201125T10	0.111985	0.00456493
ATACGTACTTAGCCAC-1	HNSCC201125T10	0.122393	-0.0773135
ATACGTTATGCACGGA-1	HNSCC201125T10	-0.0570659	-0.108322
ATACTAGCATGACCCT-1	HNSCC201125T10	-0.0562063	-0.0158543
ATACTTGTTCTCGAGC-1	HNSCC201125T10	0.0262238	-0.0383945
ATAGACGAAGAGAAAG-1	HNSCC201125T10	0.00685029	-0.20269
ATAGAGTACTGGGACA-1	HNSCC201125T10	-0.00120809	-0.0605852
ATAGGCGGCTATAGAA-1	HNSCC201125T10	0.0972759	0.0566686
ATAGGGATATCCTTGA-1	HNSCC201125T10	0.0759289	0.137275
ATAGGTTGGGCAGATG-1	HNSCC201125T10	0.0801902	-0.0782154
ATAGTGAAGCGTTCTC-1	HNSCC201125T10	0.00387183	-0.06276
ATATAAAGCGCTCGTG-1	HNSCC201125T10	-0.0526041	-0.158204
ATATAAATGTAGCTGC-1	HNSCC201125T10	0.066675	-0.100871
ATATCTTAGGGCCTTC-1	HNSCC201125T10	-0.0156059	-0.114664
ATATGGGATAGCAACT-1	HNSCC201125T10	0.070684	-0.133828
ATATTCAGTTAAACCT-1	HNSCC201125T10	0.0353719	-0.0476218
ATATTCCACATAGTGA-1	HNSCC201125T10	0.0447928	-0.180589
ATATTCCCACAGGTCA-1	HNSCC201125T10	0.0495759	-0.135041
ATATTTAACCCTCAAG-1	HNSCC201125T10	0.0498487	-0.0172103
ATCAAACGAAGGTTTG-1	HNSCC201125T10	-0.028591	-0.167959
ATCAAGATCCCAGGAC-1	HNSCC201125T10	0.0836029	-0.13359
ATCAATCTGGGCTGCA-1	HNSCC201125T10	-0.0303013	-0.044466
ATCACGTGCTAATTAA-1	HNSCC201125T10	-0.0887896	0.101544
ATCACTTCATCCTCGC-1	HNSCC201125T10	-0.0763073	-0.00153674
ATCAGACGGCACGCCG-1	HNSCC201125T10	0.0628506	0.0181648
ATCCAACGCAGTCATA-1	HNSCC201125T10	0.0324703	0.013976
ATCCAATGGAGGGTCC-1	HNSCC201125T10	0.025621	0.119674
ATCCACATCGACAGAA-1	HNSCC201125T10	0.0553987	-0.089169
ATCCAGAGCAACAACC-1	HNSCC201125T10	0.0135798	0.0506951
ATCCAGGATTCGTGAA-1	HNSCC201125T10	0.0227239	-0.112353
ATCCCATTTCCGTGGG-1	HNSCC201125T10	-0.0696676	-0.113275
ATCCTACCTAAGCTCT-1	HNSCC201125T10	-0.0469823	0.28664
ATCCTGAATCGCTGCG-1	HNSCC201125T10	-0.00663808	-0.0243545
ATCCTGCGTGGAATGG-1	HNSCC201125T10	-0.0859842	-0.0772076
ATCGACCCAATACAGA-1	HNSCC201125T10	-0.0993915	-0.120375
ATCGACTCTTTCCGTT-1	HNSCC201125T10	0.084601	0.0534254
ATCGCACGCCGGGAGA-1	HNSCC201125T10	0.0935796	-0.0190746
ATCGGAGACAGACGGC-1	HNSCC201125T10	0.155101	-0.0630064
ATCGGTTACCTAGTAA-1	HNSCC201125T10	-0.0837896	0.00418395
ATCTAATATCCTACGG-1	HNSCC201125T10	-0.0854628	-0.13946
ATCTAGCTTGTGAGGG-1	HNSCC201125T10	0.127272	-0.0653674
ATCTGACATGGAAGGA-1	HNSCC201125T10	0.00214859	-0.124893
ATCTGCTGTTATCGCC-1	HNSCC201125T10	-0.0699332	-0.0112347
ATCTGGGCTGTTCTTG-1	HNSCC201125T10	-0.00665343	-0.143901
ATCTGGTTAAGACTGT-1	HNSCC201125T10	-0.0441566	-0.0511929
ATCTGTAATTGTACCC-1	HNSCC201125T10	-0.00577887	0.00201285
ATCTTGACCTGCAACG-1	HNSCC201125T10	-0.00373837	-0.0120306
ATGAAGCCAAGGAGCC-1	HNSCC201125T10	0.0117094	-0.110719
ATGACGCCGGCTCTAA-1	HNSCC201125T10	0.153784	0.0188435
ATGACGCGTTCTATCC-1	HNSCC201125T10	-0.0258044	-0.0606805
ATGACTATCAGCTGTG-1	HNSCC201125T10	0.0811043	-0.136315
ATGAGGAGTGTTAATC-1	HNSCC201125T10	-0.0852487	0.0652989
ATGATCGGGAATAGAC-1	HNSCC201125T10	0.0857687	-0.0196435
ATGATGCAATGGTACA-1	HNSCC201125T10	0.0607989	0.0484141
ATGCACTACCGCATTG-1	HNSCC201125T10	-0.0232655	-0.122054
ATGCATGATCCAGGAT-1	HNSCC201125T10	0.0439628	-0.0689239
ATGCCGGTCTTGCATA-1	HNSCC201125T10	0.0447345	-0.0632663
ATGGAGCAGGCCGTGA-1	HNSCC201125T10	-0.015378	-0.043961
ATGGATTGACCAAACG-1	HNSCC201125T10	0.0283817	-0.0242544
ATGGCAGCCGAGAAAC-1	HNSCC201125T10	-0.00968339	0.0600058
ATGGGACCTGCTGAAC-1	HNSCC201125T10	0.0194719	-0.121954
ATGTACGATGACGTCG-1	HNSCC201125T10	-0.106991	-0.126315
ATGTGCATCCGACGCA-1	HNSCC201125T10	0.0606471	0.0233111
ATGTGGACATCTTGAT-1	HNSCC201125T10	0.00335639	0.0498285
ATGTTCGTCGACCCAC-1	HNSCC201125T10	-0.113362	-0.041005
ATGTTGTAGTCTGTTT-1	HNSCC201125T10	0.12504	0.0310981
ATTAAACATGCGGACC-1	HNSCC201125T10	0.0139696	-0.11464
ATTAATACTACGCGGG-1	HNSCC201125T10	-0.0956466	-0.0575101
ATTAATGAACCAGTCG-1	HNSCC201125T10	-0.0329617	-0.0844775
ATTAATTCGGTCACTC-1	HNSCC201125T10	0.126145	-0.0756713
ATTACGCGCTGGCAGG-1	HNSCC201125T10	0.0345911	-0.032661
ATTACTAGCCTCTTGC-1	HNSCC201125T10	-0.0322898	-0.105467
ATTAGATTGATAGCGG-1	HNSCC201125T10	-0.00251977	-0.0502331
ATTATCGGAATGTACG-1	HNSCC201125T10	-0.0212593	-0.0770591
ATTATGCCATAGGGAG-1	HNSCC201125T10	0.146567	-0.0327043
ATTATTATGTCCGTCA-1	HNSCC201125T10	-0.0385739	0.0332973
ATTCACTGATGTTGGA-1	HNSCC201125T10	0.068318	-0.0773883
ATTCAGTAGCAGGGTC-1	HNSCC201125T10	-0.0356584	-0.0186191
ATTCATATACTGTCCA-1	HNSCC201125T10	-0.050641	-0.1641
ATTCCCACATAAACAA-1	HNSCC201125T10	0.080725	0.099959
ATTCCTCCGCCAGTGC-1	HNSCC201125T10	-0.0670825	-0.0436112
ATTCGACGCCGGGCCT-1	HNSCC201125T10	-0.0242727	0.0123246
ATTGAAGATCTTAGTG-1	HNSCC201125T10	0.034256	-0.145725
ATTGCTGCTCCTCCAT-1	HNSCC201125T10	-0.0262268	-0.0522069
ATTGTCTGTTTCATGT-1	HNSCC201125T10	0.0493402	-0.0845595
ATTTAACTCGTATTAC-1	HNSCC201125T10	0.0254827	0.0587856
ATTTACAGTTTACTGG-1	HNSCC201125T10	0.0153868	-0.00855976
ATTTCCGGGTTCTGCG-1	HNSCC201125T10	-0.00794879	-0.166371
ATTTGCGCGAGTAGCT-1	HNSCC201125T10	-0.0968124	-0.111091
CAAACGAGTATCGCAG-1	HNSCC201125T10	0.0749458	0.106045
CAAACGGTCGCACTTT-1	HNSCC201125T10	-0.0095316	-0.0303577
CAAAGATTATTGGGCC-1	HNSCC201125T10	0.0359584	-0.0726764
CAAATCTCTCACAAGG-1	HNSCC201125T10	0.0460314	-0.0355842
CAAATGTCCTTCCGTG-1	HNSCC201125T10	-0.084439	0.0725478
CAAATTGTCAGCAAGC-1	HNSCC201125T10	0.141346	0.065257
CAACGACCCGTTTACA-1	HNSCC201125T10	-0.0165079	0.0557337
CAACGGTTCTTGATAC-1	HNSCC201125T10	0.044664	-0.0183317
CAACTCCTTGATCCCG-1	HNSCC201125T10	0.129484	0.112835
CAACTGCTCATCCGAT-1	HNSCC201125T10	-0.0453185	-0.141293
CAAGAGGGCGGAGTAC-1	HNSCC201125T10	0.0299782	0.000745212
CAAGCAACGTCGGAGT-1	HNSCC201125T10	0.207262	0.078445
CAAGCACCAAATGCCT-1	HNSCC201125T10	-0.112453	-0.0641925
CAAGCGGCACATAATT-1	HNSCC201125T10	-0.00488659	-0.11052
CAAGGATCGCATGTTC-1	HNSCC201125T10	-0.0771357	0.0404418
CAAGTAAGTGATAGAC-1	HNSCC201125T10	0.126219	-0.0887133
CAATAAACCTTGGCCC-1	HNSCC201125T10	-0.115637	-0.136066
CAATATTCTTGACCTA-1	HNSCC201125T10	-0.0258172	-0.0249075
CAATTAAGGGTGATGA-1	HNSCC201125T10	-0.0597218	0.00269133
CAATTTCGTATAAGGG-1	HNSCC201125T10	0.0681055	-0.054709
CACAATGAGCTGCTAT-1	HNSCC201125T10	0.0685998	-0.0192504
CACACAGGGATAGATT-1	HNSCC201125T10	-0.0908316	-0.0858253
CACAGCACCCACGGCA-1	HNSCC201125T10	-0.00425976	-0.0340542
CACAGCTAGGGAGTGA-1	HNSCC201125T10	0.0575489	0.0646523
CACAGGGCCGTTGTCA-1	HNSCC201125T10	-0.0968114	-0.175548
CACATATTAGCAGGAT-1	HNSCC201125T10	0.0352219	-0.0665578
CACATCGTGCACGCGC-1	HNSCC201125T10	0.00994264	-0.0651504
CACATGATTCAGCAAC-1	HNSCC201125T10	0.0536905	-0.05777
CACCATCGGAGGAGAC-1	HNSCC201125T10	0.0990458	-0.056545
CACCCACACGTCACCC-1	HNSCC201125T10	-0.0312012	-0.0957454
CACCCGGTTTGTGACT-1	HNSCC201125T10	-0.0855345	-0.0816934
CACCGCCAGAAGGTTT-1	HNSCC201125T10	0.0654014	-0.10752
CACCGTTAGGGATCAC-1	HNSCC201125T10	0.0116014	-0.103135
CACCGTTGCGCGATAT-1	HNSCC201125T10	-0.0153127	-0.0510051
CACCTAATCAGTTTAC-1	HNSCC201125T10	-0.0366306	0.0123168
CACCTCGATGGTGGAC-1	HNSCC201125T10	0.0327847	0.00175956
CACGAAAGTTAGTCCC-1	HNSCC201125T10	0.0405043	0.00314235
CACGCACAGCGCAGCT-1	HNSCC201125T10	0.0209666	-0.0895788
CACGCAGCGAGGCTTT-1	HNSCC201125T10	-0.0911486	0.0187154
CACGGGATTGAGGGTT-1	HNSCC201125T10	0.0707662	-0.0433792
CACGTCGGCAACCTCT-1	HNSCC201125T10	-0.0188397	-0.107011
CACGTTCGTGCTCTAG-1	HNSCC201125T10	-0.0738084	-0.15626
CACTAAAGTTGCCTAT-1	HNSCC201125T10	0.0654716	-0.0303563
CACTCAAGAGCTATGG-1	HNSCC201125T10	0.00500636	-0.111464
CACTCCTATGTAAGAT-1	HNSCC201125T10	0.0184297	-0.110391
CACTCGAGCTGAACAA-1	HNSCC201125T10	0.00626454	-0.0869105
CACTCGGTTAGGAGGA-1	HNSCC201125T10	-0.0358119	-0.0362408
CACTCTCAAGCATCGA-1	HNSCC201125T10	0.0265934	-0.0562387
CACTGACGATTGTGGA-1	HNSCC201125T10	-0.023985	-0.0881848
CACTGTCCAAGTGAGA-1	HNSCC201125T10	-0.00723679	0.090017
CACTTAATCAGACGGA-1	HNSCC201125T10	0.105292	-0.0610937
CACTTCGCCACAGGCT-1	HNSCC201125T10	0.0583609	-0.0906042
CAGACACCGATCGCTG-1	HNSCC201125T10	0.00752912	-0.0998287
CAGACGAACCTGATAC-1	HNSCC201125T10	-0.0209004	-0.0519201
CAGAGACGGTCACCCA-1	HNSCC201125T10	-0.0648848	-0.122312
CAGAGCATGAGCTTGC-1	HNSCC201125T10	-0.0962872	-0.00536471
CAGAGGCGATGCATGA-1	HNSCC201125T10	0.0272125	-0.0675571
CAGATACTAACATAGT-1	HNSCC201125T10	0.0153604	-0.110497
CAGCAGCCCGTTCCTT-1	HNSCC201125T10	0.0558933	-0.0984607
CAGCCTCCTGCAGAGG-1	HNSCC201125T10	0.00187751	-0.0661054
CAGCGATTCCCTTCAA-1	HNSCC201125T10	-0.0309735	-0.0383947
CAGCTCACTGAGACAT-1	HNSCC201125T10	0.000411452	-0.100415
CAGCTTAGTAGGTAGC-1	HNSCC201125T10	-0.0970744	-0.114029
CAGGCCGTTTGGGTGT-1	HNSCC201125T10	0.0282911	-0.052722
CAGGCGCCATGCTAGG-1	HNSCC201125T10	0.0332361	-0.123088
CAGTCTGTATACTGGG-1	HNSCC201125T10	-0.00104335	-0.20482
CAGTGAATAAATGACT-1	HNSCC201125T10	0.120105	-0.0743294
CAGTTCAAATTGACAC-1	HNSCC201125T10	0.0273685	-0.0995622
CAGTTCCGCGGGTCGA-1	HNSCC201125T10	-0.0454105	-0.109108
CAGTTCGAGGACCCGA-1	HNSCC201125T10	-0.0741037	-0.0282417
CATAAGAAGCTTGGCT-1	HNSCC201125T10	-0.00896206	-0.0294887
CATACACGGTTCCCAC-1	HNSCC201125T10	-0.0797794	-0.102789
CATACCCGTACCCAGT-1	HNSCC201125T10	0.0670258	0.107873
CATACGAACTAGCTGG-1	HNSCC201125T10	0.0282137	-0.0992299
CATACGGCGTCTGGGC-1	HNSCC201125T10	0.0137951	-0.0738058
CATACTATGTAATTGT-1	HNSCC201125T10	0.0586527	-0.0269286
CATACTTCTTTCTCCG-1	HNSCC201125T10	0.200237	0.0477023
CATAGCCGCCCGGGAT-1	HNSCC201125T10	0.00476368	0.122345
CATAGCGTTGCCCACC-1	HNSCC201125T10	0.0617446	0.0545911
CATAGTAGCATAGTAG-1	HNSCC201125T10	-0.14227	-0.144884
CATAGTCCACAAGAAC-1	HNSCC201125T10	0.0360437	0.016836
CATATAGGTACAGTCA-1	HNSCC201125T10	0.0108731	-0.0647971
CATCGGACGGGTTAAT-1	HNSCC201125T10	-0.0414122	-0.0757999
CATGATGCACAATTCT-1	HNSCC201125T10	-0.0356612	-0.048689
CATGCCAACTCGCAAA-1	HNSCC201125T10	0.0390243	-0.00669868
CATGCGTTAGACAGAA-1	HNSCC201125T10	0.0507515	-0.0730047
CATGCGTTGAGAGGAG-1	HNSCC201125T10	-0.0594359	-0.0589323
CATGCTGGCTCCAATT-1	HNSCC201125T10	0.0750909	-0.0271453
CATGGCAGGAAGATCG-1	HNSCC201125T10	0.083134	-0.0955298
CATGGTAAGTAGCGTT-1	HNSCC201125T10	0.0870471	0.0109054
CATGGTCTAGATACCG-1	HNSCC201125T10	0.0260318	-0.0682752
CATTACGTCGGCCCGT-1	HNSCC201125T10	-0.0884783	0.0840813
CATTGCGAAATGGGCG-1	HNSCC201125T10	0.0158396	-0.127435
CATTTGAGTGGTACGT-1	HNSCC201125T10	-0.0342053	0.015606
CCAAACAGAACCCTCG-1	HNSCC201125T10	0.0885145	-0.0645005
CCAACCTTATGTAACT-1	HNSCC201125T10	-0.101513	-0.15079
CCAACGATGCACTGAT-1	HNSCC201125T10	-0.119065	0.046534
CCAAGAAAGTGGGCGA-1	HNSCC201125T10	0.045598	-0.0825776
CCAAGACTTCTGCGAA-1	HNSCC201125T10	0.0830625	0.0311881
CCAAGCGTAACTCGTA-1	HNSCC201125T10	0.0182134	-0.180962
CCAAGGAACAGAGAGG-1	HNSCC201125T10	-0.0275729	0.0495643
CCAATAGTGCCGTCGA-1	HNSCC201125T10	0.0706753	0.102408
CCAATGTCACAGCAAG-1	HNSCC201125T10	-0.0186128	-0.00276385
CCAATTGAATGTTAAT-1	HNSCC201125T10	0.0581847	-0.145287
CCACACTGAGATATTA-1	HNSCC201125T10	-0.0884352	-0.0749374
CCACCAACTTTACTGT-1	HNSCC201125T10	-0.0230288	-0.0406111
CCACGGAGCCATAAGA-1	HNSCC201125T10	0.141769	-0.0362949
CCACTGGTGGCTGGTT-1	HNSCC201125T10	0.033736	-0.0373982
CCAGAAAGCAACTCAT-1	HNSCC201125T10	-0.109642	-0.146124
CCAGCCTGGACCAATA-1	HNSCC201125T10	0.0538415	0.0525272
CCAGCTCGAACGCATT-1	HNSCC201125T10	-0.0380573	-0.175174
CCAGCTGATGGTACTT-1	HNSCC201125T10	-0.0118775	-0.040461
CCAGCTTCCGCCCGCA-1	HNSCC201125T10	0.0887148	0.0354616
CCAGTCTTGTCATAGA-1	HNSCC201125T10	-0.0328687	-0.0870033
CCATAGGTTGGCGTGG-1	HNSCC201125T10	-0.0299389	0.0108271
CCATCGCAGTTAAACT-1	HNSCC201125T10	0.0283708	-0.119731
CCATGCCTGTTTAGTA-1	HNSCC201125T10	0.0962603	-0.0536855
CCATGCTCTGCAGGAA-1	HNSCC201125T10	-0.053486	0.0850145
CCATGGCCCTTGTACC-1	HNSCC201125T10	-0.0781823	-0.0325369
CCATTAGCGATAATCC-1	HNSCC201125T10	-0.0220435	0.0604618
CCATTCCCTGCCCACA-1	HNSCC201125T10	0.00966021	0.0133714
CCATTTCTACCTATTA-1	HNSCC201125T10	0.0575999	-0.0903714
CCCAACATACGTCGCG-1	HNSCC201125T10	0.153935	0.0617874
CCCAATGAGATTTGCA-1	HNSCC201125T10	0.0478622	-0.122039
CCCAATTTCACAACTT-1	HNSCC201125T10	0.0687278	0.0479494
CCCGACCATAGTCCGC-1	HNSCC201125T10	-0.0462676	-0.135699
CCCGCAGCGCGAACTA-1	HNSCC201125T10	0.0471243	-0.0639186
CCCGCCATGCTCCCGT-1	HNSCC201125T10	-0.0151358	0.244333
CCCGGGTCGTTCAGGG-1	HNSCC201125T10	-0.0236916	-0.0929035
CCCGGTGGAAGAACCT-1	HNSCC201125T10	-0.0177838	0.0864764
CCCGTAAGTCTAGGCC-1	HNSCC201125T10	0.0941813	0.0516396
CCCGTAGCTGGGAAGA-1	HNSCC201125T10	0.0100358	-0.112982
CCCGTCAGCGTCTGAC-1	HNSCC201125T10	0.155971	0.0436953
CCCTCATTCTGGAATT-1	HNSCC201125T10	0.0159617	-0.037295
CCCTGAAATGAGTTGA-1	HNSCC201125T10	-0.0260547	0.0664855
CCCTGACTAACAAATT-1	HNSCC201125T10	0.0112162	-0.113022
CCCTGCCCAATCCGCT-1	HNSCC201125T10	-0.015478	-0.0115714
CCCTGCGCTACGCATA-1	HNSCC201125T10	-0.068919	-0.104645
CCCTTTGACAGGTCTT-1	HNSCC201125T10	-0.107822	-0.116757
CCGAACCTTCCCGGCC-1	HNSCC201125T10	-0.0359448	-0.0519007
CCGACAAAGGGAGTGC-1	HNSCC201125T10	-0.0750729	-0.0642282
CCGATTCGAGGGACCC-1	HNSCC201125T10	0.0412633	-0.0390819
CCGCACAAAGACCAAC-1	HNSCC201125T10	0.0341722	0.00563516
CCGCACGTGACCTCGG-1	HNSCC201125T10	0.116026	0.280923
CCGCATGTGGTACGAT-1	HNSCC201125T10	0.0294629	-0.126032
CCGCCGGTCAACACAC-1	HNSCC201125T10	-0.07914	-0.0432485
CCGCGGGTACGAAGAA-1	HNSCC201125T10	-0.0258696	-0.0938556
CCGCGTAGGTAAGGGC-1	HNSCC201125T10	0.070258	-0.0966205
CCGCTATCAGCACCAG-1	HNSCC201125T10	-0.0589086	-0.134033
CCGCTTACCTCACTCT-1	HNSCC201125T10	-0.014047	-0.0695558
CCGGAATGGTTTCAGT-1	HNSCC201125T10	0.0862165	-0.0549218
CCGGAGCGTACTTTCT-1	HNSCC201125T10	0.055265	-0.0435229
CCGGCGCATATTGGAT-1	HNSCC201125T10	0.108333	0.126438
CCGGGACCCGCAGAGA-1	HNSCC201125T10	0.0164889	-0.024675
CCGGGCGGTCTCGTCA-1	HNSCC201125T10	0.0686977	-0.181744
CCGGGTTCGAGGTTAC-1	HNSCC201125T10	0.0924319	0.113269
CCGGTTTGTAATTGTG-1	HNSCC201125T10	-0.0665425	-0.0472685
CCGTAAGTTGGTCCCA-1	HNSCC201125T10	-0.0182589	0.044089
CCGTGTTAAATTCCAT-1	HNSCC201125T10	-0.0838286	-0.0646371
CCGTTCCGAATCTCGG-1	HNSCC201125T10	0.127194	-0.0271722
CCTAAATTAACGGTTC-1	HNSCC201125T10	-0.0934939	-0.0783078
CCTACTGCTTACACTT-1	HNSCC201125T10	0.0308852	-0.059461
CCTATACCGTCCTGTC-1	HNSCC201125T10	-0.0776366	-0.0133314
CCTATATTTGTCCTGG-1	HNSCC201125T10	0.0470463	0.0540203
CCTATGGGTTACCGTC-1	HNSCC201125T10	0.0505716	-0.0580423
CCTATGGTCAAAGCTG-1	HNSCC201125T10	0.1374	-0.018473
CCTCCCGACAATCCCT-1	HNSCC201125T10	0.017687	-0.108026
CCTCCGACAATTCAAG-1	HNSCC201125T10	-0.00184094	-0.0829238
CCTCGCGCTGTGCGAT-1	HNSCC201125T10	-0.0336843	-0.058912
CCTCGGATGCTACCTG-1	HNSCC201125T10	0.0475437	0.0781151
CCTCTAATCTGCCAAG-1	HNSCC201125T10	-0.0100823	-0.00839733
CCTCTCTCCCATCTAG-1	HNSCC201125T10	-0.0960634	-0.115193
CCTCTGTACTATTCTA-1	HNSCC201125T10	-0.00904547	-0.0983876
CCTGAATATTTACATA-1	HNSCC201125T10	0.0223808	-0.0307063
CCTGCCCGTTGTCTAG-1	HNSCC201125T10	0.091076	-0.005846
CCTGCGTTCTACGCTT-1	HNSCC201125T10	0.00591294	-0.0964519
CCTGCTATTTGAGAAG-1	HNSCC201125T10	0.0338556	-0.0603655
CCTGGCTAGACCCGCC-1	HNSCC201125T10	-0.067906	-0.103775
CCTGGTCGAATGTGGG-1	HNSCC201125T10	-0.0207274	0.0429468
CCTGTAAGACATGATA-1	HNSCC201125T10	0.0268516	0.074674
CCTGTACTCACGCCCA-1	HNSCC201125T10	0.106423	0.0178428
CCTGTCACCCGGGCTC-1	HNSCC201125T10	0.0101979	0.0181296
CCTGTCGCCCGTAAAT-1	HNSCC201125T10	0.0362509	-0.0707879
CCTGTTCAACCTCGGG-1	HNSCC201125T10	0.153034	-0.0141318
CCTTCAGTTAAAGTGA-1	HNSCC201125T10	-0.0928491	-0.108733
CCTTCGTATAGAATCC-1	HNSCC201125T10	0.116928	-0.0754504
CCTTGTGAACGTGGTT-1	HNSCC201125T10	0.0350865	-0.134779
CCTTTAAGGGAGCACT-1	HNSCC201125T10	-0.0782168	-0.0798303
CGAAACGCAATTCATG-1	HNSCC201125T10	0.054013	-0.0460861
CGAACCCGCATGCGTC-1	HNSCC201125T10	0.0887589	0.233049
CGAAGTTGCTCTGTGT-1	HNSCC201125T10	-0.0365462	-0.0757098
CGAATGACGCATAATG-1	HNSCC201125T10	-0.0537378	-0.187571
CGACAGTTCGCGTTAT-1	HNSCC201125T10	-0.00229587	-0.0350385
CGAGAGATGTGAACCT-1	HNSCC201125T10	0.00870737	-0.082507
CGAGCTGGGCTTTAGG-1	HNSCC201125T10	0.00326638	0.048344
CGAGGCTAAATATGGC-1	HNSCC201125T10	0.154884	0.0453177
CGAGGGTATCCAGGTG-1	HNSCC201125T10	-0.0725741	-0.159238
CGAGTACTAAAGAGGA-1	HNSCC201125T10	0.0269681	-0.0778979
CGAGTGAAGGTACCAG-1	HNSCC201125T10	0.0591326	-0.0150704
CGATACCTCGCGGACA-1	HNSCC201125T10	-0.0826305	-0.0310256
CGATCCGACCCAGTGC-1	HNSCC201125T10	-0.0118013	-0.0966019
CGATCCTCGCAACATA-1	HNSCC201125T10	-0.00928102	-0.101403
CGATTAAATATCTCCT-1	HNSCC201125T10	-0.0818402	-0.0142763
CGATTCGCCTGGCTGC-1	HNSCC201125T10	-0.0117837	-0.0838858
CGCAAACACGAGTTAC-1	HNSCC201125T10	0.0330688	0.0453845
CGCAATTACTTTCGGT-1	HNSCC201125T10	0.0483522	0.00224511
CGCAATTAGGGTAATA-1	HNSCC201125T10	-0.0767221	0.0121175
CGCAATTCTACAATAA-1	HNSCC201125T10	0.106433	-0.0752194
CGCATGGTGCGATGCT-1	HNSCC201125T10	-0.0215957	-0.148077
CGCATTAGCTAATAGG-1	HNSCC201125T10	0.0987329	-0.0452817
CGCCAAGAAGCCGAGT-1	HNSCC201125T10	-0.0122179	-0.0322575
CGCCATCCGATTATGA-1	HNSCC201125T10	0.0261309	-0.0951041
CGCCCAGCACGCCTAG-1	HNSCC201125T10	-0.111255	-0.17638
CGCCGACTATTCGCTA-1	HNSCC201125T10	0.110396	-0.0451119
CGCCTCCCTCCTCTAT-1	HNSCC201125T10	0.0256225	-0.0155061
CGCCTGGCCTACGTAA-1	HNSCC201125T10	0.0106205	-0.0482221
CGCGCATGTTTGATTG-1	HNSCC201125T10	-0.0443017	-0.162313
CGCGCCCGACTTAATA-1	HNSCC201125T10	-0.0819624	-0.175038
CGCGGGAATTAGGCAG-1	HNSCC201125T10	0.0141973	0.0121443
CGCGTTCATGAAATAC-1	HNSCC201125T10	-0.0628795	0.0177648
CGCTACGGGACATTTA-1	HNSCC201125T10	0.0567098	0.0531825
CGCTCGACATAATGAT-1	HNSCC201125T10	-0.00729171	-0.0354175
CGCTCTCCGTAGATTA-1	HNSCC201125T10	0.19523	0.102668
CGCTGTGACGCCGCAC-1	HNSCC201125T10	0.0925009	-0.0535722
CGCTGTGTGGATGTTG-1	HNSCC201125T10	-0.0674832	-0.0962369
CGCTTAGTATTGATAC-1	HNSCC201125T10	0.0363516	-0.0679087
CGCTTATTCCCGGTCG-1	HNSCC201125T10	0.0220543	-0.0551795
CGCTTCCACTGAAATC-1	HNSCC201125T10	-0.0126612	-0.0905529
CGCTTTCATACCGGTG-1	HNSCC201125T10	0.0113305	0.207145
CGGAAAGAATCAAACG-1	HNSCC201125T10	-0.0325059	-0.0436484
CGGAACGTAAACATAG-1	HNSCC201125T10	0.0824954	-0.0578608
CGGAGCAATTTAATCG-1	HNSCC201125T10	-0.0462985	-0.147589
CGGAGCATGGCGATCC-1	HNSCC201125T10	0.0456343	-0.11623
CGGAGTTTGAGAGACA-1	HNSCC201125T10	-0.0517046	0.0635989
CGGCAAACATCGTGCG-1	HNSCC201125T10	-0.0349051	-0.0816651
CGGCCACGCACAAAGT-1	HNSCC201125T10	0.0408818	-0.052782
CGGCCAGAGCGACCAT-1	HNSCC201125T10	0.0191208	-0.00756872
CGGGAATTTATGTAAA-1	HNSCC201125T10	-0.0251672	-0.0823414
CGGGATCAATGTAAGA-1	HNSCC201125T10	0.0454481	-0.0326962
CGGGCAGCTAAACCGC-1	HNSCC201125T10	0.0857912	-0.0754149
CGGGCCTTCTTTGTAA-1	HNSCC201125T10	-0.101716	-0.155337
CGGTCAAGTGGGAACC-1	HNSCC201125T10	-0.0271046	-0.149745
CGGTCCGTCGCAAGCC-1	HNSCC201125T10	-0.0935827	-0.161646
CGGTGAAGACTAAAGT-1	HNSCC201125T10	-0.0694471	-0.0389446
CGGTGCAGATAGAACG-1	HNSCC201125T10	-0.0131304	0.0276094
CGGTGCGCGTTGGTCC-1	HNSCC201125T10	-0.0408104	0.237464
CGGTTGACCTGGCATA-1	HNSCC201125T10	0.0364697	-0.0618815
CGTAACTTCGACACTT-1	HNSCC201125T10	0.0456214	0.0135688
CGTACCTGATAGGCCT-1	HNSCC201125T10	-0.024121	0.0103427
CGTATTAAGAGATCTA-1	HNSCC201125T10	0.154101	-0.0173822
CGTCAAGGCTATAAAT-1	HNSCC201125T10	-0.0524537	-0.0358849
CGTCACGTCCATTGGT-1	HNSCC201125T10	-0.108269	-0.200146
CGTCTGGAAGGGCCCG-1	HNSCC201125T10	-0.0873741	0.0800929
CGTGAAGTTAATTCAC-1	HNSCC201125T10	0.0303452	-0.126092
CGTGACCAGTCCTCTG-1	HNSCC201125T10	-0.0857984	-0.15116
CGTGCAGACTGGGACA-1	HNSCC201125T10	-0.0264402	-0.0596533
CGTGCATTGTCGACGC-1	HNSCC201125T10	0.0320469	-0.0217704
CGTGCCCTCCCGAAGA-1	HNSCC201125T10	0.0178123	-0.0502111
CGTGGTACCCAAAGGC-1	HNSCC201125T10	-0.0264781	-0.0371088
CGTGTCCCATTCGCGA-1	HNSCC201125T10	-0.075299	-0.0583582
CGTGTCTCGTTACGAC-1	HNSCC201125T10	0.0152983	-0.12058
CGTTCAAGGAAACGGA-1	HNSCC201125T10	-0.0502538	-0.0965891
CGTTCAGACCCGCGAA-1	HNSCC201125T10	-0.0174545	0.0356323
CGTTGAGCGACCGTCG-1	HNSCC201125T10	0.0700891	-0.0335474
CGTTGCCCGCGTGGGA-1	HNSCC201125T10	0.0997615	-0.103336
CGTTGTCGGCAATTGA-1	HNSCC201125T10	0.00786833	-0.115178
CGTTGTTTCAATTCCC-1	HNSCC201125T10	0.0491122	-0.00268831
CGTTTAAGCGGAGCAC-1	HNSCC201125T10	0.0428233	-0.0617769
CGTTTCGCTCATTACA-1	HNSCC201125T10	0.104961	-0.0231877
CGTTTGTGTAGAGGGT-1	HNSCC201125T10	-0.0170036	-0.0942241
CTAAAGAATGCCTACT-1	HNSCC201125T10	-0.0202576	0.0351236
CTAAAGGGAAATAGGA-1	HNSCC201125T10	-0.0126507	-0.0461543
CTAAATCCGGTGTACA-1	HNSCC201125T10	-0.00674503	-0.144371
CTAACCGCGCGCCCGT-1	HNSCC201125T10	0.076599	-0.0756488
CTAAGGGAATGATTGG-1	HNSCC201125T10	0.0678211	-0.0654828
CTAATTCGCACGCGCT-1	HNSCC201125T10	-0.0951762	-0.0741473
CTACAAGAAATAACCC-1	HNSCC201125T10	-0.111892	0.0409521
CTACGACTAGCTATAA-1	HNSCC201125T10	-0.00668308	-0.110893
CTACGCACGGAGTACC-1	HNSCC201125T10	0.109022	-0.0880276
CTACTCAAGGTATAGT-1	HNSCC201125T10	0.0516747	-0.0768991
CTACTCTAGGCCCGGC-1	HNSCC201125T10	-0.00265052	-0.0754556
CTACTGCCACCTGACC-1	HNSCC201125T10	-0.0119492	-0.087642
CTAGATTTACGACGGC-1	HNSCC201125T10	0.0274508	-0.0708946
CTAGCATAGTATAATG-1	HNSCC201125T10	0.0188451	0.0149645
CTAGGGATAGGGACAA-1	HNSCC201125T10	-0.0214725	0.139318
CTAGGTTCGGACGTGA-1	HNSCC201125T10	-0.0950293	-0.183669
CTAGTCACGTCTTAAG-1	HNSCC201125T10	0.0195784	-0.0363398
CTAGTGAAGGACAGGA-1	HNSCC201125T10	0.0685488	0.137004
CTAGTTACAACCCGGT-1	HNSCC201125T10	-0.010361	-0.119032
CTAGTTGGGCCCGGTA-1	HNSCC201125T10	-0.00659419	-0.0293401
CTATAGGCGTTGATGT-1	HNSCC201125T10	-0.0167542	-0.0713561
CTATCGGGTCTCAACA-1	HNSCC201125T10	0.025311	0.113904
CTATGCCCGAATGCAA-1	HNSCC201125T10	-0.0935017	-0.175613
CTATGTCACTAGCCCA-1	HNSCC201125T10	-0.0541905	-0.10237
CTATTCATGTGTCCCA-1	HNSCC201125T10	-0.0923057	-0.0172752
CTATTTGCTTGGAGGA-1	HNSCC201125T10	0.043099	-0.0412798
CTATTTGGTTACGGAT-1	HNSCC201125T10	0.115829	-0.109577
CTCAAACCACTGCCCG-1	HNSCC201125T10	-0.0237473	-0.0616006
CTCACATTTACTAAAT-1	HNSCC201125T10	-0.103006	-0.0112348
CTCACTTGGCTGGTAA-1	HNSCC201125T10	0.0780652	0.0173984
CTCATGGCTCACAATC-1	HNSCC201125T10	-0.060866	-0.0541088
CTCATTTGATGGGCGG-1	HNSCC201125T10	-0.0572499	-0.0690816
CTCCGCCCACATGAGG-1	HNSCC201125T10	-0.0772278	-0.0965709
CTCCGGCCTAATATGC-1	HNSCC201125T10	-0.00828917	0.00438958
CTCCTCCAGCTCACAC-1	HNSCC201125T10	-0.0559576	-0.0444717
CTCGAGGTCGAACAGT-1	HNSCC201125T10	-0.000132088	-0.0853481
CTCGCACCTATATAGT-1	HNSCC201125T10	-0.0304912	-0.0306481
CTCGCCGAATGTAGGG-1	HNSCC201125T10	-0.0685641	0.0234215
CTCGGTCCGTAGCCTG-1	HNSCC201125T10	0.0795051	-0.0295436
CTCGTTACGGCTACCA-1	HNSCC201125T10	0.0810388	-0.0862131
CTCTATTTGGCTGCAG-1	HNSCC201125T10	-0.0231273	-0.108171
CTCTCACAATCGATGA-1	HNSCC201125T10	0.0413446	-0.118822
CTCTGGACGCCTGGTG-1	HNSCC201125T10	-0.0121152	-0.00804423
CTCTTCTGGAAGTTAG-1	HNSCC201125T10	-0.0530822	-0.059353
CTCTTGTCCCGCTTGG-1	HNSCC201125T10	0.0148302	-0.106328
CTGAAAGAGATCCGAC-1	HNSCC201125T10	0.0172818	-0.133042
CTGAATCCGAGACCTC-1	HNSCC201125T10	-0.0215569	-0.0851657
CTGATAGTGTATCTCA-1	HNSCC201125T10	-0.0263628	-0.125481
CTGCACAACTACATAT-1	HNSCC201125T10	0.057015	0.0203178
CTGCACCTGGAACCGC-1	HNSCC201125T10	0.0865342	0.213385
CTGCACTCCAGTACAG-1	HNSCC201125T10	0.0274656	-0.116008
CTGCCAAGGTTGGAAG-1	HNSCC201125T10	0.106808	-0.0692631
CTGCCATGCATCACAT-1	HNSCC201125T10	0.0394138	-0.132092
CTGCCCACGAAGCGTT-1	HNSCC201125T10	-0.0186127	-0.0650112
CTGCGATTTCGAGATT-1	HNSCC201125T10	0.0364804	-0.107184
CTGCGGGTGAAATGTT-1	HNSCC201125T10	-0.0115724	-0.0410362
CTGCTGAGGCCACGAA-1	HNSCC201125T10	-0.0214031	-0.0626432
CTGCTTGGCGATAGCT-1	HNSCC201125T10	0.00826624	-0.162232
CTGGAAATGGATGCTT-1	HNSCC201125T10	0.0388573	0.0200057
CTGGATTTACACTTGA-1	HNSCC201125T10	-0.117126	-0.113869
CTGGCTGGTTGTCAGT-1	HNSCC201125T10	-0.11427	-0.0911411
CTGGGCCTGCTATATC-1	HNSCC201125T10	0.00108239	-0.0401059
CTGTACTTCTTAGCAT-1	HNSCC201125T10	-0.00281889	-0.0317435
CTGTAGCCATCTCACT-1	HNSCC201125T10	0.0539535	0.20652
CTGTAGTGAGGATCGA-1	HNSCC201125T10	0.0453319	-0.053283
CTGTGCAGGGTAGGTC-1	HNSCC201125T10	-0.00877536	-0.0123017
CTGTTACCCAATCTAG-1	HNSCC201125T10	0.055869	-0.0783003
CTGTTCACTGCCTGTG-1	HNSCC201125T10	-0.0873183	-0.0459516
CTGTTCATCTCACGGG-1	HNSCC201125T10	0.113576	-0.00966372
CTTAACTTCGAAGTAC-1	HNSCC201125T10	-0.00558687	-0.0237238
CTTACACGGTATTCCA-1	HNSCC201125T10	-0.0459621	-0.0375011
CTTACACTGGGAAATA-1	HNSCC201125T10	-0.00892408	0.121297
CTTAGCCTTCCACATG-1	HNSCC201125T10	0.0679724	-0.036335
CTTCATAGCTCAAGAA-1	HNSCC201125T10	0.153469	-0.031842
CTTCATTGTCAGTGGA-1	HNSCC201125T10	0.0499085	-0.0935147
CTTCCGCTCCGTGAAG-1	HNSCC201125T10	-0.0893272	-0.171468
CTTCGTAGATAGGTGA-1	HNSCC201125T10	0.0237567	0.00428865
CTTCTATGTTGAAGTA-1	HNSCC201125T10	-0.00125302	-0.0161753
CTTCTGGGCGTACCTA-1	HNSCC201125T10	-0.00739312	-0.153928
CTTCTTACGTCGTATA-1	HNSCC201125T10	0.0649857	-0.0643097
CTTGCAACCGCCTCCT-1	HNSCC201125T10	-0.0169929	-0.0492261
CTTGCCCAGGCTCTAC-1	HNSCC201125T10	-0.0358674	-0.106338
CTTGGCCAAGCTGGGA-1	HNSCC201125T10	-0.0613272	-0.0281164
CTTGTACTTGTTGACT-1	HNSCC201125T10	0.0926571	0.0196137
CTTGTCAACATTCGAG-1	HNSCC201125T10	0.135481	-0.166728
CTTGTTGCTGAGTCAA-1	HNSCC201125T10	-0.00771038	-0.0599745
CTTTAACTTTCAAAGG-1	HNSCC201125T10	0.0492704	-0.0285057
CTTTAATATTGGTCGA-1	HNSCC201125T10	0.0109187	-0.105807
CTTTAGTGCTATTATT-1	HNSCC201125T10	-0.00501213	-0.0923103
CTTTCTGTGCGGGCTT-1	HNSCC201125T10	-0.0797033	-0.123388
CTTTGGCGCTTTATAC-1	HNSCC201125T10	0.00423674	-0.0458158
CTTTGGCTTTAGTAAA-1	HNSCC201125T10	-0.0498701	0.0232806
CTTTGGGATTGTTGCA-1	HNSCC201125T10	0.166247	-0.075025
GAAACAGCCATGCAGT-1	HNSCC201125T10	-0.0580859	-0.106961
GAAACCGAATTACCTT-1	HNSCC201125T10	0.110764	0.0127484
GAAACCTATACAAATG-1	HNSCC201125T10	-0.0657231	-0.129328
GAAACTCGTGCGATGC-1	HNSCC201125T10	-0.00735433	-0.0875869
GAAAGCAGTGCACTTT-1	HNSCC201125T10	0.0221443	-0.100533
GAAAGCCCTTTGGACC-1	HNSCC201125T10	-0.0924423	-0.069038
GAAAGTGACTAACTGC-1	HNSCC201125T10	0.034962	-0.040698
GAAATATCACCATCAG-1	HNSCC201125T10	-0.0809815	-0.0974762
GAAATCGCGCGCAACT-1	HNSCC201125T10	0.0261366	-0.0155992
GAAATGGCGGTGTTAG-1	HNSCC201125T10	0.0448329	-0.127545
GAAATTGTCTCTATAA-1	HNSCC201125T10	-0.0268873	-0.164302
GAACACACATCAACCA-1	HNSCC201125T10	0.142806	-0.00939816
GAACAGATTACTAAAT-1	HNSCC201125T10	0.0218878	-0.0625878
GAACCCTCTGTGTTCT-1	HNSCC201125T10	-0.0233038	-0.134831
GAACGACCGAATGATA-1	HNSCC201125T10	0.0711549	-0.024362
GAACGTTAGGAAGACG-1	HNSCC201125T10	0.0551145	-0.0752675
GAACTGTGGAGAGACA-1	HNSCC201125T10	0.143577	0.0655216
GAAGAAACGATATTGT-1	HNSCC201125T10	-0.0812008	-0.147424
GAAGCCACTGATTATG-1	HNSCC201125T10	-0.0663428	-0.0557716
GAAGCCTGCACATTCC-1	HNSCC201125T10	-0.0508076	-0.199843
GAAGCGTGAGGAATTT-1	HNSCC201125T10	0.0161271	-0.107677
GAAGCTTGCTGACCGC-1	HNSCC201125T10	0.0497368	-0.104637
GAAGGAGTCGAGTGCG-1	HNSCC201125T10	0.124976	-0.104265
GAAGTCAGTTGCACTA-1	HNSCC201125T10	-0.114501	-0.0806265
GAAGTGATTTATCGTG-1	HNSCC201125T10	0.0294423	0.0259522
GAAGTGCTGGATAGCT-1	HNSCC201125T10	-0.00993747	0.0552214
GAAGTTTCCACTCAAT-1	HNSCC201125T10	-0.00225086	-0.0755882
GAATAGTGCTCGATTA-1	HNSCC201125T10	-0.0216536	-0.117335
GAATCGACATGGTCAC-1	HNSCC201125T10	0.0309796	-0.0140372
GAATCTGAACATTCTC-1	HNSCC201125T10	0.0396246	-0.14332
GAATGCGAATCGGTTC-1	HNSCC201125T10	-0.00481255	-0.14783
GAATGTTGGGTAATCT-1	HNSCC201125T10	-0.0981349	-0.148836
GAATTATAGTGAAAGG-1	HNSCC201125T10	0.158626	0.152785
GAATTCACCCGGGTGT-1	HNSCC201125T10	-0.0331789	-0.0539854
GAATTTCTCGCTGCAG-1	HNSCC201125T10	0.0116806	-0.0345373
GACAACGACCATTGAA-1	HNSCC201125T10	-0.127226	-0.0181792
GACAACGCAGCTTACG-1	HNSCC201125T10	0.0149053	0.0628236
GACACAAGGGAAGAAA-1	HNSCC201125T10	-0.0212406	-0.0676036
GACACTGAGTTCAGTG-1	HNSCC201125T10	-0.0766399	-0.090569
GACAGGCACACACTAT-1	HNSCC201125T10	0.0257725	-0.046771
GACATCCGTCGAACTG-1	HNSCC201125T10	0.115605	-0.109007
GACATCGATTTATAAC-1	HNSCC201125T10	-0.020713	-0.139454
GACCAGAGCCCTGTAG-1	HNSCC201125T10	-0.0368954	-0.182812
GACCGACTGAAGCGTC-1	HNSCC201125T10	0.0524938	-0.157505
GACCGTGCTGACGGTG-1	HNSCC201125T10	-0.100396	-0.160204
GACGACGATCCGCGTT-1	HNSCC201125T10	-0.00282491	-0.157278
GACGCCGTAAAGGCTA-1	HNSCC201125T10	0.038326	-0.0506694
GACGCTTGCTTCTAAA-1	HNSCC201125T10	0.0309583	0.0358666
GACGGGTTGGCCCGTA-1	HNSCC201125T10	-0.0325355	-0.0578017
GACGTGTAGGGATTAT-1	HNSCC201125T10	-0.0219489	-0.0505742
GACTAAGATCATGCAC-1	HNSCC201125T10	0.134024	-0.0304801
GACTAAGTAGGCTCAC-1	HNSCC201125T10	-0.0763017	-0.0276507
GACTGCGGCACGTGTA-1	HNSCC201125T10	-0.0427461	-0.100021
GACTGCTGGTGAGAAA-1	HNSCC201125T10	-0.0492835	-0.134521
GAGAATCTCACGATCA-1	HNSCC201125T10	0.0188565	-0.153471
GAGACTGATGGGTAGA-1	HNSCC201125T10	0.0726223	-0.0188005
GAGACTTCGCGACCGA-1	HNSCC201125T10	-0.0138406	-0.107313
GAGAGGGCGCGAGGTT-1	HNSCC201125T10	0.143744	0.179362
GAGAGGTGCATTCTGG-1	HNSCC201125T10	0.0259173	0.0324912
GAGATCTGCTTGGCAT-1	HNSCC201125T10	-0.0295592	-0.0012848
GAGATCTGTCACTCCG-1	HNSCC201125T10	0.0327602	0.00879554
GAGATCTTCCATGACA-1	HNSCC201125T10	-0.00965644	-0.0431826
GAGATGGGAGTCGACA-1	HNSCC201125T10	0.0504742	0.00301454
GAGCATCAACAACTTG-1	HNSCC201125T10	-0.0025059	-0.134423
GAGCGAGGGAGTACCG-1	HNSCC201125T10	-0.0421927	-0.00742108
GAGCGGAATGCGGTGT-1	HNSCC201125T10	-0.0242344	-0.135592
GAGCTAAGGGCATATC-1	HNSCC201125T10	0.135638	-0.0902966
GAGGAATATCTCTTTG-1	HNSCC201125T10	-0.0968347	-0.0802601
GAGGAATGGAGAGGTT-1	HNSCC201125T10	0.00146584	0.0213728
GAGGCTATCAAAGTCG-1	HNSCC201125T10	0.0346116	-0.0331848
GAGGGAGTCAGATCGC-1	HNSCC201125T10	0.073628	-0.139425
GAGGGTAGTAACAAAG-1	HNSCC201125T10	0.11973	-0.0795997
GAGGTACGCGTGTCCC-1	HNSCC201125T10	0.171325	-0.0787012
GAGTAGATACTAGTTG-1	HNSCC201125T10	-0.104552	-0.161056
GAGTATGCCCGCCTTG-1	HNSCC201125T10	-0.0393766	-0.0222154
GAGTATGCGCGTGCAT-1	HNSCC201125T10	-0.0293281	-0.136251
GAGTCAGACCAGAATC-1	HNSCC201125T10	0.00323784	0.00608473
GAGTCCGCTTACCGGA-1	HNSCC201125T10	-0.0256104	-0.0765188
GAGTCGACAGACCCTC-1	HNSCC201125T10	0.00285646	-0.100106
GATACGATGGGAGTCA-1	HNSCC201125T10	0.173195	-0.0165623
GATAGAACCCGCTAGG-1	HNSCC201125T10	0.102454	-0.0720638
GATAGGTAACGTTGAC-1	HNSCC201125T10	0.127074	0.15751
GATAGTGCGAGTAAGT-1	HNSCC201125T10	-0.0186883	0.0269954
GATATCTCATGCAATA-1	HNSCC201125T10	-0.0777647	-0.0557635
GATATGGATTACGCGG-1	HNSCC201125T10	-0.0404585	-0.0568148
GATCAACATAAAGGGA-1	HNSCC201125T10	-0.0736131	-0.179071
GATCATTCCAAACATT-1	HNSCC201125T10	0.0568303	-0.0554079
GATCCCTTTATACTGC-1	HNSCC201125T10	0.0627391	-0.144682
GATCCTCGACACTGGC-1	HNSCC201125T10	-0.0826299	-0.158767
GATCGACACTATCTGA-1	HNSCC201125T10	-0.0431315	-0.116643
GATCGCGGGCTCTCCA-1	HNSCC201125T10	0.0691443	0.000254967
GATCGGTGGCCATAAC-1	HNSCC201125T10	0.00961297	-0.0102276
GATCTGCTATCTAAGG-1	HNSCC201125T10	-0.0549623	-0.207907
GATCTTGGAGGGCATA-1	HNSCC201125T10	0.170543	-0.0291727
GATCTTTGCAGGGTAT-1	HNSCC201125T10	0.0322564	-0.0383681
GATGACAAGTAGGGCA-1	HNSCC201125T10	0.141214	-0.0825492
GATGCGTCCTGCATTC-1	HNSCC201125T10	0.130532	-0.0603322
GATGCTACAAGCGCCT-1	HNSCC201125T10	0.146171	0.0506944
GATGCTACCTTCGATG-1	HNSCC201125T10	-0.017072	-0.115025
GATGCTGTATTTCATC-1	HNSCC201125T10	0.0792438	-0.0471235
GATGTTCAATCCACGA-1	HNSCC201125T10	0.0122773	-0.122398
GATTACTGAATTTGGG-1	HNSCC201125T10	0.054376	0.0368723
GATTCCCTTGTCGCAG-1	HNSCC201125T10	-0.0649325	-0.00694669
GATTCCTATACGGCGC-1	HNSCC201125T10	0.018832	0.198823
GATTCGACGGTTCACG-1	HNSCC201125T10	-0.00983632	-0.0623811
GCAAACCCTACATTAT-1	HNSCC201125T10	-0.0413358	-0.18078
GCAAACCTTGGCCATA-1	HNSCC201125T10	-0.0403411	-0.0984235
GCAAATATTACGCTTT-1	HNSCC201125T10	-0.0971481	0.0315172
GCAACCACGGCCGCGT-1	HNSCC201125T10	-0.0254015	0.116521
GCAAGAATTCCTTGGC-1	HNSCC201125T10	0.0616839	-0.0416272
GCAAGTGCACAGAGAA-1	HNSCC201125T10	-0.0483464	0.0104513
GCAAGTGTAAAGCATG-1	HNSCC201125T10	-0.0510342	-0.235411
GCACAAGTGTCGGAAG-1	HNSCC201125T10	0.024194	-0.0238921
GCACACGCCCATGGTC-1	HNSCC201125T10	-0.0429664	-0.106978
GCACGCCTACTTAGAT-1	HNSCC201125T10	-0.0652033	0.0253179
GCACTGCCTACCTTTA-1	HNSCC201125T10	0.120303	-0.0324304
GCAGATTAGGGATATC-1	HNSCC201125T10	-0.0755562	-0.0607296
GCAGCACACAGCCCAG-1	HNSCC201125T10	-0.103848	-0.048718
GCAGGACTATAGAATA-1	HNSCC201125T10	-0.093667	-0.0370463
GCATACGAGGTCTTTA-1	HNSCC201125T10	0.0359284	-0.030445
GCATTCGAAATGAACA-1	HNSCC201125T10	-0.0378072	-0.0656067
GCATTGTAATTCATAT-1	HNSCC201125T10	0.149136	-0.0711033
GCCACAATTTAAGGAC-1	HNSCC201125T10	-0.029961	0.0912556
GCCATCGAGCTGCGTG-1	HNSCC201125T10	-0.0106908	0.168421
GCCCAGTTGGTATGCC-1	HNSCC201125T10	0.0456988	-0.122358
GCCCGATCTGTGGTCG-1	HNSCC201125T10	0.014486	-0.0525225
GCCCGCGCGTAAACGG-1	HNSCC201125T10	-0.0425741	0.297391
GCCCGCGCGTTTGACA-1	HNSCC201125T10	0.178401	0.176183
GCCCGTAATACCTTCT-1	HNSCC201125T10	-0.0621754	-0.0630028
GCCGAAATTCCTACGT-1	HNSCC201125T10	-0.0447514	-0.0687308
GCCGACCCACGACTGC-1	HNSCC201125T10	0.0375945	-0.104813
GCCGATTGGCCAAGCT-1	HNSCC201125T10	-0.00942752	-0.0547744
GCCGCATTAGTCCGGC-1	HNSCC201125T10	-0.0391987	-0.0576671
GCCGCTTGTGAGAAAC-1	HNSCC201125T10	0.0604009	0.0364016
GCCGGGTTAGGGTCGC-1	HNSCC201125T10	-0.0839743	-0.161319
GCCGGTCGTATCTCTC-1	HNSCC201125T10	0.11712	-0.0862444
GCCGTCGGTTTCGGGC-1	HNSCC201125T10	0.0704441	-0.0772986
GCCTAGCGATCTGACC-1	HNSCC201125T10	-0.0734321	0.185703
GCCTATTCCGATATAG-1	HNSCC201125T10	0.0939178	-0.0942925
GCCTCTATACATAGCA-1	HNSCC201125T10	0.0551558	-0.0567932
GCCTTCAGCCCTACCG-1	HNSCC201125T10	0.0447898	0.0337846
GCGAAGCCATACCCGT-1	HNSCC201125T10	0.0111262	-0.0955552
GCGACCCAACCATCTG-1	HNSCC201125T10	-0.0197923	-0.0732978
GCGACGATAGTTGTAC-1	HNSCC201125T10	0.0286052	-0.00597333
GCGAGGCCCGAGCAGA-1	HNSCC201125T10	0.0628518	-0.0709769
GCGAGTTCTGCAAAGA-1	HNSCC201125T10	0.0136222	-0.121665
GCGATTGTTAACGTTA-1	HNSCC201125T10	-0.0151945	0.0436511
GCGCCGTTCCACGATA-1	HNSCC201125T10	0.00415228	-0.105736
GCGCGGTCTAGTAACT-1	HNSCC201125T10	0.0669203	-0.0438862
GCGCTAATTGAATAGA-1	HNSCC201125T10	-0.030013	0.065087
GCGCTATGCCGAGGCA-1	HNSCC201125T10	-0.058757	0.0594183
GCGGAGAAACTTCGCA-1	HNSCC201125T10	0.0372094	-0.155101
GCGGAGAGGGAGAACG-1	HNSCC201125T10	0.00411605	0.0743366
GCGGCTCTGACGTACC-1	HNSCC201125T10	0.146388	0.416722
GCGGGAACCAGGCCCT-1	HNSCC201125T10	0.0683359	0.0193645
GCGGGCGAGCCTTACC-1	HNSCC201125T10	-0.00449843	-0.112023
GCGGTTCCCTATCATG-1	HNSCC201125T10	0.0881494	0.15663
GCGTCCCTAAGACATA-1	HNSCC201125T10	0.064825	-0.0257074
GCGTCGAAATGTCGGT-1	HNSCC201125T10	-0.0255342	-0.0731877
GCGTCGCCAGGGTGAT-1	HNSCC201125T10	-0.0345471	-0.180633
GCGTCTCTGCATTGGG-1	HNSCC201125T10	-0.0534317	0.0780361
GCGTTATATTTGGAAC-1	HNSCC201125T10	-0.0757039	-0.112095
GCTAAGTAGTTTCTCT-1	HNSCC201125T10	0.0296802	-0.103053
GCTAATACCGAATGCC-1	HNSCC201125T10	0.00780463	-0.0330189
GCTACAGTACGGACCG-1	HNSCC201125T10	0.0706427	-0.118586
GCTACGACTTATTGGG-1	HNSCC201125T10	0.0596323	-0.105443
GCTAGCTTGAATAGCT-1	HNSCC201125T10	-0.094243	-0.083304
GCTAGTAGAGCTTGTA-1	HNSCC201125T10	-0.0198977	-0.0810282
GCTATCATACTCATGG-1	HNSCC201125T10	0.128153	-0.0347485
GCTCAATCCGTTTATT-1	HNSCC201125T10	-0.0452774	-0.0717295
GCTCAATGTAATACCG-1	HNSCC201125T10	-0.106976	-0.0402945
GCTCCATGCAAAGCAA-1	HNSCC201125T10	0.0395546	-0.0883318
GCTCCTGACATACTGG-1	HNSCC201125T10	0.102876	-0.110763
GCTCTAAACCCTGACG-1	HNSCC201125T10	0.0541068	-0.0704924
GCTCTATGTTACGTGC-1	HNSCC201125T10	-0.0100037	-0.0176787
GCTCTCGGGTACCGAA-1	HNSCC201125T10	-0.00144215	-0.0165818
GCTCTTTCCGCTAGTG-1	HNSCC201125T10	-0.0721849	-0.127043
GCTGAGGCGTGAGTAT-1	HNSCC201125T10	0.0502772	-0.0272703
GCTGCACGGTTTCTTA-1	HNSCC201125T10	0.0262127	-0.07445
GCTGCTAAGTAGTCGA-1	HNSCC201125T10	0.0312675	-0.122733
GCTGCTACTGCGTAGC-1	HNSCC201125T10	0.081651	0.000506278
GCTGCTCTCCGGACAC-1	HNSCC201125T10	0.0119379	-0.0448698
GCTGGCATATTCACCT-1	HNSCC201125T10	-0.0385426	-0.0173317
GCTGGCGGCGCATGCT-1	HNSCC201125T10	-0.0141115	-0.118182
GCTGTATTACTGGCCC-1	HNSCC201125T10	-0.0391744	0.0492322
GCTTCCGTCCCTAGAC-1	HNSCC201125T10	-0.0386296	-0.119359
GCTTGATGATAATCAG-1	HNSCC201125T10	-0.0184618	-0.118813
GGAACCGTGTAAATTG-1	HNSCC201125T10	-0.0335629	0.206077
GGAATGCGCTAGCGTG-1	HNSCC201125T10	0.113462	-0.103858
GGACAAGTTGCAGTGA-1	HNSCC201125T10	0.0882848	-0.12622
GGACCAACAGGATAAC-1	HNSCC201125T10	-0.094428	-0.11277
GGACCTCTAGGCCGCC-1	HNSCC201125T10	0.00672419	-0.132331
GGACTCGACAGCGCAT-1	HNSCC201125T10	-0.0949843	-0.0738239
GGACTCGTGAGTGGTC-1	HNSCC201125T10	-0.0450056	-0.138774
GGAGAAGTCATTGGCA-1	HNSCC201125T10	-0.0112842	0.0204277
GGAGACGACACCTTTG-1	HNSCC201125T10	0.00231459	0.0323023
GGAGCACCAAGAACTA-1	HNSCC201125T10	0.0149063	-0.163108
GGAGCGAGGCCTACTT-1	HNSCC201125T10	0.087439	-0.0580622
GGAGGGCTTGGTTGGC-1	HNSCC201125T10	-0.0408594	-0.102088
GGAGTGCCGCCCTGGA-1	HNSCC201125T10	0.0805312	0.00355219
GGATCCGGAATATACT-1	HNSCC201125T10	0.0564951	-0.124482
GGATCTTACTGCCCTT-1	HNSCC201125T10	-0.0414532	-0.151968
GGATGACGCGAGTTTA-1	HNSCC201125T10	0.0957541	-0.14157
GGATGCTGGCGTTCCT-1	HNSCC201125T10	0.0286177	-0.0703344
GGATTTCACTTCTATA-1	HNSCC201125T10	0.147183	-0.0566562
GGCAAAGGCGCCAATA-1	HNSCC201125T10	0.0145385	-0.0482612
GGCAAATTACTTTACT-1	HNSCC201125T10	-0.0396956	-0.140204
GGCAAGCCCATAGTGG-1	HNSCC201125T10	0.0243759	-0.0147609
GGCAAGGCGAAATAGC-1	HNSCC201125T10	-0.0879129	-0.0583777
GGCAATAGTCAATGAG-1	HNSCC201125T10	-0.0339133	-0.0877267
GGCACTCCACTGGGCA-1	HNSCC201125T10	-0.0375928	-0.0353735
GGCATACAGGTAGCGG-1	HNSCC201125T10	-0.0283237	0.0178951
GGCCCTCACCCACTTA-1	HNSCC201125T10	0.0716329	-0.0117297
GGCCGAGACTCTGGTG-1	HNSCC201125T10	-0.0191749	-0.0701839
GGCCGTTTGGGTTTCA-1	HNSCC201125T10	-0.0213882	-0.149244
GGCCTGCTCTGATGTT-1	HNSCC201125T10	0.0856612	-0.0657428
GGCCTTTGCAACTGGC-1	HNSCC201125T10	0.144011	0.00213736
GGCGCAGGACATCTTC-1	HNSCC201125T10	-0.0752499	0.197513
GGCGCATGAATTGATG-1	HNSCC201125T10	-0.088897	-0.205309
GGCGCGTTCGAGTTTA-1	HNSCC201125T10	0.0853666	-0.0668633
GGCGGAGTAATATTAG-1	HNSCC201125T10	0.0515043	-0.0173199
GGCGGTAGGATCATTG-1	HNSCC201125T10	0.00817735	-0.0516582
GGCGTCCTATCCGCTG-1	HNSCC201125T10	-0.031782	0.0951503
GGCTACTATACACTCC-1	HNSCC201125T10	0.170356	0.117495
GGCTATTAAGTTGTAT-1	HNSCC201125T10	0.0179547	0.0809046
GGCTCCTCCACCTGTT-1	HNSCC201125T10	-0.034509	-0.114724
GGCTCGTGCCACCAGC-1	HNSCC201125T10	0.0204257	-0.0423197
GGCTCTGCTCCAACGC-1	HNSCC201125T10	-0.0394816	0.246563
GGCTGAAATAGCAAAG-1	HNSCC201125T10	-0.0538512	0.14617
GGCTTTCAATAAGGGT-1	HNSCC201125T10	-0.0198469	0.0559415
GGGAACGGGAGGTTAG-1	HNSCC201125T10	0.105759	0.0523181
GGGAACGGTTTCAGAT-1	HNSCC201125T10	-0.0381483	-0.127794
GGGACCCGTATATCTT-1	HNSCC201125T10	0.0106496	-0.126738
GGGACTGCATAGATAG-1	HNSCC201125T10	0.0123898	-0.158489
GGGAGAACTCACAGTA-1	HNSCC201125T10	-0.0858689	-0.163373
GGGAGGATGCCCGAAA-1	HNSCC201125T10	0.124843	0.0256575
GGGAGTTAATGAGGCG-1	HNSCC201125T10	0.0455575	-0.000108779
GGGATGGTCGTAACCG-1	HNSCC201125T10	-0.0179064	-0.0552394
GGGCACGTAGTACTGT-1	HNSCC201125T10	-0.118763	-0.122887
GGGCAGAGCAATCGTT-1	HNSCC201125T10	-0.0917941	-0.109338
GGGCCCGTCTTAAACA-1	HNSCC201125T10	-0.12121	-0.124782
GGGCCCTACGAAAGGG-1	HNSCC201125T10	0.117723	0.0673387
GGGCCCTTATCTATAC-1	HNSCC201125T10	0.0660728	-0.0511988
GGGCGATATGTGTGAA-1	HNSCC201125T10	0.130557	-0.0728144
GGGCGGCAAATGAATT-1	HNSCC201125T10	0.0442777	0.128413
GGGCGGGTTCCCTACG-1	HNSCC201125T10	0.0339602	-0.0376688
GGGCGTACATTTATAT-1	HNSCC201125T10	0.0782795	-0.0175107
GGGCGTCACCACGTAA-1	HNSCC201125T10	-0.00386364	-0.0293779
GGGCTATGATCGATGG-1	HNSCC201125T10	-0.0172474	-0.167248
GGGCTGCCTAGGGCGA-1	HNSCC201125T10	0.0224337	-0.0733448
GGGCTGGTTAGTCGCG-1	HNSCC201125T10	-0.0462016	-0.172309
GGGTACTTCATGAACT-1	HNSCC201125T10	-0.0955039	0.167791
GGGTATGTATGCACTT-1	HNSCC201125T10	-0.0358169	0.0605125
GGGTCACCGTGACGGT-1	HNSCC201125T10	0.00310893	-0.0296598
GGGTCAGGAGCTAGAT-1	HNSCC201125T10	0.050447	-0.0753057
GGGTGACACCTTAACT-1	HNSCC201125T10	0.0304793	-0.099123
GGGTGTTTCAGCTATG-1	HNSCC201125T10	-0.113305	0.0654624
GGGTTAACATTTGAGT-1	HNSCC201125T10	-0.0727788	-0.109249
GGTACAAACATGCTAT-1	HNSCC201125T10	-0.00901733	-0.186746
GGTACATCTGGGACGA-1	HNSCC201125T10	-0.0237023	-0.0131854
GGTAGAAGACCGCCTG-1	HNSCC201125T10	-0.101321	-0.118101
GGTAGACCGTTGGGCG-1	HNSCC201125T10	0.00141618	-0.134912
GGTATTGCCGAGTTTA-1	HNSCC201125T10	-0.0745106	-0.0556471
GGTCAGTGGGTCCCAC-1	HNSCC201125T10	-0.0670442	-0.223759
GGTCGGTCGTCCACAG-1	HNSCC201125T10	-0.0279823	-0.116658
GGTCTCTGAATGGACT-1	HNSCC201125T10	0.0130958	-0.0245729
GGTCTGAGAATCTGGA-1	HNSCC201125T10	0.0647639	-0.0957749
GGTCTTGAGCGCTCTT-1	HNSCC201125T10	0.0270453	0.00567572
GGTGAAGTACAGGGAT-1	HNSCC201125T10	-0.0518919	0.145077
GGTGATAAGGAGCAGT-1	HNSCC201125T10	-0.1226	-0.261085
GGTGCATAAATGATTA-1	HNSCC201125T10	-0.118873	-0.145851
GGTGCGGATAAGTGGC-1	HNSCC201125T10	0.0429548	-0.0491928
GGTGCTGATCACAAAG-1	HNSCC201125T10	-0.0407405	0.192838
GGTGCTGGTACACATT-1	HNSCC201125T10	-0.0793715	-0.0463101
GGTGTAAATCGATTGT-1	HNSCC201125T10	0.105798	-0.0426732
GGTGTAGGTAAGTAAA-1	HNSCC201125T10	0.034907	-0.100609
GGTTACCACCCTCGGG-1	HNSCC201125T10	0.0530226	-0.0152326
GGTTAGGCTTGGAGAA-1	HNSCC201125T10	-0.050739	-0.0482034
GGTTAGTTACGGCGCC-1	HNSCC201125T10	-0.0941766	0.00468204
GGTTGTGTAGCCTGGC-1	HNSCC201125T10	0.0140593	-0.103654
GGTTTAATTACCATCG-1	HNSCC201125T10	0.282036	0.0139429
GGTTTACAATCTCAAT-1	HNSCC201125T10	-0.0421935	0.00138521
GTAACTGCCCAAGGAG-1	HNSCC201125T10	-0.0066638	-0.168531
GTAAGCGGGCAGTCAG-1	HNSCC201125T10	0.0238291	-0.0609503
GTAAGTAGGGTATACC-1	HNSCC201125T10	0.0478258	-0.0215244
GTACACTTACCTGAAG-1	HNSCC201125T10	0.0730902	-0.119109
GTACGAGATTGCGACA-1	HNSCC201125T10	0.118119	0.0666135
GTACGCTTCATTGCAC-1	HNSCC201125T10	0.142659	-0.0677433
GTACGTTTGCCCGTCA-1	HNSCC201125T10	0.0659287	-0.128261
GTACTCCCTTATCGCT-1	HNSCC201125T10	0.0627412	0.334439
GTACTGGAGTTAGACC-1	HNSCC201125T10	-0.059338	-0.111314
GTAGACACGCCTGACT-1	HNSCC201125T10	0.0938387	-0.0218773
GTAGAGGGAGACAAGT-1	HNSCC201125T10	0.0953954	-0.0141576
GTAGCCAAACATGGGA-1	HNSCC201125T10	-0.119365	-0.154522
GTAGCGGCTATACACT-1	HNSCC201125T10	-0.0693818	-0.137811
GTAGCTCCGGGAGGCT-1	HNSCC201125T10	-0.0574133	-0.0657799
GTAGTCGCGGGAATCA-1	HNSCC201125T10	-0.040036	-0.169143
GTAGTTCGAAGGCGAA-1	HNSCC201125T10	-0.0985856	-0.123408
GTATAGGACTCAGTAG-1	HNSCC201125T10	-0.0114748	-0.0105875
GTATCAGCTTGGGTTC-1	HNSCC201125T10	0.0359208	-0.0478536
GTATCTTTCATAACCA-1	HNSCC201125T10	0.0515799	-0.0312292
GTATTCTGAGAAACGA-1	HNSCC201125T10	-0.121051	-0.061686
GTCACAAAGTTTCCAA-1	HNSCC201125T10	-0.069323	-0.0364259
GTCACTCTCCAAATCT-1	HNSCC201125T10	0.0748496	-0.076725
GTCAGAATAGTCTATG-1	HNSCC201125T10	-0.0868772	0.0373739
GTCAGTTTGGTAGTCG-1	HNSCC201125T10	-0.0329826	-0.0833032
GTCATGCACCTCCGTT-1	HNSCC201125T10	0.126436	-0.0157165
GTCATGGACATGACTA-1	HNSCC201125T10	0.03775	-0.108899
GTCATTAGAGCGAACG-1	HNSCC201125T10	-0.0370793	-0.135876
GTCATTGCATTGACCC-1	HNSCC201125T10	0.0090783	0.0688358
GTCCAATATTTAGCCT-1	HNSCC201125T10	0.04471	-0.0613544
GTCCAGGCACGTGTGC-1	HNSCC201125T10	-0.00660709	-0.10358
GTCCCAACGTAAAGTA-1	HNSCC201125T10	0.098162	0.140057
GTCCGAGAGCAATCAT-1	HNSCC201125T10	-0.0801052	-0.0835197
GTCCGGCTGAATTGCG-1	HNSCC201125T10	0.102159	-0.0571912
GTCCTATTGTTGTGGT-1	HNSCC201125T10	-0.00551832	-0.0864782
GTCGCCGTTGTGTGTT-1	HNSCC201125T10	-0.0901987	-0.151929
GTCGGATATCTCAGAC-1	HNSCC201125T10	0.0175934	0.00158899
GTCGGGAAGCAGAAAC-1	HNSCC201125T10	-0.0761103	-0.152434
GTCGTACCTACGATTG-1	HNSCC201125T10	0.0128662	0.00520456
GTCGTTATTCGCTTAT-1	HNSCC201125T10	-0.0169695	-0.0307694
GTCTACTCAATTACAA-1	HNSCC201125T10	-0.0811947	-0.0723247
GTCTATCTGAGTTTCT-1	HNSCC201125T10	0.00515689	-0.0833748
GTCTCAAGGCCCGGCT-1	HNSCC201125T10	-0.00154591	0.25419
GTCTCCGCCTCAATAC-1	HNSCC201125T10	-0.00400531	-0.0851822
GTCTGGGCGGTCGAGA-1	HNSCC201125T10	-0.0595443	-0.0491365
GTGACTTCAGTAGTGC-1	HNSCC201125T10	-0.0345854	-0.0643268
GTGAGATAACCTTATA-1	HNSCC201125T10	0.022245	-0.0986304
GTGAGCGTGCTGCACT-1	HNSCC201125T10	-0.0764725	-0.1377
GTGAGTGGTACAACGC-1	HNSCC201125T10	-0.00857196	-0.0992628
GTGATCATAGATCTGC-1	HNSCC201125T10	0.00874031	-0.257443
GTGATTCGCCGCTCAA-1	HNSCC201125T10	0.0609185	0.372159
GTGCAACAAATGTGGC-1	HNSCC201125T10	0.0603424	-0.0614996
GTGCACCAGCTTCAAC-1	HNSCC201125T10	0.142432	0.0709645
GTGCCATCACACGGTG-1	HNSCC201125T10	0.0643009	0.0630482
GTGCCGCTTCAAAGGT-1	HNSCC201125T10	-0.0701269	-0.0330872
GTGCGAAATCGAACAC-1	HNSCC201125T10	0.150732	-0.017586
GTGCGGGTCTCCAAAT-1	HNSCC201125T10	-0.0428137	0.0419611
GTGCTCAAGTACTGTC-1	HNSCC201125T10	0.116778	-0.0605684
GTGGACCAACCCGATT-1	HNSCC201125T10	0.0118929	0.0505346
GTGGACGCATTTGTCC-1	HNSCC201125T10	-0.00450532	-0.112943
GTGGAGTCGGCGGTTG-1	HNSCC201125T10	0.0521311	0.0737215
GTGGCGGTCCCAGCGT-1	HNSCC201125T10	0.267451	-0.0380802
GTGGGAACAAACCGGG-1	HNSCC201125T10	0.108049	-0.131888
GTGGGCTTAGACACAC-1	HNSCC201125T10	0.0425774	0.00658534
GTGGTATAGTCTGCCG-1	HNSCC201125T10	-0.0351211	-0.089617
GTGGTTTCCGCCTTTC-1	HNSCC201125T10	0.0166033	-0.0193481
GTGTACCTTGGCTACG-1	HNSCC201125T10	0.0497715	-0.0317395
GTGTCAGTGTACGTGG-1	HNSCC201125T10	-0.0636435	-0.0219017
GTGTCGTATAGCGTTC-1	HNSCC201125T10	-0.0504052	-0.089339
GTGTGAATAACTTAGG-1	HNSCC201125T10	0.158942	0.0127828
GTGTTACTATGCGTCC-1	HNSCC201125T10	-0.0889878	-0.113891
GTTAACATCACTTAAA-1	HNSCC201125T10	-0.00429284	-0.11642
GTTAAGGGTGCGATGT-1	HNSCC201125T10	0.00092526	-0.119898
GTTAATGTCTATCTTA-1	HNSCC201125T10	-0.0339895	-0.0388006
GTTACAATTGGTGACG-1	HNSCC201125T10	-0.0313382	-0.050713
GTTACCTACAACTTGC-1	HNSCC201125T10	-0.0867862	-0.12779
GTTACTTTGGGCCTAG-1	HNSCC201125T10	-0.0847216	0.0215906
GTTATATTATCTCCCT-1	HNSCC201125T10	0.0254089	-0.0140871
GTTCACAGGAGTCTAG-1	HNSCC201125T10	0.00137182	0.130054
GTTCAGTCGCCAAATG-1	HNSCC201125T10	0.166867	-0.0912089
GTTCCAGTCTGACCAT-1	HNSCC201125T10	0.0188451	0.0384712
GTTCCGTCCGCCTGCA-1	HNSCC201125T10	-0.0261318	-0.0495855
GTTCGCCATAAGTGCC-1	HNSCC201125T10	-0.0663449	-0.0551442
GTTCTTCCCTCGATGT-1	HNSCC201125T10	-0.0478147	0.0784726
GTTGAACCGGTTCCAT-1	HNSCC201125T10	-0.0318572	-0.0299286
GTTGAGTCCCGCCGGT-1	HNSCC201125T10	-0.00456085	-0.0494897
GTTGCACGGAGTTTCG-1	HNSCC201125T10	0.0646193	-0.0793922
GTTGGATTTGCGTTGG-1	HNSCC201125T10	0.0970379	0.0147556
GTTGGTCATGCTATCC-1	HNSCC201125T10	-0.101307	-0.0133839
GTTGTAGATTTATGAG-1	HNSCC201125T10	0.00369608	-0.105826
GTTGTCGTGTTAGTTG-1	HNSCC201125T10	-0.0254404	0.0137451
GTTTACGTTCCATCTG-1	HNSCC201125T10	0.0311862	-0.0458097
GTTTCATATCGTCGCT-1	HNSCC201125T10	-0.0613314	0.0131358
GTTTCCTGGAGGGTGA-1	HNSCC201125T10	0.185666	-0.0194364
GTTTCTGCAGTCTCCC-1	HNSCC201125T10	0.0469359	-0.0572523
GTTTGACCAAATCCTA-1	HNSCC201125T10	0.0316115	-0.101379
GTTTGGGCTTGTGAGC-1	HNSCC201125T10	0.0552725	-0.0721624
GTTTGGTAGGGTCAAC-1	HNSCC201125T10	-0.00443963	-0.15737
GTTTGGTGATCGGTGC-1	HNSCC201125T10	-0.0483462	0.0555811
TAAACCCAGGAGGGCA-1	HNSCC201125T10	-0.0699674	-0.0593784
TAAAGCGGTATTTCCA-1	HNSCC201125T10	-0.077432	-0.0881865
TAAAGTGCACGTCTCG-1	HNSCC201125T10	0.10315	-0.0296508
TAAATGAATCCGTTTC-1	HNSCC201125T10	0.0413446	-0.114074
TAACAAAGGGAGAAGC-1	HNSCC201125T10	0.0589883	-0.00539431
TAACAATATTTGTTGC-1	HNSCC201125T10	-0.0483232	0.00299041
TAACAGCGTTTGTGCT-1	HNSCC201125T10	-0.0433907	-0.104525
TAACATACAATGTGGG-1	HNSCC201125T10	0.0158588	-0.0323024
TAACGCTTTGAGAGCG-1	HNSCC201125T10	0.0198497	0.0962775
TAACTATCGAAGGTCC-1	HNSCC201125T10	0.0525183	0.0418355
TAACTCATCCGCGCGG-1	HNSCC201125T10	0.00192684	0.20767
TAAGCAGGCGACACGC-1	HNSCC201125T10	-0.0162466	-0.128416
TAAGGCAACATAAGAT-1	HNSCC201125T10	-0.110938	-0.017876
TAAGGCATAACATCAA-1	HNSCC201125T10	0.003193	-0.21207
TAAGGCCCGTCACCCT-1	HNSCC201125T10	-0.0518159	0.00973299
TAAGGGCTGGGAGAGG-1	HNSCC201125T10	-0.0211046	-0.103096
TAAGTAACATCTTGAC-1	HNSCC201125T10	0.00918464	-0.0600493
TAAGTCGCCGAGTATC-1	HNSCC201125T10	-0.0126085	0.0447732
TAATACACAGTAGTAT-1	HNSCC201125T10	0.0443735	-0.0630175
TAATAGTGACGACCAG-1	HNSCC201125T10	0.0622006	-0.102637
TAATATTGAAATTCGC-1	HNSCC201125T10	-0.00329342	-0.0167842
TACAACGCACAACTCA-1	HNSCC201125T10	-0.108662	-0.156978
TACAAGTCTCGTGCAT-1	HNSCC201125T10	0.0192307	-0.0034007
TACATTTCTAACGTGC-1	HNSCC201125T10	0.00929521	-0.0980231
TACCAAATAGCCCAGA-1	HNSCC201125T10	-0.11955	-0.178659
TACCAGAAGTAGGTTC-1	HNSCC201125T10	-0.0302036	-0.122852
TACCAGCTAGGTTTAA-1	HNSCC201125T10	-0.0252314	0.0680752
TACCAGGAATCCCGTC-1	HNSCC201125T10	0.0439873	-0.113594
TACCGGCTCACTGCCC-1	HNSCC201125T10	-0.0197114	-0.20402
TACCGGTCGTTTCCAT-1	HNSCC201125T10	0.037694	-0.0399444
TACCGTAGGTTAACTA-1	HNSCC201125T10	-0.061807	-0.180679
TACCGTGCCTCGGACC-1	HNSCC201125T10	0.0771287	-0.0262116
TACCTACTCCCAGTAT-1	HNSCC201125T10	-0.0822824	-0.142348
TACCTCACGCTTGTAC-1	HNSCC201125T10	-0.0447562	-0.00916034
TACCTCAGTTGTCTGT-1	HNSCC201125T10	-0.0946127	-0.192341
TACCTGCTGCACTGTG-1	HNSCC201125T10	-0.0985404	0.0681612
TACCTTAAGATTTCCC-1	HNSCC201125T10	-0.0362978	-0.156492
TACGAACACGACTTCA-1	HNSCC201125T10	0.116399	-0.0727344
TACGACGCTTGCTGCG-1	HNSCC201125T10	-0.0189796	-0.0446845
TACGACTGCCTCTTAG-1	HNSCC201125T10	0.0315496	0.0184992
TACGAGAACTTCACGT-1	HNSCC201125T10	0.113663	0.151127
TACGATGTTGATCATC-1	HNSCC201125T10	0.0896532	0.120877
TACGCAGTTCTTTCCT-1	HNSCC201125T10	0.0358331	-0.123062
TACGCCATATTCTAAT-1	HNSCC201125T10	0.0337861	-0.0705378
TACGCCGAGGGTACCC-1	HNSCC201125T10	-0.00956064	-0.0541346
TACGCCTCCATTCCGA-1	HNSCC201125T10	-0.0835539	-0.122299
TACGTACTAGTGCTGA-1	HNSCC201125T10	0.102307	-0.113506
TACGTGCACTATGCTG-1	HNSCC201125T10	0.0829695	-0.0304396
TACGTTTACCGGCAAT-1	HNSCC201125T10	0.00980004	-0.0617892
TACTATGGTTCCTCAG-1	HNSCC201125T10	-0.100746	-0.113293
TACTCCTCTAGTTGAC-1	HNSCC201125T10	-0.0848978	-0.0641305
TACTCGGCACGCCGGG-1	HNSCC201125T10	-0.0377413	-0.0607752
TACTCTTTCGTCTTCA-1	HNSCC201125T10	-0.0767809	-0.105618
TACTGAACAGATTTAG-1	HNSCC201125T10	-0.00931057	-0.180023
TACTGGACAGCTCGGC-1	HNSCC201125T10	0.118577	-0.0918457
TAGAAAGGTGGCGCTA-1	HNSCC201125T10	-0.0111215	-0.0529131
TAGAAATTCACGTATA-1	HNSCC201125T10	-0.105647	-0.0636325
TAGACGAAACGCCAAT-1	HNSCC201125T10	0.114953	-0.104996
TAGAGATCATGCAACT-1	HNSCC201125T10	-0.0812826	-0.115757
TAGAGTCTAAGCGAAC-1	HNSCC201125T10	0.0582184	0.0405646
TAGATATGGACTGGAA-1	HNSCC201125T10	-0.00288647	-0.164643
TAGATTCAAAGTGCGG-1	HNSCC201125T10	0.131202	0.0610901
TAGATTCCTGGTTATT-1	HNSCC201125T10	0.0575613	-0.0312747
TAGCGTCCGGTGTGGT-1	HNSCC201125T10	0.00369293	-0.0884054
TAGCGTCGAATATTGA-1	HNSCC201125T10	0.0969095	-0.0952127
TAGCGTTGGGTCTTAC-1	HNSCC201125T10	0.0244148	-0.0437346
TAGCTAAGTCCGGGAG-1	HNSCC201125T10	0.140974	0.0575549
TAGCTAGAAGGCATGA-1	HNSCC201125T10	0.0045749	-0.0729951
TAGCTAGTGATGATGG-1	HNSCC201125T10	0.0643033	-0.121735
TAGCTCGCCTGATAAC-1	HNSCC201125T10	0.0728348	-0.020253
TAGGGTGTTTCAAGAG-1	HNSCC201125T10	0.0545296	0.0512003
TAGGTCCAAGTAAGGA-1	HNSCC201125T10	-0.0443179	0.0359542
TAGGTGAGCCCTACTC-1	HNSCC201125T10	-0.12217	0.00415846
TAGGTTCGAGTTCGTC-1	HNSCC201125T10	0.0313253	-0.105092
TAGGTTCTGCTGAGAA-1	HNSCC201125T10	0.071105	-0.0571009
TAGTAGCTTATACCAG-1	HNSCC201125T10	0.067361	-0.0890939
TAGTCCCGGAGACCAC-1	HNSCC201125T10	-0.0780972	-0.118671
TAGTCCGCAGAGAATG-1	HNSCC201125T10	0.0286236	-0.170024
TAGTCTAACAACGAGA-1	HNSCC201125T10	0.030032	0.0112323
TAGTGCCCTCCAGAGT-1	HNSCC201125T10	0.0707182	-0.0296504
TAGTTTATTCTTGCTT-1	HNSCC201125T10	0.0550377	0.00795754
TATAAATCCACAAGCT-1	HNSCC201125T10	-0.0753732	0.0577959
TATAAGTGAGGATAGC-1	HNSCC201125T10	-0.140508	-0.205636
TATACACAGACGCCTT-1	HNSCC201125T10	-0.0908004	-0.0938985
TATACGCGTCATCACT-1	HNSCC201125T10	-0.121784	-0.0711871
TATAGAGTCGCTTGAA-1	HNSCC201125T10	0.066063	-0.0876459
TATAGGGTACTCATGA-1	HNSCC201125T10	0.036601	-0.0610862
TATATAGGGCTTTACG-1	HNSCC201125T10	-0.0259968	-0.070932
TATATCATTGATCAGT-1	HNSCC201125T10	0.00947002	-0.0893003
TATCCATATCATGCGA-1	HNSCC201125T10	-0.058315	-0.0167798
TATCCGCACCGTCGGG-1	HNSCC201125T10	-0.0489902	-0.192467
TATCCTATCAACTGGT-1	HNSCC201125T10	-0.0163834	-0.0316893
TATCCTGCATGGGAAT-1	HNSCC201125T10	0.0634453	0.104475
TATCGATGATTAAACG-1	HNSCC201125T10	0.0705501	0.0271229
TATCTACAGAGGTAAT-1	HNSCC201125T10	-0.0916738	0.02161
TATCTAGCCTAAAGGA-1	HNSCC201125T10	-0.11631	-0.0958676
TATGAAGACAGGTGCG-1	HNSCC201125T10	0.00840234	-0.0428462
TATGCTCCCTACTTAC-1	HNSCC201125T10	-0.0400467	-0.0599285
TATGGCCCGGCCTCGC-1	HNSCC201125T10	-0.00166419	-0.0375339
TATGGGACCGAGCAGG-1	HNSCC201125T10	0.109693	-0.0542766
TATGGGTACGTATCGT-1	HNSCC201125T10	-0.00267512	-0.0360166
TATGGTCTGAGTAACA-1	HNSCC201125T10	0.122023	-0.109476
TATGTAAAGTGCTTAA-1	HNSCC201125T10	0.113863	-0.054036
TATGTCTCATTGTGCC-1	HNSCC201125T10	0.0421502	-0.0189454
TATTAACCTGACCGCG-1	HNSCC201125T10	-0.0286836	-0.123256
TATTCCACTCAGCTCG-1	HNSCC201125T10	-0.0373325	0.0226875
TATTCCTCCGCCCACT-1	HNSCC201125T10	-0.0679039	-0.098963
TATTCGTGCCAGAATA-1	HNSCC201125T10	0.00865046	-0.0804705
TATTTAGTCTAGATCG-1	HNSCC201125T10	0.0171176	0.0582576
TATTTGTTACCCTTTA-1	HNSCC201125T10	0.00978547	-0.0403681
TCAAACAACCGCGTCG-1	HNSCC201125T10	-0.01513	-0.0565597
TCAAACTTAGATTGTT-1	HNSCC201125T10	0.012406	0.0842752
TCAAATTTGAGACTCA-1	HNSCC201125T10	-0.00141442	-0.173495
TCAACAAAGATAATTC-1	HNSCC201125T10	-0.0755102	-0.0594512
TCAACATAGCGCCCTA-1	HNSCC201125T10	-0.0174428	-0.0913827
TCAACCATGTTCGGGC-1	HNSCC201125T10	0.104793	0.00173807
TCAACGAGGAGACAAA-1	HNSCC201125T10	-0.0846423	-0.0868769
TCAACGCAGGAAATAA-1	HNSCC201125T10	0.0207435	-0.110235
TCAACGCGACCGGCAG-1	HNSCC201125T10	0.1185	0.0285031
TCAACTAACGTATAAC-1	HNSCC201125T10	-0.113692	0.0337657
TCAATACGCCGTCATG-1	HNSCC201125T10	-0.0778624	-0.126069
TCACAGCAAACTCGAA-1	HNSCC201125T10	0.0822851	0.0735573
TCACAGGAGAATAAGA-1	HNSCC201125T10	-0.0363995	-0.0225604
TCACAGGGAATCGCAA-1	HNSCC201125T10	-0.0970355	0.124164
TCACAGGTTATTGGGC-1	HNSCC201125T10	-0.0852272	-0.178372
TCACATCTTATCTGAT-1	HNSCC201125T10	0.0216062	-0.025579
TCACCCTCTTAAGATT-1	HNSCC201125T10	0.0245813	-0.10592
TCACGCATTGTAGATC-1	HNSCC201125T10	-0.0812592	-0.139798
TCACGGTCATCGCACA-1	HNSCC201125T10	-0.064737	-0.193259
TCACGTGCCCGATTCA-1	HNSCC201125T10	-0.00134401	-0.0608809
TCAGACGCTATAGAAG-1	HNSCC201125T10	0.15919	-0.0316563
TCAGCAAATGCATCTC-1	HNSCC201125T10	0.0328971	0.0789875
TCAGCAGTAGGCCCTG-1	HNSCC201125T10	0.029854	-0.070757
TCAGGGTGTAACGTAA-1	HNSCC201125T10	-0.0403823	-0.168587
TCAGGTTCTTTGAGAA-1	HNSCC201125T10	-0.0784837	-0.0530887
TCAGTACTGACCCGCG-1	HNSCC201125T10	-0.0287931	-0.0505752
TCAGTAGGGACTATAA-1	HNSCC201125T10	-0.0941934	-0.0306057
TCAGTGTATACGTCAT-1	HNSCC201125T10	-0.106292	-0.213989
TCATATGAGCTTTGTT-1	HNSCC201125T10	-0.0588453	0.0607309
TCATCGATGGTCCCAA-1	HNSCC201125T10	0.0799607	-0.0517321
TCCAACTTTAAATTCT-1	HNSCC201125T10	0.250489	0.640056
TCCAATAAAGGCTACC-1	HNSCC201125T10	0.00705934	-0.171769
TCCACAATGGTTTACG-1	HNSCC201125T10	-0.0583052	0.0266364
TCCACATCGTATATTG-1	HNSCC201125T10	0.0559199	-0.0304329
TCCACCTCTAGCCTTT-1	HNSCC201125T10	0.0226937	-0.0955035
TCCACTTTATCTAGGT-1	HNSCC201125T10	-0.00257361	-0.114795
TCCAGAGCACCGGTTC-1	HNSCC201125T10	0.0172927	-0.00955318
TCCAGGCAGGACGATC-1	HNSCC201125T10	0.0365361	-0.0882088
TCCAGGCGAGTACGGT-1	HNSCC201125T10	0.0884358	-0.0489252
TCCAGGGTATATACGA-1	HNSCC201125T10	-0.0246894	-0.0144253
TCCCAAAGACGAAGGA-1	HNSCC201125T10	0.0267087	-0.00109306
TCCCAGCTTTAGTCTG-1	HNSCC201125T10	0.0828366	-0.012312
TCCCAGGCTTAGCTAA-1	HNSCC201125T10	0.0234258	0.0119042
TCCCGCGTACTCCTGG-1	HNSCC201125T10	-0.00514268	-0.0299475
TCCCGGGTGTGCTGCT-1	HNSCC201125T10	-0.0130699	0.133968
TCCCGTCAGTCCCGCA-1	HNSCC201125T10	0.00775302	-0.0746156
TCCCTGGCTCGCTGGA-1	HNSCC201125T10	-0.0364231	-0.139424
TCCGAACTTGGCTTAC-1	HNSCC201125T10	-0.00962022	-0.113219
TCCGATAATTGCCATA-1	HNSCC201125T10	-0.0276245	-0.0632509
TCCGATGACTGAGCTC-1	HNSCC201125T10	-0.083997	-0.108301
TCCGATTACATTGCCG-1	HNSCC201125T10	-0.0789128	-0.0713377
TCCGCCTGTCTACAAG-1	HNSCC201125T10	0.113135	-0.101225
TCCGCTGTCATCCCGG-1	HNSCC201125T10	0.0177438	-0.0303236
TCCGCTTATCCCATTA-1	HNSCC201125T10	-0.0704625	-0.0153106
TCCGGTTCGTCCGGTC-1	HNSCC201125T10	-0.0285077	0.0176668
TCCTAAATTGGGAAGC-1	HNSCC201125T10	-0.0695314	-0.0764091
TCCTAACCGTCGGGCA-1	HNSCC201125T10	0.0659189	-0.103944
TCCTAGCAAAGAAGCT-1	HNSCC201125T10	0.108782	0.117379
TCCTCTACGAGATGGC-1	HNSCC201125T10	0.0308546	-0.0823599
TCCTCTCCAGTTGTCC-1	HNSCC201125T10	-0.0534754	0.0152911
TCCTGCGTTGATACTC-1	HNSCC201125T10	0.000371527	0.300656
TCCTTTCTTACGCTTA-1	HNSCC201125T10	0.0320011	-0.0301828
TCGAAATTTAGGACCA-1	HNSCC201125T10	0.0611581	-0.0203228
TCGAATATCCCGCAGG-1	HNSCC201125T10	0.000664926	-0.0076321
TCGAGACCAACACCGT-1	HNSCC201125T10	0.0476902	-0.151881
TCGAGCCAGGCAGGCC-1	HNSCC201125T10	-0.0751406	-0.107627
TCGCAAAGATGCATTT-1	HNSCC201125T10	0.0246734	0.0804365
TCGCACCAGGAGGCAG-1	HNSCC201125T10	0.00266591	-0.134093
TCGCCGAAGTTGCGTC-1	HNSCC201125T10	0.0110128	-0.100025
TCGCCGGTCGATCCGT-1	HNSCC201125T10	-0.0681025	-0.0295118
TCGCGTCCAGAAGGTC-1	HNSCC201125T10	-0.0324221	0.132855
TCGCTCGATATATTCC-1	HNSCC201125T10	-0.0269453	0.05539
TCGCTGGGCGGATTGT-1	HNSCC201125T10	-0.0472853	-0.189046
TCGGAATGCGCTCTGA-1	HNSCC201125T10	-0.037856	0.145182
TCGGACGCCCAGCCCA-1	HNSCC201125T10	-0.0158289	-0.104848
TCGGAGTACATGAGTA-1	HNSCC201125T10	0.0160225	-0.0735964
TCGGGAGACAGCGTAC-1	HNSCC201125T10	-0.0391792	0.00688324
TCGGGATTCAAACATA-1	HNSCC201125T10	-0.0603709	-0.076261
TCGTAAGACGACATTG-1	HNSCC201125T10	-0.0755279	-0.0440972
TCGTACCGACGTCAAG-1	HNSCC201125T10	0.110774	-0.0434141
TCGTATAGTGCAATTA-1	HNSCC201125T10	-0.0267852	-0.0442298
TCGTATTACCCATTGC-1	HNSCC201125T10	0.0392223	-0.162826
TCGTCAAGTACGCGCA-1	HNSCC201125T10	-0.0906916	-0.148564
TCGTCACACTGTTAGC-1	HNSCC201125T10	-0.0349832	-0.0965563
TCGTCCGCTGGCGTCT-1	HNSCC201125T10	-0.0557925	-0.079749
TCGTGTACTATGGATG-1	HNSCC201125T10	-0.00749386	-0.0427171
TCGTGTCACGCTGACA-1	HNSCC201125T10	-0.0111313	-0.0606381
TCGTTAGGAGTCCCTA-1	HNSCC201125T10	-0.00640966	0.091708
TCGTTCGTTATTATGT-1	HNSCC201125T10	0.0682827	-0.0770022
TCGTTGCTATCCGGTC-1	HNSCC201125T10	0.0131009	-0.0777518
TCTACCGTCCACAAGC-1	HNSCC201125T10	0.0885844	0.012278
TCTAGCAATCTCCGCC-1	HNSCC201125T10	2.92744e-06	0.0783728
TCTAGCATCTTCGATG-1	HNSCC201125T10	-0.0428128	0.129835
TCTAGCATGCCCAGAA-1	HNSCC201125T10	0.0343375	-0.12238
TCTAGTTATCAGAAGA-1	HNSCC201125T10	0.118887	-0.0948164
TCTATCATGCAGTTAC-1	HNSCC201125T10	0.109714	-0.0150376
TCTATCGGTCGCAACA-1	HNSCC201125T10	-0.0554746	0.0481735
TCTCCCTGGGCAGCGT-1	HNSCC201125T10	0.0285639	-0.109527
TCTCTAATAGCTGGTA-1	HNSCC201125T10	0.0216168	0.0309658
TCTCTTACCGCGAACC-1	HNSCC201125T10	0.0582459	-0.0819087
TCTGAACCGGTCGGCT-1	HNSCC201125T10	0.0515813	-0.046054
TCTGGCGCAAGCCGGG-1	HNSCC201125T10	0.0291902	-0.0604796
TCTGGGTAGCGCTCAT-1	HNSCC201125T10	0.0210353	-0.0378771
TCTGTGCCATCATAGT-1	HNSCC201125T10	-0.0507437	-0.122201
TCTTACGGCATCCGAC-1	HNSCC201125T10	0.0475052	-0.0886608
TCTTCGAATAGACGTT-1	HNSCC201125T10	0.0353977	-0.0239068
TCTTCGATACCAATAA-1	HNSCC201125T10	-0.0541895	-0.00545154
TCTTGATGCGTAGCGA-1	HNSCC201125T10	0.11924	-0.0803551
TCTTGCTCCCGATACT-1	HNSCC201125T10	0.0687043	-0.0984017
TCTTGGTAACACCAAA-1	HNSCC201125T10	-0.0300636	-0.0807203
TGAAAGGACCTGACTC-1	HNSCC201125T10	0.157531	-0.100717
TGAACAAGCAGGGACT-1	HNSCC201125T10	-0.111222	-0.154868
TGAATGAGTGTTTCCC-1	HNSCC201125T10	-0.0146741	-0.10595
TGACATGTAACGTGAC-1	HNSCC201125T10	0.0702504	0.0057113
TGACCAAATCTTAAAC-1	HNSCC201125T10	-0.0258398	-0.0670964
TGACCCACGTTAGACA-1	HNSCC201125T10	0.0497632	-0.115685
TGACTATAATCCTTTC-1	HNSCC201125T10	0.0612007	-0.0958525
TGAGAATGCTTTACCG-1	HNSCC201125T10	-0.0274659	-0.0558747
TGAGCCATACAGTCTC-1	HNSCC201125T10	-0.0135582	-0.0552509
TGAGCGGAAAGTGTTC-1	HNSCC201125T10	-0.0816879	-0.104647
TGAGGAGTGCCAGCTT-1	HNSCC201125T10	-0.0533496	-0.163782
TGAGGTGTGTGGCGGA-1	HNSCC201125T10	0.0856469	0.00682698
TGAGTAAATTAGCGTA-1	HNSCC201125T10	-0.0337861	0.036702
TGAGTGCCTCTTAAAT-1	HNSCC201125T10	-0.0937509	0.0481394
TGATACATTTAGCCGT-1	HNSCC201125T10	0.0283673	-0.00372451
TGATAGCGGGATTCTA-1	HNSCC201125T10	0.0308282	-0.173798
TGATCACCACACTGAC-1	HNSCC201125T10	0.176825	0.140225
TGATCAGGGAACTGCT-1	HNSCC201125T10	0.059954	-0.099622
TGATCGGTTTGACCCT-1	HNSCC201125T10	0.0730911	-0.0435056
TGATCTCCGGCGCCAG-1	HNSCC201125T10	0.0032518	-0.123802
TGATTCCCGGTTACCT-1	HNSCC201125T10	-0.0343406	-0.0988108
TGATTCGTCTATCACT-1	HNSCC201125T10	-0.0702932	0.008824
TGATTCTGTCGCCGGT-1	HNSCC201125T10	-0.070795	-0.0669202
TGATTTATTAGCTGTG-1	HNSCC201125T10	0.0275851	-0.0549731
TGCAAAGTTCGTCTGT-1	HNSCC201125T10	0.0930617	-0.141983
TGCAAGAATGACGTAA-1	HNSCC201125T10	-0.0361942	-0.052189
TGCAGAACTATATCGT-1	HNSCC201125T10	0.100882	-0.0578212
TGCAGAGTACCGAGCA-1	HNSCC201125T10	-0.00183997	-0.0670795
TGCAGGATCGGCAAAG-1	HNSCC201125T10	-0.0558103	-0.249495
TGCATGGATCGGATCT-1	HNSCC201125T10	-0.0346871	-0.03279
TGCATGTGACCCATAG-1	HNSCC201125T10	0.106661	-0.0221711
TGCATGTGGTAATCTA-1	HNSCC201125T10	0.0702538	-0.0539562
TGCCAATGGGTACTCT-1	HNSCC201125T10	-0.00107132	0.0301032
TGCCACCTGGCGAAAC-1	HNSCC201125T10	0.0358762	-0.0594083
TGCCAGTACGTGGAGA-1	HNSCC201125T10	-0.0413808	-0.0791134
TGCCCGTACCGTTAAA-1	HNSCC201125T10	0.0229147	-0.0460455
TGCCGGATGTACGAGC-1	HNSCC201125T10	-0.0676643	0.0698327
TGCCGTGGATCGTCCT-1	HNSCC201125T10	0.0268924	-0.0361418
TGCCTGATCAAACGAT-1	HNSCC201125T10	-0.0495256	-0.0350861
TGCGACACCCTAGTGC-1	HNSCC201125T10	-0.0210948	0.0148699
TGCGACGGCCGAACGT-1	HNSCC201125T10	-0.0688955	-0.149276
TGCGAGAATATTACCC-1	HNSCC201125T10	-0.0141214	-0.0817011
TGCGCAAAGCATTTGG-1	HNSCC201125T10	-0.00297065	-0.117994
TGCGCGATTAACGGAG-1	HNSCC201125T10	-0.0686482	-0.0710884
TGCGGAGTAAAGGTGC-1	HNSCC201125T10	-0.00272339	0.0293242
TGCGGTGAAATTTCAT-1	HNSCC201125T10	-0.0168338	-0.0193266
TGCGTAAGAACCTGAT-1	HNSCC201125T10	0.0464917	0.173952
TGCGTTTGTTGACACT-1	HNSCC201125T10	-0.0673405	-0.0747087
TGCTCGGCGAAACCCA-1	HNSCC201125T10	-0.0452774	-0.0860566
TGCTCTTGAGAGTTTG-1	HNSCC201125T10	0.00524336	-0.0624373
TGCTGGTTGGACAATT-1	HNSCC201125T10	-0.103228	-0.0382383
TGCTGTTGAAGAACTC-1	HNSCC201125T10	0.0474813	-0.0689762
TGCTTCCCAAGCAGTA-1	HNSCC201125T10	-0.0213922	0.132149
TGGAAGAAGGGAACGT-1	HNSCC201125T10	-0.0794608	0.125061
TGGAAGGATAAAGATG-1	HNSCC201125T10	-0.0312153	0.0401966
TGGAATTAGACGCTTT-1	HNSCC201125T10	0.0082005	0.0286392
TGGAGAATAATCGTCC-1	HNSCC201125T10	0.137182	-0.0423831
TGGAGTGATGCGATGA-1	HNSCC201125T10	0.00273544	-0.00887057
TGGCAAACTAAATTAC-1	HNSCC201125T10	-0.0178839	0.0950567
TGGCAAGCACAAGTCG-1	HNSCC201125T10	-0.0143628	0.0383897
TGGCAGATTACGATCA-1	HNSCC201125T10	0.0176824	-0.146611
TGGCAGCAGTAATAGT-1	HNSCC201125T10	-0.0103422	-0.0396759
TGGCCAAACTGAAGTA-1	HNSCC201125T10	-0.0660623	-0.132339
TGGCCGTATATTGACC-1	HNSCC201125T10	0.0224592	0.00260874
TGGCGACTGCTCCAAA-1	HNSCC201125T10	0.0408512	-0.101999
TGGCGATCAAGTTATG-1	HNSCC201125T10	0.0136273	-0.0952569
TGGCTTTGGGTAGACA-1	HNSCC201125T10	0.0690631	0.0291606
TGGGAAATGCCTTTCC-1	HNSCC201125T10	-0.0172337	-0.0362646
TGGGCGATACAATAAG-1	HNSCC201125T10	0.174942	0.0492653
TGGTCCCACGCTACGG-1	HNSCC201125T10	0.0334643	0.0222126
TGGTCTGTTGGGCGTA-1	HNSCC201125T10	-0.031218	0.149052
TGGTTCAACGGGTAAT-1	HNSCC201125T10	-0.107942	-0.018851
TGGTTCGTAGCAAAGG-1	HNSCC201125T10	0.0829831	0.0231922
TGTAATGACCACAATA-1	HNSCC201125T10	-0.0517042	-0.0802353
TGTAGTGATCTATAAT-1	HNSCC201125T10	-0.0298888	0.0515733
TGTATAACAGATCCTG-1	HNSCC201125T10	-0.0701284	-0.110403
TGTCCCGACATAGCAC-1	HNSCC201125T10	-0.0582083	-0.0219389
TGTCCGTGGCGCCTTT-1	HNSCC201125T10	-0.090048	0.0462608
TGTCCTAAGTCACCGC-1	HNSCC201125T10	0.00570567	-0.00636716
TGTGACTACGCCAGTC-1	HNSCC201125T10	-0.0353083	0.0537801
TGTGAGACTAGCCCAA-1	HNSCC201125T10	-0.0481845	-0.0926724
TGTGCTTTACGTAAGA-1	HNSCC201125T10	-0.0997953	0.00439391
TGTGGCGGGCTTCTGG-1	HNSCC201125T10	-0.0759757	-0.0870914
TGTGGTTGCTAAAGCT-1	HNSCC201125T10	-0.00220939	-0.0512968
TGTGTCGCGAGTTGCA-1	HNSCC201125T10	0.0161126	-0.0298777
TGTGTTCGTATCCAAG-1	HNSCC201125T10	-0.0858415	-0.0848817
TGTTCCGCTTCCATGA-1	HNSCC201125T10	0.0578519	-0.085862
TGTTCCGGCCTGAGCT-1	HNSCC201125T10	0.148579	-0.038787
TGTTCGTATTGCGGTG-1	HNSCC201125T10	0.0264911	-0.0454557
TGTTCTTCCATTGACT-1	HNSCC201125T10	0.0361713	0.0238401
TGTTGTCAAGAAGTCT-1	HNSCC201125T10	0.0545306	-0.0562715
TGTTTCGGTACTTCTC-1	HNSCC201125T10	-0.0777852	-0.0580057
TTAACCAACCCTCCCT-1	HNSCC201125T10	0.00716805	0.0236976
TTAACTTCAGGTAGGA-1	HNSCC201125T10	0.0342104	-0.0721421
TTAAGCGCCTGACCCA-1	HNSCC201125T10	0.0297855	0.0567254
TTAATGTAGACCAGGT-1	HNSCC201125T10	0.0623978	0.0402754
TTAATTTCAGACGCGG-1	HNSCC201125T10	-0.0291811	0.171336
TTACATCGTGGCCTGG-1	HNSCC201125T10	-0.0603299	-0.0155772
TTACCATTGATTACCC-1	HNSCC201125T10	0.135378	-0.0217115
TTACCCTAACAGTCCT-1	HNSCC201125T10	0.00253772	-0.0439411
TTACCCTAGGGATTGG-1	HNSCC201125T10	-0.0212985	-0.0558726
TTACTAAAGGACTTTA-1	HNSCC201125T10	-0.0977291	0.0661286
TTACTATCGGCTTCTC-1	HNSCC201125T10	0.0140234	-0.0842006
TTACTCCGGCCGGGAA-1	HNSCC201125T10	-0.0494354	-0.109696
TTACTCTGGTACGTAC-1	HNSCC201125T10	-0.014712	-0.106092
TTACTGGGATATTTCA-1	HNSCC201125T10	0.00786126	-0.138412
TTAGAAGAACATGACT-1	HNSCC201125T10	0.0865884	-0.0110472
TTAGAATAAGGGTCGG-1	HNSCC201125T10	0.00478934	-0.0380547
TTAGACGAGTCACCTC-1	HNSCC201125T10	-0.0235845	-0.0904383
TTAGCTCTGTAATCCG-1	HNSCC201125T10	-0.0523773	-0.089303
TTAGGTCATAACCGAC-1	HNSCC201125T10	0.148103	0.114271
TTAGTAGGGCGGCGGG-1	HNSCC201125T10	0.0463402	-0.0398194
TTATAGGTAATTGTCT-1	HNSCC201125T10	0.0229509	-0.108391
TTATATTTGGCAATCC-1	HNSCC201125T10	0.0713273	-0.0564949
TTATCGCCTGCGAAGC-1	HNSCC201125T10	-0.0464766	-0.000634022
TTATCTGTATCATAAC-1	HNSCC201125T10	-0.00751178	-0.0703849
TTATGAATGAAAGGGA-1	HNSCC201125T10	0.140748	-0.138222
TTATGACAAACTGGAT-1	HNSCC201125T10	-0.0983414	-0.0523245
TTATGATCTTAACGAA-1	HNSCC201125T10	-0.0935827	-0.21225
TTATGTTTGCGATAGA-1	HNSCC201125T10	-0.0345935	0.0166913
TTATTAGAGCGTGTTC-1	HNSCC201125T10	0.0177622	-0.0385063
TTATTAGGGAAGCATC-1	HNSCC201125T10	-0.0321919	-0.0134037
TTCAACGACCCGACCG-1	HNSCC201125T10	0.082651	-0.104422
TTCACGAAAGGATCAC-1	HNSCC201125T10	-0.0204083	-0.118793
TTCACTCGAGCACCTA-1	HNSCC201125T10	0.0470509	-0.0986903
TTCACTTCCTAGAACG-1	HNSCC201125T10	0.0514782	-0.0800786
TTCAGGCGTCAAAGCC-1	HNSCC201125T10	0.0406735	-0.0739728
TTCCAATCTGGCTATC-1	HNSCC201125T10	-0.0469891	0.150683
TTCCGCGTGAGGCGAT-1	HNSCC201125T10	-0.0444089	-0.166273
TTCCGGCCTTGAGGCT-1	HNSCC201125T10	-0.0352326	-0.115831
TTCCTCGAGGGTGTCT-1	HNSCC201125T10	-0.0773872	-0.0570695
TTCCTCTGCCCGAATA-1	HNSCC201125T10	-0.0574173	-0.0427856
TTCGACAGAGCCCGTG-1	HNSCC201125T10	-0.0120007	-0.0935824
TTCGACGGGAAGGGCG-1	HNSCC201125T10	-0.0488659	0.0107849
TTCGCACTCGCGTGCT-1	HNSCC201125T10	-0.119367	-0.132184
TTCGCACTGTACGACA-1	HNSCC201125T10	-0.113367	-0.180365
TTCGCGCGCCATACGA-1	HNSCC201125T10	0.110474	-0.0254883
TTCGGGCGCTAGTCTT-1	HNSCC201125T10	0.0272612	-0.0500736
TTCGGTACTGTAGAGG-1	HNSCC201125T10	-0.0119089	0.00394454
TTCGTACTCCAGAACG-1	HNSCC201125T10	-0.0223282	0.11981
TTCTACTTGCGAGGGC-1	HNSCC201125T10	0.105974	0.0247609
TTCTAGAAAGTCTTAT-1	HNSCC201125T10	0.0308187	-0.0332707
TTCTAGGCCAATTGTG-1	HNSCC201125T10	-0.0623741	-0.0425631
TTCTATTAAACGCAGC-1	HNSCC201125T10	0.021862	0.0165426
TTCTGCCGCGCCTAGA-1	HNSCC201125T10	-0.013133	-0.186153
TTCTGCGAGCGCCCTT-1	HNSCC201125T10	-0.0235663	-0.095555
TTCTTAGTGGCTCAGA-1	HNSCC201125T10	0.092185	0.0953246
TTCTTGAGCCGCGCTA-1	HNSCC201125T10	-0.00202291	-0.0620599
TTCTTGGACGATCTGC-1	HNSCC201125T10	-0.0312901	0.019843
TTCTTGGAGTAATGAG-1	HNSCC201125T10	0.0392143	-0.0629623
TTCTTGTAACCTAATG-1	HNSCC201125T10	0.0237852	-0.0266929
TTCTTGTGTCCATCAG-1	HNSCC201125T10	0.0100228	-0.0794609
TTGAAGAATTCCCAGG-1	HNSCC201125T10	0.0801197	-0.106129
TTGAATATGGACTTTC-1	HNSCC201125T10	-0.0220321	-0.0728207
TTGACATGAACGTGGA-1	HNSCC201125T10	0.0402491	-0.0254386
TTGACCATGTTCTCCG-1	HNSCC201125T10	-0.0973376	-0.0901734
TTGACTACCATATGGT-1	HNSCC201125T10	0.0668071	0.132077
TTGAGAGTACTGCTAA-1	HNSCC201125T10	0.0495459	-0.0604039
TTGATCTAACTTTGTC-1	HNSCC201125T10	-0.0531038	-0.127588
TTGATTAGCTGTTTCT-1	HNSCC201125T10	0.0377321	-0.0914127
TTGATTATGCAGATGA-1	HNSCC201125T10	0.0402589	-0.131729
TTGCACAATTCAGAAA-1	HNSCC201125T10	-0.114763	-0.118252
TTGCACGGAGCAGCAC-1	HNSCC201125T10	0.0503968	-0.0182327
TTGCATGCTGATCACG-1	HNSCC201125T10	-0.0162817	-0.0524893
TTGCCCTGATCACGGG-1	HNSCC201125T10	-0.00194188	-0.0743884
TTGCGGCATCAGAAAG-1	HNSCC201125T10	0.0174662	-0.0365053
TTGCTCCCATACCGGA-1	HNSCC201125T10	0.0273495	0.081175
TTGCTGAAGGAACCAC-1	HNSCC201125T10	-0.0275708	0.0251183
TTGCTGATCATGTTCG-1	HNSCC201125T10	0.197126	-0.0110906
TTGGACATGTGGCTTA-1	HNSCC201125T10	-0.0707745	-0.0188492
TTGGATATCGTCTACG-1	HNSCC201125T10	0.0183873	-0.0769424
TTGGATCGACTTCTGG-1	HNSCC201125T10	-0.00875468	-0.0595982
TTGGATTGGGTACCAC-1	HNSCC201125T10	-0.0274357	0.121229
TTGGCTCGCATGAGAC-1	HNSCC201125T10	0.0112113	-0.0119066
TTGGGAAGACGAGCCG-1	HNSCC201125T10	0.0649121	0.277947
TTGGGACACTGCCCGC-1	HNSCC201125T10	0.0371291	0.00569207
TTGGGCGGCGGTTGCC-1	HNSCC201125T10	0.0536404	-0.125507
TTGGTCACACTCGTAA-1	HNSCC201125T10	0.191332	0.262181
TTGTAAGGACCTAAGT-1	HNSCC201125T10	0.039098	-0.0681784
TTGTAAGGCCAGTTGG-1	HNSCC201125T10	-0.102311	-0.0839686
TTGTAATCCGTACTCG-1	HNSCC201125T10	0.0182857	-0.0516617
TTGTCGTTCAGTTACC-1	HNSCC201125T10	-0.0185084	0.0188436
TTGTGGCCCTGACAGT-1	HNSCC201125T10	-0.0615747	-0.0568471
TTGTGGTAGGAGGGAT-1	HNSCC201125T10	0.0393	-0.158364
TTGTGTATGCCACCAA-1	HNSCC201125T10	-0.022478	-0.0313023
TTGTGTTTCCCGAAAG-1	HNSCC201125T10	-0.0246374	-0.0516325
TTGTTAGCAAATTCGA-1	HNSCC201125T10	0.0487166	0.0953748
TTGTTCAGTGTGCTAC-1	HNSCC201125T10	0.0338474	0.0513384
TTGTTGTGTGTCAAGA-1	HNSCC201125T10	0.00538888	-0.126835
TTGTTTCACATCCAGG-1	HNSCC201125T10	-0.083408	-0.102667
TTGTTTCATTAGTCTA-1	HNSCC201125T10	-0.0623455	-0.107656
TTGTTTCCATACAACT-1	HNSCC201125T10	-0.0929968	-0.0973717

## Sheet: HNSCC slice P210325T3
spatial barcode	slice	CD4+ effector T cells gene signature	apCAFs gene signature
AAACAAGTATCTCCCA-1	P210325T3	-0.0326391	0.0339546
AAACATTTCCCGGATT-1	P210325T3	-0.010596	-0.0450868
AAACCCGAACGAAATC-1	P210325T3	-0.0894841	0.00272112
AAACCGGAAATGTTAA-1	P210325T3	0.0989628	-0.10551
AAACCGGGTAGGTACC-1	P210325T3	-0.0415768	0.0407944
AAACCGTTCGTCCAGG-1	P210325T3	-0.0110923	0.160128
AAACCTCATGAAGTTG-1	P210325T3	-0.055225	-0.0176348
AAACGAGACGGTTGAT-1	P210325T3	-0.00143673	0.143274
AAACTGCTGGCTCCAA-1	P210325T3	-0.0331585	0.137081
AAACTTGCAAACGTAT-1	P210325T3	-0.0398782	-0.033017
AAAGGCTCTCGCGCCG-1	P210325T3	-0.0484662	0.0176146
AAAGTAGCATTGCTCA-1	P210325T3	0.026167	0.0521229
AAAGTCGACCCTCAGT-1	P210325T3	0.0109287	-0.0774541
AAAGTGCCATCAATTA-1	P210325T3	-0.0106372	-0.0598883
AAAGTGTGATTTATCT-1	P210325T3	-0.0159652	0.0702139
AAAGTTGACTCCCGTA-1	P210325T3	0.124935	0.168424
AAATAAGGTAGTGCCC-1	P210325T3	0.0327997	-0.0103633
AAATACCTATAAGCAT-1	P210325T3	-0.0537975	0.0728807
AAATAGCTTAGACTTT-1	P210325T3	0.0723641	0.136144
AAATAGGGTGCTATTG-1	P210325T3	-0.0577742	0.0697546
AAATCGTGTACCACAA-1	P210325T3	-0.0478244	0.0283126
AAATCTAGCCCTGCTA-1	P210325T3	0.021445	0.122056
AAATGGCCCGTGCCCT-1	P210325T3	0.0162815	-0.0564238
AAATGGTCAATGTGCC-1	P210325T3	-0.0288207	-0.0647378
AAATTAACGGGTAGCT-1	P210325T3	-0.0848869	0.0897702
AAATTCCAGGTCCAAA-1	P210325T3	-0.0457223	0.00656108
AAATTGATAGTCCTTT-1	P210325T3	0.0018528	0.104648
AAATTTGCGGGTGTGG-1	P210325T3	0.0243772	0.0538988
AACAACTGGTAGTTGC-1	P210325T3	-0.0689055	0.0536443
AACAATTACTCTACGC-1	P210325T3	-0.0657284	0.00206344
AACACACGCTCGCCGC-1	P210325T3	-0.0394779	-0.0332042
AACACGAGACGCGGCC-1	P210325T3	-0.0277214	0.0545265
AACAGGATGGGCCGCG-1	P210325T3	0.068845	0.038815
AACAGGTAGTATGGAT-1	P210325T3	-0.0527225	0.103345
AACCAAGACTTCTCTG-1	P210325T3	0.0787264	0.0085258
AACCCGAGCAGAATCG-1	P210325T3	-0.123681	0.0439238
AACCCTACTGTCAATA-1	P210325T3	-0.135263	-0.00259471
AACCGCTAAGGGATGC-1	P210325T3	0.0308067	0.19319
AACCTGTCACGGAATT-1	P210325T3	-0.0247949	-0.0835835
AACCTTTAAATACGGT-1	P210325T3	-0.0792218	-0.0462713
AACGATAATGCCGTAG-1	P210325T3	-0.0594719	-0.0504363
AACGCTGTTGCTGAAA-1	P210325T3	-0.0901948	-0.0577258
AACGGACGTACGTATA-1	P210325T3	-0.0674338	0.224779
AACGGCCATCTCCGGT-1	P210325T3	-0.0900778	0.0235426
AACGTACTGTGGGTAC-1	P210325T3	0.128143	0.0536538
AACGTGCGAAAGTCTC-1	P210325T3	-0.0212254	0.00758478
AACTACCCGTTTGTCA-1	P210325T3	-0.0417913	-0.035344
AACTAGGCTTGGGTGT-1	P210325T3	0.0203256	0.0468299
AACTCAAGTTAATTGC-1	P210325T3	-0.0919011	0.0637994
AACTCCAGAGCGTGTT-1	P210325T3	0.018517	0.0467554
AACTCTCAATAGAGCG-1	P210325T3	-0.0237238	0.0431332
AACTCTCAGTGTGCTC-1	P210325T3	0.00716383	-0.00422712
AACTGAGTTATACTGA-1	P210325T3	-0.0564646	-0.0689629
AACTTGCCCGTATGCA-1	P210325T3	-0.075415	-0.0106262
AAGACCCAACTGAACA-1	P210325T3	-0.0732933	-0.0491202
AAGACTGCAAGCTACT-1	P210325T3	0.0262875	0.111781
AAGAGCTCTTTATCGG-1	P210325T3	0.0254913	0.115228
AAGAGGATGTACGCGA-1	P210325T3	-0.0547978	-0.0252014
AAGAGGCATGGATCGC-1	P210325T3	-0.0646769	0.088136
AAGAGGCCCTTTGGAA-1	P210325T3	-0.021342	0.0215321
AAGCATACTCTCCTGA-1	P210325T3	0.0518176	0.0222013
AAGCCGAAGCGGTTTA-1	P210325T3	-0.0767887	0.0855361
AAGCCGGAGAGCAGGA-1	P210325T3	-0.0674538	-0.0727936
AAGCGTCCCTCATCGA-1	P210325T3	0.0693793	0.390417
AAGCTAGATCGAGTAA-1	P210325T3	0.0230737	0.110879
AAGCTCGTGCCAAGTC-1	P210325T3	-0.0766256	0.156862
AAGCTCTTTCATGGTG-1	P210325T3	0.0280216	0.089956
AAGGAGCGGTTGGTGC-1	P210325T3	-0.0591685	0.0754312
AAGGATCGATCGCTTG-1	P210325T3	-0.0258389	0.114185
AAGGCAGGCTGTCTCC-1	P210325T3	-0.0552636	-0.0265284
AAGGCTGTGCTCATCG-1	P210325T3	0.0110706	0.022297
AAGGTGATAAACCAGC-1	P210325T3	-0.022983	-0.0561078
AAGTAGTGACGCGAGG-1	P210325T3	0.0215994	-0.068773
AAGTCAATTGTCGTCA-1	P210325T3	-0.111127	0.0584251
AAGTGACGACCGAATT-1	P210325T3	-0.0693612	0.0394344
AAGTGCCTTGACTGTA-1	P210325T3	-0.0561776	0.101164
AAGTGCGTTAGAATCT-1	P210325T3	0.0543292	0.0486704
AAGTGTTTGGAGACGG-1	P210325T3	-0.0477327	-0.056217
AAGTTCACTCCAAGCT-1	P210325T3	0.01754	0.0396948
AAGTTCGGCCAACAGG-1	P210325T3	-0.0403931	0.00900964
AAGTTGTGATGTTATA-1	P210325T3	-0.0570105	-0.0146159
AATAACAACGCTCGGC-1	P210325T3	0.176931	0.186166
AATAACACTAGAACAA-1	P210325T3	-0.088257	0.0744341
AATAATCTTCGTATCG-1	P210325T3	-0.04604	-0.0914054
AATAGAACAGAGTGGC-1	P210325T3	0.106882	0.101052
AATAGAATCTGTTTCA-1	P210325T3	0.00613074	0.140835
AATAGTCCGTCCCGAC-1	P210325T3	0.0168584	0.0934151
AATATCGAATCAATGC-1	P210325T3	0.0640238	0.270961
AATATTGGAGTATTGA-1	P210325T3	0.0296617	0.0468094
AATCATGTAAAGACTC-1	P210325T3	0.0145314	0.131188
AATCGCCTCAGCGCCA-1	P210325T3	-0.0551717	0.197975
AATCGCGCAGAGGACT-1	P210325T3	-0.0720941	0.0392865
AATCTAGGTTTACTTG-1	P210325T3	-0.0803862	0.0308272
AATCTGCGTTGGGACG-1	P210325T3	0.0070303	0.100201
AATCTGGCTTTCTAGT-1	P210325T3	-0.0613227	0.0659833
AATGACAGCAATGTCT-1	P210325T3	-0.0140879	0.130129
AATGACGTAGGATGTC-1	P210325T3	0.0419284	0.0250818
AATGTGCCCGAGGTGT-1	P210325T3	-0.0685278	-0.0252584
AATTAAAGGTCGGCGT-1	P210325T3	0.0282838	0.0528808
AATTAACGGATTTCCA-1	P210325T3	-0.0488528	0.0404467
AATTAGCGCTGCAGCG-1	P210325T3	0.00609062	0.014333
AATTCTAGAGTTAGGC-1	P210325T3	-0.0676231	0.0392028
AATTGAACGCTCTGGT-1	P210325T3	-0.0978297	-0.0387098
AATTGCAGCAATCGAC-1	P210325T3	-0.0170439	0.0114747
AATTGTGGTTGCCAAA-1	P210325T3	-0.0320189	-0.116648
ACAAAGCATGACCTAG-1	P210325T3	-0.0944746	-0.0213631
ACAAATCGCACCGAAT-1	P210325T3	-0.0213261	0.161101
ACAAATGGTAGTGTTT-1	P210325T3	-0.0751666	0.0193901
ACAACAGCATGAGCTA-1	P210325T3	-0.030658	-0.01016
ACAAGCAGTGCCTAGC-1	P210325T3	0.190125	0.0281733
ACAAGGAAATCCGCCC-1	P210325T3	-0.0991598	0.0812111
ACAAGGACAAGAGGTT-1	P210325T3	-0.0808816	-0.0513246
ACAAGGATGCTTTAGG-1	P210325T3	-0.0992565	-0.0423448
ACAAGGGCAGGCTCTG-1	P210325T3	-0.0618636	0.0413978
ACAATAGTCGTACGTT-1	P210325T3	-0.0871936	0.0324848
ACAATCCATTTAAACC-1	P210325T3	-0.0584149	0.268241
ACAATGAATACGGAGA-1	P210325T3	-0.0574369	0.154394
ACAATTGTGTCTCTTT-1	P210325T3	0.0415388	0.100985
ACAATTTGGCCATATT-1	P210325T3	-0.0136359	-0.171569
ACACACCAGGACCAGT-1	P210325T3	0.09046	0.00691689
ACACCACATAATTAGC-1	P210325T3	-0.00435531	0.055438
ACACCTTACTACTTGC-1	P210325T3	-0.153088	-0.0298287
ACACGAGACTCCTTCT-1	P210325T3	-0.090839	0.0840914
ACACGTAGGCCACAAG-1	P210325T3	-0.0688098	0.154486
ACACTGATCAAGGTGT-1	P210325T3	0.0917258	0.0939809
ACACTGGGACAGTCGT-1	P210325T3	-0.0485361	0.00678838
ACAGAACTGAGAACAA-1	P210325T3	-0.0665847	-0.0409106
ACAGCGACATTCTCAT-1	P210325T3	-0.0436465	-0.0178943
ACAGGCTTGCCCGACT-1	P210325T3	0.0223765	0.033887
ACAGGTGGAGGTGAGG-1	P210325T3	-0.0647831	0.144805
ACAGTAATACAACTTG-1	P210325T3	-0.0738165	0.000710294
ACATCCCGGCCATACG-1	P210325T3	-0.0184704	-0.00191338
ACATCCTGGTAACTGT-1	P210325T3	-0.0395771	0.114391
ACATCGATCGTTTACC-1	P210325T3	0.100102	-0.0246186
ACATCGGTCAGCCGCG-1	P210325T3	-0.0675209	0.0177313
ACATCGTATGCAATGG-1	P210325T3	-0.00695108	0.0490077
ACATGGCGCCAAAGTA-1	P210325T3	-0.0723856	0.150602
ACATTAGTTTATATCC-1	P210325T3	-0.0148367	0.147566
ACCAACGCTTATTTAT-1	P210325T3	0.000211865	-0.00870199
ACCAATATGCAAGTTA-1	P210325T3	-0.100622	0.0632654
ACCACAAGTTTCTATC-1	P210325T3	-0.0777844	-0.00729058
ACCACCAATGTAACAA-1	P210325T3	-0.0776317	0.0156466
ACCACGTGCAGCTATA-1	P210325T3	0.0560292	0.108564
ACCAGTGCGGGAGACG-1	P210325T3	-0.0402075	-0.0141475
ACCATATCCGCAATAA-1	P210325T3	-0.0616791	0.0103626
ACCATCGTATATGGTA-1	P210325T3	-0.0496947	0.110088
ACCCAACGCCCGTGGC-1	P210325T3	-0.0796993	0.00416197
ACCCATCTTGAGGGTA-1	P210325T3	-0.0633627	0.0636832
ACCCATTTGTCCCTCT-1	P210325T3	-0.0737709	0.012614
ACCCGGAAACTCCCAG-1	P210325T3	-0.0555894	0.00751634
ACCCGGAGCACCACAA-1	P210325T3	-0.0645578	-0.0830757
ACCCGGATGACGCATC-1	P210325T3	-0.00344082	0.0416713
ACCCGGTTACACTTCC-1	P210325T3	-0.00756272	-0.0436841
ACCCGTGTCATCAGTA-1	P210325T3	-0.0455337	0.0461376
ACCCTATGCCATATCG-1	P210325T3	0.147601	0.136447
ACCCTCCCTTGCTATT-1	P210325T3	0.0559769	0.0785273
ACCGACTGAGTCCCAC-1	P210325T3	-0.0575582	0.0280483
ACCGATAGGCATAACC-1	P210325T3	-0.0608098	-0.0921989
ACCGATATTTAATCAT-1	P210325T3	0.060989	-0.166801
ACCGATGGTAGCATCG-1	P210325T3	-0.0835733	0.0779448
ACCGCAATAACTGCCT-1	P210325T3	-0.10484	0.0392438
ACCGCGGTGGAAGTCG-1	P210325T3	-0.0133901	0.0967713
ACCGGGCCTTTGTTGA-1	P210325T3	0.130557	0.159443
ACCTAAGTACCTTTCA-1	P210325T3	-0.0726989	0.0736899
ACCTAATCGACTTCCT-1	P210325T3	-0.0692376	0.0623903
ACCTACAGTATGTGGT-1	P210325T3	-0.0216095	0.110657
ACCTCCGCCCTCGCTG-1	P210325T3	0.00622613	0.030148
ACCTCCGTTATTCACC-1	P210325T3	-0.0495939	0.0132678
ACCTGCGTGTCATGTT-1	P210325T3	-0.0221865	-0.0227719
ACGAAATGGGCGGCAC-1	P210325T3	-0.0500585	0.0430953
ACGACCCATGAGTTGC-1	P210325T3	0.00798906	-0.186473
ACGAGGATACCACTCT-1	P210325T3	-0.0607279	-0.0319653
ACGATCATCTTGTAAA-1	P210325T3	-0.0750144	0.165644
ACGATGCATATGTTAT-1	P210325T3	0.0495213	0.0351269
ACGCATACGTTTACTA-1	P210325T3	-0.0833338	0.0563877
ACGCATTCGTGAGTAC-1	P210325T3	-0.0823423	-0.0074058
ACGCCGCTAGACGACC-1	P210325T3	-0.0262106	-0.0132575
ACGCGAAGTCAGACGA-1	P210325T3	-0.08815	0.0173337
ACGCGCTACACAGGGT-1	P210325T3	-0.0449219	0.0495143
ACGCGGGCCAAGGACA-1	P210325T3	-0.0690407	0.0213331
ACGGATGGTGCGGATA-1	P210325T3	-0.0546357	-0.0178521
ACGGCACTTGCTTGGG-1	P210325T3	-0.0637107	0.0188726
ACGGCCAACATGGACT-1	P210325T3	-0.0114802	0.0578225
ACGGCGACGATGGGAA-1	P210325T3	-0.0489645	-0.0614657
ACGGGAGTGTCGGCCC-1	P210325T3	0.02384	-0.0249037
ACGTAGATTGCTGATG-1	P210325T3	-0.0518093	-0.041483
ACGTATTACTCCGATC-1	P210325T3	-0.0409593	0.0561839
ACGTTAATGTCGAAGA-1	P210325T3	-0.106762	0.0188158
ACGTTAGATTTGCCCG-1	P210325T3	0.12849	0.125011
ACGTTCGCAATCAATT-1	P210325T3	-0.0550725	0.0569224
ACTAGTTGCGATCGTC-1	P210325T3	-0.052093	0.0834664
ACTATCCAGGGCATGG-1	P210325T3	0.00165441	0.0578719
ACTATCTGCCCGCGTA-1	P210325T3	0.0187067	-0.0403946
ACTCAAGTGCAAGGCT-1	P210325T3	-0.0354685	-0.0788376
ACTCCCATTCCTAAAG-1	P210325T3	-0.0363529	0.0611148
ACTCCCGAATTCGTTT-1	P210325T3	-0.0306123	0.138958
ACTCCCTAATGCTAAA-1	P210325T3	0.0698262	0.0775672
ACTCCCTAGAATAGTA-1	P210325T3	-0.074054	-0.0256502
ACTCGCGATCTGACGC-1	P210325T3	-0.030512	-0.140295
ACTCGTAACCCGTCCT-1	P210325T3	0.0316927	0.032333
ACTCGTCAGTAATCCC-1	P210325T3	-0.00289769	0.0192692
ACTCTCTGACTTAGGT-1	P210325T3	-0.096729	-0.0472572
ACTCTTCAGCTCCCGC-1	P210325T3	-0.0591407	0.00101312
ACTCTTGTATAGTAAC-1	P210325T3	-0.0892901	-0.00500077
ACTGAAACGCCGTTAG-1	P210325T3	-0.033567	-0.0469476
ACTGAATGGCGAAAGT-1	P210325T3	-0.0762402	0.0781206
ACTGCGGACACACCGT-1	P210325T3	-0.014819	-0.0788137
ACTGTACGATACACAT-1	P210325T3	-0.021396	0.0884102
ACTGTAGCACTTTGGA-1	P210325T3	-0.0807585	0.0384337
ACTGTCCAGGATTATA-1	P210325T3	-0.038077	0.033514
ACTGTCTTCTTTAGAA-1	P210325T3	-0.0168984	0.0634596
ACTTACGCATCCACGC-1	P210325T3	-0.0747313	0.026623
ACTTATACTTACCCGG-1	P210325T3	-0.130262	0.0377862
ACTTATTAGGATCGGT-1	P210325T3	0.0207199	0.0285865
ACTTATTTATGTGCCA-1	P210325T3	0.0436083	0.181364
ACTTCAGGCTGATCCC-1	P210325T3	-0.0184921	0.0216017
ACTTCCATGCGGGACA-1	P210325T3	-0.128457	0.0836315
ACTTGACTCCCTCTTT-1	P210325T3	-0.105953	-0.0296182
ACTTGGGACCCGGTGG-1	P210325T3	-0.0541816	0.010837
ACTTGTGGATGGAACG-1	P210325T3	-0.0741266	0.105257
ACTTTACCCTCATGAA-1	P210325T3	0.0342426	0.00369065
ACTTTCCTATAGCTTC-1	P210325T3	-0.0398816	-0.0784759
ACTTTGTCGACGCACT-1	P210325T3	0.0118111	-0.18409
AGAAATTATGACTCGC-1	P210325T3	0.0039732	-0.0246197
AGAACCCAGCGTGACA-1	P210325T3	0.043248	-0.104358
AGAAGAGCGCCGTTCC-1	P210325T3	-0.0500408	0.0855321
AGAAGGTTGCCGAATT-1	P210325T3	-0.0693768	-0.00958373
AGAAGTGATTCGTGAT-1	P210325T3	-0.0823888	-0.079405
AGAATTATGGATTCGA-1	P210325T3	-0.00813749	0.010571
AGACAGGCATCTCAGC-1	P210325T3	-0.0179	-0.116196
AGACCCACCGCTGATC-1	P210325T3	0.00792888	0.0739931
AGACCCGCCCTCCTCG-1	P210325T3	-0.00760256	-0.00915708
AGACCGCTCCGCGGTT-1	P210325T3	-0.0116844	-0.0592135
AGACCGGGAAACCCTG-1	P210325T3	-0.076033	-0.0348953
AGACGAAGTGCCGGTC-1	P210325T3	0.0542712	0.116335
AGACGACGATGCCGCT-1	P210325T3	-0.0916545	0.0996623
AGACGCCCACTTCGCC-1	P210325T3	-0.0557134	-0.0407838
AGACTAGCCTTCCAGA-1	P210325T3	-0.00700676	0.0390705
AGAGATCTCTAAAGCG-1	P210325T3	-0.0769479	0.00974073
AGAGCCGCCGAGATTT-1	P210325T3	-0.0594105	-0.00188563
AGAGGCTTCGGAAACC-1	P210325T3	-0.016192	0.0305015
AGAGTAAACTTCACTA-1	P210325T3	-0.0608426	0.0375344
AGATAACTTCAGGGCC-1	P210325T3	0.0169347	-0.0205296
AGATACCAATAGAACC-1	P210325T3	-0.0700244	0.0609016
AGATACCGGTGTTCAC-1	P210325T3	0.0270691	-0.0489682
AGATACTCAAGATCGA-1	P210325T3	-0.0482288	0.0686314
AGATCTCAGGTGTGAT-1	P210325T3	-0.0535552	0.0503806
AGATGATGGAGTCTGG-1	P210325T3	-0.0527503	0.0628462
AGATGCAAGACGTGCA-1	P210325T3	-0.0603918	0.0680517
AGATTATAGGACGTTT-1	P210325T3	-0.0663648	0.0389542
AGCAACATATCTTATT-1	P210325T3	-0.104715	-0.0235409
AGCAACCGAAAGTAAT-1	P210325T3	0.0653217	0.0349677
AGCACTACCGGCCTGT-1	P210325T3	0.0421399	0.0323358
AGCACTACCTCACCAG-1	P210325T3	-0.0304986	-0.0129736
AGCACTTAAGGACGCC-1	P210325T3	-0.0675988	-0.0540508
AGCAGCCAGATGAATA-1	P210325T3	-0.0780646	0.00872893
AGCATATCAATATGCT-1	P210325T3	-0.0350384	0.0920398
AGCATCATTTCGAAAG-1	P210325T3	0.00779031	0.136293
AGCCCATACATGTAAG-1	P210325T3	0.05106	0.217718
AGCCCTGTCGCACCGT-1	P210325T3	-0.12681	-0.0421139
AGCCCTTGGACATCCC-1	P210325T3	-0.0400813	-0.0166677
AGCCGTGGCTAAATGT-1	P210325T3	0.00324246	0.133588
AGCGACAGGAACGGTC-1	P210325T3	0.113774	0.0862623
AGCGATGCGCCTAATA-1	P210325T3	-0.0555706	0.0150139
AGCGCATAATGAATCG-1	P210325T3	-0.00763514	0.0711701
AGCGCTAGAGCGATGT-1	P210325T3	-0.072273	0.0191604
AGCGTGGTATTCTACT-1	P210325T3	0.0395642	0.0391845
AGCTCCATATATGTTC-1	P210325T3	-0.0527298	0.0561434
AGCTCCTTCGCACATC-1	P210325T3	-0.101983	0.0881863
AGCTCTAGACGTTCCA-1	P210325T3	-0.0443788	0.0642607
AGCTCTTCGTAACCTT-1	P210325T3	-0.0128749	0.0421895
AGCTCTTTACTCAGTT-1	P210325T3	0.0598278	0.00722664
AGCTGTAACCTCAATC-1	P210325T3	0.130426	0.00824495
AGCTTGATCTTAACTT-1	P210325T3	-0.0145563	0.0304612
AGGAACGAACGACTTC-1	P210325T3	-0.0378483	-0.0275273
AGGAAGCTGTCCGCCG-1	P210325T3	-0.0477381	0.00313557
AGGACAGTCGAATCCC-1	P210325T3	-0.0603306	0.0593961
AGGACGACCCATTAGA-1	P210325T3	-0.0821749	0.0713822
AGGAGGCCTTCGCGCG-1	P210325T3	-0.0566244	0.0154287
AGGATAAAGTCGGGAT-1	P210325T3	-0.057042	-0.0715511
AGGATATAGGGATTTA-1	P210325T3	0.0271233	0.134958
AGGATCACGCGATCTG-1	P210325T3	0.0144499	-0.00402214
AGGCACGTGACTGTCC-1	P210325T3	-0.116849	-0.077485
AGGCAGGGAGCGTACT-1	P210325T3	0.0274532	-0.0398001
AGGCATTGTCGTAGGG-1	P210325T3	0.0103599	0.0606944
AGGCCACATTGGTTAC-1	P210325T3	-0.017329	-0.144287
AGGCCACCCGTTATGA-1	P210325T3	-0.0298886	-0.0715199
AGGCCCTAGAACGCCA-1	P210325T3	-0.0258015	0.0207084
AGGCCTGAGAATCTCG-1	P210325T3	0.10306	-0.00329771
AGGCGATAACTGGCGT-1	P210325T3	-0.0768939	-0.114093
AGGCTTCCCGAAGAAG-1	P210325T3	-0.0555234	0.0800723
AGGGACCGGCTGCGTT-1	P210325T3	-0.0407182	0.203638
AGGGACTCTACGCGAC-1	P210325T3	-0.118167	-0.013313
AGGGCCCTAATGTTCT-1	P210325T3	-0.0352391	-0.157467
AGGGCGAGCAGCTGAT-1	P210325T3	-0.0448493	0.00672216
AGGGCTGCAGTTACAG-1	P210325T3	-0.0613436	-0.0368065
AGGGTCGATGCGAACT-1	P210325T3	-0.0609559	0.115548
AGGGTGCTCTCGAGGG-1	P210325T3	-0.0546942	0.000725926
AGGGTTCCCTTTGGTT-1	P210325T3	0.026036	0.0732793
AGGGTTTAGTTCGGGA-1	P210325T3	-0.0522088	0.0359879
AGGTAGGTACAAAGCT-1	P210325T3	0.0887371	0.393646
AGGTATAATTGATAGT-1	P210325T3	0.0328324	-0.0439475
AGGTATGCGGACATTA-1	P210325T3	-0.0675861	-0.0376418
AGGTCAGGTGAGAGTG-1	P210325T3	-0.0722462	0.0414293
AGGTCGCCTCCCAACA-1	P210325T3	-0.117092	-0.105145
AGGTGTATCGCCATGA-1	P210325T3	-0.0436618	0.0122221
AGGTGTTGCCGACCAC-1	P210325T3	-0.0732869	-0.0707069
AGGTTACACCATGCCG-1	P210325T3	-0.065667	-0.00911132
AGGTTTCACACACCTT-1	P210325T3	-0.0396264	-0.0822894
AGTACTCTTATGCCCA-1	P210325T3	-0.0629193	-0.0181921
AGTATGCTGGAGACCA-1	P210325T3	-0.0648832	-0.00498635
AGTATTTGGCACGACC-1	P210325T3	-0.119154	-0.0549704
AGTCAACACCACCATC-1	P210325T3	0.0300917	0.173795
AGTCAAGATGACACTT-1	P210325T3	-0.0219634	0.0506039
AGTCACTAGCTCTCGA-1	P210325T3	-0.0417713	0.0141652
AGTCCATTGGCTGATG-1	P210325T3	-0.0868433	0.12495
AGTCGACGGTCTCAAG-1	P210325T3	0.00458883	0.0294817
AGTCGGCTCAACTTTA-1	P210325T3	0.00113973	0.12939
AGTCGGTTGCGTGAGA-1	P210325T3	-0.0770729	-0.0528656
AGTCGTCGACCACCAA-1	P210325T3	-0.0354869	0.013479
AGTCGTGGGCATTACG-1	P210325T3	-0.0534935	0.0605266
AGTCTCACAAGACTAC-1	P210325T3	-0.0326964	0.0039367
AGTGAACAAACTTCTC-1	P210325T3	-0.0637196	0.0115714
AGTGACCTACTTTACG-1	P210325T3	-0.0220023	0.0433611
AGTGAGACTTCCAGTA-1	P210325T3	-0.0630173	0.0973555
AGTGATAACCTGCGCG-1	P210325T3	-0.085745	0.0512127
AGTGATATGAGTAGTT-1	P210325T3	-0.00746047	0.0286181
AGTGATTCAAGCAGGA-1	P210325T3	-0.0649277	0.108026
AGTGCACGCTTAAGAA-1	P210325T3	-0.0235562	0.149299
AGTGCGTAGCTCGTAA-1	P210325T3	-0.01579	0.190809
AGTGCTAAACACAGCA-1	P210325T3	-0.0748714	0.0101318
AGTGCTTGCACGAATA-1	P210325T3	0.00364143	0.0663542
AGTTAAACACTTGCGA-1	P210325T3	-0.00967601	-0.06278
AGTTAAGTCAACCGCT-1	P210325T3	-0.0472591	0.0209427
AGTTCCTACAGAATTA-1	P210325T3	-0.0239574	-0.0612267
AGTTCCTATTTATGTT-1	P210325T3	-0.0697661	-0.0506671
AGTTTGGCACGGGTTG-1	P210325T3	0.130475	0.145531
AGTTTGGCCAGACCTA-1	P210325T3	-0.0726803	-0.0466039
ATAAACGGACCCGTAA-1	P210325T3	0.0562719	0.0839786
ATAAACGTTGCACCAC-1	P210325T3	-0.0449297	0.0449288
ATAAAGGCTCGGTCGT-1	P210325T3	-0.0528623	0.0929205
ATAAATATTAGCAGCT-1	P210325T3	-0.0034181	0.14578
ATAACGCCGGAGGGTC-1	P210325T3	0.0959443	0.0980391
ATAAGGTGGAGAACAT-1	P210325T3	-0.073494	-0.0669384
ATAAGTAGGGCGACTC-1	P210325T3	-0.0470733	0.191812
ATAAGTTACCGCGACG-1	P210325T3	-0.065394	0.0344571
ATAATAGCTGTTGAAT-1	P210325T3	-0.0426028	0.0245596
ATACAGGCCCTCCAAT-1	P210325T3	-0.0368312	-0.0653505
ATACCACGGGCAACTT-1	P210325T3	0.15827	0.274981
ATACCTAACCAAGAAA-1	P210325T3	-0.0571441	0.0407337
ATACGAAGGCTTTCCA-1	P210325T3	-0.0280517	0.0778806
ATACGCCGGCGAAACC-1	P210325T3	-0.0306737	0.169713
ATACGGAACGTCGTTT-1	P210325T3	-0.04024	0.00369202
ATACGTACTTAGCCAC-1	P210325T3	-0.0729852	0.00176192
ATACGTCCACTCCTGT-1	P210325T3	0.015148	0.0839397
ATACTACCCGTACCAC-1	P210325T3	-0.104107	-0.00158403
ATACTGCCTTACACCG-1	P210325T3	-0.102375	-0.0059255
ATAGACGAAGAGAAAG-1	P210325T3	-0.0726871	-0.0254457
ATAGAGTACTGGGACA-1	P210325T3	-0.0568064	-0.0438538
ATAGCAACTAGGGAAG-1	P210325T3	-0.0261901	0.0269214
ATAGGCGGCTATAGAA-1	P210325T3	-0.0459126	-0.00866647
ATAGGTTGGGCAGATG-1	P210325T3	-0.0532799	-0.00108145
ATAGTGAAGCGTTCTC-1	P210325T3	0.0338031	0.105142
ATAGTTCCACCCACTC-1	P210325T3	-0.0204984	0.0589362
ATATAAAGCGCTCGTG-1	P210325T3	-0.0543511	-0.00331866
ATATAAATGTAGCTGC-1	P210325T3	-0.0765122	0.0344959
ATATACGCTCGTGACG-1	P210325T3	-0.01436	0.0726052
ATATCAACCTACAGAG-1	P210325T3	-0.0449745	0.205524
ATATCGGTAGGGAGAT-1	P210325T3	0.12473	0.0277781
ATATCGTTCCTCGAAC-1	P210325T3	-0.121723	-0.00529099
ATATCTTAGGGCCTTC-1	P210325T3	-0.0901181	-0.0156307
ATATGTCTCCCTAGCC-1	P210325T3	0.0476122	0.14394
ATATTCAGTTAAACCT-1	P210325T3	-0.00241354	0.0489942
ATATTCCACATAGTGA-1	P210325T3	-0.0134733	0.0103197
ATATTGGAGAGGCCTT-1	P210325T3	0.0135064	-0.0335345
ATATTTAACCCTCAAG-1	P210325T3	-0.0977621	0.0178758
ATCAAACACTGTTCCA-1	P210325T3	0.031706	0.030931
ATCAAACGAAGGTTTG-1	P210325T3	-0.0438823	0.0536547
ATCAATCTGGGCTGCA-1	P210325T3	-0.058153	-0.0094315
ATCACGTGCTAATTAA-1	P210325T3	-0.0898457	0.121665
ATCAGACGGCACGCCG-1	P210325T3	0.240839	0.0300781
ATCAGCCTCATGCTGC-1	P210325T3	-0.0805951	-0.00411507
ATCAGCTCGTCCACTA-1	P210325T3	0.0293962	-0.0540779
ATCATAGCCCTATGTA-1	P210325T3	-0.0226347	0.0191251
ATCATCCAATATTTGT-1	P210325T3	0.0532234	-0.0309093
ATCATGGACTACCGAC-1	P210325T3	-0.0631285	-0.131425
ATCCAATGGAGGGTCC-1	P210325T3	-0.0851793	0.094274
ATCCAGAGCAACAACC-1	P210325T3	-0.0642186	0.0381458
ATCCAGGATTCGTGAA-1	P210325T3	-0.0807696	0.0107319
ATCCTACCTAAGCTCT-1	P210325T3	0.0081774	0.0889272
ATCCTGAATCGCTGCG-1	P210325T3	-0.0558788	0.0341046
ATCCTGCGTGGAATGG-1	P210325T3	0.045985	-0.00770032
ATCCTTCTGAAAGAAC-1	P210325T3	0.0399349	-0.0681703
ATCGACCCAATACAGA-1	P210325T3	-0.0672497	-0.0379163
ATCGCCAGTCAACATT-1	P210325T3	-0.0714963	-0.00279407
ATCGCTTTACGTCTCA-1	P210325T3	0.033447	-0.0861514
ATCGGAGACAGACGGC-1	P210325T3	-0.0511709	0.0623479
ATCGTTAGCTAGCGGA-1	P210325T3	-0.00787555	-0.0594896
ATCTAATATCCTACGG-1	P210325T3	-0.108839	0.047241
ATCTCCCACGGAATAT-1	P210325T3	-0.0757904	0.0343723
ATCTCGTGAGCGAAAC-1	P210325T3	-0.0215914	0.0821926
ATCTTATCGCACACCC-1	P210325T3	-0.0676603	0.0555086
ATCTTGACCTGCAACG-1	P210325T3	-0.0833202	0.0995656
ATCTTGACTTGTCCAA-1	P210325T3	-0.0338255	0.15959
ATGACGCGTTCTATCC-1	P210325T3	-0.0420139	0.115756
ATGACTATGCGACATT-1	P210325T3	-0.0800313	-0.000829176
ATGAGGGCAGCGGCTA-1	P210325T3	-0.0869398	-0.109374
ATGATGCAATGGTACA-1	P210325T3	-0.0706307	0.0633175
ATGCACTACCGCATTG-1	P210325T3	-0.0869932	-0.0111317
ATGCCATTTGCGACCA-1	P210325T3	0.0251654	0.00201212
ATGCCGGTCTTGCATA-1	P210325T3	0.0470707	0.141682
ATGCGACAGTCCCATT-1	P210325T3	-0.0704837	0.0430758
ATGCGAGTCCCACCAC-1	P210325T3	-0.011415	0.0047997
ATGCTTAGGAGTTGAT-1	P210325T3	0.101874	0.226256
ATGGAACCTTTGCACA-1	P210325T3	-0.102672	-0.0489732
ATGGAGCAGGCCGTGA-1	P210325T3	-0.0649693	-0.0389622
ATGGATTGACCAAACG-1	P210325T3	-0.057908	0.0846898
ATGGCGGAATAGTCGC-1	P210325T3	0.0204078	-0.0558575
ATGGGCCTCGGCCTCT-1	P210325T3	-0.0209342	0.21313
ATGGTCGCGTGGTTTC-1	P210325T3	-0.0719265	0.209857
ATGTAAGGCTGCTCTT-1	P210325T3	-0.0533215	0.00546616
ATGTACATGCGGTGAG-1	P210325T3	-0.0610377	0.0218825
ATGTGAAAGCCTAATG-1	P210325T3	-0.0214877	-0.00354609
ATGTGGACATCTTGAT-1	P210325T3	0.0874783	0.00504348
ATGTTTCGGCCCGGAG-1	P210325T3	-0.0613855	-0.0116903
ATTAAACATGCGGACC-1	P210325T3	0.0426299	0.236872
ATTACATGTCAGTCTT-1	P210325T3	-0.0812992	0.119594
ATTACCACACTGCCTG-1	P210325T3	-0.0438742	0.00263449
ATTACGCGCTGGCAGG-1	P210325T3	-0.0762191	0.0358905
ATTAGGCGATGCTTTC-1	P210325T3	-0.0729462	0.0494806
ATTATAGCTACTTTAC-1	P210325T3	-0.0748995	-0.0320116
ATTCAACCATTTAAGG-1	P210325T3	0.0307548	0.0185913
ATTCACTGATGTTGGA-1	P210325T3	-0.0530286	0.0545017
ATTCATATACTGTCCA-1	P210325T3	0.0151551	0.0301449
ATTCATCGTTGAGGCA-1	P210325T3	-0.0633103	-0.0180938
ATTCGACGCCGGGCCT-1	P210325T3	-0.0522839	0.0378589
ATTCGCGCCTTGAGAG-1	P210325T3	-0.0552971	-0.00362306
ATTCGTGCTATCTCTT-1	P210325T3	-0.0737207	0.0600277
ATTGAAGATCTTAGTG-1	P210325T3	-0.0746468	-0.0321817
ATTGATGAGTCCTAAC-1	P210325T3	0.0614111	0.179041
ATTGCGATCAGTAACT-1	P210325T3	0.132227	0.0769432
ATTGCTGCTCCTCCAT-1	P210325T3	-0.0142226	-0.0493395
ATTGGATTACAGCGTA-1	P210325T3	-0.0277332	-0.0282675
ATTGTACAACTCGGCT-1	P210325T3	-0.141257	0.0712981
ATTGTTCAACGATCCG-1	P210325T3	0.0283563	-0.160645
ATTTACAGTTTACTGG-1	P210325T3	0.0155238	-0.00100543
ATTTACTAAGTCCATT-1	P210325T3	0.00963996	0.0126443
ATTTCCGGGTTCTGCG-1	P210325T3	-0.00868257	0.124832
ATTTGCGCGAGTAGCT-1	P210325T3	-0.1125	0.119227
ATTTGTCTTGGGAGCT-1	P210325T3	-0.047493	0.0417165
CAAACGAGTATCGCAG-1	P210325T3	0.0503981	0.0394655
CAAACGGTCGCACTTT-1	P210325T3	-0.0967158	0.0390082
CAAACTCGCGACGCCG-1	P210325T3	-0.0221599	0.024305
CAAAGATTATTGGGCC-1	P210325T3	-0.0456607	-0.0106016
CAAAGGTCATCTGAAA-1	P210325T3	-0.158993	-0.152426
CAAATCTCTCACAAGG-1	P210325T3	-0.0186978	-0.000116737
CAAATGTCCTTCCGTG-1	P210325T3	-0.074029	-0.0417528
CAACACATCTCCTGCC-1	P210325T3	-0.0242427	0.0683526
CAACCAGTGGCCTACC-1	P210325T3	0.0467031	-0.0153051
CAACCTACCGAGCAGT-1	P210325T3	-0.0278626	0.0887379
CAACGTGGTGGAGTCT-1	P210325T3	-0.00961524	-0.00410377
CAACTGCTCATCCGAT-1	P210325T3	-0.0473642	-0.0202891
CAAGAGGGCGGAGTAC-1	P210325T3	-0.0617545	0.0536141
CAAGATATTATAACGT-1	P210325T3	0.057314	0.134703
CAAGCAACGTCGGAGT-1	P210325T3	-0.0754784	-0.0311378
CAAGCGGCACATAATT-1	P210325T3	-0.0478948	0.0152292
CAAGGATCGCATGTTC-1	P210325T3	0.0377915	0.0512503
CAAGGTCCTATAGGCT-1	P210325T3	-0.0311663	0.0729359
CAAGTGTGGTTGCAAA-1	P210325T3	-0.0671485	-0.0337864
CAATACGAGAGTCTGA-1	P210325T3	-0.112511	-0.105748
CAATATTCTTGACCTA-1	P210325T3	-0.0275763	-0.0117155
CAATGCGAGAAGTATC-1	P210325T3	-0.0731968	0.00527188
CAATGTGCCAACCCTT-1	P210325T3	-0.0603209	-0.0245428
CAATTAAGGGTGATGA-1	P210325T3	-0.067113	0.00331749
CAATTTCGTATAAGGG-1	P210325T3	0.0126583	-0.0702453
CACAATGAGCTGCTAT-1	P210325T3	-0.0627864	0.0705169
CACACACGCTAACGAG-1	P210325T3	-0.0185232	-0.0106602
CACACAGCTTGCGCTC-1	P210325T3	-0.129335	0.0463765
CACACGCGCTGTCTTA-1	P210325T3	-0.00373715	0.061372
CACAGCACCCACGGCA-1	P210325T3	-0.0420692	0.141008
CACAGGGCCATATAGT-1	P210325T3	-0.0848656	-0.0862447
CACAGTCCCGCTTCGC-1	P210325T3	0.0244297	0.0351692
CACAGTTCGCTTCCCA-1	P210325T3	0.00230623	-0.120664
CACATATTAGCAGGAT-1	P210325T3	-0.103016	-0.0414482
CACATGATTCAGCAAC-1	P210325T3	0.0250755	0.0729261
CACATTTCTTGTCAGA-1	P210325T3	-0.0681724	0.144534
CACCCAAATCTTATGT-1	P210325T3	0.025947	0.0577981
CACCCGGTTTGTGACT-1	P210325T3	-0.0731684	0.0764026
CACCCTAACAAGATCT-1	P210325T3	-0.0191483	0.0587761
CACCCTTGGTGAGACC-1	P210325T3	-0.0678525	0.0172074
CACCGCCAGAAGGTTT-1	P210325T3	-0.059553	0.0577883
CACCGTATCCCATCCG-1	P210325T3	0.038178	0.020144
CACCGTTAGGGATCAC-1	P210325T3	0.0837692	0.0962293
CACCGTTGCGCGATAT-1	P210325T3	-0.00758993	0.0823424
CACCTTGGCGCCTTTG-1	P210325T3	0.013618	0.110647
CACGAAAGTTAGTCCC-1	P210325T3	-0.0825951	0.0772393
CACGCAGCGAGGCTTT-1	P210325T3	-0.0513711	-0.0240027
CACGCGGAACTGTTGC-1	P210325T3	-0.0333791	0.122159
CACGTCAATCAATGGA-1	P210325T3	-0.150533	-0.0706506
CACGTCGGCAACCTCT-1	P210325T3	-0.0545547	0.120848
CACGTTCGTGCTCTAG-1	P210325T3	-0.0180905	0.00458432
CACGTTTCGTACACAC-1	P210325T3	-0.105999	0.0187305
CACTAAAGTTGCCTAT-1	P210325T3	0.0204103	0.0333638
CACTACGGGAGCTGCC-1	P210325T3	0.00900397	0.058338
CACTCAAGAGCTATGG-1	P210325T3	-0.0597297	0.0579225
CACTCCTATGTAAGAT-1	P210325T3	-0.0572259	0.037769
CACTCGAGCTGAACAA-1	P210325T3	-0.0840713	0.0688717
CACTCTTCTGCTAGCC-1	P210325T3	-0.0221057	-0.00988635
CACTTAATCAGACGGA-1	P210325T3	-0.0206198	-0.0745048
CAGAACTTAGCCCTCT-1	P210325T3	0.0543899	0.106458
CAGAATAACACACGGA-1	P210325T3	-0.0399147	-0.0945357
CAGAATATTCGTTATC-1	P210325T3	-0.10633	-0.0453281
CAGACACCGATCGCTG-1	P210325T3	-0.0900498	0.054739
CAGACCTGTAAGTGTT-1	P210325T3	0.0450974	0.0292139
CAGACGAACCTGATAC-1	P210325T3	-0.0359924	0.0167583
CAGAGACGGTCACCCA-1	P210325T3	-0.0930231	-0.0315576
CAGAGGCGATGCATGA-1	P210325T3	-0.0588349	0.0921846
CAGATACTAACATAGT-1	P210325T3	-0.0727131	0.0198424
CAGATCCTGGTTTGAA-1	P210325T3	-0.042668	-0.0791945
CAGCAGTCCAGACTAT-1	P210325T3	-0.0166897	0.0187511
CAGCCTCGATAGCGGT-1	P210325T3	0.0561358	-0.0854965
CAGCGATTCCCTTCAA-1	P210325T3	0.0529777	-0.0567936
CAGCTCACTGAGACAT-1	P210325T3	0.0308752	-0.00192918
CAGCTGGCGTAACCGT-1	P210325T3	-0.0188727	0.00422885
CAGCTTAGTAGGTAGC-1	P210325T3	-0.0692267	0.0244506
CAGGACAGCTGCCCTT-1	P210325T3	0.0277329	-0.176414
CAGGATATATCGTTGT-1	P210325T3	-0.0993977	0.0228609
CAGGCCGTTTGGGTGT-1	P210325T3	-0.0737461	0.0770947
CAGGCGCACGGTGGTC-1	P210325T3	-0.0695064	-0.0133637
CAGGCGCCATGCTAGG-1	P210325T3	0.0218518	0.00772491
CAGTACCAGTTTACGT-1	P210325T3	0.0147604	-0.105402
CAGTCTGTATACTGGG-1	P210325T3	-0.0325255	-0.0341365
CAGTGTCGGCTGGCCC-1	P210325T3	-0.0299211	0.111796
CAGTTCAAATTGACAC-1	P210325T3	0.00676239	0.0343266
CATAACGGACAGTCGT-1	P210325T3	-0.0201829	0.0191055
CATAAGCTCTCCGTCT-1	P210325T3	-0.0645606	0.0080366
CATACCCGTACCCAGT-1	P210325T3	0.0153499	0.024164
CATACGGCGTCTGGGC-1	P210325T3	0.0272805	-0.0705171
CATACTATGTAATTGT-1	P210325T3	-0.0669431	0.0131165
CATACTTAGGCAATAC-1	P210325T3	-0.116684	0.00487758
CATAGCGTTGCCCACC-1	P210325T3	-0.0191797	-0.0114046
CATAGTCCACAAGAAC-1	P210325T3	-0.042045	0.0436161
CATATAGGTACAGTCA-1	P210325T3	-0.0881895	-0.0148997
CATATGTCAGGCTACG-1	P210325T3	-0.0137528	0.0390725
CATCATTACCCTGAGG-1	P210325T3	-0.0646283	0.212176
CATCCTCTCAAAGATC-1	P210325T3	0.00976655	-0.0301848
CATCGGACGGGTTAAT-1	P210325T3	0.119307	0.0716772
CATCTAGTGAAGGGAA-1	P210325T3	-0.112222	-0.118575
CATCTTACACCACCTC-1	P210325T3	0.139383	0.12298
CATGACTTCGCTGAAT-1	P210325T3	-0.0477079	0.113499
CATGAGATGCACTCTC-1	P210325T3	-0.0516472	-0.0273714
CATGATCGCTTTGAGA-1	P210325T3	-0.0637445	-0.0476463
CATGATGGAAGTTAGC-1	P210325T3	-0.0298442	0.134971
CATGCCAACTCGCAAA-1	P210325T3	-0.0243195	-0.00312971
CATGGATTGTCTTCCG-1	P210325T3	-0.0369337	0.0735586
CATGGGTATGCCTTAT-1	P210325T3	0.0139543	0.0178714
CATGGTAAGTAGCGTT-1	P210325T3	-0.0589013	0.0862613
CATGTAAGAGACATTT-1	P210325T3	-0.106498	-0.0284561
CATGTCTCATTTATGG-1	P210325T3	-0.0218715	0.0405093
CATTATGCTTGTTGTG-1	P210325T3	-0.0335505	-0.0181321
CATTCCCATTCCGTCG-1	P210325T3	0.0105129	0.0115466
CATTCGTCGTAGCGGT-1	P210325T3	0.0145651	-0.0707016
CATTTGAGTGGTACGT-1	P210325T3	-0.0656309	0.0157651
CCAAATAACAAGATTC-1	P210325T3	-0.0140968	0.00375395
CCAACGATGCACTGAT-1	P210325T3	-0.0795808	0.0282751
CCAACTTGATAGATCC-1	P210325T3	-0.00421506	-0.120549
CCAAGAAAGTGGGCGA-1	P210325T3	0.0110976	0.112624
CCAAGCGTAACTCGTA-1	P210325T3	-0.0478272	-0.0134689
CCAATAGTGCCGTCGA-1	P210325T3	-0.0184026	-0.00796511
CCAATGTCACAGCAAG-1	P210325T3	-0.0249763	-0.0533619
CCACAATGTACGTCTT-1	P210325T3	-0.0608103	0.0123761
CCACACTGAGATATTA-1	P210325T3	-0.0103184	0.065971
CCACAGTACCCATCCT-1	P210325T3	0.106027	0.107599
CCACATACTGCACCCA-1	P210325T3	-0.0333154	-0.130495
CCACCAACTTTACTGT-1	P210325T3	0.0337669	0.0890812
CCACCCAAGGAAAGTG-1	P210325T3	-0.0753922	0.0800235
CCACCTGTATGGAATA-1	P210325T3	-0.100608	-0.0960747
CCACGAATTTAACCTC-1	P210325T3	0.0317795	0.00209539
CCACGGAGCCATAAGA-1	P210325T3	-0.027565	0.0183206
CCACGGTGCCCGGTAG-1	P210325T3	-0.00419473	0.0283941
CCACGTAAATTAGACT-1	P210325T3	-0.0372938	-0.0235481
CCACTGGTGGCTGGTT-1	P210325T3	-0.0595114	-0.0190327
CCACTGTTTGGATTAA-1	P210325T3	0.0339476	0.0320222
CCAGAAAGCAACTCAT-1	P210325T3	0.119647	0.232844
CCAGCCTGGACCAATA-1	P210325T3	0.137476	0.0471624
CCAGCTGATGGTACTT-1	P210325T3	-0.0949252	-0.0498859
CCAGGCTGGCGTCTGA-1	P210325T3	0.0985936	-0.0676847
CCAGGGACGTGGCCTC-1	P210325T3	-0.070515	-0.0218149
CCATACCTTTACTTGT-1	P210325T3	-0.052155	0.00030998
CCATATGGAAACTATA-1	P210325T3	0.0284587	0.0589539
CCATCGCAGTTAAACT-1	P210325T3	0.0352682	0.0885045
CCATCTCACCAGTGAA-1	P210325T3	-0.0414489	0.120915
CCATGCCCTAGATTTC-1	P210325T3	0.134601	0.144204
CCATGCCTGTTTAGTA-1	P210325T3	0.03033	-0.0759209
CCATGGCCCTTGTACC-1	P210325T3	-0.00480312	0.067541
CCATTAGCGATAATCC-1	P210325T3	0.00492178	-0.149672
CCATTCCCTGCCCACA-1	P210325T3	-0.015044	0.00367488
CCATTTCTACCTATTA-1	P210325T3	0.0710722	0.105061
CCCAAACATGCTGCTC-1	P210325T3	-0.0579685	0.107577
CCCAACATACGTCGCG-1	P210325T3	-0.091347	0.0743837
CCCAATTTCACAACTT-1	P210325T3	0.0751494	0.239955
CCCAGGTCTGAAGGCT-1	P210325T3	-0.0381384	-0.0695631
CCCAGTTAAGGCGCCG-1	P210325T3	0.0482429	0.0367827
CCCATATAGGTCGATT-1	P210325T3	-0.127486	-0.209985
CCCGAGTTTCTCCGTA-1	P210325T3	-0.0956139	0.144632
CCCGATAGCCTCGCCT-1	P210325T3	-0.0154544	0.0117127
CCCGCAGCGCGAACTA-1	P210325T3	-0.0671756	0.0154421
CCCGGTGTATCGGAAT-1	P210325T3	-0.0605567	0.0587483
CCCGTAAGTCTAGGCC-1	P210325T3	0.00888885	0.267056
CCCGTAGCTGGGAAGA-1	P210325T3	0.0529325	-0.0030239
CCCGTTTCGCAGATGT-1	P210325T3	0.000561546	0.0681442
CCCTCCTCGCTCGTAT-1	P210325T3	-0.0776864	0.0957414
CCCTGAAATGAGTTGA-1	P210325T3	-0.0692673	-0.0331249
CCCTGCCCAATCCGCT-1	P210325T3	-0.11232	-0.000898233
CCCTGCGCTACGCATA-1	P210325T3	-0.0123382	0.205277
CCCTTTAATGGAGTTC-1	P210325T3	0.0796294	-0.00659747
CCCTTTGACAGGTCTT-1	P210325T3	-0.0508134	0.105084
CCGAACACTGGGCCTC-1	P210325T3	-0.0650228	0.0600578
CCGAACCTTCCCGGCC-1	P210325T3	0.0258949	-0.0160975
CCGACAAAGGGAGTGC-1	P210325T3	-0.0457797	0.0670103
CCGACAATAGGCCGCC-1	P210325T3	-0.0743288	-0.0308107
CCGACGGGCATGAGGT-1	P210325T3	-0.0540518	0.15846
CCGAGAAGTCGCATAA-1	P210325T3	-0.0716226	0.0701208
CCGATATGACGTAAGG-1	P210325T3	0.0505113	0.0212993
CCGATCTCAACCTTAT-1	P210325T3	-0.105425	0.00724769
CCGATTCGAGGGACCC-1	P210325T3	-0.0665015	-0.0429847
CCGCACAAAGACCAAC-1	P210325T3	-0.0212344	0.252283
CCGCACACGAACGTGT-1	P210325T3	-0.0608887	-0.0206046
CCGCATGTGGTACGAT-1	P210325T3	0.0213266	0.00157937
CCGCCGTTGAGGATAA-1	P210325T3	-0.142998	-0.0657037
CCGCGGAATGCGTCAC-1	P210325T3	0.0434984	0.137949
CCGCGGGTACGAAGAA-1	P210325T3	0.0529152	0.0303705
CCGCTATCAGCACCAG-1	P210325T3	-0.00268745	0.0720544
CCGCTCTTCCGAACTA-1	P210325T3	-0.0908215	-0.0662298
CCGCTTACCTCACTCT-1	P210325T3	0.276954	0.352097
CCGGAAGTTATCAGTC-1	P210325T3	-0.0666367	0.0109786
CCGGAGCGTACTTTCT-1	P210325T3	-0.0305799	-0.119087
CCGGCACGACCGTTTC-1	P210325T3	0.0330239	0.10553
CCGGGCGGTCTCGTCA-1	P210325T3	-0.0683678	0.0728458
CCGGGCTGCTCCATAC-1	P210325T3	-0.0353445	-0.000433342
CCGGGTTCGAGGTTAC-1	P210325T3	0.016764	0.0603226
CCGGTAATGGCTAGTC-1	P210325T3	0.00855094	0.00162194
CCGGTTTGTAATTGTG-1	P210325T3	0.0645106	0.1923
CCGTAAGTTGGTCCCA-1	P210325T3	-0.103087	0.0516471
CCGTAGGAAATCCCTG-1	P210325T3	-0.0796327	0.0618643
CCGTAGGGTTGTTTAC-1	P210325T3	-0.0832634	-0.0304182
CCGTATCTCGTCGTAG-1	P210325T3	-0.0906291	0.00760764
CCGTGAGGCATTCATG-1	P210325T3	-0.140734	-0.0490605
CCGTGTTAAATTCCAT-1	P210325T3	-0.0415438	0.0336166
CCGTTCCGAATCTCGG-1	P210325T3	-0.10581	0.0147553
CCTAAATTAACGGTTC-1	P210325T3	-0.100285	-0.00589203
CCTAAATTGTATCCTA-1	P210325T3	-0.0286905	-0.0336608
CCTAACCCAAACAAGT-1	P210325T3	-0.0926085	0.0200775
CCTACATTCACAGACG-1	P210325T3	-0.0249724	0.0725857
CCTACTCAACACGATT-1	P210325T3	-0.0543608	-0.0874025
CCTACTGCTTACACTT-1	P210325T3	-0.0823284	-4.1249e-05
CCTAGGCGTAGCGATC-1	P210325T3	-0.071537	-0.0373009
CCTATAATGAGTGCCC-1	P210325T3	-0.0743274	0.086617
CCTATACCGTCCTGTC-1	P210325T3	0.0128617	0.154009
CCTATGAAGTGGTGCC-1	P210325T3	0.0311482	0.0992028
CCTATGGGTTACCGTC-1	P210325T3	0.0298094	-0.0230754
CCTATGTCCACTCCAC-1	P210325T3	-0.103117	0.0185916
CCTCACGTCAGCTAAT-1	P210325T3	-0.068187	-0.181813
CCTCCGACAATTCAAG-1	P210325T3	-0.0101366	-0.0220075
CCTCCTGTTGTGTCGT-1	P210325T3	0.0499847	-0.069803
CCTCGCGCTGTGCGAT-1	P210325T3	-0.0260325	0.0333609
CCTCGGACCGGGATAG-1	P210325T3	0.0294336	0.0369796
CCTCTATCGATTAGCA-1	P210325T3	0.0268483	-0.0588972
CCTCTCTCCCATCTAG-1	P210325T3	0.0979925	0.0232175
CCTCTGTACTATTCTA-1	P210325T3	-0.0309389	-0.0109581
CCTGAACGATATATTC-1	P210325T3	-0.0238357	0.0835963
CCTGACCACCGATGGT-1	P210325T3	0.0957782	0.0141905
CCTGCTATTTGAGAAG-1	P210325T3	-0.0966527	-0.0735789
CCTGGAAACGTTCTGC-1	P210325T3	-0.0846673	-0.0674877
CCTGGCTAGACCCGCC-1	P210325T3	-0.0596582	-0.0911749
CCTGTAAGACATGATA-1	P210325T3	-0.0325901	0.0211217
CCTGTACTCACGCCCA-1	P210325T3	-0.0172279	-0.0759098
CCTGTCACCCGGGCTC-1	P210325T3	0.0219682	-0.061945
CCTGTCCCTCACGTTA-1	P210325T3	-0.0299077	-0.0911178
CCTGTCGCCCGTAAAT-1	P210325T3	-0.0863647	0.0265625
CCTGTTTGAAGACACG-1	P210325T3	-0.086124	0.0834002
CCTTCTCAGCGTTCCT-1	P210325T3	0.0342515	-0.0302078
CCTTGACCACTTTATT-1	P210325T3	0.0142994	0.0282194
CCTTTAAGGGAGCACT-1	P210325T3	0.000941958	0.00424482
CGAAACGCAATTCATG-1	P210325T3	-0.0771004	0.028092
CGAACAGTATGGGCGT-1	P210325T3	-0.0925945	0.0023664
CGAACCCGCATGCGTC-1	P210325T3	-0.036866	0.0607459
CGAACGGCCGGACAAC-1	P210325T3	-0.0499681	0.0193778
CGAAGTTGCTCTGTGT-1	P210325T3	-0.0686871	-0.00351618
CGACAATTTGATCTAA-1	P210325T3	-0.00249972	0.0315043
CGACACGCTCCGACAG-1	P210325T3	-0.00341108	0.158217
CGACAGTTCGCGTTAT-1	P210325T3	-0.0053131	-0.0648786
CGACTTTGTATAGCCT-1	P210325T3	0.0574972	0.12324
CGAGACCCTAGAGTGT-1	P210325T3	0.0379907	0.0248243
CGAGAGATGTGAACCT-1	P210325T3	0.0474237	0.00477682
CGAGAGGGTAGCCGCG-1	P210325T3	0.0334996	0.065897
CGAGATTTCGCTCGGG-1	P210325T3	-0.0734952	-0.00928201
CGAGGCTAAATATGGC-1	P210325T3	-0.0571839	-0.066717
CGAGGGACTGCGGTCG-1	P210325T3	-0.0405953	-0.041744
CGAGTACTAAAGAGGA-1	P210325T3	-0.0887685	-0.00143783
CGAGTGAAGGTACCAG-1	P210325T3	-0.0498396	0.10774
CGAGTTTATCGGACTG-1	P210325T3	-0.0733295	-0.0310454
CGATAATACTCAGGTT-1	P210325T3	-0.0269635	-0.0332708
CGATACCTCGCGGACA-1	P210325T3	-0.0252848	-0.0325636
CGATCCGACCCAGTGC-1	P210325T3	-0.068693	0.0561991
CGATCTGTTGGAGGAC-1	P210325T3	-0.0849131	0.132613
CGATTAAATATCTCCT-1	P210325T3	-0.00843903	-0.00434582
CGATTCGCCTGGCTGC-1	P210325T3	-0.0734184	0.00756773
CGCAAACACGAGTTAC-1	P210325T3	0.0142878	-0.0165777
CGCAATTAGGGTAATA-1	P210325T3	-0.0374311	0.200518
CGCACATGTCCACTAC-1	P210325T3	-0.106691	0.052654
CGCACGTGCGCTATCA-1	P210325T3	0.00239945	0.0502906
CGCAGGCGATCCAAAC-1	P210325T3	0.0355227	-0.0506464
CGCATGGTGCGATGCT-1	P210325T3	-0.0571333	0.0321939
CGCATTAGCTAATAGG-1	P210325T3	0.029908	0.0508995
CGCCAAGAAGCCGAGT-1	P210325T3	-0.0909911	-0.109752
CGCCCAGCACGCCTAG-1	P210325T3	0.0345771	0.00842435
CGCCGCCCATGCCTGT-1	P210325T3	-0.00325477	0.0188859
CGCCGTCTACCCATCG-1	P210325T3	-0.0282811	-0.024015
CGCCGTTCAGCATAGT-1	P210325T3	-0.00856115	0.0992866
CGCCTCCCTCCTCTAT-1	P210325T3	0.100879	0.0559116
CGCCTGGCCTACGTAA-1	P210325T3	0.190756	0.144514
CGCCTTTAGCATGCTC-1	P210325T3	-0.086716	-0.0648904
CGCGAAGTGGCATACT-1	P210325T3	-0.104764	-0.0178209
CGCGACCGCGACAGAT-1	P210325T3	-0.0801434	0.0419065
CGCGAGTCTGCCGGGT-1	P210325T3	0.0275806	0.0849566
CGCGCAAATGTCCAGA-1	P210325T3	0.0607483	0.000774641
CGCGCATGTTTGATTG-1	P210325T3	0.0638448	0.0848893
CGCGGCTCAACTTGAA-1	P210325T3	-0.0161868	0.16491
CGCGGTACGGTATACA-1	P210325T3	-0.0976155	-0.0351279
CGCGTTCATGAAATAC-1	P210325T3	-0.0184237	-0.0286805
CGCTACGGGACATTTA-1	P210325T3	-0.111641	0.0280041
CGCTAGAGACCGCTGC-1	P210325T3	-0.0852541	0.065572
CGCTATTCTTAGGCTC-1	P210325T3	-0.0366908	0.0337232
CGCTCTCCGTAGATTA-1	P210325T3	-0.050735	0.0906395
CGCTGGTGACTACCCT-1	P210325T3	0.0187907	0.115219
CGCTGTGTGGATGTTG-1	P210325T3	-0.0520471	0.0101558
CGCTTATTCCCGGTCG-1	P210325T3	-0.0910104	-0.00520484
CGCTTGGACGGATAGA-1	P210325T3	-0.0827886	-0.125859
CGCTTTCTTGCATTCG-1	P210325T3	-0.0832495	0.021977
CGGAAAGAATCAAACG-1	P210325T3	-0.0222403	-0.0521426
CGGAACGTAAACATAG-1	P210325T3	0.00521697	0.160294
CGGAGCAATTTAATCG-1	P210325T3	-0.0698183	0.0988046
CGGAGCATGGCGATCC-1	P210325T3	0.0117468	-0.0392636
CGGAGTTTGAGAGACA-1	P210325T3	-0.0573413	0.0734487
CGGATCCTCAAGGACT-1	P210325T3	0.0303547	0.0206209
CGGCAAACATCGTGCG-1	P210325T3	-0.0644496	0.0191815
CGGCAATAAGATCGCC-1	P210325T3	-0.111931	-0.019142
CGGCAGGGTCGGGTTG-1	P210325T3	-0.0563332	-0.0223729
CGGCCACGCACAAAGT-1	P210325T3	0.0182186	0.158368
CGGCCCAGGTATATCC-1	P210325T3	0.0285739	0.147521
CGGCGCCATCAATCCC-1	P210325T3	-0.023411	-0.099854
CGGCTCTAAAGCTGCA-1	P210325T3	-0.0649704	0.0580112
CGGGAATATAGTATAC-1	P210325T3	-0.0564288	0.0894121
CGGGAATTTATGTAAA-1	P210325T3	-0.0519932	-0.0121948
CGGGAGCTTCAGTGTA-1	P210325T3	-0.0425034	0.0491577
CGGGCAGCTAAACCGC-1	P210325T3	0.0316329	0.0740912
CGGGCCTTCTTTGTAA-1	P210325T3	-0.057954	0.0771048
CGGGTGTACCCATTTA-1	P210325T3	0.184036	0.0103505
CGGGTTTGTTAGGGCT-1	P210325T3	-0.0207305	-0.0495993
CGGTACTAGAATCAAA-1	P210325T3	-0.0202234	0.0181841
CGGTCAGTCCATATTT-1	P210325T3	-0.0823874	-0.0415153
CGGTGAAGACTAAAGT-1	P210325T3	-0.0581829	-0.0135665
CGGTGCAGATAGAACG-1	P210325T3	0.0289067	0.0906573
CGGTGCGCGTTGGTCC-1	P210325T3	0.033679	0.0293031
CGGTTATCCAACAGTG-1	P210325T3	0.109148	0.160556
CGGTTGACCTGGCATA-1	P210325T3	0.0288293	0.0430426
CGTATTAAGAGATCTA-1	P210325T3	-0.114233	0.00659181
CGTCACGTCCATTGGT-1	P210325T3	0.0583559	0.147327
CGTCGGATAGTGTTGA-1	P210325T3	-0.051704	0.0495116
CGTCGGGTCTAAGCGC-1	P210325T3	0.0321009	0.0938401
CGTCGTCCTTCGCGAA-1	P210325T3	0.0562183	0.0764056
CGTCTTGAGTGTGACG-1	P210325T3	0.00986206	-0.172751
CGTGAAGTTAATTCAC-1	P210325T3	0.00400573	0.0233095
CGTGCAGACTGGGACA-1	P210325T3	0.0382412	-0.0165365
CGTGCATTGTCGACGC-1	P210325T3	-0.0335569	-0.0114648
CGTGCCCTCCCGAAGA-1	P210325T3	0.0394333	0.0522274
CGTGGAAGCCTCGTAC-1	P210325T3	-0.0743293	-0.0542768
CGTGGCCGAATATCTA-1	P210325T3	-0.0348944	0.0156762
CGTGTATGGGAGCTGA-1	P210325T3	-0.0547211	0.0443489
CGTGTCCCATTCGCGA-1	P210325T3	-0.078911	-0.0597932
CGTGTGTTAAACCCTG-1	P210325T3	-0.0150978	0.0859151
CGTTAAACTAGTTAGG-1	P210325T3	0.0589023	0.181213
CGTTAATGTCCCGACG-1	P210325T3	-0.0796363	-0.130672
CGTTCATGGTGCGCGT-1	P210325T3	-0.0279831	0.00411429
CGTTGAATACCGCGCT-1	P210325T3	0.055163	-0.0697693
CGTTGAGCGACCGTCG-1	P210325T3	0.112348	0.0338738
CGTTGTTTCAATTCCC-1	P210325T3	-0.0161026	0.055965
CGTTTCGCTCATTACA-1	P210325T3	0.0539994	0.0193179
CGTTTGGTGTTGTGGG-1	P210325T3	-0.0727889	0.0320645
CGTTTGTGTAGAGGGT-1	P210325T3	-0.0320958	-0.0113569
CTAAAGAATGCCTACT-1	P210325T3	-0.105878	0.153161
CTAAAGGGAAATAGGA-1	P210325T3	-0.0748829	0.00182724
CTAACCGCGCGCCCGT-1	P210325T3	-0.0934431	-0.059759
CTAACGAAACTTGCTG-1	P210325T3	0.0347098	0.0912369
CTAACTGATAATCGCC-1	P210325T3	0.00308468	0.0369246
CTAACTGGTCCGGTTC-1	P210325T3	0.122864	0.209519
CTAAGGGAATGATTGG-1	P210325T3	-0.0849663	0.199622
CTAATTCGCACGCGCT-1	P210325T3	-0.0810626	0.0142859
CTACAAGAAATAACCC-1	P210325T3	-0.01293	0.122515
CTACACTCGCAGATGG-1	P210325T3	0.00125107	-0.00730373
CTACCCTAAGGTCATA-1	P210325T3	-0.0553723	0.184372
CTACGACTAGCTATAA-1	P210325T3	-0.0888186	-0.0344384
CTACGCACGGAGTACC-1	P210325T3	-0.0141126	0.220338
CTACTATCATAGGTTT-1	P210325T3	0.0493773	0.286424
CTACTATCTTTCAGAG-1	P210325T3	-0.0178192	0.0816801
CTACTCTAGGCCCGGC-1	P210325T3	-0.0619618	-0.00344688
CTAGATGTGAGTGTAA-1	P210325T3	0.125389	0.0177611
CTAGATTTACGACGGC-1	P210325T3	-0.0538825	0.116226
CTAGCATAGTATAATG-1	P210325T3	-0.0672164	0.00905868
CTAGCCACAGGCGAGC-1	P210325T3	-0.0315371	-0.0858457
CTAGCTTAATGGTCCC-1	P210325T3	-0.0409033	-0.109416
CTAGGCGCCCTATCAG-1	P210325T3	0.0520031	0.0758583
CTAGGTCTGAAGGAAT-1	P210325T3	-0.085585	0.0485425
CTAGGTTCGGACGTGA-1	P210325T3	-0.0527719	0.0596336
CTAGTCACGTCTTAAG-1	P210325T3	-0.0259997	0.00847412
CTAGTGAAGGACAGGA-1	P210325T3	-0.0665594	0.0812306
CTAGTTACAACCCGGT-1	P210325T3	-0.0891239	0.0807746
CTATCGACGAAATACA-1	P210325T3	0.0772826	0.0768449
CTATCGCGTAGAGAAC-1	P210325T3	-0.0524531	-0.0574796
CTATCGGGTCTCAACA-1	P210325T3	-0.0313645	0.118197
CTATGGGAAGCGGAAT-1	P210325T3	-0.0179635	-0.0299279
CTATGTCACTAGCCCA-1	P210325T3	-0.0693452	0.0564211
CTATGTGAGTCACGGC-1	P210325T3	-0.0597192	0.022996
CTATTCATGTGTCCCA-1	P210325T3	0.0265203	-0.0221625
CTATTTGGTTACGGAT-1	P210325T3	-0.0138459	0.118131
CTCACTTGGCTGGTAA-1	P210325T3	-0.00407112	0.102615
CTCATGGTAATTTGCG-1	P210325T3	0.0157522	-0.0421501
CTCCCAATGAGTCGCG-1	P210325T3	0.0327869	0.0119512
CTCCCTCCTTTCGATC-1	P210325T3	-0.0432634	0.0895885
CTCCGCCCACATGAGG-1	P210325T3	0.0291469	0.00356438
CTCCTGTTCAAGGCAG-1	P210325T3	-0.120733	-0.0959809
CTCGAGGTCGAACAGT-1	P210325T3	0.0321614	-0.00951693
CTCGCCGAATGTAGGG-1	P210325T3	-0.0494366	-0.00216972
CTCGGTACCACTGCTC-1	P210325T3	-0.00931629	0.0114576
CTCGGTTGTCGGCCCT-1	P210325T3	-0.0332564	0.102011
CTCTACACTGGCGATT-1	P210325T3	-0.0907154	0.0788242
CTCTATTTGGCTGCAG-1	P210325T3	0.0653813	0.07319
CTCTCACAATCGATGA-1	P210325T3	0.0326392	-0.00981442
CTCTCTAACTGCCTAG-1	P210325T3	0.0159317	-0.117609
CTCTGGACGCCTGGTG-1	P210325T3	-0.050826	0.0286447
CTCTTCTATTGACTGG-1	P210325T3	0.0236243	0.00769012
CTCTTGTCCCGCTTGG-1	P210325T3	-0.079596	0.0228915
CTGAATCCGAGACCTC-1	P210325T3	-0.0949482	0.0556353
CTGACATAGAAATAGA-1	P210325T3	0.00958737	-0.10488
CTGACTGCGCAGCTCG-1	P210325T3	0.101037	0.0765252
CTGAGAAAGTTCGGCG-1	P210325T3	-0.0139082	0.030279
CTGAGAGTAGAAATAC-1	P210325T3	0.0171323	0.0230366
CTGCAAGCACGTTCCG-1	P210325T3	-0.0161961	0.00517355
CTGCACAACTACATAT-1	P210325T3	-0.0936384	0.0377657
CTGCACTCCAGTACAG-1	P210325T3	-0.075957	0.011522
CTGCAGAGAATCAGAG-1	P210325T3	-0.0537135	-0.0904423
CTGCCATGCATCACAT-1	P210325T3	-0.0250932	-0.0411059
CTGCCTCATATGCAAC-1	P210325T3	-0.035995	-0.0177795
CTGCCTTTCTAGTAAA-1	P210325T3	-0.0259756	0.0064953
CTGCGGGTGAAATGTT-1	P210325T3	-0.0411664	0.0897934
CTGCTGAGGCCACGAA-1	P210325T3	-0.150864	0.0665084
CTGCTGTCTAACGAGC-1	P210325T3	-0.0332746	-0.0768
CTGCTTGGCGATAGCT-1	P210325T3	-0.0525009	0.0676725
CTGGAAATGGATGCTT-1	P210325T3	-0.0618896	-0.0728051
CTGGAAGACACGGTGG-1	P210325T3	0.0268251	-0.0347898
CTGGATTTACACTTGA-1	P210325T3	-0.067733	0.0417739
CTGGCATCCGAATGAG-1	P210325T3	-0.00854342	0.0596837
CTGGCGCACAGGTCTG-1	P210325T3	-0.0475022	0.0452095
CTGGCTGATTCATCCT-1	P210325T3	-0.0399395	0.11374
CTGGCTGGTTGTCAGT-1	P210325T3	0.00886481	0.0691093
CTGGGATAAATAATGG-1	P210325T3	-0.0607998	0.0115562
CTGGGATACGCTACCC-1	P210325T3	-0.0173609	-0.0244385
CTGGGCCTGCTATATC-1	P210325T3	0.0649041	-0.0665088
CTGGGTAGGCAGTTAA-1	P210325T3	0.0218933	0.0372104
CTGGTAAAGTGTGGGC-1	P210325T3	-0.0568864	-0.0296247
CTGGTAACACATAGAA-1	P210325T3	-0.0656812	0.0565628
CTGGTAACGAGCTCTT-1	P210325T3	0.0581266	0.0612141
CTGGTTCGCGAGCTAC-1	P210325T3	-0.0401231	-0.0543104
CTGGTTTCGAGCAAGA-1	P210325T3	-0.0848668	0.0673429
CTGTACTTCTTAGCAT-1	P210325T3	-0.123621	-0.0170859
CTGTAGCCATCTCACT-1	P210325T3	-0.0753663	0.10237
CTGTGCAGGGTAGGTC-1	P210325T3	-0.0214752	0.118675
CTGTGGTCGGGAGATA-1	P210325T3	-0.0545717	0.0213724
CTGTTACCCAATCTAG-1	P210325T3	0.0335281	0.0605124
CTTACACGGTATTCCA-1	P210325T3	-0.101802	-0.0183679
CTTAGTAGGCCTACAG-1	P210325T3	-0.0482593	0.161046
CTTAGTGTAGTAGCAT-1	P210325T3	0.0761086	0.147224
CTTATAGATGGCTGTT-1	P210325T3	-0.0456038	-0.0315968
CTTCAGTGGTCGCCTA-1	P210325T3	-0.113149	0.0631915
CTTCATTGTCAGTGGA-1	P210325T3	-0.0733213	-0.0152929
CTTCCGCTCCGTGAAG-1	P210325T3	0.143907	0.0936188
CTTCGGCCAATTGTTT-1	P210325T3	0.0515213	0.167675
CTTCGTAGATAGGTGA-1	P210325T3	-0.00837135	0.0129493
CTTCTATGTTGAAGTA-1	P210325T3	-0.0441574	0.111812
CTTCTATTAATGCTAG-1	P210325T3	-0.0733276	0.125317
CTTGAGTTAGGGTAAT-1	P210325T3	0.000255729	0.107065
CTTGCAACCGCCTCCT-1	P210325T3	0.0371115	0.0389474
CTTGCCCAGGCTCTAC-1	P210325T3	-0.0396828	0.0290036
CTTGTCAACATTCGAG-1	P210325T3	0.0277171	-0.00515246
CTTGTTGCTGAGTCAA-1	P210325T3	0.0109713	0.0908618
CTTTAATATTGGTCGA-1	P210325T3	0.0254528	-0.0640111
CTTTACCGAATAGTAG-1	P210325T3	-0.0728257	0.109669
CTTTAGGAACACTGTT-1	P210325T3	-0.11975	0.238047
CTTTAGTGCTATTATT-1	P210325T3	0.0265249	0.0291237
CTTTCTGTGCGGGCTT-1	P210325T3	-0.0645023	0.00106088
CTTTGCATCGCTCTTG-1	P210325T3	-0.055375	-0.062062
CTTTGCTGTCATGGAT-1	P210325T3	-0.0295872	-0.0395418
CTTTGGCTTTAGTAAA-1	P210325T3	-0.0521422	8.87904e-05
GAAACAGATGACCACC-1	P210325T3	-0.0267296	-0.0207502
GAAACCGAATTACCTT-1	P210325T3	-0.0615766	-0.0137632
GAAACCTATACAAATG-1	P210325T3	0.0190753	-0.00941309
GAAAGAACAGCGTTAT-1	P210325T3	0.0111879	0.019497
GAAAGCAGTGCACTTT-1	P210325T3	-0.032213	-0.00392399
GAAAGCCCTTTGGACC-1	P210325T3	-0.0638852	0.079499
GAAATATCACCATCAG-1	P210325T3	-0.08299	0.198926
GAAATGGCGGTGTTAG-1	P210325T3	-0.053287	0.0231913
GAAATTGTCTCTATAA-1	P210325T3	-0.00166353	0.143447
GAACAGATTACTAAAT-1	P210325T3	-0.0569712	-0.00890449
GAACCCTCTGTGTTCT-1	P210325T3	0.109503	-0.0106546
GAACGCGGGTCACACG-1	P210325T3	-0.0820299	0.103054
GAACGTCTCATGGTCG-1	P210325T3	0.0376003	0.0418684
GAAGCCTGCACATTCC-1	P210325T3	-0.0543709	0.0585737
GAAGCGTGAGGAATTT-1	P210325T3	0.0163962	-0.00385786
GAAGCTCGGACCCGTC-1	P210325T3	-0.026581	-0.0379034
GAAGCTTGCTGACCGC-1	P210325T3	-0.0753957	0.0282309
GAAGTCAGTTGCACTA-1	P210325T3	-0.0577477	0.0740275
GAAGTCTCCCTAGCGA-1	P210325T3	-0.0377296	0.0343722
GAAGTGATTTATCGTG-1	P210325T3	-0.0835904	-0.023111
GAAGTTTCCACTCAAT-1	P210325T3	-0.0482441	0.150592
GAATAGACGCGACCCA-1	P210325T3	-0.0388359	0.0712322
GAATAGCATTTAGGGT-1	P210325T3	-0.0740765	0.0198081
GAATCGACATGGTCAC-1	P210325T3	-0.0948297	0.0165297
GAATCTGAACATTCTC-1	P210325T3	-0.0354489	0.0626778
GAATGTGGTCCGGATT-1	P210325T3	-0.0493755	-0.0220458
GAATTATAGTGAAAGG-1	P210325T3	-0.0756633	0.0375562
GAATTCACCCGGGTGT-1	P210325T3	0.119596	0.0529079
GAATTTCTCGCTGCAG-1	P210325T3	-0.0525805	-0.0247483
GACAAACATATGCAGG-1	P210325T3	-0.0595682	0.125948
GACAAGAGATGAGATT-1	P210325T3	0.00523731	-0.0111554
GACACAAGGGAAGAAA-1	P210325T3	-0.0539217	-0.0189234
GACACTGAGTTCAGTG-1	P210325T3	-0.0192836	0.0497823
GACACTGGAACCCGAT-1	P210325T3	0.0550738	0.0881435
GACAGCCAGACCTGAC-1	P210325T3	-0.0364658	-0.0454624
GACAGGCACACACTAT-1	P210325T3	0.00489554	-0.0352303
GACATCGATTTATAAC-1	P210325T3	0.0143553	0.111593
GACCAAACGTTGACTG-1	P210325T3	-0.0101763	-0.00544051
GACCAGAGCCCTGTAG-1	P210325T3	-0.0835677	-0.0714907
GACCCAATTATGATAC-1	P210325T3	-0.0923794	0.0549568
GACCGACGTGAAAGCA-1	P210325T3	0.0172991	0.0507282
GACCGACTGAAGCGTC-1	P210325T3	0.0280956	0.0134056
GACCGCGTCTGACGTG-1	P210325T3	-0.0492793	0.208803
GACCGTGCTGACGGTG-1	P210325T3	-0.0502228	-0.0229588
GACGACGATCCGCGTT-1	P210325T3	-0.0783744	-0.013174
GACGAGGCTAATAAAC-1	P210325T3	-0.0677689	0.0211023
GACGCCGTAAAGGCTA-1	P210325T3	0.0977471	0.0288823
GACGCTTGCTTCTAAA-1	P210325T3	-0.0527066	0.0240204
GACGGTCAATAGAAGC-1	P210325T3	-0.0746047	-0.014933
GACGGTCCTAGGGTGT-1	P210325T3	-0.0481487	-0.0200821
GACGTGTAGGGATTAT-1	P210325T3	-0.0510654	0.0434361
GACTAAGTAGGCTCAC-1	P210325T3	-0.121433	-0.0089674
GACTACAAAGCGGTGG-1	P210325T3	0.0280377	0.0988227
GACTCACCCACGTGAG-1	P210325T3	-0.0767851	0.233621
GACTGCACCAGCCCAG-1	P210325T3	0.0384756	-0.0570885
GAGACTGATGGGTAGA-1	P210325T3	0.00435512	-0.0117387
GAGACTTCGCGACCGA-1	P210325T3	-0.0730402	0.0680337
GAGAGGGCGCGAGGTT-1	P210325T3	-0.0418113	-0.024256
GAGAGGTGCATTCTGG-1	P210325T3	0.053615	0.0894015
GAGATCTGCTTGGCAT-1	P210325T3	0.0444729	0.00310702
GAGATCTGTCACTCCG-1	P210325T3	-0.0154014	0.0653305
GAGATCTTCCATGACA-1	P210325T3	-0.0117346	0.0816776
GAGATGGGAGTCGACA-1	P210325T3	-0.0684065	0.00384026
GAGCACCTGTGTCCAG-1	P210325T3	-0.0556008	0.0240361
GAGCACGGCGCCTCTT-1	P210325T3	-0.0563658	-0.0758644
GAGCCAGCTACCTGTG-1	P210325T3	-0.0254973	0.106372
GAGCGCAAATACTCCG-1	P210325T3	0.00053546	0.0268802
GAGCGCGCACGAGTAG-1	P210325T3	-0.0630529	0.0464693
GAGCTAAGGGCATATC-1	P210325T3	-0.0736231	0.0101946
GAGGATAAACAGTGCT-1	P210325T3	-0.0860605	0.0412185
GAGGCCCGACTCCGCA-1	P210325T3	-0.0325788	0.00449833
GAGGCCTGTTGATACA-1	P210325T3	-0.0602441	0.00487635
GAGGCTATCAAAGTCG-1	P210325T3	0.0313082	0.0313312
GAGTAAACCGGAAAGT-1	P210325T3	0.032782	-0.128246
GAGTAAGGCCACGGGA-1	P210325T3	-0.0532378	0.00248463
GAGTATCAAAGTTACA-1	P210325T3	-0.0104787	-0.0464173
GAGTATGCCCGCCTTG-1	P210325T3	-0.096925	0.114297
GAGTCAGACCAGAATC-1	P210325T3	0.0167783	0.0274359
GAGTCCGCTTACCGGA-1	P210325T3	-0.0543967	-0.021804
GAGTGTGCGGTACCCA-1	P210325T3	0.0177934	-0.0102701
GAGTTGATGGCAATTT-1	P210325T3	0.0481735	0.0266022
GATAACTCGCACTGTG-1	P210325T3	-0.0707776	0.0659823
GATACCGTGTCGGAGT-1	P210325T3	-0.0550014	-0.0316806
GATACGATGGGAGTCA-1	P210325T3	0.0506799	0.0820947
GATAGGATTAATTACA-1	P210325T3	-0.0693667	0.00987102
GATAGGTAACGTTGAC-1	P210325T3	0.0819804	0.119625
GATAGGTGTCCCGGGC-1	P210325T3	0.041966	-0.018587
GATATGAGACACTAAC-1	P210325T3	0.0680308	0.155978
GATATTGAGATTGGCG-1	P210325T3	-0.0683886	0.00168259
GATCATTCCAAACATT-1	P210325T3	0.00718107	0.0644533
GATCCCTTTATACTGC-1	P210325T3	-0.0514519	-0.0195973
GATCCGAATATAAGTG-1	P210325T3	-0.0740587	-0.05882
GATCCGGGAATTAACA-1	P210325T3	0.0283728	0.119177
GATCCTCGACACTGGC-1	P210325T3	0.0311042	0.118992
GATCGACACTATCTGA-1	P210325T3	0.0335041	0.281673
GATCGCGGGCTCTCCA-1	P210325T3	-0.0639043	0.0777339
GATCGCTACCCGATTT-1	P210325T3	0.016578	0.120029
GATCGTGACTGATATC-1	P210325T3	-0.049305	0.029518
GATCTCGACGCTGTGG-1	P210325T3	-0.000394995	-0.0914002
GATCTTGGAGGGCATA-1	P210325T3	-0.065844	0.114001
GATCTTTGCAGGGTAT-1	P210325T3	-0.0631833	0.0376511
GATGACAAGTAGGGCA-1	P210325T3	0.098474	0.340824
GATGCGTCCTGCATTC-1	P210325T3	-0.0672724	0.0212842
GATGCTGTATTTCATC-1	P210325T3	-0.0775598	0.0333917
GATGTAACGAACCACC-1	P210325T3	0.124285	-0.00617587
GATGTTCAATCCACGA-1	P210325T3	-0.0567135	-0.0238817
GATTAACCGAAAGCCC-1	P210325T3	0.0258598	-0.0984091
GATTACTGAATTTGGG-1	P210325T3	-0.0684438	0.0470626
GATTCGACGGTTCACG-1	P210325T3	-0.029957	0.0245412
GCAAACCCTACATTAT-1	P210325T3	0.0528985	0.0341293
GCAAACCTTGGCCATA-1	P210325T3	-0.0595029	0.109424
GCAAACGTCGCCAGGT-1	P210325T3	0.0607111	-0.0572076
GCAAATATTACGCTTT-1	P210325T3	-0.0593854	0.115065
GCAACACACTAGAACT-1	P210325T3	-0.0781318	0.0173245
GCAACAGCAGTATGCG-1	P210325T3	-0.0722748	0.132156
GCAACCACGGCCGCGT-1	P210325T3	-0.0484253	0.000557254
GCAACGGCTAGTTATG-1	P210325T3	0.0280272	0.0221278
GCAAGAATTCCTTGGC-1	P210325T3	-0.084912	0.098799
GCACAAACGAGGCGTG-1	P210325T3	-0.0672151	-0.0287751
GCACACACTGGTAGCC-1	P210325T3	-0.00440862	0.00261726
GCACGCCTACTTAGAT-1	P210325T3	0.0791389	0.137141
GCACGTGGTTTACTTA-1	P210325T3	-0.0528335	-0.0277314
GCAGAAGGTAATCTCC-1	P210325T3	-0.0172964	-0.0036913
GCAGACCCAGCACGTA-1	P210325T3	-0.0136027	0.0578192
GCAGATCCATAAGACT-1	P210325T3	-0.0346015	0.119488
GCAGATTAGGGATATC-1	P210325T3	-0.0301641	-0.0370276
GCAGCACACAGCCCAG-1	P210325T3	-0.0203671	-0.0931666
GCAGCCTATATCACAT-1	P210325T3	-0.120588	-0.00385655
GCAGGAACTTAGATCT-1	P210325T3	-0.0608214	0.0376109
GCAGGACTATAGAATA-1	P210325T3	-0.112817	0.0137687
GCAGTGCGGGCGGATG-1	P210325T3	-0.0597763	-0.0375919
GCAGTGTGGCTATAGG-1	P210325T3	-0.0645821	0.041295
GCAGTTCGATCCGAGC-1	P210325T3	-0.0971223	-0.0452633
GCATACGAGGTCTTTA-1	P210325T3	0.0195793	-0.0109715
GCATAGAGCACTCAGG-1	P210325T3	-0.0774385	0.031486
GCATCGGCCGTGTAGG-1	P210325T3	-0.0406697	0.0473439
GCATGAGGGACGCGGC-1	P210325T3	-0.0392657	0.053878
GCATTGTAATTCATAT-1	P210325T3	-0.0237524	-0.00302664
GCATTTCCAAGGCTCC-1	P210325T3	-0.125069	-0.035632
GCCACAATTTAAGGAC-1	P210325T3	-0.0271765	0.0675822
GCCACTCAGAGCGCGA-1	P210325T3	-0.0251337	0.022516
GCCACTCCTTACGGTA-1	P210325T3	-0.0533213	-0.0868809
GCCATCGAGCTGCGTG-1	P210325T3	0.11975	0.127553
GCCATCGATGCTGCAT-1	P210325T3	-0.0687455	0.0305016
GCCCAGATGCTGGAGA-1	P210325T3	-0.0329299	-0.0519484
GCCCGACTTCTTCCCG-1	P210325T3	0.0346026	-0.00199079
GCCCGATCTGTGGTCG-1	P210325T3	-0.051708	0.0252899
GCCCGCGCGTAAACGG-1	P210325T3	-0.0471486	0.136935
GCCCTAGCCGTCGCGA-1	P210325T3	0.032779	-0.030968
GCCGAAATTCCTACGT-1	P210325T3	0.00133557	0.0259935
GCCGATTGGCCAAGCT-1	P210325T3	0.0563779	0.0171183
GCCGCACTCCGTTTCA-1	P210325T3	-0.028069	-0.112394
GCCGCATTAGTCCGGC-1	P210325T3	-0.0606578	0.0664074
GCCGCTTGTGAGAAAC-1	P210325T3	-0.0635077	0.0473473
GCCGGGTTAGGGTCGC-1	P210325T3	-0.0601737	0.0727176
GCCGTGGAAGAAATGT-1	P210325T3	-0.0657654	-0.00793753
GCCTATAGTGTCAGGG-1	P210325T3	-0.0116166	-0.0271419
GCCTATCAGGTAAGAT-1	P210325T3	0.0197483	0.0159667
GCCTCATCTGGAAATA-1	P210325T3	-0.0205555	-0.0203944
GCCTCCGACAATTCAC-1	P210325T3	-0.0235991	-0.0461188
GCCTCTATACATAGCA-1	P210325T3	-0.0980314	-0.0103496
GCGAAACGATCGGGAG-1	P210325T3	-0.0830961	-0.0488961
GCGAAACTTAACTGGA-1	P210325T3	-0.063627	0.0540535
GCGAAGCCATACCCGT-1	P210325T3	0.0131968	-0.0596767
GCGACATGTAAACATC-1	P210325T3	0.0341168	0.127833
GCGACGATAGTTGTAC-1	P210325T3	-0.0547857	0.0637019
GCGAGAGTTGCGTCCA-1	P210325T3	-0.0539932	0.0466538
GCGAGCGCATGCTCCC-1	P210325T3	0.061298	0.0161812
GCGAGGCCCGAGCAGA-1	P210325T3	-0.0758845	0.0274187
GCGAGTTCTGCAAAGA-1	P210325T3	-0.0595345	-0.0323523
GCGATTGTTAACGTTA-1	P210325T3	0.0276765	0.0786358
GCGCAAATATATTCAA-1	P210325T3	-0.0237318	0.217685
GCGCAAGAGCGCGCTG-1	P210325T3	-0.0514639	0.0476084
GCGCATCCAGTCAGCA-1	P210325T3	0.0476361	0.0842867
GCGCCGTTCCACGATA-1	P210325T3	-0.0830818	0.00301213
GCGCCTCCCACTCCGA-1	P210325T3	0.0897428	0.0631916
GCGCGTCATTGGTACA-1	P210325T3	-0.0730203	-0.0474812
GCGCTAATTGAATAGA-1	P210325T3	-0.0176646	-0.00963793
GCGCTATGCCGAGGCA-1	P210325T3	-0.0709882	0.0146074
GCGCTCGATCACCTGT-1	P210325T3	-0.139707	-0.0487861
GCGCTTAAATAATTGG-1	P210325T3	-0.0678288	0.00619202
GCGGACCGCGTTGTGG-1	P210325T3	-0.0504759	0.00792998
GCGGAGAAACTTCGCA-1	P210325T3	0.147739	0.0155375
GCGGAGAGGGAGAACG-1	P210325T3	-0.0512474	0.0271139
GCGGCTCTGACGTACC-1	P210325T3	-0.0343138	0.055852
GCGGGCATTACGATGC-1	P210325T3	-0.0645146	-0.0569925
GCGGGCGAGCCTTACC-1	P210325T3	-0.052911	0.082855
GCGGTTCCCTATCATG-1	P210325T3	0.0501422	-0.00147167
GCGTAAATGGCCATAA-1	P210325T3	0.010776	0.126818
GCGTCGCCAGGGTGAT-1	P210325T3	-0.0503497	-0.0265135
GCGTCTCTGCATTGGG-1	P210325T3	-0.0451248	-0.0137416
GCGTGGTACTGGGTTA-1	P210325T3	-0.0158918	-0.00728788
GCGTTCTGACTAAGCG-1	P210325T3	-0.110374	-0.138129
GCTAACTGAAGTCTGA-1	P210325T3	0.0585125	0.0646867
GCTAAGTAGTTTCTCT-1	P210325T3	-0.0335357	0.166833
GCTACAATCGAGGATA-1	P210325T3	0.0422201	0.00541435
GCTACAGTACGGACCG-1	P210325T3	-0.0349668	-0.0719159
GCTACGACTTATTGGG-1	P210325T3	-0.0675726	-0.00276477
GCTACTATAGTAGAGT-1	P210325T3	-0.113227	0.0836299
GCTAGACCGTCTACTG-1	P210325T3	-0.0410161	0.206001
GCTAGAGTAGAGATGT-1	P210325T3	-0.13541	-0.0184402
GCTAGCACCTGGGCCA-1	P210325T3	0.110351	-0.0559957
GCTAGCTTGAATAGCT-1	P210325T3	-0.00693801	-0.0371568
GCTAGGCACCACGGAG-1	P210325T3	0.0189038	0.0680127
GCTAGTAGAGCTTGTA-1	P210325T3	-0.0644574	-0.0191899
GCTATACGTCTCGGAC-1	P210325T3	0.125343	0.0227998
GCTATCATACTCATGG-1	P210325T3	-0.00842379	0.0424547
GCTCAATCCGTTTATT-1	P210325T3	0.0557337	0.210377
GCTCCATGAGTGCAGA-1	P210325T3	0.00939332	-0.0981494
GCTCCCAGTCGGTCCA-1	P210325T3	-0.0769092	0.14492
GCTCCGCTCGCTTCAG-1	P210325T3	-0.0545325	0.0659982
GCTCCTGACATACTGG-1	P210325T3	-0.0985544	0.171741
GCTCGCTCATGTCCAA-1	P210325T3	-0.0618725	-0.024672
GCTCTATGTTACGTGC-1	P210325T3	0.0455228	0.0934077
GCTGAACTCTCCAGGG-1	P210325T3	0.0551844	0.016707
GCTGAGGCGTGAGTAT-1	P210325T3	-0.0501116	0.00606373
GCTGCACGGTTTCTTA-1	P210325T3	-0.0062316	0.188197
GCTGCTAAGTAGTCGA-1	P210325T3	-0.0608428	0.0496089
GCTGCTACTGCGTAGC-1	P210325T3	-0.026167	0.025289
GCTGCTCTCCGGACAC-1	P210325T3	-0.0252609	-0.038325
GCTGGCATATTCACCT-1	P210325T3	-0.0715383	-0.0162523
GCTGGCGGCGCATGCT-1	P210325T3	0.0672344	-0.00679296
GCTGTATTACTGGCCC-1	P210325T3	0.0176328	0.113409
GCTGTTGCTACCGAAC-1	P210325T3	-0.077536	-0.0355025
GCTTAATGTAACTAAC-1	P210325T3	0.0977572	-0.00840148
GCTTACGTAGTTAGTA-1	P210325T3	0.0628144	0.0623699
GCTTATGAAGCAGGAA-1	P210325T3	-0.0721927	0.00723005
GCTTCCGTCCCTAGAC-1	P210325T3	-0.0705906	0.0204783
GCTTGGATCGATTAGG-1	P210325T3	0.0512882	0.0793793
GCTTTCAGAGGAGGTG-1	P210325T3	-0.000300815	0.0488746
GGAAACTAAATGGGCC-1	P210325T3	0.0261585	0.0402401
GGAACCGTGTAAATTG-1	P210325T3	0.0995482	0.124253
GGAACTTTGGCGATTA-1	P210325T3	0.0173837	-0.0320744
GGAATGCGCTAGCGTG-1	P210325T3	-0.0585649	0.0303554
GGACACAAGTTTACAC-1	P210325T3	0.0920188	0.0824481
GGACCAACAGGATAAC-1	P210325T3	-0.0677677	-0.0176749
GGACCTCTAGGCCGCC-1	P210325T3	-0.0252657	0.193879
GGACTCACAAATTAGG-1	P210325T3	-0.0665241	0.0230974
GGACTCGAAGCTTTCA-1	P210325T3	-0.0686825	-0.0164734
GGACTCTTCCGGTTGA-1	P210325T3	0.0240178	-0.0383425
GGAGACGACACCTTTG-1	P210325T3	-0.0779276	0.0490191
GGAGCAACATTTCAAG-1	P210325T3	-0.0348919	0.0491708
GGAGGCCGAAGTCGTC-1	P210325T3	0.0113281	-0.0210934
GGAGGGCTTGGTTGGC-1	P210325T3	0.105539	0.0429627
GGAGGGTCAAGTAAGA-1	P210325T3	0.0455473	0.0154815
GGATCCGGAATATACT-1	P210325T3	-0.0228936	0.00262154
GGATCTTGACTCAACC-1	P210325T3	-0.0896766	0.126684
GGATGAAGATCGCTGA-1	P210325T3	-0.0516313	0.00173537
GGATGACGCGAGTTTA-1	P210325T3	-0.0359379	-0.0606033
GGATGCTGGCGTTCCT-1	P210325T3	0.0193418	0.0306992
GGATGTCCTTACCGCA-1	P210325T3	0.0316476	0.147598
GGATTGCTGTGACTCC-1	P210325T3	0.0133473	0.0350035
GGATTTCACTTCTATA-1	P210325T3	0.0508823	-0.0434039
GGCAAAGGCGCCAATA-1	P210325T3	0.0385805	0.0258199
GGCAAATTACTTTACT-1	P210325T3	0.0254008	0.100646
GGCAAGGCGAAATAGC-1	P210325T3	0.135002	0.113508
GGCAATAGTCAATGAG-1	P210325T3	-0.0597014	0.0546895
GGCACTCAGCCGACCC-1	P210325T3	-0.0680704	-0.115251
GGCACTCCACTGGGCA-1	P210325T3	0.0328752	-0.0102576
GGCAGCAAACCTATGC-1	P210325T3	-0.013959	0.0800124
GGCATACAGGTAGCGG-1	P210325T3	0.109267	0.0451941
GGCCCGGAGCATGTCT-1	P210325T3	-0.0212571	0.00829049
GGCCCTCACCCACTTA-1	P210325T3	0.057525	-0.138634
GGCCGTTTGGGTTTCA-1	P210325T3	0.0153406	0.0490231
GGCCTGCTTCTCCCGA-1	P210325T3	-0.0768982	0.0717261
GGCGAAATCTAACTTG-1	P210325T3	0.111556	0.0554471
GGCGCAGGACATCTTC-1	P210325T3	-0.0466544	-0.0110236
GGCGCATGAATTGATG-1	P210325T3	0.0602722	0.0673036
GGCGCGGAGATCTTTC-1	P210325T3	-0.0576999	0.0149414
GGCGCGTTCGAGTTTA-1	P210325T3	0.025145	0.0545025
GGCGGAGTAATATTAG-1	P210325T3	-0.0714059	0.0014094
GGCGGGCTCTAAGAGT-1	P210325T3	-0.0403356	-0.105732
GGCGGTAGGATCATTG-1	P210325T3	-0.0508413	0.0277657
GGCGTCCTATCCGCTG-1	P210325T3	0.0604482	-0.05789
GGCTATTAAGTTGTAT-1	P210325T3	0.0464104	0.0348101
GGCTCGCGTTGAGGTA-1	P210325T3	-0.0487259	0.108292
GGCTGAAATAGCAAAG-1	P210325T3	-0.054512	0.0199134
GGCTTTCAATAAGGGT-1	P210325T3	-0.055104	0.0707887
GGGAACGGGAGGTTAG-1	P210325T3	0.0314538	0.015782
GGGACAGAGTTACTCC-1	P210325T3	0.0218739	-0.0418631
GGGACCCGTATATCTT-1	P210325T3	-0.00649074	0.0590659
GGGACTGCATAGATAG-1	P210325T3	0.00422181	0.00529355
GGGAGAACTCACAGTA-1	P210325T3	-0.0465173	0.0257093
GGGAGGATGCCCGAAA-1	P210325T3	-0.0462462	-0.0142051
GGGAGTTAATGAGGCG-1	P210325T3	0.0238592	0.0417829
GGGATGGTCGTAACCG-1	P210325T3	0.0179555	0.0408536
GGGATTTACCGCACCT-1	P210325T3	-0.0217966	0.00400684
GGGCAACCGCACGTGC-1	P210325T3	-0.0264009	0.00763802
GGGCAGAGCAATCGTT-1	P210325T3	-0.0419424	0.0255629
GGGCCCGTCTTAAACA-1	P210325T3	-0.0637968	0.130086
GGGCCCTACGAAAGGG-1	P210325T3	-0.0774595	-0.0503621
GGGCCGGCCGAAGTAC-1	P210325T3	0.113439	0.044986
GGGCGATATGTGTGAA-1	P210325T3	-0.0773148	-0.0579199
GGGCGCAGCGTTACTC-1	P210325T3	-0.07544	0.0445413
GGGCGGCAAATGAATT-1	P210325T3	-0.0630486	0.0676979
GGGCGGGTTCCCTACG-1	P210325T3	0.0313443	-0.0537333
GGGCGTCACCACGTAA-1	P210325T3	-0.00444168	0.0367043
GGGCTATGATCGATGG-1	P210325T3	-0.0581893	0.063314
GGGCTGCCTAGGGCGA-1	P210325T3	0.115522	0.127349
GGGCTGGTTAGTCGCG-1	P210325T3	0.0644308	-0.018578
GGGTACTTCATGAACT-1	P210325T3	-0.00606734	0.0625899
GGGTCACCGTGACGGT-1	P210325T3	-0.062499	-0.0330744
GGGTCTATCGCTTTCC-1	P210325T3	0.0954298	0.0313191
GGGTGACACCTTAACT-1	P210325T3	-0.0777469	0.016625
GGGTGCATATGAAAGC-1	P210325T3	-0.0520778	-0.0284315
GGGTTAACATTTGAGT-1	P210325T3	-0.105491	-0.0143757
GGGTTTAGGATAGGAT-1	P210325T3	-0.0490752	0.148664
GGTAAACTCTGCGCTG-1	P210325T3	-0.0505605	-0.00366069
GGTAACCGGGAGGATA-1	P210325T3	0.0563248	-0.0240799
GGTACAAACATGCTAT-1	P210325T3	-0.0939809	-0.0358244
GGTACATCTGGGACGA-1	P210325T3	-0.0715548	-0.0862137
GGTACGTTGCGGCCGG-1	P210325T3	-0.0449022	0.0408334
GGTACTAAGTGCTTTG-1	P210325T3	-0.112428	-0.00355178
GGTAGAAGACCGCCTG-1	P210325T3	-0.0665394	0.0805012
GGTAGACCGTTGGGCG-1	P210325T3	0.0320692	0.0164954
GGTAGTGCTCGCACCA-1	P210325T3	0.0101181	0.0714839
GGTATAGTGACACATA-1	P210325T3	-0.0838379	-0.0105255
GGTATTGCCGAGTTTA-1	P210325T3	-0.0219615	-0.0366146
GGTCAAGACTACTTCG-1	P210325T3	-0.0388211	0.101505
GGTCAGTGGGTCCCAC-1	P210325T3	-0.0532712	0.0486946
GGTCGGCCAGGAGCTT-1	P210325T3	0.060068	-0.0376605
GGTCGGTCGTCCACAG-1	P210325T3	-0.0781646	-0.00259809
GGTCGTAAGCTCGCAC-1	P210325T3	0.0136	-0.0719371
GGTCTCCAAGTAGTGC-1	P210325T3	0.0162679	-0.00758644
GGTCTCCGTCCAGGTT-1	P210325T3	-0.074897	-0.00182575
GGTCTCTGAATGGACT-1	P210325T3	-0.0211183	0.288688
GGTCTGAGAATCTGGA-1	P210325T3	0.0556237	0.204582
GGTGAAGTACAGGGAT-1	P210325T3	0.0339993	0.161559
GGTGATAAGGAGCAGT-1	P210325T3	-0.0639198	0.0301935
GGTGCTGGTACACATT-1	P210325T3	-0.00750395	-0.0657842
GGTGGACTGCTCTGGC-1	P210325T3	-0.0782123	0.0699354
GGTGGAGGTTGATACG-1	P210325T3	0.0595608	-0.0918367
GGTGTTGGGCGTCTTA-1	P210325T3	0.0376853	0.0196695
GGTTACCACCCTCGGG-1	P210325T3	-0.00946533	-0.0731818
GGTTACCCGACACTTT-1	P210325T3	-0.0679727	-0.0599636
GGTTAGCTATATGTCT-1	P210325T3	-0.0209723	0.0509843
GGTTAGGCTTGGAGAA-1	P210325T3	0.0503252	0.0497028
GGTTCTACTCGTCTGA-1	P210325T3	-0.0221134	0.236818
GGTTTAGCCTTTCTTG-1	P210325T3	-0.000353494	0.0371376
GGTTTCAATCGGTCAG-1	P210325T3	-0.0605201	0.119818
GGTTTGTGACCTGAGG-1	P210325T3	-0.0707333	-0.0466294
GTAACATCTAAGATAA-1	P210325T3	0.0712768	0.126153
GTAAGTAACAGTCTGG-1	P210325T3	-0.0501849	0.0674012
GTAAGTAGGGTATACC-1	P210325T3	-0.0577694	0.00840974
GTAAGTCCACACTCTA-1	P210325T3	-0.0341659	-0.0485443
GTAATAAAGGGCTCCC-1	P210325T3	-0.0145703	0.0956762
GTAATCTGATTCTTCG-1	P210325T3	-0.038732	0.143536
GTACACTTACCTGAAG-1	P210325T3	-0.0958782	0.0934894
GTACAGAGGCAAGGGT-1	P210325T3	-0.0580268	0.0341426
GTACGCTTCATTGCAC-1	P210325T3	-0.0224696	0.0139946
GTACGTTTGCCCGTCA-1	P210325T3	0.0340881	0.0785314
GTACTAAGATTTGGAG-1	P210325T3	-0.0611595	0.0172354
GTACTCCCTTATCGCT-1	P210325T3	-0.012357	0.143283
GTACTGGAGTTAGACC-1	P210325T3	-0.000687049	0.198264
GTAGAGGGAGACAAGT-1	P210325T3	-0.0803297	0.0867674
GTAGCCAAACATGGGA-1	P210325T3	-0.0701279	-0.00324314
GTAGCGGCTATACACT-1	P210325T3	-0.0657197	0.0495699
GTAGCTTCCTCTTGTT-1	P210325T3	-0.0131162	0.219787
GTAGTCGCGGGAATCA-1	P210325T3	-0.0215758	-0.0505347
GTATCAAACGTTAGCT-1	P210325T3	0.0667134	0.00988849
GTATCTCAGTCTTGAC-1	P210325T3	-0.0641363	0.0263108
GTATCTTTCATAACCA-1	P210325T3	0.0956734	0.0669361
GTATGAAATTTCACTC-1	P210325T3	0.0404913	0.314053
GTATGTGGGTCTAGTT-1	P210325T3	-0.063528	-0.0731974
GTATTCTGAGAAACGA-1	P210325T3	-0.0747331	0.0846176
GTATTTAATGGCATAA-1	P210325T3	-0.0522998	-0.0518052
GTCAAAGAAGTGGTGT-1	P210325T3	0.104202	-0.0713348
GTCAACCAGGCCTATA-1	P210325T3	-0.0564502	0.0358739
GTCAAGCGGACTCGGG-1	P210325T3	-0.0508919	0.00935891
GTCAGAATAGTCTATG-1	P210325T3	-0.0689934	0.0347791
GTCATGCACCTCCGTT-1	P210325T3	-0.0734792	0.043809
GTCATGCGCGAGGGCT-1	P210325T3	-0.063195	-0.0759576
GTCATTAGAGCGAACG-1	P210325T3	0.0223153	0.0943112
GTCCACGTCGCATTCG-1	P210325T3	-0.044522	-0.0648359
GTCCATTACTGCTACG-1	P210325T3	-0.0361957	0.0238107
GTCCCAACGTAAAGTA-1	P210325T3	-0.0625604	0.00254088
GTCCCGCGACGTTATG-1	P210325T3	0.00485511	0.00196543
GTCCGGACCTGAAATT-1	P210325T3	-0.000349371	0.0247187
GTCCGGCTGAATTGCG-1	P210325T3	-0.0597959	-0.0146044
GTCCTACGAATAGTCT-1	P210325T3	-0.0801895	0.116686
GTCGATAGGTGACTTT-1	P210325T3	-0.0426717	-0.0926969
GTCGCCGTTGTGTGTT-1	P210325T3	-4.21963e-05	0.0516746
GTCGCGTAACCCGTTG-1	P210325T3	0.0776736	-0.0095168
GTCGGATATCTCAGAC-1	P210325T3	-0.0809985	-0.00688481
GTCGGGAAGCAGAAAC-1	P210325T3	-0.0478288	0.120361
GTCGTACCATCTCGGG-1	P210325T3	-0.00540225	-0.0477638
GTCGTTATTCGCTTAT-1	P210325T3	0.0183303	0.0522889
GTCTATCTGAGTTTCT-1	P210325T3	-0.0550138	0.0977121
GTCTATTGCATGCTCG-1	P210325T3	-0.0430439	0.0228589
GTCTATTGGTTCCGGT-1	P210325T3	-0.0601925	0.134828
GTCTGGGCGGTCGAGA-1	P210325T3	-0.0491184	0.0675322
GTCTTGAGGAGCAGTG-1	P210325T3	-0.00304501	9.6561e-05
GTCTTGTAGCTATTCA-1	P210325T3	-0.0550616	0.00109409
GTGAACTCCCATTCGA-1	P210325T3	-0.0902739	0.194088
GTGACCGCACACTACG-1	P210325T3	-0.0751932	0.043644
GTGACGAGGGTGACCC-1	P210325T3	-0.0608278	0.00401629
GTGACTTCAGTAGTGC-1	P210325T3	-0.0159214	0.00509613
GTGAGCGTGCTGCACT-1	P210325T3	-0.0539144	0.0817804
GTGAGGACACTTAAGG-1	P210325T3	-0.00607795	0.030853
GTGAGTGGTACAACGC-1	P210325T3	0.029481	-0.00493318
GTGATCACTAACGCCT-1	P210325T3	0.0735397	0.17854
GTGATCATAGATCTGC-1	P210325T3	0.0301802	0.136024
GTGATTCGCCGCTCAA-1	P210325T3	0.0457437	0.0687933
GTGCAGCGTAGAGTAG-1	P210325T3	-0.0753251	-0.0987989
GTGCCATCACACGGTG-1	P210325T3	-0.0614158	0.00303562
GTGCCCGTTCGGATTC-1	P210325T3	-0.0599535	0.157177
GTGCCGCTTCAAAGGT-1	P210325T3	-0.00549812	0.017474
GTGCGAAATCGAACAC-1	P210325T3	-0.0683768	-0.0093066
GTGCGACAGGGAGTGT-1	P210325T3	0.0180686	-0.0980503
GTGCGTGTATATGAGC-1	P210325T3	0.0447511	0.0754934
GTGCTCAAGTACTGTC-1	P210325T3	-0.0466815	0.0586396
GTGCTTACATCAGCGC-1	P210325T3	0.0116853	0.099755
GTGGACCAACCCGATT-1	P210325T3	-0.0482233	-0.0212851
GTGGACGCATTTGTCC-1	P210325T3	-0.0265104	-0.0242874
GTGGAGCATGTCGGCC-1	P210325T3	-0.0667517	-0.0734911
GTGGAGTCGGCGGTTG-1	P210325T3	-0.0332773	0.0351844
GTGGCAAACAGCGGCA-1	P210325T3	-0.0508094	0.031468
GTGGCGGTCCCAGCGT-1	P210325T3	0.0453886	0.134882
GTGGGAAGACTGAATC-1	P210325T3	-0.0582003	0.0418164
GTGGGCTTAGACACAC-1	P210325T3	-0.0856355	-0.0737294
GTGGTATAGTCTGCCG-1	P210325T3	0.108243	0.0395828
GTGGTGATGGTTTGTG-1	P210325T3	-0.0613234	-0.0971736
GTGGTGGCCAAGTGAA-1	P210325T3	-0.0598522	0.000140829
GTGGTTACTTCTTTCG-1	P210325T3	-0.0434695	0.101791
GTGGTTTCCGCCTTTC-1	P210325T3	-0.132196	0.0607241
GTGTACGAACCGTTCC-1	P210325T3	-0.032065	-0.0655179
GTGTCGTATAGCGTTC-1	P210325T3	0.0505084	0.0106894
GTGTGAATAACTTAGG-1	P210325T3	-0.0189558	-0.0333223
GTGTTACTATGCGTCC-1	P210325T3	0.0118952	-0.0307036
GTTAAAGTAGGACTGG-1	P210325T3	-0.0187788	0.0646721
GTTAACATCACTTAAA-1	P210325T3	-0.0778674	0.0550232
GTTAACTATGTTGTCA-1	P210325T3	-0.091709	-0.0730716
GTTAAGTTAGAGTGGG-1	P210325T3	-0.105767	-0.00200671
GTTACAATTGGTGACG-1	P210325T3	-0.0755517	-0.0167629
GTTACCTACAACTTGC-1	P210325T3	-0.0404409	0.10286
GTTACTTTGGGCCTAG-1	P210325T3	-0.00984064	0.10435
GTTAGCCGTAAATCAA-1	P210325T3	-0.0661353	-0.0399792
GTTATAATACGGTGAA-1	P210325T3	-0.0700881	0.0481059
GTTATATTATCTCCCT-1	P210325T3	-0.0543204	0.014251
GTTCACAGGAGTCTAG-1	P210325T3	-0.0641904	-0.0667119
GTTCATCGTTTGGCTG-1	P210325T3	-0.0657474	0.0644597
GTTCCCGTAAACATAT-1	P210325T3	-0.0794472	-0.0472018
GTTCGCCATAAGTGCC-1	P210325T3	-0.0613302	0.00682695
GTTCGCTGAGACGTCT-1	P210325T3	-0.0665965	-0.00648067
GTTCGGAGCACTCAAC-1	P210325T3	-0.0747087	-0.0497671
GTTCGGATCGGGAACA-1	P210325T3	-0.0554891	0.0152237
GTTCGGGCGTACCATT-1	P210325T3	-0.0661229	0.0474414
GTTCGTCTAAAGAACT-1	P210325T3	-0.0381939	0.0596708
GTTGAACCGGTTCCAT-1	P210325T3	-0.0110474	0.00388565
GTTGAGTCCCGCCGGT-1	P210325T3	-0.0562105	-0.0146726
GTTGCAGTCGACAACA-1	P210325T3	-0.0467319	0.0163509
GTTGCGCTAACATTAC-1	P210325T3	-0.0692173	-0.127167
GTTGCGGACGGTCAGG-1	P210325T3	-0.0258205	-0.0856779
GTTGGATTGAGAACAC-1	P210325T3	-0.0110309	0.189889
GTTGGATTTGCGTTGG-1	P210325T3	-0.0565468	-0.0427691
GTTGGTCATGCTATCC-1	P210325T3	-0.0789825	-0.0258933
GTTGTTGCAAGATGGC-1	P210325T3	-0.0676883	-0.0542251
GTTTACGTTCCATCTG-1	P210325T3	-0.0431277	-0.0189833
GTTTCAAACGAGTTGT-1	P210325T3	-0.0295667	0.0241318
GTTTCATATCGTCGCT-1	P210325T3	-0.010601	0.130666
GTTTCTGCAGTCTCCC-1	P210325T3	-0.0516558	-0.0115254
GTTTGACCAAATCCTA-1	P210325T3	-0.136153	-0.041384
GTTTGGCCCAAGTTAT-1	P210325T3	0.0948222	0.070765
GTTTGGGCTTGTGAGC-1	P210325T3	-0.0570798	0.0401636
GTTTGGGTTTCGCCCG-1	P210325T3	0.0191959	-0.0312159
GTTTGGTAGGGTCAAC-1	P210325T3	0.0143659	-0.0623905
TAAACCCAGGAGGGCA-1	P210325T3	-0.071725	0.00618966
TAAAGACAACCCTTTA-1	P210325T3	-0.0700049	0.0127949
TAACATACAATGTGGG-1	P210325T3	-0.0303867	0.0445353
TAACATACACGCGATC-1	P210325T3	0.0554529	0.233647
TAACCTACCGTCCGAG-1	P210325T3	-0.077096	0.129802
TAACCTAGGGAGTCCA-1	P210325T3	0.0403294	-0.020678
TAACTCATCCGCGCGG-1	P210325T3	0.0346456	0.170809
TAAGCAGGCGACACGC-1	P210325T3	-0.109252	0.0669602
TAAGGCATAACATCAA-1	P210325T3	-0.0620027	0.0495679
TAAGGCTGAATCCCTC-1	P210325T3	0.0252332	0.179082
TAAGGGCCTGTCCGAT-1	P210325T3	-0.0815617	-0.0673642
TAAGGGCTGGGAGAGG-1	P210325T3	-0.053563	0.0726188
TAAGTAACATCTTGAC-1	P210325T3	0.0275201	0.0119787
TAAGTCGCCGAGTATC-1	P210325T3	-0.0130231	0.0774533
TAAGTTGCGACGTAGG-1	P210325T3	-0.0166658	0.0256592
TAATAGAACAGAGTTA-1	P210325T3	-0.0625716	0.231467
TAATCAACCAAATGGG-1	P210325T3	-0.105556	-0.108866
TAATTACGTCAGTAGA-1	P210325T3	-0.0550681	0.150931
TAATTAGGACATCCGT-1	P210325T3	-0.115074	0.11389
TAATTCCAATGCTTCA-1	P210325T3	-0.0935961	-0.120057
TACAACGCACAACTCA-1	P210325T3	-0.075503	-0.0269149
TACAAGTCTCGTGCAT-1	P210325T3	0.0365328	0.0435782
TACAGAAACGGTGGGC-1	P210325T3	-0.055948	-0.0183183
TACATAGGCATACACC-1	P210325T3	-0.0941781	-0.0287487
TACATCCCTATCCCTG-1	P210325T3	0.0375478	0.0455562
TACATGCCGGAATTGT-1	P210325T3	-0.0482788	-0.0930313
TACATTTCTAACGTGC-1	P210325T3	0.0464077	0.0486715
TACCAAATAGCCCAGA-1	P210325T3	-0.0644105	0.0206163
TACCAATAAAGTACCA-1	P210325T3	0.110582	-0.0405352
TACCAGAAGTAGGTTC-1	P210325T3	-0.0354763	0.122101
TACCATGTATTGATTT-1	P210325T3	-0.0905383	-0.116355
TACCGCGGACTTGCAG-1	P210325T3	-0.116884	0.0137479
TACCGGCTCACTGCCC-1	P210325T3	-0.0328358	0.056982
TACCGGTCGTTTCCAT-1	P210325T3	-0.00903727	-0.041663
TACCGTAGGTTAACTA-1	P210325T3	-0.091883	-0.0794001
TACCGTGCCTCGGACC-1	P210325T3	0.030502	0.00361713
TACCTACTCCCAGTAT-1	P210325T3	0.0307527	0.00929115
TACCTCAGTTGTCTGT-1	P210325T3	0.0339049	0.0316849
TACCTTAAGATTTCCC-1	P210325T3	-0.0306429	-0.0378301
TACGAACACGACTTCA-1	P210325T3	-0.0747463	-0.107299
TACGACGCTTGCTGCG-1	P210325T3	-0.0598205	-0.026142
TACGACTGCCTCTTAG-1	P210325T3	-0.124813	-0.0370438
TACGAGAACTTCACGT-1	P210325T3	0.0297327	0.0297586
TACGATGTTGATCATC-1	P210325T3	-0.0647241	0.0626777
TACGCAGTTCTTTCCT-1	P210325T3	0.192833	-3.97353e-05
TACGCCATATTCTAAT-1	P210325T3	0.0133013	0.107752
TACGCCGAGGGTACCC-1	P210325T3	0.0962318	0.256931
TACGCCGCCTCAGAAG-1	P210325T3	-0.0533693	-0.187423
TACGCCTCCATTCCGA-1	P210325T3	-0.0830718	0.0289679
TACGCTATAGAAACCT-1	P210325T3	0.00479774	0.105342
TACGCTCGGTATTGGA-1	P210325T3	0.0134993	0.0687935
TACGGCATGGACGCTA-1	P210325T3	-0.0274531	-0.0533335
TACGTAAAGCGGAGTG-1	P210325T3	-0.0567027	0.04044
TACGTGCAAGGTTCCT-1	P210325T3	0.0158037	-0.0122504
TACGTTTACCGGCAAT-1	P210325T3	-0.0211018	-0.00551808
TACTATGGTTCCTCAG-1	P210325T3	-0.00873716	0.107778
TACTCGGCACGCCGGG-1	P210325T3	0.0111967	-0.020693
TACTCTTACTTTACTG-1	P210325T3	0.0229557	0.00235016
TACTCTTTCGTCTTCA-1	P210325T3	0.00158163	0.0869437
TACTGAACAGATTTAG-1	P210325T3	-0.0382079	0.101337
TACTGGACAGCTCGGC-1	P210325T3	-0.0557608	0.0197205
TACTGTTTCTCTGGTA-1	P210325T3	-0.0541732	-0.0462901
TACTTAAACATGTACA-1	P210325T3	-0.0181464	0.0443821
TACTTGTTAGTAGTCC-1	P210325T3	0.00471928	0.0265887
TACTTTACTGAGCCGG-1	P210325T3	-0.0384906	0.0220522
TACTTTCCGCACGCCA-1	P210325T3	-0.00223801	-0.0260021
TAGAAAGGTGGCGCTA-1	P210325T3	-0.0445905	0.0418439
TAGAATAGCCGATGAA-1	P210325T3	-0.0442841	0.093322
TAGACGCCCGTACCGG-1	P210325T3	-0.0235636	0.0853229
TAGACTACCTAGCGTT-1	P210325T3	-0.0238658	0.178902
TAGAGATCATGCAACT-1	P210325T3	-0.0827705	-0.0107429
TAGAGGTTCTACTTGT-1	P210325T3	0.0496399	0.0587562
TAGAGTCTAAGCGAAC-1	P210325T3	0.0239881	0.0724047
TAGATATGGACTGGAA-1	P210325T3	-0.00129954	0.100269
TAGATGGTTCCTTACT-1	P210325T3	0.0115451	-0.124815
TAGATTCCTGGTTATT-1	P210325T3	-0.0521124	0.0157738
TAGCCATTTCAAAGTC-1	P210325T3	0.0297554	0.0167731
TAGCCGGCGGTCAGCG-1	P210325T3	-0.0461662	0.0977508
TAGCGTCCCTCGATTG-1	P210325T3	0.0624482	0.00851846
TAGCGTCCGGTGTGGT-1	P210325T3	-0.0498895	-0.0148773
TAGCGTTGGGTCTTAC-1	P210325T3	-0.0665857	0.0931684
TAGCTAAGTCCGGGAG-1	P210325T3	-0.000829018	-0.0189633
TAGCTAGAAGGCATGA-1	P210325T3	-0.0505717	0.0875881
TAGCTAGTGATGATGG-1	P210325T3	-0.0742581	0.0368388
TAGCTCGCCTGATAAC-1	P210325T3	-0.0180868	0.0633919
TAGGCCTATATAGTCT-1	P210325T3	-0.0729737	0.0175646
TAGGGAGCTTGGGATG-1	P210325T3	0.0606239	0.208461
TAGGTCGCCGGAACTG-1	P210325T3	0.0186967	0.0846718
TAGGTGAGCCCTACTC-1	P210325T3	0.101975	0.0778953
TAGGTGCTCGCCTAGC-1	P210325T3	-0.0503973	0.0141041
TAGGTTCGAGTTCGTC-1	P210325T3	0.044639	0.11968
TAGTCCGCAGAGAATG-1	P210325T3	-0.0733978	-0.0219317
TAGTCGATCACGGGTT-1	P210325T3	-0.00499469	0.168795
TAGTCTAACAACGAGA-1	P210325T3	-0.0183619	0.16352
TAGTCTTTCCGAATTG-1	P210325T3	-0.074302	-0.0181872
TAGTGCCCTCCAGAGT-1	P210325T3	-0.0271327	-0.016008
TATACACAGACGCCTT-1	P210325T3	-0.100279	0.0480009
TATACCGAGTGCCACA-1	P210325T3	-0.0136629	0.0469183
TATAGATGGTCGCAGT-1	P210325T3	0.0248524	0.0312405
TATAGGGTACTCATGA-1	P210325T3	-0.0174408	-0.00841845
TATATCCCTGGGAGGA-1	P210325T3	-0.0606096	0.0579722
TATCCAATTGGTTATC-1	P210325T3	-0.0556235	0.0487072
TATCCGCACCGTCGGG-1	P210325T3	-0.0662752	-0.0104541
TATCTACAGAGGTAAT-1	P210325T3	-0.0491525	0.00217645
TATCTACCACAGCGGG-1	P210325T3	-0.0793696	0.0705951
TATGATCTTCTCTTTA-1	P210325T3	-0.0271262	0.111742
TATGGATGTGCTACGC-1	P210325T3	-0.063777	0.0584279
TATGGCCCGGCCTCGC-1	P210325T3	-0.0735827	-0.0167719
TATGGGACCGAGCAGG-1	P210325T3	-0.0542493	0.0719386
TATGGGTACGTATCGT-1	P210325T3	-0.0698599	0.105603
TATGGTCTGAGTAACA-1	P210325T3	0.0156229	0.126695
TATGGTTAGTGGGAGA-1	P210325T3	-0.0550714	0.197695
TATGTCTCATTGTGCC-1	P210325T3	0.00542047	0.131489
TATTAACCTGACCGCG-1	P210325T3	-0.0116562	0.0136132
TATTACCATCCTGCTT-1	P210325T3	0.00928663	0.192503
TATTCAATTCTAATCC-1	P210325T3	-0.00120327	0.0122681
TATTCCACTCAGCTCG-1	P210325T3	0.0095628	0.137935
TATTCCGAGCTGTTAT-1	P210325T3	0.257791	0.430268
TATTCCTCCGCCCACT-1	P210325T3	0.0744944	0.0975554
TATTCGTGCCAGAATA-1	P210325T3	0.0741116	0.0253589
TATTGACATTTCTGCC-1	P210325T3	-0.057653	0.00821307
TATTTGATTTGCACAG-1	P210325T3	0.0102507	0.0796602
TCAAACTTAGATTGTT-1	P210325T3	-0.0594087	-0.0873579
TCAACAAAGATAATTC-1	P210325T3	-0.0830142	-0.0741671
TCAACATAGCGCCCTA-1	P210325T3	-0.0562172	-0.0544871
TCAACATCGACCGAGA-1	P210325T3	-0.0354311	0.157118
TCAACGAGGAGACAAA-1	P210325T3	0.0952646	0.0944729
TCAACGCAGGAAATAA-1	P210325T3	-0.0614652	-0.0390118
TCAACGCGACCGGCAG-1	P210325T3	0.029074	0.0378254
TCAACTGCAGAGTCAG-1	P210325T3	-0.118632	-0.0230774
TCAAGAAATACTAGCT-1	P210325T3	0.0647303	0.0824146
TCAAGCGCGGACGGTA-1	P210325T3	-0.0546707	0.0721724
TCAAGGTTACTACACC-1	P210325T3	-0.0224303	0.24922
TCACAAACCGAGGTAC-1	P210325T3	-0.1022	0.0440301
TCACAGCAAACTCGAA-1	P210325T3	-0.0736512	0.0977734
TCACAGGAGAATAAGA-1	P210325T3	-0.0758193	0.245987
TCACAGGGAATCGCAA-1	P210325T3	0.0139618	0.148827
TCACAGGTTATTGGGC-1	P210325T3	-0.072056	-0.00674006
TCACCCTCTTAAGATT-1	P210325T3	-0.103505	0.00668289
TCACCGCTCGGCACTC-1	P210325T3	-0.104892	0.0807849
TCACGATGTCCGTGGA-1	P210325T3	-0.0558616	0.0600322
TCACGCATTGTAGATC-1	P210325T3	-0.0262285	-0.0490823
TCACGTGCCCGATTCA-1	P210325T3	-0.0245278	0.048143
TCAGAACCTCCACAGG-1	P210325T3	-0.0680833	0.110237
TCAGACGCTATAGAAG-1	P210325T3	-0.0761126	0.0631976
TCAGAGTGTGAGCATG-1	P210325T3	-0.0555124	-0.00613417
TCAGCAAATGCATCTC-1	P210325T3	0.0084058	0.161578
TCAGCCAATCCGTAAA-1	P210325T3	-0.0795823	0.101275
TCAGGTTCTTTGAGAA-1	P210325T3	-0.114497	-0.0198194
TCAGTAGGGACTATAA-1	P210325T3	-0.0507507	0.0877793
TCATAAGTCCAAGAAG-1	P210325T3	-0.069872	-0.0115991
TCATCGATGGTCCCAA-1	P210325T3	0.0263385	0.088914
TCATTTAAGTCTCCGA-1	P210325T3	-0.0325035	0.0919729
TCATTTAGAAGTGTGA-1	P210325T3	-0.0576854	0.0754738
TCCAACTTTAAATTCT-1	P210325T3	0.131593	0.102926
TCCACAATGGTTTACG-1	P210325T3	-0.113991	0.0267867
TCCACTTTATCTAGGT-1	P210325T3	0.0163809	0.180504
TCCAGAGCACCGGTTC-1	P210325T3	-0.0588492	0.13627
TCCAGCGCTATAAGCG-1	P210325T3	-0.064355	-0.00741246
TCCAGGCGAGTACGGT-1	P210325T3	-0.0743958	-0.00828012
TCCAGGGTATATACGA-1	P210325T3	-0.0481447	-0.026016
TCCCAAAGCCCTAAAT-1	P210325T3	-0.0574402	-0.0457993
TCCCACTCTCTTCCGG-1	P210325T3	0.0560362	0.124699
TCCCAGCACACGACAT-1	P210325T3	-0.00557055	-0.0943319
TCCCAGCTTTAGTCTG-1	P210325T3	-0.0307722	0.158337
TCCCAGGCTTAGCTAA-1	P210325T3	0.081978	0.0534781
TCCCGCCTATGTGCGT-1	P210325T3	-0.0316355	-0.0188919
TCCCGGGTGTGCTGCT-1	P210325T3	0.00837069	-0.0292336
TCCCGTGTGCAATTTG-1	P210325T3	-0.0585006	0.0438366
TCCCTCTTCTCAAGGG-1	P210325T3	-0.155704	-0.140202
TCCCTGGCTCGCTGGA-1	P210325T3	-0.0715478	0.0383558
TCCGAACGTTGCCGCT-1	P210325T3	0.107435	-0.0419662
TCCGAACTTGGCTTAC-1	P210325T3	-0.0393351	0.0765434
TCCGAATGGTCCTGAG-1	P210325T3	-0.0532031	-0.000267638
TCCGATTACATTGCCG-1	P210325T3	-0.0711949	-0.0363872
TCCGCCTGTCTACAAG-1	P210325T3	-0.0905417	-0.065985
TCCGCGGCAGCATCTG-1	P210325T3	0.0294325	0.125234
TCCGCGGCCCAATGAA-1	P210325T3	-0.0973932	0.13452
TCCGCTGTCATCCCGG-1	P210325T3	0.013771	0.0517329
TCCGCTTATCCCATTA-1	P210325T3	0.00131043	0.0835797
TCCGGCTGTCGGGTCG-1	P210325T3	-0.0517141	-0.0327498
TCCGGTTCGTCCGGTC-1	P210325T3	-0.0279601	0.144824
TCCGTTAAGCTAATAT-1	P210325T3	0.0108624	0.148504
TCCGTTTAGCCTTGAA-1	P210325T3	-0.0115147	0.163164
TCCTAAATTGGGAAGC-1	P210325T3	-0.0480583	-0.0280231
TCCTACATCCACGGCC-1	P210325T3	0.0904899	0.116784
TCCTAGCAAAGAAGCT-1	P210325T3	-0.0637428	-0.0347655
TCCTATCATAGGTAAC-1	P210325T3	-0.0544628	-0.0818254
TCCTCCTAAGACATTC-1	P210325T3	-0.0662617	-0.0407029
TCCTCGGGCTGGGCTT-1	P210325T3	-0.0262156	0.0775933
TCCTGCGTTGATACTC-1	P210325T3	-0.0124403	-0.0208185
TCCTTACGACGGTCCG-1	P210325T3	-0.0192438	0.0749881
TCCTTTAAATCCGCTT-1	P210325T3	-0.00574386	0.00564225
TCCTTTCTTACGCTTA-1	P210325T3	-0.0370084	-0.0658735
TCGAAATTTAGGACCA-1	P210325T3	-0.0597952	-0.0842705
TCGAAGAACCGAGCAC-1	P210325T3	0.0256804	0.0110946
TCGAGACCAACACCGT-1	P210325T3	0.0113558	0.0118268
TCGAGCCAGGCAGGCC-1	P210325T3	0.0414104	0.187376
TCGAGGGCAACAGACG-1	P210325T3	0.00999068	0.0197548
TCGCAAAGATGCATTT-1	P210325T3	-0.0988506	0.00890719
TCGCACCAGGAGGCAG-1	P210325T3	-0.076867	0.00817891
TCGCATAAAGGGCGCA-1	P210325T3	-0.0463669	-0.0405907
TCGCCGAAGTTGCGTC-1	P210325T3	-0.0122918	0.0778422
TCGCGTAGCAGTGTCC-1	P210325T3	-0.0506531	0.0275099
TCGCGTCCAGAAGGTC-1	P210325T3	0.0485548	0.0431055
TCGCTCGATATATTCC-1	P210325T3	-0.0189068	0.0198808
TCGGAATGCGCTCTGA-1	P210325T3	-0.0648927	0.045944
TCGGACGCCCAGCCCA-1	P210325T3	-0.0255441	0.123206
TCGGAGAGTATCGGGA-1	P210325T3	-0.0524397	0.00582755
TCGGAGTACATGAGTA-1	P210325T3	0.0945857	0.0764187
TCGGCGAACCCAAACC-1	P210325T3	-0.000952267	0.109036
TCGGCTTGTATCGACG-1	P210325T3	-0.0806002	0.0382221
TCGGGAACGTGCCTAG-1	P210325T3	-0.0523734	0.0210462
TCGGGATTCAAACATA-1	P210325T3	0.00424471	-0.026464
TCGGGCCGTCGTGGTA-1	P210325T3	0.00204209	0.16352
TCGGTCCCGACAATAG-1	P210325T3	-0.0224053	0.00726834
TCGTATTACCCATTGC-1	P210325T3	0.00398145	-0.00507598
TCGTCAAGTACGCGCA-1	P210325T3	0.0249183	0.0178754
TCGTCTTAGGCGTTAA-1	P210325T3	0.0312144	-0.00226401
TCGTGTACTATGGATG-1	P210325T3	-0.0447194	0.0256937
TCGTGTATTGGTCACG-1	P210325T3	0.0306971	-0.0106349
TCGTGTCACGCTGACA-1	P210325T3	0.0348269	0.0894371
TCGTGTTCGACCACAA-1	P210325T3	-0.0282568	0.098381
TCGTTAGGAGTCCCTA-1	P210325T3	-0.0268738	0.130831
TCGTTGCTATCCGGTC-1	P210325T3	-0.070256	0.0934008
TCTAATACTGCCTCAG-1	P210325T3	-0.052899	-0.0400955
TCTACCCAATAGAGAG-1	P210325T3	-0.0816477	0.110657
TCTAGCAATCTCCGCC-1	P210325T3	0.0908429	0.125319
TCTAGCATGCCCAGAA-1	P210325T3	0.00987221	0.0666466
TCTAGGTGGCGACGCT-1	P210325T3	-0.0126618	0.0276234
TCTAGTGATATCGTGG-1	P210325T3	0.0447113	0.091505
TCTAGTTATCAGAAGA-1	P210325T3	-0.0708691	0.0336707
TCTATAGGTGGGTAAT-1	P210325T3	-0.0601191	-0.00750361
TCTATGCTATAACGAC-1	P210325T3	-0.105173	0.017322
TCTATTACTAGAGGAT-1	P210325T3	-0.0296544	-0.0140463
TCTCATGAGATAGGGT-1	P210325T3	0.00402344	0.0298792
TCTCCACAAGTTGAAT-1	P210325T3	-0.0942104	0.0483723
TCTCCCTGGGCAGCGT-1	P210325T3	-0.0636803	-0.0677523
TCTCGACGTATCGCCG-1	P210325T3	-0.0647378	0.0589775
TCTCGAGGAGGTTCGC-1	P210325T3	-0.0675646	-0.0315391
TCTCTCGCCGCACATA-1	P210325T3	-0.0404694	-0.0633671
TCTGAACTCGTACCCG-1	P210325T3	0.111718	0.263206
TCTGAAGCACGTGGTC-1	P210325T3	-0.0308395	0.169677
TCTGAATTCCGTACAA-1	P210325T3	-0.0438808	0.0856132
TCTGAGCAATTGACTG-1	P210325T3	0.0110362	0.0970503
TCTGATCGGGTGCTAG-1	P210325T3	-0.00405053	-0.0102814
TCTGATGTATTCTGTC-1	P210325T3	0.0965521	0.181767
TCTGATTGGAAATGGA-1	P210325T3	-0.0620335	-0.0723483
TCTGCATACCTTGCTT-1	P210325T3	-0.0595773	-0.0136431
TCTGCCAGAAACTGCA-1	P210325T3	-0.0519981	0.0202082
TCTGCTTAGAACAAGC-1	P210325T3	0.107387	0.0313373
TCTGGAGCGTAAGAGT-1	P210325T3	-0.0252947	0.00992499
TCTGGCCGTTCAAGTT-1	P210325T3	-0.0638541	-0.0269131
TCTGGGAACCTTTGAA-1	P210325T3	-0.0487631	0.0319403
TCTGGGTAGCGCTCAT-1	P210325T3	-0.063289	0.0175241
TCTGTGCCATCATAGT-1	P210325T3	-0.0352773	0.118219
TCTGTTACCCAGCATA-1	P210325T3	0.0046476	0.0763729
TCTTACTTATGCCTCT-1	P210325T3	0.0933138	0.364358
TCTTAGAGCTCCAATT-1	P210325T3	0.0785203	0.22389
TCTTAGAGTGAACTCT-1	P210325T3	-0.0260523	0.147105
TCTTCCCATGGGCACA-1	P210325T3	-0.02418	0.027395
TCTTCGAATAGACGTT-1	P210325T3	-0.0212473	0.0787424
TCTTCGATACCAATAA-1	P210325T3	-0.0109578	-0.0537864
TCTTCGCGGTGAGAGG-1	P210325T3	-0.0581544	0.0475774
TCTTCTATAACCCGCC-1	P210325T3	0.0758369	0.10145
TCTTGATGCGTAGCGA-1	P210325T3	-0.0565539	0.028372
TCTTTAAGACTATGAA-1	P210325T3	-0.0446489	0.135134
TCTTTAGAGTCTAACA-1	P210325T3	-0.00177424	0.0838853
TCTTTAGCAGGCGAAC-1	P210325T3	-0.0116347	0.0339896
TCTTTCCTTCGAGATA-1	P210325T3	-0.0675139	-0.0391202
TGAAAGGACCTGACTC-1	P210325T3	-0.0416957	0.110455
TGAATGTCAGCCGGCC-1	P210325T3	-0.00111334	0.0743064
TGACAACGCATGTCGC-1	P210325T3	-0.105006	-0.0350086
TGACATCGAGCGGACC-1	P210325T3	0.022534	0.106686
TGACCCACGTTAGACA-1	P210325T3	-0.0263005	0.00154068
TGACGAATATTTCCCT-1	P210325T3	-0.0978994	0.0475945
TGACGATGCACTAGAA-1	P210325T3	0.0185805	0.0392873
TGACTATAATCCTTTC-1	P210325T3	-0.120514	0.0268672
TGAGAGATTTACCACG-1	P210325T3	0.0237083	0.0376644
TGAGCCATACAGTCTC-1	P210325T3	-0.0296712	-0.00243987
TGAGCGGAAAGTGTTC-1	P210325T3	-0.0781466	0.0437935
TGAGCTCAACTGTATA-1	P210325T3	-0.101678	-0.155511
TGAGGAGTGCCAGCTT-1	P210325T3	-0.0719218	0.0238447
TGAGTAAATTAGCGTA-1	P210325T3	-0.0737517	-0.0411807
TGAGTGCCTCTTAAAT-1	P210325T3	-0.0474388	0.00521783
TGAGTGGTCCGTGACG-1	P210325T3	0.0110121	0.07386
TGAGTTAAAGACATTC-1	P210325T3	-0.0425125	0.108883
TGATACATTTAGCCGT-1	P210325T3	-0.0957271	0.113173
TGATCAGGGAACTGCT-1	P210325T3	-0.00491574	0.0320924
TGATCGGTTTGACCCT-1	P210325T3	0.022534	-0.0163924
TGATCTCCGGCGCCAG-1	P210325T3	-0.0687633	0.00253404
TGATGGCTGTTTCTGA-1	P210325T3	-0.0610273	0.0036531
TGATGTCAATTAAGTG-1	P210325T3	-0.060077	-0.00428692
TGATTCGTCTATCACT-1	P210325T3	-0.0453929	-0.131995
TGATTCTGTCGCCGGT-1	P210325T3	-0.0182571	0.0983822
TGATTTATTAGCTGTG-1	P210325T3	0.0024122	0.235262
TGCAACCCATCTGCGG-1	P210325T3	-0.00763001	0.12296
TGCAAGAATGACGTAA-1	P210325T3	-0.0764081	0.0175466
TGCAATCTAACACGGT-1	P210325T3	-0.0721638	0.0559725
TGCAGAACTATATCGT-1	P210325T3	0.0783122	-0.0122552
TGCAGAGTACCGAGCA-1	P210325T3	0.0412963	0.0356204
TGCAGATCGTCCTAGG-1	P210325T3	-0.0283287	-0.00246933
TGCAGCTACGTACTTC-1	P210325T3	-0.0700998	0.0324263
TGCAGTTTCCTCCCAT-1	P210325T3	-0.0559246	0.0737842
TGCATATGTCTGTCAC-1	P210325T3	0.015456	0.0226321
TGCATGTGGTAATCTA-1	P210325T3	-0.0106912	0.0891614
TGCCAAAGTCAGACTT-1	P210325T3	-0.0834078	0.000266917
TGCCAATGGGTACTCT-1	P210325T3	5.01981e-05	0.113151
TGCCAGTACGTGGAGA-1	P210325T3	-0.0333109	0.0355942
TGCCCGTACCGTTAAA-1	P210325T3	-0.093469	0.00349199
TGCCGAAAGCGTATTC-1	P210325T3	-0.0973518	0.00603782
TGCCGTGGATCGTCCT-1	P210325T3	-0.0544026	0.0107934
TGCCTAAATTTAATAG-1	P210325T3	-0.0294814	-0.0221085
TGCCTAATTGAAGATT-1	P210325T3	-0.0782564	-0.0198953
TGCCTTGGCCAGGCAA-1	P210325T3	-0.0131221	0.0771029
TGCGAATATGGGATTT-1	P210325T3	-0.0536286	0.0165614
TGCGACACCCTAGTGC-1	P210325T3	-0.0344981	0.0279366
TGCGAGAATATTACCC-1	P210325T3	-0.0363095	0.0292818
TGCGCAAAGCATTTGG-1	P210325T3	-0.0493692	-0.0313266
TGCGCCGTTAATAACG-1	P210325T3	-0.124448	-0.0586296
TGCGCGATTAACGGAG-1	P210325T3	0.0832217	0.110414
TGCGTAAGAACCTGAT-1	P210325T3	-0.000872933	0.071558
TGCGTCATGACTGAGC-1	P210325T3	0.0159013	0.0699641
TGCGTTTGTTGACACT-1	P210325T3	-0.103619	-0.0212876
TGCTAAGTGTCTATTT-1	P210325T3	0.0393544	0.150642
TGCTCCACAGTTCTTA-1	P210325T3	0.10371	0.199836
TGCTCGGCGAAACCCA-1	P210325T3	-0.0674884	0.0451966
TGCTGTTGAAGAACTC-1	P210325T3	-0.058522	-0.0353744
TGGAAGAAGGGAACGT-1	P210325T3	-0.0727319	-0.0100599
TGGACTGTTCGCTCAA-1	P210325T3	0.104112	0.0471654
TGGAGTGATGCGATGA-1	P210325T3	0.00745116	-0.0387316
TGGCAAACTAAATTAC-1	P210325T3	-0.104394	0.0616987
TGGCAATGGGACGGCG-1	P210325T3	0.117699	0.0878608
TGGCAGATTACGATCA-1	P210325T3	0.026337	-0.0190197
TGGCAGCAGTAATAGT-1	P210325T3	-0.0679656	0.0229505
TGGCCGTATATTGACC-1	P210325T3	-0.0589483	-0.0610807
TGGCGACTGCTCCAAA-1	P210325T3	-0.0453676	0.214553
TGGCGATCAAGTTATG-1	P210325T3	-0.0797074	0.055186
TGGCTACACTCTACCT-1	P210325T3	-0.0452739	-0.0773489
TGGCTATGTGACATAC-1	P210325T3	-0.045226	0.00856611
TGGGCAATAGTTGGGT-1	P210325T3	-0.0666367	-0.0204728
TGGGCAGGCCACCGCA-1	P210325T3	0.0640141	-0.0644468
TGGGCCCATACTAATT-1	P210325T3	0.0547351	0.230829
TGGTAGAATATATGGG-1	P210325T3	-0.0718551	0.0987057
TGGTCCCACGCTACGG-1	P210325T3	0.190118	0.0447074
TGGTCTGTTGGGCGTA-1	P210325T3	-0.0451214	0.0553218
TGGTTCAACGGGTAAT-1	P210325T3	-0.0801207	0.0725037
TGTACCTACACGAGGG-1	P210325T3	0.0726618	-0.0194912
TGTACGAACAAATCCG-1	P210325T3	-0.0936566	0.032871
TGTAGCCATCCCATTC-1	P210325T3	-0.00105643	-0.044585
TGTAGGAGAAATTTCC-1	P210325T3	0.0328039	0.0467568
TGTAGTGATCTATAAT-1	P210325T3	-0.0677507	0.101933
TGTATAACAGATCCTG-1	P210325T3	-0.0636087	0.0107316
TGTATGGCGCAGACAG-1	P210325T3	-0.0622038	0.0280447
TGTCCTAAGTCACCGC-1	P210325T3	0.0161103	0.0587231
TGTGAGACTAGCCCAA-1	P210325T3	-0.0435282	0.0191611
TGTGCCGGTGCCGGAA-1	P210325T3	0.047677	0.0055267
TGTGCTTTACGTAAGA-1	P210325T3	-0.0598855	-0.00954501
TGTGGACTATCTACGT-1	P210325T3	-0.00732411	0.0359461
TGTGGCAAAGCGTATG-1	P210325T3	-0.05304	0.0534321
TGTGGCTCCCACCAAC-1	P210325T3	-0.102878	-0.033472
TGTGGTAGGGTGCCTT-1	P210325T3	0.0189796	0.0379114
TGTGTAGTAGCACGTG-1	P210325T3	-0.0563229	-0.00805736
TGTGTTCGTATCCAAG-1	P210325T3	-0.0510553	0.0132902
TGTTATTGTATGTGGC-1	P210325T3	-0.0544668	0.169092
TGTTCCGCTTCCATGA-1	P210325T3	0.00432528	-0.0439863
TGTTCGTATTGCGGTG-1	P210325T3	0.11931	0.144167
TGTTCTTCCATTGACT-1	P210325T3	0.0350566	0.0226558
TGTTGCCGTCGTCCCA-1	P210325T3	-0.0421146	-0.0617757
TGTTTGAGATCGTCAG-1	P210325T3	-0.0383667	0.0300869
TTAAACTCGAATTCAT-1	P210325T3	0.017276	0.13796
TTAACTTCAGGTAGGA-1	P210325T3	0.0202696	0.177257
TTAAGATAGGATTGAC-1	P210325T3	0.0188973	0.137059
TTAAGCGCCTGACCCA-1	P210325T3	-0.119649	-0.0367557
TTAATGTAGACCAGGT-1	P210325T3	0.0351879	-0.047026
TTACACGATCTGCGAC-1	P210325T3	0.0100917	0.0436433
TTACATGCCACAACTA-1	P210325T3	0.0835258	0.248174
TTACCATTGATTACCC-1	P210325T3	0.083835	0.264551
TTACGGATGGTTCGAG-1	P210325T3	-0.0639034	0.192605
TTACGTATCTATGACA-1	P210325T3	-0.0911766	-0.194128
TTACTAAAGGACTTTA-1	P210325T3	0.0768022	0.0575471
TTACTCCGGCCGGGAA-1	P210325T3	0.0431705	0.200759
TTACTCTGGTACGTAC-1	P210325T3	-0.0849282	0.0313521
TTACTGGGATATTTCA-1	P210325T3	-0.0175262	-0.0325216
TTAGAAGAACATGACT-1	P210325T3	0.0215094	0.0749894
TTAGACGAGTCACCTC-1	P210325T3	-0.0210776	-0.0680738
TTAGAGTTTAGAAGGA-1	P210325T3	-0.119554	-0.0359651
TTAGCTGATTTGCCGT-1	P210325T3	-0.0217804	0.106094
TTAGGATGGGAGGGTA-1	P210325T3	-0.0640826	0.0200278
TTAGTAAACCTGCTCT-1	P210325T3	-0.0799324	0.0355102
TTAGTAGGGCGGCGGG-1	P210325T3	-0.0478884	0.0335356
TTAGTTATTCGTGGCA-1	P210325T3	0.00763768	0.252779
TTATATACGCTGTCAC-1	P210325T3	0.0671259	0.101573
TTATCCGGGATCTATA-1	P210325T3	-0.0411058	0.0675638
TTATCCTCAAGGAATA-1	P210325T3	-0.0671938	0.0966558
TTATGAATGAAAGGGA-1	P210325T3	-0.0240739	-0.00131674
TTATGACAAACTGGAT-1	P210325T3	-0.0565717	0.00504424
TTATGATCTTAACGAA-1	P210325T3	0.0638501	0.010334
TTATTAGAGCGTGTTC-1	P210325T3	-0.0698043	0.0235263
TTATTATCTGGAAGGC-1	P210325T3	0.0351444	-0.0833645
TTCAAAGTCTCTAGCC-1	P210325T3	0.0530936	0.113116
TTCAATACTCTGAATC-1	P210325T3	-0.0925439	0.0625526
TTCACGAAAGGATCAC-1	P210325T3	-0.0777061	-0.000320454
TTCACTCGAGCACCTA-1	P210325T3	-0.0634851	0.0689117
TTCAGCCCTGGTCCAC-1	P210325T3	-0.0265395	0.0364728
TTCAGCTGGCGTGCCC-1	P210325T3	0.0317109	-0.0103524
TTCAGGCGTCAAAGCC-1	P210325T3	-0.0730067	-0.0310506
TTCCAATCTGGCTATC-1	P210325T3	-0.0211905	0.000568275
TTCCACACAGATTTGA-1	P210325T3	0.0750352	0.0573357
TTCCAGACGAGATTTA-1	P210325T3	0.0516463	0.0452001
TTCCATCGACAGCGTG-1	P210325T3	-0.060068	0.00214298
TTCCGCGTGAGGCGAT-1	P210325T3	0.0252337	0.0700413
TTCCGGCCTTGAGGCT-1	P210325T3	-0.0536903	0.209398
TTCCGGTATCTGTGTC-1	P210325T3	0.0204364	0.141719
TTCCGGTTACCCACTT-1	P210325T3	-0.0568301	0.0327138
TTCCTCGGACTAACCA-1	P210325T3	-0.0213613	0.0312021
TTCGACAGAGCCCGTG-1	P210325T3	0.0234485	0.0809124
TTCGCGCGCCATACGA-1	P210325T3	0.0063765	-0.0824572
TTCGCTAGGAAGTTGT-1	P210325T3	-0.0620091	0.0114538
TTCGGGACTAATCGCG-1	P210325T3	-0.0635671	0.0158318
TTCGGGCGCTAGTCTT-1	P210325T3	-0.0112695	0.174795
TTCGGGTTGCCACGGG-1	P210325T3	-0.0773574	0.019157
TTCGGTGGAGACGCCC-1	P210325T3	-0.0306313	-0.158182
TTCGTACTCCAGAACG-1	P210325T3	-0.115598	-0.1118
TTCTAACCGAAGCTTA-1	P210325T3	-0.129325	0.0220134
TTCTAGAAAGTCTTAT-1	P210325T3	-0.0146668	-0.0260439
TTCTGACCGGGCTCAA-1	P210325T3	-0.00730836	0.195582
TTCTGCCGCGCCTAGA-1	P210325T3	-0.0841668	0.0819786
TTCTGCGGGTTAGCGG-1	P210325T3	-0.0493696	0.0302695
TTCTTATCCGCTGGGT-1	P210325T3	-0.0443402	0.0172907
TTCTTGAGCCGCGCTA-1	P210325T3	0.077247	0.121641
TTCTTGCTAGCATCTC-1	P210325T3	0.123861	0.218696
TTCTTGGACGATCTGC-1	P210325T3	-0.0134158	0.174251
TTGAACGACGTGCTGA-1	P210325T3	-0.0680652	0.0188067
TTGAAGAATTCCCAGG-1	P210325T3	0.0205462	-0.0494732
TTGAATATGGACTTTC-1	P210325T3	-0.0340356	0.087083
TTGAATTCACGTGAGG-1	P210325T3	-0.015345	0.0324961
TTGACAGGAGCTCCCG-1	P210325T3	0.0855892	0.103615
TTGACATGAACGTGGA-1	P210325T3	-0.00317879	0.054892
TTGACCGTGTTAATGA-1	P210325T3	0.027367	0.197904
TTGACGCTCCATGAGC-1	P210325T3	-0.0634968	0.00613217
TTGACTACCATATGGT-1	P210325T3	-0.0368267	0.00656119
TTGACTATTGTCCGGC-1	P210325T3	-0.0331662	0.0298968
TTGAGAAGTTTAGCAT-1	P210325T3	0.0152505	0.0677448
TTGAGAGTACTGCTAA-1	P210325T3	-0.0602112	-0.0458318
TTGAGCAGCCCACGGT-1	P210325T3	-0.0170735	0.0207186
TTGAGCGCCACGTGAT-1	P210325T3	-0.0315927	0.0596926
TTGAGTCCCGCTGCTG-1	P210325T3	-0.0066045	0.0658771
TTGATCTAACTTTGTC-1	P210325T3	-0.0253798	0.00629863
TTGATTAGCTGTTTCT-1	P210325T3	0.0281338	0.0451323
TTGATTATGCAGATGA-1	P210325T3	-0.0552206	0.0690503
TTGCACAATTCAGAAA-1	P210325T3	-0.0776945	0.00875983
TTGCATGCTGATCACG-1	P210325T3	-0.0588623	0.0671168
TTGCCAAGCAGAACCC-1	P210325T3	-0.0280784	0.0258741
TTGCCATAGCCCGCTC-1	P210325T3	-0.0657044	0.062626
TTGCCCTGATCACGGG-1	P210325T3	-0.0252405	-0.0214858
TTGCGGCATCAGAAAG-1	P210325T3	0.00884323	0.117839
TTGCGTCGGCCAACCG-1	P210325T3	0.0167686	0.114266
TTGCTGATCATGTTCG-1	P210325T3	-0.00231845	0.0579888
TTGGAAGAATACAGTC-1	P210325T3	-0.0580922	-0.0287955
TTGGACATGTGGCTTA-1	P210325T3	-0.0549129	0.0481995
TTGGACCATCTGGCAA-1	P210325T3	0.0440737	0.101097
TTGGACCTATAACAGT-1	P210325T3	-0.122049	-0.0954279
TTGGATATCGTCTACG-1	P210325T3	-0.0769827	0.0157972
TTGGCGATCCGAATAT-1	P210325T3	-0.074264	-0.128796
TTGGCTCAATATGTGT-1	P210325T3	0.0571677	-0.0501618
TTGGGACGTAAGAGTT-1	P210325T3	0.0219871	0.0621194
TTGGGCGGCGGTTGCC-1	P210325T3	-0.019811	0.0341607
TTGGTATGGCTTGTGT-1	P210325T3	-0.0633613	-0.0615316
TTGGTCACACTCGTAA-1	P210325T3	-0.0473733	0.0316542
TTGGTTCGCTCAAAGG-1	P210325T3	-0.069728	0.0191958
TTGGTTGCGGTGCGCG-1	P210325T3	-0.074696	0.164518
TTGTAAGGACCTAAGT-1	P210325T3	0.0869031	0.161765
TTGTAATCCGTACTCG-1	P210325T3	-0.10585	0.0520946
TTGTGAACCTAATCCG-1	P210325T3	-0.0752077	0.0496888
TTGTGAGGCATGACGC-1	P210325T3	-0.0492063	-0.0357034
TTGTGGTAGGAGGGAT-1	P210325T3	0.0523883	0.0445116
TTGTGGTGGTACTAAG-1	P210325T3	-0.0596399	-0.0572665
TTGTGTATGCCACCAA-1	P210325T3	-0.0636756	0.0496328
TTGTGTTTCCCGAAAG-1	P210325T3	0.0138161	0.107488
TTGTTGTGTGTCAAGA-1	P210325T3	-0.00306478	0.176068
TTGTTTCACATCCAGG-1	P210325T3	-0.0306212	0.0059944
TTGTTTCCATACAACT-1	P210325T3	0.0226037	0.243209

## Sheet: HNSCC slice P210325T5
spatial barcode	slice	CD4+ effector T cells gene signature	apCAFs gene signature
AAACAGAGCGACTCCT-1	P210325T5	-0.03594	0.0286871
AAACGAGACGGTTGAT-1	P210325T5	-0.0209185	0.0537786
AAACTGCTGGCTCCAA-1	P210325T5	-0.0950494	0.0864281
AAAGGGATGTAGCAAG-1	P210325T5	0.0518793	0.142333
AAAGTAGCATTGCTCA-1	P210325T5	0.072735	0.0715136
AAAGTCACTGATGTAA-1	P210325T5	0.0129411	0.0238087
AAAGTGTGATTTATCT-1	P210325T5	-0.0299703	-0.0562368
AAATAACCATACGGGA-1	P210325T5	-0.161791	-0.0467888
AAATACCTATAAGCAT-1	P210325T5	-0.131591	0.122763
AAATCGTGTACCACAA-1	P210325T5	0.088642	0.0175978
AAATGATTCGATCAGC-1	P210325T5	-0.0591633	0.184554
AAATGGCATGTCTTGT-1	P210325T5	0.294551	0.219541
AAATGGTCAATGTGCC-1	P210325T5	-0.0376304	0.00284967
AAATTAACGGGTAGCT-1	P210325T5	-0.112856	0.0417042
AAATTACACGACTCTG-1	P210325T5	-0.159776	-0.134054
AAATTACCTATCGATG-1	P210325T5	0.137683	0.187504
AAATTTGCGGGTGTGG-1	P210325T5	-0.067664	0.0421554
AACAACTGGTAGTTGC-1	P210325T5	-0.0299867	0.080978
AACACGACTGTACTGA-1	P210325T5	-0.0983256	0.0949929
AACAGGAAATCGAATA-1	P210325T5	0.130506	0.0836882
AACAGGATGGGCCGCG-1	P210325T5	-0.0156268	0.024594
AACATATCAACTGGTG-1	P210325T5	-0.0389924	-0.0404398
AACCAAGACTTCTCTG-1	P210325T5	-0.0853712	0.108457
AACCCTGGTGGAACCA-1	P210325T5	-0.0865511	0.0299101
AACCGAGCTTGGTCAT-1	P210325T5	-0.139614	0.0752367
AACCGCTAAGGGATGC-1	P210325T5	-0.0960432	0.140726
AACCGTTGTGTTTGCT-1	P210325T5	0.0178695	0.0781445
AACCTTTACGACGTCT-1	P210325T5	-0.06615	-0.0100032
AACGATAGAAGGGCCG-1	P210325T5	-0.0036083	0.169743
AACGATATGTCAACTG-1	P210325T5	0.0264994	0.0862757
AACGCATGATCTGGGT-1	P210325T5	0.0674632	0.186291
AACGCGGTCTCCAGCC-1	P210325T5	-0.0340834	0.259382
AACGGCCATCTCCGGT-1	P210325T5	-0.0541941	0.166715
AACGTACTGTGGGTAC-1	P210325T5	-0.0205312	0.194999
AACGTCAGACTAGTGG-1	P210325T5	-0.0511788	0.0579386
AACGTGATGAAGGACA-1	P210325T5	0.0289254	0.0580847
AACGTGCGAAAGTCTC-1	P210325T5	-0.0191552	0.00692692
AACTCAAGTTAATTGC-1	P210325T5	-0.0281454	-0.0247036
AACTCCTAATCCCATG-1	P210325T5	-0.00618356	0.0217883
AACTCTCAATAGAGCG-1	P210325T5	-0.213479	-0.0353975
AACTGATATTAGGCCT-1	P210325T5	0.123599	0.19999
AACTGGGTCCCGACGT-1	P210325T5	-0.0564138	0.0378858
AACTTGCCCGTATGCA-1	P210325T5	0.000405611	0.0464771
AAGACTGCAAGCTACT-1	P210325T5	-0.0273946	0.0862816
AAGAGCTCTTTATCGG-1	P210325T5	0.0239838	-0.0315112
AAGAGGCATGGATCGC-1	P210325T5	-0.0341879	-0.0217681
AAGATTGGCGGAACGT-1	P210325T5	0.105152	0.0478779
AAGCTAGATCGAGTAA-1	P210325T5	-0.0363279	-0.00930579
AAGCTCGTGCCAAGTC-1	P210325T5	-0.040038	-0.0152966
AAGGAGCGGTTGGTGC-1	P210325T5	0.168462	0.022594
AAGGATGAGGGACCTC-1	P210325T5	-0.127623	0.0110081
AAGGCGCGTAAAGCTT-1	P210325T5	-0.124036	0.107273
AAGGCTGTGCTCATCG-1	P210325T5	-0.0145973	0.0592076
AAGGGACAGATTCTGT-1	P210325T5	-0.0688326	-0.0242281
AAGGTATCCTAATATA-1	P210325T5	-0.0567531	0.0602661
AAGGTGATAAACCAGC-1	P210325T5	-0.0968207	-0.0363566
AAGTAGAAGACCGGGT-1	P210325T5	-0.0362222	0.00279055
AAGTAGTGACGCGAGG-1	P210325T5	-0.0558963	0.1054
AAGTGCGTTAGAATCT-1	P210325T5	-0.000218308	0.0460251
AAGTTCAGTCTGCGTA-1	P210325T5	0.0182641	0.0347332
AAGTTCGGCCAACAGG-1	P210325T5	-0.0274526	0.113972
AATAACAACGCTCGGC-1	P210325T5	-0.0991994	0.0193485
AATAGAATCTGTTTCA-1	P210325T5	-0.0186667	0.0121703
AATAGCTACCGCGTGC-1	P210325T5	-0.0144147	0.153501
AATATCGAGGGTTCTC-1	P210325T5	-0.128507	-0.0727503
AATCCAAGGGCCTGAG-1	P210325T5	-0.130019	-0.0120656
AATCGCCTCAGCGCCA-1	P210325T5	-0.08081	-0.00300122
AATCGGGACACTACGA-1	P210325T5	-0.131577	-0.0351883
AATCTGCGTTGGGACG-1	P210325T5	-0.0497711	0.109002
AATGACAGCAATGTCT-1	P210325T5	0.0202672	0.279756
AATGACTGTCAGCCGG-1	P210325T5	-0.007601	0.171263
AATGATGATACGCTAT-1	P210325T5	0.0875292	0.262816
AATGATGCGACTCCTG-1	P210325T5	-0.148809	0.0238825
AATGCAACCGGGTACC-1	P210325T5	0.133909	0.121548
AATGCACCAAGCAATG-1	P210325T5	0.25062	0.224025
AATTAAAGGTCGGCGT-1	P210325T5	-0.0405551	-0.0100879
AATTCATAAGGGATCT-1	P210325T5	0.00880511	0.0179517
AATTCTAGAGTTAGGC-1	P210325T5	-0.126361	-0.0605115
AATTGAACGCTCTGGT-1	P210325T5	-0.0341203	0.110594
AATTTGGGACATAGTA-1	P210325T5	-0.0152089	-0.0429019
AATTTGGTTCCAAAGA-1	P210325T5	-0.0137464	-0.0483331
ACAAATCGCACCGAAT-1	P210325T5	-0.147486	0.0371704
ACAAATGGTAGTGTTT-1	P210325T5	-0.0259085	-0.0334686
ACAACAGCATGAGCTA-1	P210325T5	-0.0816407	0.0104115
ACAAGCAGTGCCTAGC-1	P210325T5	-0.102085	-0.042864
ACAAGGAAATCCGCCC-1	P210325T5	-0.11988	-0.104021
ACAAGGACAAGAGGTT-1	P210325T5	-0.0334275	0.0450747
ACAAGGGCAGGCTCTG-1	P210325T5	0.08327	0.248365
ACAATCCATTTAAACC-1	P210325T5	-0.0835541	-0.0248975
ACAATTTGAGCAGTGG-1	P210325T5	-0.0369303	-0.0693338
ACACAAAGACGGGTGG-1	P210325T5	-0.0699656	0.0185946
ACACACCAGGACCAGT-1	P210325T5	-0.0399028	-0.105747
ACACACTTTCTACACG-1	P210325T5	0.141987	0.0921382
ACACCCAGCATGCAGC-1	P210325T5	-0.0216324	0.103873
ACACCCGAGAAATCCG-1	P210325T5	-0.0600519	0.104023
ACACCTTAAGTAGGGC-1	P210325T5	-0.0138232	0.112751
ACACGAGACTCCTTCT-1	P210325T5	-0.204734	0.0186129
ACACGGCACTATGCAT-1	P210325T5	-0.0513627	-0.0129132
ACACGGGAACTTAGGG-1	P210325T5	-0.0122644	-0.0208803
ACAGCATAGAGCCAGT-1	P210325T5	-0.0787647	0.080271
ACAGCGCACCCGCAGC-1	P210325T5	0.0084043	0.129555
ACAGGTGGAGGTGAGG-1	P210325T5	-0.144712	-0.0390421
ACATAATAAGGCGGTG-1	P210325T5	-0.072666	0.117525
ACATCGATCGTTTACC-1	P210325T5	-0.0128593	0.0410529
ACATCGGTCAGCCGCG-1	P210325T5	0.101391	0.138628
ACATCGTTAACCTAGT-1	P210325T5	0.168848	0.205534
ACCAACACCACACACT-1	P210325T5	0.117775	0.132449
ACCAAGAACGCGTGTC-1	P210325T5	-0.063497	-0.0850503
ACCACAACTCAGAACA-1	P210325T5	-0.114953	0.0298894
ACCACAAGTTTCTATC-1	P210325T5	0.01175	0.174022
ACCACGTGCAGCTATA-1	P210325T5	-0.0444054	0.0340904
ACCATATCCGCAATAA-1	P210325T5	-0.0873549	0.140405
ACCATCGTATATGGTA-1	P210325T5	0.0513081	0.179534
ACCCAACGCCCGTGGC-1	P210325T5	-0.0217693	-0.078289
ACCCATCTTGAGGGTA-1	P210325T5	-0.0132651	0.0872872
ACCCGGTTACACTTCC-1	P210325T5	0.168465	0.187776
ACCCTTCATCTGCGAA-1	P210325T5	-0.0479057	0.229009
ACCCTTTAGTTCTCCA-1	P210325T5	-0.0241396	0.0763065
ACCGACTGAGTCCCAC-1	P210325T5	0.0574163	0.100581
ACCGATGGTAGCATCG-1	P210325T5	0.0821527	-0.0351195
ACCTAAGTACCTTTCA-1	P210325T5	-0.146249	-0.0147532
ACCTAATCGACTTCCT-1	P210325T5	-0.166341	-0.105551
ACGAAATGGGCGGCAC-1	P210325T5	-0.0943954	0.0111732
ACGAGATATTTGCTTA-1	P210325T5	-0.0702917	0.0475968
ACGAGTACGGATGCCC-1	P210325T5	-0.151303	-0.0420527
ACGATACATAGAACTA-1	P210325T5	-0.00657265	-0.0272809
ACGATCATACATAGAG-1	P210325T5	-0.0207415	0.375742
ACGATGCATATGTTAT-1	P210325T5	0.118581	0.0916091
ACGATGGATCCGATGC-1	P210325T5	0.0387197	0.0751787
ACGCAATCACTACAGC-1	P210325T5	-0.172835	-0.0328315
ACGCATTCGTGAGTAC-1	P210325T5	0.0799002	0.0756821
ACGCCAGATGATTTCT-1	P210325T5	0.0590249	0.148623
ACGCCGCTAGACGACC-1	P210325T5	-0.0978277	0.0544539
ACGCGAAGTCAGACGA-1	P210325T5	-0.0782565	0.0399717
ACGCGCTACACAGGGT-1	P210325T5	0.000558501	0.0165872
ACGCGGGCCAAGGACA-1	P210325T5	-0.0981276	-0.00717714
ACGCTAGTGATACACT-1	P210325T5	-0.0895911	-0.0132987
ACGGAGCGCAAATTAC-1	P210325T5	0.0135367	0.133895
ACGGCGACGATGGGAA-1	P210325T5	-0.0973605	0.044294
ACGGGAGTGTCGGCCC-1	P210325T5	-0.0972462	0.0920178
ACGTACAGATTTCTCT-1	P210325T5	-0.055598	0.0282847
ACGTAGATTGCTGATG-1	P210325T5	-0.106738	0.0434951
ACGTGCGCCTCGTGCA-1	P210325T5	-0.00259095	0.243925
ACGTTAATGTCGAAGA-1	P210325T5	-0.0757649	0.0444887
ACGTTAGATTTGCCCG-1	P210325T5	0.00603343	0.116805
ACGTTTAGTTGTGATC-1	P210325T5	0.167857	0.245658
ACTACCAGCTCTCTGG-1	P210325T5	-0.0617984	0.0182492
ACTATTCGTCCGTGGT-1	P210325T5	0.0437407	0.178142
ACTCAATAAAGGCACG-1	P210325T5	-0.111452	0.112228
ACTCCCTAGAATAGTA-1	P210325T5	-0.117152	0.1383
ACTCGTAACCCGTCCT-1	P210325T5	-0.222755	0.0182607
ACTCGTCAGTAATCCC-1	P210325T5	-0.107183	-0.0354765
ACTCTCTTATACACGA-1	P210325T5	-0.182827	-0.0306559
ACTCTTGTATAGTAAC-1	P210325T5	-0.136543	-0.00851584
ACTGATTTAGTGATTC-1	P210325T5	0.0754726	0.0842638
ACTGCCGTCGTAACTC-1	P210325T5	0.16482	0.173715
ACTGTACGATACACAT-1	P210325T5	-0.065615	-0.0401396
ACTGTAGCACTTTGGA-1	P210325T5	-0.148696	0.092712
ACTGTCCAGGATTATA-1	P210325T5	-0.103851	-0.0526959
ACTGTCTTCTTTAGAA-1	P210325T5	0.106441	0.133919
ACTTATACTTACCCGG-1	P210325T5	-0.114693	-0.00898151
ACTTATTAGGATCGGT-1	P210325T5	-0.155318	0.044773
ACTTATTTATGTGCCA-1	P210325T5	-0.0354597	0.024461
ACTTCGCCATACGCAC-1	P210325T5	-0.142023	0.0622503
ACTTGACTCCCTCTTT-1	P210325T5	-0.0674097	-0.0134543
ACTTGGGACCCGGTGG-1	P210325T5	-0.101797	-0.0538542
ACTTTCCTATAGCTTC-1	P210325T5	0.0516391	0.238137
AGAACGTGGTACATTC-1	P210325T5	-0.125086	0.0649691
AGAAGAGCGCCGTTCC-1	P210325T5	-0.0924033	0.0531303
AGAAGGTTGCCGAATT-1	P210325T5	-0.0116983	0.196625
AGAAGTGATTCGTGAT-1	P210325T5	0.0872816	0.116207
AGAATTATGGATTCGA-1	P210325T5	-0.0960275	-0.00213774
AGACCCACCGCTGATC-1	P210325T5	-0.143911	0.117532
AGACCCGCCCTCCTCG-1	P210325T5	-0.0921373	0.0772277
AGACTAGCCTTCCAGA-1	P210325T5	-0.152712	0.0384449
AGAGAACCGTCTAGGA-1	P210325T5	-0.0112544	0.0523166
AGAGCGGGCTAATCAT-1	P210325T5	-0.00831686	0.116211
AGATAACTTCAGGGCC-1	P210325T5	-0.0533871	0.0886683
AGATACCGGTGTTCAC-1	P210325T5	-0.0476105	0.0827523
AGATCGTGCATAAGAT-1	P210325T5	0.284581	0.323427
AGATCTCAGGTGTGAT-1	P210325T5	-0.0168537	0.0897271
AGATGACTCGCCCACG-1	P210325T5	-0.0259203	0.0400058
AGATGAGGGTTGCGAT-1	P210325T5	-0.0696977	0.01235
AGATTATAGGACGTTT-1	P210325T5	-0.217711	-0.0169921
AGCAACATATCTTATT-1	P210325T5	-0.0392291	-0.0438399
AGCACCAGTACTCACG-1	P210325T5	0.147225	0.118773
AGCACTTAAGGACGCC-1	P210325T5	-0.0897853	0.0568782
AGCATCGTCGATAATT-1	P210325T5	0.0488525	0.139374
AGCCACTCCCGTGCTT-1	P210325T5	-0.0558785	0.085319
AGCCCTAAGCGAAGTT-1	P210325T5	0.0353645	0.081615
AGCCCTTCTAATCCGA-1	P210325T5	-0.0392584	0.117647
AGCGACAGGAACGGTC-1	P210325T5	-0.131771	-0.0115206
AGCGACATCCCATTCA-1	P210325T5	-0.0321897	0.07799
AGCGACCAACGATATT-1	P210325T5	-0.0375974	0.177823
AGCGCGGGTGCCAATG-1	P210325T5	0.110663	-0.000593522
AGCGTGGTATTCTACT-1	P210325T5	-0.0509619	-0.0111485
AGCTAGAAGCAGAAGT-1	P210325T5	-0.0252691	0.166311
AGCTATTTAATCCAAC-1	P210325T5	0.102236	0.38319
AGCTCTAGACGTTCCA-1	P210325T5	-0.041952	0.00776826
AGCTCTTCCCAGTGCA-1	P210325T5	-0.0683359	-0.0353107
AGCTCTTTACTCAGTT-1	P210325T5	-0.152176	0.0338903
AGCTGAAGTAAACCAA-1	P210325T5	0.0176667	0.176606
AGGACAGTCGAATCCC-1	P210325T5	-0.132912	-0.129047
AGGACGACCCATTAGA-1	P210325T5	-0.0432736	0.315688
AGGACGCTCGATGTTG-1	P210325T5	0.204128	0.218593
AGGCAGATGCGTAAAC-1	P210325T5	-0.0166873	-0.0164603
AGGCCACCCGTTATGA-1	P210325T5	-0.0663462	0.0244218
AGGCCCATTGTACAGG-1	P210325T5	0.0213985	0.0547518
AGGCCCTAGAACGCCA-1	P210325T5	-0.0659914	0.143422
AGGCTATGGTTAGCTT-1	P210325T5	-0.0170307	0.118686
AGGCTTCCCGAAGAAG-1	P210325T5	-0.0919902	0.145718
AGGGAAACGAGGTACT-1	P210325T5	0.0741499	0.00695491
AGGGCAGCGGCGTGGT-1	P210325T5	-0.075271	0.0516271
AGGGCGTGATCGGCTA-1	P210325T5	-0.09328	0.0896155
AGGGCTGCAGTTACAG-1	P210325T5	-0.091838	0.0189637
AGGGTCGATGCGAACT-1	P210325T5	-0.00265475	0.0429247
AGGGTGCTCTCGAGGG-1	P210325T5	-0.0198868	-0.0102205
AGGGTTCCCTTTGGTT-1	P210325T5	-0.0884468	0.0222481
AGGGTTTAGTTCGGGA-1	P210325T5	-0.00824607	0.0250308
AGGTACGATATTGCCA-1	P210325T5	-0.064482	0.0692686
AGGTAGGTACAAAGCT-1	P210325T5	-0.112959	0.0196567
AGGTCGCGGAGTTACT-1	P210325T5	-0.125255	-0.0040777
AGGTTGAGGCACGCTT-1	P210325T5	-0.114098	-0.035206
AGGTTTCACACACCTT-1	P210325T5	0.00937582	-0.0118268
AGTAATGTCTTGCCGC-1	P210325T5	-0.171937	0.00950871
AGTACGGGCACCTGGC-1	P210325T5	-0.0280741	0.0172943
AGTAGGAAGGAAGTTG-1	P210325T5	-0.0786822	0.136971
AGTAGGTAACATACAT-1	P210325T5	-0.0978547	0.0121017
AGTCAACACCACCATC-1	P210325T5	-0.0643717	0.194388
AGTCAAGATGACACTT-1	P210325T5	-0.0106505	0.0708246
AGTCCCGCCTTTAATT-1	P210325T5	-0.0692368	0.111035
AGTCGACGGTCTCAAG-1	P210325T5	0.053647	0.0707665
AGTCGGCCCAAACGAC-1	P210325T5	-0.0512228	-0.00247523
AGTCGGCTCAACTTTA-1	P210325T5	-0.122739	0.012154
AGTCGTGGGCATTACG-1	P210325T5	-0.147144	-0.00592605
AGTCTTCTCCTCAAAT-1	P210325T5	-0.164002	0.0907266
AGTGACCTACTTTACG-1	P210325T5	-0.138302	0.0685785
AGTGAGACTTCCAGTA-1	P210325T5	-0.0833593	-0.014746
AGTGATATGAGTAGTT-1	P210325T5	-0.0344284	0.182883
AGTGATTCAAGCAGGA-1	P210325T5	-0.056334	0.101698
AGTGCGTAGCTCGTAA-1	P210325T5	0.0780278	0.120482
AGTGCTTGCACGAATA-1	P210325T5	-0.127049	-0.0124106
AGTGGCGGCAATTTGA-1	P210325T5	0.131797	0.143328
AGTGTATTGCGCATTG-1	P210325T5	-0.0795698	0.0658965
AGTTAAACACTTGCGA-1	P210325T5	-0.101036	0.0926189
AGTTAAGCGGTCCCGG-1	P210325T5	-0.041206	0.114013
AGTTACTCTATCGTGG-1	P210325T5	-0.124739	-0.0298531
AGTTCCTACAGAATTA-1	P210325T5	-0.158967	0.143939
AGTTCCTATTTATGTT-1	P210325T5	0.0150673	0.0598061
AGTTTCGCAGGTCGGA-1	P210325T5	-0.112738	0.0923307
ATAAACGGACCCGTAA-1	P210325T5	-0.158078	0.111281
ATAAAGGCTCGGTCGT-1	P210325T5	-0.00421837	0.0139486
ATAAATATTAGCAGCT-1	P210325T5	-0.114445	0.159562
ATAACGCCGGAGGGTC-1	P210325T5	-0.0375018	-0.0728485
ATAACGGAGTCCAACG-1	P210325T5	-0.190571	-0.0350499
ATAAGGTGGAGAACAT-1	P210325T5	0.0413515	0.113871
ATAAGTAGGATTCAGA-1	P210325T5	-0.112397	-0.0279439
ATAAGTTACCGCGACG-1	P210325T5	-0.130718	0.132194
ATAATAGCTGTTGAAT-1	P210325T5	-0.149836	0.0840899
ATACCACGGGCAACTT-1	P210325T5	-0.08455	0.0412555
ATACCAGGCTAATAGA-1	P210325T5	-0.102309	0.0635474
ATACGCCGGCGAAACC-1	P210325T5	-0.10462	-0.0155334
ATACGGGTTTCGATTG-1	P210325T5	-0.220696	0.0205673
ATACTAGCATGACCCT-1	P210325T5	0.00370321	0.0108697
ATAGACAACGGGACCT-1	P210325T5	-0.142732	0.0559205
ATAGACGAAGAGAAAG-1	P210325T5	0.041177	0.100164
ATAGAGTACTGGGACA-1	P210325T5	0.00475382	0.281485
ATAGAGTTATCAACTT-1	P210325T5	-0.0258602	-0.143949
ATAGGCGGCTATAGAA-1	P210325T5	-0.0233057	0.0595898
ATAGGCTAGCTTCGCA-1	P210325T5	-0.0888246	0.0591074
ATAGGGATATCCTTGA-1	P210325T5	0.0881403	0.0322015
ATAGGTTGGGCAGATG-1	P210325T5	-0.02425	0.0439447
ATAGTCTTTGACGTGC-1	P210325T5	-0.0886561	0.0866318
ATAGTGAAGCGTTCTC-1	P210325T5	-0.139932	0.171841
ATATCTCCCTCGTTAA-1	P210325T5	-0.00295745	0.0456706
ATATCTTAGGGCCTTC-1	P210325T5	-0.0637045	0.0802905
ATATGTCTCCCTAGCC-1	P210325T5	-0.0868319	-0.10493
ATATTCAGTTAAACCT-1	P210325T5	-0.0660182	0.0710244
ATATTCCCACAGGTCA-1	P210325T5	-0.092387	-0.0623748
ATATTTAACCCTCAAG-1	P210325T5	-0.128611	-0.0432199
ATCAAACGAAGGTTTG-1	P210325T5	-0.0496056	0.0890858
ATCAATCTGGGCTGCA-1	P210325T5	0.0629017	0.0853727
ATCACATTAGAATATC-1	P210325T5	0.0218643	0.078885
ATCACGTGCTAATTAA-1	P210325T5	-0.0782903	0.31321
ATCACTTCATCCTCGC-1	P210325T5	-0.049007	0.106587
ATCAGACGGCACGCCG-1	P210325T5	0.0831915	0.12752
ATCAGTAGGCAGGGAT-1	P210325T5	-0.0994134	0.0406569
ATCATCCAATATTTGT-1	P210325T5	-0.158513	-0.0184653
ATCCAACGCAGTCATA-1	P210325T5	-0.0197766	0.00755048
ATCCACGCTAAATGTT-1	P210325T5	0.00460642	0.00385135
ATCCAGGATTCGTGAA-1	P210325T5	-0.0695366	0.1252
ATCCTACCTAAGCTCT-1	P210325T5	0.0265019	0.191485
ATCCTGCGTGGAATGG-1	P210325T5	-0.101043	0.127017
ATCGACCCAATACAGA-1	P210325T5	-0.0238453	0.0875882
ATCGACTCTTTCCGTT-1	P210325T5	-0.11955	0.240844
ATCGCACGCCGGGAGA-1	P210325T5	-0.0453784	0.0920943
ATCGGCAAGCAGTCCA-1	P210325T5	0.0719162	0.343036
ATCTCCCTGCAATCTA-1	P210325T5	-0.0111018	0.180581
ATCTGCACCTCTGCGA-1	P210325T5	0.010203	-0.0582675
ATCTGGTTAAGACTGT-1	P210325T5	-0.0660106	0.0353546
ATCTGTAATTGTACCC-1	P210325T5	-0.105616	-0.0320261
ATCTTGACCTGCAACG-1	P210325T5	-0.0422388	0.0968717
ATGAAGCCAAGGAGCC-1	P210325T5	-0.0273104	0.113073
ATGACGCCGGCTCTAA-1	P210325T5	-0.089573	-0.010323
ATGACTATGCGACATT-1	P210325T5	0.08413	0.0770042
ATGATCGGGAATAGAC-1	P210325T5	-0.0691752	0.0759538
ATGATGCAATGGTACA-1	P210325T5	0.0210279	0.164754
ATGCACTACCGCATTG-1	P210325T5	0.0904527	0.110174
ATGCATGATCCAGGAT-1	P210325T5	0.11061	0.190095
ATGCCAATCGCTCTGC-1	P210325T5	0.0440952	0.11865
ATGCCATTTGCGACCA-1	P210325T5	-0.125073	-0.114652
ATGCCGGTCTTGCATA-1	P210325T5	-0.119311	-0.00352371
ATGCCGGTTGATGGGA-1	P210325T5	-0.0183067	0.0515227
ATGGAGCAGGCCGTGA-1	P210325T5	0.0392563	0.043658
ATGGATCCGGCGTCCG-1	P210325T5	0.037555	0.140166
ATGGATTGACCAAACG-1	P210325T5	0.102556	0.264999
ATGGGCCTCGGCCTCT-1	P210325T5	-0.107014	0.0430391
ATGGTCGCGTGGTTTC-1	P210325T5	-0.125079	0.0319172
ATGTGAAAGCCTAATG-1	P210325T5	-0.0477226	0.0950745
ATGTGCATCCGACGCA-1	P210325T5	-0.19739	0.0425179
ATGTGGACATCTTGAT-1	P210325T5	0.0260088	0.015501
ATTAAACATGCGGACC-1	P210325T5	-0.0749516	0.144903
ATTAATACTACGCGGG-1	P210325T5	-0.0536581	0.094744
ATTAATGAACCAGTCG-1	P210325T5	-0.201447	-0.0316603
ATTAATTCGGTCACTC-1	P210325T5	0.0533489	0.126037
ATTACAACTACCGGCC-1	P210325T5	-0.0980994	0.0325388
ATTACGCGCTGGCAGG-1	P210325T5	-0.092478	0.0934667
ATTACTAGCCTCTTGC-1	P210325T5	0.0252879	0.0297001
ATTACTTACTGGGCAT-1	P210325T5	0.134335	0.458608
ATTAGATTCCTCAGCA-1	P210325T5	-0.157207	-0.0477118
ATTAGATTGATAGCGG-1	P210325T5	-0.0742103	0.144296
ATTAGGCGATGCTTTC-1	P210325T5	0.0913429	-0.00182475
ATTATACTTTGCTCGT-1	P210325T5	0.119656	0.0949872
ATTATGCCATAGGGAG-1	P210325T5	0.182749	0.160142
ATTCAGGACCTATTTC-1	P210325T5	0.216931	0.347007
ATTCATATACTGTCCA-1	P210325T5	-0.0655779	0.0627203
ATTCCTCCGCCAGTGC-1	P210325T5	0.173685	0.139214
ATTCGACGCCGGGCCT-1	P210325T5	0.0880641	0.121826
ATTCTCGTCTCTTTAG-1	P210325T5	0.039568	0.117733
ATTCTTCGTACTTATG-1	P210325T5	0.0615757	0.250834
ATTGAAGATCTTAGTG-1	P210325T5	0.0893344	0.0982117
ATTGACGTAACTCGGT-1	P210325T5	-0.097392	0.0421985
ATTGATGAGTCCTAAC-1	P210325T5	-0.0299745	-0.104366
ATTGCTGCTCCTCCAT-1	P210325T5	-0.0199658	-0.0119325
ATTGGGAATATCTTGG-1	P210325T5	-0.12617	0.00960976
ATTGTCGCAATACCTT-1	P210325T5	-0.108651	0.0167339
ATTTAACTCGTATTAC-1	P210325T5	0.0490456	0.0631696
ATTTACAGTTTACTGG-1	P210325T5	0.0210599	0.104385
ATTTCATTATTTCGCG-1	P210325T5	0.0597968	0.135628
ATTTGTCTTGGGAGCT-1	P210325T5	-0.147785	-0.0761754
ATTTGTTCCAGGGCTC-1	P210325T5	0.0654312	0.0813067
CAAACGAGTATCGCAG-1	P210325T5	-0.094327	0.303923
CAAACGGTCGCACTTT-1	P210325T5	0.00152153	0.039129
CAAACGTGGTCTTGCG-1	P210325T5	-0.052281	-0.0227259
CAAACTACGATAGAGA-1	P210325T5	-0.138029	0.052732
CAAACTATTGAGCTTC-1	P210325T5	-0.0755235	0.134786
CAAATCTCTCACAAGG-1	P210325T5	-0.0559081	0.0553129
CAAATGTCCTTCCGTG-1	P210325T5	-0.00382987	0.240152
CAAATTGTCAGCAAGC-1	P210325T5	0.0368702	0.305033
CAACGACCCGTTTACA-1	P210325T5	-0.0561922	0.144871
CAACGGTTCTTGATAC-1	P210325T5	-0.106437	0.0897059
CAACTATATCGAATGC-1	P210325T5	-0.0438691	0.161787
CAACTCCTTGATCCCG-1	P210325T5	-0.129676	-0.105626
CAAGAGGGCGGAGTAC-1	P210325T5	-0.00733707	0.0459588
CAAGATATTATAACGT-1	P210325T5	-0.115921	-0.00955112
CAAGCAACGTCGGAGT-1	P210325T5	-0.100741	0.0517338
CAAGCACCAAATGCCT-1	P210325T5	0.0353871	0.208525
CAAGGATCGCATGTTC-1	P210325T5	-0.0417974	0.104844
CAAGTGTGGTTGCAAA-1	P210325T5	0.0335321	-0.00364336
CAATAAACCTTGGCCC-1	P210325T5	-0.173826	0.091362
CAATCCCTATACCAGC-1	P210325T5	-0.0595225	0.00856697
CAATGGATCTCTACCA-1	P210325T5	-0.00644289	-0.0395696
CAATTAAGGGTGATGA-1	P210325T5	-0.000413731	0.00283341
CAATTTCGTATAAGGG-1	P210325T5	-0.118218	0.0632659
CACAATGAGCTGCTAT-1	P210325T5	0.0512751	0.0955638
CACACGCGCTGTCTTA-1	P210325T5	-0.0278849	-0.0401194
CACAGCACCCACGGCA-1	P210325T5	0.0620994	0.0659926
CACAGCTAGGGAGTGA-1	P210325T5	0.083085	0.263162
CACATATTAGCAGGAT-1	P210325T5	0.0431005	0.147061
CACATGATTCAGCAAC-1	P210325T5	-0.218652	-0.0411987
CACATTCTTTCGATGG-1	P210325T5	-0.0769311	-0.0207087
CACCATCGGAGGAGAC-1	P210325T5	-0.0017372	0.0128229
CACCCACACGTCACCC-1	P210325T5	-0.0547725	0.0535167
CACCCACGAGGCAATT-1	P210325T5	0.00296803	0.0666229
CACCGATACACCGAGC-1	P210325T5	-0.107624	0.00925992
CACCGCCAGAAGGTTT-1	P210325T5	-0.0382301	0.222048
CACCGCCGACCAGCGA-1	P210325T5	-0.0615607	0.0302526
CACCGCGTCCACTCTA-1	P210325T5	0.0647524	0.146843
CACCGTTGCGCGATAT-1	P210325T5	-0.0768434	0.253278
CACCTAATCAGTTTAC-1	P210325T5	-0.128234	0.201941
CACCTCGATGGTGGAC-1	P210325T5	0.0423881	0.0475157
CACCTTGCGAAACTCG-1	P210325T5	0.049031	0.103067
CACGAAAGTTAGTCCC-1	P210325T5	-0.145018	0.0455533
CACGCACAGCGCAGCT-1	P210325T5	0.058593	-0.0265325
CACGCAGCGAGGCTTT-1	P210325T5	-0.044774	0.041165
CACGGCGCGCCAAAGG-1	P210325T5	-0.078355	0.0536161
CACGTCGGCAACCTCT-1	P210325T5	-0.0589113	0.134947
CACGTTCGTGCTCTAG-1	P210325T5	0.00350826	-0.0448642
CACTAAAGTTGCCTAT-1	P210325T5	0.0387321	0.132567
CACTACTCAGTTCTGT-1	P210325T5	0.0586609	0.200513
CACTCAAGAGCTATGG-1	P210325T5	-0.120588	0.0428264
CACTCAGCTCTTGAGG-1	P210325T5	-0.0241896	0.037902
CACTCCTCTCGGTCGG-1	P210325T5	-0.0747787	0.0161014
CACTCGAGCTGAACAA-1	P210325T5	-0.0116535	0.0278818
CACTGTCCAAGTGAGA-1	P210325T5	-0.0961132	-0.0223907
CACTTAATCAGACGGA-1	P210325T5	0.0417605	0.0103093
CAGACCTGTAAGTGTT-1	P210325T5	0.056722	0.0278925
CAGACGAACCTGATAC-1	P210325T5	0.120946	0.277889
CAGAGCATGAGCTTGC-1	P210325T5	-0.0321922	0.0769964
CAGAGTGATTTAACGT-1	P210325T5	0.0715065	0.0413761
CAGATACTAACATAGT-1	P210325T5	0.191161	0.300574
CAGATCATTTAAAGTC-1	P210325T5	-0.105751	0.112415
CAGCAGCCCGTTCCTT-1	P210325T5	-0.0799883	-0.0692435
CAGCCGGGCCCTCTAT-1	P210325T5	-0.109645	0.00675497
CAGCCTCCTGCAGAGG-1	P210325T5	-0.133949	-0.00352054
CAGCCTCTCCTCAAGA-1	P210325T5	0.152701	0.0787314
CAGCTCACTGAGACAT-1	P210325T5	-0.138524	0.0957496
CAGCTCGACAAGTTAA-1	P210325T5	-0.128456	-0.00113043
CAGCTGGCGTAACCGT-1	P210325T5	-0.0451088	0.087537
CAGCTTAGTAGGTAGC-1	P210325T5	-0.0181909	0.15512
CAGGAAGACTTTATAT-1	P210325T5	0.0196214	-0.0462004
CAGGATATATCGTTGT-1	P210325T5	-0.0702583	0.0668542
CAGGCCGTTTGGGTGT-1	P210325T5	-0.0721749	-0.0165351
CAGGCGCCATGCTAGG-1	P210325T5	0.0771114	0.0187597
CAGTAACTATTTATTG-1	P210325T5	-0.0463551	0.171416
CAGTACATTCTCTAAA-1	P210325T5	-0.0264911	0.107359
CAGTAGCCCACGCGGT-1	P210325T5	-0.0434584	0.186515
CAGTCGAGGATGCAAT-1	P210325T5	-0.0755016	0.0483122
CAGTCTGTATACTGGG-1	P210325T5	-0.116475	-0.0355484
CAGTGAATAAATGACT-1	P210325T5	-0.0106724	0.0414926
CAGTTCAAATTGACAC-1	P210325T5	-0.198472	-0.050835
CATAACGGACAGTCGT-1	P210325T5	-0.0722238	0.0647868
CATACCCGTACCCAGT-1	P210325T5	0.00568516	0.0203845
CATACGGCGTCTGGGC-1	P210325T5	-0.0129348	-0.0113858
CATACTATGTAATTGT-1	P210325T5	0.13883	-0.0722032
CATAGTACATTGAGAG-1	P210325T5	-0.156796	0.143354
CATAGTAGCATAGTAG-1	P210325T5	-0.135572	-0.0140905
CATAGTCCACAAGAAC-1	P210325T5	-0.0775818	0.172597
CATATACTACTGATAA-1	P210325T5	0.0486444	0.0904589
CATATAGGTACAGTCA-1	P210325T5	-0.0795385	0.0727534
CATATGTCAGGCTACG-1	P210325T5	-0.13549	0.0170095
CATATTATTTGCCCTA-1	P210325T5	0.0512043	0.29536
CATCATCTACCCGGAC-1	P210325T5	-0.017427	0.0510357
CATCGCCCGCGGCCAA-1	P210325T5	-0.102391	-0.0529755
CATCGGACGGGTTAAT-1	P210325T5	-0.124981	0.281235
CATCTATCCCGTGTCT-1	P210325T5	-0.107391	0.0890175
CATGATGCACAATTCT-1	P210325T5	-0.0671531	0.0677049
CATGCATGGAGACCCT-1	P210325T5	-0.108389	0.0706101
CATGCGACCAGTTTAA-1	P210325T5	0.0836886	0.0647071
CATGCGTTAGACAGAA-1	P210325T5	0.0117677	0.152843
CATGCTGGCTCCAATT-1	P210325T5	-0.213692	0.149502
CATGGCAGGAAGATCG-1	P210325T5	0.00718656	-0.0335051
CATGGGTCGGGTGTGG-1	P210325T5	-0.0738899	0.100103
CATGGTAAGTAGCGTT-1	P210325T5	-0.149676	0.10364
CATGGTCTAGATACCG-1	P210325T5	0.300089	0.279539
CATTACGTCGGCCCGT-1	P210325T5	0.00339234	0.135918
CATTATGCTTGTTGTG-1	P210325T5	-0.0778352	0.119927
CATTTAGCGGACCATG-1	P210325T5	0.0130891	0.15712
CATTTATCGTTCAAGA-1	P210325T5	-0.121365	0.0437661
CATTTGAGTGGTACGT-1	P210325T5	-0.0203304	0.0617164
CCAAACAGAACCCTCG-1	P210325T5	-0.191034	0.124543
CCAACGATGCACTGAT-1	P210325T5	0.0433454	0.0859961
CCAAGACTTCTGCGAA-1	P210325T5	-0.0552872	0.0638196
CCAAGCGTAACTCGTA-1	P210325T5	-0.0551639	-0.0370363
CCAAGGAACAGAGAGG-1	P210325T5	-0.128336	-0.0206259
CCAATAGTGCCGTCGA-1	P210325T5	-0.00626482	0.0125579
CCAATCGGTAGATCGA-1	P210325T5	0.117617	0.113421
CCAATGTCACAGCAAG-1	P210325T5	-0.158797	0.0463242
CCAATTACGGGTCGAG-1	P210325T5	-0.00427091	0.117403
CCAATTGAATGTTAAT-1	P210325T5	0.00737945	0.0606221
CCACAATGTACGTCTT-1	P210325T5	-0.206887	-0.0610924
CCACACTGAGATATTA-1	P210325T5	-0.0851468	-0.0231838
CCACCCAAGGAAAGTG-1	P210325T5	-0.115916	0.0308369
CCACGAGAAGAGAATC-1	P210325T5	-0.10761	0.134896
CCACGGAGCCATAAGA-1	P210325T5	-0.00167551	0.244957
CCAGATAGTTGAGTGA-1	P210325T5	-0.080948	0.0376387
CCAGCCTGGACCAATA-1	P210325T5	-0.0498417	0.0135753
CCAGGGACGTGGCCTC-1	P210325T5	-0.168259	0.0802252
CCAGTAGTCTGATCCA-1	P210325T5	-0.125691	-0.0116958
CCAGTCTAGACGGCGC-1	P210325T5	-0.101507	0.126141
CCATAAACAACCCGAC-1	P210325T5	-0.0291226	0.171779
CCATAGGTTGGCGTGG-1	P210325T5	-0.132158	0.193832
CCATCGCAGTTAAACT-1	P210325T5	-0.154735	0.102896
CCATGCCTGTTTAGTA-1	P210325T5	0.00840928	0.0287319
CCATGCTCTGCAGGAA-1	P210325T5	-0.018382	0.0805353
CCATTAGCGATAATCC-1	P210325T5	-0.0195245	0.0794865
CCATTCCCTGCCCACA-1	P210325T5	-0.0680543	0.140516
CCCAAACATGCTGCTC-1	P210325T5	-0.123584	-0.0114084
CCCAACATACGTCGCG-1	P210325T5	0.0404667	0.126374
CCCAACCACACTAACA-1	P210325T5	-0.146339	0.0495176
CCCAATTTCACAACTT-1	P210325T5	-0.113739	0.0502738
CCCAGAGGAGGGCGTA-1	P210325T5	-0.0421721	0.0729179
CCCAGTTAAGGCGCCG-1	P210325T5	-0.0680422	-0.10776
CCCGACCATAGTCCGC-1	P210325T5	-0.0785266	0.0819878
CCCGCAGCGCGAACTA-1	P210325T5	-0.00869862	0.0674529
CCCGCAGGGCCCAAAG-1	P210325T5	0.00508049	0.28622
CCCGCCATGCTCCCGT-1	P210325T5	-0.0991315	-0.0588389
CCCGTCAGCGTCTGAC-1	P210325T5	-0.0645868	0.171059
CCCTCATTCTGGAATT-1	P210325T5	-0.0118899	0.0385176
CCCTGAAATGAGTTGA-1	P210325T5	-0.0604335	-0.00766065
CCCTGCGCTACGCATA-1	P210325T5	-0.00934979	0.0359554
CCCTGGTATGGGCGGC-1	P210325T5	-0.083339	0.182275
CCCTTTGACAGGTCTT-1	P210325T5	-0.00753006	0.195872
CCGAACCTTCCCGGCC-1	P210325T5	0.00044141	0.106483
CCGACGTAAACACAAC-1	P210325T5	0.00394235	0.139337
CCGCACAAAGACCAAC-1	P210325T5	-0.030998	0.00802231
CCGCCGGTCAACACAC-1	P210325T5	-0.105536	-0.0123476
CCGCCTGCGAATTGGT-1	P210325T5	-0.008528	0.0858577
CCGCGGAATGCGTCAC-1	P210325T5	-0.112262	0.0178652
CCGCGGGTACGAAGAA-1	P210325T5	-0.0911575	0.0387915
CCGCTATCAGCACCAG-1	P210325T5	-0.0706478	0.0498159
CCGCTGGTGCCATTCA-1	P210325T5	-0.0386417	0.080727
CCGCTTACCTCACTCT-1	P210325T5	0.00129709	0.230627
CCGGCGCATATTGGAT-1	P210325T5	-0.0770678	0.0302931
CCGGGACCCGCAGAGA-1	P210325T5	-0.145867	-0.0401987
CCGGGCGGTCTCGTCA-1	P210325T5	-0.0965587	0.0169546
CCGGGCTGCTCCATAC-1	P210325T5	-0.0751276	0.0531079
CCGGGTTCGAGGTTAC-1	P210325T5	-0.113071	0.0303554
CCGTAAGTTGGTCCCA-1	P210325T5	-0.115541	0.0587229
CCGTGCCCATGACGGC-1	P210325T5	-0.0888097	0.0992568
CCGTGGAACGATCCAA-1	P210325T5	-0.0397832	-0.0182539
CCGTGTTAAATTCCAT-1	P210325T5	0.0982666	0.233998
CCGTTACGTTAGAACA-1	P210325T5	0.00680712	0.0344918
CCTAAAGGCTGACGCT-1	P210325T5	-0.120921	0.141736
CCTAAATTAACGGTTC-1	P210325T5	0.108856	0.133385
CCTAACTAAGGCTCTA-1	P210325T5	0.081023	0.351435
CCTACATTCACAGACG-1	P210325T5	-0.0446469	0.0266179
CCTACTGCTTACACTT-1	P210325T5	0.146488	0.0845863
CCTAGGCGTAGCGATC-1	P210325T5	-0.0797444	0.0142064
CCTAGTTAGTCGCATG-1	P210325T5	0.076147	0.0576543
CCTATCTATATCGGAA-1	P210325T5	-0.0588358	0.0277738
CCTATGGGTTACCGTC-1	P210325T5	-0.0869891	0.0137373
CCTCACCTGAGGGAGC-1	P210325T5	0.0587862	-0.0558891
CCTCACCTTAGCATCG-1	P210325T5	-0.112517	0.0185143
CCTCCCGACAATCCCT-1	P210325T5	-0.114031	0.049599
CCTCCGACAATTCAAG-1	P210325T5	0.00358233	0.0796888
CCTCGAAGTGGACGGG-1	P210325T5	-0.0813894	0.16917
CCTCGCCAGCAAATTA-1	P210325T5	-0.0238681	-0.0314235
CCTCGCGCGATATAGG-1	P210325T5	0.13716	0.33249
CCTCGGACCGGGATAG-1	P210325T5	-0.133204	0.0215854
CCTCTAATCTGCCAAG-1	P210325T5	0.0437971	0.00578976
CCTCTCTCCCATCTAG-1	P210325T5	-0.0771679	0.0516299
CCTCTGGCCTAGACGG-1	P210325T5	-0.0309381	0.102431
CCTGAACGATATATTC-1	P210325T5	-0.136363	-0.0376757
CCTGAATATTTACATA-1	P210325T5	-0.0104936	0.0636565
CCTGACCACCGATGGT-1	P210325T5	-0.0532668	0.0916915
CCTGCTATTTGAGAAG-1	P210325T5	-0.0776371	0.314167
CCTGGCTAGACCCGCC-1	P210325T5	0.0404585	0.0496077
CCTGTAAGACATGATA-1	P210325T5	0.0383305	0.0655665
CCTGTCACCCGGGCTC-1	P210325T5	-0.0855685	0.0346412
CCTGTCGCCCGTAAAT-1	P210325T5	-0.0160765	0.0552482
CCTTCTTGATCCAGTG-1	P210325T5	-0.0231895	0.121432
CCTTTCAATGAAGAAA-1	P210325T5	-0.0989418	0.227291
CGAAACATAGATGGCA-1	P210325T5	0.103879	0.250952
CGAAACGCAATTCATG-1	P210325T5	-0.118072	0.0491119
CGAACCCGCATGCGTC-1	P210325T5	-0.0776303	0.117026
CGAACGCCCAGTGCCG-1	P210325T5	-0.0765558	0.128829
CGAAGCTATAAATTCA-1	P210325T5	-0.0831217	0.238016
CGAAGTTGCTCTGTGT-1	P210325T5	-0.118915	0.0523922
CGACAATTTGATCTAA-1	P210325T5	0.0109259	-0.106774
CGACAGTTCGCGTTAT-1	P210325T5	-0.063489	0.123268
CGACATGCGATCTTCT-1	P210325T5	-0.119862	0.126535
CGACTCAGGATGTTAT-1	P210325T5	0.204975	0.0770148
CGAGACCCTAGAGTGT-1	P210325T5	-0.0339486	-0.0308827
CGAGAGATGTGAACCT-1	P210325T5	0.00227369	-0.0885935
CGAGCTGGGCTTTAGG-1	P210325T5	-0.0825917	0.0202443
CGAGGCTAAATATGGC-1	P210325T5	-0.0795874	0.00515325
CGAGGGACTGCGGTCG-1	P210325T5	-0.00425804	-0.0307808
CGAGTACTAAAGAGGA-1	P210325T5	-0.0306829	0.144436
CGAGTTCTGTCCCACC-1	P210325T5	-0.0935055	-0.0263703
CGAGTTTATCGGACTG-1	P210325T5	-0.131697	0.0651356
CGATACCTCGCGGACA-1	P210325T5	0.039918	0.0978533
CGATCCGACCCAGTGC-1	P210325T5	-0.117064	0.0382976
CGATCTGTTGGAGGAC-1	P210325T5	-0.103131	0.210068
CGATGGACCCTACGCC-1	P210325T5	0.266728	0.287297
CGCAAACACGAGTTAC-1	P210325T5	-0.147472	0.0421244
CGCAATTAGGGTAATA-1	P210325T5	-0.0124254	0.110932
CGCACATGTCCACTAC-1	P210325T5	-0.0573933	-0.143722
CGCATCATGGCTTCAG-1	P210325T5	-0.034783	0.00140217
CGCATGGTGCGATGCT-1	P210325T5	-0.0220535	0.109484
CGCATTAGCTAATAGG-1	P210325T5	-0.0980781	0.0830499
CGCCATCCGATTATGA-1	P210325T5	0.00174596	-0.0257429
CGCCCGCTTCCGTACA-1	P210325T5	0.0220803	0.0743282
CGCCGCCCATGCCTGT-1	P210325T5	-0.0257748	-0.131064
CGCCTCCCTCCTCTAT-1	P210325T5	-0.0906085	-0.0261397
CGCGCCCGACTTAATA-1	P210325T5	-0.00166942	-0.0239176
CGCGGGAATTAGGCAG-1	P210325T5	-0.114158	-0.0217106
CGCGGTCACAAACCAA-1	P210325T5	0.00381579	0.0223858
CGCGTTCATGAAATAC-1	P210325T5	-0.00969076	0.041232
CGCTACGGGACATTTA-1	P210325T5	-0.0779281	0.0526269
CGCTATTCTTAGGCTC-1	P210325T5	0.113975	0.0828463
CGCTCGACATAATGAT-1	P210325T5	-0.133664	0.0734476
CGCTCTCCGTAGATTA-1	P210325T5	7.26311e-05	0.128844
CGCTGTGACGCCGCAC-1	P210325T5	0.00194475	0.306616
CGCTTCCACTGAAATC-1	P210325T5	-0.00657674	0.0385212
CGCTTTCATACCGGTG-1	P210325T5	-0.177874	0.0289138
CGCTTTCTTGCATTCG-1	P210325T5	-0.0207039	0.012991
CGGAACGTAAACATAG-1	P210325T5	0.00953013	0.140379
CGGAGCATGGCGATCC-1	P210325T5	-0.0918308	0.0393867
CGGAGCTTATAACACC-1	P210325T5	-0.0275991	-0.0109222
CGGAGTTTGAGAGACA-1	P210325T5	0.0034916	0.142934
CGGCACCGTTAGCGCC-1	P210325T5	-0.00766549	0.138388
CGGCAGGGTCGGGTTG-1	P210325T5	-0.00188435	0.0832175
CGGCCACGCACAAAGT-1	P210325T5	0.00875848	-0.00270305
CGGCTCTTCGTCGAAC-1	P210325T5	0.00751885	0.0409433
CGGGAATTTATGTAAA-1	P210325T5	-0.135669	0.0455418
CGGGATCAATGTAAGA-1	P210325T5	-0.149183	0.174684
CGGGCAGCTAAACCGC-1	P210325T5	-0.0917596	0.166898
CGGGCCTTCTTTGTAA-1	P210325T5	0.0449769	0.0358951
CGGGTGTACCCATTTA-1	P210325T5	-0.0810388	-0.079739
CGGTACTAGAATCAAA-1	P210325T5	-0.169602	-0.145095
CGGTAGAGGTGCAGGT-1	P210325T5	-0.0734345	0.11789
CGGTCAAGTGGGAACC-1	P210325T5	-0.0180141	0.0223934
CGGTCTATCAACCCGT-1	P210325T5	-0.00665113	0.0794737
CGGTGAAGACTAAAGT-1	P210325T5	0.0376848	0.111694
CGGTGCAGATAGAACG-1	P210325T5	-0.101335	0.0433942
CGGTGCGCGTTGGTCC-1	P210325T5	-0.121092	0.100836
CGGTGGGCTCCAGCCT-1	P210325T5	-0.0858517	-0.0414809
CGGTTATCCAACAGTG-1	P210325T5	-0.139038	0.0220632
CGGTTCAAGTAGGTGT-1	P210325T5	0.00686447	0.10799
CGTACCTGATAGGCCT-1	P210325T5	0.0450272	0.060518
CGTAGCGAATTGTCAG-1	P210325T5	-0.0306634	0.022074
CGTATTAAGAGATCTA-1	P210325T5	-0.212358	0.0356416
CGTCACGTCCATTGGT-1	P210325T5	-0.026661	0.188094
CGTCAGTGCGCACAAG-1	P210325T5	-0.134831	0.0435696
CGTCGGATAGTGTTGA-1	P210325T5	-0.0026475	-0.010728
CGTCTGGAAGGGCCCG-1	P210325T5	-0.0994112	0.169134
CGTGAAGTTAATTCAC-1	P210325T5	-0.139704	0.0760508
CGTGACATTGGGTCGT-1	P210325T5	-0.12272	0.0987705
CGTGCATTGTCGACGC-1	P210325T5	-0.0341551	0.0866575
CGTGTCCCATTCGCGA-1	P210325T5	0.0374984	0.0698608
CGTTAGCTCACAACTG-1	P210325T5	-0.0716242	0.0430771
CGTTCTTCGCACACCT-1	P210325T5	0.195346	0.24054
CGTTGAGCGACCGTCG-1	P210325T5	0.00894808	0.051308
CGTTGTAAGATTGATT-1	P210325T5	-0.111992	-0.029166
CGTTGTTTCAATTCCC-1	P210325T5	-0.10922	0.0632732
CGTTTAAGCGGAGCAC-1	P210325T5	-0.113422	-0.000422083
CGTTTCACTTCGGGCG-1	P210325T5	-0.0611213	0.0780216
CGTTTCGCTCATTACA-1	P210325T5	-0.17231	0.121905
CTAAAGAATGCCTACT-1	P210325T5	-0.11679	-0.00176071
CTAAAGGGAAATAGGA-1	P210325T5	-0.141092	0.0203813
CTAAATCCTATTCCGG-1	P210325T5	-0.116064	-0.00143845
CTAACCGCGCGCCCGT-1	P210325T5	0.0972215	0.0172728
CTAACGAAACTTGCTG-1	P210325T5	-0.1168	-0.0141077
CTAACTGGTCCGGTTC-1	P210325T5	-0.0585615	0.163772
CTAAGGGAATGATTGG-1	P210325T5	-0.0838116	-0.124737
CTAATTCGCACGCGCT-1	P210325T5	0.0133484	0.0178571
CTAATTCTCAGATATT-1	P210325T5	-0.0975715	-0.0377484
CTACCCTAAGGTCATA-1	P210325T5	-0.0488173	0.134642
CTACGAACTAGGTCGA-1	P210325T5	-0.0753948	0.0435023
CTACGCACGGAGTACC-1	P210325T5	-0.135695	-0.0562894
CTACGCCATTTCCGAT-1	P210325T5	0.0952227	0.168487
CTACTATCTTTCAGAG-1	P210325T5	-0.0333185	0.0227257
CTACTGCCACCTGACC-1	P210325T5	0.0985973	0.39371
CTAGATTTACGACGGC-1	P210325T5	-0.0625463	0.0840364
CTAGCATAGTATAATG-1	P210325T5	-0.103057	0.0384239
CTAGCCGATGTTATGA-1	P210325T5	0.0578201	0.148861
CTAGTATTCGGAATTA-1	P210325T5	-0.0350893	-0.0264487
CTAGTCACGTCTTAAG-1	P210325T5	-0.115893	-0.0195098
CTAGTGAAGGACAGGA-1	P210325T5	-0.0302297	0.0756935
CTAGTTGGGCCCGGTA-1	P210325T5	-0.0657926	0.21229
CTATAAGAGCCAATCG-1	P210325T5	-0.00366089	0.0295473
CTATCGGGTCTCAACA-1	P210325T5	-0.118765	0.0249278
CTATGTCACTAGCCCA-1	P210325T5	-0.11497	-0.0105598
CTATGTCTATTGAAAC-1	P210325T5	-0.0886883	-0.0572387
CTATTGTGTTTGGTCA-1	P210325T5	0.00441951	0.072459
CTATTTGGTTACGGAT-1	P210325T5	-0.0537895	-0.0853232
CTCAAGACATTAGCGC-1	P210325T5	-0.0522582	0.000168188
CTCAGTCACGACAAAT-1	P210325T5	-0.133703	-0.0170816
CTCATGGCTCACAATC-1	P210325T5	0.00111017	0.0869244
CTCATGGTAATTTGCG-1	P210325T5	-0.143534	0.0254661
CTCATTTGATGGGCGG-1	P210325T5	0.0701653	0.10718
CTCCGCCCACATGAGG-1	P210325T5	0.04126	0.00827622
CTCCGGCCTAATATGC-1	P210325T5	-0.128547	0.276662
CTCCTTTACGCAAGTC-1	P210325T5	-0.0438053	0.00357166
CTCGAGGTCGAACAGT-1	P210325T5	0.0674197	0.152925
CTCGATATTTGCGAGC-1	P210325T5	-0.113002	0.121619
CTCGCACCTATATAGT-1	P210325T5	0.00365727	-0.0106734
CTCGGTACCACTGCTC-1	P210325T5	-0.112515	-0.10857
CTCGGTCCGTAGCCTG-1	P210325T5	-0.0553481	-0.0773548
CTCGTTTCTAATGTTT-1	P210325T5	0.0729956	0.31108
CTCTAATGCATTGATC-1	P210325T5	-0.142504	0.0561372
CTCTATTTGGCTGCAG-1	P210325T5	-0.10967	-0.0604726
CTCTCACAATCGATGA-1	P210325T5	-0.11082	0.0288918
CTCTGCGAAGCAAGCA-1	P210325T5	-0.0315024	-0.0438665
CTCTGGACGCCTGGTG-1	P210325T5	-0.123778	0.0897068
CTCTGTTTGAGGATTC-1	P210325T5	0.0911047	0.315193
CTGAAAGAGATCCGAC-1	P210325T5	-0.0510095	0.190874
CTGAATCCGAGACCTC-1	P210325T5	0.0125917	0.192041
CTGAATTTATTGCCAG-1	P210325T5	-0.0483977	0.222684
CTGCACAACTACATAT-1	P210325T5	-0.166349	-0.0161432
CTGCACCTGGAACCGC-1	P210325T5	0.056235	0.0410413
CTGCCAAGGTTGGAAG-1	P210325T5	0.0545701	-0.0194691
CTGCCATGCATCACAT-1	P210325T5	-0.063497	-0.00330609
CTGCCTAGCCACCAAG-1	P210325T5	-0.0666997	0.11435
CTGCGTTACGATATAA-1	P210325T5	-0.031077	0.0223949
CTGCTGAGGCCACGAA-1	P210325T5	0.044202	0.0360859
CTGGAAATGGATGCTT-1	P210325T5	-0.00438403	0.0612942
CTGGATTTACACTTGA-1	P210325T5	-0.106452	0.0762593
CTGGCATCCGAATGAG-1	P210325T5	-0.0960562	0.0176923
CTGGCGACATAAGTCC-1	P210325T5	0.0688561	0.0383557
CTGGCGCACAGGTCTG-1	P210325T5	0.0609186	0.00199444
CTGGGATAAATAATGG-1	P210325T5	-0.0797439	-0.0468024
CTGGTAACACATAGAA-1	P210325T5	-0.138557	-0.0556183
CTGGTAACGAGCTCTT-1	P210325T5	-0.0783832	0.0182227
CTGGTCCTAACTTGGC-1	P210325T5	0.0801698	-0.00692535
CTGGTTTCGAGCAAGA-1	P210325T5	-0.0895957	0.00393628
CTGTACTTCTTAGCAT-1	P210325T5	0.105858	-0.0167483
CTGTCAAATGGCTCGG-1	P210325T5	-0.105708	-4.2042e-07
CTGTGCAGGGTAGGTC-1	P210325T5	-0.103274	0.0926021
CTGTTACCCAATCTAG-1	P210325T5	-0.0626803	-0.0387497
CTGTTCACTGCCTGTG-1	P210325T5	-0.0441643	0.144962
CTTAACTTCGAAGTAC-1	P210325T5	-0.175336	0.0178576
CTTACACGGTATTCCA-1	P210325T5	-0.0367531	0.166578
CTTACACTGGGAAATA-1	P210325T5	-0.101797	-0.0705521
CTTAGCCTTCCACATG-1	P210325T5	-0.0302692	0.0250165
CTTCATAGCTCAAGAA-1	P210325T5	-0.0650672	0.0164749
CTTCATTGTCAGTGGA-1	P210325T5	-0.107411	-0.022336
CTTCGTAGATAGGTGA-1	P210325T5	-0.13272	0.052106
CTTCTATGTTGAAGTA-1	P210325T5	0.115336	0.258408
CTTCTTACGTCGTATA-1	P210325T5	-0.173346	0.0330831
CTTGACCCGAAAGATA-1	P210325T5	-0.156541	0.0721601
CTTGAGTTAGGGTAAT-1	P210325T5	-0.00543257	0.00952478
CTTGCAACCGCCTCCT-1	P210325T5	-0.0714128	0.0402697
CTTGCCCAGGCTCTAC-1	P210325T5	-0.0939523	0.115152
CTTGTACTTGTTGACT-1	P210325T5	0.0246254	0.209844
CTTGTCAACATTCGAG-1	P210325T5	0.114619	0.165686
CTTGTGCTCACCGATT-1	P210325T5	0.119547	0.328127
CTTGTTGCTGAGTCAA-1	P210325T5	-0.164557	-0.11162
CTTTAACTTTCAAAGG-1	P210325T5	-0.0664332	0.113427
CTTTAATATTGGTCGA-1	P210325T5	-0.140026	0.0576351
CTTTACCGAATAGTAG-1	P210325T5	-0.0351004	0.00949568
CTTTAGGAACACTGTT-1	P210325T5	-0.0372144	-0.153863
CTTTAGTGCTATTATT-1	P210325T5	-0.0664345	0.107864
CTTTGGCTTTAGTAAA-1	P210325T5	0.0952055	0.0935038
GAAACAGATGACCACC-1	P210325T5	-0.0301016	-0.0238954
GAAACAGCCATGCAGT-1	P210325T5	-0.0278772	0.0959885
GAAACCGAATTACCTT-1	P210325T5	0.074184	0.13437
GAAACTCTAATGAAGG-1	P210325T5	0.112688	-8.87331e-05
GAAATACCTGCTGGCT-1	P210325T5	-0.173388	0.0249121
GAAATATCACCATCAG-1	P210325T5	-0.126132	0.00251307
GAAATCGCGCGCAACT-1	P210325T5	-0.0368437	0.17458
GAAATGGCGGTGTTAG-1	P210325T5	-0.0899868	0.0870498
GAAATTAGCACGGATA-1	P210325T5	0.0365578	0.150876
GAAATTCACATCGCTG-1	P210325T5	-0.169691	-0.138134
GAAATTGTCTCTATAA-1	P210325T5	0.162794	-0.0329107
GAACACACATCAACCA-1	P210325T5	0.147232	0.136249
GAACGACCGAATGATA-1	P210325T5	-0.0597513	0.124883
GAACGTCTCATGGTCG-1	P210325T5	-0.0921387	-0.0155538
GAAGCGTGAGGAATTT-1	P210325T5	-0.0567833	0.0335895
GAAGCTTGCTGACCGC-1	P210325T5	-0.0973964	-0.0130309
GAAGTCTCCCTAGCGA-1	P210325T5	-0.0383582	0.111312
GAAGTGATTTATCGTG-1	P210325T5	-0.0196084	0.0924591
GAAGTGCTGGATAGCT-1	P210325T5	0.123571	0.182569
GAAGTTTCCACTCAAT-1	P210325T5	-0.036558	0.0830772
GAATAGACGCGACCCA-1	P210325T5	-0.111319	0.0355034
GAATAGCCCTGCGGTC-1	P210325T5	-0.00674055	0.0658034
GAATATTCGGAGTCCC-1	P210325T5	0.0491536	0.101233
GAATCGACATGGTCAC-1	P210325T5	-0.0835114	0.120706
GAATCTGAACATTCTC-1	P210325T5	-0.137021	-0.0409364
GAATGTATGGCAGGTC-1	P210325T5	0.0837739	0.0313278
GAATGTGGTCCGGATT-1	P210325T5	-0.122049	-0.0815786
GAATGTTGGGTAATCT-1	P210325T5	-0.00977013	0.109451
GAATTATAGTGAAAGG-1	P210325T5	-0.103235	0.057588
GAATTCACCCGGGTGT-1	P210325T5	-0.0269368	0.00448257
GAATTTCTCGCTGCAG-1	P210325T5	-0.0432497	0.0301325
GACAACGACCATTGAA-1	P210325T5	-0.0302672	0.0126644
GACAACGCAGCTTACG-1	P210325T5	-0.163097	0.0138335
GACACAAGGGAAGAAA-1	P210325T5	-0.141459	0.109897
GACACTGAGTTCAGTG-1	P210325T5	-0.101201	0.0406711
GACAGCCAGACCTGAC-1	P210325T5	-0.228783	-0.217937
GACCAGAGCCCTGTAG-1	P210325T5	-0.109262	-0.00982855
GACCCGTCGCCGGCTA-1	P210325T5	-0.0605236	0.0222253
GACCGTCAGGTCGTGA-1	P210325T5	-0.144517	0.0432018
GACCGTGCTGACGGTG-1	P210325T5	-0.0154933	0.109932
GACGCTTGCTTCTAAA-1	P210325T5	0.0710572	0.103511
GACGGTCAATAGAAGC-1	P210325T5	-0.0987931	0.00168306
GACGTGTAGGGATTAT-1	P210325T5	-0.0889657	0.0574512
GACTAAGATCATGCAC-1	P210325T5	-0.138825	0.130871
GACTAAGTAGGCTCAC-1	P210325T5	-0.0441863	0.0340119
GACTACAATTGCTCGT-1	P210325T5	-0.0163024	0.0601321
GACTCGCGGGAATGAC-1	P210325T5	-0.0134585	0.0283067
GACTGCACCAGCCCAG-1	P210325T5	-0.075228	0.0166851
GAGACTGATGGGTAGA-1	P210325T5	-0.107841	0.144711
GAGAGGGCGCGAGGTT-1	P210325T5	0.0192901	0.073641
GAGATCTGCTTGGCAT-1	P210325T5	-0.0920799	0.189941
GAGATCTGTCACTCCG-1	P210325T5	-0.113532	0.0938842
GAGATCTTCCATGACA-1	P210325T5	-0.181169	-0.0234971
GAGCGAGGGAGTACCG-1	P210325T5	-0.130122	0.0691324
GAGCTAAGGGCATATC-1	P210325T5	-0.0859974	-0.0723435
GAGCTGTCGTCTCGGA-1	P210325T5	-0.085491	0.132498
GAGGAATGGAGAGGTT-1	P210325T5	-0.132819	0.0018861
GAGGCTATCAAAGTCG-1	P210325T5	-0.0990733	-0.0524111
GAGGGCGCAGCTCTGC-1	P210325T5	-0.110198	0.0190506
GAGGTACATCCATCTT-1	P210325T5	0.0611659	0.17621
GAGTACGGGTATACAA-1	P210325T5	-0.0238147	-0.00919071
GAGTATGCCCGCCTTG-1	P210325T5	-0.0323487	0.109315
GAGTCCGCTTACCGGA-1	P210325T5	-0.0922878	-0.0100335
GAGTGTGCGGTACCCA-1	P210325T5	-0.0245635	-0.10726
GATAAATCGGTGGATG-1	P210325T5	-0.0816666	0.0613032
GATAACTCGCACTGTG-1	P210325T5	-0.0815842	-0.109573
GATACGATGGGAGTCA-1	P210325T5	-0.0181854	0.194254
GATAGGTAACGTTGAC-1	P210325T5	-0.0322479	0.0522287
GATATCTCATGCAATA-1	P210325T5	0.104785	0.207865
GATATGAGACACTAAC-1	P210325T5	-0.0641911	-0.0769781
GATATGCGGTAGCCAA-1	P210325T5	-0.0351615	0.0570644
GATATTGAGATTGGCG-1	P210325T5	-0.086867	0.0270085
GATATTTCCTACATGG-1	P210325T5	-0.106713	-0.001166
GATCATTCCAAACATT-1	P210325T5	-0.0676666	0.124349
GATCCCTTTATACTGC-1	P210325T5	0.1683	0.360195
GATCCTAAATCGGGAC-1	P210325T5	-0.127003	0.0359963
GATCCTCGACACTGGC-1	P210325T5	-0.0427858	0.0735791
GATCCTCTTGCGCTTA-1	P210325T5	-0.0475596	0.0692022
GATCGACACTATCTGA-1	P210325T5	-0.220081	0.181408
GATCGCGGGCTCTCCA-1	P210325T5	-0.124818	-0.0551739
GATCGGTGGCCATAAC-1	P210325T5	-0.0909441	0.0693282
GATCTTGGAGGGCATA-1	P210325T5	-0.133248	-0.0320527
GATCTTTGCAGGGTAT-1	P210325T5	-0.196829	-0.0712238
GATGCGTCCTGCATTC-1	P210325T5	-0.157961	0.0575922
GATGCTACAAGCGCCT-1	P210325T5	0.0272327	0.0760459
GATGCTGTATTTCATC-1	P210325T5	0.163696	0.0375002
GATGGTGCCCTAGGCA-1	P210325T5	0.018292	0.181565
GATGTCGGTCAACTGC-1	P210325T5	-0.0814499	-0.0142747
GATGTGTTGTCACAAG-1	P210325T5	-0.0118631	-0.0423274
GATGTTCAATCCACGA-1	P210325T5	-0.126285	0.00690793
GATTACTGAATTTGGG-1	P210325T5	-0.116665	0.074502
GATTCCCTTGTCGCAG-1	P210325T5	-0.140595	-0.0340347
GATTCCGCGTTTCCGT-1	P210325T5	0.16072	0.276954
GATTCGACGGTTCACG-1	P210325T5	-0.133169	0.0419228
GCAAACCCTACATTAT-1	P210325T5	-0.00689288	0.0320402
GCAAATATTACGCTTT-1	P210325T5	-0.0389453	0.0722097
GCAACCACCAGACCGG-1	P210325T5	0.0412381	0.107558
GCAAGAATTCCTTGGC-1	P210325T5	-0.109634	0.105105
GCAAGTGCACAGAGAA-1	P210325T5	0.109011	0.134714
GCACAAGTGTCGGAAG-1	P210325T5	-0.132323	-0.0696524
GCAGATTAGGGATATC-1	P210325T5	-0.104491	0.0824166
GCAGCACACAGCCCAG-1	P210325T5	0.00805619	0.0902984
GCAGGACTATAGAATA-1	P210325T5	-0.144454	0.0501207
GCAGGTAGAGTATGGT-1	P210325T5	-0.00737971	-0.0589276
GCATAGAGCACTCAGG-1	P210325T5	0.0774293	0.0531095
GCATCCCTAACTTTGA-1	P210325T5	0.0300265	-0.0352145
GCATGAGGGACGCGGC-1	P210325T5	0.0374279	0.0612629
GCCAACCATTTCCGGA-1	P210325T5	-0.0671972	0.106417
GCCAATAGGGCATCTC-1	P210325T5	-0.0764102	-0.0293833
GCCACAATTTAAGGAC-1	P210325T5	-0.041144	0.0130736
GCCAGGAGTAACCGAT-1	P210325T5	0.014094	-0.0205411
GCCATATTGCACACAG-1	P210325T5	0.0120778	0.216443
GCCCGACTTCTTCCCG-1	P210325T5	-0.123376	0.0225186
GCCCGCGCGTAAACGG-1	P210325T5	0.00368478	0.0590367
GCCCGCGCGTTTGACA-1	P210325T5	-0.045799	-0.0728704
GCCCGTAATACCTTCT-1	P210325T5	-0.122212	-0.0477909
GCCGAAATTCCTACGT-1	P210325T5	-0.147891	-0.0176089
GCCGATTGGCCAAGCT-1	P210325T5	-0.0893611	-0.0308986
GCCGCTTGTGAGAAAC-1	P210325T5	0.020263	0.0293142
GCCGGGTTAGGGTCGC-1	P210325T5	-0.104886	0.0660489
GCCTAGCGATCTGACC-1	P210325T5	-0.0109028	0.0329721
GCCTATAGTGTCAGGG-1	P210325T5	-0.00334639	0.121886
GCCTCATCTGGAAATA-1	P210325T5	-0.0198753	-0.0117811
GCCTTCAGCCCTACCG-1	P210325T5	-0.0627223	0.0151344
GCGAAACTTAACTGGA-1	P210325T5	-0.128267	0.0292804
GCGAAGCCATACCCGT-1	P210325T5	-0.0323011	0.0522851
GCGACGATAGTTGTAC-1	P210325T5	-0.134515	0.154458
GCGAGGCCCGAGCAGA-1	P210325T5	-0.0209438	0.0478699
GCGAGTTCTGCAAAGA-1	P210325T5	-0.0927829	0.0485445
GCGATTCTGGAAGCAG-1	P210325T5	-0.0164826	-0.0875814
GCGATTGTTAACGTTA-1	P210325T5	-0.0474611	0.0488649
GCGCATCCAGTCAGCA-1	P210325T5	-0.145483	0.0393458
GCGCCGTTCCACGATA-1	P210325T5	-0.0140066	-0.0228953
GCGCTATGCCGAGGCA-1	P210325T5	0.00425836	0.223857
GCGCTGATCCAGACTC-1	P210325T5	0.0385619	-0.0677668
GCGCTGCTTTGCATTT-1	P210325T5	-0.0665775	-0.014269
GCGGACCGCGTTGTGG-1	P210325T5	-0.0888246	0.110869
GCGGAGAGGGAGAACG-1	P210325T5	-0.0164182	0.00232312
GCGGCTCTGACGTACC-1	P210325T5	-0.0435114	0.0189304
GCGGGAACCAGGCCCT-1	P210325T5	-0.116203	0.1563
GCGGTCCCTAGACGCA-1	P210325T5	-0.151579	0.0361828
GCGGTGAACTGCGCTC-1	P210325T5	0.187794	0.271097
GCGGTTCCCTATCATG-1	P210325T5	-0.121548	0.0673431
GCGTCGAAATGTCGGT-1	P210325T5	-0.0886876	0.00994192
GCGTCTCTGCATTGGG-1	P210325T5	0.035281	0.0046566
GCGTGGTACTGGGTTA-1	P210325T5	0.000499102	0.0152498
GCGTTCGGAGACCGGG-1	P210325T5	0.0402405	0.0848699
GCTAAGTAGTTTCTCT-1	P210325T5	-0.120774	-0.0415566
GCTAATACCGAATGCC-1	P210325T5	-0.0670045	0.100829
GCTACGACTTATTGGG-1	P210325T5	0.110599	0.131152
GCTAGCAGGGAGTGGG-1	P210325T5	-0.0749734	0.0224956
GCTAGTAGAGCTTGTA-1	P210325T5	-0.14163	-0.0346392
GCTCATTACTGCATGT-1	P210325T5	0.121309	-0.0313931
GCTCGGAATTTAAAGC-1	P210325T5	-0.10752	0.0921382
GCTCTAAACCCTGACG-1	P210325T5	-0.0252245	0.165171
GCTCTATGTTACGTGC-1	P210325T5	-0.0704081	0.117406
GCTCTCGGGTACCGAA-1	P210325T5	-0.0198417	0.139024
GCTGAGGCGTGAGTAT-1	P210325T5	-0.0955916	0.0404937
GCTGCACGGTTTCTTA-1	P210325T5	-0.0185258	0.00823248
GCTGCTACTGCGTAGC-1	P210325T5	0.142755	-0.0373059
GCTGCTCTCCGGACAC-1	P210325T5	0.191105	0.0667319
GCTGGCATATTCACCT-1	P210325T5	-0.0249038	0.0568043
GCTGTATTACTGGCCC-1	P210325T5	0.0912189	0.0907713
GCTGTTGCTACCGAAC-1	P210325T5	-0.145641	-0.0338331
GCTTAATGTAACTAAC-1	P210325T5	-0.170546	-0.170795
GCTTATGAAGCAGGAA-1	P210325T5	-0.0817684	-0.0638699
GCTTCCGTCCCTAGAC-1	P210325T5	-0.0995144	-0.0483718
GCTTGGATCGATTAGG-1	P210325T5	0.0136047	0.0155391
GCTTTCAGAGGAGGTG-1	P210325T5	-0.0349457	-0.0181855
GGAAACCTTGTTGAAT-1	P210325T5	-0.101969	0.0581063
GGAAAGTGCCCATGCC-1	P210325T5	0.0398696	0.0164592
GGAACCGTGTAAATTG-1	P210325T5	-0.124547	0.127468
GGAAGCTCGCTTACAG-1	P210325T5	-0.132362	-0.0531466
GGAATGCGCTAGCGTG-1	P210325T5	-0.0973982	0.00765317
GGACCAACAGGATAAC-1	P210325T5	-0.115038	-0.0405214
GGACCTACGGTAACGT-1	P210325T5	0.00817774	0.191216
GGAGAAGTCATTGGCA-1	P210325T5	-0.0834019	0.0253871
GGAGACGACACCTTTG-1	P210325T5	-0.110587	0.0710526
GGAGCACCAAGAACTA-1	P210325T5	-0.100309	0.0312104
GGAGGATTGAAAGGAG-1	P210325T5	-0.0828113	0.121798
GGAGGGCTTGGTTGGC-1	P210325T5	0.0432147	0.0482591
GGAGTGCCGCCCTGGA-1	P210325T5	-0.0822555	-0.0111929
GGATCATCCCGTACGC-1	P210325T5	0.244075	-0.0479095
GGATCCGGAATATACT-1	P210325T5	0.0738742	-0.00505639
GGATGAAGATCGCTGA-1	P210325T5	0.0123281	0.0483287
GGATGACGCGAGTTTA-1	P210325T5	-0.168102	0.0367197
GGATGTCCTTACCGCA-1	P210325T5	-0.0337137	-0.0312685
GGATTCCGCTATACCC-1	P210325T5	-0.13656	0.0760674
GGATTTCACTTCTATA-1	P210325T5	0.0040582	0.0686667
GGCAAATTACTTTACT-1	P210325T5	0.0551498	0.148761
GGCAAGGCGAAATAGC-1	P210325T5	0.115392	0.139263
GGCAATAGTCAATGAG-1	P210325T5	0.0981141	-0.0345097
GGCACTCCACTGGGCA-1	P210325T5	-0.12525	0.0101733
GGCAGCGGTAATCCTA-1	P210325T5	-0.0851788	-0.00316466
GGCATACAGGTAGCGG-1	P210325T5	-0.0873838	0.107506
GGCATATCGGTTCTGC-1	P210325T5	-0.0244112	0.030818
GGCCCTCACCCACTTA-1	P210325T5	0.0190888	0.166326
GGCGAAATCTAACTTG-1	P210325T5	-0.13007	-0.11212
GGCGCAGGACATCTTC-1	P210325T5	-0.0920919	0.137994
GGCGCATGAATTGATG-1	P210325T5	-0.0336959	-0.0417032
GGCGCGTTCGAGTTTA-1	P210325T5	-0.110337	0.0593543
GGCGGAGTAATATTAG-1	P210325T5	-0.0941167	-0.0277491
GGCGTCCTATCCGCTG-1	P210325T5	-0.0882917	0.00202944
GGCTAAAGGGCGGGTC-1	P210325T5	0.0395114	0.11472
GGCTATTAAGTTGTAT-1	P210325T5	-0.170067	-0.0312075
GGCTCGCGTTGAGGTA-1	P210325T5	-0.11794	-0.0371993
GGCTCTGCTCCAACGC-1	P210325T5	-0.0960444	0.0160599
GGGAACGGGAGGTTAG-1	P210325T5	-0.0822414	0.0674794
GGGAATGAGCCCTCAC-1	P210325T5	-0.0538116	0.286688
GGGACTGCATAGATAG-1	P210325T5	-0.106711	0.0426232
GGGAGAACTCACAGTA-1	P210325T5	-0.108748	-0.0713396
GGGAGGATGCCCGAAA-1	P210325T5	-0.103161	0.032685
GGGAGTTAATGAGGCG-1	P210325T5	-0.0901282	0.0282153
GGGATGGTCGTAACCG-1	P210325T5	-0.00598202	0.198958
GGGATTTACCGCACCT-1	P210325T5	-0.215366	-0.13528
GGGCCCGTCTTAAACA-1	P210325T5	0.0050002	0.283918
GGGCCGGCCGAAGTAC-1	P210325T5	0.0887256	-0.0601352
GGGCGATATGTGTGAA-1	P210325T5	-0.0758785	0.0211925
GGGCGGCAAATGAATT-1	P210325T5	-0.100044	0.156683
GGGCGGGTTCCCTACG-1	P210325T5	-0.058506	0.156683
GGGCGTACATTTATAT-1	P210325T5	0.140339	0.102019
GGGCGTCACCACGTAA-1	P210325T5	0.0759043	0.270877
GGGCGTCCACTGGCTC-1	P210325T5	-0.106705	0.00759348
GGGCTCATCGAACCCA-1	P210325T5	-0.137209	0.0886625
GGGCTGCCTAGGGCGA-1	P210325T5	-0.0868552	0.0379409
GGGCTGGTTAGTCGCG-1	P210325T5	-0.0863018	0.0703435
GGGTACTTCATGAACT-1	P210325T5	-0.138297	0.0114678
GGGTATGTATGCACTT-1	P210325T5	-0.0875046	-0.0244236
GGGTCACCGTGACGGT-1	P210325T5	-0.099384	0.133855
GGGTCGTGGCAAGTGT-1	P210325T5	-0.115216	0.130533
GGGTGACACCTTAACT-1	P210325T5	-0.0311919	0.0813084
GGGTGGTCCAGCCTGT-1	P210325T5	-0.0917844	0.056936
GGGTGTTTCAGCTATG-1	P210325T5	-0.0923286	0.1598
GGTAAATGTGCGTTAC-1	P210325T5	-0.0124647	0.0982237
GGTACAAACATGCTAT-1	P210325T5	-0.0143826	0.135729
GGTAGTGCTCGCACCA-1	P210325T5	-0.172144	-0.0220391
GGTATTGCCGAGTTTA-1	P210325T5	-0.0905015	0.142489
GGTCAGTGGGTCCCAC-1	P210325T5	-0.129089	-0.0438324
GGTCGGATAAACGGCG-1	P210325T5	-0.100921	0.101211
GGTCGGCCAGGAGCTT-1	P210325T5	-0.090083	0.00369467
GGTCTGAGAATCTGGA-1	P210325T5	-0.127446	-0.0280543
GGTGAAGTACAGGGAT-1	P210325T5	-0.0327615	0.0546075
GGTGATAAGGAGCAGT-1	P210325T5	-0.0997059	0.00229539
GGTGCGGATAAGTGGC-1	P210325T5	0.0375803	0.0990528
GGTGCTGGTACACATT-1	P210325T5	-0.0720893	0.11416
GGTTACCACCCTCGGG-1	P210325T5	-0.032316	0.161064
GGTTAGCTATATGTCT-1	P210325T5	-0.105928	0.0584977
GGTTAGGCTTGGAGAA-1	P210325T5	-0.0157826	0.00434625
GGTTTACAATCTCAAT-1	P210325T5	-0.143729	0.066374
GGTTTCAATCGGTCAG-1	P210325T5	-0.118099	-0.0276217
GTAAGCGGGCAGTCAG-1	P210325T5	-0.109663	0.0134938
GTAAGGATTTGTCGGA-1	P210325T5	-0.0798403	0.0666613
GTAAGTAACAGTCTGG-1	P210325T5	-0.141893	-0.0383997
GTAAGTAGGGTATACC-1	P210325T5	-0.0528729	0.125605
GTAATCTGATTCTTCG-1	P210325T5	-0.151872	0.0953823
GTACACTTACCTGAAG-1	P210325T5	-0.0184878	0.0234887
GTACAGAGGCAAGGGT-1	P210325T5	-0.00915416	0.0241107
GTACGAGATTGCGACA-1	P210325T5	-0.0443622	0.126275
GTACGCTTCATTGCAC-1	P210325T5	-0.0793099	0.0116682
GTACGTTTGCCCGTCA-1	P210325T5	-0.0895706	-0.106314
GTACTAAGATTTGGAG-1	P210325T5	0.0911862	0.0837122
GTACTCCCTTATCGCT-1	P210325T5	0.00915022	0.0274652
GTACTCCTGGGTATGC-1	P210325T5	-0.0951407	0.0441652
GTACTGGAGTTAGACC-1	P210325T5	-0.162853	-0.0911957
GTAGAGGGAGACAAGT-1	P210325T5	-0.0755848	0.00945467
GTAGCCAAACATGGGA-1	P210325T5	-0.084355	0.0905242
GTAGCGGCTATACACT-1	P210325T5	-0.127919	0.0298612
GTAGCTTCCTCTTGTT-1	P210325T5	-0.0981244	-0.0459683
GTAGGTGATCCGTGTA-1	P210325T5	-0.0336851	0.0711809
GTAGTCGCGGGAATCA-1	P210325T5	-0.100944	0.0204884
GTATAGGACTCAGTAG-1	P210325T5	-0.188201	0.102759
GTATCTTTCATAACCA-1	P210325T5	0.0835281	0.0977197
GTATGTGGGTCTAGTT-1	P210325T5	0.0159899	0.0245955
GTATTCTGAGAAACGA-1	P210325T5	-0.0958881	0.137821
GTCAAGCGGACTCGGG-1	P210325T5	-0.13174	0.0155865
GTCACAAAGTTTCCAA-1	P210325T5	-0.000980556	-0.0282503
GTCAGAATAGTCTATG-1	P210325T5	-0.177774	-0.000344588
GTCAGTTGTGCTCGTT-1	P210325T5	-0.0915437	0.0500107
GTCATGCACCTCCGTT-1	P210325T5	-0.116552	0.100491
GTCATGGACATGACTA-1	P210325T5	0.0604582	0.410003
GTCATTAGAGCGAACG-1	P210325T5	0.0401143	0.0661936
GTCCCAACGTAAAGTA-1	P210325T5	-0.201976	-0.146494
GTCCGGCTGAATTGCG-1	P210325T5	-0.0666621	0.183908
GTCCTTCTAGTGGGTT-1	P210325T5	-0.0553888	-0.072468
GTCGCGTAACCCGTTG-1	P210325T5	-0.00537974	0.020569
GTCGGATATCTCAGAC-1	P210325T5	-0.0568577	0.0375003
GTCGGATGTAGCGCGC-1	P210325T5	0.0652594	0.0769388
GTCGTACCATCTCGGG-1	P210325T5	-0.0449842	0.122926
GTCGTATTGGCGTACA-1	P210325T5	0.0861251	-0.022999
GTCGTTATTCGCTTAT-1	P210325T5	-0.116939	-0.0629991
GTCTATCTGAGTTTCT-1	P210325T5	0.0409631	0.0906234
GTCTCGATCTGCTTTC-1	P210325T5	-0.00475427	0.00224363
GTCTGGGCGGTCGAGA-1	P210325T5	-0.0994915	0.0467985
GTCTTAGTACAGCCGG-1	P210325T5	-0.225726	0.0423588
GTGAAACGGCGCCACC-1	P210325T5	-0.0495058	0.00902233
GTGAAGATTTCAAGTG-1	P210325T5	0.228572	0.391428
GTGAAGCCGTATAGTC-1	P210325T5	-0.0283446	0.145396
GTGACCGCACACTACG-1	P210325T5	-0.131305	-0.0258157
GTGACTTCAGTAGTGC-1	P210325T5	-0.035709	0.0578592
GTGAGCGTGCTGCACT-1	P210325T5	-0.0848146	0.139905
GTGAGGAGCGGTTGAG-1	P210325T5	-0.0581127	0.00569661
GTGATCATAGATCTGC-1	P210325T5	-0.0907539	0.101535
GTGATGCACAACATCT-1	P210325T5	0.0583534	0.0888594
GTGATTCGCCGCTCAA-1	P210325T5	0.0442989	0.34445
GTGCAACAAATGTGGC-1	P210325T5	0.129238	0.0675065
GTGCACGAAAGTGACT-1	P210325T5	0.0271538	0.0738679
GTGCCATCACACGGTG-1	P210325T5	0.0628715	0.0133592
GTGCCCGTTCGGATTC-1	P210325T5	0.0727875	0.0203757
GTGCCGCTTCAAAGGT-1	P210325T5	-0.160394	0.0736194
GTGCCTCAGTGTACGG-1	P210325T5	-0.00416215	0.101173
GTGCGAAATCGAACAC-1	P210325T5	-0.164165	0.0946847
GTGCGGGTCTCCAAAT-1	P210325T5	-0.0522726	0.0942293
GTGCGTGTATATGAGC-1	P210325T5	0.0557852	0.0636412
GTGCTCAAGTACTGTC-1	P210325T5	-0.048364	0.158271
GTGGAACCTACATGCG-1	P210325T5	0.0464813	0.0194788
GTGGACGTGCTGAGAC-1	P210325T5	-0.0937465	-0.000730049
GTGGGCTTAGACACAC-1	P210325T5	0.144684	0.116836
GTGGTTTCCGCCTTTC-1	P210325T5	-0.0627682	0.0974687
GTGTACCTTGGCTACG-1	P210325T5	0.000306652	0.0721033
GTGTGAATAACTTAGG-1	P210325T5	-0.0310495	-0.0242004
GTTAAAGTAGGACTGG-1	P210325T5	0.0311123	0.0351626
GTTACAATTGGTGACG-1	P210325T5	-0.0758766	0.00746633
GTTACCTACAACTTGC-1	P210325T5	-0.139303	-0.0109932
GTTACTTTGGGCCTAG-1	P210325T5	0.0607894	0.00995374
GTTAGAGTGTGCCGCT-1	P210325T5	-0.0859336	0.102188
GTTATATTATCTCCCT-1	P210325T5	-0.0708478	0.13963
GTTCACAGGAGTCTAG-1	P210325T5	-0.100592	0.0412367
GTTCCAGTCTGACCAT-1	P210325T5	-0.0566828	0.108274
GTTCGCCATAAGTGCC-1	P210325T5	0.0221735	0.0681937
GTTCTTCCCTCGATGT-1	P210325T5	-0.0710945	0.145105
GTTGAACCGGTTCCAT-1	P210325T5	-0.168872	0.0316003
GTTGCACGGAGTTTCG-1	P210325T5	0.0159897	0.168602
GTTGGATTCAGTGGCT-1	P210325T5	0.0394011	0.0965459
GTTGGATTGAGAACAC-1	P210325T5	-0.0394689	0.0130779
GTTGGATTTGCGTTGG-1	P210325T5	-0.132761	0.0591257
GTTGTCGTGTTAGTTG-1	P210325T5	-0.144504	-0.0890202
GTTTACGTTCCATCTG-1	P210325T5	-0.121205	0.144298
GTTTCCTGGAGGGTGA-1	P210325T5	-0.117455	0.126934
GTTTGACCAAATCCTA-1	P210325T5	-0.0374784	0.187367
GTTTGGCCCAAGTTAT-1	P210325T5	-0.168817	-0.0215848
GTTTGGGCTTGTGAGC-1	P210325T5	-0.13784	-0.0422151
TAAAGCGTTAGGAGAA-1	P210325T5	-0.0126489	-0.0726617
TAAAGCTGCAATAGGG-1	P210325T5	0.122303	-0.0100148
TAACATACAATGTGGG-1	P210325T5	-0.106724	0.0418422
TAACCTACCGTCCGAG-1	P210325T5	-0.0156628	0.104595
TAACGCTTTGAGAGCG-1	P210325T5	-0.104067	-0.0322739
TAACTCATCCGCGCGG-1	P210325T5	-0.108783	0.099038
TAAGGAACTTGTGGGA-1	P210325T5	0.0389633	0.0336943
TAAGGCAACATAAGAT-1	P210325T5	-0.106014	-0.0127913
TAAGTAACATCTTGAC-1	P210325T5	-0.0493606	0.0430102
TAATAAACAAGGAGAT-1	P210325T5	-0.149193	-0.000739604
TAATACACAGTAGTAT-1	P210325T5	0.0322037	0.165788
TAATAGAACAGAGTTA-1	P210325T5	0.0394674	-0.0418237
TAATAGTGACGACCAG-1	P210325T5	-0.123561	0.130453
TAATATTGAAATTCGC-1	P210325T5	-0.0472713	-0.027042
TAATCGATCCGTACGT-1	P210325T5	-0.0777062	-0.0468784
TAATTGGAATCGGGAA-1	P210325T5	0.0400299	0.238204
TACAACGCACAACTCA-1	P210325T5	0.120141	0.0824488
TACATAGGCATACACC-1	P210325T5	-0.00520919	0.151708
TACATTTCTAACGTGC-1	P210325T5	0.0649863	0.0881852
TACCAGAAGTAGGTTC-1	P210325T5	-0.0926915	0.173223
TACCAGCTAGGTTTAA-1	P210325T5	-0.0508661	0.0815772
TACCGCGGACTTGCAG-1	P210325T5	-0.129491	0.0792507
TACCGGCTCACTGCCC-1	P210325T5	-0.122412	0.0919068
TACCGGTCGTTTCCAT-1	P210325T5	0.0130871	0.0585105
TACCGTGCCTCGGACC-1	P210325T5	-0.0189392	0.010143
TACCTCACGCTTGTAC-1	P210325T5	-0.0593845	0.220417
TACCTTAAGATTTCCC-1	P210325T5	0.0632825	-0.0218276
TACGAACACGACTTCA-1	P210325T5	-0.1018	0.114444
TACGACGCTTGCTGCG-1	P210325T5	-0.028991	0.207649
TACGACTGCCTCTTAG-1	P210325T5	-0.10318	-0.0807173
TACGAGAACTTCACGT-1	P210325T5	-0.0419341	0.0702816
TACGATGTTGATCATC-1	P210325T5	-0.124736	0.0353925
TACGCAGTTCTTTCCT-1	P210325T5	0.076637	0.134529
TACGCCATATTCTAAT-1	P210325T5	-0.0792686	-0.0385979
TACGGGATGCTAGCAG-1	P210325T5	0.0243817	0.0403398
TACGTTTACCGGCAAT-1	P210325T5	-0.179928	0.0335663
TACTCTCCGAACAAAT-1	P210325T5	0.0232277	0.186093
TACTGCAATCAATTAC-1	P210325T5	0.154936	0.428196
TACTGGACAGCTCGGC-1	P210325T5	0.14142	0.04515
TACTTGTTAGTAGTCC-1	P210325T5	-0.134352	-0.074307
TACTTTACTGAGCCGG-1	P210325T5	-0.102291	-0.0323959
TAGAAACCACTAAGTA-1	P210325T5	-0.145277	-0.0503251
TAGAAAGGTGGCGCTA-1	P210325T5	-0.0963724	0.0316928
TAGAATTAAGGGCAAC-1	P210325T5	-0.0649707	0.0956668
TAGACGCCCGTACCGG-1	P210325T5	-0.042922	-0.0598209
TAGAGATCATGCAACT-1	P210325T5	-0.00235123	0.124345
TAGAGCTACGAAGAAC-1	P210325T5	0.0283021	0.0344277
TAGAGTCTAAGCGAAC-1	P210325T5	-0.041451	-0.00906811
TAGATATGGACTGGAA-1	P210325T5	0.126093	0.0738648
TAGATCCGAAGTCGCA-1	P210325T5	-0.0690541	0.0425465
TAGCCATTTCAAAGTC-1	P210325T5	0.0422275	-0.145829
TAGCCGGCGGTCAGCG-1	P210325T5	-0.125612	0.00348067
TAGCGTTGGGTCTTAC-1	P210325T5	-0.0948621	0.0195884
TAGCTAAGTCCGGGAG-1	P210325T5	0.0575101	0.0252269
TAGCTCGCCTGATAAC-1	P210325T5	0.0803116	0.0628474
TAGGCATGTTACGCCA-1	P210325T5	-0.127598	0.100929
TAGGGAGCTTGGGATG-1	P210325T5	0.0606967	0.0376306
TAGGGTGTTTCAAGAG-1	P210325T5	0.0858306	0.0970005
TAGGTCGCCGGAACTG-1	P210325T5	-0.0959227	0.0409852
TAGGTGAGCCCTACTC-1	P210325T5	-0.196397	0.027324
TAGGTGCTCGCCTAGC-1	P210325T5	-0.0161459	-0.0577499
TAGGTTCGAGTTCGTC-1	P210325T5	-0.00127772	0.0156782
TAGTCCGCAGAGAATG-1	P210325T5	-0.0546184	0.0169806
TAGTCTAACAACGAGA-1	P210325T5	-0.182065	0.114267
TAGTCTGTGACGTTGC-1	P210325T5	-0.130314	0.0315438
TAGTGCCCTCCAGAGT-1	P210325T5	-0.133747	-0.00192241
TAGTTAAGATAGGATA-1	P210325T5	-0.145976	-0.00733768
TAGTTTATTCTTGCTT-1	P210325T5	0.0165996	0.180702
TATAAATCCACAAGCT-1	P210325T5	0.00839794	0.0373024
TATACACAGACGCCTT-1	P210325T5	-0.0930957	0.178836
TATATTACAAATGTCG-1	P210325T5	-0.0400532	0.0786529
TATATTCGCGTCGATA-1	P210325T5	-0.15728	0.161275
TATCACCCAACCGACC-1	P210325T5	-0.0587219	0.211796
TATCACTTCGAGTAAC-1	P210325T5	0.0794914	0.0622899
TATCCATATCATGCGA-1	P210325T5	-0.0393982	0.104057
TATCCTGCATGGGAAT-1	P210325T5	-0.0724966	0.120024
TATCGATCTATGCATA-1	P210325T5	0.133652	0.0891397
TATCGATGATTAAACG-1	P210325T5	-0.0603783	0.128006
TATCTACCACAGCGGG-1	P210325T5	-0.0199307	-0.01718
TATGATAAATCTAACG-1	P210325T5	-0.0865129	0.156084
TATGCTCCCTACTTAC-1	P210325T5	-0.0315863	0.0856278
TATGGATGTGCTACGC-1	P210325T5	-0.052051	-0.0573165
TATGGCCCGGCCTCGC-1	P210325T5	0.0146311	0.106172
TATGGGACCGAGCAGG-1	P210325T5	0.0314718	0.0626794
TATGGGTACGTATCGT-1	P210325T5	-0.0338251	0.180084
TATGGTCTGAGTAACA-1	P210325T5	-0.0219236	0.0841465
TATGTCAAGACCGACT-1	P210325T5	0.0157442	0.164583
TATGTCTCATTGTGCC-1	P210325T5	-0.129721	0.00601406
TATTACCATCCTGCTT-1	P210325T5	-0.0564786	-0.0115017
TATTCAATTCTAATCC-1	P210325T5	-0.0130528	0.0332845
TATTCCACTCAGCTCG-1	P210325T5	-0.155738	0.09389
TATTCCTCCGCCCACT-1	P210325T5	-0.0334081	-0.0146471
TATTCGTGCCAGAATA-1	P210325T5	0.0346198	0.0765298
TATTTAGTCTAGATCG-1	P210325T5	-0.12855	-0.0167999
TATTTATACCGAGTAG-1	P210325T5	-0.0243803	0.0783313
TATTTGTTACCCTTTA-1	P210325T5	-0.0648088	0.180989
TCAAACAACCGCGTCG-1	P210325T5	0.0338676	0.0567222
TCAAACTTAGATTGTT-1	P210325T5	-0.0704077	0.0568403
TCAACCATGTTCGGGC-1	P210325T5	0.0430908	0.226192
TCAACGAGGAGACAAA-1	P210325T5	-0.0843221	0.261421
TCAACGCAGGAAATAA-1	P210325T5	0.0501327	0.100518
TCACAGGGAATCGCAA-1	P210325T5	-0.156165	-0.0454178
TCACAGGTTATTGGGC-1	P210325T5	-0.0460923	0.0738024
TCACCCTCTTAAGATT-1	P210325T5	-0.150876	0.132321
TCACCGCTCGGCACTC-1	P210325T5	-0.0110379	-0.00936831
TCACGCATTGTAGATC-1	P210325T5	-0.0928217	0.0780639
TCACGGTCATCGCACA-1	P210325T5	0.0197177	0.0574475
TCACGTGCCCGATTCA-1	P210325T5	0.0277412	0.108961
TCACTACGACCAATGC-1	P210325T5	0.052016	0.194004
TCACTCGTGCAACGGC-1	P210325T5	-0.0194159	0.0863289
TCAGACGCTATAGAAG-1	P210325T5	0.130558	0.118039
TCAGCAAATGCATCTC-1	P210325T5	-0.120892	-0.0443596
TCAGGGTGTAACGTAA-1	P210325T5	-0.0552312	-0.045319
TCAGGTTCTTTGAGAA-1	P210325T5	0.0650379	0.0511299
TCAGTAGGGACTATAA-1	P210325T5	-0.102847	0.0903038
TCATCCCAGAGGGTGG-1	P210325T5	0.00926928	-0.102125
TCATGCAGGTTCTCAT-1	P210325T5	0.0279101	0.0443712
TCATTTAAGTCTCCGA-1	P210325T5	-0.0199132	-0.0168147
TCCAACTTTAAATTCT-1	P210325T5	-0.0551531	0.043866
TCCACAATGGTTTACG-1	P210325T5	-0.178278	0.0262307
TCCACTTTATCTAGGT-1	P210325T5	-0.0208469	-0.0325296
TCCAGAGCACCGGTTC-1	P210325T5	0.0210991	0.165835
TCCAGGCGAGTACGGT-1	P210325T5	0.111377	0.0511529
TCCATTGTGACCTCGT-1	P210325T5	-0.13231	0.0758348
TCCCAAACAGACAACG-1	P210325T5	-0.0243706	0.246359
TCCCAAAGACGAAGGA-1	P210325T5	-0.0522191	0.275888
TCCCAGCTTTAGTCTG-1	P210325T5	-0.210847	0.127443
TCCCAGGCTTAGCTAA-1	P210325T5	-0.0189562	0.0986344
TCCCGCGTACTCCTGG-1	P210325T5	-0.0602313	0.0793517
TCCCGGGTGTGCTGCT-1	P210325T5	-0.104202	0.00288871
TCCCGTCAGTCCCGCA-1	P210325T5	-0.0666524	0.143082
TCCCTGGCTCGCTGGA-1	P210325T5	0.00825945	0.0717002
TCCCTTAGATTACTCG-1	P210325T5	0.0229682	0.0767062
TCCGATAATTGCCATA-1	P210325T5	-0.0886587	0.218233
TCCGATGACTGAGCTC-1	P210325T5	-0.00323161	-0.03599
TCCGATGGTGCGACAT-1	P210325T5	0.256003	0.278557
TCCGATTACATTGCCG-1	P210325T5	-0.0652792	0.0725719
TCCGCGGCAGCATCTG-1	P210325T5	-0.0716718	-0.0488304
TCCGCTGTCATCCCGG-1	P210325T5	-0.0687135	-0.0380687
TCCGCTTATCCCATTA-1	P210325T5	-0.0256291	0.26292
TCCGGCCTAGCGTACA-1	P210325T5	-0.00799012	-0.0259246
TCCGTTTAGCCTTGAA-1	P210325T5	-0.0188254	-0.0183792
TCCTACATCCACGGCC-1	P210325T5	-0.162924	0.0252958
TCCTAGCAAAGAAGCT-1	P210325T5	0.0372418	0.178239
TCCTCGGGCTGGGCTT-1	P210325T5	-0.131845	0.00880615
TCCTCTGGCCCATTAG-1	P210325T5	-0.116777	-0.0122898
TCCTGCCAACTGGAGA-1	P210325T5	-0.184959	0.0424726
TCCTGCGTTGATACTC-1	P210325T5	-0.022589	0.0838188
TCCTTCAGTGGTCGAA-1	P210325T5	-0.106774	0.178347
TCCTTTCTTACGCTTA-1	P210325T5	0.0398809	0.0727383
TCGAAATTTAGGACCA-1	P210325T5	-0.0465697	0.149283
TCGAGACCAACACCGT-1	P210325T5	-0.155249	0.114821
TCGCAAAGATGCATTT-1	P210325T5	-0.0258502	0.0553799
TCGCACCAGGAGGCAG-1	P210325T5	-0.106336	0.0403261
TCGCCGAAGTTGCGTC-1	P210325T5	-0.127273	0.059195
TCGCCGGTCGATCCGT-1	P210325T5	-0.0392244	0.125263
TCGCGTCCAGAAGGTC-1	P210325T5	0.041477	0.120956
TCGCTAAACCGCTATC-1	P210325T5	-0.0469124	0.0975588
TCGCTCGATATATTCC-1	P210325T5	-0.07273	-0.0144063
TCGCTCGGCACCAGCG-1	P210325T5	-0.169071	-0.0237633
TCGCTGGGCGGATTGT-1	P210325T5	-0.11131	0.0827009
TCGCTGTGCGTAAATC-1	P210325T5	-0.0230392	-0.0402221
TCGCTTTAAACGTTTG-1	P210325T5	0.00258195	0.0236619
TCGGAATGACCATCAA-1	P210325T5	0.00427928	0.0145982
TCGGAATGCGCTCTGA-1	P210325T5	-0.123435	-0.0399956
TCGGACGCCCAGCCCA-1	P210325T5	-0.13209	-0.0161516
TCGGAGAGTATCGGGA-1	P210325T5	-0.112041	0.0980499
TCGGAGTACATGAGTA-1	P210325T5	-0.113887	0.0169446
TCGGGCCGTCGTGGTA-1	P210325T5	-0.146701	-0.0850846
TCGGGTGAAACTGCTA-1	P210325T5	-0.177847	-0.0333797
TCGGTCCCTGACTCCA-1	P210325T5	0.0304681	0.143726
TCGTAAGACGACATTG-1	P210325T5	0.0184747	0.00821892
TCGTAAGCTCCGAGGA-1	P210325T5	-0.0145385	0.148696
TCGTATAGTGCAATTA-1	P210325T5	0.0830825	0.0946377
TCGTATTACCCATTGC-1	P210325T5	-0.00996326	0.0474822
TCGTATTTCGTCCGGA-1	P210325T5	0.0938754	0.0928987
TCGTCCGCTGGCGTCT-1	P210325T5	-0.0405217	0.042373
TCGTGTACTATGGATG-1	P210325T5	-0.0899619	0.0838069
TCGTGTCACGCTGACA-1	P210325T5	-0.0924972	0.12662
TCGTTCGTTATTATGT-1	P210325T5	-0.160825	-0.000117093
TCTACCGTCCACAAGC-1	P210325T5	-0.123361	0.0582638
TCTAGCATCTTCGATG-1	P210325T5	-0.116628	0.0649195
TCTAGCATGCCCAGAA-1	P210325T5	-0.138184	0.0712863
TCTAGGTGGCGACGCT-1	P210325T5	-0.0988606	0.000152677
TCTAGTTATCAGAAGA-1	P210325T5	0.198521	0.0475304
TCTATCATGCAGTTAC-1	P210325T5	-0.10855	-0.0535387
TCTATCGGTCGCAACA-1	P210325T5	-0.13142	0.0558883
TCTCCAACGTAGGTTA-1	P210325T5	-0.0410925	0.00634832
TCTCGAACGAGGTCAC-1	P210325T5	-0.0826256	0.0940334
TCTCTAATAGCTGGTA-1	P210325T5	-0.142478	0.105401
TCTGAATTCCGTACAA-1	P210325T5	0.00490346	0.0864275
TCTGCCAGAAACTGCA-1	P210325T5	0.122119	0.0197156
TCTGGGTAGCGCTCAT-1	P210325T5	-0.148906	0.120771
TCTGTGCCATCATAGT-1	P210325T5	0.0743638	-0.00417085
TCTGTTACCCAGCATA-1	P210325T5	-0.116846	0.0350283
TCTTACAGAGGTACCG-1	P210325T5	-0.132465	0.0400234
TCTTACCGGAACTCGT-1	P210325T5	0.0436605	0.147854
TCTTACTTATGCCTCT-1	P210325T5	-0.148267	-0.0434841
TCTTCCCATGGGCACA-1	P210325T5	0.0770743	0.00631022
TCTTCGATACCAATAA-1	P210325T5	-0.0828917	-0.000321279
TCTTGATGCGTAGCGA-1	P210325T5	0.0110218	0.0986808
TCTTGGTAACACCAAA-1	P210325T5	-0.115255	0.10316
TCTTTAAGACTATGAA-1	P210325T5	-0.0455081	0.0579122
TCTTTCTCTTAAGGAG-1	P210325T5	0.0621725	0.0104207
TGAAACTTATGCAAGC-1	P210325T5	0.118526	0.115234
TGAAAGGACCTGACTC-1	P210325T5	-0.0683692	0.0133386
TGACACTTCTCTTTGC-1	P210325T5	0.0961871	0.0239983
TGACCCACGTTAGACA-1	P210325T5	0.0395883	-0.00123677
TGACGAATATTTCCCT-1	P210325T5	-0.0596696	0.181259
TGACGATGCACTAGAA-1	P210325T5	-0.173733	-0.0504802
TGACTATAATCCTTTC-1	P210325T5	-0.0932226	0.012585
TGAGAATGCTTTACCG-1	P210325T5	-0.0730123	-0.0129374
TGAGAGATTTACCACG-1	P210325T5	-0.207225	-0.0260852
TGAGATCAAATACTCA-1	P210325T5	-0.136678	0.0586894
TGAGATTAGGCCCTAA-1	P210325T5	-0.0442623	0.103809
TGAGCCATACAGTCTC-1	P210325T5	-0.101823	-0.04125
TGAGCTTTAATGACGC-1	P210325T5	-0.058888	0.15134
TGAGTAAATTAGCGTA-1	P210325T5	-0.0686807	-0.0483015
TGAGTGCCTCTTAAAT-1	P210325T5	0.0445963	0.270105
TGAGTGGTCCGTGACG-1	P210325T5	-0.0975422	0.105082
TGATCGGTTTGACCCT-1	P210325T5	-0.0691173	-0.0721286
TGATCTACGCTGATCT-1	P210325T5	-0.124309	0.0564118
TGATCTCCGGCGCCAG-1	P210325T5	-0.15348	0.0583943
TGATTCGTCTATCACT-1	P210325T5	-0.082921	0.104836
TGATTCTGTCGCCGGT-1	P210325T5	-0.0186058	0.244219
TGATTTATTAGCTGTG-1	P210325T5	-0.0123389	0.0435927
TGCAAGAATGACGTAA-1	P210325T5	-0.117951	0.0946504
TGCAGAGTACCGAGCA-1	P210325T5	-0.174998	0.14134
TGCAGGATCGGCAAAG-1	P210325T5	0.0212077	0.0616958
TGCAGTTTCCTCCCAT-1	P210325T5	-0.131924	-0.0971755
TGCATATGTCTGTCAC-1	P210325T5	-0.220887	-0.094536
TGCATGGATCGGATCT-1	P210325T5	-0.112248	0.176181
TGCATGTGGTAATCTA-1	P210325T5	-0.178214	-0.0858671
TGCCACCTGGCGAAAC-1	P210325T5	0.028881	0.0431106
TGCCAGTACGTGGAGA-1	P210325T5	-0.153428	0.124944
TGCCATTACTAAAGAA-1	P210325T5	-0.0763923	-0.00236162
TGCCCGTACCGTTAAA-1	P210325T5	-0.0499827	0.112083
TGCCTGATCAAACGAT-1	P210325T5	0.00414832	0.0134035
TGCGACACCCTAGTGC-1	P210325T5	0.0773706	0.349578
TGCGAGAATATTACCC-1	P210325T5	0.0284049	0.0690169
TGCGCAAAGCATTTGG-1	P210325T5	-0.0413099	0.00293624
TGCGCGATTAACGGAG-1	P210325T5	-0.110943	0.0821699
TGCGGAGTAAAGGTGC-1	P210325T5	-0.0847774	0.0665881
TGCGGCATAGTTCAAC-1	P210325T5	-0.162587	-0.0254898
TGCGGTGAAATTTCAT-1	P210325T5	-0.0464938	0.158566
TGCGTAAGAACCTGAT-1	P210325T5	0.0244285	0.137452
TGCTGGTTGGACAATT-1	P210325T5	-0.170033	-0.0120887
TGCTGTTGAAGAACTC-1	P210325T5	-0.135264	0.0779473
TGGAACCACTGACACA-1	P210325T5	-0.125392	0.026265
TGGAAGAAGGGAACGT-1	P210325T5	-0.0318425	0.0256478
TGGAAGACGAACACCA-1	P210325T5	-0.0333801	0.00355919
TGGAAGGATAAAGATG-1	P210325T5	-0.0264432	0.121245
TGGAATATCCTTGACC-1	P210325T5	-0.148856	-0.0495443
TGGAGCTAAAGTTCCC-1	P210325T5	-0.0848531	0.0609137
TGGAGTGATGCGATGA-1	P210325T5	-0.0173957	-0.0160934
TGGCAACTCGCGCGCC-1	P210325T5	0.0576953	0.027252
TGGCAGATTACGATCA-1	P210325T5	-0.00199229	0.0738128
TGGCAGCAGTAATAGT-1	P210325T5	-0.0513965	0.0364909
TGGCCAAACTGAAGTA-1	P210325T5	-0.060112	-0.016164
TGGCCGTATATTGACC-1	P210325T5	0.137179	0.0037404
TGGCTTTGGGTAGACA-1	P210325T5	-0.153578	-0.0440142
TGGGATGCACTCATTC-1	P210325T5	-0.0428176	0.0644598
TGGGCACGTTCTATGG-1	P210325T5	0.140277	0.0594736
TGGGCCACAAGAGCGC-1	P210325T5	0.0158098	0.208712
TGGGCCCATACTAATT-1	P210325T5	-0.146371	-0.00987386
TGGGTAAGGTTCCCGC-1	P210325T5	-0.0203656	0.100431
TGGTATCGCATCCCAA-1	P210325T5	-0.046654	0.074895
TGGTCTGTTGGGCGTA-1	P210325T5	-0.10461	0.135291
TGGTTCAACGGGTAAT-1	P210325T5	0.0300612	-0.058605
TGGTTCGTAGCAAAGG-1	P210325T5	-0.131645	0.0798521
TGGTTGGAGGATCCTG-1	P210325T5	-0.0958792	0.186828
TGTACGAACAAATCCG-1	P210325T5	-0.0343626	0.0359815
TGTAGGAGAAATTTCC-1	P210325T5	-0.204017	0.0784663
TGTAGTGATCTATAAT-1	P210325T5	-0.144469	0.0944586
TGTATAACAGATCCTG-1	P210325T5	-0.10812	-0.113039
TGTATGGCGCAGACAG-1	P210325T5	-0.107092	0.0157582
TGTCATTTGTTGGGAA-1	P210325T5	-0.0512695	0.075931
TGTCCCGACATAGCAC-1	P210325T5	-0.111273	0.072793
TGTCCTAAGTCACCGC-1	P210325T5	-0.151714	-0.0512129
TGTCTACAGTTTCTGT-1	P210325T5	-0.054473	0.0214678
TGTGACTACGCCAGTC-1	P210325T5	-0.0424782	0.0257463
TGTGGCAAAGCGTATG-1	P210325T5	-0.109117	-0.0191718
TGTTATTGTATGTGGC-1	P210325T5	-0.0429509	-0.0455128
TGTTCCGCTTCCATGA-1	P210325T5	-0.0112722	0.0822985
TGTTCGTATTGCGGTG-1	P210325T5	-0.00357164	0.0836024
TGTTCTTCCATTGACT-1	P210325T5	-0.0271509	0.117215
TGTTGTCAAGAAGTCT-1	P210325T5	-0.111058	-0.00648462
TGTTTAATACTTCATC-1	P210325T5	0.0217453	0.0529623
TGTTTCGGTACTTCTC-1	P210325T5	-0.0499811	-0.0396024
TTAAACTCGAATTCAT-1	P210325T5	-0.0376251	-0.0241423
TTAACCAACCCTCCCT-1	P210325T5	-0.0295599	-0.0816919
TTAACGTCGCAAGACC-1	P210325T5	-0.0564916	-0.0144611
TTAACTTCAGGTAGGA-1	P210325T5	-0.015254	0.176619
TTAAGCCGACAACTTC-1	P210325T5	0.00456139	0.0397979
TTAAGCGCCTGACCCA-1	P210325T5	-0.153763	0.0433249
TTAATCAGTACGTCAG-1	P210325T5	0.0080142	0.0245174
TTAATGTAGACCAGGT-1	P210325T5	-0.0108197	0.0370489
TTAATTTCAGACGCGG-1	P210325T5	-0.0622424	0.148089
TTACAACTACGCATCC-1	P210325T5	0.0387199	0.265216
TTACAGACCTAAATGA-1	P210325T5	0.0820495	-0.0192928
TTACCATTGATTACCC-1	P210325T5	-0.0399464	0.073654
TTACCCATTGCCGGGT-1	P210325T5	-0.0786092	-0.0737505
TTACGGATGGTTCGAG-1	P210325T5	-0.13131	0.10261
TTACTAAAGGACTTTA-1	P210325T5	-0.177294	-0.0565249
TTACTCCGGCCGGGAA-1	P210325T5	-0.0658222	0.0163207
TTACTCTGGTACGTAC-1	P210325T5	-0.0964315	-0.0231176
TTACTGGGATATTTCA-1	P210325T5	-0.0825692	-0.0334512
TTAGACACGATCGTTG-1	P210325T5	-0.0921445	-0.0601923
TTAGACGAGTCACCTC-1	P210325T5	-0.0302058	0.0345761
TTAGAGTTTAGAAGGA-1	P210325T5	-0.139798	-0.0178345
TTAGCTAATACGATCT-1	P210325T5	0.147651	0.173912
TTAGCTGATTTGCCGT-1	P210325T5	-0.0878288	-0.0211369
TTAGTAGGGCGGCGGG-1	P210325T5	-0.087322	0.0514399
TTAGTTATTCGTGGCA-1	P210325T5	-0.103766	0.0971017
TTATATTTGGCAATCC-1	P210325T5	0.166807	0.294911
TTATCTGTATCATAAC-1	P210325T5	-0.0651392	0.0387484
TTATGAATGAAAGGGA-1	P210325T5	-0.151225	-0.0115271
TTATGACAAACTGGAT-1	P210325T5	-0.0358564	-0.00719981
TTATGATCTTAACGAA-1	P210325T5	-0.17429	-0.16361
TTATTAGAGCGTGTTC-1	P210325T5	-0.151679	0.0854681
TTATTAGGGAAGCATC-1	P210325T5	-0.20232	-0.0237034
TTCAAAGTCTCTAGCC-1	P210325T5	0.132004	0.0421504
TTCAACGACCCGACCG-1	P210325T5	0.0645168	0.0755762
TTCAAGCCGAGCTGAG-1	P210325T5	-0.112835	0.105133
TTCAATACTCTGAATC-1	P210325T5	-0.0425519	0.00448167
TTCAATTAGCCATAAT-1	P210325T5	-0.106469	0.0757451
TTCACGAAAGGATCAC-1	P210325T5	0.0511395	0.106232
TTCAGCCCTGGTCCAC-1	P210325T5	-0.119636	-0.044341
TTCATGGCGCAACAGG-1	P210325T5	-0.0752065	0.0379199
TTCCAATCAGAGCTAG-1	P210325T5	-0.0143335	0.220477
TTCCAATCTGGCTATC-1	P210325T5	0.0486255	0.123486
TTCCACACAGATTTGA-1	P210325T5	-0.141609	0.163303
TTCCATCATGCGGTGA-1	P210325T5	0.0358385	0.0384967
TTCCGCAGAGAAATAT-1	P210325T5	-0.0570302	0.13482
TTCCGCGTGAGGCGAT-1	P210325T5	-0.00878851	0.0253982
TTCCGGTTACCCACTT-1	P210325T5	-0.07524	-0.129298
TTCCTCGAGGGTGTCT-1	P210325T5	-0.0259761	0.202253
TTCCTCGGACTAACCA-1	P210325T5	0.0572767	0.093022
TTCGACGGGAAGGGCG-1	P210325T5	0.0820719	0.0429774
TTCGCACTCGCGTGCT-1	P210325T5	-0.0964458	0.135988
TTCGCTATCTGACGTG-1	P210325T5	-0.0437656	0.126857
TTCGGCAACCCGCTGA-1	P210325T5	0.137047	0.0163483
TTCGTAATCCCAGCGG-1	P210325T5	0.158444	0.0851591
TTCGTACTCCAGAACG-1	P210325T5	-0.128612	-0.0450348
TTCGTTCAACGAAGTT-1	P210325T5	0.115492	0.0872283
TTCTAACCGAAGCTTA-1	P210325T5	-0.107305	-0.110544
TTCTACCTTTATGTTG-1	P210325T5	-0.0675152	0.038186
TTCTAGGCCAATTGTG-1	P210325T5	0.0208541	0.216295
TTCTGCCGCGCCTAGA-1	P210325T5	-0.118492	0.017466
TTCTGCGGGTTAGCGG-1	P210325T5	-0.0894602	0.0807604
TTCTTAGTGGCTCAGA-1	P210325T5	0.0162391	-0.00269461
TTCTTGAGCCGCGCTA-1	P210325T5	0.0322044	0.0711773
TTCTTGGAGTAATGAG-1	P210325T5	-0.0312843	0.0318628
TTCTTTGGTCGCGACG-1	P210325T5	-0.135798	0.0486534
TTGAAGAATTCCCAGG-1	P210325T5	0.0954009	0.127759
TTGAATATGGACTTTC-1	P210325T5	-0.148164	0.0320907
TTGACATGAACGTGGA-1	P210325T5	-0.0640131	0.167326
TTGACCATGTTCTCCG-1	P210325T5	-0.114449	0.134747
TTGACCGTGTTAATGA-1	P210325T5	-0.069419	-0.00460175
TTGACTACCATATGGT-1	P210325T5	-0.0275943	0.0709674
TTGAGAGTACTGCTAA-1	P210325T5	-0.0934656	0.0172127
TTGATCTAACTTTGTC-1	P210325T5	0.103509	0.098803
TTGATGTGTAGTCCCG-1	P210325T5	-0.154777	0.0119909
TTGATTAGCTGTTTCT-1	P210325T5	-0.00922317	-0.00170983
TTGATTATGCAGATGA-1	P210325T5	-0.083781	0.0454973
TTGCACAATTCAGAAA-1	P210325T5	0.0455663	0.146953
TTGCACGGAGCAGCAC-1	P210325T5	-0.0751319	0.0908398
TTGCATGCTGATCACG-1	P210325T5	0.0707089	0.169085
TTGCCCTGATCACGGG-1	P210325T5	-0.0921424	0.000324208
TTGCGTCGGCCAACCG-1	P210325T5	-0.0520156	-0.1138
TTGCGTGAACGCTTAG-1	P210325T5	-0.0369676	0.0233327
TTGCTCCCATACCGGA-1	P210325T5	-0.110713	0.135924
TTGCTGAAGGAACCAC-1	P210325T5	-0.0457403	0.0136649
TTGCTGATCATGTTCG-1	P210325T5	-0.0590639	0.0214358
TTGCTGGCCGGGCTTC-1	P210325T5	-0.0163377	0.0959995
TTGGAAGAATACAGTC-1	P210325T5	-0.163443	0.0394743
TTGGATATCGTCTACG-1	P210325T5	0.0804989	0.108305
TTGGATCGACTTCTGG-1	P210325T5	0.153228	0.0585026
TTGGATTGGGTACCAC-1	P210325T5	-0.168651	-0.0675913
TTGGCCTAGAATTTCG-1	P210325T5	-0.0931044	-0.00341056
TTGGGACACTGCCCGC-1	P210325T5	-0.103954	-0.047236
TTGGGCGGCGGTTGCC-1	P210325T5	-0.00573132	0.0904927
TTGGTCACACTCGTAA-1	P210325T5	-0.0391366	0.308202
TTGTAAGGACCTAAGT-1	P210325T5	-0.0710697	0.177952
TTGTAAGGCCAGTTGG-1	P210325T5	0.142801	-0.0522332
TTGTAATCCGTACTCG-1	P210325T5	-0.185341	0.160766
TTGTATCACACAGAAT-1	P210325T5	0.060219	0.144027
TTGTCGTTCAGTTACC-1	P210325T5	-0.0138392	0.232262
TTGTGGCCCTGACAGT-1	P210325T5	0.00253198	0.0384602
TTGTGGTAGGAGGGAT-1	P210325T5	0.151853	0.0382375
TTGTTAGCAAATTCGA-1	P210325T5	-0.0344044	0.0513358
TTGTTCAGTGTGCTAC-1	P210325T5	-0.124256	0.275403
TTGTTGTGTGTCAAGA-1	P210325T5	0.0542955	-0.00317169
TTGTTTCCATACAACT-1	P210325T5	-0.0228121	0.0567571

## Sheet: OV slice GSM6592133
spatial barcode	slice	CD4+ effector T cells gene signature	apCAFs gene signature
AAACAAGTATCTCCCA-1	GSM6592133	0.000245578	0.410768
AAACACCAATAACTGC-1	GSM6592133	-0.0693557	-0.00072368
AAACAGAGCGACTCCT-1	GSM6592133	-0.155724	-0.0762907
AAACAGCTTTCAGAAG-1	GSM6592133	-0.0566795	-0.325919
AAACAGGGTCTATATT-1	GSM6592133	-0.165634	-0.322322
AAACATTTCCCGGATT-1	GSM6592133	-0.190076	-0.258085
AAACCCGAACGAAATC-1	GSM6592133	0.143695	1.06324
AAACCTAAGCAGCCGG-1	GSM6592133	-0.17542	-0.317297
AAACGAAGAACATACC-1	GSM6592133	0.0822342	0.250386
AAACGAAGATGGAGTA-1	GSM6592133	-0.077774	-0.197645
AAACGAGACGGTTGAT-1	GSM6592133	-0.00382073	0.031015
AAACGGGCGTACGGGT-1	GSM6592133	-0.0636357	-0.0563389
AAACGGTTGCGAACTG-1	GSM6592133	0.0935089	0.367437
AAACTCGGTTCGCAAT-1	GSM6592133	-0.0646146	0.291964
AAACTCGTGATATAAG-1	GSM6592133	-0.135449	-0.265101
AAACTTAATTGCACGC-1	GSM6592133	-0.10705	0.50197
AAACTTGCAAACGTAT-1	GSM6592133	-0.111843	0.113087
AAAGACCCAAGTCGCG-1	GSM6592133	-0.0808972	0.191222
AAAGGCCCTATAATAC-1	GSM6592133	-0.172884	-0.396641
AAAGGGATGTAGCAAG-1	GSM6592133	-0.0636137	0.142424
AAAGTAGCATTGCTCA-1	GSM6592133	-0.121251	-0.206753
AAAGTCACTGATGTAA-1	GSM6592133	-0.0160276	0.220053
AAAGTGTGATTTATCT-1	GSM6592133	-0.0751574	-0.114816
AAAGTTGACTCCCGTA-1	GSM6592133	-0.172502	-0.0715642
AAATAACCATACGGGA-1	GSM6592133	-0.12052	0.119283
AAATAGCTTAGACTTT-1	GSM6592133	-0.160184	-0.362183
AAATCCGATACACGCC-1	GSM6592133	-0.182442	-0.3246
AAATCGCGGAAGGAGT-1	GSM6592133	-0.173516	-0.150135
AAATCTAGCCCTGCTA-1	GSM6592133	-0.0675552	0.304167
AAATGATTCGATCAGC-1	GSM6592133	-0.0793591	-0.190067
AAATGCTCGTTACGTT-1	GSM6592133	0.0974724	0.31564
AAATGGCATGTCTTGT-1	GSM6592133	0.126902	0.631492
AAATGGCCCGTGCCCT-1	GSM6592133	-0.122251	-0.0706206
AAATTACACGACTCTG-1	GSM6592133	-0.104689	0.0235937
AAATTACCTATCGATG-1	GSM6592133	-0.0696024	0.101511
AAATTTACCGAAATCC-1	GSM6592133	0.105367	0.569797
AACAACTGGTAGTTGC-1	GSM6592133	-0.044311	0.126801
AACACGACTGTACTGA-1	GSM6592133	0.114194	0.817936
AACACGAGACGCGGCC-1	GSM6592133	0.0217951	0.115395
AACAGGAAATCGAATA-1	GSM6592133	-0.0577563	0.0652501
AACAGGTAGTATGGAT-1	GSM6592133	0.373312	1.12993
AACATATCAACTGGTG-1	GSM6592133	0.00936129	0.00321565
AACATCGATACGTCTA-1	GSM6592133	0.185121	0.55414
AACCAGTATCACTCTT-1	GSM6592133	0.0259051	0.18731
AACCATAGGGTTGAAC-1	GSM6592133	-0.134447	0.0637524
AACCATGGGATCGCTA-1	GSM6592133	0.083439	0.556495
AACCCAGAGACGGAGA-1	GSM6592133	0.132797	0.348631
AACCCATCCCATGATC-1	GSM6592133	-0.12832	-0.0160911
AACCCGAGCAGAATCG-1	GSM6592133	0.265822	0.744462
AACCCTACTGTCAATA-1	GSM6592133	-0.120617	0.109052
AACCCTGGTGGAACCA-1	GSM6592133	0.318739	0.710985
AACCGAGCTTGGTCAT-1	GSM6592133	-0.076147	0.112978
AACCGCTAAGGGATGC-1	GSM6592133	-0.069577	-0.21411
AACCGTTGTGTTTGCT-1	GSM6592133	-0.0797105	-0.319613
AACCTCGCTTTAGCCC-1	GSM6592133	-0.0740033	-0.0778358
AACCTTTACGACGTCT-1	GSM6592133	-0.126238	-0.158108
AACGAAAGTCGTCCCA-1	GSM6592133	-0.135625	0.0818595
AACGATAGAAGGGCCG-1	GSM6592133	0.0429081	0.38256
AACGATATGTCAACTG-1	GSM6592133	-0.0857005	0.299199
AACGCATGATCTGGGT-1	GSM6592133	0.0815836	0.881533
AACGCGACCTTGGGCG-1	GSM6592133	0.0714614	0.411154
AACGCGGTCTCCAGCC-1	GSM6592133	-0.0742522	-0.0765329
AACGTCAGACTAGTGG-1	GSM6592133	-0.124515	-0.197283
AACGTGATGAAGGACA-1	GSM6592133	0.100338	0.657068
AACTACCCGTTTGTCA-1	GSM6592133	0.327464	1.12144
AACTCCAGAGCGTGTT-1	GSM6592133	-0.061812	0.0540628
AACTCCTAATCCCATG-1	GSM6592133	0.221623	0.496794
AACTCTCAATAGAGCG-1	GSM6592133	-0.0620842	0.521349
AACTGATATTAGGCCT-1	GSM6592133	-0.0644126	0.0276971
AACTGGGTCCCGACGT-1	GSM6592133	0.0128298	0.0691964
AACTTCTGCGTCTATC-1	GSM6592133	0.218062	0.974403
AACTTGCGTTCTCGCG-1	GSM6592133	0.070528	0.452277
AAGAAGGATCAGTTAG-1	GSM6592133	-0.0426138	0.519669
AAGACATACGTGGTTT-1	GSM6592133	0.0499171	0.340328
AAGACCAAATAACTCA-1	GSM6592133	-0.127747	0.127667
AAGAGGCATGGATCGC-1	GSM6592133	-0.0614303	0.208474
AAGATTGGCGGAACGT-1	GSM6592133	0.0903291	0.340495
AAGCCGAAGCGGTTTA-1	GSM6592133	0.201808	1.1566
AAGCCGCCGTGAAATC-1	GSM6592133	-0.135205	-0.169597
AAGCCGGAGAGCAGGA-1	GSM6592133	-0.0169095	0.30903
AAGCGCAGGGCTTTGA-1	GSM6592133	0.0947539	0.108078
AAGCGGCGTCATGGGT-1	GSM6592133	0.00940585	0.554951
AAGGAGCGGTTGGTGC-1	GSM6592133	-0.186572	-0.100095
AAGGATCGATCGCTTG-1	GSM6592133	-0.165391	-0.0478539
AAGGATGAGGGACCTC-1	GSM6592133	0.159133	1.31173
AAGGCGCGTAAAGCTT-1	GSM6592133	-0.0831522	-0.207984
AAGGCTGTGCTCATCG-1	GSM6592133	-0.110916	-0.0945907
AAGGGAACGACTGGCT-1	GSM6592133	-0.130852	0.162356
AAGGGACAGATTCTGT-1	GSM6592133	0.0417881	0.707109
AAGGGACTATGCATTC-1	GSM6592133	-0.0493994	0.433781
AAGGGTTTGATTTCAG-1	GSM6592133	-0.0847047	0.163497
AAGGTATCCTAATATA-1	GSM6592133	-0.0255459	0.500885
AAGGTGATAAACCAGC-1	GSM6592133	-0.178267	0.115659
AAGTAGAAGACCGGGT-1	GSM6592133	0.298454	0.799268
AAGTCAATTGTCGTCA-1	GSM6592133	-0.0717372	0.110679
AAGTCTAGTAGCTGCC-1	GSM6592133	-0.0688532	0.116284
AAGTCTTCTGTGGCCT-1	GSM6592133	0.204945	1.00878
AAGTGCCTTGACTGTA-1	GSM6592133	-0.0771096	-0.109828
AAGTGCGTTAGAATCT-1	GSM6592133	-0.125533	0.0205731
AAGTGCTTCTCTATTG-1	GSM6592133	0.0605058	0.225973
AAGTTCACTCCAAGCT-1	GSM6592133	0.072762	0.415882
AAGTTCAGTCTGCGTA-1	GSM6592133	-0.082136	0.152653
AAGTTTATGGGCCCAA-1	GSM6592133	-0.109969	-0.0129885
AATACCGGAGGGCTGT-1	GSM6592133	0.0717104	0.51527
AATAGCTACCGCGTGC-1	GSM6592133	-0.100477	-0.0469237
AATATCCTAGCAAACT-1	GSM6592133	-0.0950997	0.143608
AATATCGAATCAATGC-1	GSM6592133	0.308088	1.17732
AATATCGAGGGTTCTC-1	GSM6592133	0.237992	0.0961044
AATCATGTAAAGACTC-1	GSM6592133	0.288925	0.950336
AATCCAAGGGCCTGAG-1	GSM6592133	0.24161	0.968967
AATCGCCTCAGCGCCA-1	GSM6592133	-0.108712	0.171918
AATCGCGCAGAGGACT-1	GSM6592133	0.0411002	0.538404
AATCGGGACACTACGA-1	GSM6592133	-0.0582736	0.165756
AATCGTGAGCCGAGCA-1	GSM6592133	0.0487525	0.502685
AATCTAGGTTTACTTG-1	GSM6592133	-0.196423	-0.174184
AATCTATGCCGGAGCC-1	GSM6592133	-0.139051	0.215681
AATCTCTACTGTGGTT-1	GSM6592133	0.231235	0.911409
AATCTGCGTTGGGACG-1	GSM6592133	-0.0174013	0.197135
AATCTGGCTTTCTAGT-1	GSM6592133	-0.0659794	-0.0745186
AATGACGTAGGATGTC-1	GSM6592133	-0.0244168	0.287637
AATGACTGTCAGCCGG-1	GSM6592133	-0.0823573	0.143394
AATGAGTTCGCATATG-1	GSM6592133	0.0987331	0.103167
AATGATGATACGCTAT-1	GSM6592133	-0.0171094	0.161973
AATGATGCGACTCCTG-1	GSM6592133	-0.17448	-0.124393
AATGCAACCGGGTACC-1	GSM6592133	-0.0147445	0.155081
AATGCACCAAGCAATG-1	GSM6592133	-0.102815	0.0976192
AATGGTCCACCGTTCA-1	GSM6592133	0.189099	0.665851
AATGTATGGCACTGTA-1	GSM6592133	-0.180113	-0.0745723
AATGTGCCCGAGGTGT-1	GSM6592133	-0.11339	-0.24218
AATGTGCTAATCTGAG-1	GSM6592133	0.118405	0.648993
AATTACGAGACCCATC-1	GSM6592133	-0.13408	0.113003
AATTCATAAGGGATCT-1	GSM6592133	0.0838331	0.473623
AATTCATTGTCATGCA-1	GSM6592133	-0.124717	-0.103833
AATTCCAAGCATGTAC-1	GSM6592133	-0.0871209	0.210888
AATTCGATTCGAGGAT-1	GSM6592133	-0.106289	-0.190469
AATTGAACGCTCTGGT-1	GSM6592133	-0.00845099	0.180793
AATTTGGGACATAGTA-1	GSM6592133	-0.126212	-0.0093613
AATTTGGTTCCAAAGA-1	GSM6592133	0.0337222	0.523033
ACAAACCATGCGTCCT-1	GSM6592133	-0.0456678	0.404956
ACAAAGAAGGTAGGCC-1	GSM6592133	-0.0797847	-0.0152742
ACAAAGCATGACCTAG-1	GSM6592133	-0.0163811	0.399445
ACAAATGGTAGTGTTT-1	GSM6592133	-0.200285	0.0283969
ACAAGCTATATGGAAG-1	GSM6592133	0.412305	0.742281
ACAAGGACAAGAGGTT-1	GSM6592133	0.0617827	0.413623
ACAAGGATGCTTTAGG-1	GSM6592133	-0.0541599	-0.00175576
ACAATAGTCGTACGTT-1	GSM6592133	0.120985	0.224429
ACAATTGTGTCTCTTT-1	GSM6592133	-0.13378	0.151545
ACAATTTGAGCAGTGG-1	GSM6592133	-0.0479321	0.448764
ACACAAAGACGGGTGG-1	GSM6592133	-0.1803	-0.0851943
ACACACCAGGACCAGT-1	GSM6592133	-0.0793082	-0.112682
ACACACTTTCTACACG-1	GSM6592133	-0.0534909	0.135603
ACACATGATCAAATCT-1	GSM6592133	-0.183538	-0.0925032
ACACCCAGCATGCAGC-1	GSM6592133	-0.0690853	0.70655
ACACCGAGCGCTCTTT-1	GSM6592133	0.213753	0.29022
ACACCGGTCTGACCGC-1	GSM6592133	0.0599316	0.551222
ACACCTTAAGTAGGGC-1	GSM6592133	-0.186873	-0.202051
ACACCTTACTACTTGC-1	GSM6592133	-0.173844	-0.360237
ACACGAGACTCCTTCT-1	GSM6592133	-0.107737	0.13746
ACACGGCACTATGCAT-1	GSM6592133	0.0487798	0.702545
ACACGGGAACTTAGGG-1	GSM6592133	-0.0178213	-0.0554691
ACACTCCAATGTCACT-1	GSM6592133	-0.0211497	0.516326
ACACTGATCAAGGTGT-1	GSM6592133	-0.0479612	0.274746
ACACTGGGACAGTCGT-1	GSM6592133	0.407711	1.16288
ACAGAACTGAGAACAA-1	GSM6592133	-0.192018	-0.0076191
ACAGATTAGGTTAGTG-1	GSM6592133	-0.0685815	0.270977
ACAGCATAGAGCCAGT-1	GSM6592133	0.0884749	0.284862
ACAGCGCACCCGCAGC-1	GSM6592133	-0.055975	0.416457
ACAGGCACGGATCCTT-1	GSM6592133	-0.145266	0.146772
ACAGGTGTGTTGTTGC-1	GSM6592133	0.234498	0.477021
ACAGTAATACAACTTG-1	GSM6592133	-0.0872323	-0.0801373
ACAGTATACCGTGGGA-1	GSM6592133	0.0970249	0.569611
ACATAAGTCGTGGTGA-1	GSM6592133	-0.115773	-0.0119806
ACATAATAAGGCGGTG-1	GSM6592133	-0.0199584	0.0208055
ACATCCTGGTAACTGT-1	GSM6592133	-0.12358	0.0204238
ACATCGTTAACCTAGT-1	GSM6592133	-0.0123719	0.455163
ACATGGCGCCAAAGTA-1	GSM6592133	-0.127283	0.174775
ACCAAACACCCAGCGA-1	GSM6592133	0.102778	0.444142
ACCAACACCACACACT-1	GSM6592133	-0.128424	0.00317264
ACCAAGAACGCGTGTC-1	GSM6592133	0.0399922	0.335779
ACCACAACTCAGAACA-1	GSM6592133	0.0464804	0.422894
ACCACCAATGTAACAA-1	GSM6592133	-0.184162	-0.112302
ACCAGACCATAACAAC-1	GSM6592133	0.105161	0.743313
ACCAGTGCGGGAGACG-1	GSM6592133	-0.0275474	0.356108
ACCATCCGCCAACTAG-1	GSM6592133	-0.0986071	-0.143205
ACCATTAAGGGTGTCA-1	GSM6592133	0.240095	0.501095
ACCCAACGCCCGTGGC-1	GSM6592133	0.229942	1.12161
ACCCGAGCGAAATTAC-1	GSM6592133	0.203191	0.402718
ACCCGGAGCACCACAA-1	GSM6592133	-0.0240261	0.225689
ACCCGGATGACGCATC-1	GSM6592133	-0.144463	0.0353785
ACCCTGGTAACGCCCT-1	GSM6592133	-0.125656	-0.112619
ACCCTTCATCTGCGAA-1	GSM6592133	0.0223814	0.0745764
ACCCTTTAGTTCTCCA-1	GSM6592133	-0.0760205	0.26457
ACCGAAAGGGCCCTGC-1	GSM6592133	0.149659	0.157309
ACCGAAGAGTCTGGTT-1	GSM6592133	-0.182228	0.0417645
ACCGACACATCTCCCA-1	GSM6592133	-0.0122451	0.326527
ACCGACTGAGTCCCAC-1	GSM6592133	-0.104066	-0.0326487
ACCGAGTCTCCTTATT-1	GSM6592133	0.320195	0.755142
ACCGATAGGCATAACC-1	GSM6592133	0.0878798	0.695411
ACCGATGGTAGCATCG-1	GSM6592133	-0.0734521	0.458507
ACCGCGGTGGAAGTCG-1	GSM6592133	-0.122455	0.0903
ACCGGGCCTTTGTTGA-1	GSM6592133	-0.0592483	0.227577
ACCGGTCAGGTACACC-1	GSM6592133	-0.178094	0.0249614
ACCGTCCACTGGGCCC-1	GSM6592133	-0.0628081	-0.0143894
ACCTACAGTATGTGGT-1	GSM6592133	0.0746601	0.0518038
ACCTACTATAAATCTA-1	GSM6592133	0.138386	0.504784
ACCTCCGTTATTCACC-1	GSM6592133	-0.0933827	-0.0333525
ACCTGCGTGTCATGTT-1	GSM6592133	-0.0909041	0.0373409
ACGACCCATGAGTTGC-1	GSM6592133	-0.01726	0.270352
ACGACTCTAGGGCCGA-1	GSM6592133	-0.164657	-0.180693
ACGAGATATTTGCTTA-1	GSM6592133	0.113522	0.419652
ACGAGGATACCACTCT-1	GSM6592133	0.142242	0.0615203
ACGAGGTTTACAACGT-1	GSM6592133	-0.112532	-0.0624449
ACGAGTACGGATGCCC-1	GSM6592133	-0.0667332	-0.171764
ACGATACATAGAACTA-1	GSM6592133	0.0348412	0.39754
ACGATCATACATAGAG-1	GSM6592133	-0.0756068	-0.0990134
ACGATCATCTTGTAAA-1	GSM6592133	-0.180894	-0.311278
ACGATGGATCCGATGC-1	GSM6592133	0.118474	0.835925
ACGCAATCACTACAGC-1	GSM6592133	-0.14509	-0.0444582
ACGCCAGATGATTTCT-1	GSM6592133	-0.138391	-0.0123663
ACGCTAGTGATACACT-1	GSM6592133	-0.0323093	0.305386
ACGCTGTGAGGCGTAG-1	GSM6592133	-0.0598458	-0.016855
ACGGAATTTAGCAAAT-1	GSM6592133	0.135021	0.346986
ACGGAGCGCAAATTAC-1	GSM6592133	-0.0796859	0.195172
ACGGCTGGATGTAGAA-1	GSM6592133	-0.185733	0.174211
ACGGGAGTGTCGGCCC-1	GSM6592133	-0.125882	-0.148983
ACGGGCGTATGCGACA-1	GSM6592133	-0.129201	0.235919
ACGGGTCATGTGACTT-1	GSM6592133	0.0594459	0.463255
ACGGTACAGTTCAATG-1	GSM6592133	-0.0731859	0.354987
ACGTACAGATTTCTCT-1	GSM6592133	-0.00308266	0.61157
ACGTAGGAGAGTCGCT-1	GSM6592133	-0.0622907	0.356428
ACGTATTACTCCGATC-1	GSM6592133	-0.0293476	-0.0399135
ACGTCTCGTTCCGGGA-1	GSM6592133	-0.00238685	-0.00621612
ACGTGACAAAGTAAGT-1	GSM6592133	-0.113139	0.374417
ACGTGCGCCTCGTGCA-1	GSM6592133	-0.0202892	0.142248
ACGTTATTGGTCACTC-1	GSM6592133	0.225271	0.716685
ACGTTCCGCGCTCCGT-1	GSM6592133	-0.0748549	0.313356
ACGTTCTGTACAAGTC-1	GSM6592133	-0.105694	0.0750745
ACGTTTAGTTGTGATC-1	GSM6592133	-0.0619414	0.164052
ACTAATACGTCAGGCG-1	GSM6592133	0.136013	0.581445
ACTACATCCCGACAAG-1	GSM6592133	-0.11702	0.0713619
ACTACCAGCTCTCTGG-1	GSM6592133	-0.174207	-0.250185
ACTAGTTGCGATCGTC-1	GSM6592133	0.00513335	0.358675
ACTATATGCTGTGTTC-1	GSM6592133	0.230276	0.332739
ACTATCCAGGGCATGG-1	GSM6592133	-0.194628	0.112328
ACTATCGCCGGCTAAA-1	GSM6592133	0.0612094	0.697522
ACTATCTGCCCGCGTA-1	GSM6592133	0.27619	1.10613
ACTATGTCCAGCTGCC-1	GSM6592133	-0.127111	-0.153225
ACTATTCGTCCGTGGT-1	GSM6592133	-0.0291587	0.104678
ACTCAAGTGCAAGGCT-1	GSM6592133	-0.086406	0.592562
ACTCAATAAAGGCACG-1	GSM6592133	-0.0319681	0.0493835
ACTCAGACCTGCTTCT-1	GSM6592133	-0.0646083	0.1664
ACTCATGGCAGCCTTC-1	GSM6592133	-0.0732066	0.151615
ACTCCAATATCATCAT-1	GSM6592133	0.183849	0.581204
ACTCCCATTCCTAAAG-1	GSM6592133	-0.0405278	0.00634312
ACTCCCGAATTCGTTT-1	GSM6592133	-0.138183	-0.108334
ACTCCGGCCGACCACT-1	GSM6592133	-0.161395	-0.0810815
ACTCGATGTATTTCAT-1	GSM6592133	0.110773	0.619211
ACTCGTAACCCGTCCT-1	GSM6592133	-0.0790152	-0.011883
ACTCTCTTATACACGA-1	GSM6592133	0.134108	0.377427
ACTCTGACCTAATAGA-1	GSM6592133	-0.112942	0.0894151
ACTGCCGTCGTAACTC-1	GSM6592133	-0.0665253	0.0189282
ACTGCTCGGAAGGATG-1	GSM6592133	-0.0337879	0.25533
ACTGTACGATACACAT-1	GSM6592133	-0.137153	-0.0786401
ACTGTAGCACTTTGGA-1	GSM6592133	0.00462245	0.0926393
ACTGTGCTAGTAGATC-1	GSM6592133	0.0148891	0.598444
ACTTACCGGGCGCGCA-1	GSM6592133	0.18278	0.769727
ACTTAGTACGACAAGA-1	GSM6592133	0.0784406	0.365379
ACTTATACTTACCCGG-1	GSM6592133	-0.0690461	0.328413
ACTTATTTATGTGCCA-1	GSM6592133	-0.13506	-0.038526
ACTTCCAGTGGAAGCT-1	GSM6592133	-0.0764392	-0.0355638
ACTTCCATGCGGGACA-1	GSM6592133	-0.0156087	-0.0698281
ACTTCGCCATACGCAC-1	GSM6592133	-0.131678	-0.0520106
ACTTGGGACCCGGTGG-1	GSM6592133	-0.0739925	0.03554
ACTTGTAGTCCCTTCA-1	GSM6592133	-0.163139	-0.261255
ACTTGTGGATGGAACG-1	GSM6592133	0.025052	0.940266
ACTTTACCCTCATGAA-1	GSM6592133	-0.0209155	0.161072
ACTTTCCTATAGCTTC-1	GSM6592133	-0.0975264	-0.0290658
ACTTTGACTGCATCCT-1	GSM6592133	0.282063	0.66988
ACTTTGGTCGTGCTCC-1	GSM6592133	-0.127707	-0.0607267
AGAAATTATGACTCGC-1	GSM6592133	0.022596	0.918848
AGAACCCTCAATTGGG-1	GSM6592133	-0.130181	0.0124334
AGAACGTGGTACATTC-1	GSM6592133	-0.0859659	-0.167836
AGAAGAGCGCCGTTCC-1	GSM6592133	0.111261	0.521112
AGAAGGTACACTTCAC-1	GSM6592133	-0.034207	0.140484
AGAAGGTTGTAGGTCG-1	GSM6592133	-0.0161538	-0.220311
AGAAGTGATTCGTGAT-1	GSM6592133	-0.0614038	0.0439371
AGAATAAATCTTCAGG-1	GSM6592133	0.299509	0.984466
AGAATGCGGGTTCGGA-1	GSM6592133	-0.0578356	0.173307
AGAATTATGGATTCGA-1	GSM6592133	-0.0768769	0.0689991
AGAATTGTTTGACATA-1	GSM6592133	0.149612	0.336687
AGACCAAACCACACCT-1	GSM6592133	-0.110054	0.0180359
AGACCCGCCCTCCTCG-1	GSM6592133	-0.0234761	0.36334
AGACCGCTCCGCGGTT-1	GSM6592133	0.270886	1.1949
AGACCGGGAAACCCTG-1	GSM6592133	-0.116746	-0.173452
AGACGAAGTGCCGGTC-1	GSM6592133	-0.100341	0.222755
AGACGCCCACTTCGCC-1	GSM6592133	0.113918	0.540077
AGACTAGCCTTCCAGA-1	GSM6592133	-0.0700877	-0.230248
AGAGAAACACCAGAAA-1	GSM6592133	0.0749465	0.386795
AGAGAACCGTCTAGGA-1	GSM6592133	-0.0233573	0.474285
AGAGATCTCTAAAGCG-1	GSM6592133	-0.0553591	-0.207452
AGAGCAGTTATGAGAC-1	GSM6592133	0.0755655	0.297261
AGAGCCGCCGAGATTT-1	GSM6592133	0.120341	0.814432
AGAGCGGGCTAATCAT-1	GSM6592133	-0.0686407	0.184023
AGAGGCTTCGGAAACC-1	GSM6592133	-0.149412	-0.028327
AGAGTAAACTTCACTA-1	GSM6592133	-0.0348286	-0.034153
AGATACGACTTCATAT-1	GSM6592133	-0.00217822	0.469949
AGATATAATACGACTA-1	GSM6592133	-0.196696	0.255506
AGATCGTGCATAAGAT-1	GSM6592133	0.107169	0.522106
AGATCTCAGGTGTGAT-1	GSM6592133	-0.0100318	0.17279
AGATGACTCGCCCACG-1	GSM6592133	0.103923	0.357692
AGATGAGGGTTGCGAT-1	GSM6592133	-0.0162382	0.267023
AGATGATGGAGTCTGG-1	GSM6592133	-0.176919	-0.453063
AGATGCAAGACGTGCA-1	GSM6592133	0.0185042	-0.0156723
AGATGCATCCTGTGTC-1	GSM6592133	0.0112809	0.311222
AGATTCACAACCGATA-1	GSM6592133	-0.0620225	0.0180313
AGCAACATATCTTATT-1	GSM6592133	-0.0582562	0.121639
AGCAACCGAAAGTAAT-1	GSM6592133	0.0191473	-0.119628
AGCACCAGTACTCACG-1	GSM6592133	-0.124771	-0.00632551
AGCAGAAGGAGAAAGA-1	GSM6592133	-0.0573011	-0.330183
AGCATATCAATATGCT-1	GSM6592133	-0.0458705	0.0437772
AGCATCATTTCGAAAG-1	GSM6592133	-0.134742	0.100942
AGCATCGTCGATAATT-1	GSM6592133	0.0858593	0.494412
AGCCAAGCTTTGTGTC-1	GSM6592133	-0.072817	0.257399
AGCCACAGGTTACCCG-1	GSM6592133	-0.125843	0.155666
AGCCACTCCCGTGCTT-1	GSM6592133	-0.034487	0.413252
AGCCATATAGTATGTG-1	GSM6592133	0.213184	0.450245
AGCCCGCAACAAGCAG-1	GSM6592133	0.151486	0.382751
AGCCCGGCATTAGAGG-1	GSM6592133	0.0692027	0.542072
AGCCCTAAGCGAAGTT-1	GSM6592133	-0.0619119	0.182664
AGCCCTTCTAATCCGA-1	GSM6592133	0.0799223	-0.0685556
AGCCCTTGGACATCCC-1	GSM6592133	0.0620878	0.466554
AGCCGCAAATTCAAAT-1	GSM6592133	0.215352	0.704786
AGCCGTGGCTAAATGT-1	GSM6592133	-0.136508	-0.233289
AGCCTAATACCCACGT-1	GSM6592133	-0.0489885	0.112267
AGCCTTAAAGCGGAAG-1	GSM6592133	0.0355363	0.313156
AGCGACATCCCATTCA-1	GSM6592133	-0.0362672	0.0472016
AGCGACCAACGATATT-1	GSM6592133	-0.118114	0.0862178
AGCGCGGGTGCCAATG-1	GSM6592133	-0.0634041	0.428695
AGCGCTTATGGGCAAG-1	GSM6592133	0.260325	0.546201
AGCGGCGGTTAGCGGT-1	GSM6592133	-0.0704588	0.0472011
AGCGGGAAGGGTCCAT-1	GSM6592133	0.000246644	0.709808
AGCGGGTCTGACACTC-1	GSM6592133	0.0942177	0.212807
AGCGGTTGCCGCTCTG-1	GSM6592133	0.0738798	0.303078
AGCTAAGTACGCAGGC-1	GSM6592133	-0.180207	-0.22081
AGCTAGAAGCAGAAGT-1	GSM6592133	0.0475969	0.628332
AGCTATTTAATCCAAC-1	GSM6592133	-0.083228	-0.0216119
AGCTCTTCCCAGTGCA-1	GSM6592133	-0.128922	-0.0967703
AGCTCTTCGTAACCTT-1	GSM6592133	-0.167244	-0.0326125
AGCTGAAGTAAACCAA-1	GSM6592133	-0.0805692	0.652948
AGCTGTAACCTCAATC-1	GSM6592133	0.0473182	-0.127396
AGGACAGTCGAATCCC-1	GSM6592133	-0.126626	-0.27693
AGGACATCGCACGTCG-1	GSM6592133	0.103931	0.49035
AGGACGCTCGATGTTG-1	GSM6592133	-0.0765621	0.0119714
AGGACTTATAGGAGAA-1	GSM6592133	0.102712	0.807764
AGGAGGCCTTCGCGCG-1	GSM6592133	-0.0826392	0.131876
AGGATATAGGGATTTA-1	GSM6592133	-0.0699956	-0.141481
AGGATATCCGACTGCA-1	GSM6592133	-0.160593	-0.0543349
AGGATCACGCGATCTG-1	GSM6592133	-0.0361373	-0.0346379
AGGCACGTGACTGTCC-1	GSM6592133	0.261971	0.805693
AGGCAGATGCGTAAAC-1	GSM6592133	0.0465633	0.940641
AGGCATTGTCGTAGGG-1	GSM6592133	-0.113536	0.234228
AGGCCCATTGTACAGG-1	GSM6592133	-0.0737673	0.156207
AGGCCCTAGAACGCCA-1	GSM6592133	-0.0640615	0.181736
AGGCCTGAGAATCTCG-1	GSM6592133	-0.0486157	0.22285
AGGCGATAACTGGCGT-1	GSM6592133	-0.0192241	0.154547
AGGCGGTTTGTCCCGC-1	GSM6592133	-0.172286	-0.150994
AGGCGTCTATGGACGG-1	GSM6592133	0.101075	0.516078
AGGGAAACGAGGTACT-1	GSM6592133	-0.166497	0.232283
AGGGACCGGCTGCGTT-1	GSM6592133	-0.189566	0.0522525
AGGGAGACATACTTCG-1	GSM6592133	0.142665	0.462546
AGGGCAGCGGCGTGGT-1	GSM6592133	0.0911702	0.326457
AGGGCGAGCAGCTGAT-1	GSM6592133	0.000790929	0.188512
AGGGCGTGATCGGCTA-1	GSM6592133	0.0519893	0.832499
AGGGTCAGAGCACTCG-1	GSM6592133	0.384964	0.682937
AGGGTCAGTAACCCTA-1	GSM6592133	0.0291776	0.35476
AGGGTCGATGCGAACT-1	GSM6592133	-0.102658	-0.109136
AGGGTGCCGTTCTTTA-1	GSM6592133	0.00470069	0.530233
AGGGTGCTCTCGAGGG-1	GSM6592133	0.0617934	1.01597
AGGGTTCAGACGGTCC-1	GSM6592133	-0.0206852	0.491564
AGGGTTCCCTTTGGTT-1	GSM6592133	0.145185	0.853616
AGGTAACCTCCTATTC-1	GSM6592133	0.24966	0.604759
AGGTACGATATTGCCA-1	GSM6592133	0.0570238	0.433368
AGGTATAATTGATAGT-1	GSM6592133	-0.122599	0.051997
AGGTCAGGTGAGAGTG-1	GSM6592133	-0.11044	0.0800435
AGGTCGCCTCCCAACA-1	GSM6592133	0.0104525	0.148364
AGGTCGCGGAGTTACT-1	GSM6592133	-0.00782462	0.246439
AGGTGGTGACCTTCGC-1	GSM6592133	0.114465	0.394586
AGGTTACACCATGCCG-1	GSM6592133	0.163376	0.778539
AGGTTGAGGCACGCTT-1	GSM6592133	-0.0232177	0.253465
AGTAATGTCTTGCCGC-1	GSM6592133	-0.0725881	-0.0543725
AGTACAGAAGCTTATA-1	GSM6592133	0.225779	0.825461
AGTACATCATTTATCA-1	GSM6592133	-0.179844	-0.0450181
AGTACGGCCCGTATCG-1	GSM6592133	0.251079	0.956612
AGTACGGGCACCTGGC-1	GSM6592133	0.281003	1.31289
AGTACGTGGCCTGTCT-1	GSM6592133	0.339409	0.798415
AGTAGAAGGCGCCTCA-1	GSM6592133	-0.0449425	0.581748
AGTAGGAAGGAAGTTG-1	GSM6592133	-0.141793	-0.123761
AGTAGGTAACATACAT-1	GSM6592133	-0.0455624	0.0228025
AGTATGCTGGAGACCA-1	GSM6592133	-0.103081	0.235716
AGTCAAATGATGTGAT-1	GSM6592133	0.190383	0.353837
AGTCACTAGCTCTCGA-1	GSM6592133	0.147156	0.871651
AGTCAGCCACCGCCTG-1	GSM6592133	0.0573055	0.362803
AGTCCATTGGCTGATG-1	GSM6592133	-0.197435	-0.13551
AGTCCCGCCTTTAATT-1	GSM6592133	-0.0946477	-0.177843
AGTCGACGGTCTCAAG-1	GSM6592133	0.00875967	0.578457
AGTCGGCCCAAACGAC-1	GSM6592133	-0.0409614	-0.100713
AGTCGGCTCAACTTTA-1	GSM6592133	-0.12022	-0.0630191
AGTCGGTTGCGTGAGA-1	GSM6592133	-0.0727748	-0.307695
AGTCGTATAAAGCAGA-1	GSM6592133	-0.174047	0.09195
AGTCGTGGGCATTACG-1	GSM6592133	-0.00474391	0.118496
AGTCTAAAGTATACTC-1	GSM6592133	-0.0154275	0.126575
AGTCTGGACATCCTTG-1	GSM6592133	0.136546	0.684881
AGTCTTCTCCTCAAAT-1	GSM6592133	-0.136574	-0.139281
AGTCTTTAAAGTGTCC-1	GSM6592133	-0.135681	0.0898876
AGTGAACAAACTTCTC-1	GSM6592133	-0.148864	-0.0940849
AGTGACTGTGACACAA-1	GSM6592133	0.0921834	0.478675
AGTGAGACTTCCAGTA-1	GSM6592133	-0.0264346	0.267645
AGTGAGCCTCGCCGCC-1	GSM6592133	-0.119224	0.0129702
AGTGAGGGTTTCTGAC-1	GSM6592133	0.186402	0.737655
AGTGATATGAGTAGTT-1	GSM6592133	-0.0479929	0.325012
AGTGATTCAAGCAGGA-1	GSM6592133	-0.0273341	0.47503
AGTGCACGCTTAAGAA-1	GSM6592133	0.000893705	0.142246
AGTGCTAAACACAGCA-1	GSM6592133	-0.107151	-0.341347
AGTGCTTGCACGAATA-1	GSM6592133	-0.0373002	0.0723473
AGTGGCGGCAATTTGA-1	GSM6592133	-0.031711	0.162976
AGTGGCGTCTGAAGGT-1	GSM6592133	-0.184736	0.124568
AGTGGCTCCGTCGGCC-1	GSM6592133	0.126148	0.391691
AGTGGTGTTACCCGTG-1	GSM6592133	-0.182738	-0.27606
AGTGTATTGCGCATTG-1	GSM6592133	-0.0374283	0.166955
AGTGTGCTAAGATCGC-1	GSM6592133	0.0759334	0.688745
AGTTAAGTCAACCGCT-1	GSM6592133	-0.127658	-0.0631904
AGTTACTCTATCGTGG-1	GSM6592133	-0.184302	0.278901
AGTTCTGCGTTGTATC-1	GSM6592133	-0.0138676	0.300406
AGTTGACGGTCCTTGC-1	GSM6592133	-0.0754325	0.186892
AGTTGCTGACTGATAT-1	GSM6592133	0.152374	0.487523
AGTTTCGCAGGTCGGA-1	GSM6592133	-0.0446562	0.179635
AGTTTGGCACGGGTTG-1	GSM6592133	0.133053	0.460575
ATAACGCCGGAGGGTC-1	GSM6592133	-0.113693	0.0705346
ATAACGGAGTCCAACG-1	GSM6592133	-0.0755592	0.19038
ATAAGTAGGATTCAGA-1	GSM6592133	-0.137346	0.116484
ATAAGTAGGGCGACTC-1	GSM6592133	-0.0644336	0.083657
ATAATACCGTTAGCCG-1	GSM6592133	0.00383899	0.559071
ATAATTAGCTAAGTAG-1	GSM6592133	-0.122094	-0.117354
ATACCAGGCTAATAGA-1	GSM6592133	-0.0696614	0.58347
ATACCGTCATCCATAA-1	GSM6592133	-0.140018	0.158432
ATACGGAACGTCGTTT-1	GSM6592133	-0.115662	-0.167263
ATACGGGTTTCGATTG-1	GSM6592133	-0.0151402	0.40995
ATACGGTGAAGATGCA-1	GSM6592133	0.100541	0.453199
ATACGTCCACTCCTGT-1	GSM6592133	-0.112839	-0.0733891
ATACGTTATGCACGGA-1	GSM6592133	-0.0014252	0.0158411
ATACTAGCATGACCCT-1	GSM6592133	-0.077637	0.192077
ATAGACAACGGGACCT-1	GSM6592133	0.0996836	0.491523
ATAGAGTACTGGGACA-1	GSM6592133	-0.136036	0.195137
ATAGAGTTATCAACTT-1	GSM6592133	-0.132482	0.337216
ATAGCCTCAGTACCCA-1	GSM6592133	0.00550593	0.366752
ATAGCTGCTCTTGTTA-1	GSM6592133	0.123767	0.540363
ATAGGCTAGCTTCGCA-1	GSM6592133	-0.0337213	-0.0172971
ATAGGGATATCCTTGA-1	GSM6592133	-0.0748134	-0.114522
ATAGGTTGGGCAGATG-1	GSM6592133	-0.087286	-0.0567189
ATAGTCTTTGACGTGC-1	GSM6592133	0.0332647	0.817438
ATAGTTCCACCCACTC-1	GSM6592133	-0.18096	-0.373966
ATATAACACGGGCGCA-1	GSM6592133	-0.149961	-0.013083
ATATACATGTATGGTA-1	GSM6592133	-0.0510346	0.166396
ATATAGAGTATTGGTC-1	GSM6592133	-0.0129	0.21206
ATATCAACCTACAGAG-1	GSM6592133	-0.125569	-0.395098
ATATCAATTCCAGCCT-1	GSM6592133	-0.0885568	0.151639
ATATCGGTAGGGAGAT-1	GSM6592133	-0.188433	-0.148808
ATATCTCCCTCGTTAA-1	GSM6592133	-0.0819104	-0.0817598
ATATGTCTCCCTAGCC-1	GSM6592133	0.0225283	0.296587
ATATTCCCACAGGTCA-1	GSM6592133	0.0191295	0.302982
ATATTGGAGAGGCCTT-1	GSM6592133	0.0664273	0.364818
ATCAAACACTGTTCCA-1	GSM6592133	0.134738	0.363682
ATCAATGCCGTGGCTG-1	GSM6592133	-0.122932	-0.281667
ATCACATTAGAATATC-1	GSM6592133	-0.0813668	0.387509
ATCACTTCATCCTCGC-1	GSM6592133	-0.0345629	-0.133382
ATCAGCTCGTCCACTA-1	GSM6592133	-0.0487868	0.134146
ATCAGGTCGCCATTGC-1	GSM6592133	0.0489345	0.449783
ATCAGTAGGCAGGGAT-1	GSM6592133	-0.0745258	0.389429
ATCATTGTACCGCATT-1	GSM6592133	-0.0631757	0.16501
ATCCAACGCAGTCATA-1	GSM6592133	0.00157122	0.198088
ATCCAATGGAGGGTCC-1	GSM6592133	0.0596917	0.625463
ATCCAATGGTACCGAA-1	GSM6592133	0.36691	0.857487
ATCCACATCGACAGAA-1	GSM6592133	-0.109463	-0.105708
ATCCCATCCACAGCGC-1	GSM6592133	-0.124288	-0.221476
ATCCTTCTGAAAGAAC-1	GSM6592133	-0.0151573	0.210018
ATCGACTCTTTCCGTT-1	GSM6592133	-0.0746843	0.12208
ATCGCACGCCGGGAGA-1	GSM6592133	-0.141545	0.0969309
ATCGCCAGTCAACATT-1	GSM6592133	-0.0410304	-0.0397472
ATCGCTGCGTGCAGCA-1	GSM6592133	-0.149634	-0.123503
ATCGGCAAGCAGTCCA-1	GSM6592133	0.124535	0.426684
ATCGTGGAAAGTCTGG-1	GSM6592133	-0.130637	0.0796547
ATCGTTAGCTAGCGGA-1	GSM6592133	-0.161961	0.0176166
ATCGTTCACTTTCGCC-1	GSM6592133	0.181923	0.769033
ATCTACCATCTGCTCC-1	GSM6592133	-0.159256	-0.177771
ATCTAGCTTGTGAGGG-1	GSM6592133	-0.182898	0.390442
ATCTCCCTGCAATCTA-1	GSM6592133	-0.0855064	0.121939
ATCTCGTGAGCGAAAC-1	GSM6592133	0.137838	0.870286
ATCTGATAGTGTCTTA-1	GSM6592133	0.31028	0.631023
ATCTGCACCTCTGCGA-1	GSM6592133	-0.0429056	-0.166925
ATCTGCTGTTATCGCC-1	GSM6592133	0.0910284	0.367027
ATCTGGTTAAGACTGT-1	GSM6592133	-0.0778568	0.0940689
ATCTGTAATTGTACCC-1	GSM6592133	-0.0664082	0.141718
ATCTTGACCTGCAACG-1	GSM6592133	-0.173012	-0.39832
ATCTTGACTTGTCCAA-1	GSM6592133	-0.188676	-0.2945
ATGAAGCCAAGGAGCC-1	GSM6592133	0.0198344	0.0669685
ATGACGCCGGCTCTAA-1	GSM6592133	0.058349	0.0545259
ATGATCGGGAATAGAC-1	GSM6592133	-0.0290955	0.122885
ATGCACGCGCTGTTCA-1	GSM6592133	-0.193068	0.0300822
ATGCACTACCGCATTG-1	GSM6592133	-0.1923	-0.114385
ATGCATGATCCAGGAT-1	GSM6592133	0.0392971	0.197856
ATGCCAATCGCTCTGC-1	GSM6592133	0.129161	0.391168
ATGCCATTTGCGACCA-1	GSM6592133	-0.188113	-0.128076
ATGCCGGTCTTGCATA-1	GSM6592133	-0.0306458	0.178704
ATGCCGGTTGATGGGA-1	GSM6592133	-0.0208264	0.116228
ATGCGACAATTGGTCC-1	GSM6592133	-0.0675056	0.453425
ATGCGAGTCCCACCAC-1	GSM6592133	0.00663466	0.0844953
ATGCTTAGGAGTTGAT-1	GSM6592133	0.171976	0.585639
ATGGAAATTTAAGGAG-1	GSM6592133	0.0186754	0.196173
ATGGATCCGGCGTCCG-1	GSM6592133	-0.0415423	0.521403
ATGGATTGACCAAACG-1	GSM6592133	-0.166494	0.187077
ATGGCAGCATTACGAT-1	GSM6592133	0.108468	0.600539
ATGGCTGGAAATGGCC-1	GSM6592133	0.205684	0.919208
ATGGGCCTCGGCCTCT-1	GSM6592133	-0.170916	-0.00638451
ATGGGTGTATACCTCC-1	GSM6592133	-0.0999796	-0.148751
ATGGTCGCGTGGTTTC-1	GSM6592133	0.00197494	-0.119352
ATGTAAGGCTGCTCTT-1	GSM6592133	0.0296206	0.303684
ATGTACGATGACGTCG-1	GSM6592133	-0.135901	0.0448535
ATGTAGCGCGCGTAGG-1	GSM6592133	-0.178633	-0.0693025
ATGTGAAAGCCTAATG-1	GSM6592133	-0.0733267	-0.00481301
ATGTGCATCCGACGCA-1	GSM6592133	0.0365863	-0.023671
ATGTTACGAGCAATAC-1	GSM6592133	-0.00512603	0.234121
ATGTTCCTGCCCACCT-1	GSM6592133	0.214453	0.411757
ATGTTGATTAGAGACT-1	GSM6592133	-0.120498	-0.313949
ATTAATACTACGCGGG-1	GSM6592133	-0.0668926	-0.00356254
ATTAATGAACCAGTCG-1	GSM6592133	0.0783543	0.823111
ATTAATTCGGTCACTC-1	GSM6592133	-0.0479618	0.182003
ATTACAACTACCGGCC-1	GSM6592133	0.19838	1.01808
ATTACATGTCAGTCTT-1	GSM6592133	0.324391	1.11172
ATTACCACACTGCCTG-1	GSM6592133	0.220841	0.688894
ATTACGACTCCACAGT-1	GSM6592133	0.130439	0.324844
ATTACTAGCCTCTTGC-1	GSM6592133	-0.113985	0.352624
ATTACTTACTGGGCAT-1	GSM6592133	-0.117793	0.185377
ATTAGATTCCTCAGCA-1	GSM6592133	-0.0723021	0.0955925
ATTAGATTGATAGCGG-1	GSM6592133	-0.0234282	0.236621
ATTATACTTTGCTCGT-1	GSM6592133	-0.051495	0.169849
ATTATCGGAATGTACG-1	GSM6592133	0.170633	0.715927
ATTATCTCGACAGATC-1	GSM6592133	-0.0501598	0.469491
ATTATGAGACCCAATT-1	GSM6592133	-0.187562	0.0817448
ATTATGCCATAGGGAG-1	GSM6592133	0.0826183	0.285941
ATTATTCAGAGTCACT-1	GSM6592133	-0.177891	-0.339298
ATTCAGGACCTATTTC-1	GSM6592133	-0.0747004	0.509987
ATTCATCGTTGAGGCA-1	GSM6592133	-0.158842	-0.338273
ATTCCCGAAGGTACAG-1	GSM6592133	-0.129732	-0.0261687
ATTCCTAAGACGTGGA-1	GSM6592133	0.182774	0.75882
ATTCCTCCGCCAGTGC-1	GSM6592133	-0.0611259	-0.226695
ATTCGTGCTATCTCTT-1	GSM6592133	-0.182032	-0.131614
ATTCTCGTCTCTTTAG-1	GSM6592133	-0.0762229	0.295806
ATTCTGAGTATGAACT-1	GSM6592133	-0.0176301	0.606649
ATTCTTCGTACTTATG-1	GSM6592133	0.295729	0.816774
ATTGACCGGCGATGAC-1	GSM6592133	0.000336784	0.1793
ATTGACGTAACTCGGT-1	GSM6592133	0.161677	0.78588
ATTGATCACCACATTT-1	GSM6592133	-0.0995753	0.013423
ATTGATGAGTCCTAAC-1	GSM6592133	-0.0954269	0.116479
ATTGCCTTTATGTTTG-1	GSM6592133	-0.123433	-0.151953
ATTGCGATCAGTAACT-1	GSM6592133	-0.0671944	-0.0554835
ATTGGATTACAGCGTA-1	GSM6592133	0.166798	0.568406
ATTGGGAATATCTTGG-1	GSM6592133	0.0761645	0.712272
ATTGGTAGGATCCGCT-1	GSM6592133	-0.197843	0.0353441
ATTGTACAACTCGGCT-1	GSM6592133	-0.127298	-0.0396988
ATTGTCGCAATACCTT-1	GSM6592133	-0.171325	-0.157035
ATTTAACTCGTATTAC-1	GSM6592133	0.181836	0.223734
ATTTACTAAGTCCATT-1	GSM6592133	0.0543723	0.439138
ATTTCATTATTTCGCG-1	GSM6592133	-0.0154627	0.102756
ATTTGGAGATTGCGGT-1	GSM6592133	-0.132545	-0.0182419
ATTTGTCTTGGGAGCT-1	GSM6592133	-0.13057	-0.0569536
ATTTGTTCCAGGGCTC-1	GSM6592133	-0.0444426	-0.03519
CAAACCAGGTCTGCAT-1	GSM6592133	0.181531	0.81985
CAAACCCTCCGGCGGG-1	GSM6592133	0.0620822	0.0484584
CAAACGGTCGCACTTT-1	GSM6592133	0.0844371	0.25034
CAAACTACGATAGAGA-1	GSM6592133	0.145268	0.487215
CAAACTATTGAGCTTC-1	GSM6592133	-0.0771257	0.25978
CAAACTCGCGACGCCG-1	GSM6592133	0.178596	0.600447
CAAATCTCTCACAAGG-1	GSM6592133	0.00836384	0.430961
CAAATTGTCAGCAAGC-1	GSM6592133	0.0785857	0.258235
CAACGACCCGTTTACA-1	GSM6592133	-0.0243819	0.510124
CAACGTGGTGGAGTCT-1	GSM6592133	0.0402221	0.730535
CAACTCCTTGATCCCG-1	GSM6592133	0.208738	0.678476
CAACTTGTAGTGGGCA-1	GSM6592133	-0.0114758	0.0795167
CAAGATATTATAACGT-1	GSM6592133	-0.12863	-0.053929
CAAGCACCAAATGCCT-1	GSM6592133	-0.0726857	-0.014461
CAAGGTCCTATAGGCT-1	GSM6592133	-0.0973385	-0.174258
CAAGTAAGTGATAGAC-1	GSM6592133	0.162324	0.642386
CAAGTGTGGTTGCAAA-1	GSM6592133	0.0353275	0.214392
CAATAAACCTTGGCCC-1	GSM6592133	-0.0764094	0.0466341
CAATACGCTCTGAGGC-1	GSM6592133	0.0935638	0.599458
CAATCCCTATACCAGC-1	GSM6592133	-0.0236356	0.622238
CAATCCTGCCGTGGAG-1	GSM6592133	0.285982	0.670705
CAATGGAATCTACATA-1	GSM6592133	0.148625	0.730589
CAATGGATCTCTACCA-1	GSM6592133	0.129993	1.03175
CAATGTGCCAACCCTT-1	GSM6592133	0.0534407	0.218191
CAATTAAGGGTGATGA-1	GSM6592133	-0.108686	0.0475059
CAATTGGGCCGCACTC-1	GSM6592133	-0.189152	0.0524548
CACAAGCTAAGAAAGG-1	GSM6592133	-0.178136	-0.108041
CACACAGCTTGCGCTC-1	GSM6592133	0.253904	1.11212
CACACGCGCTGTCTTA-1	GSM6592133	0.100297	0.859684
CACAGAGACGAGGACG-1	GSM6592133	0.0638296	0.186239
CACAGCTAGGGAGTGA-1	GSM6592133	-0.0651374	0.229492
CACAGGGCCATATAGT-1	GSM6592133	-0.0789231	0.102198
CACAGTTCGCTTCCCA-1	GSM6592133	0.3731	0.981419
CACATTCTTTCGATGG-1	GSM6592133	-0.0773358	0.185579
CACATTTCTTGTCAGA-1	GSM6592133	0.104261	0.524797
CACCAATCATCCGTCT-1	GSM6592133	0.049147	0.382175
CACCACGCCACACAGA-1	GSM6592133	0.195982	0.667851
CACCAGTCAGCATGCA-1	GSM6592133	-0.170926	-0.373971
CACCATCGGAGGAGAC-1	GSM6592133	0.0218664	-0.0715561
CACCCAAATCTTATGT-1	GSM6592133	-0.122851	-0.507753
CACCCACACGTCACCC-1	GSM6592133	0.0146237	1.05351
CACCCACGAGGCAATT-1	GSM6592133	-0.14283	0.0681652
CACCCTTGGTGAGACC-1	GSM6592133	-0.144222	0.0267385
CACCGATACACCGAGC-1	GSM6592133	0.115412	0.470724
CACCGCCAGAAGGTTT-1	GSM6592133	0.00502854	0.502412
CACCGCCGACCAGCGA-1	GSM6592133	0.236598	0.799986
CACCGCGTCCACTCTA-1	GSM6592133	-0.0192163	0.302065
CACCGGAGATATCTCC-1	GSM6592133	0.107665	0.558295
CACCGGGCATCACAAG-1	GSM6592133	-0.199696	-0.03883
CACCGGTAGAGACATT-1	GSM6592133	-0.188734	0.450709
CACCGTATCCCATCCG-1	GSM6592133	-0.0887055	0.111503
CACCTAATAGAGTCGT-1	GSM6592133	-0.0151421	0.244497
CACCTAATCAGTTTAC-1	GSM6592133	-0.115838	0.172683
CACCTCGATGGTGGAC-1	GSM6592133	-0.074991	-0.16977
CACCTTGCGAAACTCG-1	GSM6592133	-0.0334778	0.364573
CACCTTGGCGCCTTTG-1	GSM6592133	-0.152357	-0.172795
CACGCACAGCGCAGCT-1	GSM6592133	0.0376729	0.0347058
CACGCGGAACTGTTGC-1	GSM6592133	-0.124228	-0.162523
CACGGCGCGCCAAAGG-1	GSM6592133	0.0834045	0.0949511
CACGTCAATCAATGGA-1	GSM6592133	0.175562	0.732276
CACGTCGGGTTCTAGA-1	GSM6592133	0.258642	0.436564
CACGTCTATGATGTGG-1	GSM6592133	0.032154	0.656263
CACGTTCGTGCTCTAG-1	GSM6592133	-0.0700613	0.135387
CACTCAGCTCTTGAGG-1	GSM6592133	-0.0767658	0.416296
CACTCCTCTCGGTCGG-1	GSM6592133	-0.15759	0.207843
CACTCGGTTAGGAGGA-1	GSM6592133	0.0699162	0.597464
CACTCTCAAGCATCGA-1	GSM6592133	-0.110379	0.41489
CACTGTCCAAGTGAGA-1	GSM6592133	-0.00820513	0.321627
CACTTCGTCTTATCTC-1	GSM6592133	0.178258	0.596202
CAGAATAACACACGGA-1	GSM6592133	0.0579627	0.60102
CAGACCTGTAAGTGTT-1	GSM6592133	-0.0616974	0.0636805
CAGAGCATGAGCTTGC-1	GSM6592133	-0.12956	0.129799
CAGAGTGATTTAACGT-1	GSM6592133	0.227616	0.774603
CAGATACTAACATAGT-1	GSM6592133	-0.131813	-0.0900948
CAGATCATTTAAAGTC-1	GSM6592133	-0.138486	0.297396
CAGATCCTGGTTTGAA-1	GSM6592133	-0.117074	-0.081728
CAGATGTTTGTCCCAA-1	GSM6592133	0.0710497	0.542042
CAGCAGCCCGTTCCTT-1	GSM6592133	-0.0715602	0.311211
CAGCAGTCCAGACTAT-1	GSM6592133	-0.127117	0.121117
CAGCAGTCTGTGCTGC-1	GSM6592133	0.0019442	0.436831
CAGCCGGGCCCTCTAT-1	GSM6592133	0.12754	0.730198
CAGCCTCCTGCAGAGG-1	GSM6592133	0.154441	0.672835
CAGCCTCTCCTCAAGA-1	GSM6592133	-0.185218	-0.121182
CAGCGCCAACACGATA-1	GSM6592133	0.115852	0.941371
CAGCTCGACAAGTTAA-1	GSM6592133	-0.118523	0.366688
CAGCTCGTGCTTGTGT-1	GSM6592133	-0.0106664	0.892985
CAGCTGGCGTAACCGT-1	GSM6592133	-0.0743361	0.0486534
CAGGAAGACTTTATAT-1	GSM6592133	0.15781	0.449714
CAGGCAGTCTTACCAG-1	GSM6592133	-0.0746281	0.252453
CAGGCCGTTTGGGTGT-1	GSM6592133	0.0951808	0.177845
CAGGCGCACGGTGGTC-1	GSM6592133	-0.0321159	-0.0279099
CAGTAACTATTTATTG-1	GSM6592133	-0.135121	0.0255163
CAGTAAGGGACGTCTC-1	GSM6592133	-0.0503443	0.0978306
CAGTACATTCTCTAAA-1	GSM6592133	0.0652899	0.0358345
CAGTACCAGTTTACGT-1	GSM6592133	-0.0261261	-0.0694145
CAGTAGATGATGTCCG-1	GSM6592133	0.0561783	0.676593
CAGTAGCCCACGCGGT-1	GSM6592133	-0.0578459	0.294043
CAGTCGAGGATGCAAT-1	GSM6592133	-0.143061	-0.335616
CAGTCGGCCTAGATAT-1	GSM6592133	0.0123223	0.0787713
CAGTGAATAAATGACT-1	GSM6592133	-0.0700654	0.31387
CAGTGGTTGCACATGA-1	GSM6592133	0.057676	0.579356
CAGTGTCCGCAGAATG-1	GSM6592133	0.114261	0.366838
CAGTTCAAATTGACAC-1	GSM6592133	0.111455	0.198062
CAGTTCGAGGACCCGA-1	GSM6592133	-0.138068	0.596395
CATAACGGACAGTCGT-1	GSM6592133	-0.0663972	0.342233
CATAAGCTCTCCGTCT-1	GSM6592133	-0.115819	0.230957
CATACAAAGCCGAACC-1	GSM6592133	0.0105224	0.867587
CATACACAAAGTCAGC-1	GSM6592133	0.00624217	0.178247
CATACGAACTAGCTGG-1	GSM6592133	0.125258	0.555489
CATACTTCTTTCTCCG-1	GSM6592133	-0.0667124	0.507188
CATAGTACATTGAGAG-1	GSM6592133	-0.0610665	0.214816
CATAGTAGCATAGTAG-1	GSM6592133	0.203539	0.562098
CATAGTCAAATACATA-1	GSM6592133	0.0891341	0.57471
CATATACTACTGATAA-1	GSM6592133	-0.181352	-0.491467
CATATGTCAGGCTACG-1	GSM6592133	-0.128623	-0.110833
CATATTATTTGCCCTA-1	GSM6592133	0.00696663	0.440292
CATCAACACCTACTAA-1	GSM6592133	0.11627	0.502996
CATCATCTACCCGGAC-1	GSM6592133	-0.0626455	0.323952
CATCCAATATAGTTTG-1	GSM6592133	-0.0347317	0.55156
CATCCGCAGGCCCGAA-1	GSM6592133	0.00701867	0.321361
CATCGCCCGCGGCCAA-1	GSM6592133	0.164218	0.718252
CATCTATCCCGTGTCT-1	GSM6592133	-0.0654988	-0.240968
CATCTTACACCACCTC-1	GSM6592133	-0.146443	-0.245144
CATGAACCGACATTTG-1	GSM6592133	-0.0508204	0.277254
CATGACTTCGCTGAAT-1	GSM6592133	-0.170643	-0.209453
CATGATCGCTTTGAGA-1	GSM6592133	0.195227	0.438144
CATGATGCACAATTCT-1	GSM6592133	-0.129527	-0.0090701
CATGATGGAAGTTAGC-1	GSM6592133	-0.120276	-0.0699585
CATGCATGGAGACCCT-1	GSM6592133	-0.0490595	0.379641
CATGCCAACTCGCAAA-1	GSM6592133	-0.0488003	0.166903
CATGCGACCAGTTTAA-1	GSM6592133	-0.0843368	0.259608
CATGCGTTAGACAGAA-1	GSM6592133	-0.0202718	0.198096
CATGCTGGCTCCAATT-1	GSM6592133	-0.143407	0.291874
CATGGATTGTCTTCCG-1	GSM6592133	-0.0705292	0.622132
CATGGCAGGAAGATCG-1	GSM6592133	-0.0823291	-0.0345977
CATGGCTCCCTATGTC-1	GSM6592133	-0.164801	-0.139656
CATGGGTCGGGTGTGG-1	GSM6592133	-0.0459011	0.210331
CATGGTATTAGTTTGT-1	GSM6592133	-0.138822	0.0350275
CATGGTCTAGATACCG-1	GSM6592133	-0.172314	0.109321
CATGTAGGAGCGCCAA-1	GSM6592133	0.0517587	0.617029
CATTACGTCGGCCCGT-1	GSM6592133	-0.0659214	0.0973913
CATTATCCCATTAACG-1	GSM6592133	0.141217	0.401831
CATTATGCTTGTTGTG-1	GSM6592133	-0.12021	0.0722238
CATTCGTCGTAGCGGT-1	GSM6592133	0.0147482	0.383188
CATTGATGAACACGCC-1	GSM6592133	-0.0585818	0.198207
CATTGCGAAATGGGCG-1	GSM6592133	0.208016	1.02709
CATTGCGGGTCAATTC-1	GSM6592133	0.0225862	-5.74503e-05
CATTGTGTGCTAGATC-1	GSM6592133	0.120199	0.434571
CATTTAGCGGACCATG-1	GSM6592133	0.0733632	0.286627
CATTTCTAGCAGACTA-1	GSM6592133	0.26987	0.626719
CCAAACAGAACCCTCG-1	GSM6592133	0.0195045	0.413849
CCAAATAACAAGATTC-1	GSM6592133	0.324724	1.09648
CCAACGCTTGCCAGGG-1	GSM6592133	0.0344152	0.86363
CCAACTTGATAGATCC-1	GSM6592133	-0.0485759	0.218133
CCAAGACTTCTGCGAA-1	GSM6592133	-0.0617082	0.0803708
CCAAGGAACAGAGAGG-1	GSM6592133	0.0682442	0.78185
CCAAGTTTCTACAGAT-1	GSM6592133	0.272547	0.367542
CCAATTACGGGTCGAG-1	GSM6592133	0.0102379	0.144016
CCAATTGAATGTTAAT-1	GSM6592133	-0.0753621	0.768278
CCACAATGTACGTCTT-1	GSM6592133	0.0913336	1.1055
CCACAGTACCCATCCT-1	GSM6592133	-0.0564828	0.351341
CCACATGGCTCTTTAT-1	GSM6592133	-0.111389	0.123911
CCACCTGTATGGAATA-1	GSM6592133	-0.0173707	0.277049
CCACGAATTTAACCTC-1	GSM6592133	-0.108429	-0.0631192
CCACGAGAAGAGAATC-1	GSM6592133	-0.0688388	0.0560723
CCACGGAGCCATAAGA-1	GSM6592133	-0.0794421	-0.015649
CCACGGTGCCCGGTAG-1	GSM6592133	-0.134245	-0.469866
CCAGATAGTTGAGTGA-1	GSM6592133	0.24522	1.28175
CCAGATGTAAATGGGT-1	GSM6592133	-0.0716717	0.23909
CCAGCTCGAACGCATT-1	GSM6592133	-0.183882	0.0168133
CCAGGGACGTGGCCTC-1	GSM6592133	0.108867	0.0199611
CCAGTAGTCTGATCCA-1	GSM6592133	0.135605	0.727052
CCAGTCAAATCTCTTA-1	GSM6592133	-0.097196	0.334815
CCAGTCTAGACGGCGC-1	GSM6592133	0.0542721	0.376113
CCATAAACAACCCGAC-1	GSM6592133	0.0692243	0.310477
CCATAACCTGTGCAGT-1	GSM6592133	-0.0687526	0.662898
CCATACCTTTACTTGT-1	GSM6592133	-0.142165	-0.0886847
CCATAGAGGCTGCCAG-1	GSM6592133	-0.124491	0.138325
CCATAGGTTGGCGTGG-1	GSM6592133	-0.0539715	0.316273
CCATAGTCAGTAACCC-1	GSM6592133	0.0799922	0.672814
CCATATGGAAACTATA-1	GSM6592133	0.0324329	0.42025
CCATCCATACCAAGTC-1	GSM6592133	0.231576	0.436862
CCATCTCACCAGTGAA-1	GSM6592133	-0.177191	-0.181637
CCATGCCCTAGATTTC-1	GSM6592133	-0.0556704	0.228202
CCATGCTCTGCAGGAA-1	GSM6592133	0.212883	0.420739
CCCAAACATGCTGCTC-1	GSM6592133	0.117708	0.956791
CCCAACCACACTAACA-1	GSM6592133	0.208946	0.918245
CCCAAGTCATTACACT-1	GSM6592133	-0.184376	-0.263998
CCCACTCCACGGTATC-1	GSM6592133	0.0910744	1.01157
CCCAGAGGAGGGCGTA-1	GSM6592133	-0.146636	-0.137117
CCCAGGTCTGAAGGCT-1	GSM6592133	0.355913	0.941726
CCCAGTAAACTTGGGA-1	GSM6592133	-0.132226	0.112872
CCCAGTTAAGGCGCCG-1	GSM6592133	0.0719649	0.179982
CCCATATAGGTCGATT-1	GSM6592133	0.0663322	0.47361
CCCGAAGTTTCGCGAA-1	GSM6592133	-0.121596	-0.0415629
CCCGACCATAGTCCGC-1	GSM6592133	-0.0536982	0.842167
CCCGAGTTTCTCCGTA-1	GSM6592133	0.226528	0.681306
CCCGCAGGGCCCAAAG-1	GSM6592133	0.12864	0.482942
CCCGCCATGCTCCCGT-1	GSM6592133	0.0666905	0.531248
CCCGCGCAATGCACCC-1	GSM6592133	0.152934	0.664675
CCCGGTGTATCGGAAT-1	GSM6592133	-0.192156	-0.0436156
CCCGTCAGCGTCTGAC-1	GSM6592133	-0.0624074	0.155284
CCCGTGAGGGCGGTGA-1	GSM6592133	-0.0543497	0.178518
CCCGTTTCGCAGATGT-1	GSM6592133	0.0759582	0.373827
CCCTACTTGAACAATG-1	GSM6592133	-0.152338	-0.125293
CCCTAGGCAACAAGAG-1	GSM6592133	-0.173525	-0.103828
CCCTATGTAGAGCAGA-1	GSM6592133	-0.113953	0.0621859
CCCTCATTCTGGAATT-1	GSM6592133	0.171588	0.814077
CCCTCCTCGCTCGTAT-1	GSM6592133	0.235263	0.766773
CCCTGACTAACAAATT-1	GSM6592133	0.251619	0.711726
CCCTGATGTAACTCGT-1	GSM6592133	0.171767	0.635333
CCCTGCCCAATCCGCT-1	GSM6592133	-0.160797	0.147147
CCCTGGCTGTTCCTTC-1	GSM6592133	-0.127824	-0.22758
CCCTGGTATGGGCGGC-1	GSM6592133	0.0943914	0.36977
CCGAACACTGGGCCTC-1	GSM6592133	0.0466253	0.243609
CCGAAGCATTGACCAA-1	GSM6592133	-0.17367	-0.0124153
CCGACAAACACATGAG-1	GSM6592133	0.180021	0.587652
CCGACAATAGGCCGCC-1	GSM6592133	0.056058	0.836816
CCGACGGGCATGAGGT-1	GSM6592133	-0.136599	-0.193354
CCGACGTAAACACAAC-1	GSM6592133	0.188436	0.305288
CCGAGAAGTCGCATAA-1	GSM6592133	0.449241	1.35311
CCGAGCTGTGCTTGTC-1	GSM6592133	-0.0351583	0.0795387
CCGAGGGATGTTAGGC-1	GSM6592133	-0.00661509	0.475376
CCGATCTCAACCTTAT-1	GSM6592133	-0.0606817	-0.155907
CCGCCGGAACTTCTCG-1	GSM6592133	0.0509755	0.105605
CCGCCGGTCAACACAC-1	GSM6592133	0.161374	1.1325
CCGCCTGCGAATTGGT-1	GSM6592133	0.00290034	0.258105
CCGCCTTGCGATGTCG-1	GSM6592133	-0.0923176	-0.252407
CCGCGATTTGGTAGGT-1	GSM6592133	0.250449	0.7197
CCGCGCAAGATACCCA-1	GSM6592133	-0.152014	0.108303
CCGCGTAGGTAAGGGC-1	GSM6592133	0.213078	0.509043
CCGCTCCAGGGCGATC-1	GSM6592133	-0.0459833	0.729038
CCGCTGGTGCCATTCA-1	GSM6592133	-0.0597217	0.695519
CCGCTTGCTGACATGG-1	GSM6592133	-0.0613108	-0.103766
CCGGAGGTCTTATGGT-1	GSM6592133	-0.0168715	0.613637
CCGGCACGACCGTTTC-1	GSM6592133	-0.17929	-0.0466458
CCGGCCGCGAGCATAT-1	GSM6592133	0.015071	0.267606
CCGGCGCATATTGGAT-1	GSM6592133	-0.0248006	0.277495
CCGGCGTGAGACTCTG-1	GSM6592133	-0.142565	-0.358386
CCGGGACCCGCAGAGA-1	GSM6592133	0.147218	0.523409
CCGGGCGGTCTCGTCA-1	GSM6592133	-0.117234	0.321164
CCGGGCTGCTCCATAC-1	GSM6592133	-0.134097	0.167651
CCGTAAGTTGGTCCCA-1	GSM6592133	-0.0506426	0.0718158
CCGTACCCAAGCGCCA-1	GSM6592133	-0.0206915	0.236939
CCGTAGGAAATCCCTG-1	GSM6592133	-0.114454	-0.13486
CCGTATCTCGTCGTAG-1	GSM6592133	-0.129362	-0.147047
CCGTATTAGCGCAGTT-1	GSM6592133	0.174032	0.251642
CCGTGCCCATGACGGC-1	GSM6592133	0.125099	0.668721
CCGTGGAACGATCCAA-1	GSM6592133	-0.0692951	0.0886406
CCGTTACGTTAGAACA-1	GSM6592133	-0.0661974	0.225914
CCTAAAGGCTGACGCT-1	GSM6592133	-0.117666	-0.0400728
CCTAAATTGTATCCTA-1	GSM6592133	0.239722	1.192
CCTAACTAAGGCTCTA-1	GSM6592133	0.177769	0.597034
CCTACGGCTCAGTCGA-1	GSM6592133	-0.0389124	0.366948
CCTACTGCTTACACTT-1	GSM6592133	-0.138978	0.113407
CCTAGGCGTAGCGATC-1	GSM6592133	-0.069376	0.104439
CCTAGGTAAAGGTAGC-1	GSM6592133	-0.129861	-0.163847
CCTAGTTAGTCGCATG-1	GSM6592133	0.0783384	0.367685
CCTATATCGTGTCACG-1	GSM6592133	-0.116411	-0.0729178
CCTATCTATATCGGAA-1	GSM6592133	0.0997221	0.54716
CCTATGAAGTGGTGCC-1	GSM6592133	-0.0813197	0.20117
CCTATGGCTCCTAGTG-1	GSM6592133	-0.00119921	0.250559
CCTATGGGTTACCGTC-1	GSM6592133	-0.0614224	0.0290916
CCTATGGTCAAAGCTG-1	GSM6592133	0.0453602	0.261666
CCTATGTCCACTCCAC-1	GSM6592133	-0.184772	-0.206144
CCTCAACGATCGCTGT-1	GSM6592133	-0.0505418	0.262248
CCTCACCTGAGGGAGC-1	GSM6592133	-0.0664634	0.12936
CCTCACCTTAGCATCG-1	GSM6592133	-0.025727	0.133848
CCTCACGTCAGCTAAT-1	GSM6592133	-0.0171855	0.244534
CCTCCCGACAATCCCT-1	GSM6592133	-0.0521753	0.503897
CCTCCTGAGCCCACAT-1	GSM6592133	0.281509	0.824482
CCTCCTGTTGTGTCGT-1	GSM6592133	-0.0625602	0.146484
CCTCGAAGTGGACGGG-1	GSM6592133	-0.056997	-0.00244502
CCTCGCCAGCAAATTA-1	GSM6592133	0.181142	1.06762
CCTCGCGCGATATAGG-1	GSM6592133	0.0782985	0.613483
CCTCGGACCGGGATAG-1	GSM6592133	-0.133197	-0.0621263
CCTCTAATCTGCCAAG-1	GSM6592133	-0.0270199	0.211988
CCTCTATCGATTAGCA-1	GSM6592133	-0.0494553	-0.0377318
CCTCTGGCCTAGACGG-1	GSM6592133	-0.132537	-0.00987636
CCTGAACGATATATTC-1	GSM6592133	-0.114329	-0.0913392
CCTGAATATTTACATA-1	GSM6592133	-0.0742337	0.0176418
CCTGCCCGTTGTCTAG-1	GSM6592133	0.120669	0.914872
CCTGCTATTTGAGAAG-1	GSM6592133	-0.125746	0.182513
CCTGGAAACGTTCTGC-1	GSM6592133	-0.0716225	0.10023
CCTGGCTAGACCCGCC-1	GSM6592133	-0.0492859	0.0922151
CCTGTCACCCGGGCTC-1	GSM6592133	-0.0771654	0.125611
CCTGTTTGAAGACACG-1	GSM6592133	-0.0573797	0.148389
CCTTCGTATAGAATCC-1	GSM6592133	0.0834194	0.576298
CCTTCTCAGCGTTCCT-1	GSM6592133	-0.0963644	0.0181456
CCTTCTTGATCCAGTG-1	GSM6592133	-0.0265847	0.467566
CCTTGACCACTTTATT-1	GSM6592133	0.277102	0.510076
CCTTTCAATGAAGAAA-1	GSM6592133	-0.0705177	0.153721
CCTTTGAATTATGGCT-1	GSM6592133	-0.195881	0.00819883
CGAAACATAGATGGCA-1	GSM6592133	-0.0624529	0.277439
CGAACAGTATGGGCGT-1	GSM6592133	-0.0730371	0.23587
CGAACGCCCAGTGCCG-1	GSM6592133	-0.0787425	0.00972471
CGAACGGCCGGACAAC-1	GSM6592133	-0.199083	-0.0470017
CGAAGCTATAAATTCA-1	GSM6592133	-0.0697137	-0.133626
CGAAGGGTTTCAGATT-1	GSM6592133	-0.168756	-0.251095
CGAATCTGCTCGACGC-1	GSM6592133	-0.127836	0.0331951
CGAATGAAGTCATTGC-1	GSM6592133	-0.189869	-0.0508047
CGACAATTTGATCTAA-1	GSM6592133	-0.175414	-0.224879
CGACACGCTCCGACAG-1	GSM6592133	-0.0785789	-0.219466
CGACATGCGATCTTCT-1	GSM6592133	0.19397	1.0959
CGACCCTTAACGCCGG-1	GSM6592133	-0.185521	0.223199
CGACCTACTAGACAAT-1	GSM6592133	0.142204	0.509093
CGACGCATCCGTACCT-1	GSM6592133	-0.134248	0.0769175
CGACTCAGGATGTTAT-1	GSM6592133	0.0348606	0.324263
CGACTTTGTATAGCCT-1	GSM6592133	-0.106076	-0.275778
CGAGAGATGTGAACCT-1	GSM6592133	-0.0524969	0.269898
CGAGAGCGCGTAGATA-1	GSM6592133	-0.147355	-0.0615751
CGAGAGCTTTCACTAC-1	GSM6592133	-0.163285	-0.116453
CGAGCGTTGATCAGCC-1	GSM6592133	0.253671	0.944992
CGAGCTGGGCTTTAGG-1	GSM6592133	-0.122423	-0.028269
CGAGGAGCTTCCATAT-1	GSM6592133	-0.0451825	0.155794
CGAGGCCAGGCATTGG-1	GSM6592133	0.253538	0.708642
CGAGGCTAAATATGGC-1	GSM6592133	-0.136656	0.213597
CGAGGGTATCCAGGTG-1	GSM6592133	0.0395848	0.379503
CGAGTGAAGGTACCAG-1	GSM6592133	0.0387911	0.125165
CGAGTGCTATAGTTCG-1	GSM6592133	-0.092606	0.199848
CGAGTTCTGTCCCACC-1	GSM6592133	0.145469	1.281
CGAGTTTATCGGACTG-1	GSM6592133	-0.132208	0.368726
CGATAGCGATACAGTG-1	GSM6592133	-0.129674	-0.317838
CGATAGTCGTACTGCA-1	GSM6592133	-0.113977	-0.249954
CGATCTGTTGGAGGAC-1	GSM6592133	-0.109387	-0.129168
CGATGGACCCTACGCC-1	GSM6592133	0.228661	1.23162
CGATGTTGTTATCTAC-1	GSM6592133	-0.0712322	-0.0371945
CGCAATCGATCATTAG-1	GSM6592133	-0.183115	-0.197625
CGCAATTACTTTCGGT-1	GSM6592133	0.0880701	0.237458
CGCAATTAGGGTAATA-1	GSM6592133	-0.0307438	-0.0944991
CGCACATGTCCACTAC-1	GSM6592133	-0.193971	-0.262871
CGCACGTGCGCTATCA-1	GSM6592133	-0.0416294	-0.0693925
CGCAGAAACATTTGCG-1	GSM6592133	0.128375	0.136643
CGCAGATCTTCACCCG-1	GSM6592133	-0.0693475	0.0553017
CGCAGGCGATCCAAAC-1	GSM6592133	-0.0556784	-0.0404374
CGCATCATGGCTTCAG-1	GSM6592133	0.177119	0.634328
CGCATGCCGAATGCGT-1	GSM6592133	-0.0199866	-0.138039
CGCATTAGCTAATAGG-1	GSM6592133	0.0653437	0.177831
CGCCAAGAAGCCGAGT-1	GSM6592133	-0.0106555	0.0059114
CGCCACAGGTCGCGAT-1	GSM6592133	-0.0627937	0.276079
CGCCATCCGATTATGA-1	GSM6592133	-0.00343434	0.657953
CGCCCAGCGTTTCACG-1	GSM6592133	-0.132868	-0.169976
CGCCCGCTTCCGTACA-1	GSM6592133	-0.0344139	0.340152
CGCCGCCCATGCCTGT-1	GSM6592133	-0.126684	-0.0336801
CGCCTTTAGCATGCTC-1	GSM6592133	0.221736	0.895664
CGCGAAGTGGCATACT-1	GSM6592133	-0.0941492	0.0896861
CGCGAGAGGGACTTGT-1	GSM6592133	0.086175	0.811277
CGCGAGTCTGCCGGGT-1	GSM6592133	-0.187974	-0.120082
CGCGCAAATGTCCAGA-1	GSM6592133	-0.173049	-0.149893
CGCGCCCGACTTAATA-1	GSM6592133	0.124719	0.427783
CGCGGCTCAACTTGAA-1	GSM6592133	-0.184509	-0.192819
CGCGGGAATTAGGCAG-1	GSM6592133	-0.0419671	0.310012
CGCGGGAATTCCTTTC-1	GSM6592133	0.127092	0.665862
CGCGGTACGGTATACA-1	GSM6592133	0.00495714	0.571022
CGCGGTCACAAACCAA-1	GSM6592133	0.109917	0.200139
CGCGTTCATGAAATAC-1	GSM6592133	-0.0708639	0.0624235
CGCTAGAGACCGCTGC-1	GSM6592133	-0.133367	-0.121213
CGCTATACCGCCCACT-1	GSM6592133	0.248876	0.694447
CGCTCGACATAATGAT-1	GSM6592133	0.187111	0.781264
CGCTGGTGACTACCCT-1	GSM6592133	0.119366	0.635337
CGCTGTGACGCCGCAC-1	GSM6592133	-0.169466	-0.156163
CGCTTCCACTGAAATC-1	GSM6592133	-0.0535418	0.468099
CGCTTGGACGGATAGA-1	GSM6592133	0.0997306	0.746149
CGCTTTCATACCGGTG-1	GSM6592133	0.0201535	-0.0348406
CGCTTTCTTGCATTCG-1	GSM6592133	-0.0379768	0.536505
CGGACCTTTACGTCCC-1	GSM6592133	-0.00656564	0.626271
CGGACGTTACTTGAAG-1	GSM6592133	-0.045941	-0.0674624
CGGAGCTTATAACACC-1	GSM6592133	0.169005	0.603819
CGGAGTTTGAGAGACA-1	GSM6592133	0.0452967	0.528146
CGGATAAGCGGACATG-1	GSM6592133	0.236689	0.733162
CGGCAATAAGATCGCC-1	GSM6592133	-0.0534571	0.075814
CGGCACCGTTAGCGCC-1	GSM6592133	0.113953	0.354145
CGGCACTCAAGAAAGT-1	GSM6592133	-0.0309367	0.306251
CGGCAGGGTCGGGTTG-1	GSM6592133	-0.0410184	0.200506
CGGCCAGAGCGACCAT-1	GSM6592133	-0.0211699	0.224565
CGGCCCAACCTGTAGT-1	GSM6592133	-0.0557918	0.27914
CGGCCCAGGTATATCC-1	GSM6592133	-0.190325	-0.429909
CGGCGCCATCAATCCC-1	GSM6592133	0.065855	0.282388
CGGCTCTAAAGCTGCA-1	GSM6592133	0.155783	0.897721
CGGCTCTTCGTCGAAC-1	GSM6592133	0.16631	0.833499
CGGCTTTGTATGATAA-1	GSM6592133	-0.0714388	0.468188
CGGGAATATAGTATAC-1	GSM6592133	-0.0736582	0.0335422
CGGGAGTATACCGCCG-1	GSM6592133	-0.0271968	0.738759
CGGGATCAATGTAAGA-1	GSM6592133	-0.0795631	0.222789
CGGGCCATAGCCGCAC-1	GSM6592133	0.171201	0.558465
CGGGCGATGGATCACG-1	GSM6592133	-0.0776167	-0.00309771
CGGGTGTACCCATTTA-1	GSM6592133	0.0147393	0.456098
CGGGTTTGTTAGGGCT-1	GSM6592133	0.29472	0.519995
CGGTACGGCAAACCCA-1	GSM6592133	0.0522138	0.325867
CGGTACTAGAATCAAA-1	GSM6592133	-0.0265332	-0.103129
CGGTAGAGGTGCAGGT-1	GSM6592133	0.0850471	0.180916
CGGTATAGGTATTAGC-1	GSM6592133	0.183685	0.951548
CGGTCAAGTGGGAACC-1	GSM6592133	0.381503	1.41597
CGGTCAGTCCATATTT-1	GSM6592133	-0.01726	0.272102
CGGTCTATCAACCCGT-1	GSM6592133	0.0460523	0.168019
CGGTGGGCTCCAGCCT-1	GSM6592133	0.0869404	0.194238
CGGTTATCCAACAGTG-1	GSM6592133	-0.142262	0.0189147
CGGTTCAAGTAGGTGT-1	GSM6592133	0.0123689	0.0409761
CGGTTGAGTATCCTTC-1	GSM6592133	0.0880738	0.452687
CGGTTGGGTTCAAGTT-1	GSM6592133	-0.0727354	0.422683
CGGTTTATGAAGGAAC-1	GSM6592133	0.190281	0.503911
CGTAACTTCGACACTT-1	GSM6592133	0.0224497	0.448591
CGTAATAATTACGAGT-1	GSM6592133	0.101819	0.392268
CGTACCTGATAGGCCT-1	GSM6592133	-0.150935	-0.219222
CGTAGAGAGTAATTAT-1	GSM6592133	-0.110708	-0.373159
CGTAGCGAATTGTCAG-1	GSM6592133	-0.0592434	0.375497
CGTAGCGCCGACGTTG-1	GSM6592133	-0.0190127	0.191876
CGTCAGCTATTTACTC-1	GSM6592133	0.0996004	0.469527
CGTCAGTGCGCACAAG-1	GSM6592133	-0.0185164	0.738902
CGTCATACCATATCCA-1	GSM6592133	0.178316	0.440169
CGTCCAGATGGCTCCA-1	GSM6592133	0.0581696	0.592057
CGTCCTCATCGCGTGC-1	GSM6592133	-0.0673672	0.389132
CGTCGCATGTGAGCCA-1	GSM6592133	-0.0732054	-0.371978
CGTCGCTTGGTTATAC-1	GSM6592133	-0.0983195	0.211694
CGTCGGATAGTGTTGA-1	GSM6592133	-0.0814069	0.425022
CGTCGGGTCTAAGCGC-1	GSM6592133	0.0167684	-0.0736966
CGTCTGGAAGGGCCCG-1	GSM6592133	-0.0803338	0.102695
CGTGACATTGGGTCGT-1	GSM6592133	-0.148013	-0.107007
CGTGCACACCACTGTA-1	GSM6592133	-0.116114	0.240668
CGTGCTTCTACCTAAA-1	GSM6592133	0.0979069	0.43975
CGTGGAAGCCTCGTAC-1	GSM6592133	0.0751613	0.418301
CGTGGCCGAATATCTA-1	GSM6592133	0.00294553	0.142347
CGTGTCCCATTCGCGA-1	GSM6592133	0.0290186	0.101792
CGTTAAACTAGTTAGG-1	GSM6592133	0.312928	1.52136
CGTTAGCTCACAACTG-1	GSM6592133	-0.131265	0.151691
CGTTATCATACTTCCA-1	GSM6592133	0.0252592	0.318098
CGTTCAAGGAAACGGA-1	GSM6592133	-0.0249916	0.329494
CGTTCAGACCCGCGAA-1	GSM6592133	-0.0708445	0.100531
CGTTCATGGTGCGCGT-1	GSM6592133	-0.0671578	-0.108086
CGTTCTTCGCACACCT-1	GSM6592133	0.117737	0.681672
CGTTGAGTAATTGCGT-1	GSM6592133	0.161486	0.923365
CGTTGTAAGATTGATT-1	GSM6592133	-0.147945	-0.000400709
CGTTTAAGCGGAGCAC-1	GSM6592133	-0.0552117	0.210183
CGTTTCACTTCGGGCG-1	GSM6592133	-0.0745301	0.0408658
CGTTTGGTGTTGTGGG-1	GSM6592133	-0.0491358	0.290521
CTAAATCCTATTCCGG-1	GSM6592133	0.164607	1.02934
CTAACAGCACAATAAC-1	GSM6592133	-0.129124	0.0874015
CTAACGAAACTTGCTG-1	GSM6592133	-0.0766424	0.192737
CTAATTCTCAGATATT-1	GSM6592133	-0.105071	-0.119227
CTAATTTCAACAACAC-1	GSM6592133	0.154618	0.525432
CTACCCTAAGGTCATA-1	GSM6592133	0.121032	0.773206
CTACGCCATTTCCGAT-1	GSM6592133	0.0985034	0.226853
CTACTATCATAGGTTT-1	GSM6592133	-0.0780219	-0.0630673
CTACTATCTTTCAGAG-1	GSM6592133	-0.113411	0.684195
CTACTGCCACCTGACC-1	GSM6592133	-0.0768684	0.140528
CTAGACTGCATTTCGT-1	GSM6592133	0.203684	0.675442
CTAGATGTGAGTGTAA-1	GSM6592133	-0.0739469	0.0768135
CTAGCCACAGGCGAGC-1	GSM6592133	0.0259291	0.689893
CTAGCCGATGTTATGA-1	GSM6592133	-0.0647536	0.378105
CTAGCTTAATGGTCCC-1	GSM6592133	-0.0165502	0.300474
CTAGGTCTGAAGGAAT-1	GSM6592133	-0.0731399	0.0257282
CTAGTAGAAAGGGATT-1	GSM6592133	0.100411	0.261876
CTAGTATTCGGAATTA-1	GSM6592133	-0.0793464	0.461752
CTAGTTGGGCCCGGTA-1	GSM6592133	-0.0596909	0.0450295
CTATAAGAGCCAATCG-1	GSM6592133	-0.0194527	0.0388259
CTATACTTAAAGCGAG-1	GSM6592133	-0.155598	0.101762
CTATGGGAAGCGGAAT-1	GSM6592133	-0.0136567	0.390097
CTATGTCACTAGCCCA-1	GSM6592133	0.0155683	0.258731
CTATGTCTATTGAAAC-1	GSM6592133	-0.0257891	0.616906
CTATGTGAGTCACGGC-1	GSM6592133	-0.00909108	-0.125348
CTATTGTGTTTGGTCA-1	GSM6592133	0.165108	0.561551
CTATTTGCTTGGAGGA-1	GSM6592133	-0.051659	-0.0224114
CTATTTGGTTACGGAT-1	GSM6592133	-0.0643006	-0.000533821
CTCAACTAACCCGGAT-1	GSM6592133	-0.0163468	0.192624
CTCAAGACATTAGCGC-1	GSM6592133	0.186938	0.373075
CTCACATTTACTAAAT-1	GSM6592133	-0.107501	-0.193365
CTCACTGTGATACTTA-1	GSM6592133	0.0950692	0.476653
CTCAGATTGTGATAAG-1	GSM6592133	-0.108147	0.00907273
CTCAGGACTCACCTGT-1	GSM6592133	0.156042	0.297402
CTCAGTCACGACAAAT-1	GSM6592133	-0.138485	0.104805
CTCATGGCTCACAATC-1	GSM6592133	-0.0811016	-0.0846121
CTCATGGTAATTTGCG-1	GSM6592133	-0.137702	-0.125823
CTCATTTGATGGGCGG-1	GSM6592133	-0.0159121	0.182293
CTCCCAATGAGTCGCG-1	GSM6592133	0.237595	0.73039
CTCCCTCCTTTCGATC-1	GSM6592133	-0.174566	0.0198295
CTCCGGCCTAATATGC-1	GSM6592133	-0.093092	0.189859
CTCCGGCTTGTAGACA-1	GSM6592133	0.0366139	0.613795
CTCCTAAGTTATGTCT-1	GSM6592133	0.170255	0.490535
CTCCTTTACGCAAGTC-1	GSM6592133	-0.0159552	0.0225982
CTCGAGACATACGATA-1	GSM6592133	-0.0674047	0.0795054
CTCGAGGTCGAACAGT-1	GSM6592133	-0.127473	0.194396
CTCGATATTTGCGAGC-1	GSM6592133	-0.0868172	0.0403721
CTCGCACCTATATAGT-1	GSM6592133	-0.0727181	-0.0625142
CTCGCATTGCATAGCC-1	GSM6592133	-0.176559	-0.131032
CTCGCTAGGTAAGCGA-1	GSM6592133	-0.0073408	0.0698052
CTCGGGTTCTCTGGCC-1	GSM6592133	0.00792701	0.520009
CTCGGTACCACTGCTC-1	GSM6592133	-0.186386	0.0838618
CTCGGTCCGTAGCCTG-1	GSM6592133	-0.0645605	0.0761973
CTCGGTTGTCGGCCCT-1	GSM6592133	-0.0479664	0.160511
CTCGTCGAGGGCTCAT-1	GSM6592133	-0.183786	-0.0627894
CTCGTCTGTGCCTTCG-1	GSM6592133	0.0950311	1.01287
CTCGTTTCTAATGTTT-1	GSM6592133	0.059578	0.448939
CTCTAATGCATTGATC-1	GSM6592133	-0.0297059	0.251234
CTCTACACTGGCGATT-1	GSM6592133	-0.0723774	0.226487
CTCTACATCCTGCGTG-1	GSM6592133	0.126984	0.444151
CTCTAGCCCTCGGAAA-1	GSM6592133	-0.159883	-0.361164
CTCTCGCTGTACTATG-1	GSM6592133	-0.163613	0.21719
CTCTCTAACTGCCTAG-1	GSM6592133	-0.115969	-0.132439
CTCTGCGAAGCAAGCA-1	GSM6592133	0.179347	0.506466
CTCTGTTTGAGGATTC-1	GSM6592133	-0.0304599	0.0833864
CTCTTCTATTGACTGG-1	GSM6592133	-0.087245	0.190592
CTGAAAGAGATCCGAC-1	GSM6592133	-0.152452	-0.0303535
CTGAATTTATTGCCAG-1	GSM6592133	-0.072171	0.0136753
CTGACTGCGCAGCTCG-1	GSM6592133	-0.013054	-0.00528362
CTGAGAAAGTTCGGCG-1	GSM6592133	0.114385	0.463184
CTGAGCAAGTAACAAG-1	GSM6592133	0.181292	0.504894
CTGCACCTGGAACCGC-1	GSM6592133	-0.132085	0.249124
CTGCCAAGGTTGGAAG-1	GSM6592133	-0.00952293	0.744198
CTGCCTAGCCACCAAG-1	GSM6592133	0.110532	0.383325
CTGCCTTTAATACCTT-1	GSM6592133	0.269947	0.632562
CTGCCTTTCTAGTAAA-1	GSM6592133	0.108224	0.483632
CTGCGACCTCGCCGAA-1	GSM6592133	0.00966836	0.425597
CTGCGGGTGAAATGTT-1	GSM6592133	0.0831137	0.547121
CTGCGGTAGTCACGTG-1	GSM6592133	0.0973644	0.818376
CTGCGTTACGATATAA-1	GSM6592133	-0.192484	-0.159441
CTGCTGTCTAACGAGC-1	GSM6592133	-0.0504981	0.506696
CTGGAAATGGATGCTT-1	GSM6592133	0.024125	0.274806
CTGGACGCAGTCCGGC-1	GSM6592133	-0.0753296	0.27828
CTGGCATCCGAATGAG-1	GSM6592133	-0.130562	0.0137915
CTGGCGCACAGGTCTG-1	GSM6592133	-0.0154197	0.334419
CTGGCGGGAATAAGTA-1	GSM6592133	0.144936	0.318136
CTGGCTGATTCATCCT-1	GSM6592133	-0.061991	0.0417262
CTGGGATAAATAATGG-1	GSM6592133	-0.132755	0.0144962
CTGGGTAGGCAGTTAA-1	GSM6592133	-0.0178817	0.24965
CTGGGTTGAGTTAAAG-1	GSM6592133	-0.0836396	0.0918603
CTGGTAACACATAGAA-1	GSM6592133	-0.00448927	0.0829481
CTGGTAACGAGCTCTT-1	GSM6592133	-0.085308	0.333211
CTGGTCCTAACTTGGC-1	GSM6592133	0.101992	0.769336
CTGGTGAATGGGCCTA-1	GSM6592133	-0.0109441	0.722612
CTGGTTTCGAGCAAGA-1	GSM6592133	-0.0626449	-0.00244854
CTGTAGTGAGGATCGA-1	GSM6592133	-0.0251913	0.55502
CTGTCAAATGGCTCGG-1	GSM6592133	-0.0703167	-0.000579124
CTGTCACGCCAGGCGC-1	GSM6592133	0.137514	0.66608
CTGTTCACTGCCTGTG-1	GSM6592133	0.0757288	0.0700432
CTTAACTTCGAAGTAC-1	GSM6592133	0.162477	0.51849
CTTAAGCAGCGAGCCG-1	GSM6592133	-0.0576479	0.475398
CTTACACTGGGAAATA-1	GSM6592133	-0.0147329	0.581866
CTTAGCCTTCCACATG-1	GSM6592133	0.0697515	0.623321
CTTAGGTATAGACCAG-1	GSM6592133	-0.159588	0.121025
CTTAGTAGGCCTACAG-1	GSM6592133	0.0298378	-0.00626794
CTTAGTTGAGGAATCG-1	GSM6592133	0.0676393	0.26281
CTTATAGATGGCTGTT-1	GSM6592133	0.0800753	0.535567
CTTATGCGCTCAGGGC-1	GSM6592133	-0.167513	-0.140231
CTTATGTTGACTACCA-1	GSM6592133	-0.0532706	0.489129
CTTCAGTGGTCGCCTA-1	GSM6592133	-0.132858	0.0933079
CTTCGATTGCGCAAGC-1	GSM6592133	-0.171178	-0.1889
CTTCGGCCAATTGTTT-1	GSM6592133	0.637652	1.5999
CTTCTGGGCGTACCTA-1	GSM6592133	0.0180537	0.488929
CTTCTTACGTCGTATA-1	GSM6592133	-0.0864903	0.00490496
CTTGACCCGAAAGATA-1	GSM6592133	-0.0771422	0.290542
CTTGAGGTTATCCCGA-1	GSM6592133	0.0422255	0.696992
CTTGAGTTAGGGTAAT-1	GSM6592133	-0.0386543	0.232451
CTTGATGACCATCCAG-1	GSM6592133	0.0868572	0.5146
CTTGCAACCGCCTCCT-1	GSM6592133	0.07281	0.611902
CTTGTACTTGTTGACT-1	GSM6592133	0.0126616	0.581246
CTTGTGCTCACCGATT-1	GSM6592133	0.242041	1.16664
CTTGTTGCTGAGTCAA-1	GSM6592133	-0.11531	-0.0653653
CTTTAACTTTCAAAGG-1	GSM6592133	-0.0387876	-0.0453729
CTTTAGGAACACTGTT-1	GSM6592133	-0.0925594	-0.022134
CTTTGACGTCGCTTCT-1	GSM6592133	0.0239537	0.673895
CTTTGCATCGCTCTTG-1	GSM6592133	-0.061441	0.140353
CTTTGCTGTCATGGAT-1	GSM6592133	-0.049913	0.325165
CTTTGTCGAATGCTCC-1	GSM6592133	-0.196638	0.129079
GAAACAGATGACCACC-1	GSM6592133	-0.0755679	0.0645659
GAAACAGCCATGCAGT-1	GSM6592133	0.0685839	0.132073
GAAACATAGGAAACAG-1	GSM6592133	-0.130209	-0.320057
GAAACCATGGTGCGCT-1	GSM6592133	0.000399056	0.241726
GAAACTCTAATGAAGG-1	GSM6592133	0.0567089	0.139587
GAAAGAACAGCGTTAT-1	GSM6592133	-0.126536	0.0306244
GAAATACCTGCTGGCT-1	GSM6592133	0.239441	0.662092
GAAATACTAAACGTTT-1	GSM6592133	0.142802	0.53224
GAAATATGCTTGAATG-1	GSM6592133	-0.0318777	0.515341
GAAATCGCGCGCAACT-1	GSM6592133	-0.125131	0.00696998
GAAATGGGATGTAAAC-1	GSM6592133	0.167863	0.580608
GAAATTAGCACGGATA-1	GSM6592133	-0.138197	-0.227913
GAAATTCACATCGCTG-1	GSM6592133	-0.0171309	0.216026
GAACAACTGGGATGAA-1	GSM6592133	-0.0639285	-0.131988
GAACACACATCAACCA-1	GSM6592133	0.0657442	0.340378
GAACCTCGACCTACAC-1	GSM6592133	0.0725656	0.806337
GAACCTTTAACGATCC-1	GSM6592133	-0.104842	0.282408
GAACGACCGAATGATA-1	GSM6592133	-0.0595696	0.0769669
GAACGCGGGTCACACG-1	GSM6592133	0.10672	0.895492
GAACGTCTCATGGTCG-1	GSM6592133	0.166992	0.942143
GAACTGTGGAGAGACA-1	GSM6592133	0.0211844	2.69714e-05
GAAGAAACGATATTGT-1	GSM6592133	0.0583366	0.153251
GAAGAACGGTGCAGGT-1	GSM6592133	0.142035	0.460169
GAAGCCACTGATTATG-1	GSM6592133	-0.0937311	0.0477459
GAAGCCGGGTAAGCTC-1	GSM6592133	-0.0878439	-0.222236
GAAGCTCGGACCCGTC-1	GSM6592133	-0.180007	-0.232014
GAAGCTCTTTGCTTAG-1	GSM6592133	0.0134202	0.51613
GAAGGAGTCGAGTGCG-1	GSM6592133	-0.00588993	0.25387
GAAGTCTCCCTAGCGA-1	GSM6592133	-0.00362597	0.341292
GAAGTGATTTATCGTG-1	GSM6592133	-0.0324079	0.0851218
GAAGTGCTGGATAGCT-1	GSM6592133	-0.0659815	0.255297
GAATAGACGCGACCCA-1	GSM6592133	-0.0779067	0.0508745
GAATAGCATTTAGGGT-1	GSM6592133	0.14031	0.740761
GAATAGCCCTGCGGTC-1	GSM6592133	-0.190619	-0.40218
GAATATTCGGAGTCCC-1	GSM6592133	0.146657	0.349735
GAATCGACATGGTCAC-1	GSM6592133	-0.168407	-0.345884
GAATCGCCGGACACGG-1	GSM6592133	-0.0544283	0.172875
GAATGAAGGTCTTCAG-1	GSM6592133	0.247212	0.576855
GAATGCGAATCGGTTC-1	GSM6592133	-0.0619746	-0.150161
GAATGGGCTTATCGAC-1	GSM6592133	0.399355	1.09931
GAATGTATGGCAGGTC-1	GSM6592133	-0.0380285	0.00720501
GAATGTGGTCCGGATT-1	GSM6592133	-0.112123	-0.0794656
GAATGTTGGGTAATCT-1	GSM6592133	-0.164701	-0.180552
GACAAACATATGCAGG-1	GSM6592133	-0.0062665	0.103454
GACAACGACCATTGAA-1	GSM6592133	-0.0386868	0.954444
GACAACGCAGCTTACG-1	GSM6592133	-0.131899	0.291769
GACAAGAGATGAGATT-1	GSM6592133	0.0760372	0.6911
GACACAAGGGAAGAAA-1	GSM6592133	0.0360697	0.224305
GACACGAGTTAGAGGA-1	GSM6592133	-0.0650452	0.464129
GACACTGGAACCCGAT-1	GSM6592133	0.3403	1.3476
GACACTTCCAATTACC-1	GSM6592133	-0.0961131	0.0580289
GACAGATTTCTGGCTC-1	GSM6592133	-0.0473428	-0.139212
GACAGCCAGACCTGAC-1	GSM6592133	-0.138992	-0.0079572
GACATCCGTCGAACTG-1	GSM6592133	0.105509	-0.00299541
GACCACACTTCCCTTT-1	GSM6592133	0.265567	1.30441
GACCAGAGCCCTGTAG-1	GSM6592133	0.102549	0.431892
GACCCAATTATGATAC-1	GSM6592133	-0.143274	0.254963
GACCCGTCGCCGGCTA-1	GSM6592133	-0.024245	0.338871
GACCGACGTGAAAGCA-1	GSM6592133	-0.180593	0.239064
GACCGCGTCTGACGTG-1	GSM6592133	0.334955	1.59663
GACCGTCAGGTCGTGA-1	GSM6592133	-0.0121338	0.311177
GACCGTTACATGCGAC-1	GSM6592133	0.141762	0.943762
GACCTTCCACGTCTAC-1	GSM6592133	0.00364237	0.375201
GACGCATACCCGTCGG-1	GSM6592133	-0.176433	-0.0714436
GACGGTCAATAGAAGC-1	GSM6592133	-0.138772	0.106537
GACGTTCGTAAATACA-1	GSM6592133	0.0217679	0.0436278
GACTAACACAGCACCT-1	GSM6592133	0.034926	0.498346
GACTAAGATCATGCAC-1	GSM6592133	-0.0308759	-0.0374053
GACTAAGTAGGCTCAC-1	GSM6592133	-0.164212	-0.159269
GACTACAAAGCGGTGG-1	GSM6592133	-0.120971	-0.0506714
GACTACAATTGCTCGT-1	GSM6592133	0.13631	0.510691
GACTAGGCCGTTAGGT-1	GSM6592133	-0.191467	0.0100914
GACTCACCCACGTGAG-1	GSM6592133	-0.182319	-0.466489
GACTCCCAGAATAAGG-1	GSM6592133	-0.196694	-0.0777934
GACTCCTTCCAATTGA-1	GSM6592133	-0.180869	0.0478987
GACTCGCGGGAATGAC-1	GSM6592133	-0.138164	0.278458
GACTGATTGGTCACAA-1	GSM6592133	-0.0569912	0.309402
GACTGGGCGCCGCAAC-1	GSM6592133	-0.00103042	0.317903
GAGACTGATGGGTAGA-1	GSM6592133	-0.0199843	0.417359
GAGATCTGCTTGGCAT-1	GSM6592133	0.192228	0.46321
GAGATCTGTCACTCCG-1	GSM6592133	0.0491821	0.322076
GAGATGGCTTTAATCA-1	GSM6592133	0.202687	0.859754
GAGCACCTGTGTCCAG-1	GSM6592133	-0.0159502	0.236398
GAGCATCAACAACTTG-1	GSM6592133	0.0901954	0.74975
GAGCATCATCCCTGGG-1	GSM6592133	0.187952	0.559926
GAGCCACGGTAGTAGG-1	GSM6592133	-0.0519568	0.231132
GAGCCGAGCGTTTATT-1	GSM6592133	-0.0761475	0.434483
GAGCGAGGGAGTACCG-1	GSM6592133	-0.0212285	0.150324
GAGCGCAAATACTCCG-1	GSM6592133	0.0862932	0.434268
GAGCGCGCACGAGTAG-1	GSM6592133	-0.119946	0.107094
GAGCGCTGTTAGGTAA-1	GSM6592133	-0.0196301	0.0410329
GAGCGGAATGCGGTGT-1	GSM6592133	0.123901	0.409601
GAGCTAAGGGCATATC-1	GSM6592133	-0.084232	0.535782
GAGCTCTCGGACCTAA-1	GSM6592133	-0.00996639	0.182233
GAGCTGTCGTCTCGGA-1	GSM6592133	-0.0667831	0.167546
GAGGATAAACAGTGCT-1	GSM6592133	-0.0346955	0.0312334
GAGGCCCGACTCCGCA-1	GSM6592133	-0.110202	0.0280287
GAGGGCGCAGCTCTGC-1	GSM6592133	-0.0579199	0.764983
GAGGGTAGTAACAAAG-1	GSM6592133	0.153111	0.516165
GAGGTACATCCATCTT-1	GSM6592133	-0.0227126	0.388615
GAGGTACGCGTGTCCC-1	GSM6592133	-0.16592	-0.0319836
GAGGTCCCAAAGATCT-1	GSM6592133	0.17629	0.492628
GAGTAAGGCCACGGGA-1	GSM6592133	-0.0561157	0.0698892
GAGTACGGGTATACAA-1	GSM6592133	0.137157	0.648622
GAGTATCAAAGTTACA-1	GSM6592133	0.105399	0.237503
GAGTATGCGCGTGCAT-1	GSM6592133	-0.0381294	0.0941667
GAGTCTTGTAAAGGAC-1	GSM6592133	0.0277625	0.750862
GAGTGTCAACCAGAAA-1	GSM6592133	-0.0631395	-0.280331
GAGTGTGCGGTACCCA-1	GSM6592133	-0.0789791	0.00805051
GAGTTCTGTGGGTGCT-1	GSM6592133	-0.123472	0.0461159
GAGTTGATGGCAATTT-1	GSM6592133	-0.183392	-0.0329269
GATAAATCGGTGGATG-1	GSM6592133	0.110267	0.522756
GATAACTCGCACTGTG-1	GSM6592133	-0.0209271	0.276106
GATAGAACCCGCTAGG-1	GSM6592133	0.337647	0.697827
GATAGCGTACCACGCG-1	GSM6592133	0.00588414	0.469016
GATAGTGCGAGTAAGT-1	GSM6592133	0.0773793	0.468463
GATATCAAGCAGGAGC-1	GSM6592133	-0.194822	0.229074
GATATCTCATGCAATA-1	GSM6592133	-0.131467	0.0479708
GATATGAGACACTAAC-1	GSM6592133	-0.1255	0.204
GATATGCGGTAGCCAA-1	GSM6592133	0.0974808	0.22316
GATATTGAGATTGGCG-1	GSM6592133	-0.13959	-0.109782
GATATTTCCTACATGG-1	GSM6592133	0.0995319	0.00505495
GATCCCTTTATACTGC-1	GSM6592133	0.0787666	-0.0370869
GATCCTAAATCGGGAC-1	GSM6592133	-0.0855419	0.335277
GATCCTCTTGCGCTTA-1	GSM6592133	-0.0479391	0.203075
GATCGACACTATCTGA-1	GSM6592133	-0.129445	-0.0425145
GATCGCTACCCGATTT-1	GSM6592133	-0.131884	0.227465
GATCGCTATATCTCAG-1	GSM6592133	0.0472744	0.374416
GATCGGATAGAACCAT-1	GSM6592133	0.0356537	0.564917
GATCGGCGATAAGTCG-1	GSM6592133	-0.0447968	0.551978
GATCGGTGGCCATAAC-1	GSM6592133	-0.187623	0.113307
GATCTAACCGTATTCA-1	GSM6592133	-0.112214	0.1453
GATGACGATGATCGCG-1	GSM6592133	-0.0660694	0.381875
GATGAGGAACCTTCGG-1	GSM6592133	0.00251978	0.59281
GATGCCTTCTGCGGCA-1	GSM6592133	-0.134055	0.088301
GATGCTACAAGCGCCT-1	GSM6592133	0.0401755	0.348903
GATGCTACCTTCGATG-1	GSM6592133	0.185114	0.734478
GATGGTGCCCTAGGCA-1	GSM6592133	0.0732644	0.264631
GATGTAACGAACCACC-1	GSM6592133	-0.192458	-0.147209
GATGTCGGTCAACTGC-1	GSM6592133	0.210946	0.500659
GATGTGTTGTCACAAG-1	GSM6592133	-0.0497585	0.291337
GATTCCCTTGTCGCAG-1	GSM6592133	-0.0182321	0.110235
GATTCCGCGTTTCCGT-1	GSM6592133	-0.0569925	0.20057
GATTGCTCCAGTTGCA-1	GSM6592133	0.0886377	0.497113
GATTGGGAAAGGTTGT-1	GSM6592133	-0.00886103	0.500332
GCAAACGTCGCCAGGT-1	GSM6592133	0.312594	0.870129
GCAAAGGGCGTTAGCC-1	GSM6592133	0.00216431	0.318455
GCAAATGAGGACACTT-1	GSM6592133	0.414669	0.988001
GCAACACACTAGAACT-1	GSM6592133	-0.16627	-0.245824
GCAACAGCAGTATGCG-1	GSM6592133	-0.0934662	-0.267177
GCAACCACCAGACCGG-1	GSM6592133	-0.0694409	0.331568
GCAACGGCTAGTTATG-1	GSM6592133	0.078933	0.921059
GCAAGATGTGTTCGCG-1	GSM6592133	0.00869729	0.450065
GCAAGCTGGAAACCGC-1	GSM6592133	0.00803572	0.300852
GCAAGTGCACAGAGAA-1	GSM6592133	-0.126536	-0.23674
GCACAAACCCTAGATG-1	GSM6592133	-0.115208	0.197517
GCACAAACGAGGCGTG-1	GSM6592133	0.0873897	1.14322
GCACAACCTCGGGCGT-1	GSM6592133	-0.00619475	0.0898573
GCACAAGTGGATCATA-1	GSM6592133	0.120773	0.697496
GCACAAGTGTCGGAAG-1	GSM6592133	-0.0701934	0.543688
GCACACAGCTATTACC-1	GSM6592133	-0.01477	0.540458
GCACTAGTCGCGCTAT-1	GSM6592133	0.180125	0.633472
GCACTGCCTACCTTTA-1	GSM6592133	-0.035413	-0.0832833
GCAGACCCAGCACGTA-1	GSM6592133	-0.179745	-0.359299
GCAGGAACTTAGATCT-1	GSM6592133	-0.0655045	-0.105762
GCAGGTAGAGTATGGT-1	GSM6592133	-0.154557	-0.174627
GCATACGAGGTCTTTA-1	GSM6592133	0.114936	0.723345
GCATCCCTAACTTTGA-1	GSM6592133	0.252674	0.727319
GCATCGGCCGTGTAGG-1	GSM6592133	-0.0297481	0.393295
GCATGAGGGACGCGGC-1	GSM6592133	-0.0561841	0.388569
GCATGCTAATAACGAT-1	GSM6592133	-0.111264	-0.30901
GCATGGGTACTGACGC-1	GSM6592133	0.0317054	0.616669
GCATTCAAGGCAACGC-1	GSM6592133	-0.135768	-0.0843564
GCATTGACTTGCGGAA-1	GSM6592133	0.0901089	0.708873
GCATTGTAATTCATAT-1	GSM6592133	0.0428202	0.263462
GCATTTCCAAGGCTCC-1	GSM6592133	-0.103996	0.268296
GCCAACCATTTCCGGA-1	GSM6592133	-0.127068	-0.321582
GCCAAGAATACTTCTG-1	GSM6592133	-0.157804	-0.167395
GCCAATAGGGCATCTC-1	GSM6592133	-0.0241594	0.0151911
GCCACTCAGAGCGCGA-1	GSM6592133	-0.0708336	0.17351
GCCAGGAGTAACCGAT-1	GSM6592133	-0.0657836	0.59013
GCCAGGCGTTCGCATG-1	GSM6592133	0.0979395	0.76878
GCCATATTGCACACAG-1	GSM6592133	-0.0662846	0.513745
GCCATCGATGCTGCAT-1	GSM6592133	0.110776	0.1516
GCCATTAGCCTCAAAC-1	GSM6592133	-0.134633	0.0402095
GCCCACCAAGGCTGTC-1	GSM6592133	0.251367	0.844355
GCCCAGTTGGTATGCC-1	GSM6592133	-0.198307	-0.26687
GCCCGACTTCTTCCCG-1	GSM6592133	-0.116767	-0.0665306
GCCCGAGAGTCTAAAT-1	GSM6592133	-0.119718	0.0182065
GCCCGCGCGTTTGACA-1	GSM6592133	0.121156	0.281934
GCCCGTAATACCTTCT-1	GSM6592133	-0.0684942	0.500572
GCCCTAGCCGTCGCGA-1	GSM6592133	-0.0739027	-0.00937102
GCCCTGAGGATGGGCT-1	GSM6592133	-0.170499	-0.104694
GCCGAAATTCCTACGT-1	GSM6592133	0.068379	0.634673
GCCGACCCACGACTGC-1	GSM6592133	-0.00355159	0.470929
GCCGGTCGTATCTCTC-1	GSM6592133	0.111844	0.618825
GCCTACGTTCTGTGCA-1	GSM6592133	0.274101	1.33874
GCCTAGCGATCTGACC-1	GSM6592133	0.11973	0.530742
GCCTATAGTGTCAGGG-1	GSM6592133	0.180714	0.419139
GCCTATCAGGTAAGAT-1	GSM6592133	-0.0199574	0.225617
GCCTATGCTGGGCCTT-1	GSM6592133	0.0389279	0.534761
GCCTATTTGCTACACA-1	GSM6592133	-0.06963	0.189308
GCCTCATCTGGAAATA-1	GSM6592133	-0.0673478	0.255611
GCCTCCGACAATTCAC-1	GSM6592133	-0.163193	-0.0202649
GCCTTCAGCCCTACCG-1	GSM6592133	0.146076	0.518734
GCCTTGTATATGCAGT-1	GSM6592133	0.0152647	0.660072
GCCTTTGTCAGTGGAC-1	GSM6592133	0.0240986	0.235706
GCGAAACGATCGGGAG-1	GSM6592133	0.186672	0.744309
GCGAAACTTAACTGGA-1	GSM6592133	-0.183364	0.00647904
GCGAAGAATCTGACGG-1	GSM6592133	-0.0878677	-0.337665
GCGACATGTAAACATC-1	GSM6592133	-0.178437	-0.532792
GCGAGAAACGGGAGTT-1	GSM6592133	0.101953	0.48128
GCGAGAGTTGCGTCCA-1	GSM6592133	-0.183578	-0.418963
GCGAGCGCATGCTCCC-1	GSM6592133	-0.190629	0.0649691
GCGATGTCTGTGCTTG-1	GSM6592133	0.255445	0.835838
GCGATTCTGGAAGCAG-1	GSM6592133	0.00333825	0.493033
GCGCAAATATATTCAA-1	GSM6592133	-0.0772485	0.213276
GCGCAAGAGCGCGCTG-1	GSM6592133	-0.0728757	0.0193496
GCGCATCCAGTCAGCA-1	GSM6592133	0.00276139	0.440092
GCGCCTCCCACTCCGA-1	GSM6592133	0.245426	1.29267
GCGCGGTCTAGTAACT-1	GSM6592133	0.156875	0.650336
GCGCTGATCCAGACTC-1	GSM6592133	-0.0600212	0.216594
GCGCTGCTTTGCATTT-1	GSM6592133	-0.0665994	0.186151
GCGGCAAAGTATTGCC-1	GSM6592133	0.0336858	0.354322
GCGGCTTTAGCAAGTT-1	GSM6592133	0.173199	0.988981
GCGGGAACCAGGCCCT-1	GSM6592133	0.0686347	0.563475
GCGGTCCCGGTGAAGG-1	GSM6592133	-0.0374716	0.394009
GCGGTCCCTAGACGCA-1	GSM6592133	0.168132	0.669949
GCGGTCTTGCTTTCAC-1	GSM6592133	0.0367391	0.559379
GCGGTGAACTGCGCTC-1	GSM6592133	-0.150234	0.0740244
GCGGTTCCCTATCATG-1	GSM6592133	-0.0595223	0.319146
GCGTAAATGGCCATAA-1	GSM6592133	-0.0350645	-0.171315
GCGTCGAAATGTCGGT-1	GSM6592133	-0.0715556	0.512011
GCGTGGTACTGGGTTA-1	GSM6592133	-0.192904	0.0804607
GCGTTCGGAGACCGGG-1	GSM6592133	-0.062427	0.299333
GCGTTCTGACTAAGCG-1	GSM6592133	-0.0219762	0.263882
GCTAAGTAGTTTCTCT-1	GSM6592133	-0.183769	0.15001
GCTAATACCGAATGCC-1	GSM6592133	0.0802182	0.509984
GCTACAGTACGGACCG-1	GSM6592133	-0.0958671	-0.419573
GCTACTATAGTAGAGT-1	GSM6592133	0.0169321	0.249515
GCTAGACCGTCTACTG-1	GSM6592133	-0.139073	-0.239108
GCTAGAGTAGAGATGT-1	GSM6592133	0.143602	0.608142
GCTAGCAGGGAGTGGG-1	GSM6592133	0.0826495	0.37073
GCTAGCGATAGGTCTT-1	GSM6592133	-0.040007	0.0812797
GCTAGTTTCATTGAGG-1	GSM6592133	0.135565	0.392004
GCTATCGCGGCGCAAC-1	GSM6592133	0.212486	0.884658
GCTATGCCAGCTTATG-1	GSM6592133	0.120979	0.363208
GCTCAACCTCTTAGAG-1	GSM6592133	0.025088	0.0492767
GCTCATTACTGCATGT-1	GSM6592133	-0.0678843	0.350803
GCTCCATGAGTGCAGA-1	GSM6592133	-0.022702	0.361312
GCTCCATGCAAAGCAA-1	GSM6592133	0.0330419	0.449416
GCTCCCAGTCGGTCCA-1	GSM6592133	0.206057	0.607376
GCTCCGCTCGCTTCAG-1	GSM6592133	-0.0458267	-0.234592
GCTCGCTCATGTCCAA-1	GSM6592133	-0.174317	-0.0759235
GCTCGGAATTTAAAGC-1	GSM6592133	-0.0703603	0.1308
GCTCTAAACCCTGACG-1	GSM6592133	-0.142338	-0.02212
GCTCTATGTTACGTGC-1	GSM6592133	-0.014517	0.0134167
GCTCTCGGGTACCGAA-1	GSM6592133	-0.124716	0.12029
GCTGAATCTTCCAATC-1	GSM6592133	-0.0997582	-0.299613
GCTGGACCCAAAGTGG-1	GSM6592133	0.0647818	0.666243
GCTGGTTTAGGCCATA-1	GSM6592133	-0.1861	-0.0937361
GCTGTTGCTACCGAAC-1	GSM6592133	-0.048257	-0.147322
GCTTAATGTAACTAAC-1	GSM6592133	0.00709797	0.125795
GCTTACGTAGTTAGTA-1	GSM6592133	-0.0638374	0.0340044
GCTTATGAAGCAGGAA-1	GSM6592133	0.0973098	0.364064
GCTTCCGTCCCTAGAC-1	GSM6592133	-0.0870141	0.0090233
GCTTGATGATAATCAG-1	GSM6592133	-0.018292	-0.0610936
GCTTGCAGCACAATTG-1	GSM6592133	0.352417	0.470097
GCTTGGATCGATTAGG-1	GSM6592133	-0.0710904	0.319464
GCTTTCAGAGGAGGTG-1	GSM6592133	-0.0404739	0.242771
GGAAACCTTGTTGAAT-1	GSM6592133	-0.191894	0.0466665
GGAAAGTGCCCATGCC-1	GSM6592133	-0.0938627	-0.119447
GGAACCTTGACTCTGC-1	GSM6592133	-0.179093	-0.492176
GGAAGCTCGCTTACAG-1	GSM6592133	0.192374	0.212213
GGAATAACCTCAAGAA-1	GSM6592133	-0.070569	0.0325316
GGAATGCGCTAGCGTG-1	GSM6592133	-0.138486	0.067491
GGACACAAGTTTACAC-1	GSM6592133	0.433151	1.28417
GGACCTACGGTAACGT-1	GSM6592133	-0.0794684	-0.0722576
GGACTCACAAATTAGG-1	GSM6592133	-0.0457684	0.143519
GGACTCGAAGCTTTCA-1	GSM6592133	-0.0194544	0.265765
GGACTCGACAGCGCAT-1	GSM6592133	0.0966445	0.361097
GGACTCTTTGACTAAG-1	GSM6592133	0.238472	0.971524
GGAGAAGTCATTGGCA-1	GSM6592133	-0.176252	-0.59259
GGAGACCATCTACATA-1	GSM6592133	-0.164087	-0.196209
GGAGCACCAAGAACTA-1	GSM6592133	0.032993	1.1087
GGAGCGAGGCCTACTT-1	GSM6592133	-0.138344	0.031468
GGAGGATTGAAAGGAG-1	GSM6592133	0.0174503	0.728904
GGAGGGCTTGGTTGGC-1	GSM6592133	-0.127589	0.062333
GGAGGGTCAAGTAAGA-1	GSM6592133	0.0522636	0.577238
GGAGTACACATGAGCT-1	GSM6592133	0.0641925	0.580834
GGAGTGCCGCCCTGGA-1	GSM6592133	-0.0778915	0.170484
GGATACTCATGAATTG-1	GSM6592133	0.00992367	0.263984
GGATCAGAGCCATCAG-1	GSM6592133	0.203019	0.466672
GGATCATCCCGTACGC-1	GSM6592133	-0.0708003	-0.0991884
GGATCCGGAATATACT-1	GSM6592133	0.0136535	-0.0252777
GGATCTTGACTCAACC-1	GSM6592133	-0.167478	-0.222946
GGATGAAGATCGCTGA-1	GSM6592133	-0.0996077	0.147067
GGATGTCCTTACCGCA-1	GSM6592133	-0.0591507	0.300494
GGATTAAGCTAAGGTC-1	GSM6592133	0.0729546	0.820462
GGATTAATCATGGACC-1	GSM6592133	0.211614	0.884871
GGATTCCGCTATACCC-1	GSM6592133	-0.0740747	0.236384
GGATTGCTGTGACTCC-1	GSM6592133	-0.0570908	0.509516
GGATTTCACTTCTATA-1	GSM6592133	-0.14525	0.0553725
GGCAAGCCCATAGTGG-1	GSM6592133	-0.0738467	0.499482
GGCAATAGTCAATGAG-1	GSM6592133	-0.129679	0.216587
GGCAGCAAACCTATGC-1	GSM6592133	-0.109517	0.140842
GGCAGCGGTAATCCTA-1	GSM6592133	0.243424	0.41653
GGCATATCGGTTCTGC-1	GSM6592133	-0.162564	0.12717
GGCCACACGAAAGCCT-1	GSM6592133	-0.0508328	-0.0632641
GGCCCAGCTGGTTTGC-1	GSM6592133	0.117271	0.671896
GGCCGGCGTCTGCTAT-1	GSM6592133	-0.125394	-0.223042
GGCCTTTGCAACTGGC-1	GSM6592133	0.410097	1.05075
GGCGAAATCTAACTTG-1	GSM6592133	-0.0435888	0.338844
GGCGAGCGAAACGGCA-1	GSM6592133	-0.16065	0.181865
GGCGCTCCTCATCAAT-1	GSM6592133	0.037293	0.40717
GGCGCTTCATTCCCTG-1	GSM6592133	-0.0767306	0.00476371
GGCGGTTTGCCGGTGC-1	GSM6592133	0.22339	0.541225
GGCGTAGGGAAAGCTG-1	GSM6592133	-0.117694	-0.12619
GGCGTCCTATCCGCTG-1	GSM6592133	0.198296	0.601217
GGCTAAAGGGCGGGTC-1	GSM6592133	0.0420753	0.326155
GGCTCGCGTTGAGGTA-1	GSM6592133	0.0839015	0.28746
GGCTCGTGCCACCAGC-1	GSM6592133	0.0455395	0.270895
GGCTCTGCTCCAACGC-1	GSM6592133	-0.0648095	0.117734
GGCTGAGCATCGTAAG-1	GSM6592133	-0.138202	0.411766
GGCTTGGCTCTCACCT-1	GSM6592133	-0.184684	-0.275904
GGGAAGACGGTCTGTC-1	GSM6592133	-0.126897	0.0489597
GGGAAGGGCTTTCTCA-1	GSM6592133	-0.0140094	-0.164984
GGGAATGAGCCCTCAC-1	GSM6592133	-0.00913792	0.233925
GGGACAGAGTTACTCC-1	GSM6592133	-0.0410634	-0.117398
GGGAGCGACCGTAGTG-1	GSM6592133	-0.105236	0.15998
GGGAGGATGCCCGAAA-1	GSM6592133	0.0218707	0.335985
GGGAGTAATGGCTGGC-1	GSM6592133	0.0144862	0.444743
GGGAGTTAATGAGGCG-1	GSM6592133	0.00184226	0.331625
GGGATCCCAATACAAA-1	GSM6592133	0.169315	0.500287
GGGATTTACCGCACCT-1	GSM6592133	-0.0889041	-0.0384448
GGGCAACCGCACGTGC-1	GSM6592133	-0.187081	0.0437054
GGGCACGTAGTACTGT-1	GSM6592133	0.0309957	0.41738
GGGCACTATTGACCAT-1	GSM6592133	-0.122808	0.0907633
GGGCAGACGTCACTGC-1	GSM6592133	-0.152959	0.0434905
GGGCAGGATTTCTGTG-1	GSM6592133	-0.132547	-0.101327
GGGCAGTCAACGCCAA-1	GSM6592133	0.300119	1.28896
GGGCCCTACGAAAGGG-1	GSM6592133	-0.0410092	0.548225
GGGCCGGCCGAAGTAC-1	GSM6592133	-0.131795	-0.144568
GGGCCTAAATGGGCTA-1	GSM6592133	-0.0461563	0.08192
GGGCGAATTTCTCCAC-1	GSM6592133	0.124205	0.338534
GGGCGATATGTGTGAA-1	GSM6592133	-0.0454642	0.182721
GGGCGGTCCTATTGTC-1	GSM6592133	0.15674	0.44347
GGGCGTACATTTATAT-1	GSM6592133	-0.117447	0.032922
GGGCGTCCACTGGCTC-1	GSM6592133	-0.108827	0.231377
GGGCGTTTACATTCAT-1	GSM6592133	-0.114147	0.647045
GGGCTACTATTTCGTG-1	GSM6592133	-0.0300692	0.176498
GGGCTCATCGAACCCA-1	GSM6592133	-0.0138186	0.536903
GGGTACCCACGGTCCT-1	GSM6592133	0.144906	0.470206
GGGTATTCTAGCAAAC-1	GSM6592133	-0.17465	0.102246
GGGTCACCGTGACGGT-1	GSM6592133	0.0605354	0.350823
GGGTCATGCGTACCAT-1	GSM6592133	-0.00799314	0.414435
GGGTCGTGGCAAGTGT-1	GSM6592133	-0.147074	-0.114428
GGGTGCATATGAAAGC-1	GSM6592133	0.0564435	0.144897
GGGTGGTCCAGCCTGT-1	GSM6592133	0.145708	0.855469
GGGTGTTTCAGCTATG-1	GSM6592133	-0.0634249	0.303726
GGGTTCAGACGAACAA-1	GSM6592133	0.216071	0.863198
GGGTTTAGGATAGGAT-1	GSM6592133	-0.0312329	0.399717
GGTAAATGTGCGTTAC-1	GSM6592133	0.0541887	0.344509
GGTAACCGGGAGGATA-1	GSM6592133	-0.0603983	0.142067
GGTAACTATGTATCTG-1	GSM6592133	-0.0175879	0.569378
GGTACCATTAAGACGG-1	GSM6592133	-0.19145	-0.320795
GGTATGAAAGAACTGA-1	GSM6592133	0.224052	0.674902
GGTCAAGACTACTTCG-1	GSM6592133	0.162585	0.195108
GGTCCTTCATACGACT-1	GSM6592133	0.119612	0.576675
GGTCGGATAAACGGCG-1	GSM6592133	-0.0499769	0.640486
GGTCGGCCAGGAGCTT-1	GSM6592133	-0.0463593	0.150929
GGTCGGTAATTAGACA-1	GSM6592133	0.210772	0.476681
GGTCGTAAGCTCGCAC-1	GSM6592133	-0.169153	-0.0931113
GGTCTGAGAATCTGGA-1	GSM6592133	-0.0087982	0.132038
GGTCTTGAGCGCTCTT-1	GSM6592133	-0.034715	-0.114598
GGTGAGATGCAGATAA-1	GSM6592133	0.0259021	0.220116
GGTGATAAGGAGCAGT-1	GSM6592133	-0.0664394	0.269876
GGTGCAGAGCCTATCG-1	GSM6592133	0.00480263	0.854221
GGTGCATAAATGATTA-1	GSM6592133	0.0155358	0.357575
GGTGCGGATAAGTGGC-1	GSM6592133	0.281322	0.485442
GGTGTAAATCGATTGT-1	GSM6592133	-0.099541	0.369331
GGTGTAGGTAAGTAAA-1	GSM6592133	0.14909	0.36421
GGTTCGGATTATACTA-1	GSM6592133	0.271982	0.744557
GGTTCTACTCGTCTGA-1	GSM6592133	-0.0864071	-0.114441
GGTTTAATTGAGCAGG-1	GSM6592133	-0.036665	0.113243
GGTTTACAATCTCAAT-1	GSM6592133	-0.0665057	0.401674
GGTTTAGCCTTTCTTG-1	GSM6592133	-0.074805	4.18085e-05
GGTTTCAATCGGTCAG-1	GSM6592133	-0.0540107	0.135466
GGTTTGAGTGCTGGAA-1	GSM6592133	0.0327293	0.500287
GTAACATCTAAGATAA-1	GSM6592133	0.166045	0.534406
GTAACTGCCCAAGGAG-1	GSM6592133	-0.0639774	0.317498
GTAACTTGCGGCAGTC-1	GSM6592133	-0.0805196	0.262532
GTAAGCGGGCAGTCAG-1	GSM6592133	-0.0894211	-0.0512221
GTAAGGATTTGTCGGA-1	GSM6592133	0.247896	0.804558
GTAAGTAACAGTCTGG-1	GSM6592133	0.0238961	0.117963
GTAAGTAGGGTATACC-1	GSM6592133	-0.0609675	0.286204
GTAATAAAGGGCTCCC-1	GSM6592133	-0.0825824	0.0226088
GTACAGAGGCAAGGGT-1	GSM6592133	-0.0510958	0.0946798
GTACGACGGCGCTGCG-1	GSM6592133	0.162639	0.546381
GTACGAGATTGCGACA-1	GSM6592133	-0.0250688	0.138352
GTACTAAGATTTGGAG-1	GSM6592133	0.0542578	0.189194
GTACTCCTGGGTATGC-1	GSM6592133	-0.132257	0.408646
GTACTGAGGTCGTAAC-1	GSM6592133	0.0639912	0.752574
GTACTGCATGAAGCGT-1	GSM6592133	-0.0184593	0.339524
GTACTGGAGTTAGACC-1	GSM6592133	0.0627683	-0.138612
GTAGACAACCGATGAA-1	GSM6592133	-0.0833682	0.142406
GTAGACACGCCTGACT-1	GSM6592133	0.0624503	-0.206058
GTAGACGTCGTTACAT-1	GSM6592133	0.207584	0.894618
GTAGCTTCCTCTTGTT-1	GSM6592133	-0.0739769	0.564852
GTAGTCTACGATATTG-1	GSM6592133	-0.0269268	0.213193
GTAGTGAGCAACCTCA-1	GSM6592133	-0.0104138	0.37686
GTATAATCTCCCGGAT-1	GSM6592133	0.118841	0.60204
GTATAGGACTCAGTAG-1	GSM6592133	-0.0460775	0.0245718
GTATCAAACGTTAGCT-1	GSM6592133	0.0449834	0.592809
GTATCAAGGTACTTCC-1	GSM6592133	0.127412	0.886011
GTATCCTTTGGTAACC-1	GSM6592133	0.202415	0.670919
GTATCTCAGTCTTGAC-1	GSM6592133	-0.0629722	-0.214781
GTATCTTTCATAACCA-1	GSM6592133	-0.0697267	0.123515
GTATGAAATTTCACTC-1	GSM6592133	-0.127148	-0.0833374
GTATGTGGGTCTAGTT-1	GSM6592133	-0.0408047	0.396422
GTCAAAGAAGTGGTGT-1	GSM6592133	-0.187308	0.0930069
GTCAAAGTTTACATAG-1	GSM6592133	0.0717126	0.613016
GTCACAAAGTTTCCAA-1	GSM6592133	-0.0666439	0.380681
GTCAGTTGTGCTCGTT-1	GSM6592133	0.0269603	0.713721
GTCATGCACCTCCGTT-1	GSM6592133	0.0528863	-0.0104137
GTCATGGACATGACTA-1	GSM6592133	-0.137219	0.0495223
GTCATTGCATTGACCC-1	GSM6592133	0.00157473	0.702508
GTCCATTACTGCTACG-1	GSM6592133	-0.115571	0.0926272
GTCCCAACGTAAAGTA-1	GSM6592133	-0.0705282	0.374965
GTCCCAATCATCCCGC-1	GSM6592133	0.0673551	0.349591
GTCCGGCTGAATTGCG-1	GSM6592133	-0.0567031	0.00851221
GTCCGGGTTCACATTA-1	GSM6592133	-0.102957	0.113813
GTCCTACAGGCGGCTC-1	GSM6592133	0.236695	0.580958
GTCCTACTCTACGGGC-1	GSM6592133	-0.188426	0.111636
GTCCTTCTACAACCCA-1	GSM6592133	-0.0840205	0.00248564
GTCCTTCTAGTGGGTT-1	GSM6592133	0.304048	0.379305
GTCGGATGTAGCGCGC-1	GSM6592133	-0.0494998	0.047831
GTCGGGAACATGGTAG-1	GSM6592133	0.312787	0.808254
GTCGTACCTACGATTG-1	GSM6592133	0.183418	0.929613
GTCGTATTGGCGTACA-1	GSM6592133	-0.137257	-0.0951823
GTCGTCAATTATAAGG-1	GSM6592133	0.00226075	0.418294
GTCGTGTCTGGTCATC-1	GSM6592133	0.122522	0.0228067
GTCTACTCAATTACAA-1	GSM6592133	0.358359	0.97644
GTCTAGTGAGCCGCTT-1	GSM6592133	-0.0517617	-0.0219667
GTCTATCTGAGTTTCT-1	GSM6592133	0.107981	0.316825
GTCTCCGCCTCAATAC-1	GSM6592133	0.0484928	0.591345
GTCTCCTGCCAGTATG-1	GSM6592133	-0.061853	-0.0449912
GTCTCGACTAAGTTTG-1	GSM6592133	-0.0476983	0.0978439
GTCTCGATCTGCTTTC-1	GSM6592133	-0.0449073	0.329346
GTCTGCCGACTCGACG-1	GSM6592133	0.236207	0.251752
GTCTTAGTACAGCCGG-1	GSM6592133	-0.0815793	0.418284
GTCTTGTAGCTATTCA-1	GSM6592133	0.246471	0.819466
GTGAAACGGCGCCACC-1	GSM6592133	0.03463	0.51156
GTGAAACGTGCTCCAC-1	GSM6592133	-0.0196062	0.381428
GTGAACTCCCATTCGA-1	GSM6592133	-0.00976288	0.0279434
GTGAAGATTTCAAGTG-1	GSM6592133	-0.0283249	0.25151
GTGAAGCCGTATAGTC-1	GSM6592133	-0.0437375	0.513501
GTGAAGTCACGACTCG-1	GSM6592133	-0.048539	0.149207
GTGACAGCTTCCCACT-1	GSM6592133	-0.0629544	0.0881206
GTGACCGCACACTACG-1	GSM6592133	-0.079434	0.178224
GTGACGCAGGTTTCAT-1	GSM6592133	-0.0122403	0.117736
GTGAGATAACCTTATA-1	GSM6592133	0.127544	0.295165
GTGAGGAGCGGTTGAG-1	GSM6592133	0.189904	0.516245
GTGATCAAGCGTGCAC-1	GSM6592133	0.0438969	0.831115
GTGATCACTAACGCCT-1	GSM6592133	0.00374134	0.38741
GTGATCCTTGTCATGA-1	GSM6592133	-0.124094	0.109433
GTGATGCACAACATCT-1	GSM6592133	0.0152472	0.619516
GTGCAACAAATGTGGC-1	GSM6592133	-0.0857383	0.197467
GTGCACGAAAGTGACT-1	GSM6592133	-0.0726769	0.0945137
GTGCCCGTTCGGATTC-1	GSM6592133	-0.116034	-0.251215
GTGCCTAGCTATGCTT-1	GSM6592133	0.143764	0.490093
GTGCCTCAGTGTACGG-1	GSM6592133	0.133533	0.640649
GTGCCTGAGACCAAAC-1	GSM6592133	-0.178013	-0.0853849
GTGCGACAGGGAGTGT-1	GSM6592133	-0.134277	0.0233445
GTGCGGGTCTCCAAAT-1	GSM6592133	-0.0224498	0.201072
GTGCGTGTATATGAGC-1	GSM6592133	-0.153566	0.105556
GTGCTGCAGATAAGGA-1	GSM6592133	0.330345	0.865268
GTGCTTACATCAGCGC-1	GSM6592133	0.160953	0.769297
GTGGAACCTACATGCG-1	GSM6592133	-0.0255136	-0.0689631
GTGGACGTGCTGAGAC-1	GSM6592133	-0.00724506	0.312722
GTGGAGCGTTTACCGA-1	GSM6592133	-0.00774703	-0.102875
GTGGCAAACAGCGGCA-1	GSM6592133	-0.120771	-0.140725
GTGGCCTAATATCATT-1	GSM6592133	0.0861395	0.6754
GTGGCTGTTTCTGTTC-1	GSM6592133	-0.116839	-0.275942
GTGGGAAGACTGAATC-1	GSM6592133	-0.164178	-0.0650433
GTGGGTACTGAGCGTA-1	GSM6592133	-0.0461094	0.318475
GTGGTCAGCGAAGTAT-1	GSM6592133	0.210992	0.584665
GTGGTTACTTCTTTCG-1	GSM6592133	-0.055957	0.0305217
GTGTACCTTGGCTACG-1	GSM6592133	-0.132526	0.744506
GTGTCAGTGTACGTGG-1	GSM6592133	0.108101	0.716458
GTGTGAATAACTTAGG-1	GSM6592133	0.00235512	0.287819
GTGTGTCGACGTCGCT-1	GSM6592133	0.122249	0.751338
GTTAACTATGTTGTCA-1	GSM6592133	-0.13116	0.426574
GTTACTTTGGGCCTAG-1	GSM6592133	-0.0642799	0.220117
GTTAGAGTGTGCCGCT-1	GSM6592133	-0.0119692	0.50461
GTTAGCCCATGACATC-1	GSM6592133	-0.0552642	-0.0768039
GTTAGCCGTAAATCAA-1	GSM6592133	0.0194663	0.0262082
GTTAGGCTACCCGTTT-1	GSM6592133	-0.0735559	-0.0785726
GTTATAATACGGTGAA-1	GSM6592133	0.198111	0.493267
GTTATATCAGGAGCCA-1	GSM6592133	-0.181832	-0.134013
GTTATCACCTTCTGAA-1	GSM6592133	-0.00589833	-0.00552142
GTTCAAATCAGATGTC-1	GSM6592133	0.0266907	-0.0400396
GTTCAGTCGCCAAATG-1	GSM6592133	0.142848	0.693323
GTTCATCGTTTGGCTG-1	GSM6592133	-0.0793699	-0.28262
GTTCCAGTCTGACCAT-1	GSM6592133	0.0711173	0.179052
GTTCCCGTAAACATAT-1	GSM6592133	0.0539747	0.490807
GTTCGCTGAGACGTCT-1	GSM6592133	0.167327	0.736813
GTTCGGATCGGGAACA-1	GSM6592133	0.193927	0.651015
GTTCGGGCGTACCATT-1	GSM6592133	-0.127722	-0.116893
GTTCTTCCCTCGATGT-1	GSM6592133	0.0885528	0.223356
GTTGCACGGAGTTTCG-1	GSM6592133	0.227737	0.153086
GTTGCAGTCGACAACA-1	GSM6592133	-0.0181944	0.216278
GTTGGACCGCATCAGG-1	GSM6592133	-0.138924	0.0483796
GTTGGATTCAGTGGCT-1	GSM6592133	-0.196008	-0.301744
GTTGGATTGAGAACAC-1	GSM6592133	0.112468	0.98669
GTTGTAGATTTATGAG-1	GSM6592133	0.00147697	0.476888
GTTGTCGTGTTAGTTG-1	GSM6592133	0.296019	0.806229
GTTTCCTGGAGGGTGA-1	GSM6592133	0.164782	0.378815
GTTTCTAGAGGCGCGG-1	GSM6592133	-0.0150997	-0.240743
GTTTGGCCCAAGTTAT-1	GSM6592133	-0.059337	0.171391
GTTTGGCCGCTCAGCG-1	GSM6592133	-0.0213561	0.403565
GTTTGGGTTTCGCCCG-1	GSM6592133	-0.112469	0.220797
GTTTGTTAGCCAAGTA-1	GSM6592133	0.0399432	0.400235
TAAACGTCGTCAATGA-1	GSM6592133	0.0702953	0.420245
TAAAGAGCCCGAAACC-1	GSM6592133	-0.069486	0.24281
TAAAGCGTTAGGAGAA-1	GSM6592133	0.128988	0.725378
TAAAGCTGCAATAGGG-1	GSM6592133	-0.142698	-0.282352
TAAATGCCGTCTCATG-1	GSM6592133	-0.0226763	0.543286
TAAATGGGCTACTGAG-1	GSM6592133	-0.019159	0.266601
TAACATACACGCGATC-1	GSM6592133	-0.0925233	-0.332805
TAACCGCCCGCAGTGC-1	GSM6592133	-0.0576393	0.342364
TAACCTACCGTCCGAG-1	GSM6592133	-0.0833275	0.0245672
TAACTATTACGCCAAA-1	GSM6592133	-0.170815	-0.438207
TAACTCATCCGCGCGG-1	GSM6592133	-0.0417346	0.271427
TAACTCCATGGAGGCT-1	GSM6592133	-0.0186424	0.4011
TAAGAGGGACAGGGAC-1	GSM6592133	-0.176462	0.0923101
TAAGCGCGAATCAAAT-1	GSM6592133	0.0417561	0.303959
TAAGGAACTTGTGGGA-1	GSM6592133	0.0916138	0.6105
TAAGGCAACATAAGAT-1	GSM6592133	-0.0669823	-0.0792777
TAAGGCCCGTCACCCT-1	GSM6592133	-0.108009	-0.244328
TAAGGCTGAATCCCTC-1	GSM6592133	-0.188109	-0.0471616
TAATAAACAAGGAGAT-1	GSM6592133	-0.0734736	0.0604207
TAATACACAGTAGTAT-1	GSM6592133	-0.0900905	0.0641016
TAATACTAGAACAGAC-1	GSM6592133	-0.0151829	0.188796
TAATAGGTCACCAGAA-1	GSM6592133	-0.179187	-0.177799
TAATAGTGACGACCAG-1	GSM6592133	0.0422534	0.883719
TAATATTGAAATTCGC-1	GSM6592133	-0.0213932	0.506953
TAATCGATCCGTACGT-1	GSM6592133	0.0809251	0.284834
TAATTAGGACATCCGT-1	GSM6592133	-0.129738	-0.0320304
TAATTGGAATCGGGAA-1	GSM6592133	-0.0751378	0.112132
TAATTTCCGTCCAGTA-1	GSM6592133	0.0516169	0.536864
TACAAGTCTCGTGCAT-1	GSM6592133	0.142006	0.4335
TACACAGCCGTGGTGC-1	GSM6592133	-0.0611297	0.401004
TACACCGTCGTTAGTC-1	GSM6592133	0.00968992	-0.0818265
TACACCTCTTCGAATC-1	GSM6592133	-0.128145	-0.000283744
TACATCCCTATCCCTG-1	GSM6592133	-0.0549636	-0.0658549
TACATCTTGTTTCTTG-1	GSM6592133	0.0578317	0.605592
TACATGACCTTATCCG-1	GSM6592133	-0.106394	0.00556578
TACCAGCTAGGTTTAA-1	GSM6592133	0.22594	0.556864
TACCAGGAATCCCGTC-1	GSM6592133	-0.0615752	0.640998
TACCATGTATTGATTT-1	GSM6592133	-0.0642518	0.373355
TACCGAATAATTGTAA-1	GSM6592133	-0.00830986	0.112546
TACCGCGGACTTGCAG-1	GSM6592133	-0.0199229	0.151479
TACCGGTCGTTTCCAT-1	GSM6592133	-0.0144027	0.211445
TACCTATCCCTAGAGG-1	GSM6592133	0.215193	0.602954
TACCTCACGCTTGTAC-1	GSM6592133	-0.0717664	0.163081
TACCTCCACACCAATG-1	GSM6592133	0.0655283	0.717039
TACCTGCTGCACTGTG-1	GSM6592133	-0.0595283	-0.00847917
TACGCTATAGAAACCT-1	GSM6592133	-0.182203	-0.419773
TACGGAAGCCAAACCA-1	GSM6592133	-0.0563948	0.266043
TACGGCATGGACGCTA-1	GSM6592133	0.0630082	0.491492
TACGGGATGCTAGCAG-1	GSM6592133	0.124773	0.488691
TACGTGGGCCCAGGGC-1	GSM6592133	0.270498	1.36288
TACTACGTGCAATGCG-1	GSM6592133	-0.186044	0.173534
TACTCGTTTGAATCAA-1	GSM6592133	0.0410659	0.257356
TACTCTCCGAACAAAT-1	GSM6592133	-0.126762	0.437172
TACTGAGGGAAGAAAG-1	GSM6592133	-0.114678	0.140126
TACTGCAATCAATTAC-1	GSM6592133	0.0218868	0.0279567
TACTGTTTCTCTGGTA-1	GSM6592133	0.257015	0.563115
TACTTGTTAGTAGTCC-1	GSM6592133	-0.0842182	-0.136754
TACTTTACTGAGCCGG-1	GSM6592133	0.0471172	0.140629
TACTTTCCGCACGCCA-1	GSM6592133	-0.109873	0.11454
TAGAAACACAATAGTG-1	GSM6592133	-0.0480302	0.261908
TAGAAAGGTGGCGCTA-1	GSM6592133	-0.0882321	0.0520541
TAGAAATTCACGTATA-1	GSM6592133	0.199818	0.974607
TAGAATTAAGGGCAAC-1	GSM6592133	0.104317	0.431391
TAGACGAAACGCCAAT-1	GSM6592133	-0.130663	-0.172521
TAGACGCCCGTACCGG-1	GSM6592133	-0.0445093	0.253023
TAGACTACCTAGCGTT-1	GSM6592133	-0.173185	-0.159476
TAGAGATCATGCAACT-1	GSM6592133	0.0272557	0.683891
TAGAGCTACGAAGAAC-1	GSM6592133	-0.136458	0.413933
TAGAGTCTAAGCGAAC-1	GSM6592133	-0.0905301	0.263509
TAGATCCGAAGTCGCA-1	GSM6592133	0.0747746	0.644004
TAGATGGTTCCTTACT-1	GSM6592133	-0.0490942	0.21915
TAGATTCAAAGTGCGG-1	GSM6592133	0.161597	0.63156
TAGCCATTTCAAAGTC-1	GSM6592133	-0.107388	-0.0481802
TAGCCGGCGGTCAGCG-1	GSM6592133	-0.0652246	0.507317
TAGCGTCCCTCGATTG-1	GSM6592133	0.159383	0.72824
TAGCTAAGTCCGGGAG-1	GSM6592133	-0.0123195	0.245958
TAGCTGATGTGAAGCG-1	GSM6592133	0.123691	0.195802
TAGGCATGTTACGCCA-1	GSM6592133	-0.130838	0.157704
TAGGCGATGAGGTCTC-1	GSM6592133	-0.106227	0.184193
TAGGCGGCTGCAAAGA-1	GSM6592133	-0.000810638	0.201685
TAGGGAGCTTGGGATG-1	GSM6592133	0.0172708	0.438483
TAGGGTGTTTCAAGAG-1	GSM6592133	0.128066	0.399564
TAGGTCCAAGTAAGGA-1	GSM6592133	-0.104945	0.301643
TAGGTCGCCGGAACTG-1	GSM6592133	-0.0272761	0.122675
TAGGTGCTCGCCTAGC-1	GSM6592133	-0.192237	-0.26841
TAGTACCACAACTTTC-1	GSM6592133	-0.112102	0.181082
TAGTCCCGGAGACCAC-1	GSM6592133	-0.0506174	0.224487
TAGTCCGTATGCATAA-1	GSM6592133	0.179927	0.347079
TAGTCGATCACGGGTT-1	GSM6592133	0.0697862	0.336786
TAGTCGGGATTCTTCG-1	GSM6592133	-0.0596708	0.147054
TAGTCTGTGACGTTGC-1	GSM6592133	0.109625	0.387542
TAGTCTTTCCGAATTG-1	GSM6592133	-0.0592084	0.389511
TAGTTAAGATAGGATA-1	GSM6592133	0.00907736	0.394709
TAGTTTATTCTTGCTT-1	GSM6592133	-0.0732314	0.243345
TATAAATCCACAAGCT-1	GSM6592133	-0.0753061	0.409167
TATAAGTGAGGATAGC-1	GSM6592133	-0.110914	-0.266973
TATACACGCAAAGTAT-1	GSM6592133	-0.119718	0.462718
TATACTCATGCGGCAA-1	GSM6592133	0.140582	0.842995
TATAGATGGTCGCAGT-1	GSM6592133	-0.190211	-0.179918
TATAGCGCACGTTATC-1	GSM6592133	-0.127825	-0.191615
TATATATCGAGAAATG-1	GSM6592133	0.0851557	0.417297
TATATCCCTGGGAGGA-1	GSM6592133	-0.0543752	0.221656
TATATTACAAATGTCG-1	GSM6592133	-0.120625	-0.139733
TATATTCGCGTCGATA-1	GSM6592133	0.0963346	0.801652
TATCACCATGTAAAGT-1	GSM6592133	0.16613	0.6486
TATCACCCAACCGACC-1	GSM6592133	0.0815033	0.114474
TATCACTTCGAGTAAC-1	GSM6592133	-0.12481	-0.166817
TATCAGTGGCGTAGTC-1	GSM6592133	-0.041961	0.158645
TATCCATATCATGCGA-1	GSM6592133	-0.00330461	0.371026
TATCCATCTCGGTTAG-1	GSM6592133	-0.126351	-0.123501
TATCCTATCAACTGGT-1	GSM6592133	0.278354	0.913839
TATCCTGCATGGGAAT-1	GSM6592133	0.170163	0.540479
TATCGATCTATGCATA-1	GSM6592133	-0.0247066	0.320518
TATCGATGATTAAACG-1	GSM6592133	0.192147	0.422739
TATCTACAGAGGTAAT-1	GSM6592133	0.115546	0.551137
TATCTAGCCTAAAGGA-1	GSM6592133	0.0992002	0.477748
TATCTGAGCCGATATT-1	GSM6592133	-0.186367	0.0563143
TATCTTGCAATACAAC-1	GSM6592133	-0.0620275	0.0362852
TATGAAGACAGGTGCG-1	GSM6592133	-0.118691	-0.0015707
TATGACCTTGCGCTGG-1	GSM6592133	0.163363	0.863311
TATGATAAATCTAACG-1	GSM6592133	-0.0636138	0.380886
TATGATCCGGCACGCC-1	GSM6592133	-0.0799973	0.096141
TATGCTCCCTACTTAC-1	GSM6592133	0.0346347	0.0823124
TATGGATGTGCTACGC-1	GSM6592133	0.109946	0.545136
TATGGTTAGTGGGAGA-1	GSM6592133	-0.164809	-0.18087
TATGTAGAAACCCGGC-1	GSM6592133	-0.175133	-0.0112291
TATGTCAAGACCGACT-1	GSM6592133	-0.0573134	0.0518777
TATGTCTCATTGTGCC-1	GSM6592133	-0.0783652	0.134222
TATTAACACCAAAGCA-1	GSM6592133	-0.131309	0.0822098
TATTACCATCCTGCTT-1	GSM6592133	-0.131546	0.0961865
TATTATGTTTGCCTGC-1	GSM6592133	-0.0855928	-0.00230867
TATTTAGTCTAGATCG-1	GSM6592133	-0.142534	0.0395018
TATTTGTTACCCTTTA-1	GSM6592133	-0.0988097	0.0645256
TCAAACAACCGCGTCG-1	GSM6592133	-0.0253855	0.218351
TCAAAGAGCTATCTGT-1	GSM6592133	-0.060095	0.255832
TCAAATTGTTGTGCCG-1	GSM6592133	-0.10446	0.747847
TCAACAAAGATAATTC-1	GSM6592133	-0.0678567	0.0215298
TCAACACATTGGGTAA-1	GSM6592133	0.0780505	0.225325
TCAACATCGACCGAGA-1	GSM6592133	-0.174735	-0.051014
TCAACCATGTTCGGGC-1	GSM6592133	0.0397012	0.189659
TCAACTGCAGAGTCAG-1	GSM6592133	0.0492841	0.224476
TCAAGAAATACTAGCT-1	GSM6592133	-0.180265	-0.335099
TCAAGCGCGGACGGTA-1	GSM6592133	0.20693	0.823498
TCAAGGTTACTACACC-1	GSM6592133	-0.124227	0.26771
TCAATACGCCGTCATG-1	GSM6592133	0.0391942	0.362828
TCACAAACCGAGGTAC-1	GSM6592133	-0.0679037	0.209745
TCACATCTTATCTGAT-1	GSM6592133	-0.0258832	0.266807
TCACCGCTCGGCACTC-1	GSM6592133	0.285136	0.93643
TCACGATGTCCGTGGA-1	GSM6592133	-0.112928	0.0978534
TCACGGTCATCGCACA-1	GSM6592133	-0.179537	-0.30857
TCACTACGACCAATGC-1	GSM6592133	0.0697234	0.213303
TCACTCGTGCAACGGC-1	GSM6592133	-0.14295	-0.27226
TCAGAACCTCCACAGG-1	GSM6592133	-0.125348	-0.313925
TCAGAGTGTGAGCATG-1	GSM6592133	-0.0169095	0.265242
TCAGCAAATGCATCTC-1	GSM6592133	0.0935185	0.19967
TCAGCTTGAGCTTTCG-1	GSM6592133	-0.0249114	0.0446718
TCAGGGCGACTTCCTT-1	GSM6592133	-0.173458	-0.107448
TCAGGGCGCAAACTCG-1	GSM6592133	0.0161126	0.374953
TCAGGGTGCACGAAAC-1	GSM6592133	0.124953	0.590554
TCAGGGTGTAACGTAA-1	GSM6592133	0.000687864	0.088904
TCATAAGTCCAAGAAG-1	GSM6592133	-0.0209967	0.346678
TCATATGAGCTTTGTT-1	GSM6592133	-0.0183583	-0.171867
TCATCACTCGAGCTCG-1	GSM6592133	0.0300352	0.627541
TCATCCCAGAGGGTGG-1	GSM6592133	-0.0173238	0.460453
TCATCCTCAGCTGCTT-1	GSM6592133	-0.120118	-0.17768
TCATCGACGACCGTCG-1	GSM6592133	0.101013	0.616252
TCATCGATGGTCCCAA-1	GSM6592133	-0.123312	0.185789
TCATGCAGGTTCTCAT-1	GSM6592133	-0.0731121	0.172828
TCATTTAAGTCTCCGA-1	GSM6592133	-0.164466	0.110739
TCATTTAGAAGTGTGA-1	GSM6592133	0.0954481	0.644004
TCCAACTCAGCTATCT-1	GSM6592133	-0.175436	-0.200814
TCCAAGCCTAGACACA-1	GSM6592133	-0.0624895	0.363452
TCCACAATGGTTTACG-1	GSM6592133	-0.0077384	0.368137
TCCACATCGTATATTG-1	GSM6592133	-0.10256	0.0245137
TCCACTTTATCTAGGT-1	GSM6592133	-0.0772603	0.21175
TCCAGATGTACGCCAA-1	GSM6592133	0.0627456	0.410411
TCCAGCGCTATAAGCG-1	GSM6592133	0.0804481	0.615579
TCCATCAATACTAATC-1	GSM6592133	-0.00555042	0.280441
TCCATTGTGACCTCGT-1	GSM6592133	0.120028	0.592142
TCCCAAACAGACAACG-1	GSM6592133	-0.135792	-0.125854
TCCCAAAGACGAAGGA-1	GSM6592133	-0.0928815	-0.0128871
TCCCACTCTCTTCCGG-1	GSM6592133	-0.164859	-0.11048
TCCCAGGCTTAGCTAA-1	GSM6592133	-0.13316	-0.0221793
TCCCGCGTACTCCTGG-1	GSM6592133	-0.161786	-0.190821
TCCCGTCAGTCCCGCA-1	GSM6592133	-0.0642736	0.397193
TCCCGTGTGCAATTTG-1	GSM6592133	-0.0306722	0.0143098
TCCCTAGATCAATAGG-1	GSM6592133	0.0364504	0.185194
TCCCTCTTCTCAAGGG-1	GSM6592133	-0.00974775	0.290829
TCCCTGGCGTATTAAC-1	GSM6592133	-0.181366	-0.0195544
TCCCTTAGATTACTCG-1	GSM6592133	0.0161878	0.166042
TCCCTTGTCTGAAACT-1	GSM6592133	-0.00539797	0.355943
TCCGAAGTAGTCACCA-1	GSM6592133	-0.00766832	0.526878
TCCGATAATTGCCATA-1	GSM6592133	-0.0694793	0.0973831
TCCGATGACTGAGCTC-1	GSM6592133	-0.0803325	0.73237
TCCGATGGTGCGACAT-1	GSM6592133	0.0823082	0.430274
TCCGCAGCCACCTAGC-1	GSM6592133	0.114316	0.331115
TCCGCGGCAGCATCTG-1	GSM6592133	-0.133511	0.449227
TCCGCGGCCCAATGAA-1	GSM6592133	-0.00159659	0.270558
TCCGGAGGAAGGGCTG-1	GSM6592133	0.103879	0.401038
TCCGGCCTAGCGTACA-1	GSM6592133	-0.0793075	0.100873
TCCGGCTGTCGGGTCG-1	GSM6592133	-0.0176104	0.266929
TCCGGGCTTGACGGGA-1	GSM6592133	-0.162819	-0.289506
TCCGTAACCACAATCC-1	GSM6592133	0.0303031	0.765764
TCCGTTAAGCTAATAT-1	GSM6592133	-0.0295769	-0.0370328
TCCGTTTAGCCTTGAA-1	GSM6592133	-0.137958	0.212587
TCCTAGCAAAGAAGCT-1	GSM6592133	0.0251693	0.442831
TCCTCCTAAGACATTC-1	GSM6592133	-0.0342735	0.100942
TCCTCTCCAGTTGTCC-1	GSM6592133	0.0555497	0.343657
TCCTCTGGCCCATTAG-1	GSM6592133	0.114573	0.487789
TCCTGCCAACTGGAGA-1	GSM6592133	-0.0564477	0.363377
TCCTGGCGCTGCCTGG-1	GSM6592133	0.0652516	0.471083
TCCTTACGACGGTCCG-1	GSM6592133	-0.0273223	0.065757
TCCTTCAATCCCTACG-1	GSM6592133	0.0748587	0.790725
TCCTTCAGTGGTCGAA-1	GSM6592133	-0.0759675	0.156876
TCCTTGTCCTTTAATT-1	GSM6592133	-0.112236	0.296344
TCGAAATTTAGGACCA-1	GSM6592133	-0.0794169	0.0228403
TCGAAGAACCGAGCAC-1	GSM6592133	-0.00627789	0.43664
TCGACAACTGAACCCG-1	GSM6592133	-0.0561023	0.155978
TCGAGGGCAACAGACG-1	GSM6592133	-0.0529949	0.429212
TCGAGTCTACGATTCG-1	GSM6592133	-0.0203135	0.0591517
TCGATAGGCTAGTCGC-1	GSM6592133	-0.0648674	0.0563272
TCGCACTAACGTTTGT-1	GSM6592133	0.220899	0.540837
TCGCATCCCTAAGTGT-1	GSM6592133	0.123693	0.335642
TCGCCCACTGCGAGAG-1	GSM6592133	0.313248	0.765495
TCGCCGACATATTCGC-1	GSM6592133	-0.120941	-0.409016
TCGCCGCACCGCGTGA-1	GSM6592133	-0.128901	-0.226756
TCGCCGGTCGATCCGT-1	GSM6592133	-0.0759394	0.133546
TCGCGTAGCAGTGTCC-1	GSM6592133	0.072937	0.0655837
TCGCTAAACCGCTATC-1	GSM6592133	-0.09125	0.275945
TCGCTACTGGCTTTGA-1	GSM6592133	-0.0681955	0.0488273
TCGCTCGATATATTCC-1	GSM6592133	-0.0778857	0.0428035
TCGCTCGGCACCAGCG-1	GSM6592133	-0.136476	0.0944775
TCGCTGCCAATGCTGT-1	GSM6592133	0.259492	1.29417
TCGCTGGGCGGATTGT-1	GSM6592133	-0.083153	-0.0189854
TCGCTGTGCGTAAATC-1	GSM6592133	0.0438865	0.531514
TCGCTTTAAACGTTTG-1	GSM6592133	-0.0977074	0.283811
TCGGAATGACCATCAA-1	GSM6592133	-0.0538188	0.418234
TCGGAATGCGCTCTGA-1	GSM6592133	-0.0655574	0.535174
TCGGACGCCCAGCCCA-1	GSM6592133	-0.0514777	0.164524
TCGGAGAGTATCGGGA-1	GSM6592133	0.0284851	0.0143286
TCGGAGTACATGAGTA-1	GSM6592133	0.0419678	0.42169
TCGGCGAACCCAAACC-1	GSM6592133	0.22306	0.541473
TCGGCGTACTGCACAA-1	GSM6592133	-0.0734991	0.0967835
TCGGCTTGTATCGACG-1	GSM6592133	-0.0956419	-0.0736637
TCGGGAACGTGCCTAG-1	GSM6592133	-0.19481	0.15836
TCGGGATTCAAACATA-1	GSM6592133	-0.12193	-0.157679
TCGGGCCGTCGTGGTA-1	GSM6592133	-0.0819376	0.277284
TCGGGTGAAACTGCTA-1	GSM6592133	0.0773101	0.247561
TCGGTCCCGACAATAG-1	GSM6592133	-0.105409	-0.138679
TCGGTCCCTGACTCCA-1	GSM6592133	0.112284	0.584139
TCGGTGACCGCTCCGG-1	GSM6592133	0.161571	0.626347
TCGTAAGACGACATTG-1	GSM6592133	-0.135709	0.161134
TCGTAAGCTCCGAGGA-1	GSM6592133	0.173451	0.163627
TCGTACCGACGTCAAG-1	GSM6592133	0.000909322	0.395538
TCGTATAGTGCAATTA-1	GSM6592133	-0.0437546	0.29415
TCGTCCGCTGGCGTCT-1	GSM6592133	-0.180984	-0.54583
TCGTGTCACGCTGACA-1	GSM6592133	0.222392	0.372948
TCGTTCGTTATTATGT-1	GSM6592133	0.0226223	0.690904
TCGTTTACGCGACCCT-1	GSM6592133	-0.154097	-0.185107
TCTAAAGAACAGTCTC-1	GSM6592133	-0.0759415	0.0761141
TCTAATACTGCCTCAG-1	GSM6592133	-0.107714	0.0748607
TCTACCGTCCACAAGC-1	GSM6592133	-0.15117	-0.0174375
TCTAGCATCTTCGATG-1	GSM6592133	-0.190154	-0.159974
TCTAGGTGGCGACGCT-1	GSM6592133	-0.132441	0.0554698
TCTAGTGATATCGTGG-1	GSM6592133	-0.140782	0.000138121
TCTATCATGCAGTTAC-1	GSM6592133	-0.0699612	0.244072
TCTATCCGATTGCACA-1	GSM6592133	-0.0392582	0.377567
TCTATCGGTCGCAACA-1	GSM6592133	-0.0682547	0.147245
TCTATGCTATAACGAC-1	GSM6592133	-0.124175	-0.0618773
TCTATTACGCTGGCGA-1	GSM6592133	0.0936722	0.586819
TCTATTACTAGAGGAT-1	GSM6592133	-0.12187	0.288121
TCTCAAATCAATCGGG-1	GSM6592133	-0.111678	0.0427701
TCTCCAACGTAGGTTA-1	GSM6592133	-0.0711435	0.198111
TCTCCACAAGTTGAAT-1	GSM6592133	-0.179453	0.264695
TCTCGAACGAGGTCAC-1	GSM6592133	-0.0225425	0.395545
TCTCGACGTATCGCCG-1	GSM6592133	0.373199	0.956975
TCTCGAGGAGGTTCGC-1	GSM6592133	0.450416	1.18278
TCTCGGCTCCAGGACT-1	GSM6592133	-0.0461651	0.330697
TCTCGTGTTACGAGGA-1	GSM6592133	-0.163371	-0.113269
TCTCTAATAGCTGGTA-1	GSM6592133	-0.00276769	-0.0251568
TCTCTCGCCGCACATA-1	GSM6592133	0.177736	0.597243
TCTGAACCGGTCGGCT-1	GSM6592133	-0.0741267	-0.103441
TCTGAACTCGTACCCG-1	GSM6592133	-0.00578046	0.260972
TCTGAATTCCGTACAA-1	GSM6592133	0.0169327	0.394221
TCTGAGCAATTGACTG-1	GSM6592133	0.222728	1.04786
TCTGCAGATTCGAGTC-1	GSM6592133	-0.0772982	0.112888
TCTGCCAGAAACTGCA-1	GSM6592133	-0.0388881	0.136277
TCTGCGTCCGGTTTCT-1	GSM6592133	-0.117585	0.36407
TCTGGGAACCTTTGAA-1	GSM6592133	-0.182425	0.0278239
TCTGTCATACAAGAGC-1	GSM6592133	-0.0644994	0.291565
TCTGTGCCATCATAGT-1	GSM6592133	-0.0720614	-0.00344764
TCTTAACTCGGATGTA-1	GSM6592133	0.291568	0.610976
TCTTACAGAGGTACCG-1	GSM6592133	0.138377	0.767872
TCTTACCGGAACTCGT-1	GSM6592133	-0.00742026	0.0666413
TCTTACTTATGCCTCT-1	GSM6592133	-0.118736	0.00784102
TCTTAGAGCTCCAATT-1	GSM6592133	-0.100582	-0.130197
TCTTAGAGTGAACTCT-1	GSM6592133	-0.0178192	-0.116925
TCTTCCCATGGGCACA-1	GSM6592133	-0.0750667	0.372058
TCTTCGCGGTGAGAGG-1	GSM6592133	0.0637736	0.886531
TCTTCTATAACCCGCC-1	GSM6592133	0.12987	0.60688
TCTTGCTCCCGATACT-1	GSM6592133	-0.108507	-0.13253
TCTTGGTAACACCAAA-1	GSM6592133	0.00511544	0.0678389
TCTTTAAGACTATGAA-1	GSM6592133	-0.0642005	0.149247
TCTTTAGAGTCTAACA-1	GSM6592133	0.368024	0.955712
TCTTTCTCTTAAGGAG-1	GSM6592133	-0.0573315	0.344111
TGAAACTTATGCAAGC-1	GSM6592133	-0.0228611	0.378112
TGAAAGGACCTGACTC-1	GSM6592133	0.0872762	0.195776
TGAACTGCTATGACTT-1	GSM6592133	0.0649736	0.490945
TGAAGTAGCTTACGGA-1	GSM6592133	0.246343	0.470789
TGAATACCGACGCGTA-1	GSM6592133	-0.0710236	0.222317
TGAATATGCTATAAAC-1	GSM6592133	-0.0412257	0.227451
TGAATGAGATACAGCA-1	GSM6592133	-0.0275226	0.158161
TGAATGAGTGTTTCCC-1	GSM6592133	0.0334402	0.00105725
TGAATGTCAGCCGGCC-1	GSM6592133	0.0608608	0.971456
TGAATTTCACTTGCCT-1	GSM6592133	0.0602928	0.682322
TGACACTTCTCTTTGC-1	GSM6592133	0.0936758	0.666963
TGACAGGACAAGTCCA-1	GSM6592133	-0.121067	0.121037
TGACATATATGACGAT-1	GSM6592133	0.0422189	0.512506
TGACATCGAGCGGACC-1	GSM6592133	-0.0645673	0.216946
TGACATGTAACGTGAC-1	GSM6592133	0.00294938	0.0943458
TGACCAAATCTTAAAC-1	GSM6592133	-0.1278	0.149621
TGACCAGCTTCAAAGT-1	GSM6592133	0.0800438	0.32436
TGACGAATATTTCCCT-1	GSM6592133	0.00348005	0.0712608
TGACGATGCACTAGAA-1	GSM6592133	-0.0614939	0.0720313
TGACTCCGAATCATAC-1	GSM6592133	-0.178631	-0.0700112
TGAGAATGCTTTACCG-1	GSM6592133	-0.0588652	0.12619
TGAGACGTACCTCTCA-1	GSM6592133	0.109884	0.814388
TGAGAGATTTACCACG-1	GSM6592133	-0.0193167	0.191446
TGAGATCAAATACTCA-1	GSM6592133	0.027095	0.724136
TGAGATTAGGCCCTAA-1	GSM6592133	-0.11674	0.16654
TGAGCCATACAGTCTC-1	GSM6592133	-0.0614833	0.258171
TGAGCTTTAATGACGC-1	GSM6592133	-0.155066	-0.10479
TGAGGCATGTACTGTG-1	GSM6592133	-0.128073	-0.0528626
TGAGGTGTGTGGCGGA-1	GSM6592133	0.125035	0.411152
TGAGTGGTCCGTGACG-1	GSM6592133	-0.1298	0.410497
TGAGTTAAAGACATTC-1	GSM6592133	0.412755	1.20176
TGATCACCACACTGAC-1	GSM6592133	0.0933177	0.497633
[truncated: 255 more rows]

## Sheet: OV slice GSM6592135
spatial barcode	slice	CD4+ effector T cells gene signature	apCAFs gene signature
AAACAAGTATCTCCCA-1	GSM6592135	0.0283284	-0.025816
AAACAATCTACTAGCA-1	GSM6592135	-0.206706	-0.445644
AAACAGAGCGACTCCT-1	GSM6592135	-0.0806574	-0.262414
AAACATTTCCCGGATT-1	GSM6592135	0.0117893	0.0553833
AAACCACTACACAGAT-1	GSM6592135	-0.076899	-0.414399
AAACCGTTCGTCCAGG-1	GSM6592135	0.0912393	0.137956
AAACGAAGAACATACC-1	GSM6592135	0.0207108	0.302081
AAACGACAGTCTTGCC-1	GSM6592135	-0.0951617	-0.255329
AAACGAGACGGTTGAT-1	GSM6592135	0.0874205	0.289786
AAACGCCCGAGATCGG-1	GSM6592135	0.0285007	-0.158694
AAACGTGTTCGCCCTA-1	GSM6592135	-0.172927	-0.29317
AAACTAACGTGGCGAC-1	GSM6592135	-0.0847156	-0.402158
AAACTGCTGGCTCCAA-1	GSM6592135	-0.107658	-0.461824
AAAGACATGAAGTTTA-1	GSM6592135	-0.0390059	0.325473
AAAGACCCAAGTCGCG-1	GSM6592135	0.0777675	-0.0804831
AAAGGCTACGGACCAT-1	GSM6592135	-0.0458842	0.230263
AAAGGCTCTCGCGCCG-1	GSM6592135	0.0464284	0.366147
AAAGGGATGTAGCAAG-1	GSM6592135	0.0552165	0.0505767
AAAGGTAAGCTGTACC-1	GSM6592135	-0.0902935	-0.265146
AAAGTCACTGATGTAA-1	GSM6592135	-0.113573	0.105689
AAATAACCATACGGGA-1	GSM6592135	-0.0286389	0.193614
AAATACCTATAAGCAT-1	GSM6592135	0.0490388	-0.269184
AAATAGGGTGCTATTG-1	GSM6592135	-0.0110186	-0.191734
AAATCGTGTACCACAA-1	GSM6592135	-0.13785	-0.542431
AAATCTAGCCCTGCTA-1	GSM6592135	-0.0771373	0.0731161
AAATGCTCGTTACGTT-1	GSM6592135	-0.0918032	-0.0591094
AAATGGCATGTCTTGT-1	GSM6592135	0.0984753	0.672064
AAATGGTCAATGTGCC-1	GSM6592135	0.0516529	0.436601
AAATGTGGGTGCTCCT-1	GSM6592135	-0.0776421	-0.0703715
AAATTAACGGGTAGCT-1	GSM6592135	-0.105902	0.147341
AAATTACACGACTCTG-1	GSM6592135	-0.0516781	0.528079
AAATTGGTGAGAAGCA-1	GSM6592135	-0.0446255	-0.484836
AAATTTACCGAAATCC-1	GSM6592135	-0.084198	0.141362
AACAACTGGTAGTTGC-1	GSM6592135	-0.0293074	0.391443
AACACACGCTCGCCGC-1	GSM6592135	0.263978	0.343703
AACACGACTGTACTGA-1	GSM6592135	0.133834	0.665847
AACACGCGGCCGCGAA-1	GSM6592135	-0.138356	0.143928
AACAGGAAATCGAATA-1	GSM6592135	0.137697	0.501275
AACAGGTAGTATGGAT-1	GSM6592135	-0.0519416	0.192303
AACATCGATACGTCTA-1	GSM6592135	-0.140857	-0.348258
AACCAGTATCACTCTT-1	GSM6592135	-0.205475	-0.119399
AACCATGGGATCGCTA-1	GSM6592135	-0.134075	0.337294
AACCCAGAGACGGAGA-1	GSM6592135	-0.103533	-0.0146764
AACCCTGGTGGAACCA-1	GSM6592135	0.563012	1.17135
AACCGAGCTTGGTCAT-1	GSM6592135	-0.140689	-0.087717
AACCGCTAAGGGATGC-1	GSM6592135	0.330604	0.748895
AACCGTTGTGTTTGCT-1	GSM6592135	-0.0159361	-0.113522
AACCTAAAGCCGTCCG-1	GSM6592135	0.0369719	0.19321
AACCTCGCTTTAGCCC-1	GSM6592135	0.0227268	-0.577534
AACCTTTAAATACGGT-1	GSM6592135	-0.104075	-0.0909177
AACCTTTACGACGTCT-1	GSM6592135	-0.0173267	-0.146099
AACGATAATGCCGTAG-1	GSM6592135	-0.032208	-0.588293
AACGATAGAAGGGCCG-1	GSM6592135	-0.0656665	0.321214
AACGATATGTCAACTG-1	GSM6592135	-0.0109539	0.130342
AACGCGGTCTCCAGCC-1	GSM6592135	-0.127105	-0.023502
AACGCTGTTGCTGAAA-1	GSM6592135	0.424434	1.21376
AACGGACGTACGTATA-1	GSM6592135	-0.0157535	0.266288
AACGTACTGTGGGTAC-1	GSM6592135	0.130887	0.0910673
AACGTAGTCTACCCAT-1	GSM6592135	-0.146216	0.0297278
AACGTCAGACTAGTGG-1	GSM6592135	-0.0629053	-0.163452
AACGTGATGAAGGACA-1	GSM6592135	0.0350809	0.447965
AACGTGCGAAAGTCTC-1	GSM6592135	-0.120592	-0.36134
AACTAGCGTATCGCAC-1	GSM6592135	-0.125946	0.0290719
AACTAGGCTTGGGTGT-1	GSM6592135	0.0665168	0.151258
AACTCCAGAGCGTGTT-1	GSM6592135	-0.0207409	0.051916
AACTCCTAATCCCATG-1	GSM6592135	-0.058654	0.0597382
AACTCGATGGCGCAGT-1	GSM6592135	-0.0340491	0.5617
AACTCTCAGTGTGCTC-1	GSM6592135	-0.115878	0.202658
AACTGAGGTCAGCGTC-1	GSM6592135	-0.0136115	-0.360472
AACTGATATTAGGCCT-1	GSM6592135	0.103715	0.447164
AACTGGGTCCCGACGT-1	GSM6592135	0.124862	0.279543
AACTGGGTTCGAGCCG-1	GSM6592135	0.0689583	0.542088
AACTGGTGTGGGCCTT-1	GSM6592135	-0.103084	0.0532831
AACTTTAGCTGCTGAG-1	GSM6592135	0.0654182	0.210768
AAGAAGGATCAGTTAG-1	GSM6592135	-0.168121	0.154652
AAGACCCAACTGAACA-1	GSM6592135	-0.0817021	0.243912
AAGACTAACCCGTTGT-1	GSM6592135	-0.0535822	-0.298453
AAGACTCACGCCCACT-1	GSM6592135	-0.0166935	0.238069
AAGACTGCAAGCTACT-1	GSM6592135	-0.119934	-0.128093
AAGAGCTCTTTATCGG-1	GSM6592135	-0.0219696	0.019491
AAGAGGCATGGATCGC-1	GSM6592135	-0.129522	-0.211886
AAGCACCCTGCGTATC-1	GSM6592135	-0.0780131	0.207821
AAGCATACTCTCCTGA-1	GSM6592135	-0.0264163	0.201751
AAGCCGAAGCGGTTTA-1	GSM6592135	0.0580769	0.175138
AAGCGGAGTGCGCGCA-1	GSM6592135	0.053725	0.154532
AAGCGGCGTCATGGGT-1	GSM6592135	0.0523511	0.0116511
AAGCTAGATCGAGTAA-1	GSM6592135	-0.0146921	0.187511
AAGCTCGTGCCAAGTC-1	GSM6592135	-0.0372961	-0.36628
AAGCTCTTTCATGGTG-1	GSM6592135	-0.134863	-0.194042
AAGGAGAACTTATAAG-1	GSM6592135	0.00912108	0.23607
AAGGAGCGGTTGGTGC-1	GSM6592135	-0.102717	0.275794
AAGGCGCGTAAAGCTT-1	GSM6592135	0.048323	0.0221943
AAGTAAGCTTCCAAAC-1	GSM6592135	0.0909542	0.0428831
AAGTAGAAGACCGGGT-1	GSM6592135	0.104291	0.0812581
AAGTCAATTGTCGTCA-1	GSM6592135	-0.0676691	0.205604
AAGTGCCTTGACTGTA-1	GSM6592135	0.0308364	0.044485
AAGTGTTTGGAGACGG-1	GSM6592135	0.0567241	-0.0216005
AAGTTCACTCCAAGCT-1	GSM6592135	-0.00456695	0.188631
AAGTTTACTAATGGCA-1	GSM6592135	-0.145049	-0.195794
AATAAGTCCTCGAGAC-1	GSM6592135	0.152613	0.426686
AATAGAACAGAGTGGC-1	GSM6592135	-0.149239	0.0221321
AATAGAATCTGTTTCA-1	GSM6592135	0.110754	0.798457
AATAGCAAGCCTCCTG-1	GSM6592135	-0.182606	-0.306226
AATAGTCCGTCCCGAC-1	GSM6592135	0.158634	0.665168
AATATCAAGGTCGGAT-1	GSM6592135	-0.108588	-0.0623765
AATATCGAATCAATGC-1	GSM6592135	-0.0674336	0.0478473
AATCATGTAAAGACTC-1	GSM6592135	0.162188	0.636469
AATCCAAGGGCCTGAG-1	GSM6592135	0.0144773	0.017666
AATCCATGCAAGGGTG-1	GSM6592135	0.175163	0.180602
AATCGCCTCAGCGCCA-1	GSM6592135	-0.0661068	-0.195119
AATCGGGACACTACGA-1	GSM6592135	-0.157944	-0.336529
AATCTGGGTAGACCCT-1	GSM6592135	-0.143875	-0.186772
AATGACTGTCAGCCGG-1	GSM6592135	-0.0115613	0.26888
AATGCAACCGGGTACC-1	GSM6592135	-0.212737	0.193185
AATGGTTCTCACAAGC-1	GSM6592135	0.0103056	-0.00483842
AATTAAAGGTCGGCGT-1	GSM6592135	-0.26529	-0.580659
AATTAACGGATTTCCA-1	GSM6592135	0.274764	0.618959
AATTAGCGCTGCAGCG-1	GSM6592135	0.501219	0.777027
AATTCTAGAGTTAGGC-1	GSM6592135	0.383182	0.778058
AATTGAACGCTCTGGT-1	GSM6592135	0.187121	0.211633
AATTGCAGCAATCGAC-1	GSM6592135	0.0559985	0.0692748
AATTTGGGACATAGTA-1	GSM6592135	-0.0247328	-0.144883
AATTTGGTTCCAAAGA-1	GSM6592135	0.0212602	0.35546
ACAAACCGACAAGGCG-1	GSM6592135	-0.0633131	0.208596
ACAAAGCATGACCTAG-1	GSM6592135	0.0080843	-0.421709
ACAAATCGCACCGAAT-1	GSM6592135	-0.0557672	-0.541544
ACAAATGGTAGTGTTT-1	GSM6592135	0.418306	0.868053
ACAAATTCAGATCTGA-1	GSM6592135	-0.14336	0.332854
ACAACAGCATGAGCTA-1	GSM6592135	0.0980423	0.278075
ACAACGGTCCCTGCGA-1	GSM6592135	0.0408304	0.697565
ACAAGGAAATCCGCCC-1	GSM6592135	-0.0511502	-0.171674
ACAAGGATGCTTTAGG-1	GSM6592135	-0.11639	-0.289033
ACAAGGCCTACCAGCC-1	GSM6592135	-0.111454	-0.404059
ACAAGGGCAGGCTCTG-1	GSM6592135	0.0909145	0.503226
ACAATCGATCTTTATA-1	GSM6592135	-0.000300955	0.299845
ACAATGATTCTTCTAC-1	GSM6592135	-0.185028	-0.462445
ACAATTGTGTCTCTTT-1	GSM6592135	0.0406916	0.165273
ACACAAAGACGGGTGG-1	GSM6592135	-0.0455186	0.117582
ACACAAATATTCCTAG-1	GSM6592135	-0.049941	-0.162313
ACACACCAGGACCAGT-1	GSM6592135	0.266416	0.886752
ACACACTTTCTACACG-1	GSM6592135	-0.0385994	-0.318377
ACACCCAGCATGCAGC-1	GSM6592135	-0.0515143	0.0851853
ACACCCGAGAAATCCG-1	GSM6592135	-0.165062	-0.132067
ACACCTTAAGTAGGGC-1	GSM6592135	0.00623302	0.0575456
ACACGAGACTCCTTCT-1	GSM6592135	-0.0371573	0.0821329
ACACGGCACTATGCAT-1	GSM6592135	-0.0145911	0.345459
ACACGGGAACTTAGGG-1	GSM6592135	0.0293532	-0.0687519
ACACTGATCAAGGTGT-1	GSM6592135	-0.0393466	-0.0922221
ACAGATTAGGTTAGTG-1	GSM6592135	0.0514816	-0.188881
ACAGCATAGAGCCAGT-1	GSM6592135	-0.0761358	-0.109081
ACAGCGACATTCTCAT-1	GSM6592135	0.452289	0.682136
ACAGCGCACCCGCAGC-1	GSM6592135	-0.0373203	0.232948
ACAGGCTTGCCCGACT-1	GSM6592135	0.172002	0.55701
ACAGGTGGAGGTGAGG-1	GSM6592135	-0.0062519	0.075273
ACATAATAAGGCGGTG-1	GSM6592135	0.0225006	-0.0963347
ACATCCCGGCCATACG-1	GSM6592135	0.0851316	0.156699
ACATCGATCGTTTACC-1	GSM6592135	0.106356	0.361877
ACATCGTATGCAATGG-1	GSM6592135	0.11988	0.510459
ACATCGTTAACCTAGT-1	GSM6592135	0.248906	0.568501
ACATCTCAACGCGTAA-1	GSM6592135	-0.0653762	0.165406
ACATTAGTTTATATCC-1	GSM6592135	0.208205	0.340168
ACCAAACACCCAGCGA-1	GSM6592135	-0.0469901	0.091701
ACCAAACTAGAAATCC-1	GSM6592135	0.162929	0.622826
ACCAACGCTTATTTAT-1	GSM6592135	-0.00683926	0.143245
ACCAAGAACGCGTGTC-1	GSM6592135	-0.0640436	-0.0961993
ACCAATATGCAAGTTA-1	GSM6592135	-0.134065	-0.247061
ACCACAACTCAGAACA-1	GSM6592135	0.0996156	0.574869
ACCACAAGTTTCTATC-1	GSM6592135	-0.00140708	-0.115476
ACCACGTGCAGCTATA-1	GSM6592135	-0.0426293	-0.162314
ACCAGCCCGGTCTTTG-1	GSM6592135	-0.00082829	0.16616
ACCAGGAGTGTGATCT-1	GSM6592135	0.022964	0.153625
ACCAGTGCCCGGTCAA-1	GSM6592135	0.0211747	-0.221799
ACCAGTGCGGGAGACG-1	GSM6592135	0.109452	0.642887
ACCATATCCGCAATAA-1	GSM6592135	-0.140381	-0.581307
ACCCATTTGTCCCTCT-1	GSM6592135	0.241671	0.624953
ACCCGGAAACTCCCAG-1	GSM6592135	0.054763	0.307088
ACCCGGTTACACTTCC-1	GSM6592135	-0.229147	-0.544671
ACCCGTGTCATCAGTA-1	GSM6592135	0.112996	-0.310115
ACCCTCCCTTGCTATT-1	GSM6592135	-0.0633446	-0.2168
ACCCTTCATCTGCGAA-1	GSM6592135	-0.158498	0.136739
ACCCTTTAGTTCTCCA-1	GSM6592135	-0.0332384	0.482058
ACCGAAAGGGCCCTGC-1	GSM6592135	0.0102209	0.412403
ACCGACACATCTCCCA-1	GSM6592135	0.170993	0.528889
ACCGACTGAGTCCCAC-1	GSM6592135	0.000925503	0.235374
ACCGCAATAACTGCCT-1	GSM6592135	-0.13617	-0.116119
ACCGCGGTGGAAGTCG-1	GSM6592135	-0.0732124	0.131036
ACCGGGCCTTTGTTGA-1	GSM6592135	0.0706992	0.14767
ACCGGTCTGAGTACGG-1	GSM6592135	-0.0173974	0.352208
ACCGTTCCCGCTCTGA-1	GSM6592135	0.127878	0.378627
ACCTCCGCCCTCGCTG-1	GSM6592135	-0.0199079	0.167324
ACCTTTCCTTTAGAAG-1	GSM6592135	-0.0973199	-0.204537
ACGAGAACCCATCACG-1	GSM6592135	-0.164247	0.0996132
ACGAGATATTTGCTTA-1	GSM6592135	0.165229	0.678017
ACGATCATACATAGAG-1	GSM6592135	0.105258	0.142402
ACGATGGATCCGATGC-1	GSM6592135	0.203926	1.19195
ACGCATAAATGACATG-1	GSM6592135	-0.20268	-0.161918
ACGCATACGTTTACTA-1	GSM6592135	-0.062318	0.351883
ACGCATTCGTGAGTAC-1	GSM6592135	0.146461	0.0800459
ACGCCAGATGATTTCT-1	GSM6592135	-0.095133	-0.058369
ACGCCCAGCTGTCGAT-1	GSM6592135	0.144575	0.531943
ACGCCGCTAGACGACC-1	GSM6592135	0.0200526	-0.184465
ACGCGAAGTCAGACGA-1	GSM6592135	-0.02533	-0.263796
ACGCGGGCCAAGGACA-1	GSM6592135	0.146674	0.437668
ACGCTTAGTGTCTCTC-1	GSM6592135	0.0672084	0.395138
ACGGAATTTAGCAAAT-1	GSM6592135	-0.00041602	0.0168133
ACGGACTCTCAAAGCG-1	GSM6592135	0.151229	0.155928
ACGGATGGTGCGGATA-1	GSM6592135	-0.072098	-0.547954
ACGGCACTTGCTTGGG-1	GSM6592135	0.326538	0.535482
ACGGCCAACATGGACT-1	GSM6592135	-0.134188	-0.188105
ACGGCGACGATGGGAA-1	GSM6592135	-0.133661	-0.313145
ACGGCGGGTTGCCCTG-1	GSM6592135	-0.0788073	0.264657
ACGTACAGATTTCTCT-1	GSM6592135	0.0941601	0.775984
ACGTAGATTGCTGATG-1	GSM6592135	0.0907796	0.110657
ACGTCCTAAACGAGAT-1	GSM6592135	0.00527983	0.324667
ACGTGCGCCTCGTGCA-1	GSM6592135	0.140129	0.50756
ACGTGGTCGAATGTGC-1	GSM6592135	0.0063094	0.121855
ACGTTAATGTCGAAGA-1	GSM6592135	-0.121782	-0.45219
ACGTTCCGCGCTCCGT-1	GSM6592135	-0.0510641	0.554539
ACGTTTAGTTGTGATC-1	GSM6592135	-0.00404815	0.463674
ACTAAGGACGCACACC-1	GSM6592135	-0.140731	-0.156772
ACTAATACGTCAGGCG-1	GSM6592135	0.129854	-0.122495
ACTACCAGCTCTCTGG-1	GSM6592135	-0.0376149	-0.251786
ACTACGCGTTAGAATT-1	GSM6592135	0.0690306	0.42585
ACTAGTTGCGATCGTC-1	GSM6592135	0.00163712	0.109177
ACTATATGCTGTGTTC-1	GSM6592135	-0.0854776	-0.404366
ACTATCTGCCCGCGTA-1	GSM6592135	-0.0430612	0.20345
ACTATTCGTCCGTGGT-1	GSM6592135	0.173585	0.136634
ACTCAACGAATGTATT-1	GSM6592135	-0.0620317	-0.00491694
ACTCAAGTGCAAGGCT-1	GSM6592135	-0.0395022	-0.546739
ACTCAATAAAGGCACG-1	GSM6592135	-0.103547	0.0270975
ACTCAGACCTGCTTCT-1	GSM6592135	0.0357982	0.513592
ACTCCCTAATGCTAAA-1	GSM6592135	0.049205	0.598332
ACTCCCTAGAATAGTA-1	GSM6592135	-0.070084	0.0908412
ACTCGTCAGTAATCCC-1	GSM6592135	-0.226439	-0.0391546
ACTCTCTGACTTAGGT-1	GSM6592135	0.0460845	0.162968
ACTCTCTTATACACGA-1	GSM6592135	0.0206831	0.301961
ACTCTTGTATAGTAAC-1	GSM6592135	0.102308	-0.166143
ACTGAAACGCCGTTAG-1	GSM6592135	0.116107	0.906297
ACTGAATGGCGAAAGT-1	GSM6592135	-0.00562225	0.232337
ACTGATTTAGTGATTC-1	GSM6592135	0.0578826	0.255713
ACTGCCGTCGTAACTC-1	GSM6592135	-0.0645069	0.12884
ACTGGCGAACCTGCGT-1	GSM6592135	-0.154138	-0.271177
ACTGTAGCACTTTGGA-1	GSM6592135	0.112133	0.228176
ACTGTATACGCGAGCA-1	GSM6592135	-0.280496	-0.300828
ACTGTCCAGGATTATA-1	GSM6592135	0.0583479	-0.154329
ACTGTCTTCTTTAGAA-1	GSM6592135	-0.0163218	-0.0106582
ACTGTGCTAGTAGATC-1	GSM6592135	-0.0487904	0.37881
ACTGTTTAGTGTAGGC-1	GSM6592135	0.0142534	-0.0944784
ACTTACCGGGCGCGCA-1	GSM6592135	-0.02631	-0.0236571
ACTTACGCATCCACGC-1	GSM6592135	-0.126309	-0.28891
ACTTAGTACGACAAGA-1	GSM6592135	-0.0674344	0.327598
ACTTATCTGATCTATA-1	GSM6592135	0.0590885	0.17422
ACTTATTAGGATCGGT-1	GSM6592135	-0.0137019	-0.150677
ACTTATTTATGTGCCA-1	GSM6592135	0.307523	0.841038
ACTTCAGGCTGATCCC-1	GSM6592135	0.255989	0.277323
ACTTCCATGCGGGACA-1	GSM6592135	-0.131917	-0.0172061
ACTTCGCCATACGCAC-1	GSM6592135	0.0533889	0.237306
ACTTGACTCCCTCTTT-1	GSM6592135	-0.073543	0.0133849
ACTTGCCATATTGTAC-1	GSM6592135	-0.113923	0.191737
ACTTGGGACCCGGTGG-1	GSM6592135	0.0333169	0.000765587
ACTTGTGGATGGAACG-1	GSM6592135	-0.0230737	0.258249
ACTTTCCTATAGCTTC-1	GSM6592135	-0.0776505	0.0752698
AGAACGTGGTACATTC-1	GSM6592135	-0.0260075	0.158746
AGAAGAGCGCCGTTCC-1	GSM6592135	0.107819	0.365771
AGAATGCGGGTTCGGA-1	GSM6592135	-0.121841	-0.443999
AGAATTGTTTGACATA-1	GSM6592135	-0.02968	0.0575599
AGACATAGATCCTTCC-1	GSM6592135	-0.0559407	0.243569
AGACCATGGGATACAA-1	GSM6592135	-0.0476074	0.506575
AGACCCACCGCTGATC-1	GSM6592135	0.358873	0.805357
AGACCCGCCCTCCTCG-1	GSM6592135	-0.0668908	0.230623
AGACCGCTCCGCGGTT-1	GSM6592135	-0.0406968	0.0950544
AGACGAAGTGCCGGTC-1	GSM6592135	-0.0116336	0.208841
AGACGGGATTGGTATA-1	GSM6592135	-0.073965	0.213496
AGACGGGCCGATTTAA-1	GSM6592135	-0.078963	-0.13277
AGAGCGGGCTAATCAT-1	GSM6592135	0.142763	0.857387
AGAGGCTTCGGAAACC-1	GSM6592135	-0.0116809	0.355839
AGAGGGACAATTGTCC-1	GSM6592135	-0.0224736	-0.0660826
AGAGGTATCTCGGTCC-1	GSM6592135	-0.0641477	-0.0563352
AGAGTAAACTTCACTA-1	GSM6592135	0.0140481	0.0827868
AGAGTTAGAGACCGAT-1	GSM6592135	-0.0281638	0.0698382
AGAGTTGCAGGCCTCC-1	GSM6592135	-0.0896095	-0.730909
AGATACCAGCACTTCA-1	GSM6592135	-0.0256481	-0.167845
AGATACGACTTCATAT-1	GSM6592135	-0.10245	-0.114746
AGATACTCAAGATCGA-1	GSM6592135	-0.0611993	-0.0750036
AGATATAATACGACTA-1	GSM6592135	-0.026334	0.2881
AGATGACTCGCCCACG-1	GSM6592135	0.0894597	0.17453
AGATGAGGGTTGCGAT-1	GSM6592135	-0.00400337	0.144387
AGATTATAGGACGTTT-1	GSM6592135	-0.0124442	-0.0528877
AGATTCAAGCGGGTCG-1	GSM6592135	0.0327167	-0.0848811
AGCAAAGGCCGCTAGT-1	GSM6592135	-0.0667372	0.401437
AGCAACATATCTTATT-1	GSM6592135	0.0212007	0.186259
AGCACCAGTACTCACG-1	GSM6592135	-0.0622663	0.214007
AGCACTACCTCACCAG-1	GSM6592135	0.0955946	0.220769
AGCAGAAGGAGAAAGA-1	GSM6592135	-0.111126	0.0429836
AGCAGCCAGATGAATA-1	GSM6592135	0.254732	0.772824
AGCATATCAATATGCT-1	GSM6592135	0.0973859	0.268586
AGCATCGTCGATAATT-1	GSM6592135	0.135552	0.469972
AGCCACAGGTTACCCG-1	GSM6592135	-0.0484644	-0.058094
AGCCCGGTAGCCTGTA-1	GSM6592135	-0.0942638	0.141851
AGCCCTAAGCGAAGTT-1	GSM6592135	-0.0419145	0.360494
AGCCCTTCTAATCCGA-1	GSM6592135	-0.0691744	0.0224235
AGCGACATCCCATTCA-1	GSM6592135	-0.179425	0.138478
AGCGACCAACGATATT-1	GSM6592135	-0.0905367	0.03395
AGCGCATAATGAATCG-1	GSM6592135	-0.0574786	-0.0297436
AGCGCTTATGGGCAAG-1	GSM6592135	-0.0476953	0.148073
AGCGGACACTTCGTAG-1	GSM6592135	0.0691799	0.338278
AGCGGGAAGGGTCCAT-1	GSM6592135	-0.0825196	0.254448
AGCGGGTCTGACACTC-1	GSM6592135	-0.0182685	0.270122
AGCGGTTGAGATGTAC-1	GSM6592135	0.257622	0.300976
AGCGTCTGAACCCGCA-1	GSM6592135	-0.0867588	0.125198
AGCGTGGTATTCTACT-1	GSM6592135	-0.0353071	-0.214894
AGCGTTCCGATTTAAA-1	GSM6592135	-3.47303e-05	0.334848
AGCTAAGTACGCAGGC-1	GSM6592135	-0.00217485	-0.177312
AGCTATTTAATCCAAC-1	GSM6592135	0.0320661	0.200759
AGCTCCTTCGCACATC-1	GSM6592135	0.0826138	0.806148
AGCTCTAGACGTTCCA-1	GSM6592135	-0.0468503	0.00258803
AGCTCTTTACTCAGTT-1	GSM6592135	-0.0721835	-0.24508
AGCTGCATTTGAGGTG-1	GSM6592135	0.0514775	0.0440683
AGCTTATAGAGACCTG-1	GSM6592135	0.0122172	0.300282
AGCTTCAATACTTTGA-1	GSM6592135	0.00916703	0.0855111
AGGAAGCTGTCCGCCG-1	GSM6592135	0.109551	0.145816
AGGACAGTCGAATCCC-1	GSM6592135	0.536083	1.04002
AGGACATCGCACGTCG-1	GSM6592135	0.152195	0.124819
AGGACGACCCATTAGA-1	GSM6592135	-0.245024	-0.0425342
AGGAGGCCTTCGCGCG-1	GSM6592135	0.0112247	0.199154
AGGATAAAGTCGGGAT-1	GSM6592135	-0.151226	-0.70738
AGGATATAGGGATTTA-1	GSM6592135	-0.0587318	0.169654
AGGCAAAGAGGAATCA-1	GSM6592135	0.07097	0.344013
AGGCAGGGAGCGTACT-1	GSM6592135	0.0988491	0.232871
AGGCATTGTCGTAGGG-1	GSM6592135	-0.00451687	0.160471
AGGCCACCCGTTATGA-1	GSM6592135	-0.140091	0.21301
AGGCCCATTGTACAGG-1	GSM6592135	-0.137352	-0.0565835
AGGCCTGAGAATCTCG-1	GSM6592135	-0.0404822	-0.0953021
AGGCGTCTATGGACGG-1	GSM6592135	-0.141132	-0.440092
AGGCTTCCCGAAGAAG-1	GSM6592135	0.0711255	0.154641
AGGGAAACGAGGTACT-1	GSM6592135	-0.112872	0.305656
AGGGACAGCACGGCGG-1	GSM6592135	-0.222341	-0.324507
AGGGACTCTACGCGAC-1	GSM6592135	-0.0911938	0.0447477
AGGGCAGCGGCGTGGT-1	GSM6592135	0.206075	0.420613
AGGGCGTGATCGGCTA-1	GSM6592135	-0.0698826	-0.229576
AGGGCTGCAGTTACAG-1	GSM6592135	-0.121604	-0.162874
AGGGTCAGTAACCCTA-1	GSM6592135	-0.161855	-0.407937
AGGGTGTGCTACACGC-1	GSM6592135	-0.034166	-0.309964
AGGGTTTAGTTCGGGA-1	GSM6592135	0.147064	0.0865477
AGGTAACCTCCTATTC-1	GSM6592135	-0.0350983	-0.081648
AGGTACGATATTGCCA-1	GSM6592135	0.000884778	0.311379
AGGTGGTGACCTTCGC-1	GSM6592135	-0.0386416	0.0167829
AGGTTGAGGCACGCTT-1	GSM6592135	0.0149183	0.136139
AGGTTTCACACACCTT-1	GSM6592135	0.00808393	-0.0967
AGTAACGTTCATCCTG-1	GSM6592135	0.31979	0.576483
AGTAATGTCTTGCCGC-1	GSM6592135	-0.0664273	-0.137418
AGTACCTTCGAGTGCT-1	GSM6592135	-0.1291	-0.492281
AGTACGTGGCCTGTCT-1	GSM6592135	-0.127005	-0.427266
AGTACTCTTATGCCCA-1	GSM6592135	0.266711	0.475046
AGTAGCGTGAACGAAC-1	GSM6592135	-0.0676344	0.208948
AGTAGCTAGACGCCGA-1	GSM6592135	-0.0592559	-0.050352
AGTAGGAAGGAAGTTG-1	GSM6592135	0.00291455	-0.301076
AGTAGGTAACATACAT-1	GSM6592135	-0.244529	-0.226247
AGTATTTGGCACGACC-1	GSM6592135	-0.150485	-0.187238
AGTCAACACCACCATC-1	GSM6592135	-0.101333	-0.758409
AGTCAAGATGACACTT-1	GSM6592135	0.0279046	0.638287
AGTCACTAGCTCTCGA-1	GSM6592135	0.501644	0.79819
AGTCACTCCGCCTCAT-1	GSM6592135	0.0339801	0.197873
AGTCAGCCACCGCCTG-1	GSM6592135	-0.0589642	-0.112784
AGTCCCGCCTTTAATT-1	GSM6592135	-0.202363	-0.232429
AGTCGACGGTCTCAAG-1	GSM6592135	0.0285002	0.23109
AGTCGGCCCAAACGAC-1	GSM6592135	-0.0494819	0.25164
AGTCGTCGACCACCAA-1	GSM6592135	0.125287	0.35987
AGTCTTCTCCTCAAAT-1	GSM6592135	-0.171554	-0.391353
AGTGAACAAACTTCTC-1	GSM6592135	0.125535	0.209288
AGTGACCTACTTTACG-1	GSM6592135	-0.0906725	-0.603496
AGTGAGGGTTTCTGAC-1	GSM6592135	-0.0321767	-0.364491
AGTGATAACCTGCGCG-1	GSM6592135	-0.0139748	0.0449721
AGTGATATGAGTAGTT-1	GSM6592135	-0.23269	-0.755653
AGTGCACGCTTAAGAA-1	GSM6592135	0.254324	0.266986
AGTGCTAAACACAGCA-1	GSM6592135	-0.0209776	0.375866
AGTGCTTGCACGAATA-1	GSM6592135	0.223506	0.771416
AGTGGCGTCTGAAGGT-1	GSM6592135	-0.169135	-0.61082
AGTGTATTGCGCATTG-1	GSM6592135	-0.117159	-0.449417
AGTGTGGTCTATTGTG-1	GSM6592135	0.139504	0.383858
AGTTAAGCGGTCCCGG-1	GSM6592135	-0.0815463	0.38811
AGTTACTCTATCGTGG-1	GSM6592135	-0.0894948	0.277238
AGTTATTGAAAGGTAA-1	GSM6592135	-0.0663413	0.232816
AGTTCCTACAGAATTA-1	GSM6592135	0.0323609	0.838239
AGTTCCTATTTATGTT-1	GSM6592135	-0.0892936	-0.14832
AGTTGACATCGGCTGG-1	GSM6592135	0.0139087	-0.0298972
AGTTTCGCAGGTCGGA-1	GSM6592135	-0.205111	-0.0735689
AGTTTGCACCTGCCTC-1	GSM6592135	0.000150302	0.195899
AGTTTGGCACGGGTTG-1	GSM6592135	0.0360322	0.207724
ATAAACCATTGGACGG-1	GSM6592135	-0.0815273	-0.417056
ATAAACGGACCCGTAA-1	GSM6592135	-0.0328381	-0.0972358
ATAAACGTTGCACCAC-1	GSM6592135	-0.0233923	0.132282
ATAAAGGCTCGGTCGT-1	GSM6592135	-0.0606672	0.275232
ATAAAGGTCAAGTACG-1	GSM6592135	-0.0643475	0.362369
ATAACGCCGGAGGGTC-1	GSM6592135	0.0674943	0.128871
ATAACGGAGTCCAACG-1	GSM6592135	0.203916	0.165529
ATAACGTTACCTCCAC-1	GSM6592135	0.0832937	0.325089
ATAAGCAAACACCGAG-1	GSM6592135	-0.0192147	-0.136816
ATAAGGTGGAGAACAT-1	GSM6592135	-0.0303161	-0.0783528
ATAAGTACCCGATTGT-1	GSM6592135	0.0196976	-0.255413
ATAAGTTACCGCGACG-1	GSM6592135	-0.0666202	-0.166733
ATAATAGCTGTTGAAT-1	GSM6592135	0.149903	0.488638
ATAATAGTGTAGGGAC-1	GSM6592135	0.0137237	-0.00222693
ATAATCTTGGAGAACC-1	GSM6592135	0.0185871	0.331286
ATACAGGCCCTCCAAT-1	GSM6592135	0.0232919	-0.0667999
ATACCAGCAAATTGCT-1	GSM6592135	-0.0212377	0.0767236
ATACCAGGCTAATAGA-1	GSM6592135	0.119077	0.382479
ATACCAGGTGAGCGAT-1	GSM6592135	-0.124674	-0.0784189
ATACCGTCATCCATAA-1	GSM6592135	-0.0806109	-0.522722
ATACCTAACCAAGAAA-1	GSM6592135	-0.121355	-0.270571
ATACGCCGATCTACCG-1	GSM6592135	0.0192458	-0.13144
ATACGCCGGCGAAACC-1	GSM6592135	0.0953044	0.457581
ATACGTACTTAGCCAC-1	GSM6592135	-0.00662601	-0.461771
ATACGTCCACTCCTGT-1	GSM6592135	0.0888579	0.760301
ATACGTTATGCACGGA-1	GSM6592135	-0.0769671	0.0574846
ATACTACCCGTACCAC-1	GSM6592135	0.113551	0.0928562
ATACTAGCATGACCCT-1	GSM6592135	-0.0564668	-0.0557967
ATACTCTCGCCACTCT-1	GSM6592135	0.105198	0.0925521
ATACTGCCTTACACCG-1	GSM6592135	-0.0688585	-0.235229
ATAGAGTACTGGGACA-1	GSM6592135	-0.0996275	-0.151716
ATAGATTTGCAGTCGG-1	GSM6592135	-0.0141708	-0.0184659
ATAGCAACTAGGGAAG-1	GSM6592135	-0.0418551	0.0443303
ATAGGAATCTAAGCTT-1	GSM6592135	-0.159995	-0.569644
ATAGGGATATCCTTGA-1	GSM6592135	-0.0891387	-0.179451
ATAGGTTGGGCAGATG-1	GSM6592135	0.0405471	0.27078
ATAGTCTTTGACGTGC-1	GSM6592135	0.236104	1.00814
ATAGTGAAGCGTTCTC-1	GSM6592135	-0.018566	0.174457
ATATAAAGCGCTCGTG-1	GSM6592135	0.168785	0.454723
ATATAAATGTAGCTGC-1	GSM6592135	-0.143735	-0.421012
ATATCGTGCCAGACCC-1	GSM6592135	-0.0912976	-0.0966055
ATATCGTTCCTCGAAC-1	GSM6592135	0.247369	0.625952
ATATCTTAGGGCCTTC-1	GSM6592135	0.182602	0.546692
ATATGTGCACAAACCA-1	GSM6592135	-0.220028	-0.457428
ATATTCCACATAGTGA-1	GSM6592135	-0.0684785	-0.241622
ATATTCCCACAGGTCA-1	GSM6592135	-0.101796	-0.144817
ATATTGCTGTCAAAGT-1	GSM6592135	-0.0733847	0.170326
ATATTTAACCCTCAAG-1	GSM6592135	-0.151468	-0.111602
ATCAAACACTGTTCCA-1	GSM6592135	-0.00644325	0.211756
ATCAATCTGGGCTGCA-1	GSM6592135	0.043772	0.115944
ATCACATTAGAATATC-1	GSM6592135	0.0624314	0.346299
ATCACTTCATCCTCGC-1	GSM6592135	-0.105348	0.257051
ATCAGCCTCATGCTGC-1	GSM6592135	0.00151889	0.517057
ATCAGGTCGCCATTGC-1	GSM6592135	-0.106369	-0.142879
ATCATAGCCCTATGTA-1	GSM6592135	-0.0152018	0.443241
ATCATCCAATATTTGT-1	GSM6592135	-0.252011	-0.12755
ATCATCTGCCCAGTGT-1	GSM6592135	0.0651708	0.295323
ATCCAACGCAGTCATA-1	GSM6592135	0.032456	0.174199
ATCCACATCGACAGAA-1	GSM6592135	0.101975	0.0609237
ATCCACGCTAAATGTT-1	GSM6592135	0.115356	0.358601
ATCCACTTTCAGACTA-1	GSM6592135	-0.0489623	-0.489952
ATCCAGAGCAACAACC-1	GSM6592135	-0.0277065	0.135275
ATCCAGGATTCGTGAA-1	GSM6592135	-0.0715046	-0.419043
ATCCTACCTAAGCTCT-1	GSM6592135	-0.244087	-0.511932
ATCCTGCGTGGAATGG-1	GSM6592135	-0.131487	-0.55242
ATCCTGCTGCAGATAG-1	GSM6592135	-0.143784	0.208657
ATCGACCCAATACAGA-1	GSM6592135	-0.0933261	-0.275446
ATCGACTCTTTCCGTT-1	GSM6592135	-0.0838309	-0.1003
ATCGCACGCCGGGAGA-1	GSM6592135	-0.0284107	0.431762
ATCGCCAGTCAACATT-1	GSM6592135	0.0403044	0.238383
ATCGGAGACAGACGGC-1	GSM6592135	-0.0897355	-0.313227
ATCGTTAGCTAGCGGA-1	GSM6592135	0.48858	0.808955
ATCGTTCACTTTCGCC-1	GSM6592135	-0.0390771	-0.1027
ATCTAATATCCTACGG-1	GSM6592135	-0.212542	-0.587811
ATCTCATAAACCTACC-1	GSM6592135	-0.207594	0.322688
ATCTCCCACGGAATAT-1	GSM6592135	-0.0544939	0.0823103
ATCTCCCTGCAATCTA-1	GSM6592135	0.0934405	0.260641
ATCTGGGCTGTTCTTG-1	GSM6592135	-0.13503	-0.165848
ATCTGGTTAAGACTGT-1	GSM6592135	-0.180237	-0.12816
ATCTGTAATTGTACCC-1	GSM6592135	-0.177432	-0.223942
ATCTTATCGCACACCC-1	GSM6592135	0.198405	0.163334
ATCTTGACCTGCAACG-1	GSM6592135	0.129948	0.0852351
ATGAAGCCAAGGAGCC-1	GSM6592135	-0.20698	0.205825
ATGACGCCGGCTCTAA-1	GSM6592135	-0.0957128	-0.0154008
ATGACTATGCGACATT-1	GSM6592135	0.208893	0.803465
ATGAGGAGTGTTAATC-1	GSM6592135	0.000277447	0.101494
ATGATCGGGAATAGAC-1	GSM6592135	-0.162916	0.363253
ATGATGCAATGGTACA-1	GSM6592135	-0.0408544	0.0666631
ATGCACTACCGCATTG-1	GSM6592135	0.15724	0.193915
ATGCATGATCCAGGAT-1	GSM6592135	-0.124157	-0.0848155
ATGCATTCCGTGATGG-1	GSM6592135	-0.0786202	-0.182315
ATGCCAATCGCTCTGC-1	GSM6592135	-0.0984676	-0.168684
ATGCCGGTTGATGGGA-1	GSM6592135	-0.093773	0.0345942
ATGCGACAATTGGTCC-1	GSM6592135	-0.174966	-0.336666
ATGCGACAGTCCCATT-1	GSM6592135	-0.0191354	-0.0726673
ATGCGAGTCCCACCAC-1	GSM6592135	-0.0881325	0.0982877
ATGCTCAGTGTTGCAT-1	GSM6592135	0.00582979	0.442358
ATGCTCTGGCGCGGTA-1	GSM6592135	-0.0178753	-0.297079
ATGGAACAGAATAAAC-1	GSM6592135	-0.109533	-0.218996
ATGGAGCAGGCCGTGA-1	GSM6592135	-0.0152636	-0.0589336
ATGGATCCGGCGTCCG-1	GSM6592135	0.268394	0.351068
ATGGATTGACCAAACG-1	GSM6592135	0.0204511	0.0659778
ATGGCTGGAAATGGCC-1	GSM6592135	-0.0845947	-0.405411
ATGGGAACGGAAGCGG-1	GSM6592135	-0.0398977	0.440817
ATGGGCCTCGGCCTCT-1	GSM6592135	0.245329	0.927199
ATGGTCGCGTGGTTTC-1	GSM6592135	0.325694	0.558531
ATGGTGCTCAAAGCCA-1	GSM6592135	-0.0502318	-0.265839
ATGGTTACGAAACATG-1	GSM6592135	0.00426422	0.0157877
ATGTAGCGCGCGTAGG-1	GSM6592135	0.0323004	0.10675
ATGTGCATCCGACGCA-1	GSM6592135	-0.0387356	-0.15219
ATGTGGACATCTTGAT-1	GSM6592135	-0.088915	0.0969083
ATGTGTAGTTTAGTCA-1	GSM6592135	-0.0608283	-0.215763
ATGTTACGAGCAATAC-1	GSM6592135	-0.0770085	0.222186
ATGTTTGTAAGATCAT-1	GSM6592135	0.00231018	0.181629
ATTAAACATGCGGACC-1	GSM6592135	0.178389	0.171384
ATTAATACTACGCGGG-1	GSM6592135	0.0706518	0.23559
ATTAATTCGGTCACTC-1	GSM6592135	-0.0439802	0.187322
ATTACAACTACCGGCC-1	GSM6592135	0.0827891	0.203181
ATTACATGTCAGTCTT-1	GSM6592135	-0.0147954	0.101973
ATTACTAGCCTCTTGC-1	GSM6592135	-0.198578	-0.271044
ATTAGATTGATAGCGG-1	GSM6592135	-0.179745	-0.42312
ATTAGGCGATGCTTTC-1	GSM6592135	0.142549	0.317124
ATTATACTTTGCTCGT-1	GSM6592135	0.171629	0.454117
ATTATCTCGACAGATC-1	GSM6592135	-0.0927048	-0.19187
ATTATGCCATAGGGAG-1	GSM6592135	-0.05494	0.293235
ATTATGCTCAGTATTG-1	GSM6592135	-0.123072	-0.459535
ATTCAACCATTTAAGG-1	GSM6592135	0.250713	0.946696
ATTCACTGATGTTGGA-1	GSM6592135	-0.0966155	0.205598
ATTCAGATGAATCCCT-1	GSM6592135	-0.0872228	-0.0144709
ATTCAGGATCGCCTCT-1	GSM6592135	0.0717872	0.13645
ATTCATATACTGTCCA-1	GSM6592135	-0.013186	-0.340073
ATTCATCGTTGAGGCA-1	GSM6592135	0.0355235	-0.365141
ATTCCTAAGACGTGGA-1	GSM6592135	-0.0320194	0.0706361
ATTCCTCCGCCAGTGC-1	GSM6592135	-0.0446956	-0.286962
ATTCCTTCCAGGCGGT-1	GSM6592135	0.0798482	0.212044
ATTCGCAGAGGACACT-1	GSM6592135	-0.0144994	0.390606
ATTCTCGTCTCTTTAG-1	GSM6592135	-0.0444761	0.0260551
ATTCTGAGTATGAACT-1	GSM6592135	0.051398	0.0599201
ATTCTTCGTACTTATG-1	GSM6592135	-0.0170072	-0.322963
ATTGAAGATCTTAGTG-1	GSM6592135	0.153446	0.130509
ATTGACGTAACTCGGT-1	GSM6592135	0.0431999	0.668138
ATTGCCTTTATGTTTG-1	GSM6592135	-0.0764686	0.111811
ATTGCGATCAGTAACT-1	GSM6592135	-0.0118472	0.186985
ATTGGATTACAGCGTA-1	GSM6592135	-0.0778131	0.105325
ATTGGGAATATCTTGG-1	GSM6592135	-0.0897174	-0.415504
ATTGGGAGTTCTGTAA-1	GSM6592135	-0.174258	-0.347682
ATTGTCGCAATACCTT-1	GSM6592135	-0.0015992	0.247591
ATTGTGACTTCGCTGC-1	GSM6592135	-0.108448	-0.429546
ATTTAACTCGTATTAC-1	GSM6592135	-0.000559462	0.0340966
ATTTCATTATTTCGCG-1	GSM6592135	0.0828863	0.175439
ATTTGCCTAGTTACGA-1	GSM6592135	0.035259	-0.030367
ATTTGTCTTGGGAGCT-1	GSM6592135	0.57166	1.02367
ATTTGTTCCAGGGCTC-1	GSM6592135	0.0285057	0.208244
CAAACGAGTATCGCAG-1	GSM6592135	-0.0261119	-0.390469
CAAACGTGGTCTTGCG-1	GSM6592135	-0.104844	0.238815
CAAACTACGATAGAGA-1	GSM6592135	0.202203	0.627694
CAAACTATTGAGCTTC-1	GSM6592135	0.128895	0.592104
CAAAGGTTAAATTCAG-1	GSM6592135	-0.0532622	0.141276
CAAATGCGGAGTGTTC-1	GSM6592135	0.0162759	-0.124248
CAAATGTCCTTCCGTG-1	GSM6592135	-0.149402	-0.442107
CAAATTGTCAGCAAGC-1	GSM6592135	0.0684837	0.00680144
CAACAGAATAACGCTA-1	GSM6592135	0.0546439	0.386713
CAACAGTGCCAAACGG-1	GSM6592135	0.0468639	0.221355
CAACCTACCGAGCAGT-1	GSM6592135	0.248209	0.605693
CAACGACCCGTTTACA-1	GSM6592135	-0.0872804	-0.222673
CAACGGTTCTTGATAC-1	GSM6592135	-0.032472	0.0538947
CAACGTGGTGGAGTCT-1	GSM6592135	0.146496	0.0308233
CAACTATATCGAATGC-1	GSM6592135	0.149753	0.404676
CAACTCCAACGTTTAG-1	GSM6592135	0.0982579	0.848025
CAACTCCGTAACTTGC-1	GSM6592135	-0.266394	-0.469205
CAACTCCTTGATCCCG-1	GSM6592135	0.000542022	-0.1206
CAACTGAGGGTATGAC-1	GSM6592135	0.0503086	-0.515947
CAACTGCTCATCCGAT-1	GSM6592135	-0.107467	0.25601
CAACTTGTAGTGGGCA-1	GSM6592135	0.0496732	-0.0120865
CAAGAAACCCTAAACT-1	GSM6592135	-0.108362	-0.388289
CAAGAGGGCGGAGTAC-1	GSM6592135	-0.0619876	0.0405118
CAAGATATTATAACGT-1	GSM6592135	0.368342	1.11274
CAAGCACCAAATGCCT-1	GSM6592135	0.0454383	0.10787
CAAGCGGCACATAATT-1	GSM6592135	-0.155376	0.0398126
CAAGGATCGCATGTTC-1	GSM6592135	-0.0309655	-0.106464
CAAGTGAACTTTGGTT-1	GSM6592135	0.057171	-0.150471
CAATAAACCTTGGCCC-1	GSM6592135	0.0564259	0.520673
CAATATGTAGATTTAC-1	GSM6592135	-0.110194	-0.228099
CAATCCATTATCCGTT-1	GSM6592135	0.0612371	0.318849
CAATCCCTATACCAGC-1	GSM6592135	0.0588458	0.20748
CAATCCTGCCGTGGAG-1	GSM6592135	-0.226067	-0.400805
CAATGCGAGAAGTATC-1	GSM6592135	0.0202713	0.332159
CAATGGAATCTACATA-1	GSM6592135	0.0541705	0.151683
CAATGGTCGGCCTGGG-1	GSM6592135	-0.0933094	-0.115821
CAATTAAGGGTGATGA-1	GSM6592135	-0.00196335	0.00180361
CAATTTCGTATAAGGG-1	GSM6592135	-0.020616	-0.0483442
CACAAGAAAGATATTA-1	GSM6592135	-0.150654	-0.691005
CACAATGAGCTGCTAT-1	GSM6592135	-0.242027	-0.553652
CACACACGCTAACGAG-1	GSM6592135	0.0284051	0.284547
CACACGTTTCAATGGG-1	GSM6592135	0.0519953	0.250064
CACACTTGTATTGCGA-1	GSM6592135	-0.000577743	0.0298867
CACAGCACCCACGGCA-1	GSM6592135	0.0395636	0.169567
CACAGCTAGGGAGTGA-1	GSM6592135	-0.127574	-0.0768431
CACAGGGCCATATAGT-1	GSM6592135	-0.0137094	0.729354
CACAGGGCCGTTGTCA-1	GSM6592135	-0.0840668	-0.143804
CACATAAGGCGACCGT-1	GSM6592135	-0.0955861	-0.328955
CACATATTAGCAGGAT-1	GSM6592135	-0.144687	0.0185281
CACATCTCACCGACGA-1	GSM6592135	-0.0536093	0.0839399
CACATGATTCAGCAAC-1	GSM6592135	0.111598	0.129776
CACCATCGGAGGAGAC-1	GSM6592135	-0.170267	0.193804
CACCATGATCGCAAAG-1	GSM6592135	-0.0320284	-0.658374
CACCCACACGTCACCC-1	GSM6592135	-0.0241593	0.197266
CACCCGGTTTGTGACT-1	GSM6592135	-0.0973345	0.136652
CACCCTAACAAGATCT-1	GSM6592135	-0.125894	0.0827934
CACCCTTTCCTCGCTC-1	GSM6592135	0.0605445	0.175385
CACCGATACACCGAGC-1	GSM6592135	0.119259	0.1425
CACCGCCAGAAGGTTT-1	GSM6592135	-0.180025	0.16749
CACCGCCGACCAGCGA-1	GSM6592135	0.310514	1.00553
CACCGCGTCCACTCTA-1	GSM6592135	-0.0376752	-0.169593
CACCGGAGATATCTCC-1	GSM6592135	-0.0130511	-0.130938
CACCGTATCCCATCCG-1	GSM6592135	-0.0576014	0.0426859
CACCTAATAGAGTCGT-1	GSM6592135	-0.100545	0.266637
CACCTAATCAGTTTAC-1	GSM6592135	-0.0272957	0.245608
CACCTCGATGGTGGAC-1	GSM6592135	0.238542	0.62615
CACGACCACAGACTTT-1	GSM6592135	-0.161045	0.201661
CACGACGTAATAGTAA-1	GSM6592135	-0.0788302	-0.0995318
CACGACTAAAGTTCTG-1	GSM6592135	-0.244932	-0.255698
CACGATTGGTCGTTAA-1	GSM6592135	-0.0683863	-0.0278011
CACGCACAGCGCAGCT-1	GSM6592135	-0.0724931	-0.200068
CACGCGGAACTGTTGC-1	GSM6592135	0.0279898	0.270562
CACGGCGCGCCAAAGG-1	GSM6592135	-0.137801	-0.202117
CACGTCTATGATGTGG-1	GSM6592135	-0.0348087	0.126566
CACGTTCGTGCTCTAG-1	GSM6592135	-0.0712038	0.212825
CACGTTTCGTACACAC-1	GSM6592135	0.286756	0.430354
CACTAAAGTTGCCTAT-1	GSM6592135	-0.00377903	-0.0801663
CACTACGGGAGCTGCC-1	GSM6592135	-0.012982	-0.00312329
CACTACTCAGTTCTGT-1	GSM6592135	-0.136883	-0.125514
CACTCAAGAGCTATGG-1	GSM6592135	-0.0598051	-0.0333833
CACTCAGCTCTTGAGG-1	GSM6592135	0.189374	0.605307
CACTCCTCTCGGTCGG-1	GSM6592135	-0.0558206	0.042457
CACTCGAGCTGAACAA-1	GSM6592135	0.0637785	0.173419
CACTCTTCTGCTAGCC-1	GSM6592135	0.252499	0.732665
CACTGTCCAAGTGAGA-1	GSM6592135	-0.104647	-0.316371
CACTTCGCCACAGGCT-1	GSM6592135	-0.128835	-0.120812
CAGAACTTAGCCCTCT-1	GSM6592135	0.292262	0.858619
CAGAATAACACACGGA-1	GSM6592135	0.168344	0.196302
CAGACACCGATCGCTG-1	GSM6592135	-0.0759152	0.290082
CAGACGAACCTGATAC-1	GSM6592135	-0.000367602	-0.0371239
CAGAGACGGTCACCCA-1	GSM6592135	-0.0858945	-0.518604
CAGAGCATGAGCTTGC-1	GSM6592135	0.0927513	0.0651296
CAGAGGCGATGCATGA-1	GSM6592135	0.0113479	0.136122
CAGAGTGATTTAACGT-1	GSM6592135	0.349347	0.971833
CAGATACTAACATAGT-1	GSM6592135	0.0920253	0.378144
CAGCAGTCCAGACTAT-1	GSM6592135	-0.0149513	0.13964
CAGCCCTCACAGGCAG-1	GSM6592135	-0.0943523	-0.00720428
CAGCCGGGCCCTCTAT-1	GSM6592135	-0.0911578	0.0357812
CAGCCTCCTGCAGAGG-1	GSM6592135	-0.0132958	0.00600332
CAGCCTCTCCTCAAGA-1	GSM6592135	0.0325628	-0.308918
CAGCGATTCCCTTCAA-1	GSM6592135	-0.104384	-0.0338429
CAGCTCACTGAGACAT-1	GSM6592135	-0.077885	-0.0135058
CAGCTCGTGCTTGTGT-1	GSM6592135	-0.0644321	0.365967
CAGGAAGACTTTATAT-1	GSM6592135	0.0372745	0.124041
CAGGATATATCGTTGT-1	GSM6592135	-0.0887664	-0.054659
CAGGATCCGCCCGACC-1	GSM6592135	-0.0641117	0.0890477
CAGGCGCCATGCTAGG-1	GSM6592135	-0.0030097	0.086619
CAGGTTTAGTACTACA-1	GSM6592135	0.0554883	-0.123679
CAGTAATCCCTCCCAG-1	GSM6592135	-0.0957036	0.0313734
CAGTAGCGAGGTAGTA-1	GSM6592135	0.0414309	-0.130519
CAGTCCAACGCCTTCT-1	GSM6592135	-0.158917	-0.451483
CAGTCTCTCGGCTAAT-1	GSM6592135	-0.0672074	-0.0458387
CAGTCTGTATACTGGG-1	GSM6592135	-0.0616581	0.165846
CAGTGGTTGCACATGA-1	GSM6592135	0.00612341	-0.18665
CAGTGTCCGCAGAATG-1	GSM6592135	-0.149282	-0.0208229
CAGTGTCGGCTGGCCC-1	GSM6592135	0.102186	0.281982
CAGTTCAAATTGACAC-1	GSM6592135	-0.0276946	-0.0117048
CATAAGAAGCTTGGCT-1	GSM6592135	0.0702415	0.517033
CATAATGAGCGGGCGA-1	GSM6592135	0.0826817	0.375647
CATACAAAGCCGAACC-1	GSM6592135	0.0718441	-0.113699
CATACACGGTTCCCAC-1	GSM6592135	0.152869	0.350781
CATACGGCGTCTGGGC-1	GSM6592135	-0.0603573	-0.121293
CATAGCGTTGCCCACC-1	GSM6592135	-0.0664968	0.0928994
CATAGTACATTGAGAG-1	GSM6592135	0.0252464	0.280751
CATAGTAGCATAGTAG-1	GSM6592135	-0.0355631	-0.12481
CATATAGGTACAGTCA-1	GSM6592135	0.121552	-0.246785
CATATTATTTGCCCTA-1	GSM6592135	0.0753039	0.42453
CATCAAACTGGCGCCC-1	GSM6592135	-0.236691	-0.229675
CATCATCTACCCGGAC-1	GSM6592135	-0.0578492	0.358912
CATCATTACCCTGAGG-1	GSM6592135	0.152439	0.879139
CATCCTCTCAAAGATC-1	GSM6592135	0.303887	0.731904
CATCGCCCGCGGCCAA-1	GSM6592135	-0.139371	0.000787617
CATCGGACGGGTTAAT-1	GSM6592135	0.177032	0.0103656
CATCTACCCGAGAACG-1	GSM6592135	-0.185506	-0.52552
CATGAACCGACATTTG-1	GSM6592135	-0.0330586	0.197181
CATGAACCTCTTATCA-1	GSM6592135	0.206599	0.83712
CATGAGATGCACTCTC-1	GSM6592135	-0.206441	0.16366
CATGATGCACAATTCT-1	GSM6592135	-0.0340244	-0.0119209
CATGATGGAAGTTAGC-1	GSM6592135	0.0698737	0.176581
CATGCACGTGTTACTG-1	GSM6592135	-0.0212198	0.301853
CATGCATGGAGACCCT-1	GSM6592135	0.177512	0.354791
CATGCGTTAGACAGAA-1	GSM6592135	0.161086	0.634377
CATGCTGGCTCCAATT-1	GSM6592135	-0.0554529	-0.199832
CATGGAAATGGGACCA-1	GSM6592135	0.00328985	-0.0400836
CATGGATTGTCTTCCG-1	GSM6592135	0.0465041	0.432759
CATGGCAGGAAGATCG-1	GSM6592135	-0.0335753	0.0813911
CATGGGTATGCCTTAT-1	GSM6592135	-0.0775818	-0.0117766
CATGGTAAGTAGCGTT-1	GSM6592135	0.187054	0.556988
CATGGTCTAGATACCG-1	GSM6592135	-0.133764	-0.0613362
CATGTAAGAGACATTT-1	GSM6592135	0.229576	0.397523
CATGTAGGAGCGCCAA-1	GSM6592135	-0.15314	-0.275408
CATGTCTCATTTATGG-1	GSM6592135	-0.00878429	-0.0557244
CATTACGTCGGCCCGT-1	GSM6592135	-0.0460979	-0.0807827
CATTATAACAGGGTCC-1	GSM6592135	-0.0222146	0.0574521
CATTATGCTTGTTGTG-1	GSM6592135	-0.0623005	-0.0329418
CATTCACTGACAGCTA-1	GSM6592135	0.0848657	0.749405
CATTGCAAAGCATAAT-1	GSM6592135	0.0609569	0.301889
CATTTATCGTTCAAGA-1	GSM6592135	-0.0547821	-0.073123
CATTTCTAGCAGACTA-1	GSM6592135	-0.0940616	0.0221328
CATTTGAGTGGTACGT-1	GSM6592135	-0.0149889	0.0588601
CCAAACAGAACCCTCG-1	GSM6592135	-0.112913	-0.0205516
CCAAAGTCCCGCTAAC-1	GSM6592135	-0.108826	-0.228621
CCAACGCTTGCCAGGG-1	GSM6592135	0.032148	0.10509
CCAAGAAAGTGGGCGA-1	GSM6592135	0.157532	0.439922
CCAAGACTTCTGCGAA-1	GSM6592135	0.00489936	-0.262992
CCAAGCGTAACTCGTA-1	GSM6592135	0.041905	-0.42645
CCAAGGAACAGAGAGG-1	GSM6592135	-0.130929	-0.10476
CCAATCGGTAGATCGA-1	GSM6592135	0.0665558	0.198969
CCAATGTCACAGCAAG-1	GSM6592135	-0.158868	-0.525722
CCAATTGAATGTTAAT-1	GSM6592135	-0.205292	-0.271626
CCACACTGAGATATTA-1	GSM6592135	-0.110661	-0.516497
CCACAGCTGAAATCAT-1	GSM6592135	0.0220972	-0.20716
CCACAGTACCCATCCT-1	GSM6592135	0.190323	0.461269
CCACCAACTTTACTGT-1	GSM6592135	0.103902	0.0609281
CCACCCAAGGAAAGTG-1	GSM6592135	0.00776882	-0.0444523
CCACGAGAAGAGAATC-1	GSM6592135	-0.109384	0.466307
CCACTGTTTGGATTAA-1	GSM6592135	0.0925331	0.142806
CCAGAGACAAAGCCGG-1	GSM6592135	0.150484	0.295748
CCAGCCTGGACCAATA-1	GSM6592135	-0.0422478	0.31327
CCAGCTACGCCTCATA-1	GSM6592135	-0.146235	-0.124663
CCAGGGACGTGGCCTC-1	GSM6592135	0.201789	0.377361
CCAGTCTTGTCATAGA-1	GSM6592135	0.104013	0.316813
CCATAAACAACCCGAC-1	GSM6592135	-0.0609914	0.125193
CCATAGGTTGGCGTGG-1	GSM6592135	0.123895	0.246927
CCATATGGAAACTATA-1	GSM6592135	0.0143002	0.0579066
CCATCATAAGAACAGG-1	GSM6592135	-0.0788856	-0.133217
CCATCCATACCAAGTC-1	GSM6592135	0.141166	-0.0537844
CCATCGCAGTTAAACT-1	GSM6592135	-0.0240493	0.00596713
CCATCTTGTTCACAAT-1	GSM6592135	-0.0244652	0.0826507
CCATGCCCTAGATTTC-1	GSM6592135	0.139729	0.765973
CCATGCCTGTTTAGTA-1	GSM6592135	-0.0808655	-0.285045
CCATGCTCTGCAGGAA-1	GSM6592135	-0.0137531	0.195521
CCATTTCTACCTATTA-1	GSM6592135	-0.0814335	0.144075
CCCAACCACACTAACA-1	GSM6592135	0.211843	1.01947
CCCAAGAATGCACGGT-1	GSM6592135	0.18892	0.452554
CCCAAGACAGAGTATG-1	GSM6592135	-0.0507311	0.0387668
CCCAGGTCTGAAGGCT-1	GSM6592135	0.0204184	0.198283
CCCAGTTAAGGCGCCG-1	GSM6592135	-0.0369379	-0.303215
CCCGACCATAGTCCGC-1	GSM6592135	-0.0373822	-0.0423132
CCCGAGTTTCTCCGTA-1	GSM6592135	0.11925	0.0790318
CCCGCAGCGCGAACTA-1	GSM6592135	0.207077	0.820969
CCCGCAGGGCCCAAAG-1	GSM6592135	-0.052473	0.382074
CCCGCCATGCTCCCGT-1	GSM6592135	-0.152362	0.0183143
CCCGCGCAATGCACCC-1	GSM6592135	0.0721593	0.5223
CCCGCTAGAGGGTTAA-1	GSM6592135	-0.0328144	0.387669
CCCGCTTGCCCTCGTC-1	GSM6592135	-0.093844	0.44023
CCCGTCAGCGTCTGAC-1	GSM6592135	-0.00723476	0.0290189
CCCGTTTCGCAGATGT-1	GSM6592135	-0.046803	0.124202
CCCTCATTCTGGAATT-1	GSM6592135	-0.0647896	0.0144544
CCCTCCTCGCTCGTAT-1	GSM6592135	-0.010205	-0.0164084
CCCTCGGGAGCCTTGT-1	GSM6592135	0.0225146	-0.00712315
CCCTGGTATGGGCGGC-1	GSM6592135	-0.00501709	0.470162
CCCTTCTCGTACGCGA-1	GSM6592135	-0.00885818	0.356558
CCCTTTGACAGGTCTT-1	GSM6592135	-0.028488	-0.494034
CCGAAAGTGGTGAGCA-1	GSM6592135	-0.0790877	0.0524632
CCGAACCTTCCCGGCC-1	GSM6592135	-0.0126097	-0.205436
CCGAAGTATATTGTTC-1	GSM6592135	-0.10404	0.211289
CCGACAATAGGCCGCC-1	GSM6592135	-0.0189254	0.182446
CCGACGTAAACACAAC-1	GSM6592135	-0.0343145	0.0993622
CCGACTCGCATAGTCT-1	GSM6592135	-0.0832183	-0.102198
CCGAGGGATGTTAGGC-1	GSM6592135	-0.10369	-0.180138
CCGATCTTAAGAGGCT-1	GSM6592135	-0.122962	-0.497916
CCGATTGGTCAATGAA-1	GSM6592135	-0.0971405	0.393541
CCGCACAAAGACCAAC-1	GSM6592135	0.0592597	0.187892
CCGCATGTGGTACGAT-1	GSM6592135	0.033108	0.0997197
CCGCCACCACAATCCA-1	GSM6592135	0.0267652	0.453495
CCGCCGGTCAACACAC-1	GSM6592135	-0.131283	-0.375037
CCGCCTGCGAATTGGT-1	GSM6592135	-0.015063	-0.101369
CCGCGGAATGCGTCAC-1	GSM6592135	0.126983	0.0214256
CCGCTATCAGCACCAG-1	GSM6592135	-0.0155207	-0.358997
CCGCTCTTCCGAACTA-1	GSM6592135	-0.00203527	-0.0130013
CCGCTGGTGCCATTCA-1	GSM6592135	-0.0258947	-0.0857476
CCGCTTCGCGGTTAAC-1	GSM6592135	0.0906231	0.526103
CCGGAATGGTTTCAGT-1	GSM6592135	-0.107371	0.48613
CCGGAGCGTACTTTCT-1	GSM6592135	0.111191	0.0582305
CCGGCGCATATTGGAT-1	GSM6592135	-0.032146	-0.169317
CCGGGACCCGCAGAGA-1	GSM6592135	-0.0438664	0.155325
CCGGGCTGCTCCATAC-1	GSM6592135	-0.0833662	0.220626
CCGGTTTGTAATTGTG-1	GSM6592135	-0.0820787	0.106718
CCGTACCCAAGCGCCA-1	GSM6592135	-0.191584	-0.266391
CCGTAGGAAATCCCTG-1	GSM6592135	0.331657	0.872725
CCGTAGGGTTGTTTAC-1	GSM6592135	0.140495	0.214785
CCGTATTAGCGCAGTT-1	GSM6592135	-0.144055	-0.266402
CCGTGCCCATGACGGC-1	GSM6592135	-0.109647	-0.0394666
CCTAAACAGGGTCCGT-1	GSM6592135	-0.22661	-0.105169
CCTAAAGGCTGACGCT-1	GSM6592135	0.0545586	0.29592
CCTAAATTAACGGTTC-1	GSM6592135	0.0605709	0.205481
CCTAACCCAAACAAGT-1	GSM6592135	0.0950909	0.393544
CCTACAAGTCCGGAAT-1	GSM6592135	0.126155	0.0124642
CCTACGCGACCTTACA-1	GSM6592135	0.0243469	0.220503
CCTACGGCTCAGTCGA-1	GSM6592135	-0.0976443	-0.12516
CCTACTGCTTACACTT-1	GSM6592135	0.0516449	0.226358
CCTAGTTAGTCGCATG-1	GSM6592135	0.0339384	0.582495
CCTATAATGAGTGCCC-1	GSM6592135	0.193419	0.146492
CCTATACCGTCCTGTC-1	GSM6592135	-0.144915	0.0684763
CCTATCTATATCGGAA-1	GSM6592135	-0.0281623	0.220218
CCTATGGGTTACCGTC-1	GSM6592135	-0.0159029	0.151916
CCTATGTCCACTCCAC-1	GSM6592135	0.00387437	0.126763
CCTCACCAATCTTGAC-1	GSM6592135	-0.0805476	-0.130577
CCTCATGCAGCTACGA-1	GSM6592135	-0.0171902	0.144368
CCTCCCGACAATCCCT-1	GSM6592135	0.121965	0.411065
CCTCCTGTTGTGTCGT-1	GSM6592135	-0.0668342	-0.0533272
CCTCGAAGTGGACGGG-1	GSM6592135	0.188269	0.48792
CCTCGACCCACTGCCT-1	GSM6592135	-0.0262246	0.482352
CCTCGCCAGCAAATTA-1	GSM6592135	-0.0112795	0.112777
CCTCGCGCTGTGCGAT-1	GSM6592135	-0.0251198	-0.0560924
CCTCGGACCGGGATAG-1	GSM6592135	0.343	0.902707
CCTCGTTACGCCTGTT-1	GSM6592135	0.0363087	0.128946
CCTCTAATCTGCCAAG-1	GSM6592135	-0.0922537	-0.158943
CCTCTGGCCTAGACGG-1	GSM6592135	0.0783928	0.392217
CCTCTGTACTATTCTA-1	GSM6592135	-0.0741276	-0.308625
CCTGAACGATATATTC-1	GSM6592135	0.0734068	0.40871
CCTGAATATTTACATA-1	GSM6592135	-0.0691528	0.228513
CCTGACCACCGATGGT-1	GSM6592135	-0.19128	-0.500852
CCTGACGCAACCTTTA-1	GSM6592135	0.183393	0.407313
CCTGCTATTTGAGAAG-1	GSM6592135	-0.0926674	-0.12223
CCTGGTCGAATGTGGG-1	GSM6592135	-0.0967258	0.449722
CCTGTCACCCGGGCTC-1	GSM6592135	-0.0706756	-0.271607
CCTGTCGCCCGTAAAT-1	GSM6592135	-0.152904	-0.0674071
CCTGTGCGGATTGTAA-1	GSM6592135	0.127256	0.392154
CCTGTTTGAAGACACG-1	GSM6592135	0.16131	0.81939
CCTTCTTGATCCAGTG-1	GSM6592135	-0.105153	0.117268
CCTTGACCACTTTATT-1	GSM6592135	-0.0560075	0.161962
CCTTTAAGGGAGCACT-1	GSM6592135	0.00620042	-0.0409411
CGAAACATAGATGGCA-1	GSM6592135	0.185188	0.435071
CGAACAGTATGGGCGT-1	GSM6592135	-0.0249426	0.11578
CGAACATAGTCAGAAA-1	GSM6592135	-0.151464	-0.663123
CGAACCCGCATGCGTC-1	GSM6592135	0.0478646	0.451824
CGAACGCCCAGTGCCG-1	GSM6592135	0.127437	0.594935
CGAAGACTGCCCGGGA-1	GSM6592135	-0.137516	-0.147129
CGAATGACGCATAATG-1	GSM6592135	0.050236	0.107571
CGAATTACATGGTGTT-1	GSM6592135	0.0286523	0.236285
CGACACCGCTTAAGGA-1	GSM6592135	-0.164926	-0.747522
CGACACGCTCCGACAG-1	GSM6592135	-0.0198505	0.223895
CGACACGGATGCCCAC-1	GSM6592135	0.464225	0.993038
CGACATGCGATCTTCT-1	GSM6592135	0.0772156	0.585936
CGACTCGGTACACGGT-1	GSM6592135	-0.0345619	-0.414948
CGAGACCCTAGAGTGT-1	GSM6592135	-0.0554555	0.075863
CGAGAGATGTGAACCT-1	GSM6592135	-0.114726	0.0179492
CGAGAGCTTTCACTAC-1	GSM6592135	-0.130139	-0.556376
CGAGAGGGTAGCCGCG-1	GSM6592135	0.118129	0.24417
CGAGATGTTGCCTATA-1	GSM6592135	0.00602256	-0.100052
CGAGCGTTGATCAGCC-1	GSM6592135	-0.0536392	-0.228002
CGAGCTGGGCTTTAGG-1	GSM6592135	0.0885446	0.624052
CGAGGCCAGGCATTGG-1	GSM6592135	-0.0726768	-0.303612
CGAGGCTAAATATGGC-1	GSM6592135	0.0128767	0.123018
CGAGGGACTGCGGTCG-1	GSM6592135	0.0145405	0.221093
CGAGTGCTATAGTTCG-1	GSM6592135	0.0124894	0.103364
CGATAACCAATTTGAG-1	GSM6592135	-0.133326	-0.110896
CGATACCTCGCGGACA-1	GSM6592135	-0.147887	-0.457711
CGATATTAGCCGCAGG-1	GSM6592135	-0.0145218	-0.156635
CGATCATTAGAGGCAC-1	GSM6592135	-0.00879153	-0.379138
CGATCCGACCCAGTGC-1	GSM6592135	-0.161301	-0.49834
CGATTAAATATCTCCT-1	GSM6592135	0.0990457	0.00413871
CGATTCGCCTGGCTGC-1	GSM6592135	0.120434	0.0314046
CGCAAACACGAGTTAC-1	GSM6592135	0.0713288	0.0659995
CGCAATTACTTTCGGT-1	GSM6592135	-0.00536455	0.270488
CGCAATTAGGGTAATA-1	GSM6592135	-0.057364	0.22698
CGCACATGTCCACTAC-1	GSM6592135	0.468725	1.0286
CGCAGAAACATTTGCG-1	GSM6592135	0.071304	0.242749
CGCAGGCGATCCAAAC-1	GSM6592135	0.0853149	0.0960937
CGCATCATGGCTTCAG-1	GSM6592135	-0.151901	0.0205544
CGCATGGTGCGATGCT-1	GSM6592135	0.116471	0.0139188
CGCATTAGCTAATAGG-1	GSM6592135	-0.0848541	0.0169075
CGCCCAGCACGCCTAG-1	GSM6592135	0.0596043	0.108238
CGCCCAGCGTTTCACG-1	GSM6592135	0.00613412	-0.240312
CGCCCGCTTCCGTACA-1	GSM6592135	0.0227316	0.234607
CGCCCTTACATCCACC-1	GSM6592135	0.360779	0.572948
CGCCGCCCATGCCTGT-1	GSM6592135	0.39891	0.664303
CGCCGGTGTCGCAGTA-1	GSM6592135	0.110835	0.151048
CGCCGTTCAGCATAGT-1	GSM6592135	-0.0843352	0.338458
CGCCTCCCTCCTCTAT-1	GSM6592135	0.0168936	-0.301444
CGCGAAGTGGCATACT-1	GSM6592135	-0.0454564	-0.0331766
CGCGACCGCGACAGAT-1	GSM6592135	0.0279505	-0.00454797
CGCGAGAGGGACTTGT-1	GSM6592135	-0.133797	-0.0917662
CGCGCAAGGAACTACA-1	GSM6592135	-0.150126	-0.150687
CGCGCATGTTTGATTG-1	GSM6592135	-0.0911598	-0.317201
CGCGCCCGACTTAATA-1	GSM6592135	-0.155503	-0.195997
CGCGTACATTCTGGAA-1	GSM6592135	0.00106946	-0.044101
CGCGTCATATTAAACC-1	GSM6592135	0.0684132	0.43125
CGCGTTCATGAAATAC-1	GSM6592135	-0.0758103	-0.0106397
CGCTACCGCCCTATGA-1	GSM6592135	-0.0687371	-0.17135
CGCTACGGGACATTTA-1	GSM6592135	-0.0767165	0.0494325
CGCTATACCGCCCACT-1	GSM6592135	-0.043069	-0.0158861
CGCTATTCAATGTATG-1	GSM6592135	-0.0626973	-0.24247
CGCTATTCTTAGGCTC-1	GSM6592135	-0.0311182	-0.194074
CGCTCGACATAATGAT-1	GSM6592135	0.157314	0.0540584
CGCTGAGGACGTCCAA-1	GSM6592135	0.0138214	-0.0626043
CGCTGGTGACTACCCT-1	GSM6592135	0.113547	0.146725
CGCTGTGACGCCGCAC-1	GSM6592135	-0.0186189	0.191299
CGCTTCCACTGAAATC-1	GSM6592135	-0.134797	-0.218453
CGCTTTCATACCGGTG-1	GSM6592135	-0.0346809	-0.114444
CGGAAAGAATCAAACG-1	GSM6592135	-0.0252596	0.0195627
CGGAAATTTCACATCC-1	GSM6592135	0.0907532	0.555609
CGGAACGTAAACATAG-1	GSM6592135	0.00151863	0.148289
CGGAGCAATTTAATCG-1	GSM6592135	0.268728	0.699012
CGGAGCATGGCGATCC-1	GSM6592135	-0.12332	-0.512791
CGGAGCTTATAACACC-1	GSM6592135	-0.0637321	-0.0385528
CGGAGTCCTAACCTGG-1	GSM6592135	-0.138752	0.223257
CGGATCCTCAAGGACT-1	GSM6592135	0.075748	-0.0340812
CGGCAAACATCGTGCG-1	GSM6592135	-0.103702	-0.246189
CGGCAATAAGATCGCC-1	GSM6592135	0.0746555	0.143211
CGGCACCGTTAGCGCC-1	GSM6592135	-0.0585023	-0.0617204
CGGCACTCAAGAAAGT-1	GSM6592135	-0.00361148	0.15126
CGGCCACGCACAAAGT-1	GSM6592135	0.0193537	0.258404
CGGCCCAGGTATATCC-1	GSM6592135	-0.119395	0.12837
CGGCGCCATCAATCCC-1	GSM6592135	0.077308	0.674998
CGGCTCTAAAGCTGCA-1	GSM6592135	0.0712805	0.200269
CGGCTCTTCGTCGAAC-1	GSM6592135	-0.116194	-0.0618012
CGGCTGCAAGATTAAG-1	GSM6592135	-0.0190538	0.513956
CGGCTTTGTATGATAA-1	GSM6592135	0.0264339	0.280215
CGGGAATATAGTATAC-1	GSM6592135	-0.0120055	0.189803
CGGGAATTTATGTAAA-1	GSM6592135	0.0553684	-0.125015
CGGGAGCTTCAGTGTA-1	GSM6592135	0.028149	0.361449
CGGGATCAATGTAAGA-1	GSM6592135	-0.0619466	-0.000313048
CGGGCAGCTAAACCGC-1	GSM6592135	-0.0815382	-0.140701
CGGGCCTTCTTTGTAA-1	GSM6592135	-0.225497	-0.390104
CGGGCTACTTAAATTG-1	GSM6592135	-0.0845297	-0.0138892
CGGGTTCGGCACGTAT-1	GSM6592135	-0.0757556	-0.139934
CGGTACTAGAATCAAA-1	GSM6592135	0.149532	0.390839
CGGTATAGGTATTAGC-1	GSM6592135	-0.0636952	0.0159322
CGGTCTATCAACCCGT-1	GSM6592135	0.0139424	0.19149
CGGTGCGCGTTGGTCC-1	GSM6592135	-0.0891192	0.172406
CGGTGGGCTCCAGCCT-1	GSM6592135	-0.0634027	-0.0112274
CGGTGTACTTGATCCC-1	GSM6592135	-0.0419405	0.0354986
CGGTTCCGGCTTCTTG-1	GSM6592135	-0.0518841	-0.078734
CGGTTGGGTTCAAGTT-1	GSM6592135	0.0130085	0.266275
CGGTTTATGAAGGAAC-1	GSM6592135	-0.0610091	-0.0569028
CGTAAACGCTTGAGTG-1	GSM6592135	-0.0674666	0.261286
CGTACCTGATAGGCCT-1	GSM6592135	0.0243231	0.313349
CGTAGCGAATTGTCAG-1	GSM6592135	0.132388	0.564158
CGTAGCGCCGACGTTG-1	GSM6592135	-0.135208	0.131442
CGTATTAAGAGATCTA-1	GSM6592135	0.112319	-0.147223
CGTCACGTCCATTGGT-1	GSM6592135	-0.127794	-0.455362
CGTCAGTGCGCACAAG-1	GSM6592135	-0.0338591	0.124175
CGTCAGTTTATCGTCT-1	GSM6592135	-0.0537925	0.053833
CGTCATACCATATCCA-1	GSM6592135	-0.0698048	0.222388
CGTCGTCCTTCGCGAA-1	GSM6592135	-0.108989	-0.271068
CGTCTGGAAGGGCCCG-1	GSM6592135	-0.0137751	0.266588
CGTGAAGTTAATTCAC-1	GSM6592135	-0.0733764	-0.315258
CGTGACATTGGGTCGT-1	GSM6592135	-0.075416	0.276082
CGTGACCAGTCCTCTG-1	GSM6592135	-0.0407949	0.155342
CGTGCCCGACATTTGT-1	GSM6592135	0.0589897	0.0842773
CGTGGCCGAATATCTA-1	GSM6592135	-0.0234507	0.0952568
CGTTAAACTAGTTAGG-1	GSM6592135	0.0480473	0.253883
CGTTAATGTCCCGACG-1	GSM6592135	-0.139374	0.0667228
CGTTAGCTCACAACTG-1	GSM6592135	0.0525787	0.192382
CGTTGAATACCGCGCT-1	GSM6592135	0.223974	-0.130934
CGTTGAGCGACCGTCG-1	GSM6592135	-0.0861366	-0.230099
CGTTGAGTAATTGCGT-1	GSM6592135	0.00934503	-0.110213
CGTTGTCGGCAATTGA-1	GSM6592135	0.0265129	0.254609
CGTTTAAGCGGAGCAC-1	GSM6592135	-0.0985137	-0.305383
CGTTTCGCTCATTACA-1	GSM6592135	0.141244	-0.0519877
CTAAACGGGTGTAATC-1	GSM6592135	-0.0733312	-0.219063
CTAAAGGGAAATAGGA-1	GSM6592135	0.0159723	-0.237365
CTAACTGATAATCGCC-1	GSM6592135	0.40958	0.980701
CTAAGGGAATGATTGG-1	GSM6592135	0.0398362	0.0333909
CTAAGTACAGGGCTAC-1	GSM6592135	0.0210504	0.0652417
CTAATTATGAAGCGTA-1	GSM6592135	-0.164487	-0.242804
CTAATTTCAACAACAC-1	GSM6592135	0.0401632	0.329742
CTACACTAGCTTGTTC-1	GSM6592135	-0.117895	-0.443987
CTACACTCGCAGATGG-1	GSM6592135	0.612808	1.21207
CTACGAACTAGGTCGA-1	GSM6592135	-0.223148	-0.164687
CTACGCACGGAGTACC-1	GSM6592135	-0.0961621	0.120947
CTACGCCATTTCCGAT-1	GSM6592135	-0.0861923	0.120868
CTACTGCCACCTGACC-1	GSM6592135	-0.0902939	0.130616
CTAGACATATATGTAG-1	GSM6592135	-0.0326421	-0.0617076
CTAGACTGCATTTCGT-1	GSM6592135	-0.0945554	0.000477099
CTAGATAAACTCCTCG-1	GSM6592135	0.0277541	-0.0396319
CTAGATTTACGACGGC-1	GSM6592135	0.0176289	-0.061705
CTAGCAACTAATTTAC-1	GSM6592135	-0.015683	0.133156
CTAGCATAGTATAATG-1	GSM6592135	0.0742972	0.21024
CTAGGCGCCCTATCAG-1	GSM6592135	0.21894	0.247132
CTAGGCGGCAGAGAAT-1	GSM6592135	-0.151912	-0.0703886
CTAGGTTCGGACGTGA-1	GSM6592135	0.170565	0.741275
CTAGTAGAAAGGGATT-1	GSM6592135	0.00156258	-0.16608
CTAGTATTCGGAATTA-1	GSM6592135	0.0831535	0.423435
[truncated: 1,163 more rows]

## Sheet: OV slice GSM6592137
spatial barcode	slice	CD4+ effector T cells gene signature	apCAFs gene signature
[truncated: 2,495 more rows]

[truncated: 5 more sheets: BRCA slice CID4465, BRCA slice CID4535, BRCA slice CID44971, CRC slice GSM7089855, CRC slice GSM7089857]
