# Supplementary material for: A pan-cancer single-cell transcriptional analysis of antigen-presenting cancer-associated fibroblasts in the tumor microenvironment
Source: Front Immunol. 2024 Jun 6;15:1372432. doi: 10.3389/fimmu.2024.1372432 (PMC11187094; doi:10.3389/fimmu.2024.1372432)
Supplement: Supplementary Table 12 — The top 5000 variably expressed genes in apCAFs, as well as their potential source cell types such as NFs, endothelial cells, different macrophages, and various dendritic cells, were identified using various scRNA-seq data encompassing HNSCC, CC, NPC, and RCC. HNSCC, Head and Neck Squamous Cell Carcinoma; CC, Cervical Cancer; NPC, Nasopharyngeal Carcinoma; RCC, Renal Cell Carcinoma. [file Table_12.xlsx]

## Sheet: HNSCC Top5000 genes
Top 5000 variably expressed genes	apCAFs	NFs	Endothelial cells	cDC1	cDC2	LAMP3+ DCs	C1QC+ Macrophages	SPP1+ Macrophages	LYVE1+ Macrophages	INHBA+ Macrophages
MALAT1	251.032	350.165	446.572	258.069	293.279	628.958	210.165	218.953	275.304	395.209
FTH1	170.714	56.9636	29.111	117.108	267.064	248.693	246.004	273.413	336.769	1005.14
B2M	137.2	54.2092	124.078	148.549	131.071	206.522	184.472	208.011	132.659	136.334
COL1A1	135.194	11.2491	0.638814	0.208919	0.304995	0.414375	0.298358	0.374282	0.382729	0.677554
TMSB4X	114.909	81.7182	124.466	414.367	264.487	346.305	219.198	247.518	191.952	176.304
FTL	89.6211	49.1488	22.0056	30.8265	98.6859	30.5617	260.607	470.468	200.948	415.634
LGALS1	87.1803	36.6322	18.6421	22.4542	25.1825	33.337	25.4858	26.1751	27.3576	50.732
RPLP1	85.2828	47.0113	61.8659	82.6234	61.221	61.0544	53.2126	43.5143	67.2622	42.4014
COL1A2	82.1576	17.8108	0.602364	0.158514	0.311898	0.459863	0.2178	0.304111	0.476663	0.475295
MT-CO1	78.1525	42.2221	78.2792	62.3503	73.284	75.9427	64.2986	74.9579	70.7891	71.8939
RPL10	75.9146	71.6869	66.1939	85.011	71.235	101.969	53.6267	39.9187	65.3998	43.5592
COL3A1	71.0321	12.0626	0.527803	0.13385	0.273465	0.366721	0.295887	0.285729	0.392086	0.519685
RPL13A	66.246	62.7244	55.1649	62.8951	50.9101	59.7713	38.8238	32.1618	46.9894	27.8253
EEF1A1	66.0591	62.3085	67.0801	71.5776	68.3893	136.992	48.2464	37.2835	53.8992	34.7134
RPL13	65.4257	55.7222	54.4049	50.2645	51.2575	51.3275	37.4409	28.6829	50.185	29.4839
TMSB10	63.1494	31.5645	98.8592	110.003	103.499	168.216	97.4998	88.3451	94.9559	61.2846
RPS18	63.086	47.4327	64.2589	61.6888	58.2323	51.3673	37.0507	27.7599	51.4955	27.3751
RPL41	57.0306	66.7444	59.0754	52.1539	55.0871	71.5664	44.2022	33.506	57.3133	37.8853
RPS2	52.9458	32.3239	48.7534	65.8434	55.5226	57.3064	42.1817	30.2117	46.5551	27.0126
MT-CO2	50.7206	28.2283	55.6314	34.5985	42.4486	41.8451	39.9641	45.0936	42.0394	38.5486
RPS19	50.2686	27.4228	47.2901	45.8712	59.6668	56.9503	46.4546	34.0351	49.817	31.1494
RPS27	49.0902	67.1065	46.746	55.8403	52.2976	63.7516	36.545	28.0464	49.2719	33.8619
MT-CO3	48.9462	36.168	52.3557	34.9662	40.8802	35.2759	33.5394	39.9242	42.3108	37.2269
RPL28	47.9644	23.1001	35.5978	53.8415	46.6096	48.0004	43.7396	33.2041	44.4212	26.6242
IGKC	47.6489	1.49797	37.5791	10.9041	15.8336	31.2787	22.405	10.562	36.7821	41.0532
ACTB	45.162	37.2635	30.0618	149.271	111.796	168.476	97.0102	67.4847	72.6363	65.1451
RPS12	45.021	36.0892	42.0616	48.5874	39.7527	37.8389	29.2391	23	37.1607	19.5165
RPS14	43.318	38.2741	41.1798	44.0665	43.3527	45.5029	30.4935	23.2912	39.5115	22.4517
HLA-B	43.1095	10.7206	36.0192	45.3838	29.5349	35.8114	41.0331	45.8855	31.4487	31.8489
SPARC	42.6468	6.2626	17.4758	0.0951973	0.183302	0.213199	0.185293	0.403316	0.342995	0.308114
S100A6	41.5874	72.7504	40.7746	12.0914	21.911	12.5076	26.7424	20.5485	31.5855	31.2053
RPLP2	40.3736	31.119	34.9538	43.2447	39.5942	35.8059	32.179	24.6377	37.9237	24.873
MT-ND4	39.8772	34.3762	44.8165	22.7838	32.6699	31.0727	28.6463	31.8309	31.7242	33.5474
RPL34	39.7658	45.4845	48.046	33.0979	40.1795	41.1076	26.9773	19.2995	38.5378	21.7275
RPL21	39.7397	43.6383	37.1522	58.9909	40.2031	57.515	29.5487	22.0178	39.0587	21.8037
RPL32	39.6305	43.5878	44.0102	39.2313	39.5033	36.8213	29.2399	20.9166	35.7038	20.6726
TPT1	38.8425	31.5487	33.9998	30.1168	39.208	30.3097	35.1574	31.0954	41.9604	30.8692
RPS6	36.8523	33.7808	41.8675	42.8001	36.9973	38.1204	23.9918	17.2825	31.3902	16.7473
RPL18A	35.891	32.7538	36.9666	51.551	37.21	36.3271	24.9984	17.2314	33.3375	18.4064
RPS27A	35.767	37.3037	37.272	36.1651	34.9223	49.7837	24.1759	19.2892	31.5216	18.7157
VIM	35.1491	46.9874	44.6855	45.9739	35.1769	30.5616	22.8991	22.4127	33.8	45.0244
RPL27A	34.1003	28.9978	29.4084	46.0202	34.0701	35.284	26.8012	21.11	29.8648	16.52
RPS15A	33.9408	31.6714	33.3809	31.7385	31.0941	32.4426	21.4126	17.3939	28.7463	15.9475
RPL39	33.6634	24.5645	26.3128	30.864	33.1418	29.1331	25.4621	19.8692	30.9882	21.7989
RPS23	33.3212	31.905	35.933	49.7376	38.1756	37.772	24.75	17.4728	30.7299	14.041
RPS15	32.4796	33.0657	33.071	32.3576	32.5138	36.7322	24.6248	19.3064	30.8505	19.3974
RPL23A	32.4329	32.5586	28.217	38.3434	30.6612	28.4792	20.3935	15.975	26.5646	15.3721
DCN	32.1704	100.095	0.321363	0.0797138	0.135009	0.205647	0.102637	0.113818	0.176104	0.230238
RPL3	32.0218	32.8758	37.6554	33.5742	30.204	30.05	18.4657	14.3368	24.3267	15.4544
RPL19	31.9359	28.2503	31.8582	42.2043	35.6796	31.2397	25.4294	20.2862	30.0928	18.7198
GAPDH	31.8074	12.0438	25.2849	25.174	32.5273	19.4257	28.2481	25.8841	24.183	51.7227
MT-ND2	31.3214	29.0834	44.0752	14.6486	20.8337	19.8607	22.1967	27.0037	23.9225	18.8963
RPL15	30.9451	27.6641	33.3567	28.8136	32.109	38.6044	23.6567	17.8088	28.6777	19.2324
PTMA	30.8491	19.676	46.2617	32.5241	26.1044	36.6634	26.3991	19.9317	24.5621	15.3602
MT-ND1	30.4681	25.3518	38.3794	16.9084	22.6043	20.8316	22.4895	26.247	26.4549	20.7314
RPL11	29.959	37.5257	32.8381	39.093	36.4874	38.4385	27.1963	19.5313	33.3859	17.3502
RPS3	29.9552	23.4085	32.8945	31.2042	28.6562	27.3968	21.3653	15.9699	23.9592	15.5818
MT-CYB	29.9417	28.7672	41.7127	17.5302	19.1152	18.8594	15.4693	18.6387	20.5146	16.6089
SERF2	29.572	15.8917	21.951	16.0755	21.0084	15.2958	22.644	24.5379	22.0498	19.7911
MT-ATP6	29.5665	22.7836	31.3634	14.8806	19.2211	18.5405	19.2739	23.9561	21.3367	21.5935
RPL12	29.5058	26.4475	25.1736	28.7378	27.8646	30.5803	23.4194	20.6745	28.1852	17.0632
RPS16	29.3997	22.5338	22.4795	40.061	35.4509	32.4255	24.1437	17.9623	33.3507	23.0735
RPS28	28.9586	29.9297	43.2773	33.8451	29.1767	36.2051	26.6998	20.7446	30.2298	23.1422
HLA-A	28.4197	9.43761	32.3146	36.6851	24.9828	30.5028	38.7359	46.1971	19.6447	22.9139
RPS9	27.8721	25.672	29.162	26.6349	33.1876	31.4223	27.566	20.6934	34.7484	22.3907
RPL7	27.3899	33.743	29.0974	29.4965	25.9378	26.4645	18.045	12.633	22.5483	14.3458
LUM	27.3302	14.1043	0.218652	0.0736889	0.140228	0.177474	0.118774	0.127642	0.299961	0.311684
COL6A2	26.9833	11.3058	2.55421	0.0578603	0.112228	0.0913366	0.107018	0.312964	0.179119	0.3047
RPS3A	26.9094	19.1363	23.5355	37.9629	30.9927	28.1962	19.6049	14.3596	25.6622	11.3766
RPS4X	26.553	28.6137	30.1664	28.0983	26.7441	28.2439	17.4643	12.6481	23.1686	13.9529
RPS17	26.0391	21.7166	26.0641	26.8643	24.1806	26.4062	17.3072	12.2656	20.589	12.2639
RPL26	25.9901	28.8826	29.813	31.0702	32.3329	33.3358	22.8791	15.5379	30.3045	15.5681
RPL8	25.9376	25.0314	26.0652	41.1826	30.295	29.9913	18.9909	14.2666	25.5685	20.0279
RPS8	25.6743	27.8175	27.3136	31.1917	24.4471	23.5128	17.4547	12.6673	22.4123	10.6296
RPL35A	25.4355	33.3601	27.3135	23.7715	24.7788	42.4758	17.3113	12.1453	23.0703	15.8531
COL6A1	24.7926	6.56442	0.684647	0.0634073	0.110823	0.117342	0.108798	0.305495	0.107621	0.23293
RPS24	24.6946	20.5337	24.2372	35.1624	32.6388	27.5343	24.0326	16.5272	29.4926	15.658
RPL9	24.0706	26.3001	22.821	27.2521	26.7511	27.8801	19.0743	14.7133	21.7787	14.0163
RPS13	23.9647	25.8102	24.6015	32.321	30.5616	24.545	21.4882	15.3849	26.7988	13.7606
EIF1	23.9422	32.8274	24.9576	28.7766	28.0843	40.1809	21.0949	16.6426	32.1147	27.9273
FN1	23.9275	5.23697	1.54617	0.0550429	0.11576	0.112687	1.09445	1.9524	0.450134	0.617398
IGFBP7	23.1771	15.9424	78.3726	1.36522	0.518866	0.374794	0.567228	0.343763	0.841722	0.424261
RPL36	22.8378	22.0746	26.2778	20.9547	21.3968	27.922	16.4017	13.4067	19.5849	14.726
RPS29	22.76	24.2238	27.0842	39.111	34.4063	35.6457	25.6794	20.3412	31.3131	18.5837
RPS20	22.665	18.7333	21.4285	26.4312	22.3091	25.7453	20.4954	16.8817	20.9242	15.538
HLA-C	22.4816	10.7828	28.0804	35.9433	23.5688	28.22	32.8669	34.3708	19.5564	18.2347
RPL37A	22.2294	26.4398	28.3415	25.4579	24.8454	21.2619	18.5979	13.7178	21.8934	15.2766
PFN1	21.8269	7.22577	16.2594	33.6869	34.5461	47.7577	30.6342	25.2423	27.547	22.6736
NEAT1	21.8193	15.7215	25.6121	20.8596	20.3141	14.6985	21.8052	20.629	31.7646	24.315
MYL6	21.6882	15.1282	22.4148	23.4269	18.9215	37.35	20.1773	20.3597	20.7532	22.4478
RPL35	21.2972	23.2109	22.2624	25.1859	23.2468	22.7454	17.8649	13.8327	21.1704	11.9415
RPL18	21.2834	17.1321	19.8395	20.3708	19.0199	21.6346	14.8	11.5234	17.1595	10.5892
RPL31	21.1672	26.0868	24.7577	25.4691	22.6922	24.933	15.4558	11.6241	20.6877	12.4493
RPS25	20.9544	27.6787	22.3	26.853	22.9255	29.4915	18.9307	13.7642	22.0543	14.4277
RPL30	20.88	24.5934	22.1602	27.8529	24.3951	22.9895	18.7528	14.1002	21.6251	11.5792
RPL10A	20.6266	22.2686	19.7034	23.4477	19.3975	18.9663	12.9002	9.36492	16.5504	8.95471
RPL29	20.6021	21.2744	21.657	19.3853	19.9284	17.8752	15.1435	10.9102	18.4678	11.77
RPLP0	20.4711	15.8731	19.4585	23.1429	15.5214	14.0899	13.3829	8.70957	15.0255	9.51135
RPS7	19.999	15.6736	20.9114	24.4027	21.5671	24.7328	14.5478	10.9054	17.9586	11.2123
S100A4	19.8903	35.9824	5.12241	2.40587	17.254	4.50261	20.9441	12.6116	27.4197	20.8829
RPL37	19.7607	22.0467	22.1404	25.8268	24.1348	24.9523	17.6028	12.6483	20.774	12.1473
RPL7A	19.4675	17.3688	18.5791	18.4439	17.5996	20.0438	13.236	9.71819	13.7248	9.26191
RPL6	19.3244	20.6816	21.4516	22.1225	20.1455	19.9025	13.5043	9.77679	17.0795	10.3259
IFITM3	18.6689	17.578	33.9076	5.94245	14.9698	2.56257	18.6157	12.5038	12.3521	6.36255
RPL27	18.6482	13.9415	16.6649	18.8855	18.7897	16.6925	14.2922	10.749	17.6342	10.479
H3F3B	18.2802	25.5902	16.4376	19.9697	22.0683	15.2292	20.7075	16.295	27.5166	18.8642
MT2A	18.1407	25.981	6.4511	0.737022	6.50438	4.63255	10.6865	13.4614	8.25613	73.9814
RPS5	17.478	18.7435	17.7061	22.0278	17.0739	15.7022	10.936	8.67148	13.2275	7.9412
FAU	17.4319	19.9123	18.1089	25.0717	22.799	21.5665	19.1049	14.2745	22.1562	14.7775
CD63	17.2501	20.3525	10.9347	4.93997	10.5144	3.47613	16.6486	22.5343	11.5879	20.4034
CALD1	17.1825	5.39599	4.32971	0.021628	0.0199833	0.0314672	0.0439822	0.0520619	0.0304197	0.0498356
MMP1	17.1597	0.00688751	0.954837	0.0896874	0.206313	0.301961	0.152322	0.305682	0.393756	5.37554
SAT1	16.9744	6.30411	16.4416	38.9387	42.7655	44.084	50.3504	46.224	48.4869	76.5007
UBA52	16.7367	14.3775	14.3538	23.3002	22.318	21.2507	18.021	14.6102	19.1476	16.2375
ACTG1	16.5046	17.7375	16.0629	33.4367	18.2181	32.7366	13.6658	11.0466	10.8687	10.9053
RPL14	16.4394	20.2471	14.0031	22.0964	16.7601	21.5977	11.7462	9.08595	13.2183	7.67901
MMP3	16.4109	0.249602	0.26901	0.109564	0.195194	0.309022	0.107864	0.10984	0.377587	0.727541
IFI27	16.3371	10.4293	35.3913	4.44023	3.80067	1.72903	8.69884	23.467	7.17027	5.0993
MT-ND3	16.0458	18.752	22.2301	9.72082	14.5386	13.3432	13.9973	16.3877	19.686	14.6504
CFL1	15.9821	7.65088	15.1681	29.5699	23.9933	25.3813	22.3165	19.5633	19.1369	16.5373
GNB2L1	15.6064	17.5024	15.6588	16.7511	15.4381	19.7977	11.8545	8.68758	13.2296	9.49681
SFRP2	15.4827	4.3703	0.0494397	0.014852	0.02605	0.0141932	0.0193761	0.0413452	0.0479515	0.0411065
RPS11	15.3659	13.8025	14.3436	26.5806	21.9963	16.6578	15.3038	11.4706	17.1061	9.30967
RPL24	15.1234	17.0479	15.3544	13.62	13.3525	13.7756	9.58668	7.62595	11.4527	7.68517
IL32	14.5509	2.32432	5.09789	0.389597	0.621643	5.94031	0.856839	3.38404	0.530365	1.28971
RPSA	14.3458	9.57763	10.3127	21.5825	14.7633	13.0223	10.7643	7.69097	10.2151	4.79052
FOS	13.7029	43.6062	11.727	7.03544	4.65912	2.87326	6.78883	7.88176	18.1689	3.74848
POSTN	13.5251	0.0774258	1.42041	0.0181765	0.0377356	0.046083	0.0495169	0.0630563	0.0619396	0.0784128
CTHRC1	13.3349	0.524103	1.74747	0.0323774	0.0444609	0.0208441	0.0479906	0.0443579	0.0829133	0.115757
TIMP1	12.8654	8.79229	14.3098	18.5746	30.3834	4.92403	16.6161	8.33166	37.0969	99.4845
ATP5E	12.8399	7.08084	14.5165	16.7342	15.4128	14.3949	16.0359	14.8004	16.1374	12.0283
RPL5	12.7525	14.5047	13.577	17.0914	13.0404	13.3846	8.11841	5.99538	8.94519	5.02789
TAGLN	12.7299	7.68935	0.806904	0.0381991	0.0948519	0.0609578	0.10796	0.179882	0.0126062	0.157959
JUNB	12.6609	43.7931	16.6941	8.37106	9.84686	8.66266	12.4879	14.156	17.6945	4.74611
S100A11	12.5477	12.9455	9.33766	9.40246	21.3883	10.7801	30.3659	28.7724	23.8658	26.601
OAZ1	12.4341	10.5537	7.74198	15.7072	20.6418	15.4848	22.1964	21.0635	21.8691	24.3758
RPL4	12.2684	10.1619	10.9969	20.8892	14.921	15.0939	8.8721	6.22112	10.4177	5.72018
COL6A3	12.1756	4.2063	0.0892497	0.00880472	0.0694949	0.0521198	0.0447832	0.0720239	0.0596078	0.112975
BGN	12.026	2.59832	1.88965	0.011691	0.0453462	0.0201051	0.0508719	0.0491054	0.0751104	0.134563
UBB	11.7337	13.9416	11.7966	7.76618	8.7874	13.3986	9.60915	9.7545	9.08274	9.95582
RPL38	11.601	15.2859	15.2036	11.5401	14.957	14.9261	13.2333	10.0944	14.6356	8.72964
SH3BGRL3	11.369	6.62281	10.9183	13.6581	22.5414	7.52743	20.8698	16.8449	23.0241	20.7822
RPL23	11.3218	10.4048	11.7085	13.2596	12.3414	11.1947	9.37535	7.62263	11.2682	7.20474
EEF1D	11.1028	9.98957	8.52893	7.67076	7.68854	8.25832	6.85068	5.46018	7.33168	5.55067
LY6E	11.0561	3.71092	6.07677	3.64976	5.13163	2.17009	7.3538	9.16958	3.55639	3.28443
UBC	10.9622	16.7529	12.8109	14.3368	14.62	17.5477	13.8205	13.3818	13.2592	14.7164
NACA	10.8913	13.1622	11.4455	13.7307	12.1858	10.8259	9.54862	7.36262	9.31698	6.37785
RPL22	10.8709	12.7026	13.1789	16.3371	12.6552	10.9703	9.8893	7.37858	11.2034	6.363
CST3	10.6072	44.1437	12.9993	130.34	54.203	10.1695	51.3024	36.5694	51.2449	14.2988
CD74	10.2558	1.22489	36.3996	344.465	244.367	161.531	208.177	203.08	171.267	87.3112
S100A10	10.2457	26.2337	13.997	24.4569	18.7103	11.9202	13.4472	11.3574	17.9484	24.3094
RARRES2	10.1503	4.38536	0.547285	0.0680814	0.0836085	0.139644	0.038912	0.0829093	0.0831426	0.119022
MMP11	9.98562	0.0625176	0.0519203	0.0280923	0.0220165	0.0160019	0.0221106	0.0394168	0.0187929	0.0382177
SELM	9.97872	6.84684	3.68573	0.223575	0.29691	0.347058	0.286597	0.5036	0.506367	1.33509
CXCL8	9.56772	0.808048	2.81916	4.96263	30.2991	9.58637	36.8699	35.6377	60.4772	162.141
CD99	9.51152	11.9757	7.48251	1.28433	1.69232	0.74759	1.64265	2.68426	2.45796	3.63626
ISG15	9.40318	0.970389	8.64404	8.07876	10.7789	3.82582	15.9323	19.102	7.92452	9.56912
JUN	9.36461	32.7402	8.36464	2.06721	1.69815	3.50697	2.14887	4.44162	8.04104	3.1754
PFDN5	9.19755	8.82939	7.7854	8.88766	11.6957	8.61728	9.53358	8.27847	12.2173	9.18918
MT-ND5	9.15698	7.40036	10.5116	3.55166	5.72756	4.99089	5.60379	6.34544	6.16568	6.21178
OST4	9.12813	5.03306	6.42679	4.53589	4.60695	7.51799	4.00396	4.03714	3.80428	4.50855
H3F3A	8.956	8.46627	11.374	14.3455	17.0591	14.3914	14.7941	12.6092	16.6604	15.2306
SOD2	8.87443	5.2134	4.65298	2.86049	16.3986	9.38191	25.384	21.7182	35.8852	72.8579
HSP90AA1	8.66344	14.1202	10.6087	13.6724	15.2093	14.8615	10.0264	10.278	12.7869	13.9894
CXCL1	8.44451	3.99955	1.30059	0.199493	1.29162	0.462237	3.55485	7.23506	2.36806	23.8288
MMP2	8.43734	5.49697	1.8592	0.0477311	0.0865167	0.113824	0.0856763	0.0891019	0.0988649	0.189378
SRGN	8.31956	0.37654	4.35436	26.0107	32.4586	27.9944	35.4701	30.8773	40.0525	43.7951
SLC25A6	8.30779	6.66989	7.10696	12.7657	8.91609	11.4494	7.00385	5.13456	7.5143	3.98246
NFKBIA	8.2686	8.93268	11.4472	7.68525	16.6841	12.4878	26.2114	20.1803	39.4835	20.3872
EEF2	8.26704	9.49367	7.54725	6.06811	6.19081	8.68449	4.22781	3.42702	4.6236	4.17479
CXCL14	8.21807	19.3901	0.243105	0.0679692	0.113297	0.0595039	0.0794056	0.116527	0.0264068	0.0841947
IER3	8.19353	4.87053	9.78755	0.709749	3.84876	2.28312	10.9409	11.0168	17.1134	12.4013
RPS21	8.12989	9.8931	11.898	16.4418	11.327	10.4878	8.34123	6.31385	9.62244	6.14019
COX4I1	8.11512	5.72909	7.70899	10.471	8.81536	9.25262	8.63955	8.20594	8.36044	6.48795
PPIA	8.06968	7.74982	10.2329	10.8206	9.37158	9.77739	9.6764	8.69631	7.21405	5.91243
AEBP1	8.04584	1.6527	0.351002	0.0328248	0.0426891	0.0196244	0.0473276	0.0434093	0.0299149	0.0827298
DUSP1	8.04559	12.8678	6.47062	10.0887	8.33006	10.1182	11.8346	11.2953	15.2379	5.83908
MYL9	7.96647	7.14189	1.17501	0.0575268	0.180677	0.146296	0.105514	0.227463	0.173983	0.133039
HNRNPA1	7.94971	8.65166	7.9621	8.13173	8.09713	9.60844	6.57177	4.67782	6.17047	3.79163
RPS10	7.87385	9.24931	9.11833	11.0083	10.6521	11.2894	8.68752	5.84301	9.52324	5.3874
IGFBP4	7.80132	6.58474	7.57257	0.0675854	0.162131	0.170272	0.134899	0.346206	0.23935	0.239758
BTG1	7.77839	4.98763	6.88344	4.51869	11.7079	19.6624	14.302	9.70893	19.2716	16.5413
CTSK	7.74134	2.57224	0.097393	0.0248387	0.045556	0.0433338	0.0483581	0.42785	0.134031	0.317343
BTF3	7.72087	9.83245	9.44746	10.7011	8.39865	8.41526	6.25679	5.07799	7.70088	4.51453
NDUFA4	7.67332	5.2007	6.32479	6.40286	5.3705	3.27648	6.19441	5.9293	5.58906	4.11554
ANXA2	7.65555	14.8102	9.66063	7.84034	10.028	7.67612	10.9251	10.3469	9.07602	12.1139
GNLY	7.6	0.112841	1.57937	0.401124	0.42788	0.380962	0.487048	1.48682	0.433226	0.35665
LMNA	7.58844	7.81939	12.7205	10.311	9.00102	1.66702	7.50296	5.70219	11.2499	5.29108
TPM2	7.56313	3.78301	0.210065	0.0683765	0.0828996	0.0513321	0.0541444	0.0629474	0.0478427	0.118132
MGP	7.44441	37.0906	9.27568	0.0116891	0.0222013	0.0473776	0.0303253	0.0246145	0.111771	0.0221417
C1S	7.41295	10.822	0.324073	0.0351615	0.0505508	0.0682465	0.0370139	0.120742	0.110321	0.171312
SRP14	7.23794	8.51619	14.5978	7.08475	6.20584	6.69568	6.13202	6.26929	5.45608	4.94973
NPM1	7.14381	5.81049	5.13079	6.16516	5.76526	7.54228	4.36308	4.1813	4.07509	3.18948
ATP5L	7.03988	5.05096	6.06378	8.63765	8.18246	7.17611	7.56149	6.61851	6.79289	5.33833
YBX1	6.99135	7.2735	8.58076	11.584	11.6165	7.14938	11.8357	11.2417	11.6364	8.71063
FOSB	6.96425	12.7668	5.6799	2.63129	3.5455	1.10978	4.18014	5.79578	8.52465	1.82619
HSPB1	6.87571	11.1659	19.4838	5.31169	7.45605	12.1566	4.4845	4.83932	5.71712	5.37458
ID3	6.86304	5.63597	5.86343	0.179048	0.672006	0.229531	1.46695	0.976376	1.47747	0.579738
HSPA1A	6.67848	9.15786	14.2454	11.6891	11.7987	12.2722	7.87296	8.75245	14.9625	13.7
CXCL13	6.67806	0.00217362	0.761016	0.241045	0.43789	1.22129	0.246166	1.15142	0.175411	0.12369
CTGF	6.66689	6.71317	3.83561	0.0641286	0.0650879	0.115595	0.0548889	0.0461437	0.0641751	0.0919167
GSTP1	6.63436	7.34394	4.05863	16.9435	6.41892	17.2794	6.05122	5.0727	5.28095	3.34833
HMGB1	6.59993	6.13754	6.9576	3.63104	3.46624	2.25728	3.76535	3.08645	2.89326	2.34542
CHCHD2	6.46587	6.73134	5.97275	6.08882	6.52759	5.61093	5.7477	5.31873	6.06727	5.24157
ARPC2	6.45204	2.53391	4.23467	12.0115	9.9849	9.99731	8.88836	7.56427	6.92137	7.9687
SEC61G	6.41601	2.60832	3.37755	2.30533	3.30549	2.57168	3.03379	2.76586	3.05834	5.2164
TPM4	6.37323	2.03915	5.27462	3.27452	2.98964	2.38356	3.16059	3.08292	2.76086	3.85686
COL5A1	6.37265	0.833372	0.0965601	0.0110642	0.0309966	0.0486429	0.0194404	0.0389736	0.0413307	0.0402363
COL5A2	6.34686	0.7339	0.214721	0.0294941	0.0374905	0.0116863	0.0112508	0.0308163	0.0640782	0.0849845
TPI1	6.33304	4.29774	4.3997	6.03523	7.99441	5.16137	7.93861	5.75306	4.88974	9.35166
ITM2B	6.31997	16.1524	11.1383	2.15132	5.93612	4.97419	14.0971	16.5198	7.11811	5.38675
PPIB	6.31065	3.90742	4.24203	4.44169	3.67492	1.66273	4.54995	3.77423	2.79113	3.03376
DYNLL1	6.29587	6.33833	6.8516	4.00397	3.43972	4.2163	3.36418	3.79529	4.3681	3.64493
COX7C	6.27672	7.08642	6.75008	10.1092	6.62227	7.09148	7.08551	6.38533	6.51653	4.65525
ZFP36	6.27313	25.0807	13.7987	6.3355	8.83258	5.62456	11.1364	9.73579	18.1846	4.31041
CALM2	6.2389	8.03458	4.27234	6.11201	4.72168	6.13806	5.45549	5.19159	4.15559	3.00014
MYL12A	6.18891	4.6587	8.3875	8.56891	8.40854	5.76102	7.57046	7.55225	5.7205	7.63818
TCEB2	6.1889	4.34549	5.29665	3.14177	3.43731	3.36917	4.62405	4.6424	4.5819	5.21794
LINC00152	6.10105	1.27122	3.29853	1.30419	1.8311	0.531671	1.75221	1.37339	2.42576	1.94296
TOMM7	6.09987	8.19888	5.24205	4.78494	4.31071	3.98316	3.95507	3.77996	4.48007	3.59396
ALDOA	6.09753	4.52156	4.39649	5.89706	8.30342	3.48995	8.29838	7.41679	5.73399	11.989
SEC61B	6.08556	3.04896	4.18041	3.87263	5.56452	9.88118	4.15442	3.32571	4.18045	4.50676
SERPINH1	6.06916	1.58893	3.46087	0.399661	0.360803	0.330153	0.167351	0.218029	0.145651	0.324523
RPS26	6.0403	5.27649	9.10461	6.4096	6.05615	6.821	5.59345	4.70067	5.64076	4.04157
TAGLN2	6.01112	5.38692	8.12294	10.5584	5.48349	8.04401	3.68841	3.4387	4.4434	4.7254
CYBA	5.99786	2.51584	3.00542	12.7949	18.3537	6.81203	26.0518	24.9251	21.2708	20.7971
EEF1B2	5.99775	4.93704	6.74274	13.6523	8.14783	6.0327	5.43417	4.04914	6.27965	3.24368
GUK1	5.96275	3.38922	9.06069	2.68621	3.46505	2.36795	3.66723	3.83658	3.92683	4.20327
LDHA	5.95217	5.78163	3.96353	5.62804	8.61322	4.75463	5.00982	3.86126	3.9942	6.48766
NBL1	5.94758	1.69086	0.951064	0.0325601	0.0859281	0.0887874	0.0707469	0.459553	0.112974	0.140706
TXN	5.93379	4.83312	4.60425	39.7181	20.1333	95.7993	8.53696	9.60702	8.96762	22.8623
C11orf96	5.79575	2.00081	0.657919	0.0317471	0.125005	0.0497211	0.0646495	0.131335	0.161672	0.14963
TMA7	5.79209	6.19683	7.41502	4.80381	4.80185	4.02363	3.66796	3.01339	4.61968	3.5442
RPL36AL	5.75338	6.22128	5.62344	5.98595	6.46719	8.66432	5.45317	5.00227	6.05547	6.41688
FSTL1	5.72189	11.0581	2.31087	0.0275618	0.0219274	0.087114	0.0290687	0.0331191	0.0299149	0.0342756
IGHG3	5.7211	0.0708985	6.57507	1.98364	3.0846	5.75713	4.87159	2.22035	6.87955	6.82052
RAC1	5.71042	5.50725	8.94275	5.9586	6.5711	10.1091	7.57654	6.83388	6.14329	7.09441
TUBA1B	5.68133	6.59271	4.75026	8.41775	9.79223	7.32339	12.1514	7.46193	6.31155	3.88914
PABPC1	5.6695	3.98428	5.42058	15.3563	11.0314	14.0895	6.69452	5.31776	9.23073	4.29687
IGHG1	5.65727	0.0561939	4.52539	1.29207	1.79024	4.77015	4.28853	1.26773	4.79207	3.4977
IFI6	5.61856	2.40497	6.25786	0.936996	4.03544	0.758233	7.77802	10.5298	3.38568	5.18636
IGHG4	5.61224	0.0994057	9.31062	3.21063	5.19572	7.82817	5.16843	3.09315	9.0874	15.4805
CCL5	5.60885	0.128669	1.2217	0.412502	0.535399	0.642062	0.992554	2.15148	0.753103	3.6573
RABAC1	5.58049	3.71984	3.68775	1.26075	1.09225	1.07219	1.60305	1.63713	1.39763	2.06314
HSPA8	5.54706	7.6822	7.19937	9.3688	5.88177	8.79549	4.97012	4.7718	5.81225	4.25701
APOD	5.53795	86.109	0.509957	0.0165967	0.0144278	0.0248206	0.0252941	0.0243293	0.0532492	0.00677318
THY1	5.52809	1.58451	0.463817	0.0212522	0.0330327	0.033351	0.027931	0.0224316	0.0317708	0.0379927
SSR4	5.49922	3.25584	4.78887	3.869	3.69416	2.88784	4.25479	4.06314	3.30851	3.48018
ATP5G2	5.48415	3.86801	5.30901	6.58536	5.58374	6.30175	6.1993	4.25564	6.09905	2.76293
CALM1	5.48083	6.34652	8.59213	3.63199	5.62225	4.43527	6.47968	7.06676	4.84261	10.3832
PKM	5.44857	2.6002	3.64596	6.5028	7.51958	6.56209	6.59441	5.34136	5.58735	9.39881
PPDPF	5.43315	3.63199	3.68634	2.15153	2.4198	5.21548	2.87484	3.30383	1.76672	2.88167
POLR2L	5.35679	5.3169	6.58652	2.66312	2.70953	2.24418	2.89553	2.42161	3.49259	2.31911
HINT1	5.3472	4.29332	6.28907	6.75767	5.25919	9.56008	3.36282	4.02482	3.0252	2.85448
CXCL2	5.33694	3.96173	3.84525	0.264657	3.54298	1.00706	19.4202	14.9665	27.5107	27.6363
CREM	5.32188	0.64216	2.04357	6.54892	10.0282	4.61143	6.91673	6.54057	9.00946	5.86563
SERPINF1	5.29773	10.182	0.141103	2.57795	1.78997	1.38764	1.2642	1.30641	0.664105	0.378266
KLF6	5.20698	2.79274	10.4646	5.82553	4.80502	9.74922	5.66502	8.11969	10.3539	6.18409
EDF1	5.16586	4.36888	5.43595	3.55986	4.00985	5.75425	3.33033	3.14002	3.10034	3.06282
SUMO2	5.14297	5.39805	4.74265	3.45351	4.19419	5.62732	4.02267	3.68326	3.50956	3.10107
COX7A2	5.13037	4.22986	5.24756	3.97557	4.54464	3.71066	5.20127	4.97487	5.04948	4.91607
GPX1	5.1278	2.39534	5.65025	6.71007	11.1914	5.54416	18.6827	20.6435	13.774	11.1969
PSAP	5.11849	7.29854	3.60097	7.16714	7.86247	1.64357	22.6387	34.0273	13.1015	13.2415
HLA-E	5.10772	5.70622	13.4853	7.09557	6.11735	7.36016	9.64055	11.9183	6.69253	7.58812
C1R	5.07658	10.8621	0.76306	0.0477686	0.0171104	0.0354054	0.0498557	0.0545532	0.0646171	0.17274
UQCRB	5.04892	3.51916	5.46383	4.9288	4.74405	4.35653	4.81683	4.86308	4.48526	3.82427
EGR1	5.04557	15.0851	2.426	0.326402	0.358431	0.150071	0.531947	1.38443	3.19374	0.653926
HSP90AB1	5.0286	8.70551	7.89678	6.528	5.61128	5.17971	4.94451	4.83929	6.00271	4.34431
MYL12B	4.84366	5.8692	8.34458	4.31104	4.53424	4.73715	4.24072	4.05758	2.83183	4.01089
NDUFS5	4.84029	3.57356	4.0022	2.40482	2.64827	1.37198	3.06931	3.14877	2.39532	2.30424
COMMD6	4.81357	5.30736	3.95966	3.13886	3.97393	2.56277	3.39287	2.29702	4.04571	2.24843
PSMA7	4.77953	3.5164	5.24685	4.67296	4.46265	3.71556	5.19535	4.32694	3.81406	4.63233
UBL5	4.77625	3.69228	5.14947	4.51357	4.31967	4.17672	4.72774	4.08791	4.19429	4.56775
GPX4	4.73116	7.17014	2.75166	2.53557	6.66882	15.814	7.42511	7.27598	6.12289	7.98507
CLIC1	4.7302	4.43751	6.51174	9.21517	7.80795	2.35705	7.83769	6.34498	7.4989	6.31096
HLA-DRA	4.69616	0.394553	8.70372	164.248	156.444	79.3895	154.821	119.036	121.446	77.5239
CTSB	4.67717	1.37704	2.62336	0.737621	5.92507	1.23459	14.6115	31.3497	11.8785	20.9636
DSTN	4.66221	8.17609	5.65279	1.47403	0.617681	0.802412	0.633484	0.834294	0.716488	1.20551
IER2	4.62334	12.6888	4.89528	2.59699	2.34867	3.28772	2.42616	3.34327	7.04631	1.28779
TYMP	4.618	1.41608	1.9665	10.0861	13.7218	13.6786	19.9914	15.214	12.8387	9.84623
ATP6V0E1	4.60966	3.91282	4.02583	4.66126	4.70878	6.41999	5.88333	7.15505	4.63006	5.64833
DDX5	4.56021	9.32325	6.6862	4.39803	5.09315	6.64368	4.52891	4.31271	5.0317	3.74475
COX6B1	4.55854	3.92055	3.83123	4.50399	5.04943	4.51519	6.32276	5.44488	5.07125	4.56167
TMEM258	4.54537	3.49789	3.68931	2.56534	2.51193	2.92098	2.7585	2.59965	2.72375	2.6091
UQCRH	4.54123	2.5354	3.67374	4.24942	3.79431	2.49027	4.1253	3.54256	3.77699	2.7603
COL12A1	4.51561	1.10956	0.156451	0.00286688	0.026172	0.0449525	0.0135866	0.0224265	0.0653221	0.1042
CALR	4.48467	2.49756	4.92948	4.91209	5.14491	1.63646	6.94735	5.80077	4.85994	4.79854
EMP3	4.47985	6.70293	1.17711	5.99148	6.70175	2.13279	6.07592	5.15873	8.7187	6.81878
NNMT	4.4512	5.24961	2.91445	0.0366687	0.0370246	0.0604059	0.029558	0.0428458	0.0773228	0.226797
RPS27L	4.43628	3.7118	3.34486	2.28215	1.50615	10.1874	2.89948	3.33898	1.60479	3.04061
MDK	4.4234	0.793679	1.89439	0.107173	0.106236	0.219633	0.0864592	0.183763	0.134237	0.181847
TUBB	4.40929	4.14924	3.37556	2.33078	2.35775	6.50645	3.68727	2.56623	1.88622	2.83363
UQCR11	4.39736	3.16876	4.64584	3.44742	3.92544	4.10203	4.43952	4.55215	4.00833	3.36567
TPSAB1	4.39396	0.0208784	0.0401346	0.0173013	0.0352305	0.0280331	0.017815	0.10872	0.063772	0.0560654
TIMP2	4.37574	3.88412	1.07651	0.148908	0.201686	0.0997348	0.500297	1.6131	0.816993	0.636169
SUB1	4.37258	2.93004	3.47324	9.09777	6.97505	8.83601	5.93659	4.41177	4.62095	3.53573
AP2S1	4.37117	1.28013	2.75487	3.08965	3.58335	2.10088	5.08872	4.81717	3.95638	4.68126
PPP1R15A	4.36546	5.88545	7.61732	4.91503	4.84388	3.32832	6.09274	4.71762	9.29832	6.07766
P4HB	4.34724	2.44475	2.25658	1.71444	2.1679	1.35384	2.93525	2.9221	2.49671	2.59512
CEBPB	4.32975	2.46812	0.657235	0.376417	2.49691	0.327979	5.45901	4.467	5.48099	4.64123
TPSB2	4.32646	0.0298719	0.201072	0.092308	0.103697	0.140666	0.092676	0.177726	0.332238	0.169442
C12orf57	4.26894	4.17343	2.73473	0.607078	0.599693	0.709441	0.877642	0.616851	0.96791	0.853874
ZFP36L1	4.2647	5.67052	3.76944	1.12667	1.48878	5.04656	2.34503	2.42074	2.64166	1.48643
GADD45B	4.25053	15.8354	4.71951	4.36601	5.45123	3.88591	4.86416	4.76013	12.6816	4.02605
TPM1	4.24964	3.16875	0.644803	0.128514	0.111235	0.0915549	0.160899	0.177386	0.133242	0.15409
COX6C	4.24601	5.81212	5.92785	4.91679	4.57607	4.09381	5.51884	5.26659	3.74688	3.43828
COX8A	4.14738	2.55049	3.40757	4.51931	4.76468	2.54135	5.49355	5.09762	3.968	4.25536
CCL2	4.14279	6.94037	9.17506	0.127748	0.228963	0.17031	1.07329	3.08398	2.00731	3.17592
PTMS	4.11481	3.79578	5.71619	3.51282	2.24877	2.48697	1.89009	2.73212	1.30799	0.954595
ID2	4.10251	5.76274	2.05969	19.5466	10.8829	25.6879	4.83364	4.84454	8.4104	3.4198
LAPTM4A	4.0979	12.0275	2.84159	1.41426	1.89647	1.39062	2.51616	2.81371	1.68335	2.25571
ENO1	4.05789	2.36947	3.75802	8.47353	7.38758	8.31002	7.11579	5.05975	4.74169	6.61548
PARK7	4.04828	3.53303	3.45758	3.0049	3.15373	4.42885	2.89394	2.48579	2.51464	1.95912
PRDX5	4.03959	3.66063	2.78257	1.75137	1.9996	1.21472	2.10317	2.07441	1.63306	1.50398
PCOLCE	4.01548	4.71486	0.125239	0.0680134	0.0481063	0.0375694	0.0552864	0.0339773	0.0325039	0.0571631
RPS4Y1	4.0019	2.78904	2.91812	1.07886	2.61824	1.49407	1.98522	1.90508	1.91534	0.981775
DNAJB1	3.99385	12.6044	4.22358	4.77563	5.85876	5.20137	2.44642	4.39704	8.22887	5.0787
IGF2	3.97912	1.96069	1.38641	0.00277221	0.0036749	0.00911953	0.0244037	0.00575651	0.00604485	0.0134961
JUND	3.97557	2.07366	4.18902	1.04867	1.68206	1.35286	2.16173	3.16407	2.61331	2.27192
HTRA1	3.96431	2.95185	3.11823	0.0276523	0.0290664	0.0391152	0.176121	0.226493	0.145697	0.277043
CST1	3.95607	0.001146	0.00841964	0.0199111	0.0061434	0.00388349	0	0.0031811	0	0
MIF	3.9556	2.36308	3.19468	2.69956	2.18103	1.46906	1.82308	1.80105	1.65592	3.18783
COX6A1	3.91397	3.60047	4.88659	5.88036	4.40433	4.03066	4.9489	4.29924	3.73848	4.05347
CIRBP	3.90882	8.03504	3.96649	2.64217	3.11816	5.51872	2.65864	2.8122	2.68635	3.32304
SNRPD2	3.89466	4.0511	3.13361	2.94001	2.60944	2.543	2.14134	2.06329	2.68117	2.09595
CCNI	3.87764	5.7132	2.52736	3.40569	3.25386	4.96367	2.37771	2.37337	2.33434	1.98451
ARPC1B	3.85764	1.52984	5.01475	10.3993	8.5974	3.32143	8.87883	7.59066	7.53449	4.29498
VCAN	3.84687	2.15939	0.4207	0.00552095	0.0933375	0.0459842	0.273458	0.135041	0.546117	1.32675
ARPC3	3.78983	2.12062	3.86138	9.14541	10.3651	3.68706	11.233	9.15554	7.65272	7.57739
NDUFB2	3.77686	2.27309	4.03367	3.53573	3.23898	1.92005	3.83819	3.58925	3.29655	2.04007
CD44	3.76732	3.10484	0.630378	1.52693	4.96414	2.9055	6.04231	5.02808	9.65904	16.2209
SKP1	3.762	5.33602	3.58793	3.09631	2.8422	3.11327	3.0177	2.67515	2.06668	2.55065
MIR4435-2HG	3.75463	0.681855	2.11827	0.768671	0.986777	0.457655	0.939389	0.762828	1.30262	1.23561
MMP14	3.74506	0.942387	0.845576	0.0474626	0.473167	0.0605471	1.33579	2.46054	1.02145	3.28122
TSPO	3.74185	2.78597	4.30134	2.13382	2.97216	1.8436	4.9802	4.10383	4.31683	3.21324
KDELR2	3.74043	1.91687	1.45458	1.27317	1.1725	0.654955	1.24103	1.47574	1.03373	1.68292
SOD1	3.72685	5.51497	3.10281	2.69758	1.84137	1.92506	1.89438	2.55111	1.45996	1.93241
UQCRQ	3.72523	2.97114	4.32542	2.44027	2.67122	1.78845	3.03521	2.96807	2.49882	2.25717
HNRNPA2B1	3.72082	4.69818	4.60147	4.51401	4.22818	2.6713	3.77937	3.0486	4.06417	2.57305
SERP1	3.70857	1.70514	2.11949	2.87358	3.88654	3.69442	4.20887	2.97425	4.15521	3.09226
RHOA	3.70081	5.03218	4.41339	3.48985	4.35039	3.87776	5.59073	5.64034	4.09862	5.07696
IGLC2	3.68079	0.221137	6.00613	2.87906	3.95507	8.05055	3.7606	3.10589	9.20639	6.77354
SPON2	3.67344	3.13219	0.0479687	0.0334846	0.0647193	0.181513	0.0714229	0.0509467	0.0206568	0.0788833
RPL36A	3.67121	4.38167	5.78578	5.38854	5.59041	4.46891	4.07192	2.52519	5.49274	2.75784
SQSTM1	3.66149	4.24536	4.00981	3.74685	3.60478	3.98143	2.11054	2.4522	2.51879	3.23811
BRK1	3.6598	3.34151	3.23265	3.47413	3.03164	2.41738	2.60401	2.36761	2.82163	2.39271
NEDD8	3.64147	2.96041	4.06394	2.65362	2.50888	2.21019	2.83929	2.58104	2.63288	2.12735
ANXA1	3.64054	9.36203	5.22729	2.66922	5.21221	1.1783	3.7314	3.26015	4.75711	7.00523
CAPZB	3.62155	2.04962	2.26431	3.80886	4.15004	3.27729	5.29832	5.36998	3.30653	3.06975
CLEC11A	3.59615	0.554698	0.110245	0.10496	0.389177	0.0887238	0.829033	0.605518	0.540942	0.273899
EID1	3.59381	5.84143	3.57695	1.18219	1.21142	1.48288	1.24841	1.16775	0.980044	0.729116
H2AFZ	3.56578	4.63821	5.08486	4.75765	4.66011	10.0776	3.07872	2.75067	3.97504	3.18507
GLTSCR2	3.55067	5.50257	4.69075	3.36788	3.21903	4.99821	2.23555	1.78611	2.45089	1.4053
GZMB	3.52971	0.0741291	1.06641	0.398688	1.11609	0.759037	0.35789	0.928397	0.129373	0.259031
HSP90B1	3.5185	2.43976	3.85063	2.25218	2.55134	1.333	3.4446	3.63397	2.06685	2.98973
NPC2	3.51556	3.68307	3.99254	3.40962	8.46615	3.46152	19.412	17.1754	15.1282	11.3294
HMGN2	3.51497	3.05182	2.10419	3.34197	2.67987	3.51276	3.47697	2.48436	2.49738	1.35738
POMP	3.51241	2.17936	4.02697	5.33405	4.43957	2.28004	5.31407	4.60447	4.12296	4.14054
PHPT1	3.50128	1.99392	1.83882	1.16151	1.63228	1.6195	1.71368	1.28887	1.34322	0.773739
CD59	3.48818	2.95784	10.5575	2.11438	1.62709	1.07323	0.835777	2.77969	1.34684	2.67584
SHFM1	3.46287	3.0704	4.141	1.93524	2.12426	1.78208	2.37916	2.21415	2.54414	2.23502
SSR2	3.44896	3.12613	2.29453	2.51113	2.18659	2.15095	2.47555	2.04765	1.96307	2.42125
ARL6IP4	3.44819	2.93281	3.25209	2.61385	2.68296	2.32666	2.60823	2.49595	2.68552	1.54941
CD52	3.4348	0.104722	0.930233	3.47638	4.85639	1.00536	1.17837	1.97695	2.87122	0.593851
PHLDA1	3.42544	1.0095	1.77866	0.527844	1.11017	0.268309	1.49195	1.3395	2.72958	2.4543
ANXA5	3.41552	5.25584	2.86615	2.90857	4.97966	1.51882	5.7611	5.37543	5.32376	10.3277
KRT10	3.41453	2.30317	1.96183	0.49071	0.761134	0.520173	0.590024	0.465742	0.703327	0.791085
IFITM2	3.41282	4.87178	11.6912	2.87305	3.93063	1.02223	2.95252	2.16468	3.47216	0.92866
RBM3	3.40102	2.70298	3.48024	5.1555	4.35824	3.91497	3.55895	2.46003	3.2098	2.23801
CD7	3.3971	0.0367593	0.863026	0.166996	0.228064	0.489863	0.256391	0.940295	0.330449	0.214308
ACTA2	3.39592	4.6674	0.212358	0.0287066	0.0409602	0.0743091	0.0841142	0.0740479	0.0505963	0.0401934
SARAF	3.38902	1.91428	1.88029	3.09744	3.46342	2.77246	3.05289	3.46426	2.41284	2.82744
PNRC1	3.36266	6.39529	3.0456	3.78707	6.46157	15.7668	10.2941	8.51029	14.0606	12.3929
MARCKS	3.36246	2.31849	1.73891	0.270949	1.05939	5.90246	2.02998	3.72277	2.11323	1.87579
LGALS3	3.35432	8.23639	2.9649	1.91643	5.22595	2.97969	8.12934	10.6775	5.64516	11.4479
NGFRAP1	3.34467	2.88123	2.67621	0.0937025	0.189564	0.0674131	0.171633	0.401382	0.217346	0.499868
ITGB1	3.33642	2.52451	3.39099	0.633367	0.700666	0.42912	0.7988	1.13822	1.22478	1.527
PSME1	3.32351	2.40099	3.23665	7.49722	4.64511	5.4185	4.75936	3.42433	3.37626	2.26378
C19orf43	3.31261	2.65615	3.72415	2.40458	2.3056	3.35425	1.9928	2.20278	2.91255	2.013
PDLIM2	3.3114	1.14791	0.520567	0.220694	0.259625	0.0313224	0.371109	0.258978	0.18923	0.271472
ATP5J	3.30686	3.11814	3.72011	2.40777	2.50337	1.63434	2.56146	2.5029	2.2886	1.83187
NAP1L1	3.30156	2.40259	3.36557	7.90248	4.10521	7.01469	2.62543	2.71244	2.54572	1.96477
NDUFA11	3.29569	3.32739	2.91807	1.96968	2.01244	1.97759	2.28756	2.09073	2.1708	1.47005
ID1	3.28902	1.38711	4.4609	0.083533	0.0861643	0.0690305	0.129605	0.0966153	0.0959603	0.144742
DBI	3.27965	3.52454	3.22784	5.18938	6.88771	6.37899	4.52154	6.01425	4.75774	3.63582
GNAS	3.27609	2.98564	4.15368	2.03538	1.87184	1.32948	1.81387	2.17838	1.70531	1.2767
OSTC	3.27079	1.60145	1.41417	1.38137	1.35132	0.811396	1.26416	0.988815	0.903487	0.912825
C4orf3	3.26056	2.78904	2.54285	1.69458	2.54049	3.30969	3.19932	2.73188	2.74928	2.99524
MYDGF	3.25386	1.95783	2.10019	1.45414	1.83218	1.34895	2.41848	2.35931	1.54767	1.86555
COX5B	3.2516	4.22592	4.17474	3.69294	3.84117	3.26997	4.86087	4.6648	4.16979	3.44732
RGCC	3.24711	0.765711	4.87596	9.05064	4.60768	0.83841	4.49	4.89645	7.9753	5.76107
FBLN1	3.24619	12.7752	0.0402429	0.0176516	0.030043	0.0284576	0.0478006	0.0197393	0.131305	0.0750544
PRDX1	3.24376	4.59464	4.00597	3.66179	4.26203	1.597	7.82218	8.51436	3.89094	5.46898
ARHGDIB	3.23304	0.411127	3.61811	7.37417	7.02545	1.12281	9.46915	7.07866	5.5655	3.21153
CD3D	3.22897	0.0508584	0.724843	0.191914	0.237696	0.498787	0.240235	1.05066	0.38708	0.212289
TRAC	3.22515	0.380577	0.679201	0.214894	0.212369	0.466019	0.239839	0.877308	0.21359	0.116243
PRELID1	3.20494	1.34182	2.58464	2.88465	5.09317	0.853752	5.3824	2.78843	4.07064	3.05711
TRMT112	3.19794	3.18157	3.23169	3.45063	1.7186	2.019	1.95927	2.10083	1.61433	1.75241
MORF4L1	3.19723	4.19165	3.28919	1.73445	1.94108	2.24899	2.02217	1.83912	1.41518	2.18169
FLNA	3.18189	1.65359	2.36323	0.953698	1.70343	1.21368	1.40599	1.50868	2.00598	2.60011
CUTA	3.16107	2.09012	1.68178	0.924188	1.25645	0.797419	1.42853	1.50061	1.69287	0.935911
INHBA	3.14593	0.545442	0.0781327	0.0556712	1.146	0.243574	1.56554	1.20005	1.41573	7.37698
MCL1	3.14402	2.78977	3.3455	5.39441	4.34605	3.22591	4.68205	4.15305	5.38777	3.65997
PTRF	3.14185	4.35022	4.99494	0.0338584	0.0195387	0.020502	0.0429589	0.0846307	0.0900014	0.110114
NDUFC2	3.13255	2.21013	2.67398	2.83938	1.59179	1.03614	1.9912	1.97948	1.80779	1.40579
ATP5D	3.12672	2.91602	3.07289	2.54433	2.65031	2.22869	2.90629	2.53541	2.52102	1.7385
EIF3K	3.1199	3.14726	3.49648	4.65538	4.31563	2.28318	4.34473	3.2794	4.20126	2.33001
JTB	3.11269	2.03491	2.20313	1.57832	1.47236	1.12702	1.75982	1.80305	1.2749	1.39003
ARID5B	3.10222	3.70486	2.85146	0.278776	0.26345	0.507168	0.42404	1.11106	0.495691	1.87231
DAD1	3.10216	2.99505	3.1227	1.29414	1.51327	1.00342	1.88012	2.0381	1.53876	2.14793
CYR61	3.09925	8.10571	4.34468	0.0299408	0.0344318	0.0216178	0.0274043	0.0256493	0.0274294	0.042082
HLA-DRB1	3.03031	0.279872	7.97839	106.682	85.0995	34.2936	80.1411	62.6206	72.2922	39.4065
BSG	3.02803	2.7228	3.55781	1.28823	1.32548	1.50642	1.82443	2.15817	1.57755	1.66324
ARF4	3.02365	2.3465	1.26899	1.19548	1.30994	0.951813	1.34769	1.10324	1.228	1.48952
S100A13	3.02271	6.52981	3.39296	0.0371849	0.132911	0.492608	0.191499	0.373738	0.129125	0.258219
ZFAS1	3.02182	5.09781	3.39791	3.64763	3.30107	8.89508	2.63117	2.41453	3.56213	3.27102
C14orf2	3.01363	2.64269	2.85347	3.78074	3.17543	2.29035	3.64699	2.91323	2.77581	2.46959
FKBP1A	3.01261	2.56474	14.3685	3.27427	4.33262	2.11436	4.40034	3.16436	3.39825	2.67723
PGAM1	3.01134	1.68363	1.97938	2.5302	2.15016	1.73922	2.07713	1.8152	1.34153	2.01898
ATP5I	3.00968	3.3789	3.25982	2.49365	2.34488	2.27284	2.57806	2.66491	2.48794	2.37762
CXCR4	2.98556	0.223018	1.46154	4.03185	5.40486	6.52334	4.38518	3.23742	2.76868	1.59324
SERPING1	2.9756	12.4791	1.58264	0.263559	0.52969	0.0739755	2.26199	3.54009	1.15147	0.839229
EIF4G2	2.95602	2.2265	2.81887	1.60497	2.27961	2.11391	1.68248	1.797	1.99892	1.98934
ATP6V1G1	2.95049	2.28427	2.27148	1.49646	3.04102	3.1481	2.95177	2.99671	2.60244	3.21966
FUS	2.94051	3.39212	3.394	1.87628	1.57404	1.71214	1.75916	1.65617	2.7968	1.52291
CDC42	2.93358	2.53307	2.88124	2.82289	3.76243	4.91059	3.77053	3.27677	3.25854	3.54302
ANAPC11	2.93321	2.01659	2.30444	1.49068	1.58242	1.64206	2.03313	1.89271	1.63961	1.49166
BST2	2.93302	0.541245	4.04991	2.43853	2.37423	1.50051	3.98275	4.64286	2.55556	1.38734
MZT2B	2.92786	1.81692	2.35386	2.53253	1.27241	1.14047	1.10048	1.24523	1.01362	0.719484
DNAJA1	2.91906	6.21789	4.7414	4.11406	3.45021	6.24939	2.47594	2.48743	3.6188	2.96215
ATOX1	2.91314	1.20196	3.27217	1.62091	2.50927	4.94286	4.13761	5.08882	2.37566	3.63012
VKORC1	2.89997	2.57384	1.63608	0.458442	0.64852	0.643619	1.09657	1.21114	0.730158	1.40614
LDHB	2.88541	2.0378	1.67582	2.30534	1.36614	1.78098	1.21668	1.29449	0.957601	0.650587
SLC25A3	2.88143	3.73422	3.39294	5.36551	3.80906	3.90394	3.80033	2.75299	2.58726	2.03743
C19orf53	2.87426	2.24968	2.6496	1.78247	1.72865	1.7648	1.67278	1.80132	1.66113	1.30363
NDUFA1	2.87401	2.80939	3.10821	2.93354	2.85053	2.55705	3.46501	3.39589	3.07154	2.43086
IGHA1	2.85907	0.640673	6.27505	1.84485	2.88329	3.08027	2.58134	1.88366	3.37149	3.98575
DRAP1	2.85764	1.58282	1.77353	2.09234	3.29005	1.27777	4.00933	3.29903	2.68226	1.56336
TMEM59	2.82232	5.34178	3.0503	1.57931	1.49977	0.95432	2.56952	2.77165	1.27741	1.90315
ARF1	2.81525	2.55755	3.11108	2.1716	2.43612	1.78281	2.68901	2.4444	2.39133	2.92514
RND3	2.81462	2.01338	0.422618	0.0271884	0.0374942	0.0414677	0.0344845	0.0542382	0.0623902	0.0412613
TBCA	2.79418	2.40167	2.3051	2.65047	2.13462	2.9546	2.11218	2.06393	1.68944	2.04904
HMGN1	2.7939	0.914517	2.53368	4.15838	3.34566	2.80276	2.5369	2.0852	1.91522	1.53395
HNRNPDL	2.79357	3.35519	2.30319	1.88778	2.05788	2.68334	2.36183	1.90159	1.65734	1.74089
RAN	2.79143	2.49802	2.77617	3.04633	2.49031	3.5711	2.22179	2.01458	1.95504	1.65337
COTL1	2.78615	0.416245	2.30398	16.5744	14.1765	6.22589	10.1654	6.06968	9.07812	4.2406
MEG3	2.7828	7.6285	0.129285	0.00934795	0.0133517	0.00306223	0.0101432	0.012372	0.0762916	0.0155701
ATP5J2	2.75283	2.20745	2.35213	3.83234	3.48257	2.78535	3.65295	3.23936	3.32326	2.35876
C9orf16	2.75031	0.924962	2.67555	1.41079	1.35042	1.68131	1.4472	2.42827	1.35015	1.2817
CCDC80	2.74122	9.10477	0.516477	0.00537965	0.0163569	0.0263434	0.0153771	0.010159	0.0692267	0.00436336
NDUFB11	2.72342	1.71187	2.50719	2.18506	2.29038	1.99074	2.46064	2.14072	2.47951	1.72338
CSTB	2.71721	2.71645	4.29366	5.34799	7.23726	4.53726	7.46644	13.8153	5.71902	23.7001
ATF4	2.70687	3.07116	2.86989	2.06907	1.71844	3.17879	1.47172	1.27996	2.10417	1.97335
ISLR	2.69898	3.42669	0.0263747	0.00942793	0.013864	0.0127083	0.0201568	0.0108309	0.0168558	0.0242383
TNFRSF12A	2.69785	0.819085	0.710443	0.167878	0.313303	0.111576	0.172629	0.210087	0.398329	0.303112
FXYD5	2.69744	1.1817	6.34276	1.53114	3.18881	1.06679	3.10457	3.30694	3.18996	2.81987
ATP5G3	2.68407	2.61665	1.83384	3.60048	3.6566	2.23257	4.04885	3.81018	2.71121	2.00368
GZMA	2.67808	0.0361968	0.310995	0.119723	0.110584	0.20584	0.0798193	0.488568	0.0805103	0.110753
PRKCDBP	2.67738	3.90653	3.96163	0.095347	0.118934	0.32598	0.09166	0.0941605	0.00604485	0.281717
AP2M1	2.67397	2.03207	2.60069	1.41477	1.6566	1.15027	1.85911	1.81117	1.40321	1.48899
MINOS1	2.67133	2.07646	2.04315	1.90221	2.01772	1.09033	2.55855	2.32882	1.85902	1.58328
GNG5	2.66669	1.98234	3.67743	4.48877	4.72235	7.85103	4.17058	3.63131	4.01229	3.54677
PDIA3	2.66055	2.58009	2.90604	3.97085	3.66518	1.60977	3.8445	2.93741	2.63576	2.82693
RAB13	2.65556	0.945897	4.65807	0.130054	0.451261	1.04619	0.964361	1.3981	0.892306	3.74388
ADM	2.65299	4.64951	0.62274	0.0633747	0.35903	0.102433	0.738139	0.637174	0.939425	2.23976
COX7B	2.6507	1.85243	2.88957	3.13068	3.58118	1.92326	4.44355	3.54206	3.31964	2.67159
ATP6V1F	2.6484	1.6296	2.12965	2.35005	4.75529	1.72532	7.00955	7.38616	5.17703	7.61265
RGS1	2.64759	0.0666182	1.05292	3.79514	11.9127	12.8826	13.8392	15.4353	10.1891	3.50054
PRSS23	2.64416	0.693919	3.74343	0.0178545	0.0163408	0.049711	0.0296865	0.0301915	0.0381087	0.0221396
CTSD	2.64348	1.86122	1.81808	0.355209	2.22491	0.50481	8.5442	27.7133	3.66585	9.69134
RHOC	2.63954	2.75998	4.88462	1.85871	1.61005	2.17002	0.963876	1.11774	1.01485	1.48758
PSME2	2.63693	0.918133	2.93802	8.51468	6.78214	5.80268	8.32378	5.61846	4.94317	2.8446
LAMTOR4	2.62319	2.68806	2.54272	2.09891	2.23348	1.58425	3.21754	2.59905	3.28684	1.94563
MXRA8	2.62139	4.1628	0.0244023	0.0219984	0.0125549	0.017119	0.0145003	0.0102229	0.015426	0.0126196
USMG5	2.61573	2.6578	2.84038	2.68808	2.74731	2.57234	3.27462	2.89665	2.87885	2.82102
MT1E	2.61103	5.24208	0.204312	0.0551447	0.1775	0.232411	0.441466	0.655756	0.837298	5.80555
TUBA1A	2.60841	7.23903	3.15533	5.17014	3.44641	4.22589	2.85127	1.67464	1.78633	0.896925
PRRX1	2.60696	2.07134	0.0313606	0	0.00530466	0.0116603	0.0247652	0.0138476	0.0667524	0.0378921
TMBIM6	2.60504	2.94534	2.82022	2.75558	3.34914	2.40918	4.42065	5.62456	3.03622	4.18274
SELK	2.59935	2.10974	2.01399	3.60654	4.18591	1.94011	3.7186	3.48391	5.38523	2.92658
EIF3F	2.59532	3.12524	2.59425	4.00513	2.79642	3.44595	2.27017	1.49062	2.49149	1.17978
WDR83OS	2.59461	2.76799	3.2369	1.98732	1.9806	1.38812	2.0322	1.92712	1.67544	1.75893
SSR3	2.58385	1.68185	1.0727	1.27565	1.27167	1.6131	1.4449	1.54017	1.05452	1.07702
HSPA1B	2.58272	5.04156	3.95634	2.31095	3.58353	2.73996	2.03449	2.76038	5.20988	4.08522
NOP10	2.58011	1.71801	3.70868	1.0655	2.29176	1.01305	2.62992	3.5151	2.26094	3.5505
SNX3	2.57392	3.76655	3.44432	13.4347	3.43198	2.165	2.96138	2.83672	2.23077	2.69046
HLA-DPB1	2.57337	0.610789	4.51545	129.322	90.4984	56.5277	62.853	45.3968	59.1296	20.3659
UBE2D3	2.57278	2.6935	2.81513	3.3927	4.61086	3.38215	4.46429	3.65165	4.2082	3.76886
LGALS3BP	2.56524	3.77185	0.231869	0.157537	0.818306	0.187631	2.08605	2.81905	0.637596	0.68159
CCL11	2.56413	0.179014	0.0450077	0.0181862	0.0146816	0.0288834	0	0.010455	0.0338533	0.0614383
MYH9	2.56206	0.534446	3.26203	0.942021	0.925003	1.01921	0.719706	0.789855	0.594418	0.653287
SAP18	2.54759	5.18211	2.76705	3.62654	2.44694	2.49303	2.78512	2.64822	2.57635	2.37788
IGFBP5	2.53616	9.43074	3.25029	0.0146049	0.0118539	0.00510986	0.0125741	0.00676147	0.0298986	0.0248834
SOX4	2.53123	1.85346	3.9564	0.430274	0.350478	1.74864	0.420553	0.348735	0.513372	0.485238
C4orf48	2.52467	0.450532	2.00416	0.824036	1.13267	0.835593	1.56347	1.75731	1.42681	1.15278
HNRNPK	2.50134	3.26128	3.20964	2.82881	2.79464	2.06464	2.3142	2.02568	2.03361	2.02778
TRBC2	2.50015	0.0649384	0.634586	0.235758	0.254076	0.438827	0.26773	0.877828	0.225088	0.307709
UQCR10	2.49301	1.89291	1.59896	2.25542	2.52883	1.82953	3.57135	3.3972	2.40634	2.33036
SOD3	2.48921	10.8593	0.0851547	0	0.00585826	0.0144002	0.0109052	0.010536	0.0166414	0
MYEOV2	2.48408	2.07193	2.50241	1.17702	1.36325	1.315	1.34986	1.19949	1.68251	1.16509
FBLN2	2.48217	9.71125	0.409536	0.027035	0.0320054	0.0274256	0.00274389	0.0134797	0.0168558	0.0306488
HIGD2A	2.47808	1.88449	1.74028	2.69797	2.73774	3.68568	3.21496	2.67823	3.07941	1.87797
PCBP2	2.47748	2.87832	2.75921	3.0416	2.44724	3.13293	2.05913	1.94979	2.28725	1.61429
HSBP1	2.47315	2.01305	2.20344	0.911253	1.48479	0.988937	2.24518	2.06171	1.96241	1.70287
EMP1	2.46373	3.13224	4.40883	0.0876583	0.454586	0.101927	0.371547	0.356066	1.44234	1.66432
YWHAZ	2.4568	1.37972	1.91306	2.56828	2.76673	2.85956	2.29898	2.30713	3.24362	2.93732
SNRPG	2.45352	1.83364	2.64558	1.83958	2.08284	1.68835	2.22089	1.77561	1.25139	1.67028
HSPE1	2.4513	2.6972	3.42272	4.45977	3.94464	3.76453	2.43429	2.81098	3.25122	1.91283
GREM1	2.44337	0.115018	0.0124007	0.006535	0.00638682	0.0065506	0.0127437	0.0115137	0.0158493	0.13192
EIF3E	2.43921	3.71456	2.59576	3.26355	2.56773	4.20473	1.64533	1.40292	1.53737	0.924885
TSC22D1	2.43326	2.15109	4.34395	0.118916	0.484605	0.367925	0.983337	2.04438	1.01817	2.27316
SRSF2	2.43147	2.662	2.47701	3.10287	2.83496	2.57729	2.2936	1.71314	2.64448	1.64166
TNFRSF4	2.41417	0.0144992	0.896255	0.273101	0.687679	0.797128	0.390274	0.987228	0.585789	0.491693
THBS2	2.41311	0.818171	0.0202334	0.0039025	0.00884771	0.0151339	0.00726787	0.0131606	0.0291883	0.0157082
AC090498.1	2.41245	5.33884	3.04313	2.53925	2.78185	3.5033	2.03791	1.46703	2.87135	1.83111
SPHK1	2.40915	0.146316	1.63534	0.111328	0.832891	0.440011	0.87845	0.671738	1.24686	1.44703
SPCS1	2.40649	2.219	2.04468	1.9514	1.66866	1.74466	1.66274	1.70794	1.51123	1.18731
NUPR1	2.39842	6.53545	0.520806	0.0808604	0.0881027	0.0897665	0.18145	2.50087	0.346321	1.22586
NR4A1	2.39446	3.5123	2.63774	1.79129	2.00777	1.53741	1.43439	1.56081	2.72547	0.839182
HNRNPA0	2.39292	3.27823	2.40692	2.30538	2.13163	2.56161	1.67311	1.25828	1.78074	1.20842
PSMB9	2.39247	0.702874	2.45831	4.28861	2.7334	2.583	3.10516	2.43109	1.42017	0.961282
C12orf75	2.3908	0.347003	0.234315	0.162217	0.378007	0.219195	0.100352	0.145337	0.136689	0.0832086
COL4A1	2.38241	0.807169	8.02874	0.0170724	0.0210239	0.0170297	0.0422824	0.0241349	0.0546684	0.063454
NDUFB4	2.37175	2.41471	2.76261	1.69788	1.65249	1.94958	1.93056	1.84737	1.52348	1.75193
PSMB3	2.35272	1.59497	2.38239	3.23115	3.03498	1.95278	4.1535	3.0135	2.46027	2.5434
NENF	2.33801	3.10305	0.861021	0.754882	0.679191	0.931579	1.05294	1.53086	0.636938	0.735737
LAMTOR5	2.33619	2.31817	2.67942	1.39774	1.50088	1.55217	1.59632	1.61583	1.35582	1.83965
PRDX6	2.33134	2.40172	2.05477	1.21946	1.84673	1.15859	1.5453	1.60429	1.3491	1.53173
ZFP36L2	2.32607	8.02549	2.83233	0.414217	1.04583	0.801808	2.20308	2.46261	1.96365	1.28692
EIF3H	2.32394	2.29626	2.05344	3.91856	2.72788	2.96602	2.09084	1.67044	2.09071	1.43119
TMEM14C	2.32374	2.32301	1.6959	0.984566	1.6656	1.82413	1.27721	1.3983	0.863958	0.81764
SLC25A5	2.32094	1.69773	2.59511	5.66047	4.47103	2.21945	4.53085	3.55475	3.02137	2.36138
SNRPB	2.31926	1.37041	3.0591	2.48241	2.51235	1.68381	1.95403	1.66689	1.89361	1.54771
GSN	2.319	83.7411	5.31112	3.53096	6.7162	7.06457	5.12236	4.76954	3.1907	2.55608
RRBP1	2.31374	1.90398	1.6719	0.574687	0.501765	0.477012	0.545968	0.627508	0.473737	0.532976
YWHAB	2.31345	2.39135	3.1258	2.56131	2.51439	2.08842	2.8271	2.43525	2.44996	1.71655
EFEMP2	2.30694	1.34957	0.306949	0.0132656	0.0214267	0.0150331	0.0215569	0.0461403	0.0145782	0.0373014
PPIC	2.30673	2.07223	1.56248	0.0495149	0.0218669	0.0211098	0.0217098	0.177721	0.0274294	0.0494991
RPL17	2.30298	3.79072	2.71043	2.52042	2.30902	2.65131	1.65652	1.28386	1.93394	1.28934
CRABP2	2.29763	1.54674	0.112587	0.0205538	0.0688102	0.0762828	0.0393523	0.0645266	0.057209	0.123603
CCDC85B	2.29026	1.23294	6.02627	0.836879	0.715245	0.507591	1.12691	1.21438	0.562944	0.494218
ATP6V0B	2.29002	0.92834	1.96375	3.4084	4.32716	2.42217	5.7737	6.29922	4.95461	6.26485
HNRNPC	2.27617	1.97382	2.51415	2.75525	2.76691	2.6002	2.64759	2.23798	2.98206	2.29747
SF3B5	2.27023	1.80911	1.77801	1.54296	1.71965	1.80541	2.04814	1.71496	1.67752	1.24683
PDGFRB	2.26566	1.17031	0.0949983	0.0053407	0.0434308	0.00467722	0.0135218	0.00951126	0.0473589	0.00999464
MGST3	2.25979	3.954	2.64969	0.875791	0.958999	1.35908	1.92346	2.35233	1.3253	1.90821
TMEM50A	2.25579	2.10106	2.21548	1.30191	1.51712	2.01771	2.08716	2.41908	1.35528	2.80671
TMED9	2.25538	1.96156	2.06854	1.05878	1.20538	0.962492	1.83898	1.80941	1.12845	1.26146
FABP5	2.2545	0.469808	5.88029	2.946	3.25646	2.36401	2.79414	7.87899	3.16348	5.66892
MFAP2	2.25208	0.546002	0.4391	0.00772459	0.017766	0.0120759	0.00495173	0.0150368	0.0264068	0.0117954
FBN1	2.25044	8.17779	0.478186	0.0116365	0.0119848	0.0542938	0.00853738	0.00933626	0	0.0134961
PSMB1	2.24548	2.80864	2.53404	2.853	2.64238	2.12526	2.94218	2.25087	2.07253	2.15377
PGK1	2.22603	1.40031	1.88821	2.8176	3.66828	2.16656	3.7085	2.85005	2.2349	4.33122
COPE	2.22561	1.68274	2.06774	3.15457	2.98344	2.58187	3.20106	2.41917	2.71133	2.37805
CNN3	2.22317	2.73473	2.14822	0.0379094	0.0162385	0.143724	0.00951725	0.0242586	0	0.0598773
DYNLT1	2.22218	1.17732	1.65593	0.514803	1.14254	1.2539	1.46986	1.60146	1.20626	1.18111
SULF1	2.21222	0.290275	0.0937837	0	0.00888091	0.00642253	0.00658805	0.0139246	0.00604485	0.0210514
TWIST2	2.20852	0.843369	0.0220127	0.00946812	0.0168594	0.00340792	0.0104621	0.00940852	0.039188	0.0240275
HSPA5	2.20379	1.81546	2.02855	2.06455	2.42625	0.854575	2.60488	1.99182	1.65165	2.47468
NUCKS1	2.19556	3.25125	1.95271	1.10193	1.07689	1.07283	0.978089	0.917792	0.922676	0.565894
ATP5O	2.17223	2.97133	2.11758	2.63206	2.29613	2.15144	2.80377	2.39678	2.11664	1.63663
RBX1	2.16187	2.32792	2.36115	2.30931	2.18979	2.52173	2.82804	2.46631	2.18868	1.79606
DUSP4	2.16142	0.0292822	0.860075	5.53965	2.58524	4.98834	0.882357	1.17689	1.29208	2.31867
MRPL51	2.15434	1.73248	2.02883	1.19153	1.08511	1.39707	1.05771	1.17341	1.00374	0.920442
SEC11A	2.15007	2.04107	2.14195	1.83386	1.67293	1.73405	1.90425	1.52438	1.36069	1.16446
PTGDS	2.14857	12.2801	1.17389	0.0428642	0.0805514	0.0577259	0.0759138	1.0932	0.0735309	0.0717959
C1orf122	2.14695	0.774594	0.848588	0.369957	0.427162	0.397941	0.589121	0.751211	0.56208	1.98195
COL18A1	2.14312	0.793963	2.87703	0.0339072	0.0521379	0.00460868	0.0665623	0.049782	0.0746933	0.0299251
FKBP8	2.13899	2.55001	1.71666	2.1976	1.55424	1.59532	1.73827	1.70901	1.38671	1.82336
APRT	2.11764	1.90119	2.17003	3.01581	2.56004	2.19694	2.60223	1.87741	2.21355	1.11818
SPATS2L	2.11639	0.952025	0.698943	0.625378	0.571906	0.310451	0.489958	0.711371	0.534222	0.297988
WNT5A	2.11245	0.280504	0.0347265	0.0120277	0.0657477	0.0219903	0.0681974	0.0907262	0.0576517	0.158077
ERH	2.11065	2.53937	2.26495	1.41926	1.3358	1.26607	1.59468	1.32498	0.955138	1.0333
TIMM13	2.09901	1.42585	1.73969	0.922428	0.928906	0.5646	1.14132	0.968882	1.00241	0.90899
DYNLRB1	2.09808	2.18424	2.2728	1.10329	1.33439	1.31549	1.46167	1.71883	1.35178	1.57635
PPP1CA	2.09619	0.840158	1.70671	2.31481	2.26849	1.65581	2.30943	2.00428	1.64582	1.50524
RBM39	2.09325	2.73956	3.03662	2.16017	2.18664	2.20029	1.73914	1.51857	2.29445	1.75672
ZNHIT1	2.09296	1.47256	2.30993	1.12695	1.11407	1.0491	1.53385	1.14152	1.193	1.0917
TCF4	2.08993	2.84361	4.30612	0.103329	0.210896	0.292955	0.303243	0.4196	0.240132	0.223962
FIS1	2.08914	2.20787	2.99529	0.436153	1.06121	1.17603	1.32508	1.40173	1.04878	0.926616
ERGIC3	2.08543	1.83139	1.60296	1.19287	1.13216	0.834544	1.26581	1.11896	1.02403	0.846402
C11orf31	2.08503	1.45323	2.27521	1.64244	2.03878	0.952094	1.78198	1.94955	1.80836	1.10258
COL4A2	2.08211	0.615514	6.71111	0.00946997	0.0367421	0.0483006	0.0309806	0.0381645	0.0230212	0.046289
SRSF3	2.08022	5.16706	2.21436	3.27516	2.54835	2.02981	2.10175	1.47363	2.47288	1.34353
CFD	2.07866	169.52	0.0321916	0.0783886	0.191399	0.0908983	1.38499	2.58436	2.16791	0.962101
MTDH	2.07813	2.08382	2.36649	2.48338	1.95107	0.984602	1.76325	1.97437	1.55441	1.29127
ENY2	2.07642	1.5672	2.76232	2.28163	2.10665	1.33274	2.23205	1.90565	2.1219	1.61362
AURKAIP1	2.07638	1.25868	2.06922	1.29679	1.44485	1.25847	1.49864	1.5361	1.32448	1.38287
RCN3	2.0753	0.913487	0.119719	0.00945152	0.0612308	0.0276399	0.0194896	0.0583412	0.0355375	0.0545542
NDUFS6	2.07274	1.4383	1.88215	1.58247	1.39911	1.05481	1.81317	1.43724	1.64651	1.11483
CLTA	2.0672	2.31727	2.44109	1.23297	1.55335	1.38482	2.37717	2.56158	1.35985	1.58692
FKBP10	2.06699	0.880161	0.66835	0.005501	0.00935623	0.00403765	0.00320858	0.00975535	0.0409015	0.00931591
CIB1	2.06404	1.08221	1.31946	1.85439	4.02008	1.13177	2.97631	2.26474	2.76349	1.91047
MT1X	2.05472	9.33485	0.675037	0.199171	0.608355	0.627252	1.00826	1.91758	1.87752	16.8438
PEBP1	2.0536	4.70792	1.50866	1.63945	1.2971	1.43183	1.09728	1.74281	0.887983	0.437742
ATP5H	2.05303	2.41232	2.19327	1.78714	2.29068	1.58973	2.81271	2.63618	1.97476	1.85295
REL	2.04968	0.29995	1.00113	3.2822	6.54257	8.2712	3.2844	3.26586	6.02473	2.83633
TPM3	2.04675	1.10618	4.40988	5.48787	4.62761	4.04611	3.79822	3.48292	3.59737	3.10791
BANF1	2.04287	1.58231	2.00007	1.11444	1.35189	1.03066	1.73932	1.34078	1.14078	0.728919
NDUFB7	2.04215	2.48684	2.35178	1.07266	1.29341	1.07628	1.58227	1.76699	1.6674	1.30119
CERCAM	2.04097	0.733084	0.130423	0.00684656	0.0352639	0.0186504	0.0376595	0.0650856	0.0229495	0.11414
CNBP	2.03311	3.98579	2.1309	2.54489	2.22468	2.83581	2.34022	1.96711	1.45391	1.55342
RWDD1	2.03289	2.01999	1.65228	0.898728	0.83643	0.738518	1.0253	0.929521	0.617604	0.641379
NKG7	2.03264	0.117959	0.756645	0.257081	0.549307	0.374312	0.407887	0.901267	0.322668	0.753512
CD151	2.02034	2.58913	3.72543	0.308518	0.456987	0.330433	0.842896	1.00374	0.672707	0.923388
BAX	2.01587	0.666292	1.81383	1.40345	1.37418	1.44853	1.77717	1.71459	1.52211	1.21178
TSC22D3	2.00708	2.76269	1.33274	1.32857	1.52322	1.21505	1.76574	1.75149	2.09248	2.25249
SNU13	2.00483	1.9333	2.61263	1.81405	1.46484	1.02891	1.64023	1.45254	1.07831	1.02021
RTN4	2.00002	5.09625	2.78993	2.75481	2.18407	2.46573	2.20814	2.49973	2.36969	2.52311
TUBB4B	1.99997	3.23745	1.71099	1.69172	1.70747	1.84683	1.77882	1.35547	2.56668	1.76752
CALU	1.99786	1.30215	1.09819	0.075977	0.167331	0.0732049	0.292975	0.515594	0.232186	0.434541
COX5A	1.99742	1.10938	2.71056	5.83905	3.15778	1.96376	3.11769	2.83385	2.06324	1.82403
SEC62	1.99247	3.81054	3.62827	1.4088	0.985633	0.843798	1.23801	1.3654	0.927828	2.55984
EIF3G	1.98613	2.37146	1.95284	1.87023	1.80977	1.86692	1.70184	1.30722	1.2629	1.14256
CORO1A	1.97965	0.0486129	0.567088	6.46203	4.61194	1.0897	3.82318	2.11913	2.65258	1.35448
SERTAD1	1.97365	3.35503	2.20611	0.91702	0.930167	0.693298	1.15729	1.06806	1.43519	0.851725
TNFAIP3	1.97033	0.210998	2.05848	0.75699	1.80408	2.27573	3.98729	4.44065	5.94411	2.91593
NDUFA13	1.97018	2.19914	1.85111	1.63423	1.57935	1.24579	1.88336	1.71307	1.64334	1.3837
CYCS	1.96808	2.2262	1.6258	3.2039	3.41928	2.49957	3.88579	3.09855	2.45023	2.3895
SFRP4	1.96775	3.72983	0.00469745	0.0127593	0.00554731	0.00624787	0	0.00904115	0.0422833	0.00462786
HES1	1.96625	2.56551	4.92505	0.0296797	0.235975	0.0614786	0.727484	0.984029	1.09133	0.591393
HLA-DPA1	1.96083	0.293027	4.16894	100.537	73.1526	29.3177	62.3944	50.219	47.8517	18.1057
ATP5B	1.95786	2.1676	2.31741	3.74562	2.99774	2.34792	3.16821	2.52076	2.02304	1.74302
MRPS21	1.94806	1.72498	1.77229	1.04382	1.04812	1.25201	1.26387	1.20064	1.29611	0.773354
APCDD1	1.94551	0.61362	0.688562	0.00487653	0.00408985	0.00643147	0.00672814	0.0120786	0.0240716	0.017307
CCNL1	1.94537	3.89301	3.08579	1.45783	1.48977	1.06608	1.3987	1.49363	2.40225	1.05202
HNRNPA3	1.94308	1.83221	2.36368	1.87809	2.14664	1.7149	1.98485	1.66261	1.6375	1.25742
LSM7	1.94304	1.20026	1.85239	1.74518	1.36287	0.8227	1.45919	0.967998	1.14094	0.760529
MRFAP1	1.938	2.6559	2.0203	0.662574	0.902349	0.789486	0.91036	0.981092	0.792143	0.647692
TRAPPC1	1.93744	0.992332	1.95316	2.83488	2.28942	2.46978	2.62406	1.98274	1.76141	1.83025
SDCBP	1.93704	2.7865	2.80053	1.52029	2.66423	1.55505	3.53919	4.08887	3.86842	4.64146
SF3B6	1.93683	1.80531	2.02676	1.20279	1.26314	1.30247	1.26445	1.19428	1.10385	0.895538
MFGE8	1.93339	3.73094	0.498903	0.0287724	0.0192506	0.0515492	0.0440315	0.0632082	0.0458473	0.0947333
CNN2	1.93148	0.183267	0.323996	2.66326	1.6215	1.44702	0.894741	0.633631	0.696255	0.48363
IGFBP3	1.92845	0.310295	2.51919	0.0378813	0.0341522	0.0247918	0.0378006	0.0213114	0.0126062	0.0177039
RAB2A	1.92794	1.6929	1.67571	0.83335	0.872722	0.993409	0.831097	0.935157	0.655203	1.10479
BLOC1S1	1.91515	2.16928	1.46345	2.16073	2.09139	1.52432	2.91394	2.82701	2.30888	2.24571
YBX3	1.91091	3.26831	3.57145	2.05339	1.52816	0.994108	1.73435	1.73983	2.55892	0.863047
ABL2	1.90465	0.809611	2.71446	0.14427	0.930686	0.193534	1.18563	1.55449	1.99848	1.9526
CRIP1	1.88514	2.67179	2.5712	2.47186	2.63799	8.79583	1.27245	1.04256	2.41624	1.74603
GABARAPL2	1.88464	2.90422	2.87426	1.90807	2.65298	4.09819	1.37352	1.29825	1.39816	1.55964
EIF4A2	1.88067	5.05049	2.09361	0.971416	1.06506	1.98316	0.975222	1.05743	1.30379	0.825089
HCFC1R1	1.87958	1.59583	0.709566	0.305637	0.352176	0.301692	0.539745	0.689566	0.529831	0.682746
HNRNPH1	1.87916	1.77372	1.78331	0.892001	0.938259	1.07179	0.744448	0.801573	1.29464	0.982868
PRDX4	1.87857	1.73422	1.14128	0.473963	0.429261	0.304481	0.519608	0.67492	0.244926	0.525104
SIVA1	1.87038	1.6533	1.3375	0.737768	0.778419	0.806671	0.859109	0.854089	0.742083	0.702583
TMED2	1.86879	2.16646	1.21846	1.20583	1.30872	0.775791	1.38112	1.1579	1.01025	1.19875
NDUFB8	1.86803	2.34817	2.11208	1.59665	1.97652	1.64234	2.18268	2.19831	1.97837	1.39336
DIO2	1.86565	1.31179	0.0068163	0.00414767	0.00900607	0	0	0.00524165	0	0.0414308
TMEM219	1.86497	1.29062	2.02789	1.39175	1.43992	1.05355	1.95302	1.96592	1.73129	1.01081
SET	1.85911	1.17111	2.01788	1.26064	1.28425	1.31694	1.12362	0.987443	1.09916	0.639493
ZFAND5	1.85561	2.15182	1.75264	1.36736	2.28048	4.00383	2.79784	3.23179	2.42086	1.8046
TGFBI	1.85279	0.822025	0.113427	1.17995	2.32338	0.128918	5.48703	3.83564	4.97077	4.87584
PSMD8	1.84712	1.39348	1.44177	2.04111	1.59668	1.32921	1.57158	1.4058	1.1576	1.47174
STMN1	1.84712	0.341951	2.20622	1.02656	0.374345	1.15993	0.387616	0.519685	0.322342	0.164641
S100A8	1.84678	0.0371328	1.50648	0.490598	2.12283	1.23062	7.65309	3.60441	8.18406	15.558
WBP5	1.84373	2.3326	1.96996	0.0417942	0.181469	0.0863846	0.242735	0.370761	0.243895	0.82696
SEPW1	1.83328	3.1844	3.89581	0.745006	0.835486	1.43977	0.988373	1.42602	0.817381	1.02543
SUMO1	1.82716	1.59007	1.71009	1.08347	1.32368	1.32088	1.14677	1.11243	1.29389	1.26727
LAPTM5	1.82644	0.0485908	1.77853	4.89003	6.81342	1.5108	11.4106	13.6616	8.31522	8.99553
BRI3	1.82336	1.04066	1.8462	0.75344	1.57715	1.06323	2.25892	3.62481	1.70472	2.00941
HES4	1.82225	0.425817	1.21582	0.511587	1.53639	0.729453	1.36446	2.01113	0.824508	0.882283
AKR1B1	1.82219	1.4574	0.455579	0.485149	0.755268	0.254873	1.00173	1.6238	0.663819	1.0675
SUGCT	1.81608	0.0989237	0.00753525	0.00717975	0.00380172	0.00271481	0	0.00773782	0	0
COX7A2L	1.81349	1.4999	1.46595	1.49576	1.163	2.03981	1.06686	0.94934	1.04827	0.907986
TAX1BP3	1.80805	1.89439	2.1109	0.508656	0.643917	0.553686	0.730055	0.516777	0.410881	0.411355
SRSF7	1.80778	2.55769	1.59421	3.54113	1.65377	1.36179	1.33601	1.29439	1.30831	0.452803
MT-ND4L	1.80703	2.96064	1.96785	0.586452	0.923809	0.927048	1.0189	1.19617	1.17659	1.46836
CSNK2B	1.80617	1.57076	1.67334	1.70974	2.1015	1.36659	2.30495	2.10732	1.56891	1.50706
VAMP5	1.80294	1.85416	5.34912	1.13418	1.50083	1.14759	4.06087	3.51446	2.35485	0.730794
MAP1LC3B	1.802	1.91616	2.34308	1.37463	1.60767	1.5099	1.66073	2.1747	2.05343	2.63595
TMEM176B	1.80012	4.46714	0.226594	0.0537777	2.2347	5.55911	8.77936	10.1343	3.36395	3.79674
ISCU	1.79882	2.26642	1.71707	0.624916	1.05898	3.01966	1.21186	1.78134	1.30043	1.42858
2023-09-15	1.79649	2.22648	1.65952	1.33735	1.19985	0.698184	1.37418	1.51813	1.12743	1.19983
PDPN	1.79589	0.539367	1.15986	0.0124845	0.032541	0.0382578	0.0768855	0.258552	0.127773	0.770165
PMP22	1.79014	6.1175	1.79035	0.0326087	0.597604	0.0768017	1.77662	1.68248	1.40396	2.27486
YPEL5	1.78808	0.70228	1.35753	2.57633	2.60605	3.28533	1.78921	1.73361	1.81915	1.25469
IL11	1.78681	0.0101239	0.0413816	0.00792113	0.0383351	0.0153444	0.0297373	0.00640027	0.0121234	0.0718641
ITM2C	1.78585	1.41984	0.276135	0.310611	0.581273	1.2215	0.339141	0.483456	0.178307	0.168303
IFI27L2	1.78435	1.9672	0.709532	0.692676	0.961508	0.417169	1.36586	1.60941	1.23466	1.11199
C6orf48	1.78178	2.82916	1.67272	1.44072	1.25803	1.65787	0.870426	1.05712	1.51409	0.819215
CD82	1.77481	0.178552	0.202443	0.124909	0.209627	0.203985	0.188576	0.514335	0.266703	1.34372
KRT14	1.77468	0.0239047	1.50942	0.936205	0.78265	0.833261	1.10661	1.42668	1.12659	1.58049
LOXL1	1.77138	2.10952	0.0472226	0.00429836	0.0162047	0.0159118	0.0148967	0.0146566	0.0963696	0.0201277
GSTO1	1.77074	1.52668	1.97817	1.22409	2.64356	1.17105	3.94349	3.78637	2.36477	5.80474
TNC	1.77068	0.1134	0.110996	0.0104686	0.0290614	0.0309802	0.0026158	0.0207865	0.0414162	0.106896
ST13	1.76908	2.64492	1.871	1.65872	1.68279	2.03798	1.39624	1.51414	1.12014	1.75443
ARPC5	1.76841	1.62952	1.57248	2.92146	4.08415	3.15695	3.83986	3.30479	2.95795	3.52303
S100A16	1.76601	1.14047	4.02524	0.0722273	0.102648	0.14017	0.0880922	0.106569	0.0993327	0.130794
ISG20	1.76518	0.203497	1.58512	3.40076	3.52274	3.44757	2.2221	2.25307	1.89601	2.02527
ACTN1	1.76503	0.355024	2.45614	1.25049	0.645202	0.624054	0.618836	0.601189	0.746776	0.955416
PCBP1	1.76451	1.81167	2.15048	2.29248	3.1717	2.75254	2.776	2.49252	3.15256	2.96071
MRPL33	1.76294	1.70843	2.82756	0.608925	0.935293	0.636522	0.870454	0.768066	1.26696	0.986477
PMEPA1	1.75927	0.316463	0.844386	0.0515405	0.262678	0.15714	0.195072	0.20626	0.252373	0.278123
TNFRSF18	1.75665	0.00805708	0.273162	0.200632	0.760328	0.634919	0.150327	0.599059	0.518086	0.947984
RPL22L1	1.74932	1.24341	0.995936	0.82326	0.939091	0.535635	1.05036	0.914282	1.14391	0.788458
LAMTOR1	1.74844	1.59567	1.61911	1.87063	1.94217	1.38121	2.24403	2.18467	1.61898	1.32498
SERBP1	1.74836	1.76953	2.28044	1.68709	1.54502	1.40438	1.33082	1.26615	1.10442	0.89412
BRD2	1.74208	2.30321	1.61895	1.69451	1.2381	1.50628	0.922503	0.999878	1.33664	1.08271
YWHAQ	1.73392	2.54925	2.02558	0.966964	1.34712	3.86462	0.822472	0.811898	0.809522	0.830849
ANAPC16	1.73261	1.87872	1.80449	0.582602	0.912002	1.66096	0.765437	0.911867	0.720985	1.12266
GRN	1.73087	2.11029	3.45951	6.43348	6.99988	3.35739	12.1097	14.3453	5.90931	5.31836
PTK7	1.73024	0.147506	0.214995	0.0398703	0.023742	0.0215871	0.00563231	0.0179133	0.0270646	0.0297317
ATP5A1	1.72867	1.61974	1.5416	2.52258	1.67753	1.21746	1.71793	1.4255	1.01454	0.741922
CALM3	1.728	1.36909	1.23524	1.57075	1.53275	2.85998	2.19421	2.92131	1.70407	2.41767
ADAMTS2	1.72626	0.335727	0.010696	0.013331	0.0123737	0	0.00321058	0.020519	0	0.0267911
YIF1A	1.72522	0.920725	0.803948	0.499871	0.570452	0.272762	0.690676	0.606301	0.545499	0.477925
MFAP5	1.72446	20.2983	0.0160025	0.0101503	0.00459231	0.0190061	0.00342022	0.0133461	0	0.0903802
TCEB1	1.72338	1.81108	2.19429	1.19599	1.51123	1.1644	1.39965	1.5765	1.39052	1.85477
ARHGDIA	1.72037	1.62792	1.87388	1.97073	2.06387	2.19825	1.72995	1.60625	1.39169	1.53307
NDUFB10	1.71931	2.01034	1.88195	1.24062	1.33073	0.959823	1.65734	1.40631	1.02066	0.956646
FAM96B	1.71617	1.31302	1.48762	1.22481	1.55775	1.2175	1.5525	1.5684	1.48774	1.54228
H2AFV	1.71576	1.00542	1.43648	2.08359	2.00564	2.58481	1.50937	1.40624	1.51594	1.27915
B4GALT1	1.71428	0.802676	0.558002	0.572538	0.953019	0.294468	1.06993	1.28838	1.59794	1.48859
SPCS2	1.71097	2.02849	1.64446	1.37146	1.3479	1.01846	1.81288	1.61178	1.63768	1.78449
NME4	1.7101	0.8433	1.01464	1.2501	0.509812	0.593069	0.344241	0.399075	0.288273	0.271355
MZT2A	1.709	1.0245	1.51002	3.45821	1.20997	1.29076	0.722934	0.745053	0.851243	0.606336
TSPAN4	1.70762	2.9101	1.66403	0.0784327	0.229127	0.157347	0.672974	1.31165	0.538522	0.4786
GTF3A	1.70503	0.805289	1.11017	1.69097	1.04559	0.783853	1.07698	1.04631	0.715412	0.621471
HDLBP	1.70414	1.12409	0.870277	0.452381	0.467219	0.498945	0.445981	0.560612	0.547596	0.510005
UBE2L6	1.69868	0.765172	1.20735	1.11109	1.49084	0.682002	2.17331	1.98902	1.12613	0.708459
ASPN	1.69651	1.48593	0.0242715	0.00554902	0.00944621	0.0121441	0	0.00288019	0	0.0209942
EIF3L	1.6958	2.62903	1.94444	4.31172	2.99923	2.66923	1.54536	0.993596	1.90539	0.928732
HERPUD1	1.69559	2.72549	1.5421	2.71343	2.14168	1.32609	2.49884	2.99683	1.86113	1.85598
MRPS6	1.69298	0.976101	0.673911	0.93645	0.698923	1.54652	0.501577	0.794435	0.740707	1.15321
RBM8A	1.69275	1.72556	2.53334	1.99887	1.8029	1.81376	1.67625	1.33423	1.69567	1.45668
FAAP20	1.68873	0.767607	1.06938	0.89745	0.801932	1.13206	0.890232	0.804176	0.922703	0.61048
SPARCL1	1.68678	8.74038	11.0465	0.0137251	0.00533554	0.0149144	0.013131	0.013278	0	0.0245423
IL7R	1.68499	0.0196229	0.179453	0.0647624	1.74084	3.26575	1.74896	1.68581	2.14768	5.34592
2023-09-07	1.68418	2.84439	1.53145	0.835075	1.00432	0.887421	0.84794	0.882781	0.890561	0.600776
MLF2	1.68083	1.11059	1.24333	0.990278	1.1079	0.835433	0.904123	0.866473	0.539676	0.826675
ANTXR1	1.6791	0.576097	0.041411	0	0.0102888	0.00711288	0.0197426	0.0511375	0.0202184	0.0245174
KCNQ1OT1	1.67864	1.72368	0.687167	0.38434	0.252421	0.317976	0.194522	0.379916	0.550571	0.239696
PDLIM7	1.67574	0.922085	1.16087	0.75925	0.609912	0.10627	0.303278	0.347535	0.534397	0.868577
COL11A1	1.67546	0.00492442	0.00415802	0	0.00373287	0.0083413	0.00585346	0.00571373	0	0
SH3BGRL	1.67314	2.06519	1.28373	1.73722	2.28623	1.61173	2.3799	2.50326	1.98375	1.5065
PSMB8	1.66865	0.869511	2.11521	2.5051	1.72573	1.80132	2.20399	1.59523	1.26833	0.794412
UBXN1	1.65545	1.86686	2.09948	2.4983	2.03017	2.98747	2.04024	1.61313	1.48664	1.40255
SURF4	1.65151	0.768038	0.982008	0.388289	0.503396	0.433474	0.555781	0.662165	0.4767	0.699868
C14orf166	1.64654	1.57635	1.50764	1.43492	1.2482	1.38911	1.16073	0.991531	0.854417	0.695428
VIMP	1.64631	1.92372	1.49237	0.937878	0.955264	1.41673	0.964759	1.3775	0.595911	1.3523
SON	1.64501	3.32961	3.4483	1.22638	1.46575	1.60332	1.53741	1.28328	1.70979	1.37892
NREP	1.64364	0.225919	0.78295	0.0568856	0.0548427	0.0953579	0.0765624	0.0474962	0.0526544	0.0525827
UXT	1.64263	1.58005	1.6477	1.84	1.71687	1.9627	1.33062	1.24037	1.41086	1.67478
YWHAE	1.64017	2.26724	3.23468	1.71217	1.78118	1.88241	1.85265	1.46636	1.33007	1.69288
MRPL20	1.63893	1.62199	1.56546	1.05612	1.08082	0.935236	1.29296	1.26711	0.905846	0.839483
COX17	1.63866	1.01416	1.52611	1.97012	1.48878	2.23264	1.32798	1.30453	1.43566	1.4864
S100A9	1.63789	0.048669	1.54146	0.769594	4.22905	1.25299	15.6107	11.0638	16.5575	30.6102
MRPL41	1.63589	1.19237	1.50675	0.900991	0.897821	1.16676	1.11215	1.14146	0.670152	0.932786
GJA1	1.63544	0.690526	1.25855	0.0130243	0.0231143	0.0186544	0.00424764	0.0181719	0.0177939	0
RNF7	1.63201	1.35884	1.62102	1.04852	1.09918	0.884704	1.35501	1.10975	1.04828	0.838642
GYPC	1.62844	3.29732	1.88379	1.85144	0.517966	1.11167	0.47047	0.64772	0.326801	0.729901
GNAI2	1.62597	0.826095	4.05099	2.11485	2.3604	1.44367	2.64351	2.73485	2.39748	1.5619
RAB31	1.62376	0.242273	0.555392	0.979938	1.34457	0.653825	1.78301	2.01963	2.05178	1.97861
TCF25	1.61948	1.35378	1.54665	0.882697	1.1421	1.24317	0.97482	1.04751	1.34162	1.14891
FKBP2	1.61415	1.59682	1.9192	1.42394	1.23496	0.7269	1.50407	1.54145	1.47605	1.29092
NDUFA2	1.61303	1.40158	1.59892	1.61673	1.50577	1.05991	1.97288	1.82347	1.71974	1.70015
PLP2	1.61294	2.47778	1.08322	1.65028	1.52	0.509473	1.21014	1.12278	1.31807	1.92667
RAB7A	1.61236	2.19948	1.89638	2.79235	2.31964	1.71663	2.49286	2.4645	2.07819	2.67633
PDIA6	1.60964	1.42358	1.94844	1.88228	1.51015	0.624582	1.99079	1.71509	1.15047	1.29164
CYB5R3	1.60919	2.45068	2.94486	2.18073	0.688477	0.721569	0.598328	0.549961	0.408333	0.698978
APOE	1.60835	5.55167	0.403418	0.476613	0.98011	0.554324	7.09497	91.204	12.3108	11.8096
SNRPE	1.60775	1.97735	2.00761	1.75288	1.35894	1.25865	1.25968	1.01875	1.41386	0.902648
SDF4	1.60619	1.53539	1.50798	0.659462	0.882074	0.715349	0.953103	1.15483	0.899129	1.07448
RCN1	1.60374	1.12942	1.09789	0.0939705	0.125347	0.311072	0.148801	0.211422	0.175909	0.157241
CAP1	1.60267	1.3484	1.5783	3.23411	2.91956	2.16508	2.63552	2.23826	1.9176	1.94294
ERP29	1.60184	1.37811	1.3823	1.44285	1.51323	0.790837	1.79641	1.95844	1.30205	0.734484
REEP5	1.59879	2.20266	1.71519	1.5255	1.33606	0.581993	1.78783	2.13396	1.4465	1.43873
ATP1B3	1.59475	0.946443	2.52327	4.69525	6.0721	3.26208	5.21594	4.26866	7.69536	4.06369
ROMO1	1.59178	2.0223	2.08815	1.64948	1.18319	1.066	1.32018	1.31404	1.52927	1.25768
ATF3	1.59175	4.87841	0.80264	0.595404	0.887408	1.64255	1.13803	1.93523	3.44348	1.27894
RANBP1	1.59024	1.30249	1.76332	1.32174	1.19024	0.743053	1.12485	1.0262	0.801434	0.710229
IL24	1.58228	0.00175906	0.139603	0.0305714	0.0937886	0.0656269	0.0472606	0.0371206	0.141389	1.62543
CDKN1A	1.57848	3.76884	2.69731	3.42263	3.72345	7.74042	3.05934	2.24868	3.93667	2.54829
PLAUR	1.57691	0.703637	0.644687	4.93918	10.387	0.566424	20.3004	13.8249	18.7345	28.8168
SFPQ	1.57623	1.71899	1.8839	1.4207	1.41414	1.38326	1.16394	1.05547	1.79457	0.964282
MTCH1	1.57555	2.75012	1.54771	0.943556	1.06907	1.1406	1.02481	0.990281	1.04478	0.967892
DNAJB6	1.57448	1.53153	2.01103	1.95579	2.55862	3.67393	2.51732	2.39292	3.98365	2.88911
RAB5C	1.5737	1.35371	1.95119	1.63956	1.98564	1.14007	2.21528	2.25454	1.84249	1.98309
CD81	1.57254	2.38794	3.72527	0.347108	0.560775	0.22901	1.46701	3.60413	0.770141	1.17734
TMEM147	1.5719	1.21579	1.49551	1.01574	0.88709	0.476279	1.3678	1.53087	1.02562	0.917232
NDUFB9	1.57165	2.1269	2.07282	1.32561	1.24282	1.16009	1.60744	1.74403	0.997471	1.69059
RHEB	1.57114	1.50058	1.7068	1.1974	2.18672	1.36651	1.64825	1.86907	1.54934	2.21711
NAMPT	1.57047	1.31055	1.44826	2.86222	5.74742	2.3286	7.42026	5.6286	8.98726	9.62762
CST7	1.57026	0.0499047	0.416064	5.60126	6.01126	9.8764	1.13647	1.34703	1.2746	1.37477
HN1	1.57022	0.473243	0.918051	3.8515	1.98304	3.26775	2.56122	2.82166	1.53386	1.21367
EMILIN1	1.56964	0.520032	0.115702	0.00349356	0.0131864	0.00985622	0.0357827	0.0728131	0.0126062	0.0987989
EIF4A1	1.56819	2.93415	2.13301	1.14919	1.48421	0.945647	1.56132	1.13168	1.57123	1.11282
FAM195B	1.56819	1.2703	1.07701	0.553156	0.653281	0.880274	0.706529	0.825813	0.831492	0.702304
GNB2	1.56674	1.9354	2.04894	2.4264	1.94985	1.52873	2.00026	1.75349	1.54907	1.692
CXCL3	1.56626	0.529755	1.26815	0.198194	2.58445	0.277684	14.7448	15.2794	26.6391	51.7236
VMP1	1.56575	0.850229	1.43718	0.623124	0.747235	0.496837	1.13383	0.911778	1.02819	0.816857
LAMP1	1.56483	2.52679	1.5144	0.0457761	0.395411	0.500359	1.29853	2.3227	0.929824	1.43385
SRSF5	1.56433	3.69437	2.47988	1.75432	1.94597	1.82547	1.71334	1.64876	1.93235	1.52147
SLC16A3	1.56344	0.0255466	0.632766	1.13225	2.5462	0.60446	2.48626	2.50305	1.91995	2.99178
C11orf58	1.56285	2.22499	2.09849	1.45353	1.49754	1.41796	1.33881	1.36421	1.18076	1.34147
CTSC	1.55727	0.189387	0.716431	0.516262	1.81047	1.92396	8.38306	12.8029	4.80373	3.37133
FYN	1.55643	0.55726	1.10107	0.269222	0.261392	0.332945	0.125108	0.388506	0.107646	0.106466
RGS2	1.55476	1.2314	0.714462	2.74815	7.3415	3.27936	9.86866	8.04724	9.83368	2.38196
SRP9	1.55455	1.69995	1.5044	1.098	1.01268	0.822248	1.02	0.857208	0.62495	0.637007
PLA2G2A	1.55451	20.3465	0.00636893	0.0105902	0.0119929	0.0162702	0.0136155	0.00428443	0.0170667	0.00362939
OLFML3	1.55257	2.48972	0.0696996	0.00695819	0.126174	0.00828085	0.593753	1.15658	0.176413	0.0331181
TRBC1	1.54852	0.0444191	0.393542	0.114374	0.204103	0.429883	0.0891668	0.70611	0.175569	0.179861
MARCKSL1	1.54717	0.601731	4.71897	7.17163	4.30338	21.2908	2.14394	0.855162	2.46703	1.55635
PHLDA2	1.54398	0.589485	0.296744	1.74398	2.23827	0.882338	1.76658	1.12376	3.70996	1.44909
LHFP	1.54395	2.92412	0.794097	0.00390877	0.0258982	0.00777344	0.0279974	0.0173321	0.0171054	0.0127492
LTB	1.54364	0.0172824	0.744271	2.14955	3.47117	0.53471	0.374363	0.878889	1.88173	0.195244
GADD45GIP1	1.5433	1.78436	2.6486	1.05628	1.22144	1.21114	1.32763	1.20093	1.40731	1.10255
WTAP	1.54149	1.1078	1.17976	0.821698	1.67876	1.93041	2.40707	1.76955	3.33602	3.32437
BIRC3	1.53553	0.116917	0.779695	2.20795	2.52896	26.6616	1.71587	1.44923	2.40036	0.865214
DNPH1	1.53018	0.595786	0.437122	0.549665	0.764148	0.583418	1.28508	1.8557	0.975458	0.562261
NBEAL1	1.52975	2.39955	1.77386	1.82387	1.55369	2.01599	1.35934	1.17019	1.87084	1.04987
PTGES3	1.52725	2.27587	1.37157	1.20524	1.34706	1.67553	1.31159	1.25081	0.774895	1.14972
ATPIF1	1.5236	1.87146	2.15831	0.77224	0.967019	0.667194	1.67205	1.70722	1.36237	0.941525
KRTCAP2	1.5207	2.45113	1.83526	0.92386	0.844915	0.727964	1.1706	1.09646	1.09261	0.995835
GTF3C6	1.51874	0.644048	0.90446	1.0998	1.19488	0.818223	1.28485	1.25611	1.10752	0.791641
C7orf73	1.51544	1.06151	0.949262	0.942482	0.894752	1.04698	0.961983	0.921519	1.13375	0.945972
DUT	1.51493	1.77961	1.5898	0.659177	0.62332	0.652404	0.586157	0.54012	0.474897	0.220258
THBS1	1.51238	0.737574	1.56672	0.0418586	0.592677	0.17257	1.04396	0.606001	2.14207	2.25537
MMP7	1.50989	0.00126268	0.0175048	0.0156156	0.00924486	0.0734965	0.0270921	0.910121	0.043136	0.163279
SNRPD1	1.50632	1.02324	1.75378	1.19961	1.05822	0.925305	1.01898	0.837478	0.750341	0.62615
SCAND1	1.50587	1.29113	1.80369	0.945963	1.00497	0.999078	1.23658	1.36469	1.34303	1.28287
LSP1	1.5031	5.22009	0.407121	13.3221	6.5447	19.5345	2.417	2.19775	2.65539	1.49314
PLAU	1.50246	1.07148	0.857146	0.076	0.470579	0.127029	0.786274	1.49757	1.10406	0.375108
TIMP3	1.4988	11.8741	2.05437	0.0163046	0.0057635	0.00244704	0	0.448922	0.0323633	0.035355
DNAJC15	1.49688	0.771276	1.138	1.42224	0.944613	1.36355	1.07886	1.17254	0.803358	0.934188
CD2	1.49634	0.0235226	0.401135	0.0996124	0.255696	0.322623	0.130845	0.553357	0.205875	0.113252
TMEM14B	1.49114	1.49972	1.05922	1.05619	1.08621	1.10201	1.09484	0.986172	0.668804	0.516501
DAZAP2	1.49096	1.22306	1.57567	1.11877	1.57061	1.4783	2.11741	1.9026	2.09789	1.85335
NDUFV2	1.48888	1.3881	1.37531	2.1399	1.75643	1.71505	2.00381	1.9012	1.60142	1.76647
LITAF	1.48775	1.42846	1.42169	3.85408	7.60771	4.46622	7.27469	6.52475	7.50857	5.28529
APP	1.4876	3.75963	4.40056	0.295668	0.324125	0.401537	0.270719	0.387706	0.292948	0.748694
ATP5C1	1.48296	1.61335	1.69072	1.82834	1.8429	1.1824	2.06339	1.7369	1.11927	0.994144
TAPBP	1.48243	0.696291	2.1475	2.60917	2.11475	2.59261	1.93515	2.06667	1.57178	1.34383
UBE2L3	1.47683	1.15656	1.66609	1.77213	1.9322	1.75147	1.93801	1.83956	1.82061	1.71373
POLR2F	1.47667	1.32879	1.5486	0.437323	0.560227	0.52904	0.769267	0.779856	0.710825	0.749426
CRISPLD2	1.47591	1.2905	0.136691	0.00878077	0.0275315	0.00647673	0.0751297	0.155096	0.0166414	0.116908
IFITM1	1.47513	2.22483	2.04228	0.243664	0.495836	0.101467	0.598405	0.57657	0.238065	0.235658
TMED10	1.47498	1.11718	1.18049	1.22596	1.12674	0.605238	1.56778	1.63224	1.08908	1.21954
VAPA	1.47104	1.69545	2.24923	0.945586	1.46712	1.64359	1.53403	1.70604	1.73762	2.35717
UQCC2	1.46883	0.431997	0.672218	0.333113	0.474112	0.250473	0.537911	0.616034	0.451277	0.279929
UBE2B	1.46832	1.8038	1.47726	0.949427	1.35131	1.75278	0.968541	1.29254	1.37613	1.4256
UBE2D2	1.46744	1.36274	1.46971	1.46211	1.40523	1.40177	1.16856	1.28538	0.996229	1.4128
KDELR1	1.46732	1.68024	1.16426	0.591822	0.584761	0.461067	0.795505	0.912853	0.593412	0.79626
CTSA	1.46722	1.09908	0.996767	0.262505	0.794141	0.425142	2.22589	3.34095	1.19581	1.38855
NINJ1	1.46358	0.440772	0.851089	2.40068	5.1749	2.94576	5.15549	4.86079	5.92788	7.92156
NCL	1.46293	1.86501	1.63104	1.56162	1.32728	1.23663	1.22595	1.04984	1.10276	0.666066
TMEM230	1.46176	1.89891	1.32373	1.01575	1.05115	0.834541	0.928863	1.00735	0.698998	0.567773
2023-09-02	1.46127	1.24744	1.50041	0.597139	0.802459	0.568322	0.737666	0.815024	0.725217	0.636887
EIF5	1.46035	2.61187	1.86902	2.0723	1.86148	2.33726	1.47702	1.3866	1.92088	2.30003
PRDX2	1.45782	2.05896	1.53613	0.817245	0.429073	0.475654	0.398303	0.452326	0.350932	0.379829
NDUFA6	1.45749	1.2119	1.40998	1.56952	1.41542	1.03208	1.66421	1.45483	1.27868	1.42595
GDI2	1.45556	1.32538	0.942943	2.53619	2.96048	2.64616	2.0738	1.42821	1.13545	1.12675
NR4A2	1.45551	0.511287	0.770741	1.69726	2.65835	1.36157	2.84648	3.87422	5.07329	1.65158
UFC1	1.45478	1.14669	1.44989	1.38102	1.33656	1.15103	1.11568	1.16537	1.12378	0.840085
IRF1	1.44924	4.91481	2.3084	1.1984	1.1353	3.85119	1.39839	1.33013	2.15627	0.710078
RAC2	1.44555	0.0218569	0.313294	0.328124	0.960004	0.241039	0.811677	1.12186	1.12459	1.8031
ARPC4	1.44455	0.942306	1.27496	2.12805	2.40263	2.54473	2.51364	1.94859	1.76529	1.46181
NUCB1	1.44188	1.68158	2.07093	1.03055	0.961194	0.688736	1.59882	1.70306	1.01162	1.00408
CCL4	1.4409	0.121306	0.569962	0.463285	3.18635	0.490825	21.4556	20.8075	15.713	23.4773
SAR1A	1.44025	1.00059	0.819998	0.455898	0.688078	0.571017	0.87323	0.795242	0.745585	0.882375
SOCS3	1.43664	6.78655	4.66619	1.32835	2.03674	1.76221	3.36329	2.72495	4.6328	2.46479
NDUFS8	1.43158	1.12113	1.47328	1.27223	1.30685	0.925344	1.38847	1.36445	1.12329	0.972213
TMEM167A	1.43142	0.622004	0.817747	0.803381	0.851181	0.790569	0.957775	0.988148	0.848705	1.07629
C19orf70	1.42945	1.49369	1.39135	1.13054	1.05112	1.07888	1.14684	1.08534	1.18288	0.515015
NDUFA3	1.42353	1.35276	1.7062	1.29553	1.35375	1.31215	1.54553	1.8627	1.07932	1.31686
ZNF706	1.42278	1.64311	1.65942	0.779712	1.58873	1.51481	1.9052	2.01194	2.1836	1.73945
NDUFS7	1.42016	1.36747	1.35858	1.2787	1.29201	0.776744	1.91855	1.46543	1.11848	0.701276
EIF5A	1.41787	1.74232	1.86897	1.97992	1.57889	1.66005	1.29236	0.781976	1.40005	1.08288
STUB1	1.41311	1.22177	0.998076	0.606345	0.587712	0.886883	0.701902	0.700125	0.481761	0.565928
CHMP2A	1.41179	1.60214	1.90883	1.17055	1.55075	1.25922	1.8083	1.54492	1.19769	1.43856
VAMP2	1.41151	2.83368	1.65253	0.64353	0.571454	0.973139	0.585612	0.743809	0.565756	0.724336
FMO1	1.40996	0.0955979	0	0	0.00165459	0.00244704	0.0153824	0.00372609	0	0.0107735
TALDO1	1.40952	1.10919	0.990568	2.07447	2.14446	1.80808	2.55084	2.44365	1.39544	3.18088
PALLD	1.40831	0.963599	0.121685	0.012318	0.0611226	0.389953	0.00412118	0.0580582	0.0539055	0.0885764
PSMA1	1.40526	1.33634	1.4728	1.69619	1.6936	1.39792	1.73646	1.40073	0.959274	1.44902
FOXP1	1.40255	0.967904	1.79618	0.415446	0.568593	1.9128	0.232971	0.314967	0.219367	0.239412
CNPY2	1.40246	1.13946	1.49781	0.50858	0.604702	0.440596	0.700864	0.731554	0.663783	0.594525
CLTB	1.39788	1.78275	1.74398	1.40181	1.27985	0.603234	1.3376	1.03345	0.887534	0.633523
SRSF9	1.39551	1.00541	1.40835	1.44349	1.26937	0.868828	0.985955	0.963113	1.03697	0.817635
G0S2	1.39254	1.00125	0.965993	12.7954	29.6483	8.53375	24.3545	16.943	45.5892	41.1709
ATP5G1	1.39084	1.49758	1.52929	1.05312	1.08612	0.566588	1.2383	0.884547	0.902617	0.565639
VPS28	1.3907	1.80721	1.71626	1.5692	1.32149	1.41971	1.54838	1.34695	1.32918	1.30894
COL8A1	1.39056	0.338014	0.0268878	0.00369105	0.00735009	0.00657693	0.00288087	0.00537039	0	0
CSDE1	1.38944	1.43197	1.47563	1.29575	1.16444	1.89915	1.05798	1.11731	1.17369	0.912107
CFH	1.38773	3.70878	0.679596	0.0035777	0.0137361	0.00525245	0.055457	0.0899755	0.0402145	0.0309354
COMT	1.38521	1.93574	1.56988	1.24728	1.26353	0.688186	2.04696	2.53994	1.59918	1.19187
NFKBIZ	1.38493	2.3073	1.371	0.423012	1.21282	0.791463	1.75178	1.82249	2.40696	1.27963
AP3S1	1.38296	2.11311	0.784423	0.659437	0.602454	0.419553	0.806834	0.837281	0.620377	0.861148
HTRA3	1.38289	4.18005	0.153322	0.0107579	0.0134409	0.0113906	0.0280323	0.012176	0.0810734	0.03653
GEM	1.38071	1.28898	0.200923	0.171137	0.557144	0.119931	0.222327	0.568968	0.676473	0.639124
CTNNB1	1.38031	0.833725	2.08999	0.904258	1.26971	0.78234	1.13929	1.03413	1.6053	1.41166
CTSL	1.3796	2.26115	1.13494	0.377963	1.01703	0.182997	4.69859	10.8199	3.27557	21.86
ENSA	1.37932	1.2467	1.49442	4.77931	1.84511	2.17951	1.499	1.22922	1.52022	0.953789
LMAN2	1.3778	1.3821	1.45162	1.20057	1.1931	0.68967	1.7428	1.68064	0.946084	1.23342
LMAN1	1.37483	0.875028	0.622854	0.162695	0.206603	0.158381	0.260279	0.400706	0.219913	0.343815
RNH1	1.37467	2.87812	1.42457	3.31332	2.18304	1.83363	2.66859	2.12203	1.72424	1.40333
TMEM176A	1.37208	2.68703	0.177544	0.0166716	1.26683	5.2995	4.74054	5.35706	1.99341	1.97897
HMGB2	1.36904	1.04748	0.944164	0.652508	0.702379	0.654621	0.894048	0.761695	0.534795	0.535598
MANF	1.36868	0.702043	1.25644	1.01012	1.2089	0.590661	1.21384	0.921637	1.10859	1.33883
SLIRP	1.36832	1.61623	2.04247	0.792238	0.872473	0.803712	1.38941	1.27409	1.03725	1.02701
PSMB6	1.36809	1.65903	1.80534	2.5659	2.11039	1.72034	2.27008	1.87438	1.68767	1.59488
PDCD5	1.3675	1.41404	1.08834	0.654809	0.632412	1.05494	0.694943	0.551907	0.524027	0.626847
PSMA4	1.36731	1.47552	1.55535	1.99523	1.75962	1.17561	1.84327	1.62359	1.36964	0.867582
ARL6IP5	1.36408	3.33281	0.999427	1.61644	2.37966	2.68465	2.27449	2.3119	1.51722	1.70092
SRRM2	1.36401	1.64504	1.6886	0.895536	1.02084	1.30642	0.755757	0.929027	0.861978	0.773064
FKBP11	1.36319	0.299203	0.868748	0.169139	0.0870039	0.11092	0.0612452	0.108597	0.155096	0.156555
PDLIM4	1.36129	0.726216	1.05123	0.0117159	0.0433336	0.0734551	0.047857	0.238242	0.145369	0.3115
UBE2I	1.36008	1.69849	1.25227	1.473	1.26595	1.73372	1.19146	1.11714	0.854929	0.713091
IGLC3	1.3564	0.0896972	2.05526	0.918822	1.15367	2.88742	1.14333	1.25721	1.54509	1.98687
UBXN4	1.3549	1.48111	1.41829	0.885404	0.853601	0.885786	0.844526	0.871307	0.592272	0.795966
RNASEH2C	1.3516	1.08918	1.1762	1.10586	0.628352	0.485856	0.764763	0.848675	0.650157	0.679633
CAPG	1.35112	0.305509	0.458296	1.08405	5.23136	3.54588	9.10232	9.78497	4.00211	6.12257
CEBPD	1.35106	6.05444	1.12036	1.38724	2.72588	0.719347	3.00661	2.40173	2.14548	1.01561
CRTAP	1.35034	1.26973	0.744983	0.20652	0.274984	0.143308	0.484578	0.553666	0.40897	0.28753
SF1	1.35027	1.11085	1.58546	1.14672	0.900988	1.13901	0.635883	0.733939	0.74244	0.474176
MYADM	1.3497	3.20783	1.90456	1.67285	1.14515	1.00158	0.636134	0.496885	1.36159	0.936475
GSTK1	1.34846	1.21952	1.5372	2.81934	1.83999	1.59528	2.4883	1.92358	2.45558	0.751195
LAMTOR2	1.34846	0.951374	1.6894	1.39262	1.8074	1.06093	2.47103	2.12462	1.72698	1.21077
LSM3	1.34696	1.20413	1.38214	0.885804	1.10953	0.82733	1.28685	1.14363	1.17235	1.07207
ADAM12	1.34692	0.00609724	0.026293	0.0188433	0.0103874	0.344988	0.0112453	0.0306783	0	0.0106505
HCST	1.34659	0.0535219	0.306452	0.869732	3.40978	0.782788	6.43946	5.53271	5.78727	4.17338
PAIP2	1.34499	1.37847	1.39022	1.00072	1.37657	1.30386	1.3695	1.22916	1.1038	1.45785
PSMB5	1.34445	1.45639	1.88241	0.627047	0.48124	0.746749	0.565488	0.705081	0.328465	0.459466
LINC00493	1.34127	1.90353	1.09871	1.13869	1.02886	0.879085	0.97182	1.1004	0.77525	0.822713
TNIP1	1.34064	0.460827	0.806522	0.798223	1.05646	1.61176	0.882044	0.762406	1.79024	2.17476
CDC37	1.34004	1.15966	3.23916	2.07938	2.79936	1.54026	2.07295	1.55909	2.36082	1.78129
ARF6	1.33926	0.779944	1.09987	3.27538	1.98943	1.95567	0.967546	0.952073	1.10219	0.697334
CHMP4B	1.33889	1.13102	1.47053	1.36106	1.98808	1.74973	1.31827	1.54444	2.18598	1.25576
VDAC2	1.33874	1.7858	1.22711	1.73959	1.68032	2.92297	1.56483	1.37429	1.29989	1.24183
TNFAIP6	1.33811	2.05112	0.0150081	0.0180873	0.0939217	0.224224	0.355007	0.460042	0.26268	4.74405
SNRPF	1.3371	1.34746	1.78804	1.65704	1.46543	0.880128	1.33424	0.928437	1.17455	0.637969
COL7A1	1.33466	0.0164646	0.0615433	0.0258879	0.0309155	0.0664534	0.013295	0.0281251	0.0401036	0.0955737
C17orf89	1.3334	0.814351	0.816621	0.607567	0.445208	0.476657	0.47467	0.454106	0.446843	0.340618
GRAMD1A	1.33193	0.193368	1.02438	0.385741	0.792908	2.96498	0.616171	0.690603	0.843434	2.1532
ANP32B	1.33023	1.23644	1.19237	1.45521	1.22676	1.22902	1.1919	1.07281	0.892586	0.8486
LRRFIP1	1.32843	0.571188	1.635	2.0219	2.69672	1.71001	1.49991	1.67527	2.13905	1.46332
TYROBP	1.32594	0.0730603	0.476032	1.99727	22.9361	15.577	39.9467	45.2806	37.385	29.5102
AES	1.32388	1.31979	1.81361	0.881034	0.654349	0.635188	0.553252	0.837026	0.60831	0.463211
TOMM20	1.32226	1.16748	1.3815	1.23653	0.970702	0.928002	0.936568	1.06657	0.712412	1.02201
XBP1	1.32049	1.47582	1.07006	0.701318	1.25627	0.624129	1.68022	1.07857	1.77421	1.47748
RGS10	1.31628	0.867962	0.195961	7.31645	4.70201	2.59768	4.80113	4.26611	3.41728	1.92769
NDUFB1	1.31568	2.1654	2.25856	1.48432	1.7178	1.46808	1.99678	1.76794	1.99659	1.46644
STAT3	1.31221	1.27117	1.89243	0.527231	0.844805	1.10623	0.839881	0.811587	0.667767	0.62086
HLA-F	1.31049	0.267967	1.95233	1.75118	1.20196	2.34896	1.60649	1.57965	0.771463	1.00456
HSPG2	1.3085	2.23968	10.2253	0.0229701	0.0324128	0.0336335	0.0373575	0.0272383	0.0701931	0.0427363
SMDT1	1.30518	1.70614	1.4175	2.50646	1.73959	1.28795	1.30509	1.17061	1.53543	0.855102
UBE2S	1.30394	0.822225	0.863898	0.697497	0.533589	0.5832	0.553235	0.636082	0.971961	0.242104
PFDN2	1.30391	1.04093	1.46303	1.50779	1.09557	0.756783	1.06774	0.958244	0.774945	0.750305
SLC38A2	1.29961	1.22544	1.76901	0.535467	0.653988	0.493412	0.495369	0.651539	1.0079	0.85063
H2AFJ	1.29802	2.16033	1.03467	0.774118	0.692914	1.11963	1.04966	1.57069	0.930757	1.53428
NDUFAF3	1.29578	1.68364	1.28577	0.911902	0.928622	0.89325	1.17044	1.20316	0.85721	0.944031
CBX3	1.29459	0.858518	1.46396	1.04588	0.898621	0.762474	0.929767	0.783612	0.822422	0.959806
DDIT4	1.29446	1.41986	1.05891	1.62535	1.01346	0.91882	1.29541	0.822829	1.17253	1.47281
CPE	1.29413	2.63709	0.126808	0.0103459	0.0116261	0.0193765	0.0118426	0.0127003	0	0.0348635
FCGRT	1.2858	3.15377	2.29617	2.77516	2.68982	0.176743	5.3252	7.48139	4.40404	2.83534
C3	1.28456	5.04313	0.035532	0.00359865	0.249715	0.0194812	0.76017	0.466363	0.122007	0.274555
SUMO3	1.28381	1.35141	1.31951	1.23898	1.44148	1.55177	1.6382	1.50675	1.20783	1.15239
DEK	1.28287	1.62365	1.68476	1.57334	1.28478	1.0195	1.29111	1.32995	1.30758	0.950767
CLEC2B	1.28107	0.730586	2.11815	1.09324	0.922806	0.23179	1.42061	1.5852	0.876734	1.01759
LEPROTL1	1.27906	0.309817	0.657684	0.489054	0.571423	0.470279	0.811391	1.159	0.810364	0.474536
PSMD7	1.27638	0.727454	0.869097	0.838453	0.962376	0.7501	1.05483	0.961187	0.649396	0.893091
PIM3	1.27597	0.327674	3.14597	3.13133	3.77834	3.33285	3.11161	2.42767	3.90769	2.24239
SRM	1.27475	0.643878	0.708612	0.568391	0.385193	0.13575	0.396827	0.402673	0.44927	0.171449
AHNAK	1.27203	3.59369	1.45341	1.15583	0.832358	1.00541	0.66437	0.928738	1.02996	1.2049
MORF4L2	1.27158	1.95026	1.11591	0.671664	0.700777	0.538264	0.494049	0.5312	0.541101	0.654104
TRAM1	1.2714	1.62593	1.1427	0.973254	0.872933	0.469578	1.07904	1.24993	0.95064	0.939573
SF3B2	1.27038	1.22618	1.356	0.810615	0.908999	1.24298	0.819398	0.804813	0.600702	0.87147
MAFB	1.26988	2.06559	0.228624	0.0216824	0.48581	0.0719241	1.23813	1.51407	1.4602	1.28092
TMED3	1.26894	0.839855	0.482647	0.802891	0.441593	0.355132	0.586271	0.608096	0.390314	0.298859
RALY	1.26837	1.08061	1.23528	1.61541	1.39093	1.64658	1.0969	1.01644	1.1173	0.671982
MRC2	1.26534	1.32473	0.0642538	0.0979208	0.0391325	0.00694381	0.104015	0.166527	0.0453227	0.0534341
PPP1R14B	1.26508	0.590281	1.14099	0.967255	0.497993	0.39016	0.313164	0.424827	0.285903	0.272856
SSBP1	1.2625	1.55885	1.50437	1.0992	1.28641	0.711537	1.26976	1.14078	0.847191	0.865814
PGLS	1.26056	1.10303	1.13202	2.31534	1.63676	1.7415	1.61301	0.940185	1.34698	0.518567
TBCB	1.26022	1.4262	1.54838	1.52273	1.2675	2.35593	1.36099	1.07708	0.754197	0.779443
PRR13	1.25705	1.15403	1.16087	2.3883	2.91959	2.23008	2.78933	2.61032	2.05307	2.20044
TMEM165	1.25575	1.09254	0.928003	0.531417	0.774597	0.508884	0.732396	0.881257	0.990671	0.780138
RER1	1.25559	1.16516	0.980993	0.918743	0.90885	0.760893	1.25986	1.3672	0.819824	1.04619
SAMSN1	1.25432	0.0269882	0.268448	0.238066	2.68269	6.83638	3.06237	2.16503	3.95793	3.19644
DDX3X	1.25256	1.6002	1.93658	1.25519	1.034	0.777264	1.08838	1.04117	1.46988	1.06294
ZNF428	1.25115	1.03104	1.11017	0.339075	0.427781	0.339518	0.386334	0.476563	0.48963	0.257968
SNRPB2	1.25108	1.37684	1.31957	1.10298	1.06724	0.884762	1.23239	0.950528	0.648577	0.826704
STAT1	1.25023	0.293594	0.518222	0.712549	1.21267	0.600166	2.54767	2.70119	0.915434	0.691824
GMFG	1.24834	0.047493	2.18284	2.67075	2.77382	0.80007	3.51096	3.34133	3.89237	2.20971
WDR1	1.24741	0.906987	1.54465	1.91889	1.59474	2.02743	1.50536	1.27753	1.29092	1.12896
CANX	1.24738	1.04032	1.49698	0.999724	1.11465	0.673159	1.59325	1.65824	1.27778	1.12677
TNFRSF1B	1.24433	0.0751463	0.508342	0.474911	1.72602	1.23507	1.70533	1.50974	2.3467	1.76398
TMEM45A	1.2443	0.33582	0.0696008	0.0194363	0.0287661	0.0293597	0.0262016	0.0143971	0.00604485	0.113755
SRSF11	1.24064	1.53064	1.60993	0.974365	0.817476	1.34488	0.769557	0.77371	0.829	0.640681
CMPK1	1.23769	1.28967	0.930811	0.733505	0.764135	0.778848	0.559062	0.567312	0.514781	0.509285
ANXA11	1.23516	1.48	0.775355	1.48471	1.58561	1.96518	1.42938	1.75319	1.20561	1.17469
SSU72	1.23409	1.21605	1.19351	0.956256	1.03372	0.748987	1.07338	0.978398	0.624836	0.779724
POLR2J	1.2333	1.07029	1.1015	0.704094	0.753492	0.705513	0.950505	0.797033	0.861301	0.67223
ECM1	1.23254	1.27308	0.116393	0.00372707	0.032059	0.0409141	0.023401	0.229161	0.148487	0.209496
ANXA6	1.23194	1.10785	0.364854	1.62754	0.577462	4.67889	0.5136	0.407391	0.298735	0.658537
PAPOLA	1.23173	0.911019	1.24929	0.840752	1.07291	1.18459	1.08649	0.967029	1.11017	0.870991
POLR2E	1.23076	1.30591	1.08665	1.27705	1.6412	2.09302	1.4022	1.1797	1.3831	0.939221
CAMTA1	1.23005	1.04292	1.39383	0.857997	0.808521	0.871142	0.939936	0.778483	0.897089	0.869012
JAK1	1.23004	0.754379	1.57861	0.590065	0.858976	1.80785	0.793065	0.865974	0.821327	1.26395
GNB1	1.22755	0.570553	1.45768	0.897356	0.999329	0.791074	0.81121	1.03548	0.843365	0.932516
DDT	1.22644	1.2326	1.19386	1.87713	1.43539	1.31523	1.37816	1.24483	1.28233	0.986378
PRRC2C	1.22609	1.26857	1.77999	1.25174	1.30736	1.58452	0.980841	1.00798	1.34553	0.90827
GLUL	1.22363	4.65514	0.900309	0.426654	3.25041	0.575425	9.95624	9.46714	4.92536	8.3052
REXO2	1.22349	1.52968	1.42217	0.178504	0.200244	0.122223	0.255495	0.292085	0.0571726	0.160846
VDAC1	1.22292	1.07722	1.01919	1.70872	1.67666	1.88539	1.41847	1.31918	0.89862	1.16053
LINC01420	1.22226	0.923896	1.64205	0.870723	0.974601	0.727765	0.743892	0.793759	0.785315	0.732692
NHP2	1.22164	1.26831	1.60299	1.29716	1.05511	0.721737	1.16865	0.773562	0.811537	0.502524
KTN1	1.22004	1.49141	3.78196	0.981997	0.899909	0.927386	0.892315	0.893113	0.960663	0.932968
CHPF	1.21995	0.314054	0.0334431	0.0115543	0.0341047	0.0278374	0.0504853	0.0461491	0.0271276	0.0666969
PAM	1.21852	1.29913	0.534035	0.0596419	0.0270805	0.0168967	0.0384438	0.0558942	0.0404801	0.095353
DGUOK	1.21832	1.02116	0.848669	0.719286	0.861281	0.682991	0.815351	0.794418	0.604748	0.962419
ALKBH7	1.21817	0.999352	1.08716	0.980822	0.973719	1.38621	1.05216	0.945539	0.794721	0.637093
RAB34	1.21814	1.7084	0.491764	0.641083	0.561514	0.374653	0.751573	0.507483	0.643636	0.89402
OPTN	1.21373	1.05725	1.00259	0.0361088	0.147682	0.376472	0.143991	0.320575	0.12391	0.409814
IGFBP6	1.21322	30.2036	0.254449	0.0924743	0.10688	0.062919	0.0711938	0.150502	0.11604	0.110075
FAM177A1	1.21092	0.60721	1.55996	0.981627	0.934219	0.990033	0.842679	1.09186	0.755544	0.728583
POLR1D	1.20984	1.03567	1.26588	1.21837	1.09132	1.46944	1.00638	0.828373	1.09889	0.640496
MAP1LC3A	1.20775	1.15258	1.41821	0.148585	0.229612	0.354216	0.175909	0.261492	0.180266	0.891394
FOSL2	1.20759	0.536853	1.55785	0.675287	1.5684	0.590752	2.0789	2.22432	1.86218	1.88718
IDS	1.20604	0.828554	0.451831	0.947565	0.655965	0.779073	0.481361	0.760155	0.624601	0.39986
TIGIT	1.20448	0.00730984	0.17813	0.0690318	0.0633037	0.169035	0.0626604	0.375319	0.1256	0.0654027
NDUFAB1	1.20382	1.24091	1.36956	1.05744	1.08064	0.722652	1.21427	1.20203	0.865342	0.890277
RNF181	1.20213	1.11969	1.50017	1.04216	1.38282	1.36147	1.98434	1.66354	1.52235	1.87183
DDX24	1.20189	1.55994	1.19196	0.512239	0.871388	1.01558	0.687565	1.01281	0.931707	0.603606
FCER1G	1.20161	0.050564	0.40943	2.07823	14.2923	0.925051	31.8513	29.1715	21.8384	36.2514
CKLF	1.20102	0.661208	0.755043	2.97521	3.15116	0.15403	1.95958	1.43927	2.03482	1.02943
PLD3	1.19762	1.89587	0.76467	0.420145	0.581554	0.26181	2.68008	9.05208	1.9423	2.37872
C19orf60	1.19753	1.5431	1.53457	1.10185	1.04394	0.655886	1.43084	1.3335	1.3758	0.866776
COX14	1.19731	0.891876	1.5112	1.06087	1.10109	0.949423	1.46649	1.30176	0.907579	0.747037
ZYX	1.19693	1.01645	0.992556	1.69722	1.06094	1.34949	1.09775	1.07677	0.591968	0.745459
AKAP13	1.19594	0.937893	2.19959	1.82187	2.43837	2.19204	1.28475	1.33319	1.66327	1.43728
TMEM208	1.19377	0.616098	0.78779	0.551269	0.48331	0.482251	0.719346	0.870253	0.643605	0.82892
C16orf13	1.1936	0.980187	0.850235	0.794865	0.490359	0.383614	0.517749	0.521783	0.4626	0.440575
POLR2K	1.19356	1.11527	1.07219	0.557131	0.667284	0.613333	0.700125	0.785682	0.653843	0.646743
PTP4A2	1.19213	0.866672	1.03901	2.59074	1.79947	1.60473	0.963304	1.10474	1.07997	0.836317
ICAM1	1.19171	0.712721	4.80019	1.32639	1.657	1.06115	2.6806	3.21766	3.93037	2.39732
EZR	1.1894	0.333142	0.764898	3.36763	2.61527	1.20852	1.61216	1.40749	1.97645	0.606851
ANGPTL2	1.18907	1.31699	0.787551	0.00862658	0.0183767	0.0121684	0.0107073	0.00901014	0	0.0126196
TUFM	1.18736	1.16139	1.52634	1.42013	1.25304	0.867456	1.32119	1.05069	0.910047	0.529842
ITGB5	1.18698	0.589315	0.0326559	0.00342685	0.0346824	0.00353134	0.0664311	0.375637	0.079815	0.110076
TMEM123	1.18691	0.811501	1.22639	0.945715	1.5338	2.25169	1.35879	1.71213	1.27937	0.950986
CHN1	1.1855	0.0740838	0.265599	0.0190974	0.0124523	0.0129754	0.0297494	0.0508268	0.0380998	0.015959
SMYD3	1.1822	0.115573	0.138726	0.0743211	0.0481338	0.06686	0.0199656	0.0519029	0.0276091	0.0335111
ATRAID	1.18069	2.52027	1.47103	0.625432	0.748364	0.662604	1.09345	1.24412	0.50517	0.782675
LRP1	1.18042	3.36541	0.0349484	0.00907961	0.104486	0.017085	0.374599	0.539787	0.308333	0.469417
MRPL52	1.18025	0.700676	1.64353	0.874805	1.20553	0.827972	1.50404	1.08582	1.27454	2.03487
SAT2	1.17971	1.34076	0.970932	0.771075	0.766062	1.25495	0.865737	0.766731	1.09545	0.854215
ACTN4	1.17727	0.661076	2.29505	0.490796	0.675926	0.804928	0.433423	0.452351	0.452833	0.727032
WSB1	1.17666	2.75228	1.8024	0.848255	0.963734	0.852502	1.19078	1.11221	1.24026	1.13866
MPG	1.17577	1.17348	0.904294	0.842625	0.408366	0.456359	0.534299	0.510675	0.344726	0.286608
CLU	1.17553	8.44402	4.4339	0.0747968	0.029715	0.137699	0.0507183	0.0470585	0.039716	0.117839
PPP4C	1.17465	0.745861	1.26112	1.09995	1.29426	1.16981	1.14956	1.14139	1.15703	1.41743
DPP7	1.17373	1.51817	1.12351	0.782401	1.13217	1.00721	1.23674	2.00231	1.38867	0.993983
IGHG2	1.1728	0.0289396	0.387878	0.200923	0.283161	1.76475	0.324686	0.232969	0.550979	0.417805
MFAP4	1.17068	24.3458	0.27172	0.00582658	0.0100341	0.00766504	0.00946485	0.0050874	0.0206568	0
FRMD6	1.1671	0.532692	0.157201	0.0102658	0.00540902	0.0140316	0.00989091	0.00976225	0	0.0169294
HSPD1	1.16675	1.52646	1.58532	3.69593	2.91106	2.66042	1.17659	1.42015	1.9247	1.19718
GHITM	1.16655	1.34172	1.03215	1.67745	1.48924	0.997481	1.46999	1.23684	1.05237	1.10465
FIBP	1.16557	0.518615	0.751082	1.09643	0.931626	0.591544	1.07192	0.776192	0.619519	0.490233
RSL24D1	1.16483	1.87293	1.02559	1.30769	1.0557	1.24266	0.719926	0.599688	0.709008	0.644619
CTSZ	1.16378	0.497352	1.10196	4.75096	3.6193	2.64322	4.10645	9.826	4.60581	3.01671
IFI16	1.1615	1.57977	1.6175	0.83031	0.620548	0.252174	0.892398	0.925192	0.60159	0.342767
CD3E	1.16115	0.022896	0.283485	0.111316	0.16917	0.232596	0.119622	0.468108	0.103494	0.0994512
BCAP31	1.15976	1.1168	2.29039	1.07565	1.13197	0.678216	1.9754	3.11422	1.23851	2.20807
MXRA5	1.15908	0.42556	0.110262	0	0.0139244	0.00325253	0.00288087	0.00897139	0.0311878	0.0189787
LOXL2	1.15846	0.253861	0.374295	0	0.00703772	0.00726261	0.00368759	0.00463121	0.0126062	0.0142328
ARF5	1.15581	1.12675	1.18155	1.62342	1.45962	1.07448	1.32818	0.891982	1.19321	0.858459
RAP1A	1.15508	1.32919	1.26994	1.62307	1.63019	0.604479	1.75448	1.72045	1.28353	1.03292
HNRNPF	1.15475	1.47599	1.49045	1.31883	1.41082	1.11136	1.08571	0.949832	0.887695	0.810075
SCP2	1.15387	1.69481	1.22091	0.882659	1.15259	0.496625	1.19667	1.21106	0.85491	0.553735
PPP1CB	1.1531	1.11861	1.07236	1.422	1.49443	0.773751	1.45514	1.25259	1.60329	1.01927
CPA3	1.15258	0.00210962	0.0154534	0.0137458	0.00273891	0.0175131	0.0033913	0.0342563	0	0.0433336
LIMD2	1.15255	0.0485745	0.401044	3.4789	1.30225	0.468691	1.0522	0.806466	1.01647	0.308342
MRPL14	1.1514	0.562926	0.642063	0.594615	0.607146	1.05159	0.611312	0.644066	0.524705	0.720627
ARL4C	1.1512	0.0676767	0.694187	2.21084	2.63911	0.37832	2.0534	2.66234	2.19019	1.85394
PTPRC	1.1474	0.0350635	0.270177	1.78775	2.16627	0.894774	2.4092	2.27843	1.97987	1.2116
RHOBTB3	1.14651	1.65163	0.103603	0	0.0371355	0.0111055	0.06309	0.132667	0.0890274	0.125604
BUD31	1.1465	1.08206	1.42639	1.00111	0.976326	1.05302	1.06441	0.960201	0.859063	1.05021
ALOX5AP	1.14616	0.040766	0.343295	0.0951109	4.31685	0.60053	2.92825	1.99059	2.06706	4.11637
LMCD1	1.14282	0.304054	1.32862	0.0121137	0.051387	0.242012	0.0289018	0.021883	0.0130039	0.0236725
RNF213	1.14275	0.51109	1.55535	0.0797653	0.821722	0.740829	1.09495	1.40014	0.741516	0.543728
PNISR	1.14247	1.72611	1.55347	0.47462	0.867388	1.38536	0.612217	0.577413	0.739332	0.530364
HM13	1.14141	0.896026	0.801579	0.738822	0.668053	0.237709	0.980593	1.24003	0.900615	1.34449
RHOB	1.1388	4.53843	3.45574	0.119228	0.43128	0.357061	0.772146	1.57492	1.63713	0.689242
MSN	1.13736	0.742504	3.49495	1.02587	1.6455	0.966043	1.37764	1.68572	1.30619	1.47727
FAM3C	1.13655	1.15395	0.7583	0.197594	0.254173	0.162871	0.305554	0.300036	0.20013	0.380899
ACTR3	1.13548	0.775498	1.13174	2.51914	2.46524	1.77801	2.01702	1.50526	1.61353	1.62879
HMGN3	1.13504	1.6774	1.89079	1.6415	1.18859	4.07448	1.41217	1.10523	1.24135	0.462924
FILIP1L	1.1333	1.70036	0.662049	0.068393	0.244586	0.625371	0.113901	0.122706	0.334837	0.060648
PDCD6	1.13323	1.36221	1.34881	0.777562	0.814956	0.765686	0.85271	0.782149	0.704198	0.567677
WIPF1	1.13171	0.393525	0.470783	0.462144	0.812065	1.15924	1.27242	1.38795	0.979828	0.827728
CHMP1B	1.13103	0.61337	1.2912	2.98193	3.72558	2.05963	7.18647	3.86508	5.52607	2.5842
GNG11	1.13101	2.83545	13.7298	0.0159455	0.0577606	0.377255	0.058347	0.0261913	0.101835	0.0530399
PSMB7	1.12825	1.52298	1.47558	1.29371	1.20969	0.951352	1.37499	0.994803	1.08717	0.965489
RAB1A	1.12413	1.60002	1.05796	1.12021	1.29456	0.893008	1.37065	1.32553	1.29186	1.70757
KIF5B	1.12388	1.28111	1.40843	0.833756	0.892677	1.11951	0.897706	0.902762	0.976514	0.733924
CD164	1.12317	1.74893	0.73992	1.01788	1.09912	0.573412	1.3596	1.89003	0.957996	1.43234
BMP1	1.12308	0.282647	0.282324	0.00665035	0.0403554	0.0133221	0.0285533	0.0440061	0.0536034	0.0110382
CARHSP1	1.12167	1.45533	2.46001	0.401908	0.398944	0.255765	0.251954	0.377705	0.305685	0.365361
CTTN	1.12083	1.10037	1.23791	0.0268613	0.0311071	0.0536414	0.031544	0.0318352	0	0.178409
SEC61A1	1.11877	0.472407	0.801537	0.231815	0.316781	0.204981	0.412614	0.5265	0.315873	0.342205
TGFB1I1	1.1183	0.953897	0.475423	0	0.00610357	0.0235943	0	0.0148688	0	0.00376364
KMT2E	1.11691	1.23389	1.93289	0.771982	0.97965	0.811196	0.858096	0.795108	1.4075	0.979332
CXCL6	1.11672	0.121905	0.0456751	0.00272586	0.0491715	0.0301612	0.0472112	0.0308663	0.0126062	0.38369
BATF	1.11616	0.00764973	0.241078	0.0846114	0.253021	0.324021	0.253454	0.582196	0.28098	0.248071
SRI	1.116	2.26439	1.25144	1.62912	0.783733	1.58008	0.838142	0.868003	0.331657	0.481587
S100A2	1.11556	0.0491158	0.974342	0.611949	0.658042	0.647285	0.85829	1.05461	0.632238	0.961618
FGFR1	1.11313	2.03513	0.600733	0.0292914	0.0254481	0.0347616	0.0531377	0.0907871	0.0423268	0.0685923
STOML2	1.11179	0.840582	0.926677	0.526249	0.580326	0.477959	0.704996	0.525283	0.473078	0.515187
ADRM1	1.11039	0.794326	1.26246	1.40238	1.21414	1.17718	1.14278	0.934051	0.996087	1.19713
SLC3A2	1.10997	0.912829	1.25689	0.663198	1.21403	0.879968	1.55041	1.75643	1.10497	2.76017
IL2RG	1.10842	0.0184748	0.285058	0.903784	1.8482	2.24238	1.40118	1.51377	0.810237	1.1212
RHOG	1.10784	0.535294	0.987592	1.68272	3.27145	2.96892	3.33809	2.72442	2.09665	2.46011
CD9	1.10614	2.74702	6.10632	0.49855	0.892382	0.280686	1.89222	4.22229	0.979826	1.71795
UBE2E3	1.10216	0.904916	0.783361	0.234903	0.327673	0.333152	0.538032	0.340052	0.326287	0.250338
PRRX2	1.10083	0.265545	0.0362337	0	0.00588822	0	0	0.00912219	0.0169359	0
TAP1	1.10055	0.319357	1.46973	5.24991	1.78361	1.87975	1.46087	1.24487	0.995348	0.621638
RBPJ	1.10053	1.32491	0.56895	0.967313	1.08677	0.477925	1.08308	1.34006	1.0988	0.910962
EIF3J	1.09972	0.599177	1.20332	0.711771	0.767785	0.537748	0.60175	0.53056	0.600884	0.400029
IDH2	1.09907	0.19244	0.74999	2.48916	1.93608	0.743179	1.74912	1.1259	0.837629	0.639161
GRINA	1.09803	0.986534	0.693879	1.06954	2.61819	2.7163	2.42039	2.54893	1.99888	2.747
STRAP	1.09801	0.839964	0.948961	1.03316	0.843525	0.664715	0.662626	0.512385	0.585088	0.589966
SSNA1	1.09747	0.665451	1.01664	0.836655	0.757242	1.04404	0.786496	0.761637	0.895444	0.590603
NDFIP1	1.09638	1.92812	1.08814	0.746187	0.84785	0.825602	1.37939	1.53545	0.766149	1.23058
MDH2	1.09571	1.21373	1.06946	1.49036	1.28802	0.908848	1.45041	1.05823	0.883676	0.786099
RPS19BP1	1.09509	1.19848	1.31957	0.883721	0.953856	0.77773	0.924887	1.0969	1.05041	0.760572
IFI35	1.09263	0.535933	0.752756	0.78255	0.982452	0.444748	1.47182	1.37695	0.955991	0.474893
C15orf48	1.09221	0.0401008	0.505864	7.59986	27.8411	5.63744	15.0075	10.4676	17.4532	33.3299
SDC1	1.09104	0.00990439	0.0420869	0.0341955	0.046434	0.0194088	0.0460371	0.0306374	0.0347311	0.0420625
NDUFA12	1.09058	1.26052	1.74319	0.980947	1.4425	0.947541	1.67772	1.38785	1.07851	0.888934
NME1	1.09006	0.512753	1.07913	0.950843	0.761029	0.233792	0.971339	0.606044	0.688341	0.438085
CHCHD10	1.08841	0.627668	0.591274	0.968681	0.994163	0.598986	2.36514	2.33565	1.22158	0.852201
PSMA2	1.08776	1.19206	1.15814	1.71694	1.33239	1.72512	1.36389	0.954264	0.883942	0.894486
SNF8	1.08538	0.718668	0.884349	0.773056	0.82689	0.583771	0.888305	0.831138	0.924298	0.494105
TMEM256	1.08298	1.23246	1.09441	0.998741	0.984102	1.09237	0.98931	0.751515	0.924715	0.768969
EPSTI1	1.08172	0.151725	0.783006	1.4166	1.79249	3.05673	2.46982	2.20599	1.36726	0.841548
TIMM8B	1.07808	0.871421	1.26973	1.02403	0.885201	0.615468	1.27982	1.28255	1.21577	0.883013
PTEN	1.07733	0.688548	0.342865	0.490153	0.422635	0.346831	0.423385	0.379846	0.335836	0.414033
TGFB1	1.07705	0.261462	1.40856	1.09763	1.40399	0.424663	1.2738	1.17293	1.20419	0.583054
RNF145	1.07468	0.432384	1.55648	0.510199	1.11636	2.0281	0.719245	0.72247	1.25932	1.25263
CD83	1.07454	0.257471	0.723016	7.26219	10.1827	15.7687	5.88345	6.98906	9.4358	4.35858
NDUFB3	1.07353	0.930791	1.42999	1.1607	1.2673	1.12901	1.63313	1.39572	1.07688	1.17978
RBMX	1.07021	1.68182	1.06069	1.21105	0.95873	1.21068	0.723206	0.588689	0.532172	0.551882
ANKRD12	1.06968	1.18462	1.22923	0.769897	0.76183	0.977745	0.723535	0.738807	1.08386	0.837533
CKAP4	1.06917	0.485744	0.458574	0.0145936	0.0391132	0.0302998	0.0754021	0.0567055	0.116859	0.234946
BASP1	1.06792	0.384499	0.030899	2.77235	1.85934	6.26766	1.1631	1.76295	0.808655	2.93158
FAP	1.06748	0.704622	0.197082	0	0.0101392	0.00233096	0.00609101	0.00912847	0	0
CDK4	1.06711	0.904725	0.700763	0.211488	0.225481	0.146312	0.249705	0.351636	0.269525	0.224195
HIST1H4C	1.06658	1.44998	0.839011	0.387858	0.325089	0.508653	0.291629	0.403409	0.414545	0.274401
GTF2A2	1.06657	1.231	1.43663	0.743005	0.594982	0.523926	0.723297	0.731714	0.69061	0.461498
SNRPD3	1.06508	0.865652	1.13261	0.802117	0.876755	0.79971	0.936452	0.763803	0.703384	0.587989
PYURF	1.06325	1.57878	1.60529	0.641706	0.723703	0.497094	0.722026	0.639727	0.623598	0.351958
CDH11	1.06267	0.187845	0.0318436	0	0.00244068	0	0.00298534	0.00238042	0.0278586	0.00971268
ACTR2	1.06176	0.556189	1.09344	1.20721	1.67849	1.29582	1.90538	1.90051	2.07663	1.28422
BPGM	1.06023	0.222472	0.189461	0.0459847	0.102891	0.093958	0.0824103	0.115123	0.0277757	0.0544944
BZW1	1.05863	1.43963	1.25685	0.82316	1.43737	2.55474	0.949187	0.913212	1.29039	1.65293
LRPAP1	1.05708	1.75296	0.933012	0.612492	0.654771	0.540772	1.44939	1.71736	1.0155	1.00648
EMC4	1.05634	1.49718	1.23897	0.68411	0.658409	0.475157	0.752656	0.818408	0.599936	0.756399
SBDS	1.05464	2.27851	1.62539	0.497657	0.602866	0.756614	0.678756	0.634721	0.689179	0.455703
HNRNPU	1.05463	1.26794	1.55115	0.975971	1.161	1.12692	1.5059	1.32755	1.42611	0.888915
CAV1	1.05454	2.82073	4.69197	0.0407248	0.0371461	0.0797865	0.0454588	0.0470319	0.0260051	0.0335936
SELT	1.05405	0.917599	1.0534	0.810086	1.3781	2.34016	1.59516	1.67863	1.38312	1.45637
PRKAR1A	1.05381	1.1646	0.948143	1.1942	0.840768	0.79482	0.805971	0.876736	0.747362	0.732764
NAA38	1.05358	1.38437	2.8517	0.718552	0.666979	0.740433	1.02764	0.947873	0.76841	0.699975
CSNK1A1	1.05195	1.2413	1.48663	1.35568	1.29949	0.873179	1.01986	0.877325	1.24645	0.776511
MPC2	1.05148	1.02588	0.966029	1.04085	0.727031	1.02309	0.519493	0.831777	0.618867	0.621717
ATP1A1	1.05059	1.089	2.9522	3.04468	1.20506	0.590329	0.968911	0.959295	1.07856	1.07105
SDF2L1	1.04926	0.377203	0.814313	1.06816	1.55774	0.410087	1.75428	1.29757	1.56784	1.22847
F2R	1.04832	0.297342	0.841033	0.0131547	0.0178483	0.00917868	0	0.0288417	0	0.0053002
COX7A1	1.048	2.66819	1.8821	0.00911042	0.0113874	0.0321505	0.0061442	0.0236835	0.0121234	0.0171608
CACYBP	1.04677	1.02676	1.0876	1.66435	1.33722	1.61988	0.730207	0.974911	0.718811	1.31768
EIF4B	1.04671	1.49518	1.56522	1.25291	0.878105	1.21079	0.582666	0.633218	0.749506	0.667368
PPA1	1.04525	1.63456	1.2761	8.15085	7.49764	10.3195	3.14226	1.30497	1.17699	0.652483
TXNDC17	1.0443	0.683093	1.27077	0.918281	0.880531	0.794707	1.26614	1.14649	0.996746	0.94086
LYZ	1.04385	0.0445812	0.301255	40.5112	28.8837	5.14582	61.4969	48.617	42.868	24.6862
PSMC5	1.04379	1.48209	1.21256	0.95759	0.922687	0.659791	1.06408	0.899188	0.76334	0.569593
PEA15	1.04261	0.679633	1.48648	0.558086	2.39842	1.88246	1.54687	1.26758	2.06317	1.56818
ATP6AP2	1.03984	1.65469	0.618643	0.663408	1.26705	0.298041	1.92146	2.67912	1.66032	1.73578
EIF3M	1.03971	1.01387	0.900565	1.62324	1.19895	1.16587	0.925749	0.71978	1.06438	0.48792
COL5A3	1.0377	0.258276	0.0254688	0	0.00601394	0.0138091	0.00248526	0.00403027	0	0
ITGB1BP1	1.03689	1.46034	1.09611	0.522591	0.476395	0.624946	0.441736	0.507161	0.530831	0.321745
NFKB1	1.03682	0.311184	0.682002	0.849052	2.5598	3.14763	1.72938	1.82206	3.5714	2.04679
EIF3I	1.03248	1.49327	1.82271	1.58138	1.49624	1.08376	1.26724	0.870795	0.991067	1.13085
ARID4B	1.03119	0.96874	1.59165	0.835439	0.755679	1.39453	0.609218	0.623885	0.613937	0.503152
METTL9	1.03041	0.747433	1.36393	0.423379	0.48521	0.438464	0.451945	0.404096	0.374862	1.04176
RPN2	1.03023	1.00211	1.09297	1.22701	1.04987	0.394843	1.34614	1.42827	0.921104	0.821107
DNAJC8	1.03018	1.17032	1.10131	0.664407	0.844343	0.646812	0.951397	0.734533	0.698349	0.821168
PSMC3	1.02931	1.04824	0.953955	0.947665	0.773387	0.700896	0.880172	0.714923	0.758999	0.588396
CYC1	1.02914	1.13505	0.9876	1.17428	1.21824	1.21157	1.42462	1.02404	0.87142	0.889353
EIF4EBP1	1.02852	0.328575	0.866315	0.869181	0.705259	0.110395	0.920008	0.805871	0.776709	0.582512
TTC3	1.02832	0.95799	0.601614	0.410267	0.331399	0.302656	0.309602	0.330758	0.360751	0.272116
PTTG1IP	1.0278	0.889689	1.71411	0.669937	0.587777	0.301759	0.859341	0.926983	0.659075	0.731883
DDX21	1.0277	1.29654	1.58395	1.3662	1.28398	0.715145	0.925941	0.691828	1.22613	0.459798
MAGED2	1.02743	1.50141	1.01389	0.285051	0.197321	0.265335	0.244443	0.257296	0.153579	0.302469
CMTM3	1.02724	1.4528	0.567104	0.174266	0.523827	0.0435862	0.605851	0.726769	0.598427	0.320267
DDX17	1.02251	1.18623	1.37552	0.601257	0.516351	0.608231	0.626383	0.64524	0.647116	0.421958
LINC00657	1.0199	0.958277	0.837303	0.252665	0.325579	0.311469	0.305614	0.367942	0.427362	0.385861
NFE2L2	1.01966	1.5621	1.22019	1.60657	2.28087	1.76724	1.973	1.99701	2.54808	2.00994
C1QBP	1.019	1.10403	1.32183	2.58817	1.25037	0.647646	1.12767	0.864741	0.736512	0.645404
RNF187	1.01825	1.06766	0.639181	0.19815	0.321128	0.310507	0.41893	0.458038	0.267418	0.485431
ARL2	1.01777	2.13393	2.26684	0.501529	0.476153	0.62897	0.510434	0.607972	0.492602	0.373292
RSL1D1	1.01751	1.31634	0.910925	1.03201	0.93868	1.1986	0.648633	0.591899	0.572194	0.308053
YIPF3	1.01689	0.980425	1.17408	0.349393	0.34758	0.347201	0.468238	0.5215	0.348388	0.312269
TMCO1	1.0164	1.23004	1.19545	0.426434	0.619435	0.38855	0.731477	0.922381	0.769792	0.662135
MGAT1	1.01608	1.16678	0.954417	1.14357	1.96222	1.1172	2.05454	2.36987	1.88058	2.41668
UFM1	1.01452	0.608295	0.706422	0.421899	0.631408	0.37632	0.744213	0.58864	1.05831	0.938049
PSMB2	1.01433	1.01941	1.40117	1.42924	1.20407	1.20685	1.45307	1.27084	0.820863	1.02319
MRPL54	1.01399	0.829568	0.919424	0.614175	0.765425	0.768478	0.921204	0.914012	0.609943	0.743907
TCEAL4	1.01325	1.45701	1.40965	0.184744	0.432008	0.124273	0.567107	0.562425	0.380297	0.37002
MIEN1	1.01303	0.789577	0.876	0.328252	0.499384	0.674559	0.658047	0.62981	0.611844	0.730509
CCT4	1.01212	0.975224	1.1366	0.809996	0.916139	0.749047	0.795257	0.642515	0.814856	0.630322
MIDN	1.01195	1.11083	1.97142	0.749594	0.695135	0.393118	0.794933	1.00626	0.939235	0.395485
SUPT4H1	1.01194	1.02868	1.05681	1.94468	1.77579	1.03799	1.37657	1.16547	0.938495	0.906295
EIF3D	1.01062	1.33077	1.33215	1.47224	0.984962	1.93647	0.930741	0.874469	0.76644	0.648988
ZCRB1	1.00934	0.87117	0.823555	0.667082	0.601691	0.520522	0.76436	0.728835	0.580782	0.398302
NDUFC1	1.00812	1.74356	1.62207	0.529248	0.54212	0.650435	0.792693	0.798055	0.320095	0.482479
LRP10	1.00741	1.19574	1.01628	0.651625	0.418883	0.408398	0.499202	0.63524	0.388799	0.683212
POLR2G	1.00606	0.821716	1.01066	0.715102	0.913415	0.785535	1.07119	0.780695	0.478788	0.942168
RAD23A	1.00479	1.39251	1.24771	1.07376	1.05802	0.940666	1.08558	0.998905	0.9533	0.977905
JOSD2	1.00478	0.723263	0.560405	0.38366	0.498873	0.611834	0.708339	0.734099	0.422677	0.897837
EIF6	1.00419	0.825291	1.11793	2.20425	1.51017	1.18015	1.05353	0.861329	0.920104	1.14385
PXDN	1.00287	0.390694	1.14382	0	0.00681284	0.0126908	0.013944	0.00884872	0	0.0216932
UBE2A	1.00064	0.705067	0.694452	1.39853	1.37384	1.58692	1.02187	0.870942	1.13174	0.633687
FAM133B	0.999914	1.35366	1.26797	0.694058	0.644561	0.644495	0.513846	0.599915	0.859274	0.531626
SNX9	0.9973	0.957127	0.62362	0.873079	0.766952	0.889756	0.442344	0.831809	0.741408	1.30846
BAD	0.996872	1.01851	0.907807	0.386092	0.310284	0.339652	0.276023	0.359888	0.345894	0.28757
UQCRFS1	0.996052	1.04117	0.928973	1.6084	1.36444	1.24911	1.2672	1.18226	1.16708	1.06031
MYL6B	0.995959	0.56684	0.681458	0.207818	0.169514	0.241856	0.203213	0.24171	0.184108	0.262151
EIF5B	0.995632	1.29212	1.74272	0.959193	0.626412	0.69271	0.562291	0.59966	0.424507	0.315964
PERP	0.995202	0.651355	0.779124	0.144277	0.189994	0.229725	0.172333	0.224027	0.202638	0.287469
IER3IP1	0.994915	0.916622	0.781202	0.307804	0.35841	0.211389	0.405083	0.456766	0.347233	0.430482
WASF2	0.994811	1.87859	2.26574	0.807877	0.831797	0.957415	1.12029	1.08321	0.838693	0.926237
BTG2	0.993892	3.53456	1.04012	1.48894	0.71974	0.668033	0.800415	0.90432	1.75421	0.66032
H2AFY	0.993168	0.625365	1.15178	4.3426	2.87681	1.12866	2.67577	2.27725	2.26198	2.1917
IFNGR2	0.992203	1.16905	0.730612	1.11462	1.04817	1.32069	1.29648	1.27063	1.31414	0.999039
ASPH	0.991396	1.11322	0.852686	0.08109	0.127226	0.117042	0.263063	0.27729	0.364611	0.473193
COPS6	0.989518	1.26601	0.913064	0.587564	0.594923	0.409347	0.664679	0.634494	0.539659	0.413111
TRA2B	0.98839	1.86874	1.89165	1.27736	1.48191	1.25355	1.16718	1.10552	1.89723	1.17633
PET100	0.988276	1.09783	1.523	0.831582	0.862445	1.14174	1.22907	0.997184	1.34571	1.19327
EMP2	0.987896	2.3593	1.59678	0.0205301	0.0870954	0.222565	0.0742177	0.146891	0.0729176	0.152795
GLIPR1	0.987405	0.257992	0.108799	1.36847	1.67992	0.192463	1.38498	1.17779	1.46846	0.836574
TAF1D	0.9871	0.938345	1.1858	0.613694	0.518337	0.797429	0.54303	0.496419	0.739278	0.439306
KHDRBS1	0.987036	1.11853	1.14843	0.96335	0.979813	1.2403	0.846707	0.633021	0.621832	0.802668
EFEMP1	0.985907	7.72275	1.71007	0.0220838	0.0116199	0.00423989	0.0152488	0.0121025	0.0274294	0.0500735
TUBA1C	0.984713	0.481898	0.645741	1.02225	1.0038	3.54343	1.31908	1.14061	0.909659	1.07428
ARGLU1	0.983918	1.35239	1.88515	0.802907	0.715227	1.11426	0.574574	0.554318	0.774699	0.517107
LMO4	0.982899	0.941361	0.334172	0.218265	0.360568	0.26932	0.372421	0.493143	0.177801	0.32212
THBS4	0.977937	6.24972	0.0153262	0.00702989	0.00226098	0	0.00484395	0.00731933	0	0.00930368
GGT5	0.976439	0.587402	0.47489	0.00465372	0.101886	0.0364429	0.278176	0.120359	0.183726	0.335117
CAPNS1	0.975367	0.814003	1.6178	1.2481	1.01855	0.927975	0.949679	1.02706	0.96098	0.680868
LSM1	0.973055	0.58828	0.783021	0.519869	0.47669	0.447531	0.456937	0.459603	0.374369	0.513297
GAS1	0.972889	1.03979	0.011556	0.00272586	0.010792	0.0445179	0.00679484	0.00526129	0	0
FAM127A	0.972339	1.46657	0.866241	0.144183	0.228058	0.230852	0.215475	0.311635	0.330836	0.245449
SRRM1	0.971814	1.18124	1.23702	1.03086	1.1417	0.856391	1.01697	0.958284	0.908802	0.769994
MRPL57	0.971024	0.966105	1.08932	0.531516	0.67877	0.758272	0.82154	1.07457	0.637506	0.600736
UQCRC1	0.971017	0.662234	0.656395	0.902729	0.894467	0.554067	1.09939	1.04496	0.823076	0.853425
BHLHE40	0.970683	0.747942	2.11187	1.28079	1.56122	1.7998	1.47317	1.62841	2.24233	1.25184
PPP1CC	0.969702	1.15764	0.703682	0.632494	0.379953	0.320666	0.585765	0.522834	0.397259	0.33047
TOMM22	0.968822	0.771405	0.955142	1.11129	0.909034	0.899978	0.924029	0.661228	0.634112	0.417794
SFT2D1	0.968032	0.987373	0.463742	0.81632	1.03531	1.51366	1.43544	1.58359	1.07685	1.27293
DCTN3	0.967319	1.22555	0.9942	0.935134	0.779408	0.446473	0.763381	0.762219	0.511557	0.447698
NAA10	0.966457	0.619089	2.06227	0.634335	0.819549	0.409882	0.825476	0.73412	0.654366	0.486321
CNIH4	0.965279	0.845937	1.09284	0.245206	0.314154	0.219959	0.485336	0.713757	0.214536	1.10515
DUSP2	0.961845	0.0896731	0.575936	5.26807	4.18587	2.27865	6.18214	5.9564	9.14797	1.64731
RBM25	0.9599	1.17196	1.32009	0.97366	0.968173	0.987394	0.760222	0.698448	0.724286	0.589672
MRPL55	0.959453	0.870294	0.841726	0.849262	1.02112	0.436512	0.937485	0.752072	0.986258	0.514053
TCEAL8	0.957052	1.18108	0.68558	0.157091	0.345655	0.202341	0.390573	0.424753	0.211765	0.425967
CYB5A	0.956637	1.44096	1.10806	0.16506	0.226658	1.47057	0.283984	0.629732	0.250445	0.463778
SEC13	0.956185	0.579941	0.614898	0.8226	0.620601	0.291502	0.724359	0.499362	0.564337	0.345276
PGRMC1	0.954856	1.63001	0.515844	0.135157	0.157091	0.118934	0.263229	0.270589	0.165714	0.25183
ARL6IP1	0.954697	1.57934	1.26824	0.993695	1.18473	1.55366	1.49855	1.75595	1.43285	1.68936
LSM8	0.954609	0.828553	1.13358	0.562124	0.526299	0.729824	0.617546	0.630523	0.441852	0.603808
SYF2	0.95434	1.68761	1.42058	0.927623	0.999989	1.23455	0.86596	0.789226	0.636157	1.16464
SCARB2	0.953621	0.823892	0.605628	0.016591	0.196192	0.112008	0.74839	1.52884	0.280796	0.805933
LAMA4	0.953301	0.900546	2.07091	0.00925106	0.00712269	0.00776583	0.0096563	0.00578891	0	0.00892437
CAMLG	0.952758	1.47494	0.910484	0.736024	0.54167	0.957683	0.365916	0.458072	0.406814	0.375641
NSA2	0.951946	0.7807	0.737555	0.736709	0.756138	0.775193	0.702692	0.600284	0.574233	0.406436
NME3	0.951342	1.2963	1.01297	0.398696	0.465636	0.949623	0.538369	0.520439	0.537061	0.301065
PPP2R1A	0.951286	1.10706	0.893612	0.708541	0.587652	0.663554	0.614556	0.577254	0.365866	0.482158
C9orf142	0.951237	0.417786	1.26468	0.873433	0.643309	0.62522	0.641763	0.543308	0.358051	0.290248
NDUFB5	0.950968	0.980932	0.930258	1.26514	1.11963	0.832536	1.29372	1.13396	0.847486	0.494574
ABRACL	0.949713	0.258785	0.904241	1.70882	0.742491	0.395496	1.07142	1.22349	0.93599	0.860002
EMC10	0.947792	0.52382	0.786892	0.649974	0.602152	0.657659	0.779036	0.861122	0.843846	0.629506
AKR1A1	0.94744	0.770336	0.836826	1.09423	1.3887	0.488438	2.29411	2.09958	1.09352	0.752403
DDAH2	0.947277	3.80022	1.61537	1.24582	1.38884	1.04219	1.01374	0.928215	0.894118	0.834695
DAP	0.946978	0.457702	0.72886	0.407991	0.439326	0.405948	0.371807	0.365003	0.477936	0.306466
LSM4	0.94691	0.654	0.910469	1.30223	1.08933	0.917891	1.03449	0.910856	0.71744	0.726855
YWHAH	0.944403	1.72948	2.2817	0.873583	2.8291	0.821564	3.61272	2.18053	1.51795	0.955323
ADAMTS12	0.944058	0.104128	0.036571	0.00637225	0.00300193	0	0.00880197	0.00454328	0.0112638	0.014019
2023-09-11	0.943404	0.510837	0.362732	0.425997	0.199485	0.317228	0.184433	0.199253	0.135111	0.106616
XRCC6	0.943383	1.2683	1.14596	1.33737	1.22589	1.04826	1.10641	0.843434	0.906713	0.690648
SDC2	0.943224	6.07126	0.0556291	0.213794	0.515638	0.334597	0.437132	1.28667	0.743065	4.07315
GPBP1	0.942443	0.781322	0.882492	1.21525	1.37197	2.24145	0.767537	0.665348	1.26528	0.992041
POLE4	0.940986	0.829012	1.31508	0.442443	0.685056	0.32934	0.950155	0.684731	0.863743	0.547822
HNRNPH3	0.937693	1.3219	1.09289	0.510137	0.577739	0.552496	0.513219	0.451029	0.69338	0.473626
PRPF38B	0.937592	0.592277	0.980772	0.581927	0.610109	0.608343	0.583722	0.557898	0.581902	0.491043
EIF1B	0.935426	1.62445	0.944868	0.778557	0.678449	0.733289	0.910704	0.752914	1.16943	1.62622
PSMA3	0.933838	0.938068	1.05909	1.37191	0.942753	0.766803	1.03386	0.908097	0.598805	0.808582
CCDC12	0.933301	0.655684	0.952385	1.36843	0.607089	1.0885	0.310471	0.44017	0.52527	0.336404
EMC7	0.932035	1.17302	0.932077	0.727075	0.570463	0.367284	0.808703	0.935282	0.681371	0.668899
RSRC2	0.930772	1.29059	1.42015	0.914866	0.819227	0.86851	0.638005	0.589691	0.707318	0.731338
GADD45A	0.930385	0.568967	0.794255	0.814258	0.925363	3.37678	0.161137	0.447543	0.35874	0.246619
LRRC59	0.930076	0.527122	0.625382	0.541701	0.578896	0.331082	0.469349	0.48535	0.491628	0.538549
PKIG	0.929953	0.827792	2.05462	0.111151	0.0782975	0.0800954	0.0278873	0.0699185	0.0441569	0.0672645
CTDNEP1	0.929665	0.412366	0.666003	0.540277	0.486947	0.482248	0.537473	0.708764	0.44452	0.375739
COL16A1	0.929065	0.455703	0.0279479	0.00359865	0.0121776	0	0	0.00825091	0.0393518	0.0228944
SPOCK2	0.929039	0.0289355	0.326107	0.0988431	0.091658	0.332893	0.0694586	0.395322	0.0366846	0.106354
TRAPPC3	0.928348	0.680879	0.970674	0.465417	0.640513	0.557694	0.804824	0.786311	0.693511	0.615428
CCL3	0.928316	0.122398	0.510048	0.310823	4.18345	0.659135	29.4095	29.0778	37.5814	65.1114
ETFB	0.927635	1.11406	0.991787	0.875604	0.983007	0.47927	1.18244	1.01177	0.79931	0.852196
OAZ2	0.927615	1.07422	1.66102	3.43834	1.28202	0.587499	1.97373	1.87985	1.75098	2.27539
NFIC	0.927254	2.40641	1.2183	0.185024	0.22957	0.225776	0.350057	0.355889	0.242751	0.263621
CFLAR	0.926797	0.570002	2.02625	2.16825	3.36281	5.47624	3.44068	2.6991	4.33837	3.31688
EIF4E2	0.925742	0.5104	0.593492	0.582111	0.821311	0.934228	0.66265	0.549466	0.549257	0.639111
PSMD4	0.925567	1.10096	1.08639	0.837976	0.991378	1.20188	1.12827	0.878101	0.691556	0.904521
ITGAV	0.924894	0.359641	0.620822	0.0147112	0.19442	0.0639361	0.325691	0.384832	0.430103	0.202873
CD47	0.92485	1.37719	0.804868	1.14748	1.10768	0.897905	1.39561	1.41647	1.03373	1.19051
ENAH	0.924148	0.337501	0.198328	0.0129339	0.00442376	0.00921515	0.00735245	0.00724652	0	0.0121943
C1orf43	0.924145	1.01716	1.25494	1.25513	1.22921	1.04481	1.24272	1.27003	1.19313	1.07355
EIF2S2	0.923274	1.19796	2.03705	1.19281	1.15965	1.24762	0.782064	0.991256	0.736687	0.872884
TDO2	0.922972	0.0013504	0.00494615	0	0	0	0	0.00739651	0	0
ATP5F1	0.922109	1.13609	1.24167	2.01409	1.50609	0.880077	1.47173	1.37061	1.36346	0.873501
PDIA4	0.921959	0.606795	0.856803	0.663087	0.529137	0.214703	0.992374	0.941402	0.356991	0.48224
LOX	0.92073	0.232765	0.11581	0	0.00181448	0.00544124	0.00712931	0.00397491	0	0
PLK3	0.92071	0.567588	1.22094	0.990319	0.730953	0.177769	0.798034	0.873392	1.49421	0.91642
PRDM1	0.919961	0.0383377	0.986395	0.0385364	0.30976	0.251388	0.766334	0.657403	0.891718	0.53407
CNIH1	0.919884	0.814298	1.16849	0.555296	0.507635	0.65969	0.468634	0.560697	0.441459	0.602881
ADAR	0.919282	0.382931	1.20329	0.409347	0.458602	0.480393	0.561955	0.836951	0.308614	0.333021
MRPL12	0.918185	0.394336	0.738488	0.425283	0.485937	0.319893	0.604505	0.528048	0.223457	0.247294
GPR183	0.916748	0.0424811	0.292158	3.35754	16.0388	13.1252	16.0775	10.321	15.1728	3.80223
SLC2A3	0.91587	1.05067	2.08829	2.03049	1.7761	0.274599	2.21687	1.64194	2.18593	2.20382
C8orf59	0.913932	0.853278	0.969058	0.707016	0.751223	0.59692	0.881555	0.618261	0.639605	0.344431
TXNL4A	0.913812	0.405455	0.70677	0.690628	0.558233	0.463656	0.529193	0.641464	0.404373	0.345511
PHB	0.913625	1.05707	1.03852	0.771793	0.737514	0.58494	0.870408	0.753624	0.574461	0.378776
STK17B	0.912927	0.126258	0.250237	0.83186	1.1503	0.98564	0.796029	0.72482	1.14236	0.637483
RIN2	0.912624	0.296244	0.302466	0.0153499	0.0967728	0.0375644	0.238471	0.292305	0.270714	0.260777
G3BP2	0.911873	0.369922	0.603953	2.40335	0.612873	1.11564	0.345414	0.441308	0.250806	0.258867
SPG21	0.911715	0.796533	0.766513	1.06799	0.904784	0.289003	0.977699	1.11989	0.882612	0.757244
CYTIP	0.910666	0.0209009	0.18705	1.35534	1.66846	5.04905	0.926792	0.723604	0.661681	1.29825
ILK	0.910039	1.39286	0.690749	0.578954	0.569522	0.859506	0.756816	0.594563	0.563953	0.551829
INSIG1	0.909455	0.66113	1.10102	4.34048	6.11687	1.40566	3.36092	2.66121	4.01361	2.27027
SH3GLB1	0.909307	0.847504	1.28674	0.698908	0.660862	0.801797	0.826204	1.01876	0.481919	0.975288
GLRX	0.909012	0.689011	0.68309	0.53371	1.5837	0.403269	2.88094	2.32359	1.83808	2.15835
HP1BP3	0.908766	1.07293	0.927247	0.454001	0.334744	0.346769	0.346212	0.419568	0.311359	0.357129
FUNDC2	0.907368	1.15751	0.920769	0.4725	0.464444	0.380339	0.64613	0.582948	0.388405	0.400849
SNHG8	0.90595	2.32043	1.50333	1.18045	0.917819	0.967786	0.792124	0.645378	1.28095	0.436137
CD53	0.905837	0.0250974	0.161395	1.486	2.57163	0.439409	3.23974	3.25947	2.42235	2.90442
POLR2J3	0.905689	0.493081	0.87027	0.340978	0.397565	0.511478	0.315365	0.362112	0.425923	0.302781
IL1B	0.905431	0.0740204	0.356376	0.648671	12.3505	0.457102	27.3034	14.1322	51.0009	44.6544
RSRP1	0.904877	1.83213	1.33049	0.683273	0.671018	0.831408	0.687032	0.61546	1.25698	0.924812
SP100	0.90487	0.74407	0.957817	0.491291	0.476488	0.262909	0.565629	0.669144	0.352021	0.601693
NDRG1	0.904639	0.89791	2.82437	0.204073	0.329289	0.255385	0.412656	0.665125	0.281769	0.823615
CYSTM1	0.903746	1.33545	0.82819	0.859097	1.27595	1.39901	1.2719	1.30909	0.965363	2.2004
ZEB2	0.902513	0.660961	0.130668	0.038229	0.860266	0.843473	1.59028	1.36361	2.03257	1.49837
CCDC124	0.902462	0.677173	1.03834	0.580691	0.550869	0.560502	0.71164	0.558242	0.497463	0.507198
KRT17	0.902124	0.0329279	0.995108	0.906248	0.994841	1.0669	1.07981	0.986141	0.84696	1.29358
LEPROT	0.901962	1.79443	1.56214	0.19152	0.249677	0.197131	0.622967	0.617961	0.427581	0.717257
DCXR	0.901928	0.533743	0.318998	1.15482	0.832722	0.501799	0.836711	0.645505	0.472032	0.499622
SERPINE1	0.901623	0.233183	3.3045	0.0147354	0.0184142	0.0195793	0.00288087	0.0545115	0.0716158	0.103129
IQGAP1	0.900214	0.668854	1.09241	0.834956	0.96184	1.20988	1.11633	1.17716	1.39419	1.41967
OS9	0.900084	1.52316	1.07688	0.968434	0.966351	0.741533	1.35205	1.18806	0.82117	0.918607
NDUFB6	0.898531	1.25106	1.22304	0.756581	0.657507	0.575937	0.788658	0.790575	0.609919	0.735231
CORO1B	0.898392	0.667037	0.793432	0.973224	1.04745	0.918141	1.46318	1.4409	0.547564	0.662185
COL10A1	0.898163	0.00105952	0	0.0103917	0.00342145	0	0.00437551	0.00430668	0	0.00759092
HIF1A	0.896531	0.308119	1.61156	0.296469	1.13605	0.548504	1.5284	1.49812	1.9627	2.70054
RUNX1	0.895872	0.278313	0.0614079	0.592143	0.330085	0.272334	0.390795	0.448463	0.76513	0.600955
MOB1A	0.893905	0.513184	0.7114	1.28884	2.14684	2.68174	1.93894	1.96279	1.07309	1.41959
ERLEC1	0.893656	0.772448	0.587157	0.221754	0.25548	0.213123	0.310596	0.399006	0.351111	0.304421
KDM6B	0.892907	0.483443	1.28669	1.12478	1.43701	0.764583	1.26295	1.37477	2.04784	0.833165
VTI1B	0.892189	0.726888	0.568048	0.49731	0.49225	0.615521	0.585954	0.69206	0.400041	0.388117
HSD17B10	0.891804	0.834696	0.891668	0.960978	0.94812	0.607457	1.00237	0.697053	0.718477	0.482754
UBE2N	0.890687	0.841686	0.974731	1.17219	1.03775	1.0788	0.773938	0.768872	0.797248	0.701387
EWSR1	0.890596	0.880408	1.15753	0.777224	0.890494	0.768907	0.74612	0.705339	0.652577	0.575081
NUDC	0.890482	1.39967	1.30328	0.825122	0.858485	0.90195	0.759285	0.711138	0.659093	0.517218
ATP2B1	0.890468	0.768968	0.726424	1.39309	1.39418	0.905887	1.28256	0.999313	2.83517	2.54067
EIF4H	0.890406	1.41215	1.1609	1.09795	0.927765	1.04111	0.885196	0.662734	0.537022	0.651771
CAST	0.887251	1.81402	1.19236	0.763568	0.666656	0.789978	0.822011	0.99905	0.891907	0.723961
RAI14	0.887172	0.0929337	1.18765	0.00257777	0.00546356	0.0100911	0.00219136	0.0159734	0.0212471	0.0352141
MRPL23	0.885589	0.738541	0.541204	1.41642	0.995793	0.701794	1.14646	0.901479	1.05907	0.672527
ANKRD11	0.884005	0.526218	0.98162	0.446765	0.578151	1.06113	0.367799	0.422658	0.408857	0.41968
GPNMB	0.88395	3.27783	0.044755	0.0531929	0.149999	0.0427598	0.519855	4.10642	0.46476	1.61809
PFDN4	0.883313	0.622805	0.76838	0.397952	0.401339	0.825984	0.390636	0.328514	0.212036	0.245145
ACADVL	0.882398	1.12379	1.00728	0.994346	1.0321	1.13471	0.840049	0.837971	0.905276	1.11441
DKK3	0.882234	0.436446	0.67446	0.012148	0.025407	0.00969235	0.0167646	0.0254686	0	0.0449204
SCAF11	0.88221	0.854324	0.847466	0.515174	0.71907	0.743721	0.613222	0.621177	0.628281	0.526809
HSPH1	0.881185	1.50042	1.8446	2.1014	2.33083	2.23605	0.911973	1.3361	2.41919	1.82516
ISOC2	0.879995	0.49047	0.732925	0.482349	0.482682	0.220059	0.75871	0.4961	0.346155	0.133893
POLR2I	0.878292	1.1036	0.926064	0.489398	0.447515	0.488509	0.640105	0.601601	0.574862	0.490334
PCNP	0.878205	1.42868	0.821493	0.760992	0.676269	0.738024	0.568818	0.52966	0.488632	0.459039
CAPZA1	0.877865	0.590188	0.641982	1.11734	1.31551	0.878692	1.2127	1.19325	0.935876	0.980103
DNAJC1	0.877556	0.826014	0.784635	0.367362	0.310491	0.275189	0.362609	0.460859	0.347602	0.441577
MAP4	0.876154	0.72862	0.82818	0.254283	0.220265	0.452442	0.250239	0.253295	0.130607	0.133789
CRELD2	0.876003	0.41028	0.569933	0.637436	0.701483	0.20687	0.753596	0.464757	0.589157	0.435848
FKBP9	0.875543	0.957272	1.01262	0.0296844	0.0210476	0.0179143	0.0481577	0.064143	0.0814877	0.0458638
NONO	0.875263	0.713512	1.02329	0.688464	0.706578	0.700917	0.629096	0.565476	0.596744	0.520474
RGS3	0.874929	0.19647	2.03769	0.0557202	0.0224763	0.0172421	0.00960147	0.019634	0.0142831	0
CHMP5	0.874882	1.27704	1.34915	0.508631	0.801169	0.717719	1.14245	1.22103	0.595458	0.903742
CD55	0.874068	5.40755	1.19433	1.72325	1.25452	1.77332	0.713881	0.4523	1.10404	0.723178
SEC31A	0.873501	0.674914	0.577351	0.260916	0.257037	0.247939	0.257019	0.291299	0.260604	0.212789
C1QTNF6	0.873357	0.0380657	0.120918	0	0.00520017	0.00699008	0.00646016	0.0127469	0.0205919	0.0141736
P4HA2	0.873309	0.668297	0.0932363	0.00952749	0.0388852	0.027181	0.0354945	0.068061	0.0126062	0.115778
SNHG7	0.873183	1.65112	1.75975	0.45809	0.292672	0.510631	0.352943	0.324753	0.364367	0.254009
ACP1	0.87276	0.729452	0.781089	0.743364	0.657414	0.502182	0.563798	0.59325	0.46985	0.402056
GUCY1A3	0.87233	0.252293	0.157315	0.0260042	0.0262921	0.0202295	0.0147165	0.0162448	0.0291901	0
TMEM98	0.871534	1.03471	0.0964019	0.00304585	0.00832394	0.00343772	0.00260307	0.00353319	0	0
HDDC2	0.870923	0.651786	0.191751	0.261533	0.167384	0.0831632	0.213521	0.25304	0.149208	0.191597
COA3	0.870307	0.839785	0.876873	0.307888	0.295592	0.272153	0.573849	0.564831	0.369111	0.411118
PIN1	0.869107	0.991919	0.994612	0.570414	0.680756	0.804428	0.709555	0.700014	0.49565	0.390513
BRD4	0.868616	0.575265	0.929632	0.318455	0.47246	0.50327	0.37327	0.463245	0.411693	0.454007
RCN2	0.86592	0.95314	0.723475	0.435843	0.239253	0.196108	0.193201	0.229566	0.16021	0.21668
EVA1B	0.864733	0.37694	0.683648	0.181448	0.129039	0.0588046	0.230958	0.353499	0.223144	0.0857107
IAH1	0.863946	1.1334	0.363933	0.636131	0.594695	0.858914	0.663176	0.560999	0.468847	0.463743
ADI1	0.863752	2.25124	0.766482	0.656671	0.488352	0.529787	0.669395	0.630362	0.345197	0.439234
RALA	0.863323	0.558287	0.846083	1.2632	4.28072	2.73551	2.60751	1.9589	2.32501	3.12143
C20orf24	0.861007	0.496487	0.889177	0.738849	0.90281	0.529743	1.12765	1.17681	0.603833	1.2506
PLOD1	0.860326	0.529061	0.570948	0.0659374	0.10524	0.0261799	0.209611	0.30137	0.107827	0.158605
ASNA1	0.859648	0.765166	0.795975	0.648585	0.747587	0.80376	0.857574	0.804861	0.51505	0.570459
PDLIM3	0.859497	0.654831	0.609727	0	0.00385186	0.00533648	0.00560854	0.00695039	0.00853336	0
CMTM6	0.859069	0.49511	0.579874	2.42741	2.69607	3.67117	2.02139	1.70178	2.52151	1.28463
CLK1	0.858827	1.18779	1.18421	0.821279	0.922395	0.878759	0.940644	1.13963	1.55149	0.849001
A1BG	0.858731	0.221069	0.21873	0.253442	0.344971	0.62251	0.210768	0.222054	0.296665	0.32268
BTG3	0.858583	0.71895	0.407645	0.169428	0.584551	0.586531	0.493535	0.447593	0.662279	0.979637
TMEM248	0.85839	0.672958	0.729929	0.388258	0.405838	0.358992	0.408083	0.577141	0.433784	0.361875
FLOT1	0.858353	0.916095	1.43866	0.831675	1.12151	1.21476	1.44468	0.811835	1.24151	1.07109
PPFIBP1	0.858251	0.49327	1.28921	0.0117638	0.0438416	0.0258865	0.00599417	0.0375274	0.0375858	0.0862497
VPS29	0.857865	1.2136	0.979112	1.67916	1.62199	1.11579	1.65131	1.59534	1.20581	1.10947
FNBP1	0.857572	0.343997	0.363849	2.56102	1.72958	4.76917	1.3824	1.27644	1.40458	0.892401
TLN1	0.85641	0.68487	0.809077	0.575649	0.667398	0.473721	0.717134	0.851305	0.757598	1.02067
FNDC3B	0.856405	0.610892	0.639438	0.0419357	0.223874	0.148906	0.509887	0.585044	0.622768	1.08694
LSM2	0.855682	0.754706	1.08528	0.658813	0.507046	0.70363	0.625794	0.534186	0.379381	0.266863
ZNF331	0.855621	0.517535	0.228727	0.682335	1.6703	0.368217	2.11295	3.029	1.53239	0.726282
MRPL27	0.854218	0.737117	0.665862	0.244949	0.410115	0.438197	0.531433	0.533571	0.317278	0.510495
HNRNPD	0.854067	0.724301	1.02835	0.853726	0.75227	0.654541	0.541387	0.624703	0.454981	0.307907
C6orf62	0.853759	0.937671	0.608668	0.331363	0.59125	0.833425	0.79979	0.897877	0.722353	0.697348
NR3C1	0.853622	1.03247	0.574386	0.411673	0.415113	0.586265	0.275966	0.52887	0.265234	0.5756
ECH1	0.852542	1.20799	0.871066	0.780755	0.688218	0.726196	0.829687	0.817539	0.427023	0.417835
RAB11A	0.852228	0.792392	3.08572	1.30536	0.760161	1.42507	0.747196	0.735035	0.50072	0.716746
IFRD1	0.852092	1.79293	0.989192	0.514695	0.696727	0.80287	0.618245	0.760502	0.830317	0.455276
TKT	0.851272	0.632443	0.945876	1.02566	1.17224	0.525595	1.41536	1.10604	1.48106	1.25285
GBP2	0.850407	0.643533	0.837316	0.0580937	0.642471	0.659796	1.01768	0.947391	0.594288	0.67455
UFD1L	0.849927	0.609665	0.98184	0.531078	0.58787	0.498381	0.636381	0.60181	0.402879	0.674904
RTF1	0.84976	1.23783	1.42538	0.481242	0.470119	0.428071	0.536224	0.512543	0.303586	0.515707
EIF4A3	0.849691	1.78105	0.579222	1.0471	1.71468	0.849611	2.08113	2.05262	2.11984	0.911477
MAFF	0.846982	1.55803	1.93653	0.988136	1.55886	1.36981	1.42888	1.41904	2.21479	0.913751
BNIP3L	0.846441	0.866679	0.547026	0.512172	0.936259	0.592869	1.50805	1.251	1.10031	2.81357
CSRNP1	0.84604	1.18587	1.06234	1.34885	1.37535	1.00331	1.35856	1.30753	2.14415	0.575449
FAM114A1	0.845806	0.916762	0.388624	0.0845235	0.0411734	0.0185112	0.0773203	0.0501265	0.0985148	0.0246527
MAGOH	0.844703	0.827533	1.0316	0.736413	0.967711	0.477054	0.856781	0.673698	0.84738	0.55662
KLF4	0.844567	6.85976	2.21857	1.64451	1.97011	1.3847	2.15167	2.37729	3.93842	0.958638
MMP23B	0.843542	0.309802	0.0190463	0.00417388	0.00433007	0.00348631	0.00623647	0.00627269	0.0150317	0
MED10	0.843242	0.791081	1.1026	0.419548	0.470635	0.667381	0.394926	0.455506	0.522461	0.564067
CDC42EP1	0.842978	0.517916	0.784058	0.0969358	0.080487	0.0661123	0.108253	0.124316	0.0920749	0.0875361
ITM2A	0.842944	2.98552	1.41274	0.0587442	0.0429587	0.122448	0.0787106	0.243555	0.072189	0.0469959
CXCL12	0.842486	9.59911	1.34006	0.0205281	0.00524124	0.00850975	0.0175147	0.0922246	0.0570706	0.0125942
MDH1	0.842102	0.835555	0.361973	0.696775	0.672807	0.660631	0.846786	0.883449	0.424549	0.490393
DDX46	0.840675	0.745926	1.24057	0.532618	0.565995	0.778549	0.597142	0.52033	0.489098	0.512475
FBLN5	0.840431	3.53327	0.213932	0.00434581	0.00611833	0.0075808	0.00368759	0.00678682	0	0.00781251
RORA	0.840033	0.478547	0.684093	0.0331833	0.030988	0.0828835	0.0249419	0.151942	0.0768354	0.028789
N4BP2L2	0.839726	1.4735	1.44987	0.311345	0.644473	1.36618	0.668754	0.643562	0.248911	0.604564
TGIF1	0.839627	0.721366	0.548315	0.387159	1.22856	1.2991	1.37116	1.20119	1.54626	1.20297
GPM6B	0.839297	0.204017	0.0387819	0.0395804	0.0337726	0.114172	0.00560355	0.0167581	0	0.0268559
RBMS1	0.838932	1.63513	1.11198	0.177013	0.297167	0.286474	0.484904	0.716631	0.497868	0.625294
VAMP8	0.838873	0.0785467	0.37631	3.40961	4.47286	1.67577	7.23773	6.95192	5.38775	2.82051
MRPS15	0.83841	0.677307	0.862305	0.690101	0.603539	0.376137	0.593594	0.649835	0.368139	0.359895
HNRNPUL1	0.837901	0.844513	0.696638	0.808434	0.794989	0.511634	0.638256	0.675839	0.536454	0.453639
HNRNPAB	0.837828	0.686896	0.862473	0.586918	0.550749	0.443961	0.731064	0.6003	0.611963	0.453203
TERF2IP	0.836409	1.05751	0.795366	0.725002	0.549199	0.698865	0.492804	0.510997	0.344071	0.537124
RAB11B	0.836335	1.24912	1.13847	0.432443	0.565713	0.690009	0.586432	0.574724	0.606452	0.366319
PHB2	0.835256	0.993945	1.02406	1.04781	0.824205	0.853745	0.772626	0.649944	0.549479	0.50516
TCEA1	0.83339	1.0103	0.569107	0.558654	0.521929	0.448348	0.379072	0.503019	0.466221	0.414829
PPIG	0.832326	1.36451	0.984683	0.569802	0.692524	0.584936	0.701674	0.720679	0.535294	0.463327
SHISA5	0.831885	0.837135	1.34848	0.37606	0.374856	0.19716	0.467518	0.634018	0.348081	0.27794
SSR1	0.829712	0.681466	0.629129	1.01267	1.03557	0.29908	1.08639	0.912797	0.917386	0.87319
CAPZA2	0.828799	1.15572	1.34125	0.793623	1.20267	0.66532	1.40715	1.45672	1.29667	1.30949
MAPKAPK2	0.828755	0.207678	0.483251	0.269515	0.35791	0.194324	0.371139	0.515645	0.521825	0.44864
NTM	0.828741	0.435617	0.00348217	0	0.00138249	0.0069572	0	0.00293053	0	0.00930368
DDX18	0.825103	1.05029	1.00573	0.390253	0.442971	0.346617	0.65493	0.589303	0.493686	0.399571
MMP10	0.824693	0.0237813	0.0994563	0.0105001	0.0163517	0	0.0370872	0.2345	0	0.896857
CDC42SE2	0.82466	0.133036	0.567619	0.659816	0.713212	1.1471	0.409098	0.640966	0.576425	0.418931
AXL	0.824648	2.40099	0.0209445	0.805815	2.08781	0.0430522	1.3838	1.39064	0.665267	0.274677
C19orf24	0.822018	0.503445	0.786368	0.640891	0.698843	0.457072	0.871329	0.968258	0.421294	0.479061
AUP1	0.821984	1.0524	1.06935	1.16495	0.859237	0.545832	1.08466	1.01248	0.791523	0.637184
MTRNR2L12	0.821469	2.59262	1.47412	0.429708	0.393459	0.485552	0.354316	0.625367	0.800631	0.415647
RUNX3	0.821262	0.0219089	0.102977	1.13375	1.76521	0.976072	0.728627	0.628385	1.43046	0.424829
GNG2	0.821189	0.244237	0.274268	0.263137	0.505875	0.556591	0.136459	0.264777	0.543343	0.631729
TMEM160	0.820126	0.653629	1.25068	0.720197	0.745678	0.870387	1.07932	1.19726	1.06674	0.632441
GLT8D2	0.81977	0.91338	0.163921	0.00447685	0.00590558	0.00833101	0	0.00450738	0	0.0164701
C11orf73	0.819189	0.75791	0.557378	0.47284	0.440216	0.668953	0.535259	0.450584	0.401284	0.348588
CDV3	0.818069	0.535679	0.839323	0.969068	0.626819	0.474578	0.561741	0.743116	0.7031	0.587464
PA2G4	0.817226	1.11572	0.980933	0.853149	0.78972	0.322589	0.884229	0.680702	0.58795	0.451323
OCIAD1	0.816998	1.36039	1.17025	0.421256	0.688677	0.368215	0.76573	0.80121	0.62124	0.561165
PIGT	0.815886	1.36514	0.741879	0.430547	0.334436	0.250101	0.470519	0.534193	0.271473	0.289683
RNPS1	0.815625	1.01275	1.2842	0.761296	0.711554	0.77407	0.565536	0.546686	0.650735	0.558204
SYAP1	0.815207	0.442038	0.557832	1.38306	1.61783	0.549971	1.3891	0.810592	1.31591	0.899227
HNRNPM	0.814828	1.19014	1.67103	1.33731	1.45583	1.132	1.20753	0.827801	1.35212	0.729579
EIF1AX	0.814609	1.61135	1.13432	0.858185	0.804445	0.723656	0.762764	0.705473	0.525951	0.752758
TCP1	0.813867	1.06208	0.964898	1.17498	0.956228	0.933737	0.615806	0.52191	0.620977	0.51952
EIF3A	0.813402	0.768884	1.04457	0.660673	0.721714	0.762556	0.658871	0.687195	0.663276	0.458252
TXNDC12	0.812807	0.61263	0.854236	0.472348	0.471319	0.278443	0.728126	0.821202	0.546046	0.636909
TMBIM4	0.812691	2.12761	1.0928	0.53578	0.748192	0.394825	1.19587	1.0947	0.808937	0.981663
HLA-DQB1	0.812088	0.0536943	1.60473	45.0911	36.4724	13.489	24.498	18.6451	22.8575	9.05402
GSDMD	0.81203	0.504675	1.233	0.589733	0.663343	0.616578	0.859344	0.719902	0.497585	0.348288
SERPINE2	0.811343	0.39809	0.156983	0.0793604	0.0161285	0.0306539	0.00490814	0.0130878	0.0296729	0.00611555
EI24	0.810966	0.763322	0.913347	0.364147	0.351143	0.204675	0.225485	0.263609	0.249826	0.16418
LAMC1	0.810746	1.88848	1.12805	0.00655451	0.00635638	0.0278355	0.0111115	0.0248184	0	0.0424432
OSBPL8	0.810743	0.685685	0.343917	0.47851	0.824276	0.419108	0.512426	0.551528	0.704209	1.22511
TGFB3	0.80972	0.231157	0.026307	0.0156103	0.00394698	0.0150639	0.0070382	0.00411161	0	0.0106698
ELOF1	0.809575	0.666848	0.472155	0.446138	0.501802	0.298815	0.427656	0.416082	0.342023	0.422078
NDUFS4	0.808677	1.89952	1.00287	1.20862	0.617613	0.689016	0.739897	0.641142	0.442572	0.398623
IRF7	0.80848	0.274656	0.756206	1.49892	1.32515	0.671863	1.25855	1.05207	0.929275	0.637623
APH1A	0.807002	1.01887	1.08256	1.71694	0.987224	0.640558	1.07734	1.17939	0.945311	0.714217
GAS6	0.806467	1.71504	0.980858	0.525938	0.491394	0.575044	0.592501	0.556036	0.638378	0.130718
RRAD	0.80561	0.262335	0.103194	0.1674	0.24132	0.240247	0.180741	0.146995	0.485295	0.318604
DPT	0.805313	12.723	0.0194196	0	0.0125836	0.00717262	0.00437551	0.00284658	0	0.0147508
PSMB4	0.804735	0.677828	1.04117	0.857196	0.739081	0.960443	0.869281	0.723106	0.87054	0.613947
MAP2K3	0.803448	0.361453	0.96589	1.668	1.86629	0.350087	1.21209	1.0239	2.67589	1.31136
HEBP2	0.803242	0.367743	0.747909	0.361675	0.35803	0.262443	0.270129	0.370279	0.286355	0.219277
STAT2	0.802872	0.234544	0.320712	0.164464	0.255965	0.107694	0.439531	0.472361	0.209007	0.236487
MLEC	0.802502	0.438713	1.34653	0.729864	0.668505	0.219027	0.733973	0.767801	0.550811	0.439947
PRNP	0.802395	1.24688	0.547423	0.325811	0.553628	0.218365	0.705495	1.18086	0.856614	0.476198
CTSF	0.802333	1.99356	0.440382	0.0116063	0.0116069	0.012994	0.0348587	0.132365	0.0810242	0.0395299
SLC39A1	0.801928	0.937802	1.05432	0.252797	0.428626	0.497502	0.736943	0.707903	0.558608	0.568434
PDAP1	0.800924	1.09871	0.971772	0.591636	0.573959	0.546599	0.552949	0.542858	0.365067	0.529619
GOLM1	0.800906	0.287395	0.584491	0.00275905	0.0218399	0.0106605	0.0841853	0.072403	0.00604485	0.0676588
FBL	0.800469	0.978164	1.14364	1.5552	1.0347	0.779646	0.725818	0.445104	0.789651	0.415144
PSMA5	0.79954	0.613221	0.865349	1.41891	1.18519	0.842302	1.34154	1.11017	0.74115	0.689178
ARL2BP	0.798056	0.757541	0.642117	0.244447	0.266453	0.299321	0.23173	0.321982	0.286494	0.227627
PPM1G	0.797938	0.440416	1.00526	0.683673	0.549738	0.608868	0.498669	0.478198	0.334235	0.349918
ATG101	0.797787	0.594273	0.572297	0.580751	0.440415	0.525213	0.350135	0.305448	0.450665	0.415727
ATRX	0.797147	0.789308	1.07064	0.512225	0.37101	0.580559	0.341272	0.380418	0.348228	0.211093
CARD16	0.796808	0.0886621	1.09261	0.193144	1.47382	1.37978	2.39428	1.76826	1.5903	2.32029
KPNB1	0.796804	0.744336	1.05239	0.497116	0.638493	1.1209	0.670765	0.675859	0.452396	0.506628
SKIL	0.795395	0.690482	0.770319	0.803831	0.964946	0.535215	0.652009	0.495499	1.06925	0.525812
DGCR6L	0.79503	0.648727	0.75143	0.314278	0.32317	0.201345	0.557444	0.588049	0.436514	0.377701
PDCL3	0.794067	0.242565	0.430354	0.454712	0.724274	1.63405	0.551051	0.546548	0.646313	0.416481
JMJD1C	0.793954	1.04927	1.55703	0.871906	0.713582	0.359896	0.830385	0.539402	0.953415	0.443481
FDX1	0.793427	0.503951	0.473906	0.444301	0.487933	0.322941	0.461458	0.896404	0.355743	1.03361
UBE2E1	0.792643	0.611537	0.6138	0.443123	0.77821	0.799601	0.70385	0.591842	0.555779	0.724402
PIM1	0.792496	0.833599	0.347232	0.259603	0.534003	0.731979	0.518051	0.461215	0.770008	0.619176
SYNGR2	0.791557	0.119357	1.11135	4.6352	4.60641	8.27242	3.97249	3.82336	1.80412	1.61278
FARP1	0.791537	0.177944	0.170032	0.00552095	0.0136211	0.0163477	0.022455	0.130687	0	0.0391765
MBNL1	0.791406	0.710171	1.12039	0.541437	0.615338	1.0533	0.801454	0.906836	1.24157	0.566467
HEXB	0.790285	1.36036	0.534412	0.697824	1.01423	0.171473	1.80273	2.53009	1.28086	1.34496
CLIC4	0.790157	0.86146	1.04526	0.348887	0.279768	0.322928	0.38611	0.44627	0.334647	0.530501
LIMS1	0.789981	0.581815	1.40147	0.672179	1.84743	0.351352	2.50589	2.40117	1.7736	2.11172
ELF1	0.789813	0.51262	1.01665	0.790948	1.0442	0.729604	0.987649	0.890856	1.18938	0.592021
SOCS1	0.789027	0.81224	0.307027	0.219053	0.338556	1.24752	0.339706	0.384351	0.459348	0.193952
CCT7	0.788381	0.959005	0.969697	0.640252	0.695753	0.560047	0.63026	0.549314	0.488946	0.466018
SRSF10	0.787329	0.729609	0.993712	0.527094	0.528747	0.58673	0.507973	0.408559	0.575681	0.299272
PLIN2	0.786695	1.05923	0.820725	0.221597	0.806231	0.246751	1.85093	1.85132	1.11255	3.4726
ILF2	0.786328	0.834295	1.15184	0.967722	0.919931	0.777766	0.829337	0.557384	0.598826	0.461296
RHBDD2	0.784945	0.437108	0.634824	0.251129	0.443212	0.318911	0.661931	0.789753	0.751397	1.64364
MAP1B	0.784704	2.53382	1.37199	0	0.00735765	0.0119866	0	0.00281604	0	0.0147508
TMEM261	0.78409	0.739598	0.808645	0.299852	0.343721	0.19706	0.452899	0.49983	0.271947	0.179601
TAF7	0.783183	1.26454	0.549566	0.509794	0.560539	0.702815	0.373384	0.363157	0.476645	0.566723
MPHOSPH8	0.783082	1.42634	0.9155	0.227511	0.381211	0.513963	0.326632	0.431568	0.324663	0.40563
DAB2	0.78244	1.69289	0.84367	0.00355866	0.129093	0.0176629	0.602932	1.43208	0.611937	0.77699
ITGA1	0.781738	0.0837509	0.415463	0.0145933	0.0160606	0.020197	0.00639917	0.0325443	0	0.0474692
VOPP1	0.781719	0.251626	0.591839	1.06001	0.877495	3.17251	1.02603	1.42612	0.7635	0.62986
AKAP9	0.781657	1.02234	1.01732	0.519815	0.422426	0.352564	0.44113	0.490182	0.291721	0.19762
AKR7A2	0.781183	0.723997	0.492033	0.722953	0.400891	0.244398	0.347234	0.415916	0.31634	0.209266
PTOV1	0.780827	0.795873	0.682387	0.367681	0.230964	0.276405	0.229601	0.240758	0.140585	0.293043
CCT5	0.78029	0.619801	0.735688	0.854452	0.61742	0.306282	0.761876	0.523373	0.346265	0.373233
NUTF2	0.78007	0.620618	1.1205	0.843013	0.832741	0.736458	0.768321	0.639495	0.727031	0.668647
GZMH	0.779764	0.0320824	0.167475	0.0676853	0.0547265	0.0561108	0.0810755	0.203029	0.0665151	0.0358243
TWF2	0.77879	0.538659	0.720497	1.69714	1.26665	0.817961	1.30234	1.1546	0.925455	0.713118
WHSC1L1	0.778031	0.778218	0.675507	0.451278	0.396789	0.543589	0.284843	0.385946	0.398339	0.266276
LAGE3	0.777576	0.381104	0.81765	0.487108	0.865897	0.630739	0.614061	0.646858	0.685522	0.470025
TFG	0.776173	0.896951	0.873159	0.461596	0.435894	0.982579	0.327597	0.387938	0.487268	0.379779
NUCB2	0.774801	0.879522	0.807318	0.100953	0.242143	0.0470322	0.329874	0.328472	0.2905	0.325182
C9orf3	0.773978	0.649084	0.842724	0.00751073	0.0330616	0.0143266	0.0332886	0.0231558	0.0378873	0.0240371
CD276	0.773509	0.473525	0.551523	0.028896	0.137095	0.0286247	0.256825	0.493124	0.158918	0.244359
MAP2K2	0.773262	0.370308	0.57049	0.43678	0.312356	0.275746	0.332819	0.402542	0.315678	0.269009
SRA1	0.772854	0.378456	0.547911	0.626857	0.81508	0.477818	0.990916	0.843347	0.577474	0.748979
COPZ2	0.772167	0.36893	0.15058	0.0035777	0.00327926	0.00416871	0.0442867	0.0655653	0	0.0272405
IGBP1	0.771593	0.85707	0.628625	0.649488	0.598926	0.943598	0.493039	0.416046	0.678826	0.42641
LGMN	0.77155	0.881522	0.591869	1.56429	1.46596	0.476353	2.58157	9.55404	2.42707	2.34719
BABAM1	0.771507	0.668735	0.714803	0.57896	0.486634	0.450546	0.640212	0.548971	0.347926	0.395399
ODF2L	0.770788	0.514003	0.920303	0.109448	0.0775754	0.133043	0.0884968	0.183077	0.115241	0.0803735
KDELR3	0.769276	0.405143	0.0962185	0.00929751	0.0089106	0.00238442	0	0.00640969	0	0.015727
ARF3	0.76895	0.566332	0.877157	0.814981	1.0321	0.684404	1.13571	0.907025	1.03795	0.768557
DDR2	0.768188	1.09508	0.16654	0	0.0178164	0.00621398	0	0.0055947	0	0.0237839
ANKRD10	0.767925	0.568754	0.644476	0.172227	0.254157	0.760892	0.270833	0.43665	0.282062	0.440726
NRBP1	0.767734	0.642524	0.592172	0.441825	0.462112	0.430087	0.402271	0.422763	0.277853	0.405962
PTBP1	0.76773	0.594203	1.13617	0.547863	0.510358	0.518443	0.491146	0.511334	0.381129	0.54578
PRAF2	0.766327	0.476545	0.586307	0.0662732	0.0999134	0.0679389	0.0609793	0.0739472	0.138898	0.127288
SSB	0.764704	1.30673	1.02218	1.21555	0.870692	0.498876	1.171	1.0806	0.709214	0.503574
RBM17	0.764582	0.778018	1.03044	0.983088	0.67941	0.764199	0.644245	0.640948	0.645202	0.723516
SGK1	0.764556	0.407126	1.42576	1.76589	1.91163	0.283854	2.98004	3.44728	4.68257	1.28213
ATP6V0D1	0.763485	0.825842	0.658236	1.765	1.794	1.40689	1.85874	1.64201	1.70296	1.50899
RELB	0.76263	0.166872	0.542658	0.74903	0.850787	2.95583	0.537633	0.525805	0.883194	0.756142
ETS1	0.761917	0.222647	1.38267	0.050308	0.0561585	0.269595	0.0480893	0.188772	0.0307978	0.138203
MAF1	0.761685	1.23192	0.936921	0.845009	0.842624	0.932117	0.754755	0.7137	0.826623	0.634581
SLC7A5	0.76129	0.0475047	0.194979	0.197694	0.841544	0.222287	0.874103	0.624798	1.56437	0.854847
RBBP6	0.760182	0.998219	0.9412	0.577483	0.549839	0.46027	0.547498	0.520884	0.901852	0.455213
MEST	0.76005	0.533013	0.0113336	0.0154665	0.0190578	0.0145981	0.0235593	0.0100387	0.0217233	0.00880144
C9orf78	0.759874	0.716611	0.580707	0.542432	0.531894	0.553556	0.434956	0.528521	0.436256	0.288783
RARRES3	0.759684	0.690292	0.788655	0.274507	0.786571	0.402121	1.60025	1.17615	0.597344	0.117123
NASP	0.759208	0.810863	0.987265	0.506858	0.381421	0.387679	0.551922	0.438952	0.318625	0.432898
RAB10	0.759159	0.747649	0.657798	1.41627	1.26644	1.60983	1.07016	1.2079	0.970417	1.29857
FAM32A	0.758947	0.674164	0.657687	0.386616	0.551808	0.457607	0.547965	0.49221	0.389662	0.362724
HSPB11	0.758428	0.529213	0.46159	1.02181	0.522292	0.416208	0.508689	0.496051	0.380886	0.276644
EML4	0.758297	0.18934	0.550336	0.252655	0.440886	0.224166	0.584962	0.874162	0.713494	0.487184
PLAC9	0.758201	19.4873	0.434411	0.00507995	0.00551591	0.00204763	0.0129441	0.00602437	0.0247071	0.00901971
ACP5	0.757658	0.0106457	0.142581	0.535612	1.38332	0.211407	3.44838	9.13688	1.98009	3.18135
MMP24-AS1	0.757572	0.744184	0.4354	0.37852	0.574071	0.754416	0.65584	0.772717	0.693194	0.757301
TNRC6B	0.757183	1.05141	0.865809	0.298186	0.267867	0.398116	0.297418	0.32009	0.349235	0.281603
ZNF593	0.75717	0.445347	0.527069	0.332079	0.251107	0.191566	0.245095	0.270902	0.226056	0.178893
METAP2	0.757083	0.93759	1.0269	0.326092	0.45936	0.33087	0.476834	0.473417	0.470813	0.400039
SULF2	0.756652	0.176789	0.7905	0.502342	0.328647	0.451666	0.148922	0.190514	0.246319	0.210377
APEX1	0.756575	0.758439	0.913432	0.652879	0.836216	0.610255	0.936099	0.695339	0.480963	0.33716
HAPLN3	0.754519	0.0567695	1.09206	0.380998	0.585352	0.697104	0.484992	0.306969	0.349877	0.106621
TMEM109	0.754056	1.64929	1.37941	0.333865	0.698259	0.266471	0.707007	0.573569	0.364025	0.395459
PLPP4	0.753742	0.00100779	0	0	0.0033035	0	0	0.0038335	0	0
CAPN2	0.753515	1.30499	0.954845	0.732049	0.668925	0.226682	0.437384	0.340886	0.740151	0.436095
CD27	0.752763	0.00629434	0.13615	0.0793445	0.0651014	0.145519	0.0567399	0.306283	0.0394148	0.0295248
ERCC1	0.752685	0.567443	0.464882	0.353561	0.698145	0.176174	0.768776	0.464197	0.590138	0.475088
HDGF	0.751925	0.384557	0.575799	0.305216	0.383987	0.217433	0.403699	0.40023	0.265394	0.334696
SDHB	0.751902	0.755564	0.592933	0.719446	0.875978	0.523903	1.6407	1.54456	0.889903	0.733841
CCT8	0.751585	0.618381	0.66775	1.32241	0.85698	0.817657	0.686063	0.657119	0.539759	0.505727
SERINC1	0.75112	1.09156	0.828942	0.235331	0.389016	0.407418	0.513594	0.878374	0.548033	0.782864
PPP1R2	0.750236	0.553134	1.13753	0.922992	1.00836	1.6505	0.760361	0.752816	0.764367	0.739978
EGFL6	0.749952	0.0117725	0.0103991	0.00462155	0.00246891	0.00332973	0.00272269	0.00290655	0	0
ICAM3	0.748867	0.114095	0.326926	2.35404	0.755414	0.199709	0.300737	0.263574	0.466276	0.119209
BCLAF1	0.748585	0.983686	0.695446	0.575191	0.478242	0.496139	0.403052	0.380722	0.487439	0.282876
PLPP3	0.748441	5.485	1.64833	0.17118	0.00476938	0.014143	0.00437551	0.0236621	0.0206583	0.0214858
YPEL3	0.747313	0.485433	0.665637	0.0638391	0.140816	0.140719	0.166863	0.276928	0.131829	0.146411
MAP7D1	0.745571	0.466271	0.889634	0.616303	0.684415	0.46425	0.574916	0.556586	0.538713	0.581345
REEP3	0.744437	0.449528	0.600016	0.53904	0.265819	0.332166	0.275303	0.494619	0.348633	0.240183
IFT20	0.743926	0.490093	0.693748	0.920462	0.480436	0.32723	0.451229	0.359666	0.525607	0.311013
DPY30	0.743714	0.844709	0.830671	0.377965	0.456077	0.408808	0.713577	0.692286	0.343711	0.492888
SRP19	0.741194	0.459293	0.626159	0.861871	0.550372	0.586127	0.499955	0.500771	0.347074	0.544563
RP11-14N7.2	0.739497	2.19014	0.336756	0.0454485	0.0204268	0.0337765	0.0284892	0.0298145	0.0258889	0.0386784
EMD	0.739247	0.498728	0.486103	0.596536	0.784324	0.607969	0.54098	0.521884	0.66637	0.741971
PRMT1	0.738907	0.897992	1.5576	1.22785	0.794941	1.19533	0.645167	0.419607	0.616847	0.444222
FAM107B	0.738483	0.396632	0.37106	0.327261	0.51641	1.07464	0.47354	0.525458	0.674622	0.693314
GSPT1	0.737242	0.360006	0.601811	0.451918	0.520175	0.505887	0.469513	0.556928	0.582793	0.256248
PRKCSH	0.737042	0.779245	0.758831	0.414124	0.453786	0.458964	0.39985	0.499706	0.319527	0.415437
RASD1	0.736823	2.79778	0.104274	0.0411937	0.0584484	0.013837	0.0731379	0.0579937	0.220038	0.0449564
CREG1	0.736587	0.967456	0.365746	0.359443	0.737094	1.10885	2.26353	4.58218	1.12754	4.45011
CD37	0.736549	0.0368288	0.282959	2.2394	1.46607	1.15025	1.90258	2.1278	1.78271	1.30295
APOA1BP	0.736516	0.632883	0.582507	0.388926	0.349903	0.233118	0.550261	0.483876	0.451772	0.504469
SNRPC	0.736239	0.798416	0.991316	0.809935	0.793421	0.806774	1.05143	0.931428	0.765685	0.737025
BAG1	0.734534	0.903987	1.17732	1.07564	0.912133	0.348149	0.850065	0.889368	0.836063	0.61397
PLEC	0.73402	0.365695	1.61876	0.292122	0.489448	0.340088	0.506015	0.564637	0.597963	0.439284
PYCR1	0.733861	0.0925355	0.0584096	0.0381384	0.0331023	0.0189658	0.0155794	0.00907479	0.0169047	0
ANPEP	0.733656	0.267444	0.0356817	0.902668	0.839692	0.112348	1.10206	0.59022	1.41701	2.43951
GTF2H5	0.732934	0.969092	0.679686	0.506439	0.4579	0.584613	0.707644	0.719941	0.582362	0.326319
SERINC3	0.732811	0.912928	0.970631	0.244222	0.270664	0.278821	0.333409	0.500963	0.447429	0.365721
ETHE1	0.732646	0.400474	0.611676	0.330082	0.795388	0.424315	0.967967	0.798271	0.847623	0.84974
MRPL18	0.732254	1.26096	1.03235	1.80973	1.20413	1.13761	0.784104	0.755365	1.10448	1.03296
C19orf66	0.732151	0.427621	0.666271	0.207703	0.322642	0.334725	0.266618	0.362959	0.112946	0.184964
MXD4	0.731873	0.229133	0.491835	0.373662	0.182288	0.304149	0.17759	0.317852	0.229605	0.104932
SMIM3	0.731079	0.459872	0.0632633	0.0488708	0.798667	0.245345	0.873714	0.70053	1.11535	1.17802
LSM5	0.730238	0.950662	0.996851	0.966637	0.809443	0.642449	0.814555	0.721157	0.67474	0.439766
FAM162A	0.729714	0.889831	0.465724	0.953705	0.861002	1.19413	0.636485	0.682134	0.423272	0.690295
H1FX	0.728502	1.16095	1.2292	0.573698	0.474298	0.713316	0.54463	0.60132	0.4119	0.347859
SIGIRR	0.728423	0.655983	1.13704	0.305793	0.3323	0.287666	0.294478	0.320903	0.370501	0.228232
CLPP	0.727814	0.390672	0.704852	0.414907	0.404593	0.403496	0.425705	0.484706	0.237236	0.416063
SNRPN	0.727071	1.13311	0.74153	0.346623	0.297699	0.291499	0.325256	0.485625	0.253074	0.169905
MRPL32	0.727042	0.833297	0.849854	0.295887	0.235058	0.395927	0.237502	0.295552	0.309962	0.208085
TPGS1	0.727035	0.585401	0.667004	0.304762	0.419118	0.459289	0.480077	0.407837	0.365229	0.380502
MRPS12	0.727027	0.426377	0.756562	0.45982	0.430822	0.42849	0.392527	0.428497	0.314088	0.193873
PYCARD	0.726569	0.424769	0.557783	2.43347	2.42216	0.176695	3.51722	2.52502	2.33745	1.18439
GOLGA4	0.725172	0.619232	0.731067	0.273724	0.29274	0.342012	0.322363	0.40628	0.324282	0.260216
PMAIP1	0.724546	0.067568	0.67693	0.761371	1.86395	2.68531	2.35108	1.45265	3.01661	1.11322
SNRNP70	0.723157	0.826619	0.937939	0.82731	0.65586	0.629855	0.626368	0.538467	0.506102	0.292074
CDC26	0.722831	0.770014	0.799519	0.502301	0.541985	0.392441	0.560315	0.489201	0.370195	0.608436
MTRNR2L8	0.72282	1.40949	1.0576	0.210509	0.20514	0.283832	0.190842	0.437878	0.489497	0.407326
ILF3	0.722502	0.563111	0.826944	0.630004	0.562204	0.418469	0.553115	0.470195	0.46672	0.475543
DDOST	0.722175	0.86338	0.651634	1.04039	0.820723	0.478126	0.95877	0.83302	0.560574	0.386127
DPYSL3	0.721881	0.887361	0.808042	0	0.0105421	0.0176852	0.0123859	0.0119012	0.0121234	0.00693681
RAB18	0.721816	0.579127	0.583814	0.322672	0.429374	0.509419	0.464567	0.509077	0.458663	0.545418
SDHC	0.720052	1.0157	0.726339	0.87033	0.806013	0.640322	0.95065	0.831494	0.567244	0.648696
TWSG1	0.719719	0.547946	0.202471	0.0440396	0.0843015	0.146227	0.0564038	0.125203	0.131834	0.184523
ARL3	0.718567	0.654107	0.353909	0.130467	0.173989	0.2636	0.233077	0.251456	0.140069	0.180375
ARL5A	0.718197	0.726453	0.661332	0.90203	0.540434	0.203926	0.646815	0.498616	0.486665	0.310005
TRIM22	0.717027	0.287396	0.435587	0.547222	0.493815	0.235732	0.546808	0.499837	0.259209	0.173765
MAP3K8	0.716745	0.574391	0.670169	1.0835	1.3539	0.863287	1.71455	1.33981	1.77495	0.904249
NSMCE1	0.716267	0.578134	0.390298	0.607697	0.353801	0.577438	0.425078	0.434417	0.321826	0.228421
OXA1L	0.71607	0.745545	0.768605	1.15965	0.881052	1.01225	0.711063	0.555196	0.727335	0.348119
CFDP1	0.71597	0.697984	1.05451	0.358479	0.309596	0.336587	0.321145	0.296785	0.153772	0.283303
GBP1	0.715376	0.357957	0.592548	0.0676454	1.05338	1.99601	1.69095	1.41381	0.656499	0.521344
PSENEN	0.715148	0.81194	1.13496	1.12535	1.09523	0.64622	1.48325	1.07185	1.16838	1.07862
TWIST1	0.714992	0.209706	0.00609606	0	0.00135425	0.00451932	0.00611432	0.00402122	0.0146738	0.00725879
ANKRD28	0.714579	0.26952	1.0789	0.154885	0.613506	0.306993	0.492487	0.277334	0.66621	0.973829
BCL7C	0.71407	0.606531	0.630994	0.261146	0.367024	0.62728	0.224397	0.304895	0.247897	0.106284
WIPI1	0.713552	0.378857	0.246421	0.0783736	0.158854	0.110324	0.20757	0.323073	0.0968562	0.549109
SPCS3	0.713539	0.310183	0.943169	0.987516	1.10434	0.584514	1.4346	1.33919	1.15122	1.26242
SH3KBP1	0.713005	0.429512	0.322312	0.331876	0.599357	1.14193	0.461895	0.522623	0.648465	0.453132
MAZ	0.712336	0.366199	0.630163	0.323586	0.246122	0.169313	0.279734	0.310733	0.220567	0.152301
PCSK7	0.711757	0.497623	0.704418	0.461135	0.36968	0.349401	0.397198	0.374808	0.295963	0.207152
ZNF207	0.711137	0.717072	0.970661	0.679682	0.81448	0.879898	0.704752	0.620385	0.630526	0.587638
CPNE1	0.710963	0.599873	0.53871	0.646215	0.430952	0.685176	0.392859	0.385695	0.209756	0.205497
QSOX1	0.710498	0.406351	0.536754	0.216769	0.459244	0.18696	0.824257	0.725391	0.799184	1.33378
ARPC1A	0.70987	0.969975	1.19254	0.216478	0.297696	0.383154	0.303473	0.399906	0.255556	0.273863
IKBIP	0.709463	0.380715	0.561086	0.279959	0.300418	0.102165	0.296176	0.270239	0.276679	0.179436
AFF4	0.708811	0.671752	0.886673	0.438629	0.506604	0.38422	0.542633	0.536384	0.501646	0.505622
SLC25A39	0.708541	0.405783	0.908699	0.758328	0.939454	1.08639	0.83016	0.817492	0.58878	0.61027
NT5C	0.708476	0.770246	0.405092	0.618937	0.55616	0.601551	0.525275	0.464804	0.68723	0.377067
DNAJB11	0.708452	0.56053	0.874999	1.07263	0.998414	0.35829	0.96943	0.808523	0.678993	0.930165
UBE2J1	0.708054	0.476325	0.97239	0.712979	0.678681	0.429797	0.735466	0.667747	0.610872	1.15442
RALBP1	0.708029	0.57693	0.950179	0.254562	0.271475	0.298277	0.264275	0.381476	0.280671	0.39935
MRPS7	0.707739	0.619948	0.64785	0.515218	0.47527	0.408003	0.766835	0.617476	0.346408	0.284442
STRA13	0.707371	0.801635	0.798324	0.5299	0.58185	0.35993	0.752296	0.538016	0.625111	0.353801
FAM173A	0.706779	0.332502	0.394016	0.442064	0.373156	0.400588	0.448533	0.539459	0.386748	0.310465
STEAP1	0.706754	0.210995	0.0156774	0.0081407	0.00955361	0.00387392	0.00415877	0.00640938	0	0.0248949
NANS	0.705703	0.63765	0.633684	0.542742	1.04139	0.398951	1.26223	1.07261	1.06328	0.862243
BNIP3	0.705358	0.639889	0.353255	0.0419578	0.1522	0.0911683	0.120569	0.204466	0.137516	0.652781
FDPS	0.704368	0.613492	1.50278	0.515948	0.504512	0.758067	0.39453	0.348277	0.191289	0.329929
YY1	0.704225	0.668057	0.722643	0.579216	0.532516	0.519501	0.426392	0.519787	0.458261	0.475935
ICOS	0.703507	0.00471049	0.130516	0.0718438	0.0485994	0.0607021	0.0280232	0.197203	0.0256616	0.0681688
FMOD	0.703295	0.330883	0.125691	0	0.00649468	0.00791337	0.00288087	0.0046297	0	0.00693681
TAX1BP1	0.702973	0.906748	0.880419	0.750842	0.839274	1.14548	1.03663	1.01133	0.698719	0.783048
DNAJC3	0.70294	0.74156	0.674065	0.528242	0.617969	0.276991	0.578541	0.58527	0.584775	1.3049
MT1F	0.702894	0.120604	0.043271	0.0146084	0.0888972	0.167828	0.354551	0.498668	0.283043	3.93585
TIMM17A	0.702812	0.382374	0.56994	0.695342	0.743093	0.636085	0.668485	0.521072	0.303391	0.55511
PIH1D1	0.702304	0.817463	0.601071	0.361682	0.36231	0.333315	0.484996	0.364547	0.286032	0.245063
TXNL1	0.702092	0.657538	0.916857	0.810789	0.811094	0.800824	0.769807	0.687577	0.424979	0.571893
ARID5A	0.701655	0.599648	1.29922	0.923073	1.60899	0.775965	1.10211	0.976233	1.41498	0.847383
FBXW5	0.700903	0.430874	0.834582	0.559901	0.575181	1.28163	0.649629	0.624857	0.408791	0.662803
TECR	0.700717	1.07771	0.801078	1.21474	0.576339	0.456804	0.714352	0.877364	0.731316	0.355312
SYNCRIP	0.700135	0.579715	0.864796	0.455147	0.422955	0.351476	0.581391	0.454513	0.371918	0.342413
OLFML2B	0.700075	0.434762	0.0134063	0	0.0651643	0.00409816	0.542014	0.496906	0.419283	0.368404
SERPINB6	0.697954	0.957372	1.48832	1.59175	0.78871	0.656474	1.01782	0.942857	0.732078	0.599716
CCT3	0.697947	0.69972	1.20343	0.769498	0.794582	0.804607	0.707407	0.606523	0.375818	0.400068
NDN	0.697054	1.70136	0.0775576	0.0335942	0.0449703	0.0340109	0.00762398	0.0241862	0	0.00336762
NDUFV1	0.697027	0.861791	0.623028	0.752455	0.589639	0.446654	0.696381	0.599325	0.460358	0.236459
IER5	0.69691	0.442883	1.0009	1.08027	1.30794	1.68331	0.823717	1.31908	1.68166	0.862538
SLC39A14	0.695416	0.240536	0.160925	0.0112125	0.0235671	0.0236977	0.0206175	0.0161073	0.0154111	0.0308385
APOC1	0.695316	2.13333	0.242405	0.272248	1.13376	0.95285	6.03754	46.1218	6.13183	4.33742
RHOH	0.693829	0.016068	0.170716	0.111749	0.35234	0.600524	0.392068	0.568941	0.220068	0.495429
NOL7	0.693559	0.983086	0.998998	0.640488	0.613858	0.694188	0.57074	0.541334	0.453877	0.383911
GPAA1	0.69252	0.922817	0.718166	0.64053	0.483704	0.337884	0.516425	0.491044	0.379328	0.333416
NOSIP	0.692018	0.780639	1.00801	0.540703	0.488091	0.496528	0.584474	0.555291	0.560249	0.575896
SNX17	0.691726	0.867191	0.735238	0.876228	0.817244	0.769777	0.769891	0.708919	0.551166	0.412315
PPP1R12A	0.69071	0.749126	0.58538	0.536445	0.446443	0.602842	0.448194	0.387324	0.406957	0.364574
LTBP2	0.689848	1.34139	0.188878	0	0.0114554	0.0181748	0.0168261	0.0283294	0.0421566	0.0469296
AGPAT2	0.689642	0.452655	0.32919	0.494984	0.412139	0.254525	0.691001	0.754099	0.593007	0.479153
OAT	0.689337	1.35799	0.268818	0.394686	0.31431	0.209989	0.353275	0.351443	0.410938	0.229205
IL1R1	0.689256	0.250135	0.320944	0.0331152	0.248835	0.228053	0.148513	0.106741	0.241828	0.405243
RGS4	0.688179	0.0254318	0.0114244	0	0.00452541	0.0156818	0	0	0	0
PTP4A1	0.687632	0.280993	0.473867	0.430026	0.89878	0.396698	0.896155	0.753285	0.815484	0.666397
FNIP1	0.6874	0.542954	0.727023	0.251776	0.591131	0.419715	0.53003	0.394696	0.464859	0.871792
COLEC12	0.686634	0.524348	0.127845	0.00347924	0.010251	0.00667319	0.0315636	0.12953	0.133738	0.0945161
RAB32	0.686551	1.33451	0.511292	1.44376	0.653837	0.288077	0.876688	0.767166	0.80172	0.375818
FMNL1	0.685368	0.208759	0.174884	1.45024	1.28317	1.37771	0.929245	0.849039	0.920567	0.603101
CDK2AP2	0.68527	0.288592	0.657726	1.54028	0.855047	0.525278	0.618568	0.470574	0.447648	0.405773
TPST1	0.684969	0.58994	0.0902243	0.00473764	0.0190318	0.289479	0.0151571	0.0098245	0.00963152	0.0109442
CHD1	0.684925	0.861582	0.603773	0.483008	0.665747	0.410409	0.731255	0.64627	0.75827	0.357458
SMARCB1	0.684798	0.551563	0.612151	0.393693	0.409747	0.374318	0.425209	0.326635	0.310269	0.237649
2023-09-09	0.684698	0.220973	0.966415	0.887848	0.72694	0.412268	0.652393	0.727728	0.697054	0.5682
LMF2	0.684163	0.640389	0.488999	0.364764	0.229357	0.212557	0.242356	0.335727	0.359984	0.27104
CMC2	0.684091	0.239748	0.408702	0.39781	0.416408	0.241113	0.46059	0.490199	0.468633	0.311219
PPP4R2	0.683792	0.4278	0.533623	0.357706	0.358008	0.436206	0.289201	0.358033	0.604791	0.560607
STOM	0.683347	1.28641	3.22376	0.453019	0.448374	0.313446	0.671359	0.840362	0.528804	0.637774
VDAC3	0.683238	1.01033	0.638497	0.640875	0.47983	0.467256	0.439354	0.453247	0.311663	0.248854
ZC3H15	0.68305	0.917229	0.998434	0.848911	0.722198	0.544637	0.692425	0.658896	0.456705	0.618321
IMPDH2	0.683031	1.10705	0.642082	0.591709	0.494488	0.514712	0.415906	0.231889	0.448598	0.192492
LPP	0.682703	1.19186	0.883932	0.505568	0.256086	0.419232	0.255269	0.322377	0.267037	0.37103
FAM50A	0.682261	0.661028	0.646439	0.446709	0.693513	0.558656	0.794577	0.798018	0.416633	0.742061
GANAB	0.681489	0.448829	0.662663	0.17892	0.218483	0.160947	0.236625	0.402256	0.267829	0.252466
ATXN1	0.681047	0.144191	0.197578	0.111782	0.14182	0.197824	0.248245	0.264971	0.272312	0.368014
SZRD1	0.68099	0.381961	0.642877	0.415535	0.439794	0.722605	0.526497	0.564579	0.575087	0.503152
RNF130	0.680526	0.942729	0.464184	0.0723368	1.8536	0.546407	3.21126	3.87306	2.27668	2.13347
NCOA7	0.680389	0.687014	1.98418	0.445908	0.211405	0.353234	0.132235	0.165271	0.0859056	0.0940748
WDR45	0.680335	0.676218	0.425188	0.266947	0.256487	0.287818	0.264948	0.318651	0.286022	0.287391
PCMT1	0.679847	0.959908	0.693794	0.56339	0.594676	0.446674	0.752739	0.729391	0.514817	0.520679
BAZ1A	0.678774	0.569763	1.88389	2.40151	2.21749	2.2014	1.37902	1.10245	2.42782	1.09608
COMMD1	0.678579	0.628197	0.602247	0.505584	0.544528	1.2636	0.569024	0.597318	0.375747	0.325689
GABARAPL1	0.678369	1.10646	0.668632	0.257835	0.872605	0.267404	0.988051	0.825794	0.996597	0.827766
PTRHD1	0.67775	0.612424	0.674367	1.35379	0.991698	0.916651	0.622084	0.544074	0.443415	0.422183
RBCK1	0.677733	0.758498	0.936247	0.591933	0.561802	0.537426	0.555488	0.530647	0.482095	0.287322
BORCS7	0.677282	0.739159	0.889344	0.122848	0.283524	0.204593	0.371793	0.313386	0.381684	0.310254
NDUFS3	0.67577	0.745699	0.723234	0.58199	0.458167	0.339813	0.604721	0.692463	0.330584	0.400459
TUBB6	0.675577	1.24991	1.51965	0.420392	0.50808	1.97975	0.454888	0.391023	0.477554	0.675633
TP53I13	0.675232	0.558816	0.192016	0.290983	0.380821	0.232243	0.398765	0.370492	0.321544	0.291912
ASAH1	0.675182	1.14402	0.651016	0.376924	1.00833	0.271911	2.90665	5.0965	1.56241	2.99454
SPAG7	0.674898	0.830694	0.84442	0.775124	0.701297	1.28464	0.591282	0.710702	0.437787	0.536355
BICC1	0.674804	0.702753	0.0147856	0.00815075	0.00127822	0	0.013696	0.00296885	0	0.0138736
COA4	0.674746	0.518985	0.600667	0.382455	0.360492	0.244836	0.377828	0.413677	0.228437	0.221311
NPTN	0.674631	1.00584	0.35447	0.179745	0.353637	0.283448	0.520452	0.550811	0.576151	0.778767
ESD	0.674558	2.28233	0.69663	0.729838	0.707346	0.572796	0.615231	0.549026	0.571162	0.317242
MSRB2	0.674362	0.514482	0.348956	0.0922301	0.264946	0.0660426	0.352915	0.423267	0.363424	0.133302
HLA-DQA1	0.674283	0.0330484	1.36051	39.5061	35.9431	16.9511	25.2638	24.6351	18.8511	11.6437
CHURC1	0.674154	1.06759	0.703983	0.408345	0.44785	0.683339	0.502043	0.485776	0.394906	0.526301
BOLA3	0.674028	0.46157	0.532212	0.385759	0.371207	0.343343	0.330524	0.417872	0.231291	0.410302
ARPC5L	0.673788	0.31729	1.17104	0.843626	0.463684	0.351147	0.357432	0.391192	0.326478	0.368715
UBALD2	0.673694	0.175142	0.778015	0.196836	0.401847	0.227755	0.50843	0.555943	0.45342	0.554856
TMEM179B	0.673536	1.32584	0.995965	0.472443	0.704115	0.495311	1.04424	1.14817	0.944384	0.698815
FAM49B	0.672918	0.121176	0.317855	2.60972	2.82858	1.11995	2.41646	1.97669	1.67501	1.24483
MEA1	0.67143	0.673198	0.675442	0.429783	0.472909	0.529255	0.526234	0.623245	0.382563	0.493912
ATP2A2	0.671219	0.352019	0.741024	0.296652	0.30249	0.17319	0.497619	0.563199	0.373064	0.401091
H1F0	0.671177	1.54226	0.651463	0.101956	0.20146	0.221018	0.322068	0.408788	0.178606	0.536782
CLMP	0.670993	0.403018	0.00547808	0	0.00641268	0.00331744	0	0.00417584	0.0224685	0.0358933
MPC1	0.670716	0.970548	0.395688	0.472024	0.704445	0.530608	0.806992	0.798366	0.632285	0.447638
GOLIM4	0.669349	1.49857	0.554402	0.189422	0.217252	0.0860363	0.230719	0.358022	0.19657	0.302946
TNFSF10	0.668925	1.16468	1.74956	0.226172	0.588197	0.0635046	1.05077	1.26738	0.503284	0.309509
SH3PXD2A	0.668484	0.243613	0.209694	0.0227817	0.0230773	0.357662	0.0130851	0.0580904	0.0581023	0.0497562
STAU1	0.668441	0.646734	0.610052	0.27243	0.403159	0.321188	0.400962	0.428952	0.263742	0.361748
UCP2	0.668236	0.124948	0.246077	5.13005	3.0006	1.45701	3.36528	2.939	2.38164	1.69912
ALDH2	0.667344	1.04076	0.56493	3.07075	3.91004	5.10851	2.81821	1.54479	1.4056	1.16738
GRHPR	0.666777	0.915568	0.611749	0.446284	0.433049	0.922584	0.503183	0.46363	0.289277	0.28066
CDIPT	0.666718	0.944677	0.803119	0.203364	0.191124	0.183193	0.299847	0.372419	0.38317	0.369922
CDC42SE1	0.666323	0.270648	0.431153	0.73371	1.21342	1.57032	1.01691	0.913795	1.20756	0.762547
APLP2	0.665822	1.59068	2.84184	0.383236	0.633266	0.442935	1.41156	1.76764	1.58267	2.29396
ETF1	0.665688	0.609911	0.486929	0.800432	1.2994	0.456341	1.10265	0.894857	1.14494	0.865182
DCTN2	0.66559	1.08586	0.803066	0.575582	0.432343	0.761375	0.498947	0.423139	0.248261	0.333782
CCT6A	0.665328	0.57459	0.9258	1.11116	0.838134	0.79026	0.747261	0.572438	0.60741	0.429082
CD69	0.665218	0.0303911	0.184772	0.337034	0.427881	0.158697	0.415541	0.475876	0.83505	0.0750574
PLXDC1	0.665093	1.05801	0.0298363	0	0.0069997	0.00745919	0.00306886	0.0464399	0	0.00440072
KXD1	0.664898	0.815391	0.865373	0.407995	0.455879	0.678327	0.557817	0.524656	0.575654	0.355283
TACC1	0.66468	1.23182	1.07965	0.326628	0.746202	0.433536	0.754842	0.733174	0.539183	0.524832
ITGAE	0.66451	0.581452	0.574472	0.285249	0.281578	0.167817	0.200636	0.203152	0.288345	0.220922
SSPN	0.664439	2.73877	0.0137254	0.0191593	0.0452686	0.0752786	0.0214767	0.0228713	0	0.00644394
DUSP5	0.664283	0.179055	0.731625	0.842691	1.23963	4.22427	0.221086	0.469972	0.714121	0.585326
CKS2	0.663869	0.938741	0.995343	2.18716	1.34994	1.11949	1.32273	1.27412	1.90482	0.644501
GPX8	0.663868	0.697474	0.209545	0.00477421	0.00743814	0.00835418	0.00337432	0.00731919	0.0169359	0.00759092
LCP1	0.66342	0.0157176	0.152442	3.6041	3.02047	2.91086	2.53072	2.17677	2.05908	2.9426
LTBP1	0.662198	0.937788	0.286389	0.00703723	0.0110116	0	0.0120159	0.00517839	0.0520517	0.0128692
TXN2	0.661664	0.942484	0.878914	0.888813	0.735012	0.477195	0.874059	0.715077	0.705564	0.490039
TM9SF3	0.661186	0.633812	0.779898	0.27142	0.293718	0.158328	0.38136	0.460441	0.24412	0.392285
CD248	0.661141	2.45079	0.0155411	0	0.00483907	0.00493268	0	0.00559828	0	0.00462786
SMIM7	0.661073	0.997087	0.76642	0.294197	0.350418	0.339641	0.471918	0.535497	0.256457	0.340436
MRPS34	0.66022	0.660296	0.644747	0.512365	0.445287	0.39722	0.65398	0.579095	0.44001	0.295391
MVP	0.660174	0.951892	0.809435	0.934352	0.793019	1.06388	0.818275	0.712527	0.657252	0.505337
CASP4	0.658944	0.606618	0.956433	0.235374	1.01767	0.543375	1.29756	1.08609	1.01169	1.07388
IP6K2	0.65851	0.634888	0.582881	0.266376	0.245037	0.293541	0.207832	0.196027	0.162502	0.231851
NAA50	0.658174	0.391944	0.393513	0.290609	0.405055	0.274224	0.314572	0.342926	0.255572	0.6003
TRA2A	0.657665	0.745972	0.784757	0.692086	0.552214	0.978206	0.478433	0.422176	0.792444	0.299184
VCP	0.657561	0.766021	1.18586	1.14317	0.854702	0.838616	0.637395	0.692007	0.629201	0.683374
CSRP1	0.65631	1.12033	0.633588	1.03534	0.380055	0.480256	0.362782	0.365157	0.299747	0.289635
PPP1R18	0.656069	0.370593	0.6526	0.955737	0.996886	1.31731	1.14523	1.08287	1.19485	1.00944
NOP56	0.654838	0.760204	0.750054	0.379143	0.426449	0.45252	0.43162	0.404505	0.547112	0.235315
SNAI2	0.65429	0.579121	0.0534272	0.00419123	0.00364917	0	0.0026158	0.0058354	0	0.00677318
PDGFRA	0.654275	1.64288	0.0262967	0.00316369	0.00138249	0.109542	0.00311406	0.0140417	0.0148661	0.013316
EMC3	0.654158	0.609914	0.629424	0.570507	0.643634	0.303677	0.726459	0.74012	0.381601	0.701347
TNFRSF14	0.653994	0.323192	0.740824	0.682874	0.756528	0.850134	1.01248	1.17578	0.644598	0.667613
SERPINB9	0.653886	0.125117	0.5065	4.91035	4.62634	2.42344	2.34867	1.32566	3.81288	1.82098
PPP2CA	0.653435	0.567121	0.766052	0.969143	0.972398	1.16288	0.766188	0.681138	0.921162	0.661688
HOPX	0.652858	0.0288547	0.113557	0.0419622	0.0574571	0.377873	0.057526	0.07503	0.00853336	0.0503434
SPTSSA	0.652857	0.959786	0.573958	0.309858	0.283041	0.146304	0.26788	0.345021	0.264312	0.290808
KLF10	0.651908	1.13231	0.999897	0.256556	0.398218	0.232778	0.477615	0.461489	0.808946	0.407971
MESDC2	0.651901	0.863172	0.603488	0.858961	0.414943	0.442525	0.443292	0.67538	0.396103	0.502273
OCIAD2	0.651781	0.0348881	1.54608	0.328192	0.183841	0.170182	0.0924757	0.252697	0.17301	0.0645831
CD3G	0.651204	0.00705658	0.155608	0.0378673	0.0460979	0.073467	0.0313716	0.224004	0.0130039	0.00699701
NOTCH3	0.651087	0.326472	0.075032	0.00629531	0.00739671	0	0.00557827	0.0188592	0.0147719	0.0322314
RAP1B	0.651078	0.761385	0.652457	0.726519	1.06866	1.76057	0.725591	0.746484	0.837981	1.27462
TMEM30A	0.650243	0.5716	0.666271	0.280619	0.285486	0.332592	0.432644	0.577342	0.309998	0.337141
PARVA	0.647576	0.520433	0.382446	0.0154351	0.0059782	0.003562	0.00298304	0.00765482	0.0202696	0
THOC7	0.647451	0.799203	0.6174	0.653434	0.678668	0.830915	0.825163	0.558238	0.574027	0.465832
STX4	0.647321	0.604919	0.609304	0.407849	0.780162	0.601366	0.970811	1.06816	1.14042	0.608704
CHID1	0.647308	0.693651	0.454603	0.282026	0.248871	0.129217	0.282978	0.514913	0.264107	0.144612
DBNL	0.646117	0.52501	0.564641	1.60734	1.33243	1.74046	1.31087	1.1105	0.89419	0.721136
COPS8	0.645952	0.722928	0.47714	0.274326	0.264379	0.235345	0.250543	0.225095	0.203556	0.246341
YTHDC1	0.645207	0.597293	0.725625	0.280979	0.362556	0.409793	0.388461	0.322645	0.357144	0.344729
C6orf1	0.645013	0.314716	0.519455	0.114926	0.266564	0.260608	0.427046	0.442823	0.158333	0.258624
CTDSP2	0.644785	0.593467	0.638575	0.1915	0.255469	0.355036	0.248805	0.296834	0.347567	0.249436
GLUD1	0.64471	0.710095	0.445433	0.374202	0.455096	0.284901	0.48069	0.554273	0.451104	0.568682
CTNNA1	0.643957	0.711276	1.6445	0.368318	0.514577	0.50683	0.566736	0.57525	0.594779	0.614578
LSM10	0.642396	0.500028	0.456638	0.566531	0.469824	0.269312	0.59865	0.642275	0.431007	0.409518
SNX6	0.642224	0.683545	0.533254	0.358838	0.537658	0.717249	0.877992	1.07935	0.564298	0.591177
PFKFB3	0.64149	0.341371	0.468883	1.27504	0.877607	0.838032	1.00995	0.897322	1.34281	1.0182
MRPL43	0.641482	1.00628	0.769342	0.381812	0.402219	0.312283	0.460721	0.482325	0.388746	0.416868
LYRM4	0.640858	0.438832	0.409353	1.18479	0.404589	0.44543	0.275821	0.269065	0.312508	0.272409
MKKS	0.639997	0.568331	0.727503	0.443213	0.452739	0.304407	0.529287	0.338795	0.555968	0.395976
TPR	0.639813	0.972686	0.84959	0.352573	0.371045	0.518894	0.30936	0.375529	0.348603	0.24215
KLF9	0.639225	0.922892	0.499738	0.0678933	0.0893101	0.0883521	0.102736	0.138884	0.128867	0.14902
ZNF90	0.639148	0.768546	0.664397	1.16441	0.834906	0.815215	0.600083	0.404182	0.742757	0.424715
LIMA1	0.638853	2.23622	0.517339	0.19494	0.0836769	0.145727	0.0222495	0.126957	0.0655262	0.0413201
THRAP3	0.638619	0.862152	0.734165	0.645337	0.541149	0.69503	0.507748	0.504824	0.429967	0.406391
PLIN3	0.638152	0.484608	0.319792	0.439097	0.529011	0.391192	0.600573	0.4765	0.464536	0.851942
SWI5	0.638119	0.433674	0.330985	0.0963445	0.0808717	0.0938944	0.115925	0.0987446	0.0239779	0.0809435
GLS	0.637805	0.38297	0.572209	0.225322	0.54477	1.58775	0.459269	0.455005	0.641287	0.351088
LINC00116	0.637673	0.790228	0.783414	0.19891	0.241247	0.144952	0.318389	0.449778	0.335141	0.209957
SF3B1	0.637649	0.930647	0.883117	0.460277	0.536343	0.618665	0.539695	0.57659	0.567658	0.369195
IGFBP2	0.637483	0.489631	0.411588	0.032291	0.0375002	0.0356191	0.0239894	0.0414631	0.109989	0.174304
SDHD	0.637211	1.39877	0.746516	0.568786	0.67353	0.452409	1.10811	0.89522	0.694056	0.445528
VGLL4	0.637143	0.467889	0.89191	0.0289078	0.0728109	0.0596431	0.0849136	0.119173	0.063014	0.0638334
MGMT	0.63704	0.760618	1.03713	0.315412	0.351951	0.274234	0.590748	0.482335	0.379935	0.235075
P3H3	0.636979	0.311917	0.113619	0.00295954	0.0140328	0.00673247	0.00437551	0.00381198	0.0202184	0.0247303
IFNGR1	0.636882	1.24697	0.418615	0.62019	1.08071	0.789156	1.48796	1.12121	0.966109	0.802042
UROS	0.63674	0.34417	0.380187	0.390022	0.318671	0.249666	0.345733	0.397467	0.27442	0.19892
QARS	0.636615	0.457008	0.668794	0.703098	0.527885	0.717152	0.538824	0.384568	0.726742	0.206754
CNPY3	0.635605	0.386886	0.611023	0.666339	0.99753	0.475835	1.31545	1.05602	0.726243	0.424925
MAPRE1	0.635599	0.585811	0.711145	0.635613	0.871995	0.7915	0.965291	0.854901	0.711593	0.88622
PRMT2	0.635238	0.591487	0.77154	0.787058	0.777724	1.32854	0.687734	0.646304	0.677813	0.440502
NCOR1	0.635152	1.00256	0.964677	0.538135	0.534047	0.630957	0.511611	0.420755	0.307407	0.440351
CHMP4A	0.634513	0.654432	0.807501	0.661856	0.877271	1.21947	1.01252	0.777999	0.603752	0.597908
TSTA3	0.634336	0.212274	0.560821	0.455218	0.364941	0.21707	0.348925	0.308861	0.241964	0.174184
SGIP1	0.633999	0.04573	0.194495	0.00849564	0.00177638	0.00246688	0.0150744	0.00296508	0.0145782	0.00786013
BPTF	0.633799	0.562425	0.647192	0.283957	0.266102	0.313619	0.191214	0.283773	0.250872	0.233089
LUC7L3	0.633682	1.20319	0.903145	0.493964	0.365529	0.429125	0.439948	0.329196	0.418577	0.319867
URM1	0.633384	0.551079	0.815983	0.441221	0.397185	0.439241	0.472406	0.337036	0.421776	0.179913
UGP2	0.633013	1.8532	0.634809	0.466955	0.432262	0.45609	0.583935	0.6274	0.452891	0.752751
CARD19	0.632951	0.4614	0.740145	0.978841	0.843374	0.400216	0.717872	0.681079	0.674757	1.34238
CCL18	0.632876	0.00456879	0.139818	0.052151	0.0779129	0.0834331	0.187476	19.5176	11.2215	16.7633
IMP3	0.631618	0.836695	0.632749	0.301192	0.324597	0.359717	0.320485	0.442108	0.329448	0.319831
VASP	0.631514	0.446949	0.973499	2.34637	2.64476	0.503256	1.77001	1.17967	2.24121	1.56648
LSM14A	0.630696	0.546323	0.58093	0.541431	0.378224	0.353585	0.355848	0.348032	0.446524	0.279217
TOP1	0.630091	0.658888	1.11745	0.853676	0.807846	0.776574	0.67083	0.671362	0.838864	0.752748
CCL19	0.629694	0.238457	0.037194	0.0512684	0.339231	22.1239	0.246812	0.193417	0.0287706	0.0677422
SRPX2	0.629665	0.509591	0.00959395	0	0.00229326	0	0	0.00282648	0.036911	0.00445071
PHLDA3	0.628884	0.580102	0.192713	0.108765	0.0293203	0.113478	0.0237571	0.0575975	0	0.0886671
MRPL11	0.627537	0.714374	0.648864	0.567851	0.492224	0.397596	0.579616	0.540197	0.360798	0.16321
EPC1	0.627137	0.727475	0.723259	0.326424	0.468717	0.462764	0.417408	0.391201	0.556007	0.509816
NDUFA8	0.626795	0.623422	1.14188	0.503313	0.383779	0.206804	0.554778	0.508453	0.184315	0.350857
ATP6V1E1	0.626394	0.754649	0.821642	0.564519	0.918033	0.843625	0.935315	0.992404	0.647144	1.11529
RNF114	0.626384	0.566038	0.533268	0.784883	0.649034	1.59706	1.00165	0.995437	0.609014	0.645119
PARP14	0.626163	0.196869	0.610549	0.239901	0.509494	0.527252	0.558539	0.582955	0.513765	0.312742
HNRNPR	0.626147	0.866789	0.806221	0.548464	0.52385	0.510391	0.564059	0.478743	0.396147	0.250421
EHD2	0.626063	0.80738	1.27875	0.00414767	0.00490108	0.00215326	0	0.00513222	0.0300669	0.0257024
PABPN1	0.626014	0.372465	0.70419	0.357145	0.431847	0.482344	0.316484	0.344329	0.347924	0.333114
SMC4	0.625541	0.156482	0.315129	0.177183	0.167778	0.301797	0.171741	0.170111	0.0938293	0.0718027
ECHS1	0.624734	0.827423	0.768378	0.774663	0.798073	0.431549	1.01419	0.858424	0.374058	0.351164
CTSS	0.624368	0.210462	0.945327	2.24835	3.27752	1.05233	8.56103	10.6982	5.44368	4.93259
PMVK	0.624138	0.729786	0.517266	0.435363	0.406565	0.230874	0.686669	0.563335	0.410655	0.2571
SCG5	0.62396	0.041174	0.00501014	0	0.00731394	0.0126961	0.00298304	0.0163654	0.0300669	0.241628
TSPYL2	0.623886	0.364548	0.378393	0.330691	0.295392	0.183079	0.128364	0.221174	0.273928	0.262176
SDF2	0.623879	0.716876	0.68343	0.43014	0.386888	0.34605	0.349898	0.368689	0.256182	0.472908
LAMP5	0.623877	0.00554402	0	0.00286688	0.0312286	0.0245897	0.0536905	0.0612095	0.0177243	0.00810058
DPYSL2	0.623844	1.25325	1.05945	0.626162	0.542058	0.902243	0.505979	0.478764	0.628708	0.362666
MAP4K4	0.623773	0.270251	1.01419	0.656498	0.75104	1.07774	0.453776	0.269667	0.716322	0.835445
AP1S1	0.623065	0.316057	0.516865	0.324794	0.332011	0.36061	0.351627	0.351656	0.139854	0.405185
CSRP2	0.62273	0.709762	1.11882	0.0195269	0.180405	0.235887	0.112711	0.05717	0.073369	0.0402323
MYLIP	0.62241	1.80858	0.680076	0.105791	0.231345	0.358797	0.324725	0.36978	0.835046	0.302761
MPST	0.622407	0.796872	0.481622	0.466128	0.372623	0.374871	0.375404	0.303377	0.27686	0.166867
MX1	0.622333	0.467387	1.05649	1.52373	1.28111	0.490007	1.15759	1.37925	0.487861	0.451706
MVB12A	0.62176	0.522058	0.704458	0.115316	0.22832	0.20547	0.372775	0.330067	0.392447	0.308868
RSU1	0.620439	0.796558	0.88915	0.644959	0.572082	0.849258	0.685155	0.68158	0.43622	0.284569
OLFM2	0.620023	0.0490171	0.0122439	0.00366625	0.0535095	0.0278	0.00536616	0.0155984	0.0335264	0
SEC63	0.619676	0.936852	0.523897	0.229209	0.271914	0.171718	0.25972	0.311401	0.262266	0.300322
HAX1	0.619446	0.867658	0.86141	0.637789	0.682289	0.945009	0.598733	0.605506	0.401967	0.461672
SLC39A7	0.619391	0.593442	0.531044	0.143623	0.152623	0.111895	0.206913	0.24712	0.20653	0.191866
U2SURP	0.6193	0.764207	0.470596	0.279788	0.302623	0.275391	0.271341	0.30199	0.27039	0.23534
PSMC4	0.619001	0.522784	0.845631	0.775492	0.855356	0.621171	0.828989	0.65448	0.562748	0.534242
CCDC107	0.618993	0.983013	0.311637	0.369793	0.626544	0.24675	0.861881	0.95412	0.600606	0.884621
SPTBN1	0.618501	2.46273	2.80537	0.0270424	0.0207904	0.0353224	0.0259227	0.0342434	0.0187599	0
CPQ	0.617962	1.77313	0.224501	0.291208	0.252716	0.163641	0.322804	0.438762	0.246001	0.406291
DNAJC19	0.617421	1.07732	0.707212	0.262187	0.243128	0.254428	0.26957	0.359361	0.124334	0.231599
SLC39A6	0.617387	0.36369	0.105606	0.0997275	0.120834	0.166562	0.126382	0.15445	0.149422	0.138442
RAB4A	0.617381	0.580978	0.498274	0.501792	0.4066	0.551891	0.444448	0.465491	0.274867	0.353526
TANK	0.61716	0.603683	0.40787	0.695674	0.846072	1.34768	0.817369	0.861491	0.817352	1.01361
ID4	0.617023	0.385856	0.0227796	0.00277221	0.00317859	0.00699263	0	0.00486258	0	0
HMOX1	0.616752	0.340558	1.06037	1.55726	1.03081	0.695727	1.07224	2.16249	1.10095	4.39205
RPN1	0.616662	0.628314	0.940909	0.411514	0.461537	0.26391	0.808183	0.856374	0.596598	0.671154
DYNC1H1	0.616528	0.68607	0.804298	0.290829	0.366038	0.314894	0.406296	0.35758	0.446067	0.232511
TSHZ2	0.615882	1.13246	1.81891	0.0136017	0.0200878	0.0326692	0.0079087	0.0559402	0.0177939	0.013111
TNFRSF21	0.615762	0.327874	0.145441	0.0620626	0.20911	0.0208655	0.189715	0.305654	0.237167	0.567525
CSNK1D	0.615661	0.482893	0.651918	0.691644	0.705272	0.645838	0.526606	0.461657	0.576131	0.32811
PMF1	0.615527	0.527086	0.734295	0.385923	0.395847	0.408759	0.440729	0.472829	0.313796	0.378363
HADHA	0.61548	0.859222	0.865739	1.01467	0.92277	0.606488	0.645835	0.594071	0.396636	0.565259
CUEDC2	0.61541	0.732279	0.811208	0.415757	0.423066	0.417733	0.664359	0.463819	0.515377	0.341202
STK17A	0.613604	0.353	0.445876	0.605974	0.440376	0.662123	0.259771	0.341277	0.350792	0.574089
CREB3	0.613443	0.362382	0.379878	0.385372	0.311848	0.245831	0.298137	0.261148	0.448619	0.287389
USP16	0.612475	0.824987	0.60614	0.35658	0.444033	0.397598	0.401496	0.414924	0.599003	0.520671
AGTRAP	0.61141	0.587508	0.492756	0.033324	0.187658	0.0526817	0.597538	0.713037	0.436241	0.86133
STK4	0.610972	0.137255	0.245525	1.92022	1.90166	4.26471	0.737575	0.64999	0.897751	0.410514
GLG1	0.610794	0.884735	0.616379	0.20581	0.18551	0.138939	0.290936	0.358966	0.135563	0.180215
TNFRSF1A	0.610551	1.18836	1.19682	0.557568	1.05387	0.153551	0.768637	0.655876	0.793192	0.444841
TMEM259	0.610314	0.384439	0.712032	0.315779	0.364614	0.311106	0.305209	0.426162	0.356577	0.274582
CHCHD1	0.610131	0.4099	0.557292	0.353325	0.40737	0.396509	0.484598	0.573572	0.213755	0.2701
SERPINB1	0.61001	1.01043	0.737722	9.68772	6.53408	3.71681	2.69845	1.86324	2.93519	2.4253
FAM118A	0.609813	0.215518	0.621306	0.225155	0.350223	1.53248	0.111611	0.114446	0.188061	0.166564
EIF4G1	0.609652	0.501162	0.822585	0.300463	0.339985	0.317163	0.293465	0.377966	0.373094	0.280699
UQCRC2	0.609386	0.82819	0.763535	0.951827	0.859357	0.887848	0.968307	0.855665	0.51905	0.501172
SEC23A	0.608079	0.530166	0.458061	0.103477	0.111078	0.129473	0.111499	0.140653	0.11677	0.196844
OTUB1	0.608052	0.514656	0.653897	0.938853	0.622216	0.644398	0.645232	0.556376	0.666886	0.559952
LDLRAD4	0.607668	0.0908804	0.316841	2.00883	1.20366	0.446123	0.462955	0.380975	1.20578	0.272716
EIF4E	0.606667	0.659095	0.76238	0.603015	0.683332	0.423803	0.836887	0.754267	1.11222	0.699311
RP11-400N13.3	0.606377	0.00257512	0	0	0.0109246	0	0	0.0153875	0	0.186865
RP11-138A9.1	0.605842	0.266163	0.850937	0.56411	0.622053	0.844109	0.484197	0.516846	0.704041	0.279081
PPIF	0.605756	0.113586	0.163099	5.07567	3.55434	0.512354	3.5342	1.79061	3.43976	3.39202
NAPA	0.604605	0.671874	0.854857	1.21213	1.57096	0.667213	1.66771	1.53043	0.92918	1.06497
CCDC167	0.603681	0.172102	0.464246	0.323443	0.262581	0.582772	0.340867	0.336575	0.267026	0.240786
ARMCX3	0.602515	0.600342	0.418016	0.293731	0.333537	0.174204	0.343136	0.280045	0.158034	0.243274
GRB2	0.602375	0.285423	0.55756	1.26045	2.0628	0.912678	2.51513	2.5597	2.77815	2.25471
MPZL1	0.602196	0.947643	0.572102	0.143562	0.227538	0.583621	0.264768	0.360583	0.295605	1.12252
MARVELD1	0.602154	0.318021	0.157285	0.00985239	0.0369425	0.0230722	0.0770504	0.124571	0.0130065	0.141123
FOXN3	0.601711	0.779421	0.501041	0.199567	0.562346	0.574474	0.619653	0.591949	0.609839	0.374977
HINT2	0.60147	0.847775	0.394906	0.390177	0.38209	0.433152	0.506387	0.485642	0.47459	0.223887
SUMF2	0.600499	0.736405	0.717441	0.174269	0.270772	0.329624	0.330086	0.41197	0.343388	0.189939
GPSM3	0.600238	0.0221751	0.52996	1.71111	2.70981	1.56703	2.82519	2.45998	2.45726	2.51509
PNKD	0.600021	1.00777	0.783862	0.243524	0.292742	0.623798	0.50551	0.596903	0.409103	0.415716
PGM2L1	0.600014	0.122767	0.900632	0.022632	0.0391911	0.0451022	0.0468497	0.122728	0.0666021	0.0592495
SETD5	0.599911	0.485038	0.756537	0.161469	0.217998	0.186749	0.114499	0.159141	0.181408	0.258544
DHX36	0.599821	0.856143	0.772966	0.572761	0.378723	0.443236	0.328869	0.400054	0.387369	0.304212
SCPEP1	0.599069	1.47647	0.186439	0.142855	0.514482	0.130394	1.04091	2.00023	0.485064	0.669329
FGFR1OP2	0.598882	0.57076	0.459021	0.275734	0.405887	0.332591	0.500342	0.47888	0.622253	0.335083
C1QTNF1	0.598859	0.403336	0.184585	0	0.0250287	0.0600102	0.0164314	0.00781201	0	0.174817
ISCA1	0.598666	0.43287	0.459805	0.180151	0.24151	0.205363	0.207976	0.328764	0.293857	0.309225
BCL2A1	0.598366	0.0257802	0.18857	3.50196	6.56793	4.79533	7.50498	4.62015	10.5005	6.1432
SLC9A3R2	0.598097	0.26142	5.09828	0.0130657	0.0188331	0.00934777	0.0357161	0.0295127	0.0454623	0.0349732
CTSW	0.597859	0.0260105	0.216409	0.0367592	0.0948349	0.0649482	0.0874591	0.228396	0.0310424	0.0602403
PVRL2	0.597618	0.442506	2.58299	0.680906	1.40998	2.11619	1.58866	1.19636	1.28537	1.1717
PLOD2	0.597474	0.237805	0.260391	0	0.00700748	0.0160432	0.00437551	0.00923439	0.0279802	0.026038
TPPP3	0.597223	6.28681	0.419928	0.0378028	0.0397043	0.0390848	0.0368479	0.015203	0.0298986	0.0224416
CYBRD1	0.597075	3.32292	0.0749568	0.01381	0.081122	0.258626	0.0912365	0.186064	0.0772968	0.0337047
[truncated: 3,001 more rows]

## Sheet: CC Top5000 genes
Top 5000 variably expressed genes	apCAFs	NFs	Endothelial cells	LAMP3+ DCs	C1QC+ Macrophages	SPP1+ Macrophages	VCAN+ Macrophages
B2M	144.711	44.4712	103.178	179.8	159.331	141.569	116.716
MT-ATP6	99.4619	82.5543	73.1789	43.7818	54.0683	56.0709	48.4339
MT-CO1	83.4177	67.3387	74.7706	58.4172	85.392	82.5852	73.8394
MGP	74.1675	58.2197	11.8152	0.0142149	0.0130869	0	0.0460502
MT-CO3	73.1099	60.3355	58.3795	35.2177	51.0726	54.9108	50.9703
MT-CO2	67.5055	62.1721	59.9265	45.6221	51.041	56.1523	50.4165
MT-ND3	62.4825	72.2618	51.1488	26.0486	37.996	38.7281	39.0465
IGFBP7	61.4903	102.684	60.8304	0.594309	0.231615	0.15308	0.348486
MT-CYB	60.909	57.3693	48.5422	21.7102	27.2352	26.7826	26.6605
FTH1	52.7989	59.8818	34.2695	107.547	161.787	84.5516	204.795
RPL13	52.7482	54.5967	36.2432	41.2707	21.7789	19.3812	32.6627
RPL10	51.9166	66.6841	34.8286	62.4313	25.183	21.3541	32.8741
FOS	51.5281	44.7594	31.5499	13.0624	23.1197	20.0012	67.8723
RPLP1	49.2461	68.3738	44.3396	73.3039	34.6421	39.0025	46.9688
MT-ND4	48.7777	42.7401	42.9246	24.2086	38.2966	38.1099	38.0726
TMSB4X	47.7079	56.8943	63.726	233.218	118.732	147.722	87.8413
VIM	47.1887	50.135	55.3493	37.1909	37.3054	54.3471	34.4619
EEF1A1	45.6341	53.9433	45.9314	72.8496	29.8347	25.3102	35.259
PTMA	41.9543	32.8556	44.7209	24.3729	23.0719	40.3355	21.2175
TPT1	41.9031	47.9275	44.0037	49.5417	35.2669	27.8902	50.7119
RPS18	41.4676	48.0809	34.7056	38.6702	20.9655	22.5467	24.3652
RPL41	38.7049	54.0995	36.8596	67.3935	33.1006	36.9115	30.8822
JUN	38.4336	27.2697	13.4104	6.74129	10.8769	9.24652	15.8241
COL3A1	38.3564	56.2718	0.191129	0	0.00325961	0.0119786	0.0554645
HLA-B	36.3156	9.54044	34.432	33.1547	38.2354	31.1905	37.1114
MT-ND1	35.4682	24.7517	37.144	17.3786	31.9583	24.2397	46.5199
COL1A1	35.0817	35.3025	0	0.19299	0.024793	0.0125466	0.00526753
RPS27	34.3415	49.1145	26.8399	56.6852	25.0592	22.4677	23.2581
LUM	33.1848	24.4393	0.0137541	0	0.0237591	0.0333212	0.0551691
RPS12	33.0478	41.8223	28.6836	36.9626	19.0378	16.5787	22.8611
FTL	32.7786	39.8239	56.3333	40.0556	531.544	495.351	158.008
RPS27A	31.7208	35.4286	25.0342	38.2389	15.4408	14.5683	17.5604
LGALS1	30.2586	31.0276	6.05222	17.1873	14.4958	21.7284	10.2889
RPL3	30.235	38.6111	26.0263	19.2088	10.7525	10.3385	11.9026
HLA-A	30.1557	8.96752	26.4822	27.7541	37.319	30.2682	21.4287
RPS4X	30.1295	37.5003	25.932	30.9117	13.1649	12.4156	15.803
RPS8	28.8452	45.0942	26.8282	30.1554	16.4042	15.5298	22.6833
DIO2	28.3953	18.632	0	0.026787	0.0207663	0	0.00339213
MT-ND2	28.276	23.7941	25.6307	13.7834	25.7159	19.9669	27.1813
RPL28	28.2311	33.4522	21.9926	43.4412	23.691	21.7785	28.5756
TMSB10	28.204	27.0221	62.8249	148.056	79.4211	80.0283	53.665
CD63	27.8803	20.4918	11.5102	7.38702	15.2211	14.7801	5.56078
RPL32	27.816	34.7871	28.5465	28.219	16.6398	17.0023	22.3296
DCN	27.6796	46.0019	0.0167285	0	0.0106239	0.0198319	0.0095306
RPL11	27.4338	32.7598	24.8618	33.2019	16.2964	14.3293	22.9577
S100A6	27.4181	40.7163	17.0864	24.0972	20.7742	25.9239	39.6946
COL1A2	27.36	32.0186	0.0156115	0.117714	0.0149701	0.0332381	0
RPS23	26.8908	37.1297	25.0933	43.8113	17.048	15.1378	18.4451
RPS3A	26.3489	30.8773	20.9695	30.2824	13.6609	12.3508	19.6449
RPS2	25.9524	28.463	24.1578	32.7577	17.5987	18.703	21.3101
RPL19	25.5131	28.4122	21.5357	30.5458	15.5375	14.3668	20.9605
HSP90AA1	24.9242	18.1998	11.9718	19.2564	20.2662	24.1233	29.0681
RPS14	24.5824	30.1718	23.4565	32.8484	16.4083	15.3237	22.7567
RPS24	24.5517	31.0232	26.7413	39.5907	20.1554	18.6107	25.2288
IFITM3	24.4624	23.0438	21.4835	4.23808	5.69742	4.55627	7.7933
CCL19	24.1277	3.14694	0.0306799	13.7516	0.0183519	0.0334351	0.0613824
HSPA1A	23.9921	20.7853	11.9757	11.0791	9.89685	7.06327	23.9858
HLA-C	23.9738	7.0802	17.2981	17.5009	16.9789	16.4683	19.2112
RPL12	23.7872	32.0545	18.877	24.2124	14.1965	12.6274	15.8906
RPL30	23.758	33.8837	22.0866	31.7643	16.2306	15.0794	22.8332
JUNB	23.7097	18.9419	12.5784	10.1194	9.79449	7.31642	29.8526
ACTB	23.4653	15.6706	30.9536	107.567	53.4912	71.663	62.1068
RPS3	23.2918	27.6108	20.8193	20.4628	10.9182	12.1894	12.9318
RPL7A	23.0336	31.0983	21.5348	22.1921	11.8279	11.5514	14.7283
RPL37	23.0187	30.9431	22.4208	33.038	17.6567	18.135	21.4047
RPS19	22.6201	27.3194	19.9794	42.9	21.4853	21.8201	18.3128
RPL21	22.4167	25.5099	13.4467	35.4097	13.9622	13.7629	17.7174
RPL34	22.2819	37.6695	20.0508	29.3343	15.4084	12.2235	19.7249
RPS9	22.0944	21.9382	18.764	19.9068	12.8153	13.1325	20.8934
IGFBP5	21.7177	59.1002	0.394099	0	0.00850848	0	0.0344178
RPL26	21.1918	27.6379	21.2094	33.9695	15.2308	14.4535	20.0677
CXCL14	21.0992	33.8249	0.0452643	0.0123946	0.0237518	0.0167017	0.116566
RPS6	20.635	22.7436	25.3025	21.8236	11.9511	12.6054	14.9109
JUND	20.2861	15.1081	9.73118	7.33561	6.28811	5.19636	12.2452
SPARCL1	20.1208	20.8298	31.5468	0	0.0228912	0.0403484	0.0458065
PTGDS	20.0868	70.5192	0.480429	0	0.0294329	0.0328702	0.00920871
RPL18A	19.9698	24.6122	16.9325	29.6987	11.5039	11.4203	16.13
TIMP1	19.8195	20.8393	3.32627	4.03564	2.2011	0.796176	8.73691
RPL18	19.7355	23.0824	17.011	18.3903	10.1214	9.66322	14.3856
RPL15	19.5605	21.5868	20.6245	21.7411	13.1555	13.7182	16.8834
RPS28	19.5195	29.258	26.817	38.8292	21.8062	20.9465	22.3102
RPS15	19.2149	25.0844	17.3214	23.8325	13.5084	14.1474	15.3233
RPL8	18.8053	22.2309	16.0044	18.4259	9.59913	9.23345	13.2578
ITM2B	18.4298	25.749	22.1071	6.32881	13.358	9.03908	16.7946
RPS15A	18.3077	26.2486	15.7657	24.0476	12.6805	13.9757	15.1843
COL6A3	18.0878	16.8315	0	0	0.0168694	0	0.0353943
RPL13A	17.9614	16.0669	13.3724	12.8422	9.25422	9.10708	10.281
RPL9	17.4579	19.8803	15.4985	20.2023	10.8359	9.66575	13.6634
ACTG1	17.3564	13.493	13.3952	25.1195	12.4401	22.222	13.1335
IER2	17.2104	8.90695	9.19466	6.39581	6.9522	4.7884	19.3506
RPL39	17.1189	29.5118	19.8074	28.7718	18.8757	16.8306	22.0421
RPL36	16.9142	22.1215	15.7714	21.2	11.6924	12.0494	10.368
MT-ND5	16.6742	11.4741	19.3496	9.74519	18.0753	19.2459	11.5854
RPL5	16.6316	21.2382	13.8157	12.0817	7.39875	6.02333	9.59392
RPS13	16.3836	20.6583	15.4167	20.2205	11.9117	10.4198	17.9462
EIF1	16.3682	19.3288	15.1293	34.9538	13.6855	11.1029	27.233
RPL10A	16.3437	18.2988	13.7463	12.0089	6.80934	7.39098	8.35282
RPL35A	16.3174	24.2226	13.9219	22.6276	9.19151	8.26589	12.9023
H3-3B	16.2527	15.6962	11.5684	13.6741	10.5758	8.64145	28.8859
RPL23A	15.9577	19.7356	12.7987	20.8795	10.2372	11.3411	10.2538
RPL29	15.6951	21.9037	15.2987	15.0633	8.95235	8.86698	13.3011
RPL24	15.6002	18.8115	14.404	15.4965	7.55008	7.70738	9.82374
FAU	15.5923	20.38	12.8175	20.6438	12.3406	11.5531	18.4169
RPL14	15.3519	16.8476	12.2972	19.7769	8.75008	8.63775	10.4149
RPS29	15.2382	19.2819	16.8398	37.0867	18.7113	21.0569	15.1974
RPS7	15.1567	18.1748	17.6298	21.7721	10.7733	10.5593	15.0442
RPL6	15.1483	21.0874	16.7061	18.2034	11.2618	11.2792	16.1233
RPL27A	14.9975	14.8462	11.5141	21.3757	11.5013	11.0785	11.3853
RARRES2	14.7947	10.6698	0.0710225	0.207787	0.00580436	0	0.0119371
RPL37A	14.5256	24.5436	16.1969	17.2269	12.2045	11.8161	12.2051
MMP11	14.4056	3.10988	0	0.021575	0.00042015	0	0.0110591
HSP90AB1	14.1968	12.3916	12.6465	8.83986	9.84837	7.97283	8.11414
RPS11	14.1941	14.917	10.0657	16.9134	9.85397	7.40496	12.6857
RPLP2	14.0142	15.7795	13.9715	20.0673	12.527	12.4205	13.5834
S100A11	13.8604	11.5932	14.5669	18.9564	33.0412	33.5072	40.4096
UBC	13.6625	10.4926	12.139	15.4477	13.3913	12.7846	14.9028
IGF1	13.5728	4.02569	0	0.014008	0.260219	0.0857773	0
NACA	13.2125	16.5748	13.3527	11.4931	8.1852	6.87287	14.1257
RPS25	13.1786	16.1071	11.7781	20.7472	9.82331	9.50164	9.85403
RPS16	13.13	16.5555	10.7961	16.8394	8.7731	8.65627	13.2041
BST2	13.073	2.23846	6.50308	4.73216	4.39607	3.79285	2.7041
RPS21	12.9952	17.6579	12.8043	29.0426	11.4401	13.6551	10.5847
FOSB	12.7191	11.216	5.38843	3.88539	6.68193	3.90912	12.5981
FBLN1	12.5647	30.4587	0.0317835	0	0.011384	0.0239518	0.0681686
MYL6	12.4893	12.1223	14.3477	22.4141	14.1494	18.4681	13.4284
RPS5	12.4544	13.7328	8.83733	10.6476	5.58801	5.48766	5.7991
COL6A1	12.4133	10.7099	0.223049	0	0.131565	0.0618162	0.0274598
COL6A2	12.3482	12.33	0.639099	0	0.0419901	0.275908	0.00745471
CALD1	12.2024	16.8036	3.65953	0	0.00848763	0.020285	0.0189179
RPL35	11.9645	15.2106	11.2503	22.2206	10.569	11.716	8.33686
HMGB1	11.9376	10.2136	12.0258	3.22951	5.55919	19.454	5.17968
RACK1	11.8043	15.0049	10.8641	10.7139	7.06919	7.39796	9.86636
RPS10	11.7627	10.3568	9.41519	17.4615	9.00179	10.1784	10.0088
CD81	11.4706	16.7908	8.72292	3.54158	8.08563	7.18855	1.88141
H3-3A	11.3846	10.6573	14.8132	19.9364	11.9682	11.5691	36.5521
EGR1	11.3642	6.16023	3.56526	0.455121	3.87815	3.29698	9.23533
DDX5	11.2705	8.87669	10.9835	11.5694	8.45243	6.79773	11.0655
SPARC	11.1448	14.2963	17.2092	0.0614213	1.166	0.624583	0.0569823
PPIB	10.9939	7.66296	5.30335	3.4024	3.36734	4.08618	2.38758
RPLP0	10.6046	13.5175	9.13313	8.6681	5.52836	6.8512	5.88405
C1R	10.5908	10.5527	0.29548	0.08072	0.0495898	0.00991597	0.0184215
C1S	10.4475	8.072	0.067324	0	0.159827	0.0312386	0.00656088
SERF2	10.3971	14.1104	15.5873	17.383	20.634	23.238	15.5042
RPL22	10.2835	13.5946	11.3597	14.709	8.10953	7.48373	8.11957
SELENOM	10.2158	8.18017	2.07974	0.121098	0.288796	0.0628529	0.180466
AEBP1	10.1263	8.11302	0.156316	0	0.0151594	0.124605	0.0132454
CCDC80	9.9567	7.45387	0.373724	0	0.0230076	0.0368292	0
RPSA	9.93996	9.84434	7.55296	10.5757	5.61343	7.99331	4.97532
UBB	9.85409	8.77647	7.07094	8.11721	5.58586	7.19221	5.07045
CST3	9.81704	14.5214	10.1923	64.1354	26.7937	17.7425	14.6165
LGALS3	9.79183	11.2775	4.15626	4.37105	9.12896	7.56318	5.73735
IGFBP4	9.73957	11.2443	6.76705	0.228507	0.230774	0.166795	0.0208926
RPL23	9.71696	11.6364	8.83495	8.75783	6.69694	5.84653	9.52782
LAPTM4A	9.70956	9.64467	3.06833	0.811127	1.89998	2.07064	1.36211
ZFP36L1	9.43066	6.27661	6.5646	7.24114	5.55676	4.10689	10.496
HSP90B1	9.41344	6.15455	8.44566	1.84931	7.14962	6.86086	3.11146
APOE	9.37858	6.3907	5.44724	0.889457	89.3844	66.3174	6.60747
HLA-E	9.28149	4.97742	17.2644	8.87145	11.8213	11.5988	15.3065
UBA52	8.896	11.4022	8.51052	17.8622	10.6157	11.82	13.5706
MMP2	8.81274	7.03883	1.74876	0	0.204223	0.134369	0.0206053
DYNLL1	8.79082	7.00112	9.61665	5.54883	5.45697	6.40642	3.46865
ANXA5	8.79003	6.0128	4.40078	4.05668	7.9124	8.12876	5.06516
RPL7	8.78069	10.9897	7.91566	7.03249	4.65925	3.5421	8.04287
RPL27	8.66143	10.1774	8.70431	12.2775	7.64011	8.67493	8.26903
HNRNPA2B1	8.59291	5.86023	8.29221	6.66729	6.3765	7.43773	9.10269
GNAS	8.41334	7.37839	12.1376	6.7391	6.38175	7.15003	5.14595
PFDN5	8.4089	11.648	6.68829	7.84444	6.50056	5.28146	9.31269
TCF4	8.33949	6.90554	6.16586	0.431915	1.17926	0.743189	0.370615
GAPDH	8.32432	8.16236	12.4177	14.3468	17.3244	24.9591	16.7279
RPL38	8.31752	12.413	9.52247	11.9373	9.33161	7.96963	8.2305
DUSP1	8.25894	7.69418	5.34488	8.3109	9.66329	9.54241	35.4949
RGS5	8.17444	8.74726	0.0454182	0	0.0119663	0	0.0069888
S100A10	8.15443	6.7493	14.4264	21.7302	15.7315	20.7903	17.4398
CCN1	8.05543	7.10395	1.33459	0	0.00608033	0	0.022503
LMNA	8.01033	5.71611	5.43374	2.80258	2.82498	3.26803	0.264145
ATP5F1E	7.73256	8.59632	13.58	22.9414	20.9049	19.2829	21.8414
CALM1	7.71558	6.97789	12.9661	3.91563	7.87835	11.6417	6.47794
VCAN	7.68682	5.86216	0.753098	0.014267	0.423611	0.207572	13.6382
ANXA2	7.68172	6.4096	7.13913	7.74189	9.64304	12.622	5.23706
SRP14	7.6474	7.76804	17.3835	6.72319	6.17479	5.60692	4.76137
TPM4	7.62063	4.80446	7.42858	3.7562	5.90171	6.71384	4.65438
LY6E	7.57823	4.22666	3.5421	1.27797	3.22078	3.60963	2.10032
HSPB1	7.53436	7.58859	5.93649	3.97704	3.47202	2.90268	1.28715
NPM1	7.53241	7.32437	5.28155	6.16234	4.49153	4.49941	2.66029
EEF1B2	7.52758	7.94236	7.6556	8.93484	5.28653	5.58344	5.10142
DNAJB1	7.52564	6.526	2.26409	4.18809	3.1286	2.78344	4.90541
PMEPA1	7.49105	5.75166	0.368758	0.033011	0.194143	0.0546495	0.126843
SERPING1	7.43577	5.0493	1.17107	0.23544	4.22368	2.08751	0.981688
S100A4	7.30953	12.3411	2.77666	2.70781	11.6307	15.5078	31.5463
SFRP1	7.30755	11.7064	0.221123	0	0.00170125	0	0.00437773
CFL1	7.28742	4.9833	9.1016	14.1763	11.3001	16.1033	9.39676
CALM2	7.26027	5.53446	4.44184	4.82048	5.87966	9.74801	6.70412
ZBTB20	7.25404	6.22077	2.64668	0.141472	0.499999	0.442829	0.296651
CD74	7.09037	0.930902	23.5385	95.5215	85.824	51.063	22.4733
RPS20	7.06444	8.17937	6.95744	6.58976	5.90286	6.55381	5.85009
SFRP4	7.0338	29.8026	0.105219	0.021575	0.000590228	0	0
PRRX1	6.99012	4.48093	0	0	0.0119312	0	0
CTSK	6.81739	6.26463	0	0	0.251593	0.158183	0.0225228
EEF1D	6.80955	7.46892	4.02541	5.24021	2.8727	3.02805	4.5991
HSPA8	6.80755	4.52514	7.94635	5.0318	7.57092	8.80466	6.14095
HSPA1B	6.79173	8.14931	3.53911	3.4779	3.28858	2.65524	9.33792
TUBA1A	6.77488	4.35986	3.13856	2.5839	2.078	1.97568	5.48236
SOD2	6.69756	6.95419	3.30132	9.46651	13.0166	7.36324	30.8073
APOD	6.64265	53.6818	0.0231908	0	0.00883648	0	0.0106403
SAT1	6.63078	6.42375	14.3438	26.0005	29.4841	15.7995	61.2802
IFI27	6.54948	1.60836	39.9855	0.785193	13.292	12.4807	1.00807
ITGB1	6.54774	8.35878	7.29995	0.974438	3.14102	4.70462	1.73865
PTMS	6.52384	5.07418	4.72192	6.31118	2.93155	4.80573	0.445324
MT2A	6.50434	25.2657	5.25029	1.11382	5.54128	9.32654	4.63455
TAGLN	6.49679	6.17993	1.03986	0	0.110687	0.0374369	0.0341986
DNAJA1	6.47437	5.13931	4.44405	5.24695	4.33185	4.23798	6.53449
CALR	6.47122	3.1399	8.31319	4.67612	8.27494	9.42927	2.49925
SERPINF1	6.4619	7.99585	0.0262986	1.96004	0.948086	0.256235	0.0550605
C11orf96	6.4395	7.10632	0.711465	0.183864	0.0242237	0.00682059	0.020801
IFITM2	6.30638	9.22789	7.83237	3.30461	3.07008	1.2394	27.1225
CTSB	6.20519	4.8706	17.969	1.223	50.2562	52.2395	7.44521
YBX1	6.19524	5.78585	10.8371	9.10762	11.155	13.8008	7.38677
TUBA1B	6.14061	2.83657	6.07086	6.60957	6.40648	20.6782	3.10251
GSTP1	6.11013	5.59745	3.5359	11.2786	3.79112	4.34247	4.21805
ZFP36	6.06861	8.44046	8.76178	8.72575	6.52234	2.95162	20.6572
EID1	6.00777	5.58607	5.64524	1.31383	1.38059	1.12666	1.656
AHNAK	5.92317	6.31722	4.89409	5.17542	4.87713	3.5734	5.192
TSC22D1	5.87477	2.78187	10.5264	0.12626	0.51899	0.240727	0.176325
CCL2	5.87261	2.45646	3.14468	0.131667	1.99798	2.28879	1.77401
HNRNPA1	5.85359	4.91834	4.6312	4.13805	3.40711	6.00936	2.72905
PPIA	5.82571	5.92096	9.82745	10.1563	8.04971	11.4722	4.50422
MDK	5.78884	1.63938	0.679812	0.0929037	0.127716	0.0658991	0.0409557
IFITM1	5.78275	4.6097	5.48215	0.405091	0.275069	0.552911	0.738306
C3	5.78228	1.35403	0.0115472	0.119218	0.543317	0.111479	0.342752
TYMP	5.70642	1.89263	2.52153	14.4568	12.484	9.07938	11.6176
BTF3	5.69629	7.3323	5.88347	5.74991	3.43045	3.32138	4.65649
MYL12B	5.67352	4.91949	7.93011	3.35071	3.73721	4.25263	4.76037
SUMO2	5.63107	5.21115	5.0364	5.1119	3.38191	4.8111	2.99488
SKP1	5.62534	4.25445	3.66216	2.86135	2.59491	2.26892	2.15124
OAZ1	5.60914	5.63874	6.26133	12.2382	14.1493	16.1319	19.8922
GSN	5.57953	8.9442	7.91856	10.3283	4.82468	4.32539	1.09925
BTG1	5.4774	6.98572	7.93564	22.8787	6.215	5.69252	13.3264
PSAP	5.47171	5.05507	7.12271	4.75965	39.8368	26.3656	15.9699
TIMP2	5.3397	6.18297	2.29919	0.245767	3.64846	3.8295	2.38368
EDF1	5.32374	4.7037	3.9999	5.12595	2.71108	2.86406	2.74527
ARID5B	5.30118	3.27213	1.914	0.548817	0.54315	0.495528	0.119793
RPS26	5.28526	7.32979	8.13851	9.90899	7.13572	7.85122	5.52662
MT-ND4L	5.27377	5.68709	7.19923	4.00437	6.24747	6.98643	4.78609
ISG15	5.24129	1.13546	4.64729	5.13091	4.25998	3.37599	4.64847
NUCKS1	5.22647	4.7175	3.08038	1.52578	1.84132	5.15703	0.905603
TPM2	5.21434	5.86685	0.0150952	0.0252067	0.0854331	0.0615884	0.0457127
NR2F2	5.20277	7.27938	1.80054	0	0.000486571	0	0
RPL31	5.18702	6.79311	6.35378	7.03172	4.54275	4.32969	5.52695
SEPTIN7	5.15772	5.41852	4.04622	1.99771	2.08128	3.38835	1.99706
SPON2	5.14281	6.03083	0.0156115	0.0249969	0.0136048	0.0513291	0.0106905
SOX4	5.09222	2.91261	1.20765	0.784246	0.358368	0.381504	0.713219
HSPA5	5.06251	2.72451	5.11375	2.09681	4.4201	3.56372	3.36855
CCNI	5.0551	6.09114	3.67446	3.53943	2.58972	2.71632	3.97944
PCOLCE	5.04877	5.24274	0.0138513	0.0106037	0.0148471	0.0173408	0.0135351
CHCHD2	5.01274	4.65304	4.00346	5.07749	4.29676	6.38762	4.71871
PFN1	5.00779	4.58998	6.5384	21.305	11.711	16.2376	11.0461
PDIA3	5.00757	2.79979	4.68229	2.51385	4.09196	4.3739	1.98
IL32	4.99919	1.26497	1.97211	6.43863	1.6538	2.00458	0.307186
CXCL9	4.99845	0.00765347	1.00978	69.9912	15.443	4.1572	1.39175
BGN	4.95828	4.77379	0.339522	0	0.00280584	0	0.00435092
NFKBIA	4.92893	4.57787	5.20061	20.6048	10.3562	5.84808	28.5559
CYBA	4.91048	3.15728	3.09154	6.97715	13.6643	14.8066	15.2469
RPL4	4.90913	6.12133	5.40083	6.99584	4.113	4.01781	5.05415
CAV1	4.9079	8.12162	6.39614	0.22051	0.0021473	0	0
PEBP1	4.90136	5.05583	1.9928	0.959004	1.76342	1.83765	0.52889
CCNL1	4.89197	3.91089	3.12204	3.12149	3.57599	2.92342	8.39398
MORF4L1	4.89129	4.02049	5.44159	1.5839	3.06191	3.41162	2.77193
ZFP36L2	4.85494	5.37416	4.34824	0.976586	3.3311	3.04436	4.56713
MYL12A	4.84624	3.54025	7.40036	4.49448	5.34447	5.42275	5.35078
MCL1	4.84491	3.19363	3.71574	2.8072	4.55679	3.45893	13.0243
THY1	4.83663	4.22114	0.724356	0	0.00126451	0	0.0175262
CEBPD	4.81738	7.57794	1.66117	2.34015	2.49937	1.4298	8.08971
SPCS2	4.81436	2.44998	2.4121	1.81159	1.56264	2.34017	1.07838
SSR4	4.81263	4.59162	4.05134	2.75913	2.34768	2.50882	1.91453
PPP1R15A	4.80698	4.11478	3.25183	7.34584	3.66275	2.59001	8.68344
PSME2	4.79729	1.07898	2.31359	9.08639	4.86991	5.05685	3.48908
TNC	4.77225	1.38411	0.0354468	0	0.0279584	0.0679872	0.00526231
TXNIP	4.76061	13.1708	21.4117	3.22054	9.57349	7.38808	15.2981
HSPE1	4.72663	2.8296	3.18344	2.13247	3.37345	3.9033	2.95201
STAT1	4.72064	0.51003	2.39512	2.79834	7.88188	5.16672	3.79793
CEBPB	4.69341	3.8428	2.29357	1.53482	4.99582	3.78426	12.1381
FN1	4.68735	1.63565	18.3309	0.34039	31.8855	42.4223	9.33852
COL4A2	4.65662	7.20135	10.2448	0	0.0243485	0	0.0115073
EEF2	4.63977	6.62445	4.07929	4.76067	2.84672	2.16631	4.04047
CCL4	4.63363	1.78301	5.86346	2.75271	10.8662	11.2672	6.45873
IRF1	4.61477	2.4774	4.44928	7.65248	4.91649	2.71807	10.7716
PRSS23	4.59981	3.88525	5.53423	0	0.0187152	0.034013	0.00649206
IER3	4.59449	3.76028	4.91471	6.39811	8.38435	4.98094	13.5897
RPL36AL	4.58516	5.57364	3.97454	7.27948	3.94559	3.87639	4.45625
ANXA1	4.57505	4.43965	4.09985	2.01792	5.14377	4.74313	6.9098
SFRP2	4.56246	5.45579	0	0	0	0	0
GPX4	4.55921	5.33586	1.97985	11.5595	5.36652	4.22854	3.56953
PNRC1	4.54287	5.24622	3.0524	14.2476	7.1439	2.64212	16.3913
SULF1	4.50581	1.10076	0.185769	0	0.00586342	0	0
GJA1	4.48393	5.57093	2.30572	0	0.00544014	0	0.0246519
HES1	4.47471	1.26735	1.19009	0.0853548	0.808537	0.201991	1.16017
TOMM7	4.43464	6.18976	3.32703	4.80131	3.48473	3.45824	3.08681
TMEM59	4.40664	4.21443	2.71917	0.970589	1.88292	2.37105	1.72628
COL5A2	4.40421	3.84431	0.0227091	0	0.00422512	0	0.00331135
SOD3	4.39872	5.46782	0.0166451	0	0	0	0.00253587
TMA7	4.38509	4.99815	5.17909	5.15989	4.29166	5.93045	6.0425
ATP6V0E1	4.38451	3.52971	3.01368	4.6935	4.65022	4.0033	3.74703
BTG2	4.37574	3.52706	1.5849	2.24411	3.22401	1.82524	10.9778
NAP1L1	4.3681	5.011	3.71411	12.0188	3.17102	3.37298	2.12803
EIF4A2	4.33701	3.61051	2.2044	1.65935	1.64544	1.41087	1.90505
NCL	4.3368	3.73586	4.27755	2.6268	3.64839	3.89515	2.44826
HNRNPA3	4.32039	2.93361	5.52135	4.12748	3.25672	4.07133	3.57619
PARK7	4.2739	3.32492	3.23877	3.3475	2.34662	2.57553	1.79516
SET	4.26514	2.94617	4.71749	2.08478	3.58368	4.81877	2.84423
PDIA6	4.25773	2.12968	3.5094	1.11684	2.20474	2.77581	0.96255
PSMA7	4.25437	3.20847	4.7045	4.86829	4.02445	4.22224	3.62378
PDGFRB	4.24958	4.39221	0	0	0.00396977	0	0.00249349
NBL1	4.23037	4.4773	0.205848	0	0.100515	0.113227	0.0268049
NR2F1	4.22306	3.75606	0.0517583	0	0	0	0.00266795
PIK3R1	4.21717	3.76398	0.485986	0.704002	0.957564	1.20586	0.465374
DSTN	4.20197	4.91657	5.13364	0.768633	1.17436	1.1815	0.519173
SEC61B	4.15443	3.41999	3.34836	9.55593	2.7723	2.66162	2.51272
IGFBP2	4.14911	3.79215	2.05163	0.09298	0.106327	0.136063	0.100261
COL12A1	4.14601	2.90813	0	0.151791	0.0165058	0	0.00522792
CD99	4.1378	5.59506	2.69071	0.490584	2.1308	2.99531	1.25506
C12orf57	4.1362	4.84747	1.44836	1.17253	0.46786	0.488411	0.456939
YWHAB	4.12519	3.24804	7.41143	3.40776	4.34621	3.99527	5.37234
KLF6	4.10117	4.54571	5.46627	14.2826	9.71457	7.34221	8.0298
TUBB	4.10046	2.17423	3.94104	2.80434	2.7939	12.4074	1.05808
CLIC1	4.05283	3.25926	5.94123	4.57334	5.47587	7.1684	6.8202
DDX17	4.0445	4.17413	4.6413	3.6713	2.86786	2.42557	3.44024
PRDX1	4.02644	2.98192	5.08964	4.34232	10.1977	9.44175	2.70799
EMP3	4.00144	4.09499	1.40943	3.18006	4.14638	5.12919	5.7653
TXN	3.99348	4.63594	4.71658	242.31	5.79025	4.77922	3.40687
RND3	3.9862	4.75571	0.24088	0.0422949	0.251183	0.57683	0.102571
IGFBP3	3.96949	1.21002	2.85878	0.106387	0.0754629	0.0141508	0.110044
NDUFS5	3.92139	3.82146	3.97303	1.08216	2.89558	2.92106	1.83843
ARGLU1	3.90716	3.20899	4.61874	3.71343	1.54087	1.59456	1.65741
RRBP1	3.90078	3.09752	2.87627	1.39771	2.02914	1.44151	0.951616
SRRM2	3.87818	4.19247	3.60732	3.91836	2.84608	2.13756	3.95996
RABAC1	3.87576	4.42693	2.62836	1.21615	0.976935	0.896092	1.30084
NNMT	3.8633	4.28441	1.66912	0	0.000461017	0	0
COX7C	3.84699	5.26301	4.45314	8.51772	5.25981	5.22204	3.94867
FLNA	3.81876	3.10054	2.05152	3.38164	2.70772	3.1313	3.88554
COL4A1	3.80544	6.38904	16.3693	0	0.017936	0.0154905	0.00760048
IFI6	3.8013	0.813746	5.70538	1.70055	6.00025	6.02961	2.7362
RHOA	3.78504	2.97167	5.04716	4.59369	6.65017	8.4647	6.33559
PSME1	3.78096	2.07306	3.03302	7.26937	3.93795	3.84647	3.87219
PSMB1	3.77831	2.20562	2.25736	2.09063	1.71445	2.12019	1.58944
SRSF7	3.7779	3.34472	2.24939	1.69561	1.87314	2.28858	1.71895
DDX3X	3.7736	2.93728	5.71845	3.02113	3.82724	3.12173	5.04213
HMGN2	3.76485	2.8066	2.94174	3.10575	2.70468	15.7278	2.43862
SQSTM1	3.75262	3.80287	1.99482	6.02892	3.56047	1.70457	2.70007
SON	3.75022	4.71872	4.37955	3.75587	3.22378	3.12289	3.72797
COX6C	3.73345	4.95186	6.74276	3.61422	4.35539	4.26305	2.23614
SRSF3	3.73094	2.9944	2.87845	2.00078	2.59433	4.04151	3.24884
TCIM	3.72853	2.5979	2.3984	0	0.00194702	0	0
MXRA8	3.72809	2.93909	0	0	0	0	0
CDH11	3.71344	3.51597	0.184453	0	0.00334721	0	0
FUS	3.70979	2.74482	2.60248	2.79561	2.0345	1.81934	2.22659
ELOB	3.67791	4.38773	2.88887	3.11237	3.41541	4.25899	4.04418
KTN1	3.67346	2.71182	4.87648	1.70549	2.30413	2.03298	1.16279
COX4I1	3.67037	4.01703	4.75929	5.91363	4.8945	5.55829	6.87224
NDUFA4	3.66767	2.81112	4.31125	3.47423	3.5348	3.34546	2.58476
GUK1	3.66419	2.61017	6.19823	2.48639	2.97625	2.71557	2.88831
ISLR	3.64908	3.73795	0.0444648	0	0.00575643	0	0
PTGES3	3.63183	2.94032	2.85824	1.68851	3.0359	4.79828	1.89142
UQCRB	3.62254	5.17324	4.02414	4.55897	4.75733	4.26048	4.04534
DAD1	3.62062	3.04984	3.03607	1.21237	1.43263	1.45375	1.20088
HNRNPK	3.61863	2.9868	3.60288	3.62004	3.74378	3.67999	4.42121
LGALS3BP	3.61719	2.71314	0.318179	0.146211	2.05372	2.00438	0.236997
MGST3	3.61386	3.42625	3.05804	0.807821	2.14009	2.60932	1.15483
SERPINH1	3.61181	2.76495	3.20128	0.294311	0.24975	0.299054	0.148552
HNRNPU	3.60509	3.83853	7.42278	4.95244	6.52191	5.68571	10.0264
CDC42	3.57056	2.35697	5.94237	7.00019	5.45408	5.65816	5.93818
CIRBP	3.56612	3.67287	2.24121	3.2366	1.26152	1.0432	1.20743
CNN3	3.55513	2.29563	3.49454	0.262058	0.032032	0.010127	0.00761313
SERBP1	3.54431	2.75489	4.61509	3.18102	3.14209	3.58729	2.41671
MTDH	3.51738	3.33876	4.01686	1.80869	3.11507	3.38333	2.86833
PRRC2C	3.51443	2.61998	3.85651	3.03752	3.22737	2.91093	3.37335
PSMB9	3.50646	0.600726	2.93813	3.94546	3.46852	4.79276	4.24058
SSR2	3.50117	3.09755	1.95344	1.01695	1.31193	1.48363	1.44064
PALLD	3.49841	3.38396	0.0137541	0.535802	0.197558	0.15836	0.111862
SEC62	3.49747	4.2131	2.974	0.994044	2.13831	1.82748	1.74884
VMP1	3.49632	2.0119	1.36894	1.50994	1.91733	1.88908	6.03558
SUB1	3.49257	2.40215	2.07582	11.3492	2.87343	2.54264	3.04926
PPDPF	3.49088	3.23694	2.02446	1.96861	1.48046	2.57278	1.15309
TMEM176B	3.48921	2.37719	0.404664	1.59454	5.60709	2.84682	1.90068
NUPR1	3.48082	3.83	0.513826	0.110726	8.75054	5.73252	0.655468
TGM2	3.45548	3.91448	2.67879	0.379408	1.43109	0.57985	0.392264
N4BP2L2	3.4552	2.93491	3.36161	2.96253	2.13515	1.64217	2.60533
UBXN4	3.44891	2.26263	2.03786	1.49703	1.50315	1.46198	1.52552
CCL5	3.44275	0.835499	0.378328	0.605004	2.80351	5.63144	0.380024
PNISR	3.42909	3.10715	2.14675	1.8411	1.34845	1.09648	1.49622
MYH9	3.42822	2.10109	5.1745	1.91298	2.159	2.35665	2.73408
A2M	3.42078	2.69245	27.9125	0.670398	4.2233	3.24902	0.16258
EIF4G2	3.41187	2.90649	5.25219	3.98318	3.66832	4.42997	3.42077
RAC1	3.40217	4.14484	6.90652	7.83673	5.59113	5.91442	5.12822
OST4	3.38556	4.70273	3.07701	5.55071	3.75296	3.94475	3.05158
TAGLN2	3.36389	2.59079	4.13205	2.38734	3.08241	4.27022	5.02895
EMP1	3.36292	1.4335	4.32003	0.0776187	0.810529	0.634532	0.32025
KLF2	3.36102	3.18072	6.50088	0.648987	1.40656	0.916772	4.68984
ID3	3.34715	4.09846	9.81527	0.315518	0.319745	0.281377	0.142329
PABPC1	3.34355	4.54658	7.46608	9.07566	7.0668	5.668	12.1635
F2R	3.34171	1.95384	0.598802	0	0.0171515	0.0422123	0
LRP1	3.32872	5.56181	0.640082	0	2.9833	1.91085	1.70611
MARCKS	3.32795	2.57399	4.12415	17.5802	10.016	10.2514	5.40809
CCN2	3.32594	4.136	2.21407	0	0.00527053	0	0
ASPN	3.32192	2.56053	0	0	0.000476417	0	0
S100A13	3.30024	3.86245	2.79033	0.0510265	0.146618	0.327545	0.0685723
RAB31	3.29957	1.86768	1.03884	0.864223	2.02394	1.83039	1.87051
ANTXR1	3.28319	2.07789	0.0206274	0	0.0446178	0	0
TMBIM6	3.2699	3.59927	5.43564	2.86716	6.72638	6.8874	4.33831
SRSF5	3.26652	2.3685	4.07051	2.10646	2.55285	2.16644	4.70532
SOD1	3.25438	3.25491	2.7485	1.85102	1.64635	1.94973	0.762426
TMBIM4	3.25436	2.29155	2.7942	0.621919	1.64633	1.73484	2.44394
TTC3	3.23755	2.86411	2.06559	0.485371	1.21475	0.929599	0.735559
GADD45B	3.23735	3.05144	3.18944	11.2478	3.94668	2.5779	3.85156
CTHRC1	3.23378	0.914377	0.487483	0	0.00457658	0	0
CAVIN1	3.22488	2.75772	4.82636	0	0.126435	0.11624	0.012753
SSR3	3.22213	2.2177	0.937809	1.52216	1.92785	2.46163	1.28697
SH3BGRL3	3.22059	2.76016	5.65575	7.8782	13.9551	14.4858	19.1969
TPM1	3.19909	4.49161	1.42123	0.193982	0.267596	0.344836	0.199629
RPL36A	3.19689	4.06888	4.35877	6.65634	3.90206	4.43277	3.17652
CANX	3.19619	2.35754	4.52474	1.34314	3.65201	3.544	2.32484
RBM39	3.18443	3.63447	3.15706	3.88444	2.43348	2.40852	3.11329
SEC11A	3.17659	2.5942	2.14343	2.33459	1.7123	2.05296	2.17958
HSPD1	3.17499	2.38509	2.58028	3.68855	3.0752	3.65172	2.03621
XRCC5	3.16155	1.93301	2.77018	1.02207	1.83835	2.85444	1.86872
ARPC5	3.15227	2.4263	4.21898	4.34021	6.59887	7.07359	7.94283
HNRNPH1	3.14627	1.85537	3.35517	3.18079	2.32352	3.29317	1.76524
ARPC3	3.14294	2.71722	4.42221	5.60564	7.995	8.96732	11.222
SLC25A3	3.12769	3.28573	3.03189	3.85547	2.38583	2.76761	3.28915
OSBPL8	3.12371	2.24291	1.14875	1.32026	1.63882	1.52688	2.33293
LMAN1	3.12348	2.47483	1.85365	0.368227	0.877198	1.05685	0.246941
SAP18	3.12255	2.72472	2.31245	2.84931	2.04153	1.74739	1.7467
DBI	3.1224	2.25692	3.12056	5.83047	5.88642	6.49371	2.4195
YBX3	3.11331	3.77623	4.23079	1.7803	1.82979	0.742672	3.09099
LDHA	3.11309	3.19122	6.36886	5.19991	5.09285	7.37844	3.66294
EVA1B	3.11107	2.54355	1.67482	0.312433	0.629335	0.333961	0.344224
ARF4	3.10253	1.63184	1.09549	0.690867	0.956467	0.953869	1.13362
EIF3K	3.09847	3.04251	2.42356	2.15337	2.73367	2.85157	3.36605
C11orf58	3.09009	2.48856	3.73785	2.79731	2.34392	2.16458	1.73954
PTEN	3.0866	2.26072	0.852294	0.626885	0.817359	0.910702	1.71981
CHCHD10	3.07995	2.02057	0.933734	0.996422	2.38955	2.17786	1.63204
HINT1	3.07194	3.57547	3.73726	6.19619	3.41276	4.36528	2.37542
ATP5MG	3.07037	3.20898	3.53232	5.27294	4.97458	5.74024	5.0807
YWHAE	3.06317	2.13633	3.59981	3.07345	3.01147	4.187	1.91454
ST13	3.06303	2.85496	2.29746	2.39521	2.34117	2.13102	1.31996
RPS27L	3.05908	3.14333	2.46091	8.83215	2.518	3.5072	1.46552
CFD	3.05851	40.8848	0.573025	0.0284965	1.7642	0.427825	2.48572
PRDX5	3.05581	2.97575	2.06811	1.20103	1.58232	1.8875	2.02849
SFPQ	3.04283	1.86662	3.14953	2.33877	1.66635	2.17969	2.27399
MFAP4	3.03947	2.85835	0	0	0	0	0.00532551
ARL6IP5	3.03268	3.33042	1.89818	5.24201	3.48992	2.91943	2.75284
COMMD6	3.02721	3.90134	2.45074	3.01086	2.35881	2.5281	3.1932
OSTC	3.02415	2.27046	1.14937	1.91241	1.16991	0.832422	0.921657
ZEB2	3.01883	2.3261	2.66859	1.07379	4.98843	4.21467	4.16684
ARPC2	3.01006	2.54586	5.06754	8.21879	6.97007	9.60866	8.77535
NFIC	3.0021	2.96979	1.02797	0.651533	0.968795	0.71556	0.576012
EIF5	2.99458	3.07232	1.76405	2.2254	2.09145	2.19919	2.69989
HDLBP	2.99274	2.24028	1.15514	0.830291	1.41008	1.22282	0.794191
PPA1	2.99112	1.14162	2.97985	21.3209	2.56463	1.89707	1.26241
PHPT1	2.98735	2.21905	1.82253	1.57301	1.28707	1.11609	0.998928
RSRP1	2.98483	2.43545	2.5654	2.13609	1.67355	1.05127	2.56392
NPC2	2.98465	2.38207	4.192	1.65412	9.671	8.64052	3.99612
HSPH1	2.98266	1.94919	1.18639	2.45153	2.95756	3.57992	2.70928
ATP5MC3	2.97802	2.59487	1.83647	2.46463	3.17716	3.71842	2.2618
IL1R1	2.96803	3.62068	1.43793	0.409504	0.192194	0.0535317	0.181342
NEDD8	2.9676	2.58068	3.0123	1.42535	2.30401	2.94677	2.08966
SEC31A	2.96318	1.96349	0.834134	1.03243	0.888054	0.965093	0.754254
SLC25A6	2.94732	3.91912	2.95165	4.45908	2.80397	3.11369	4.08666
CD44	2.93961	2.91386	2.56361	4.8049	5.47943	4.91194	8.15058
HMGN1	2.93821	1.88208	2.51277	2.74069	2.53435	5.10487	1.38241
ATP5MC2	2.93787	3.94539	4.13346	4.59818	4.23326	4.64226	4.87036
TPI1	2.93455	2.76871	3.64401	3.60594	4.51483	5.29961	4.1371
RRAS	2.93348	2.63632	0.675142	0.188192	0.611137	0.876459	0.409436
STAT3	2.92896	2.35053	3.51293	2.69111	1.74418	0.937626	3.34045
RPL17	2.91299	3.1788	3.31787	2.99192	2.65805	2.87382	2.22098
FSTL1	2.91173	4.31684	2.29849	0	0.0184172	0	0
COL18A1	2.89089	4.56942	1.14058	0.0388843	0.0404695	0.0499989	0.225723
TUBB4B	2.8891	1.88337	1.69052	2.09099	1.01397	3.64612	1.07715
YWHAZ	2.88889	2.3108	4.72028	6.1639	3.99393	4.09018	5.14158
TBX3	2.88613	2.45921	0.0719873	0	0.00378305	0	0.00715753
PMP22	2.87734	4.3092	0.785559	0.0264897	0.886165	0.77455	0.0743387
APCDD1	2.87515	5.23859	1.64817	0	0.00151456	0	0.0120909
PGR	2.86139	2.15699	0	0	0.00626811	0	0
COL15A1	2.85542	3.00362	4.64413	0	0.00934102	0.0288777	0.00667342
DDX24	2.83935	3.36784	1.60162	2.14836	1.94719	1.31165	0.918283
TSPO	2.83529	2.43121	3.20397	4.54047	4.81706	5.46838	9.06121
PGRMC1	2.83447	2.06041	0.996137	0.103799	0.381563	0.395255	0.235969
TRMT112	2.83447	2.33412	1.66722	1.4654	1.45701	1.98585	1.55468
SOCS3	2.82938	5.20794	5.5618	3.68782	1.50062	2.10137	6.06504
ATF3	2.82583	2.73402	1.4317	4.56581	3.84192	2.59681	5.0186
MRFAP1	2.81873	2.11935	1.67402	0.533142	0.917852	0.78899	0.929671
CALU	2.8127	2.33596	1.58229	0.179968	1.24067	1.54527	0.333481
HNRNPDL	2.81202	2.36553	1.97361	1.62249	1.80577	2.11021	1.8238
SEC61G	2.80857	2.56912	2.22311	2.44632	2.16828	2.37899	1.74261
HNRNPC	2.80705	2.11624	3.62671	3.65857	3.15142	3.05075	3.51945
SELENOW	2.80391	3.92453	8.17709	2.28904	1.9832	2.63732	0.902621
COL5A1	2.80321	2.76428	0	0.085503	0	0	0
ABI3BP	2.80267	0.405524	0.102191	0	0.00673716	0	0.00234431
HLA-DRA	2.79466	0.814684	18.4969	131.554	90.878	63.3808	27.4296
TCEAL4	2.78388	5.38761	2.52597	0.298496	0.964013	0.966729	0.395813
SEM1	2.77312	2.83271	2.63409	2.69247	2.20017	2.43515	1.1661
HNRNPR	2.7648	1.64226	2.55336	1.24488	1.36243	1.6239	1.1548
TMEM14C	2.75992	2.54436	1.31144	1.75081	1.26023	1.18184	0.505221
IL6ST	2.74264	3.05593	3.53247	2.51988	1.16085	0.746564	0.892325
FGFR1	2.72947	1.30998	0.562731	0	0.091486	0.0517822	0.0346695
P4HB	2.72746	2.37839	1.71656	1.20788	2.82116	3.38754	1.42202
IFI16	2.71796	2.50293	4.4166	0.882948	2.84376	3.46144	2.9809
RTN4	2.6936	2.21703	2.3072	1.80874	2.89662	2.83324	3.19082
MACF1	2.68697	2.12966	4.40677	2.81247	2.40879	1.85063	1.20931
UBL5	2.68261	3.70599	4.25256	4.96053	3.79484	4.73309	3.97445
SELENOP	2.68026	5.09818	2.22407	0.136584	3.01698	0.210837	0.0288886
ENO1	2.67584	1.75635	4.67727	8.46259	6.4796	8.07168	4.79017
LAP3	2.67371	0.431499	3.88973	4.22408	5.12997	5.46496	2.5032
DST	2.67186	2.61568	0.74231	0.458548	1.57422	0.933091	0.201435
TNFSF10	2.67149	0.588554	5.77824	0.530779	1.87299	1.0657	5.11312
TMEM258	2.67137	3.3741	2.43945	2.04184	2.07765	3.22201	1.6104
RARRES1	2.66912	1.58542	0	0	0.369177	0.21458	0
COX5B	2.66776	3.13146	3.40705	2.79673	3.50544	3.70423	3.31794
C4orf3	2.66346	2.31182	2.88592	2.29083	3.06825	2.48544	4.16611
RNF213	2.65283	1.26894	3.74824	1.99836	5.49974	5.17838	5.25226
IER5L	2.65148	1.80083	1.30211	0.384777	0.649753	0.802339	0.322867
RAB2A	2.63481	2.0716	2.42173	1.02587	1.16661	1.32196	1.41225
PRDX2	2.63445	2.27297	2.55639	0.509425	0.338306	0.374414	0.407857
RHOB	2.62962	3.40122	1.21966	0.289976	1.31179	0.929193	1.78125
PAM	2.62655	2.50865	0.677413	0.055527	0.115626	0.00756534	0.0866026
NR4A1	2.62562	2.96713	0.69972	2.45162	1.72414	0.953778	3.80949
DEK	2.62003	2.29814	2.75965	2.21145	3.12663	7.84339	3.71894
TRIR	2.61735	2.15925	2.39817	2.18527	1.64114	1.85833	2.08876
NSA2	2.61653	2.69423	1.40834	1.47781	1.76475	1.49496	1.72485
VCAM1	2.60786	0.446685	0.234711	0.258444	0.316599	0.164428	0
PLPP3	2.60537	4.91253	2.96327	0	0.29117	0.1341	0.0527353
SVIL	2.60475	1.29412	1.177	0.621266	0.102858	0.0168192	0.524218
CNBP	2.59826	2.57494	2.69404	1.48147	1.78243	1.0975	2.893
MYDGF	2.59323	2.01917	1.42389	1.09644	1.52046	1.4845	0.705843
CAST	2.56631	2.99303	3.28718	3.54484	4.03398	3.36684	4.33349
SF1	2.565	1.7176	1.94684	1.51346	1.04491	0.873227	1.51244
MBNL1	2.56392	2.47271	2.86014	2.25262	2.84765	2.71095	2.67859
CAPZB	2.55575	1.99332	1.98306	2.96625	3.23232	3.2968	2.58236
FCGRT	2.54904	2.79469	3.04502	0.576816	5.12777	4.1571	3.71976
PARP14	2.54316	0.756608	2.07069	3.4515	3.046	2.26976	2.77417
ARF1	2.54219	2.19864	3.03202	2.12735	2.14244	2.976	2.16722
ARPC1B	2.5405	1.35547	3.7099	3.44574	6.06056	6.12877	7.48128
NOP53	2.5401	3.13332	2.63343	1.60173	0.98783	0.907489	1.10227
GEM	2.53825	1.69868	0.0405458	0.200863	0.183925	0.186121	0.0325589
GBP4	2.538	0.223599	2.08373	2.32067	1.86588	1.46496	1.89819
TLN1	2.53408	2.59877	2.70066	2.96728	3.51053	2.86952	3.73725
KDELR2	2.53206	1.69825	1.69655	1.10316	0.998762	1.59611	0.665084
GNAI2	2.52815	1.98886	4.89801	3.79174	5.17707	6.75723	6.26599
KDELR1	2.52811	2.70325	1.86651	0.747885	1.3394	1.43176	0.877749
JAK1	2.52525	2.18728	2.68844	3.01872	1.76138	1.24938	2.42144
SELENOS	2.52173	2.01093	1.00215	1.41591	1.30498	1.02743	0.819872
SRRM1	2.51215	2.2477	2.53166	1.99342	2.12186	2.61711	1.87076
RSRC2	2.51106	1.87427	2.12935	1.49806	1.45291	1.39146	1.16926
TAPBP	2.5092	1.12588	2.56488	3.68102	3.17199	2.43462	3.17416
PSMA4	2.50847	1.18968	1.57123	1.92699	1.71292	2.09217	2.05805
TBCA	2.50145	2.28291	1.61547	3.10714	2.25514	2.75803	1.49569
TNFAIP3	2.493	0.949406	2.63001	7.30469	4.39054	3.10562	11.9369
POLR2L	2.49275	3.56889	2.81467	2.77296	3.13513	3.66257	2.15844
IQGAP1	2.48766	1.63579	2.69821	2.48582	4.04528	4.46784	5.39107
GPNMB	2.48157	3.67617	1.55596	0.121762	13.612	8.98355	0.939705
MYL9	2.47982	3.95512	0.161242	0	0.020441	0	0.00909539
SERTAD1	2.4714	1.25796	1.76228	0.823543	0.494168	0.348345	0.779965
EIF3E	2.46827	3.26643	1.95751	2.64205	1.48704	1.51212	2.44934
DAB2	2.46799	2.32951	2.31895	0.0954318	3.14242	2.95658	0.428296
MAP4	2.46442	1.77376	1.39945	1.91675	1.19145	0.959233	0.399917
HTRA1	2.45554	2.31069	3.54131	0	0.172419	0.284455	0.0404825
ATP5F1D	2.45355	2.62827	1.99736	1.1425	1.8986	2.35117	2.00101
XAF1	2.45095	0.893787	2.0447	0.900671	2.43556	1.76596	2.42648
EIF5B	2.44627	1.71856	1.77048	1.07498	1.4424	1.97824	1.00148
ATP5PF	2.44423	2.71657	3.76946	1.87195	2.52767	3.07812	1.63623
CCDC85B	2.44354	2.09768	6.13429	0.505963	0.800216	0.749467	0.617802
SNRPD2	2.44165	2.5617	1.92652	1.52902	1.49652	2.19677	1.41091
CAVIN3	2.42667	2.29177	2.6626	0.0426774	0.102873	0.212187	0.0333919
MZT2B	2.4259	3.35914	1.64315	1.33152	1.58264	3.88738	1.12848
PDGFRA	2.41942	5.64162	0	0	0.0289479	0.0697233	0
RAP1B	2.41315	1.63157	2.40662	4.24406	2.55011	2.98787	2.77115
GBP1	2.40814	0.346668	1.94801	3.1908	4.6932	3.95878	6.21402
NCOA7	2.39271	1.01148	3.21844	0.529861	0.721163	0.703631	0.495516
SF3B6	2.38324	1.69413	2.34708	0.954505	1.07319	1.28988	1.29436
GBP2	2.38059	0.502177	2.16165	0.387938	2.2868	1.72783	2.78552
CTSC	2.37801	1.778	2.90021	2.01617	10.5388	4.45183	2.79627
SSPN	2.37549	2.91995	0	0.0462235	0.0607647	0.0266177	0.00879164
CLEC11A	2.37152	2.86469	0.126586	0.09298	0.235015	0.15036	0.138048
VAMP5	2.36975	1.19502	4.78739	1.52277	3.15148	3.12746	2.58256
NDUFC2	2.36398	2.30683	2.46965	1.86201	1.49592	1.85304	0.830225
MICOS10	2.35904	2.4609	3.17008	1.51408	2.30335	2.80335	1.6124
GNG5	2.35688	1.98745	4.78531	10.0704	4.55361	5.56464	5.06147
MXRA5	2.35387	1.25855	0.0607295	0	0.0310739	0	0.00747307
SEPTIN2	2.35343	2.19393	2.41358	1.09735	1.81263	1.92985	0.991393
PPP1R14B	2.3511	1.60745	1.91216	1.47142	1.65842	2.20221	0.682439
ACTN1	2.34936	1.28608	2.188	1.60245	1.4524	1.14268	2.41649
MYADM	2.34667	2.10733	0.628592	2.08347	1.11354	1.10834	2.82883
MIF	2.34396	2.41587	2.84655	2.15587	2.55222	3.92003	1.81847
CSNK1A1	2.3405	1.83472	3.3309	1.31616	1.85312	1.80264	1.77942
NDUFA13	2.33983	1.92288	1.86923	2.09158	2.06439	1.79252	1.70612
MPHOSPH8	2.33951	2.35749	1.80781	1.46963	1.0282	0.678012	1.33741
PKM	2.33744	2.00041	2.63421	4.7824	5.71182	6.33028	3.92026
SPTBN1	2.3335	2.90829	7.61231	0	0.135337	0.35044	0.197685
ISCU	2.32051	2.074	1.63936	2.08301	1.14829	0.993143	0.809042
TAX1BP1	2.31811	1.6906	1.66801	1.84932	1.99337	1.71404	2.57244
CHI3L1	2.31206	0.688362	0.0184475	0	3.17043	2.2816	0.348112
CTNNB1	2.30783	2.13964	3.58437	4.23204	1.80501	2.03204	1.6224
BRI3	2.30608	2.97873	4.78055	4.65747	8.21392	7.79468	9.09226
MYLK	2.30435	1.55758	1.50474	0	0.00196558	0.00756534	0.00455213
IGFBP6	2.30315	4.87446	0.0484331	0	0.00300395	0.0483774	0.00855659
SYNE1	2.30291	1.76085	0.594821	0.0264897	0.393971	0.710642	0.459913
TM9SF3	2.30249	1.92147	2.28698	0.695564	1.4376	1.20077	1.55481
ATP6V1G1	2.30232	2.12491	2.37692	2.22798	2.46973	2.38737	3.00362
TRA2B	2.30094	1.90931	2.0972	2.38601	2.38654	2.03813	2.79127
TIMP3	2.30004	4.23994	4.73727	0	0.0416834	0	0.00594945
CSTB	2.2985	3.09758	9.6687	8.36982	19.5523	24.1235	5.06465
NDUFB2	2.2955	2.57147	3.66457	3.71311	3.72782	4.20882	2.44256
AKAP9	2.29233	2.2092	1.85847	1.43094	2.24907	1.36344	1.46483
PRDX6	2.28961	1.89783	1.81555	1.11659	1.1419	1.44625	1.09188
PCBP1	2.28774	1.92476	2.27087	4.21385	2.75054	2.30406	4.45455
ARL6IP4	2.28551	2.25054	2.46358	1.62424	1.7633	2.34444	1.65145
POMP	2.24834	2.15929	4.70131	3.40981	4.55766	4.71537	3.37708
FRMD6	2.24706	0.70215	0.0721873	0	0.0045893	0.00800909	0.0273484
PKIG	2.24662	1.63203	1.11105	0	0.0356624	0.00657849	0.019645
THBS2	2.24309	1.39857	0	0	0	0	0.00638401
SSB	2.24165	1.76264	2.1741	1.89107	1.46461	1.70442	1.15669
COX6A1	2.24072	2.52849	3.51957	3.31294	2.78269	3.48323	2.24014
MTPN	2.23521	1.89714	2.28201	1.70944	1.88548	1.83537	2.51481
BSG	2.23493	2.89486	1.57385	1.20965	1.21304	1.43155	1.08836
ERH	2.23492	1.72024	2.12568	1.05752	1.1912	1.64583	0.882316
RBM25	2.23431	1.74591	1.82622	2.17012	1.56964	1.37916	2.15316
BRK1	2.22978	1.973	1.7988	2.03707	1.46379	1.51459	1.5005
MORF4L2	2.22655	2.33809	0.801834	0.745589	0.588156	0.866684	0.517942
LTBP2	2.22624	1.67561	0.0621484	0	0.0211974	0.0353799	0.0122284
GLUL	2.22514	2.3286	3.98461	1.05186	10.1317	8.68352	10.0641
TPBG	2.22363	1.72288	0.19539	0.0284819	0.0387563	0	0
NOVA1	2.22327	2.82204	1.24312	0	0	0	0
HP1BP3	2.22283	2.55399	2.20269	1.0037	1.53674	2.95999	1.42031
LMO4	2.22175	2.0339	0.256315	0.291967	0.796753	1.03961	0.824755
SERP1	2.22149	2.09705	2.95841	2.41222	2.88402	2.43564	6.32959
AR	2.22095	2.25735	0.187332	0.0252067	0.00766954	0	0
PLAAT4	2.2126	0.565135	0.827187	0.750332	1.20648	1.45002	1.26331
RAN	2.21195	2.00789	2.83988	2.66657	1.79266	4.04844	1.24379
MTCH1	2.211	2.26053	1.1741	0.626435	0.982284	1.12441	0.978052
TRAM1	2.20615	1.7854	1.92402	0.51737	1.74657	1.81449	0.981023
APOL6	2.20449	0.663209	0.729555	0.377069	2.41899	2.28628	2.87463
DRAP1	2.19435	1.57685	2.00352	1.59943	2.26613	2.26697	1.75799
CTSD	2.19016	2.25856	5.65254	1.03414	30.8516	27.4848	6.17236
CXCL12	2.182	2.44093	4.7859	0	0.387717	0.0330655	0.0199297
EIF1AX	2.17816	1.96147	1.94388	1.51319	1.44347	1.79388	1.62378
TMEM176A	2.17724	1.3245	0.028882	1.76637	2.69976	1.4123	1.30074
WSB1	2.17419	2.63072	4.2309	2.61796	3.2367	2.78882	4.73164
SPATS2L	2.16864	1.90086	0.632832	0.475079	0.811458	1.00555	0.351855
REEP5	2.16531	1.54062	1.35163	0.96137	1.69865	1.77444	1.58165
HNRNPH3	2.16423	1.71943	1.20654	0.923384	0.962366	1.59867	1.19774
C12orf75	2.14636	1.72869	0.183276	0.0531534	0.151582	0.353821	0.0438203
UBE2D3	2.14626	1.89398	2.73379	2.89328	3.0946	2.72254	5.13252
ATP6AP2	2.14534	1.93567	1.65492	0.532629	2.76866	2.67667	1.81666
PRELID1	2.14273	1.43476	1.7864	1.3531	1.9972	2.20046	4.00447
CSDE1	2.14186	2.20091	2.5824	1.99579	2.13357	1.87066	2.50627
SNU13	2.14164	1.65677	1.51857	1.0955	1.07902	1.02426	1.24611
SELENOK	2.13811	1.58702	1.54895	1.42464	1.69747	1.79248	3.13755
COX6B1	2.13737	2.80963	2.63421	3.04231	4.00633	4.56489	4.28293
NDUFB4	2.13573	2.56662	1.80198	1.21523	1.70528	2.16934	1.36306
SF3B1	2.13498	1.78321	1.77474	1.32839	1.75138	1.8516	2.06172
HLA-F	2.13274	0.622045	2.79845	2.74011	1.89236	2.27043	2.31091
SNX3	2.13121	2.37778	5.08354	3.51939	3.18868	3.04641	2.5685
RUNX1T1	2.12917	1.43338	0.254477	0	0	0	0
APRT	2.1234	1.84794	1.8607	1.78361	1.75082	1.37466	2.072
SLC25A37	2.12303	1.85835	0.861018	0.369609	0.65559	0.277528	5.88424
KMT2E	2.10667	1.68956	2.00508	1.41391	1.32867	1.00702	1.66777
TMED2	2.10571	1.55543	1.42974	0.683719	1.23767	1.71689	0.802649
PPIC	2.10475	1.50295	1.42452	0	0.213647	0.209726	0.0381598
PLAC9	2.10399	3.42351	0.0650078	0	0	0	0
TOMM20	2.10383	2.79543	2.01046	1.40482	1.49322	1.55675	1.42982
CCDC71L	2.10378	0.877261	0.253943	0.250652	0.247384	0.140991	0.470731
H4C3	2.10189	3.33455	2.52462	1.72049	1.21168	18.4166	0.713478
TMED10	2.10092	1.7491	1.26049	0.941827	1.81653	1.94279	0.76823
SARAF	2.09825	2.21864	1.54392	1.86461	2.33664	2.06536	2.44148
TMED9	2.09509	1.20729	1.91498	0.353491	1.26592	1.80992	0.5938
TCEA1	2.09141	1.71835	1.48491	1.01417	1.18798	1.43639	0.845692
LIMS1	2.08489	1.51894	1.58801	1.462	4.03798	3.0591	2.55218
GOLGB1	2.08274	2.08588	1.10819	1.29994	1.47049	1.16232	1.20245
ARRDC3	2.08088	1.49498	2.96655	0.171572	1.06984	1.36493	0.759366
UQCRH	2.08033	2.83434	2.69802	1.89014	2.60485	3.7707	2.81282
ACTR2	2.0796	1.28834	3.60533	3.05538	4.98586	6.16232	6.48121
ERP29	2.07824	1.83923	1.28188	1.08923	2.05629	2.37276	2.07089
AKAP13	2.07706	1.78275	2.60722	3.44653	2.20291	1.69755	3.02681
EMILIN1	2.07525	1.46638	0	0	0.183447	0.24397	0.0211039
SNRPB	2.0741	1.18939	1.59678	1.53001	1.19799	1.75489	1.30868
KIF5B	2.07352	1.70562	1.29772	1.9418	1.59615	1.68258	1.54582
NME3	2.07301	1.95192	1.18447	0.589733	0.535967	0.278791	0.449525
ESR1	2.06976	1.21364	0	0	0.041385	0.0339356	0.036882
FBLN2	2.06942	4.70967	0.0113546	0	0.00295323	0	0.00765396
ATRX	2.06211	1.86321	2.9091	1.7969	1.4474	1.12999	1.76852
H2AZ1	2.05665	2.9451	3.07021	4.71015	2.17665	10.9847	2.51216
PSMD8	2.05341	1.61075	1.83132	1.35511	1.41743	1.90218	1.11786
ITGA8	2.05268	1.50215	0.655961	0	0	0	0
COX7A2	2.04841	2.47743	3.09086	2.40564	2.93835	3.73241	2.54349
FILIP1L	2.04741	1.20319	0.0417882	0.165087	0.296275	0.183902	0.00988389
MFGE8	2.04168	3.05933	0.168007	0.0225675	0.039914	0.0736798	0.0282197
PNN	2.03645	1.59666	1.2374	1.38847	1.01226	1.30033	0.975975
TLE5	2.03398	2.53166	2.04155	1.80894	1.14537	1.44636	0.748065
GTF2I	2.03067	1.89866	2.53504	0.502749	1.65827	1.31416	1.96306
CTSS	2.02952	0.352027	5.78618	3.7515	21.6748	13.1825	28.0652
CYP7B1	2.02761	0.873144	0	0	0.0170585	0	0
CLTA	2.02686	2.33968	2.12043	2.45238	3.02939	3.52036	1.80625
ATP5ME	2.02386	2.73272	3.09997	3.25172	3.3967	3.56127	2.66025
SRSF2	2.01285	1.48581	1.76043	1.82109	1.21131	1.82256	1.73887
TWIST2	2.01205	1.85905	0	0	0.000578675	0	0
POSTN	2.01197	0.916196	0	0	0	0.0597809	0
GOLGA4	2.01048	1.6956	1.98282	0.77096	1.55499	1.33375	0.98925
GDI2	2.01021	1.34304	1.54054	1.84331	2.29519	2.3683	2.20731
PCBP2	2.00879	2.60484	2.68265	2.42256	2.12958	2.37735	2.50414
COX8A	2.00823	2.1612	2.37522	2.92301	3.84869	6.2331	3.55277
HOPX	2.00803	1.04691	0.104017	0.536065	0.183137	0.587885	0.0371936
CFH	2.00638	1.99408	2.11109	0.0141435	0.160003	0.126942	0
CBX3	2.00361	1.4001	2.92964	1.19665	1.77153	3.16077	1.74982
ATP5PD	2.00149	2.01549	2.04716	1.79227	2.72021	3.23538	1.8503
PRKAR1A	2.0005	1.98008	1.68511	1.14315	1.5816	1.23602	2.04818
LMAN2	1.99979	1.2905	1.55227	0.27874	1.37235	1.5978	0.910233
SPRY1	1.99647	3.39876	3.11142	0	0.101927	0.104378	0.00697299
DDOST	1.99575	1.44558	1.13905	0.733155	1.23233	1.67378	0.525319
PTTG1IP	1.99026	1.86547	2.77043	0.954078	2.01272	1.9519	1.27713
TAX1BP3	1.98962	1.2306	0.781425	0.154871	0.366877	0.24528	0.24164
TPR	1.98897	2.01854	2.02244	0.898907	1.34601	2.20723	1.52123
CD9	1.98684	1.78785	2.46021	0.573908	2.77721	2.33595	0.887928
SBDS	1.98524	2.22423	1.62513	0.653578	0.671662	0.708245	0.702154
FAM114A1	1.97962	1.54068	0.511072	0.0608162	0.163287	0.221959	0.124361
RBX1	1.97851	1.81958	1.53432	2.80188	1.92967	2.56633	1.92799
FBN1	1.97711	3.30294	0.200974	0	0.00141709	0.00969054	0
BZW1	1.9757	1.30916	1.46851	5.46673	1.87706	2.08399	2.16597
TCEAL9	1.97126	1.95432	1.4	0.18676	0.363922	0.485282	0.0935383
WASF2	1.96853	2.58945	3.15266	1.43811	1.89327	1.74152	2.00071
NOL7	1.96339	1.3373	1.38819	1.1829	1.20226	1.49847	1.158
PBX1	1.95883	2.36328	0.328692	0.0776187	0.0168949	0.0368292	0.0116433
RAB34	1.95724	1.73747	0.293095	0.233725	0.433072	0.679144	0.302364
LRPAP1	1.9516	2.21988	1.06465	0.318268	1.49643	1.09496	0.945788
DDR2	1.94954	1.91389	0.0270902	0	0.00179875	0	0.00527973
FIS1	1.94455	1.73074	2.24869	0.99512	1.01662	1.04796	0.931611
BPTF	1.94312	1.61045	1.53939	0.553692	1.15049	0.96732	1.31724
RBMX	1.94273	1.52163	1.38088	0.895675	1.1949	1.84174	1.05181
LEPROT	1.94225	2.15617	2.72052	0.539982	0.895574	0.871454	0.884382
RNH1	1.93894	2.17578	2.05104	2.46862	2.24399	2.56541	1.87339
HNRNPM	1.93859	1.49827	2.0526	2.24336	2.02215	2.41557	1.75288
REXO2	1.93677	1.69454	0.941437	0.172554	0.32865	0.134368	0.177909
GREM1	1.93551	0.323059	0	0	0.00128137	0	0
APP	1.93191	1.81435	7.84239	0.347284	0.825056	0.897505	0.694858
RPS17	1.92889	2.34122	3.65146	2.61975	2.07408	2.07801	2.09394
C19orf53	1.92704	2.09439	1.74767	1.06826	1.33176	1.31725	1.24253
GADD45G	1.92608	0.787287	0.0458266	0.362498	0.7179	0.23267	0.21876
KRT10	1.92568	2.15204	1.34823	0.486421	0.597429	0.698004	0.92619
NDUFB7	1.92415	1.9026	1.68916	0.676288	1.52369	1.63619	1.20524
SCAF11	1.92215	1.83515	3.27575	2.65768	2.77602	2.67978	3.42961
ATRAID	1.92175	1.91718	1.04613	0.456219	0.876904	0.755258	0.471309
SPCS1	1.91849	1.98583	2.10815	1.43827	1.28964	1.9834	0.90328
TMCO1	1.91775	1.55678	1.88335	0.284887	1.29804	1.05683	0.851032
PPIG	1.91503	1.83889	1.29215	1.10156	1.22888	0.841102	1.0995
CLEC2B	1.90819	1.17955	2.62606	1.60981	2.00181	2.66759	2.21653
CLTC	1.90607	1.1751	1.64655	0.940646	2.22449	2.11752	1.41237
BICC1	1.90194	1.06196	0	0	0.00116874	0	0.00266926
UBE2I	1.89804	1.4326	1.75196	1.48824	1.1145	1.73651	1.03547
NDUFB8	1.89477	1.56657	2.31879	1.65166	1.56508	2.10059	1.52932
KRTCAP2	1.89073	2.17929	1.90318	0.811518	0.999225	1.07217	0.536902
NDUFB10	1.88973	1.95257	1.14793	0.523551	1.19054	1.3477	1.31451
RAB13	1.88938	1.58881	3.85551	0.693029	1.27776	1.74388	0.52788
MANF	1.88543	0.868978	0.947716	1.21885	0.705969	0.983693	0.354389
NSD3	1.88492	1.58334	0.990422	0.769364	0.777424	1.01448	0.995971
JTB	1.8828	1.53194	1.67757	0.813525	1.36349	1.63292	1.6222
JMJD1C	1.88	1.29038	1.20822	0.513216	1.37932	1.02436	3.16933
RWDD1	1.87912	1.9176	2.10354	0.483294	0.946692	1.21528	0.666878
LAMB1	1.87763	2.26554	1.64717	0.0141435	0.00379567	0.0104275	0
SRSF9	1.87658	1.82477	2.28542	1.5967	1.70435	1.91601	2.03563
HNRNPD	1.87585	1.37432	2.97891	1.53614	1.71633	2.1685	1.84669
ACTA2	1.87543	3.02163	0.0108577	0.08072	0.0419416	0.055638	0.00485824
PTPRA	1.87263	1.24632	1.26262	0.618532	0.772844	1.0879	0.669766
DYNC1H1	1.87155	1.5337	2.72923	1.36916	1.96229	1.76909	1.22942
YWHAQ	1.86996	1.74601	1.43875	1.03774	0.849146	1.36958	0.673175
DNAJC3	1.86722	1.32516	1.21983	0.562262	1.11359	1.11945	0.857768
NEU1	1.86524	1.08281	0.679359	0.272286	0.906983	0.502192	0.424108
PRDM1	1.86086	0.785621	0.682798	0.850019	1.20168	1.18282	0.725346
PSMA3	1.85948	0.981187	1.24451	0.961531	1.04391	1.37135	0.665641
COMT	1.85832	2.2407	1.34611	0.54358	1.96494	1.86902	1.03075
CYCS	1.8574	1.22806	2.1653	2.4269	3.45414	3.54004	5.7087
PPP1CC	1.8573	1.11231	1.06335	0.338596	0.740315	0.829679	0.751868
HTRA3	1.8569	1.27321	0.0306838	0	0	0	0
ATP5MD	1.85683	2.14319	2.00486	2.10935	3.15338	3.37498	2.03417
EPS8	1.85451	3.00464	0.688486	0.0576701	0.281168	0.181038	0.22266
RGS16	1.85445	1.72137	0.325243	0.303902	0.107487	0.100095	0.0488345
QKI	1.85427	1.6347	3.2694	1.29897	2.99878	2.52755	3.26888
PSMB8	1.85138	0.814033	3.14832	3.48892	2.09212	3.32422	2.61783
UQCRQ	1.85121	2.30792	3.45256	1.29079	2.18202	3.02535	1.44119
ARID1B	1.84995	1.43852	1.23219	1.26427	0.92878	0.596222	0.87375
LAMTOR4	1.84879	1.86513	2.19385	1.24503	2.29094	2.14503	4.47787
MRPL51	1.84395	1.75209	1.97922	1.41562	1.14779	1.93145	0.9088
NDUFB11	1.84386	2.29651	2.15571	2.28481	1.71204	1.85057	1.65418
ARID4B	1.83995	1.39634	1.15598	2.44618	1.09448	0.877061	1.76062
BEX3	1.83805	2.66852	1.22667	0.014267	0.0583585	0.0472274	0.115841
LUC7L3	1.83386	2.35708	1.77515	0.847106	0.962567	1.07097	1.0565
RTRAF	1.82899	1.40194	1.37454	0.966341	1.02971	1.48405	0.936905
PRRX2	1.8287	1.02701	0.0171708	0	0.00368395	0	0
NDUFA11	1.82835	2.05317	2.12958	1.51804	1.64136	1.7615	1.41683
ZRANB2	1.82764	1.81696	1.62608	0.853206	0.768574	0.54746	0.626286
VCL	1.82309	1.31638	0.508325	0.0516155	0.250142	0.218224	0.622037
AP2M1	1.81919	2.02208	1.39565	1.05186	1.56452	1.49415	1.13805
APOC1	1.81897	0.145509	15.4255	1.52886	76.5943	60.1936	12.709
UBXN1	1.81577	1.82363	2.28702	2.15109	1.36833	1.60686	1.37179
EFEMP2	1.81518	1.76726	0.16991	0.0142295	0.021711	0.0239075	0.0212505
COPS9	1.81327	1.98872	1.9267	1.42011	1.58135	2.12542	1.25364
PDLIM2	1.81023	1.88529	0.169765	0.058683	0.22605	0.148247	0.514724
XBP1	1.80878	1.48151	0.832779	0.802101	1.05385	0.661466	1.73424
RAB14	1.80531	1.35175	2.12235	0.828012	1.54183	1.65737	1.16667
OCIAD1	1.80321	1.48197	1.87029	0.838834	1.04169	1.45373	0.830254
TCF25	1.79711	2.58539	0.806912	1.50859	1.61567	1.08613	1.75852
ANKRD12	1.79671	2.12807	3.54268	2.41035	2.29945	1.64711	2.89057
GCC2	1.79584	2.42881	1.90402	0.980851	1.33496	0.848196	1.08286
EIF4B	1.78788	2.4406	2.96284	1.61288	1.69739	0.951593	1.73152
ANKRD11	1.7846	1.65085	1.88579	2.88536	1.34782	1.15701	1.49075
PPFIBP1	1.78243	0.725409	2.12969	0	0.140266	0.0241833	0.0657849
DYNLT1	1.77971	1.09659	1.13764	1.39016	1.34255	1.50457	2.08725
PCM1	1.77822	1.74709	1.05104	0.341582	1.32003	1.33803	0.867036
HNRNPAB	1.7743	1.39014	2.80426	1.07797	1.77672	2.8496	1.41869
SCPEP1	1.77423	1.61565	0.550533	0.0760905	2.86828	2.06787	1.21639
RER1	1.77409	1.23145	0.78908	0.887682	1.16704	1.62642	0.856594
CCL3	1.76061	0.175897	10.1489	2.05564	12.9195	10.9948	8.56818
EIF5A	1.75999	1.2835	2.46071	3.90539	2.31557	3.46782	1.49288
INHBA	1.75873	0.702042	0	0.679175	0.883517	0.0350817	1.0772
LDHB	1.75687	1.82401	0.965521	0.359293	0.763157	1.37233	0.557503
CASC4	1.75641	1.20085	0.879115	0.430076	0.513003	0.355041	0.605765
UQCR10	1.75637	2.21157	2.46931	2.63868	3.9547	4.47297	3.10517
UQCR11	1.7554	2.69215	3.19106	3.27429	4.26585	4.45838	3.59317
IFIT3	1.7548	0.325586	1.66267	0.0834422	1.7644	1.658	2.05053
THRAP3	1.75189	1.29963	1.424	0.882611	1.20576	1.60315	0.887714
UBE2D2	1.74866	1.18487	1.14055	0.863375	0.980451	1.35416	1.26106
SRSF11	1.74602	2.01603	2.03274	0.851101	1.18082	1.15252	1.34665
BANF1	1.74556	1.176	1.37549	0.864832	1.01917	1.5638	0.906201
CLIC4	1.74471	1.08696	1.78973	0.204643	0.663822	0.601687	0.353342
ADAR	1.74415	0.896522	1.84586	1.35691	1.85752	1.7016	2.15096
PAFAH1B1	1.74355	1.27771	1.67424	1.74582	0.918765	1.19708	0.842914
EIF3G	1.74102	2.0903	1.71383	1.21561	1.10998	1.13585	1.44041
PAPOLA	1.73617	1.2237	1.50058	1.0836	1.46306	1.40435	1.77745
DNAJB6	1.7356	1.15725	1.8484	2.03679	2.24313	1.91392	2.26453
RCN3	1.73516	1.20489	0.0315225	0	0.0870677	0.0372614	0.134408
SPCS3	1.73385	1.41777	2.93472	1.28738	1.76641	2.19794	1.79829
SSBP1	1.73245	1.43366	1.76989	1.28464	1.26751	1.49042	1.10933
EIF3A	1.73183	1.44555	2.08839	1.24153	2.20582	1.57661	2.30671
SH3BGRL	1.72958	1.5475	2.25223	2.2584	3.27746	2.62515	2.65157
CALM3	1.72878	1.32106	1.93827	2.73575	2.68169	5.56207	2.24941
DNAJC8	1.72711	1.64143	1.98883	1.27308	1.66744	1.77237	1.28696
CHD9	1.7256	1.45521	0.796058	0.425823	1.13737	1.05336	0.691076
TSC22D3	1.72547	3.57754	2.71861	1.73156	1.23822	0.93336	4.72047
BOD1L1	1.72399	1.68207	1.51176	0.818468	1.36551	0.890912	3.0724
VAPA	1.72294	1.74536	2.52454	1.12003	1.57563	1.58311	2.0631
DHX36	1.72172	1.24446	1.07928	0.680005	0.819391	0.761358	0.963379
FKBP1A	1.72014	1.26142	9.12215	1.25806	2.07262	2.42654	3.29942
SRSF10	1.71814	1.25508	1.52232	1.12202	0.889095	1.34812	0.69291
PDCD5	1.71807	1.49708	1.29544	1.11961	0.81428	1.14648	0.772528
YIF1A	1.71302	0.879692	0.312619	0.101166	0.387894	0.355738	0.208104
EMP2	1.71252	1.5071	2.4936	0.203542	0.137872	0.154394	0.0507316
HSBP1	1.71097	1.56719	2.11437	0.88482	1.80871	2.18408	2.25418
DYNLRB1	1.70964	1.72306	2.43416	1.19468	1.65463	1.9072	1.06116
RBM3	1.70858	1.37258	1.72881	1.1509	1.56842	2.05909	2.54764
EPSTI1	1.70685	0.28604	0.762532	5.28842	2.82946	1.98295	1.65359
LBH	1.70431	0.938274	1.24719	0	0.112603	0.215511	0.0379367
EDNRA	1.703	2.26788	0	0	0	0	0
AKAP12	1.70222	1.95225	0.0198353	0	0.00975369	0.00757235	0
LIMA1	1.70208	1.71411	1.52483	0.188636	0.491857	0.246309	0.0704625
ZFAND5	1.69659	1.36748	2.41312	2.86161	3.19017	2.17772	3.41899
CCN5	1.6955	8.82789	0	0	0	0	0
NFE2L2	1.69495	1.73197	2.01066	2.71932	3.01778	1.82968	3.74325
PTP4A2	1.69322	1.61302	0.958122	3.78676	1.97895	1.97816	2.65774
NUDC	1.69257	1.32768	1.74055	0.795424	0.868051	1.00766	0.697494
GADD45GIP1	1.69236	1.60916	1.31922	0.673664	0.959164	1.06483	0.73082
YY1	1.68987	1.48704	2.02905	0.848273	1.29086	1.37314	1.82683
CDV3	1.6898	1.26914	2.20468	3.01026	2.70905	2.48517	2.90569
NUCB1	1.68927	1.32549	1.4396	0.431279	1.56859	1.51536	1.0066
LAMA2	1.68881	3.25861	0	0	0.00103304	0	0
NKTR	1.68836	1.46231	1.52145	0.828588	0.897307	0.919513	0.723631
NENF	1.68804	2.21602	0.518049	0.307409	0.916964	1.13556	0.387662
ANAPC11	1.68762	1.40447	1.5143	1.33145	1.28223	2.02828	0.996447
TMF1	1.68721	0.960423	0.745527	0.513048	0.847902	0.661415	1.01473
MMP14	1.68409	1.00348	0.941935	0.172034	1.74025	0.87783	0.153362
SEPTIN11	1.68393	2.35832	1.0712	0.765428	0.52879	0.521089	0.100128
PRPF4B	1.68177	1.60219	1.53031	0.945	1.43635	0.967338	1.1307
SH3GLB1	1.68017	1.24391	3.00194	1.36699	1.76804	1.76005	2.10716
ATP5F1C	1.67964	1.42174	2.03798	1.18855	1.6581	1.78806	1.34485
B4GALT1	1.67879	1.04064	0.697861	0.393022	1.35118	1.20473	0.882705
NDN	1.67821	2.01658	0.108909	0	0.0174783	0	0.00705774
WARS1	1.67735	0.164497	2.80049	5.48924	1.93043	1.92997	2.39926
NRG1	1.6763	1.02535	0	0.0284299	0.0900176	0.0440096	0.361509
PLXDC2	1.67447	1.18934	0.536741	0.447299	3.26362	2.24976	2.63321
ATOX1	1.67434	1.50866	3.32938	6.23471	5.45576	3.44476	1.91298
SRI	1.67394	1.58897	0.667438	2.2581	0.875255	0.904295	0.845112
CTSL	1.67349	1.42851	1.16061	0.212343	8.96327	4.32194	1.08102
SF3B5	1.67238	1.5837	1.09203	1.60285	1.33347	1.27467	1.51862
PHLDA2	1.67219	0.844718	0.0858295	0.817189	0.41858	0.200209	0.614649
MFAP2	1.67004	1.08628	0.0267569	0	0	0	0
RBMS1	1.66723	1.37295	1.37466	0.325793	1.22523	1.39391	1.5082
AP2S1	1.66683	1.51403	1.89505	1.49466	3.43665	4.30697	2.53787
RPN2	1.66584	1.30874	1.94533	0.793356	1.69245	2.00482	1.31228
RUNX1	1.66485	0.697914	0.243527	0.412037	0.826676	0.527292	1.20695
MESD	1.66146	1.19016	1.03692	0.635007	1.05347	1.42428	0.511545
IFI27L2	1.66142	1.42257	0.65663	0.284174	1.37562	1.44377	0.91309
TGOLN2	1.66003	1.77238	2.46804	0.932312	2.49979	2.0788	2.5196
NDUFA1	1.65894	2.45141	3.0301	2.61814	3.69126	4.56485	2.94045
PURA	1.65781	1.63036	1.06784	0.307095	0.428662	0.290683	0.405137
RCN1	1.65719	1.33484	1.01927	0.20049	0.273119	0.395041	0.0945042
CUTA	1.65488	2.00943	0.65701	0.424675	0.758676	0.744298	0.78694
CD46	1.65225	1.27204	1.64952	0.777894	1.43344	1.47582	1.95093
BRD2	1.65086	1.51056	1.24861	1.86548	1.17857	1.09313	1.03584
FAP	1.64792	0.887316	0.285137	0	0	0	0.00662203
H2AJ	1.64447	2.26067	1.44816	1.25749	1.10693	1.48438	0.944689
PRDX4	1.64331	1.16053	1.09095	0.175157	0.554577	0.8015	0.217121
COPE	1.64325	1.35665	1.71229	1.51786	1.71274	1.87931	2.01921
EIF3H	1.6422	1.92104	2.11666	1.77797	1.45088	1.42887	1.97922
PSMB6	1.64212	1.30943	1.50202	1.12759	1.24084	1.71571	1.13915
SELENOF	1.64212	1.38894	1.71411	0.661387	1.17105	1.25998	1.2682
U2SURP	1.63948	1.29911	0.88283	1.04632	0.803679	1.17084	0.824223
ACTR3	1.63835	0.957507	2.83125	4.42476	3.83922	4.49943	3.87031
APOL1	1.63604	0.407175	0.866546	0.460522	0.648973	0.570432	0.335888
MSN	1.6352	0.961619	4.52958	1.63196	3.24194	3.1267	3.97877
SUPT16H	1.63497	1.18696	0.64999	0.537688	0.717492	1.49026	0.494619
ZC3H13	1.63182	1.27618	1.50661	0.912174	0.983662	0.928496	0.919662
COL8A1	1.62916	0.24267	0	0	0	0	0
TPM3	1.62702	1.23045	7.52609	10.3143	7.139	7.28105	7.80064
CDC37	1.62656	1.00271	2.78054	1.67622	1.49489	1.48046	1.71655
CHMP2A	1.6263	1.32129	2.54548	0.81511	1.3712	1.28964	2.27687
F13A1	1.62458	0.728347	0	0.0931839	0.463463	0.0616625	0.36162
LSM7	1.62316	1.28088	1.25256	0.744676	0.976576	1.28753	1.05395
LITAF	1.6223	2.29578	1.38461	5.69693	5.43124	3.64208	8.81003
GSTO1	1.62045	1.46346	1.6177	0.718921	3.64631	3.72676	2.85688
DUT	1.61921	1.73456	1.47387	0.148266	0.69058	2.88888	0.673333
THBS1	1.61804	1.09052	2.732	0.014267	0.170776	0.00877858	1.96616
NCOR1	1.61396	1.18784	0.880194	0.740008	0.990473	0.835998	1.11132
KHDRBS1	1.61312	1.37847	1.6658	1.03427	1.17519	1.70107	1.13881
PSMB3	1.61004	1.31389	1.26124	1.54972	1.75557	2.24171	2.46807
NREP	1.60935	0.575599	1.13725	0.0102653	0.0512166	0.114245	0.111078
FRZB	1.60916	1.57171	0	0	0	0	0
KANK2	1.60813	2.06225	0.0982785	0	0.00982735	0.0445074	0.00451565
AURKAIP1	1.60731	1.31221	1.45137	1.03551	1.19339	1.40598	1.33146
CD164	1.60612	1.5398	1.55948	1.22936	2.0968	1.94016	2.01751
SPON1	1.60495	1.52574	0.0288546	0	0.0145274	0	0
CD151	1.60313	2.19783	2.38822	0.12255	1.14437	1.29438	0.562027
NFIA	1.60172	1.38391	2.63594	0	0.283185	0.318348	0.181743
PRNP	1.59991	1.95668	0.253524	0.0752693	2.11132	1.467	0.9823
SNX6	1.59561	1.44605	1.56674	1.5953	2.42795	1.75545	1.17532
ARHGAP21	1.59553	1.43283	0.443077	0.156582	0.428459	0.457555	0.208923
TSPAN4	1.59453	1.73052	1.01206	0.0479873	1.42118	0.974917	0.325191
TERF2IP	1.59049	1.46841	1.20115	0.477817	0.777082	0.523224	0.95479
NAMPT	1.59007	1.56176	2.4406	8.35522	6.85449	3.9822	32.7402
SERPINE1	1.58989	0.639387	1.77555	0	0.235824	0.147681	0.0875635
SLC2A3	1.58922	1.31572	2.7556	1.75154	3.36451	1.33804	9.28006
KAT6B	1.58428	1.27629	0.237936	1.35094	0.283469	0.254995	0.316007
ID2	1.58131	1.58519	1.77889	11.7074	2.20158	2.58116	2.04881
NASP	1.5807	1.16833	1.88712	0.321066	1.04883	1.77707	0.866214
C1QBP	1.57859	1.0395	1.75373	0.930557	1.1061	1.20442	0.674941
ATP5F1B	1.57719	1.4745	1.7152	1.25333	2.07897	2.24172	1.63868
RHOBTB3	1.57468	2.14149	0.0138513	0	0.317714	0.287353	0.0297692
SCARB2	1.57421	1.50581	2.57578	0.0536572	3.0768	2.92357	1.02369
C9orf16	1.57327	1.5607	2.23401	0.73684	1.45644	2.02489	1.0808
H1-10	1.56886	1.66832	2.67945	1.56006	0.935618	1.69659	0.90451
WTAP	1.56396	1.04805	0.609918	1.71968	1.31594	1.1895	1.5227
ANP32B	1.56289	1.95081	1.86629	1.6219	1.45832	3.55813	1.55749
SIVA1	1.56172	1.54819	1.14061	0.512755	0.762877	1.83456	0.787861
MT-ATP8	1.55811	1.21035	1.84342	1.5636	2.11209	1.87409	1.44669
ZC3H15	1.55465	1.15297	1.51736	0.697214	1.24113	1.06642	1.41352
DYNC1I2	1.55342	1.49698	2.38749	1.09145	1.4135	1.34401	1.02014
PHLDA1	1.55296	1.35442	0.513957	0.77285	0.429905	0.683571	0.361254
UBE2B	1.55013	1.5922	1.45167	1.87482	1.38805	1.11178	2.72939
ZNF706	1.54779	1.231	1.30275	1.40471	1.70872	2.01888	1.18844
DDX46	1.54744	1.53174	1.92188	0.772487	1.03935	0.98748	1.34854
CDK2AP1	1.54699	1.18237	1.10079	0.819388	0.467403	0.908699	0.23642
PSMC5	1.5468	1.12723	1.07932	0.666341	0.762414	0.927542	0.874414
DDAH2	1.54442	1.66521	1.06037	1.14969	0.747174	0.739942	0.510168
CRISPLD2	1.54254	2.23994	0	0	0.0207185	0	0.243802
EEA1	1.54219	1.31102	1.17656	0.767612	0.886998	1.18279	0.672378
VPS28	1.53999	1.86987	1.59395	1.30636	1.18594	1.00118	1.50368
TSPYL2	1.5395	1.05454	0.158364	0.604961	0.402983	0.200717	0.247514
FAM133B	1.53838	1.4184	0.600029	0.93631	1.04203	0.748575	1.35097
PYURF	1.53818	1.16937	1.42667	0.350211	0.725335	0.883059	0.670637
ATP5MF	1.53799	1.71916	2.02067	2.3746	2.9316	3.28687	2.2805
SRSF4	1.53723	1.0839	1.68497	0.561803	0.886786	0.939162	0.8311
ABCF1	1.53702	0.745389	0.909045	1.30844	0.858469	0.554952	0.667578
BCLAF1	1.53622	1.5314	2.4018	1.20517	1.20962	1.34098	1.24765
PJA2	1.53494	1.50017	1.3223	0.885687	1.25208	1.32328	1.48388
SRP9	1.53483	1.25529	1.86304	0.692769	0.971383	1.34909	0.874703
MPZL1	1.53476	0.828382	0.636914	0.358802	0.366935	0.53172	0.332431
PPP1CB	1.52946	2.54684	2.04184	1.77999	1.64557	2.10898	2.44577
GAS6	1.52835	2.28887	1.02845	0.657949	0.387488	0.303876	0.0910933
UFC1	1.52572	1.16059	1.34297	1.69795	1.11468	1.11049	0.966475
TM9SF2	1.52305	0.943127	2.00828	0.25772	1.27556	1.3748	1.23705
MOXD1	1.52185	0.910121	0	0	0	0	0
DDX18	1.51955	1.36538	1.02759	0.824131	1.12422	1.27475	1.25931
EIF2S2	1.51909	1.58558	1.85081	1.71506	1.92368	2.11649	1.41246
PLEC	1.51893	1.5457	1.86043	0.75883	1.15422	0.76447	1.42051
MAP1LC3B	1.5185	1.67889	2.14326	1.96592	2.35194	1.89457	2.95917
PAK2	1.51807	1.224	2.34526	2.32228	2.24607	1.67124	3.44444
ATP5PO	1.51704	1.54994	1.02601	1.31369	1.27689	1.78241	1.35485
PPP1R12A	1.51589	1.73234	1.39629	1.64312	1.25897	1.29667	1.88436
RHOC	1.51226	1.47624	2.00422	1.29836	0.781327	0.957824	0.246036
MLEC	1.51161	1.30797	4.60003	0.291771	1.19	1.41628	0.692281
MAN1A1	1.5113	0.812426	1.16708	0.163867	0.789676	0.623963	0.416031
TNFRSF12A	1.5103	0.419253	0.234302	0.1265	0.139348	0.085221	0.168356
SLC9A3R2	1.50959	1.22452	7.47225	0.014008	0.0213833	0.0119867	0.0728431
EIF2AK2	1.5088	0.965448	1.72336	0.455488	1.25564	1.05061	1.17257
GLG1	1.50844	1.50902	1.08372	0.289412	0.861881	0.755678	0.713351
ARHGDIA	1.50576	1.21191	1.58543	2.39588	1.75804	2.61003	1.69447
GABARAPL2	1.50533	1.91083	3.19392	6.17106	1.28442	1.0483	1.49604
SNRPB2	1.50528	1.05517	1.2621	0.832647	0.87554	1.04885	0.624325
S100A16	1.50459	0.810126	3.5603	0.225233	0.0598827	0.0707387	0.0911023
CXCL11	1.50217	0	0.619633	3.71277	1.05533	0.6254	0.858198
STAT2	1.49948	0.961151	0.504255	0.855932	1.46227	1.32937	1.51574
ATF4	1.49882	1.66725	1.38597	1.90024	0.939503	0.966553	1.2615
NFKBIZ	1.49711	1.5308	1.84068	2.53936	2.46243	1.7325	7.90321
VKORC1	1.49653	1.61115	1.16198	0.351657	0.898411	1.27716	0.430636
OPTN	1.49586	1.26758	1.89682	1.32985	0.902671	0.715107	0.502576
PDAP1	1.49491	0.99025	1.23946	0.452186	0.806364	1.16975	0.572418
SMARCA5	1.49287	1.3688	2.10281	2.57929	1.40265	1.59686	1.29993
ODF2L	1.49278	0.798121	1.62513	0.239913	0.206785	0.211662	0.113476
DPYSL2	1.4909	1.20853	1.66603	2.56274	1.48253	1.64142	1.16637
EIF1B	1.49008	1.55714	1.23501	1.19979	0.992976	0.846288	1.27087
CLMP	1.48953	1.22864	0	0	0	0	0
ADD1	1.48813	1.07817	1.25823	0.431847	0.676555	0.650898	0.665223
NDUFS6	1.48812	1.32208	2.21946	0.59257	1.38759	1.7989	1.39175
MXRA7	1.48738	1.62997	1.95886	0.0281514	0.0607031	0.194262	0.100904
CTSZ	1.48399	1.3555	3.16996	6.61643	19.8703	20.9329	4.24184
EIF4A1	1.48357	1.40932	1.3224	0.739124	1.05745	0.766646	0.993669
SDCBP	1.48283	1.63184	2.97409	1.88886	5.73946	4.12403	6.26483
CD59	1.48266	2.46436	5.28197	0.552714	1.66618	1.28268	0.228703
KRT17	1.48228	0.643033	0.297557	0.256849	0.229929	0.00657849	0.263143
COX7A2L	1.48021	1.46543	1.06328	1.02572	0.914632	1.04734	1.0395
RSL24D1	1.47749	1.9947	1.27528	0.890491	0.87507	0.81502	0.952454
SYNCRIP	1.47365	1.00602	2.05901	0.636358	1.28919	1.39879	1.12223
TOP1	1.47246	1.61315	1.79306	1.28059	1.79071	1.31279	2.18078
CCND2	1.4708	1.48161	0.679701	1.11252	0.60997	0.564445	0.331407
BHLHE41	1.46915	1.23596	0.246276	0.314095	1.18098	0.708875	0.250212
RGS4	1.4678	0.458944	0	0	0.0121322	0	0
ZEB1	1.46466	2.19868	1.59222	1.07536	0.0490158	0.0492713	0.0486771
ENY2	1.46378	1.4049	1.88837	1.44723	1.67888	2.57335	1.79468
SERINC1	1.46068	1.953	2.55925	0.549513	1.6024	0.888639	1.76886
ARL3	1.4601	1.05173	0.321464	0.184552	0.253719	0.349518	0.216903
SYF2	1.45583	1.95999	1.27215	1.68606	1.36358	0.998619	1.87867
SURF4	1.45335	0.907867	0.79289	0.421107	0.759897	1.04362	0.547413
PAIP2	1.45203	1.16929	1.40302	0.929818	1.52063	1.66772	1.85011
SOCS1	1.45047	0.663987	0.164221	1.47044	0.38273	0.351398	0.305752
OLFML3	1.44725	1.37517	0	0.0264897	0.210649	0.230726	0
ATP5IF1	1.44719	2.21915	2.1182	1.10011	1.80627	2.02417	1.49939
VDAC2	1.44535	1.42307	0.88296	2.39881	1.17087	1.58012	0.943509
SH3PXD2A	1.44503	1.28654	0.154167	0.0964291	0.12879	0.122655	0.0187575
HOOK3	1.44429	1.30462	1.08524	1.39053	1.10392	0.880839	0.971036
CISD1	1.44389	0.758995	0.349733	0.104058	0.382073	0.249336	0.215166
HM13	1.44386	1.03324	1.31796	0.444158	1.27135	1.47172	1.05127
SNX9	1.44241	1.35567	0.692231	0.706269	0.745323	0.694903	0.21894
LAMP1	1.44216	1.6047	2.10621	0.278977	2.76929	1.78975	1.44748
ALDH1A1	1.44063	3.07358	0.723878	0.0483435	1.49597	1.00687	0.581326
ATP5MPL	1.43788	1.94498	2.01267	2.264	2.503	2.82339	3.09957
ACBD3	1.43668	0.830176	0.903118	0.603251	0.753172	0.768086	0.640661
GPBP1	1.43441	1.21632	1.19564	2.87312	1.05931	0.887781	1.14577
RNASEH2C	1.43199	1.4968	0.861232	0.426879	0.850641	1.07591	0.846499
ITPRIPL2	1.43183	1.0459	0.938497	0.592424	1.01261	0.416354	0.474825
CSRP2	1.4314	1.08518	1.15737	0	0.0470866	0.0335446	0.0296416
PSMA1	1.43042	1.03068	1.24732	2.49068	1.44332	1.51931	1.02886
PLPP1	1.42957	0.926935	1.90733	0.150592	0.0667087	0.0451827	0.00471859
CCDC47	1.42577	0.802148	1.38585	0.630665	1.15813	1.50238	0.890599
COPS6	1.42567	1.11956	0.929061	0.228994	0.48109	0.714786	0.406777
PSMB2	1.42201	0.867783	1.28765	1.04566	1.19266	1.61061	0.677123
GNG11	1.42025	2.44848	11.3107	0.614916	0.00287414	0.0137195	0
PALM2AKAP2	1.42018	0.670892	3.03313	1.62104	0.602978	0.570697	0.306036
AOPEP	1.41863	1.86817	0.647662	0	0.0335087	0.108861	0.0531498
ROCK2	1.41808	1.07578	2.03156	0.263321	0.415948	0.565002	0.404039
SUMO1	1.41729	1.40577	1.34893	0.780008	0.885177	1.03987	1.06227
UGP2	1.41578	1.20286	0.576753	1.33518	1.50334	1.35315	0.868704
CYB5R3	1.41557	2.47999	2.01668	0.687634	0.747464	0.880877	0.656972
STUB1	1.41472	1.39722	0.76153	0.584099	0.681664	0.962281	0.750375
EPB41L2	1.41443	1.53024	0.495696	1.03955	1.18966	1.27283	0.101976
LARS1	1.41427	0.905933	2.26511	0.438068	0.843268	0.860164	0.475777
SPPL2A	1.41259	1.0268	1.1806	0.789384	1.42459	1.47183	1.06904
MAGED2	1.41158	1.39956	0.721266	0.170498	0.224452	0.359022	0.115381
NDUFV2	1.41143	1.30314	0.935893	2.91115	1.46425	1.92447	1.08127
LAMP2	1.41123	1.53763	1.14824	0.763494	2.66224	1.81386	1.75583
TNRC6B	1.40993	1.85999	1.97472	0.41418	0.859593	1.03406	1.27866
MIER1	1.40641	1.30346	1.42851	1.38193	0.905941	0.626483	1.40097
GINM1	1.40554	1.47821	1.30643	0.367121	0.594411	0.517751	0.462398
CXCL10	1.40256	0.00945569	4.13021	6.41945	8.5326	9.65089	7.84967
EIF3F	1.40141	2.0203	1.51118	1.68379	1.04403	1.23221	1.49669
SNRPD1	1.39934	0.864503	2.14166	0.813831	0.864075	1.85849	0.784273
STK17B	1.3993	0.646057	0.304102	1.95388	1.12333	1.18375	3.38902
EIF2S3	1.39835	1.47467	0.976605	1.06965	1.37996	1.11422	1.80199
HNRNPA0	1.39726	1.47133	1.78273	0.745766	0.875279	0.91647	0.886454
PRMT1	1.39477	1.20163	1.55091	0.872222	0.472989	0.560023	0.371228
PSMA2	1.39101	0.832233	0.864057	2.22752	1.17439	1.73947	1.0407
RBM8A	1.39066	1.38984	1.91904	1.36904	1.49091	1.8541	1.80387
METAP2	1.39052	1.22378	1.64653	1.06641	1.02635	1.30288	0.699617
ENSA	1.38953	0.842382	1.1775	2.75386	0.923609	1.26241	1.03024
PTN	1.38741	1.57554	0	0	0	0	0
IFT57	1.38553	0.668284	0.418935	0.257188	0.122793	0.131732	0.111094
ITGAV	1.38543	0.960526	0.407605	0.106198	0.892836	0.529573	0.383117
CIAO2B	1.38415	1.39722	1.62759	1.26734	1.18524	0.962654	1.05414
HMGN3	1.38138	1.31435	1.51463	3.0326	1.12011	1.90201	0.810916
TMEM219	1.37943	1.26132	2.15838	0.37679	1.60093	1.64966	1.3221
RBM6	1.37797	0.863326	1.20492	0.736113	0.762492	0.712919	0.616099
CD47	1.37525	0.77113	1.41259	0.279367	1.58912	1.78149	0.970342
CNPY2	1.37481	1.13732	1.12865	0.397698	0.628496	0.645084	0.398985
RAD23A	1.37425	1.06115	1.08619	0.656916	0.965372	1.22617	0.934672
NDUFB1	1.37411	1.87574	2.06071	1.58971	2.58419	3.13421	2.49513
GGT5	1.37215	1.44276	0.877877	0	0.0296122	0	0.0113509
XPO1	1.37185	0.731665	1.25045	1.13794	1.09759	1.90679	0.686423
KDM5B	1.37072	0.99846	0.529355	0.490454	0.330725	0.192318	0.273882
COX7B	1.36916	1.7915	4.44579	2.8539	3.29381	3.83222	3.13982
HLA-DRB1	1.36818	0.41304	9.35864	80.6038	47.5983	30.0278	12.3993
TAF7	1.3677	1.16087	0.830838	1.71234	0.826702	0.635672	1.27688
ATP2B1	1.36759	1.6064	1.01843	1.73248	1.15829	0.470869	1.77157
HCFC1R1	1.36581	1.30868	0.355225	0.100419	0.503666	0.795425	0.281662
PLD3	1.36395	1.15801	0.584692	0.105243	4.77395	3.37389	0.558319
NIPBL	1.36351	0.969533	0.815208	0.516496	1.1694	0.786146	1.64093
ATP5MC1	1.36343	1.2544	1.27363	0.628027	0.98274	1.07526	0.816873
VEGFB	1.3628	2.02418	0.459972	0.335137	1.15671	1.22862	0.218419
TRPS1	1.36141	0.911413	0.373665	0.11904	0.540887	0.393281	0.647177
PSIP1	1.35972	1.68017	0.823178	0.792881	0.314798	1.04318	0.396175
TMEM208	1.35818	0.78358	0.77431	0.378371	0.573945	0.79159	0.527088
PDS5B	1.35621	0.967631	0.511672	0.217623	0.445363	0.80073	0.424952
UGCG	1.35594	0.942165	2.17138	1.62421	0.884685	0.341668	0.30376
TMEM87A	1.35553	0.810538	0.572898	0.375552	0.523174	0.479287	0.421118
MYCBP2	1.3554	1.30405	2.11978	1.05189	1.236	0.965474	1.58054
CCT4	1.35506	1.10354	1.23884	1.08967	1.03166	1.42684	0.812403
CXCL8	1.35286	1.56534	5.44831	9.15246	15.0871	6.56605	53.9816
MRC2	1.35204	1.63395	0.0733138	0	0.490303	0.425088	0.058924
MT1E	1.34988	4.09472	0.626561	0.0431499	0.185474	0.409203	0.100365
RPS19BP1	1.34986	1.29427	1.52385	0.857499	1.08546	1.28961	0.946414
FNDC3B	1.34947	1.07072	1.06297	0.423523	1.78678	1.47452	1.67691
WAC	1.34682	1.08034	1.36445	0.686071	1.00222	0.958528	1.46674
EMC7	1.34677	1.05261	0.667097	0.450561	0.656096	0.968691	0.467795
SDC2	1.34457	1.13784	0	0.0485218	0.496617	0.987002	0.057805
SP100	1.34446	1.05998	1.63405	0.701203	1.67488	1.35387	2.88326
HERPUD1	1.34254	1.36175	1.24584	2.07989	2.3234	1.21905	2.69559
GLRX	1.34248	1.28833	0.656084	0.3268	2.01451	1.77111	3.7174
TENT5A	1.34245	1.11788	0.0435444	0.336944	0.840646	0.808805	0.38749
MAP4K4	1.34211	0.836724	1.26551	3.43868	0.217842	0.216153	1.64095
NDUFAF3	1.34203	1.16972	1.09934	0.698867	0.710008	0.999104	0.480722
KLF10	1.34184	0.820051	2.02301	1.18553	1.00899	0.913696	1.50011
GOLGA2	1.34113	1.05037	0.527657	0.380043	0.470818	0.367759	0.320082
ARL1	1.34085	1.08565	0.513921	0.306935	0.402194	0.464902	0.222846
WWTR1	1.33885	1.34253	2.6416	0	0.0291053	0.0256421	0.00249349
NHP2	1.33804	0.837103	1.43509	0.443593	0.609051	0.767824	0.471096
CALCOCO2	1.33733	1.07248	1.28137	0.211887	0.685975	0.848628	0.828653
EIF3M	1.33553	1.06249	1.13169	0.795063	0.808132	0.822928	1.30807
TMEM167A	1.33515	1.11186	1.14275	1.08232	0.944721	1.40066	1.68324
DPP7	1.33504	1.26615	0.878256	0.641229	1.40076	1.28975	0.759685
CCT3	1.33366	1.11653	1.91053	0.832691	1.24316	1.2057	0.776582
DEPP1	1.33322	0.420418	0.47977	0.0264897	0.0291547	0	0
ATP1B3	1.33318	1.19518	1.81347	0.952532	2.10335	1.81366	3.66439
FARP1	1.33141	1.20233	0.222766	0.16219	0.412316	0.483831	0.061607
PDIA4	1.33092	0.645556	1.10197	0.201782	1.37883	1.37423	0.521171
CLK1	1.32975	0.974891	1.63105	1.42458	1.31769	0.971276	1.86848
RBFOX2	1.32887	0.876463	0.867144	0	0.00856014	0.00964004	0.0124884
NDUFC1	1.32841	1.5749	1.882	1.03019	1.37253	1.65773	0.832767
CCT6A	1.32681	0.928019	1.54059	0.891736	1.09781	1.42238	0.917215
HSPA9	1.32544	0.953873	1.42897	0.720477	1.33131	1.4667	1.28655
TRIM56	1.32501	0.851609	1.37183	0.110628	0.759671	0.371575	1.01416
CRTAP	1.32336	2.17998	0.637834	0.0852057	0.817419	0.966613	0.760726
CHMP5	1.32214	1.10029	1.78421	1.25855	1.52656	1.82815	1.3329
CYP20A1	1.32089	0.872541	0.877083	0.401719	0.622151	0.693359	0.512259
CBX5	1.3197	0.955808	0.928935	0.330815	0.368223	1.13487	0.181523
RSF1	1.31802	1.26773	1.91101	0.855304	0.768259	0.694202	0.523029
DDX21	1.31757	1.30246	2.05198	0.790096	1.53108	1.31961	2.71738
NRIP1	1.31712	0.79012	0.642403	0.319214	0.97412	0.801175	0.535026
PLEKHA5	1.3169	1.40321	0.0689077	0.329388	0.0371182	0.0236328	0.0306634
WNT5A	1.31532	1.13726	0.068414	0.165964	0.188909	0.0204707	0.0142881
ITGA1	1.31525	0.593923	1.36347	0	0.0900537	0.311909	0.0437904
S100A9	1.31305	3.81154	8.63839	14.7998	9.99913	8.74862	178.35
PPIL4	1.313	0.76592	0.362498	0.112014	0.294799	0.37749	0.239804
ASH1L	1.31109	1.28713	1.16985	1.29038	0.723248	0.610918	0.842566
COL14A1	1.3107	3.49895	0	0	0.00123547	0	0.00573731
SLC25A5	1.31066	1.5457	2.37078	2.01244	2.89131	4.99607	2.59841
XRCC6	1.30972	1.0284	1.49785	1.20356	1.20639	1.48816	1.03693
PSMB5	1.30937	1.07569	1.97693	0.620067	0.537611	0.640187	0.303516
PSMD7	1.30761	0.791323	1.02073	1.2149	0.967747	1.35683	0.651368
ASAP1	1.30755	0.866994	0.996311	1.59638	1.04113	0.747849	1.20614
DYNC1LI2	1.30608	1.03945	1.57125	0.491242	0.573511	0.677236	0.668105
MICOS13	1.30525	1.39752	0.922805	0.84079	1.11444	1.00574	0.635858
UFM1	1.30415	1.28307	1.28494	0.935214	0.944689	0.808225	0.678799
UBE2L6	1.304	0.444825	1.08702	0.259582	1.2635	1.49611	0.907278
THOC2	1.30381	0.957024	1.0639	0.743388	0.708618	0.719828	0.626906
CREBRF	1.30176	1.18689	0.693696	0.776981	1.0387	0.687454	1.45485
CMTM6	1.30167	0.773251	0.888104	5.0322	2.22152	2.2383	3.10404
NDUFAB1	1.30109	1.27923	2.09465	0.476192	1.20602	1.38033	0.939328
ANAPC16	1.301	1.6167	1.83391	1.58608	0.991381	1.03961	1.3093
PSMC3	1.30024	0.807585	1.1229	0.662183	0.678468	1.19791	0.425118
SLIRP	1.29961	1.27233	0.941666	1.00754	1.26266	1.87367	1.03296
RSL1D1	1.29925	1.37158	1.54498	0.859392	0.925754	0.876047	0.961455
ZNF106	1.29576	1.29323	2.29725	0.187749	1.29368	1.19868	2.09563
NR4A2	1.29099	0.919315	0.668709	2.88194	4.06454	2.48861	7.5034
NUCB2	1.29023	1.29581	0.959598	0.140072	0.313999	0.825701	0.177348
LHFPL6	1.28961	2.27703	0.79322	0	0.0205442	0.0119867	0.0212671
TCF12	1.28682	0.894537	1.54789	0.148692	0.492758	0.497376	0.233866
ZNHIT1	1.28674	1.29301	2.64661	0.947448	1.1581	1.08127	0.94
TGFB1I1	1.28588	1.26463	0.212127	0	0.00651463	0	0.0214565
PA2G4	1.28482	1.66652	2.49992	0.542669	1.42741	1.66138	0.902498
REX1BD	1.28447	1.15731	1.43391	1.45579	1.35645	1.30491	0.923235
MYO1B	1.2838	0.816432	1.27412	0	0.00112675	0	0
CREB3L2	1.28352	0.898452	0.418458	0.0394277	0.528294	0.428206	0.24804
PNRC2	1.28315	1.14744	1.46318	0.864071	1.02356	1.29922	1.40105
CYB5A	1.28245	1.05838	2.24261	1.2298	0.84134	0.871234	0.145395
CPNE3	1.28231	1.17147	0.546874	1.93059	0.418786	0.670923	0.571479
ATM	1.27857	0.890606	0.843046	0.463068	1.21572	0.907563	0.771555
GSTK1	1.27803	1.07194	0.776047	0.523434	1.33917	1.42374	1.35382
CMPK1	1.2778	1.06347	0.938855	0.554739	0.914684	1.29314	0.653836
ILK	1.27729	0.995195	0.655251	1.00888	0.647278	0.707825	0.571507
SERINC3	1.27665	1.41745	1.82244	0.243404	0.80476	0.555508	1.20662
EIF3I	1.27642	1.24744	1.52292	1.04435	0.925413	0.807692	0.846591
CSRP1	1.27559	0.991042	1.14189	0.58185	0.622512	0.769312	0.418043
MRPS6	1.27323	1.01825	0.436937	0.553009	0.757447	0.705525	0.676754
WIPF1	1.27323	0.7446	0.614605	1.4633	2.06932	1.25945	2.57336
CPE	1.27134	1.62791	0.0515911	0	0.000349459	0	0
SOCS2	1.27083	1.17775	1.02096	0.643311	0.0339497	0	0.0158332
MOB1A	1.27028	0.964107	0.986494	4.01203	2.90123	2.5782	3.15953
ADH5	1.26989	1.50337	0.811324	0.412267	0.617382	0.656964	0.284914
GOLIM4	1.26884	0.922874	1.35683	0.39648	0.860779	0.819616	0.254373
CPQ	1.268	1.53727	0.286642	0.630959	0.524159	0.329222	0.66121
PTK7	1.26677	0.890688	0.208403	0	0.00156538	0.0144814	0
RASD1	1.26651	1.4791	0.0115449	0	0.0307993	0.0820872	0.0508053
TMEM230	1.2664	1.15409	1.40075	1.02485	0.864213	0.911199	0.667095
VCP	1.26558	0.945236	1.52352	1.1465	1.30483	1.39789	0.844156
RNF7	1.2655	1.56082	2.32301	0.874949	1.24545	0.78568	1.33386
TXNL1	1.2634	1.10989	1.10315	0.887886	0.793193	0.901965	0.588393
MYLIP	1.26319	1.108	0.769501	0.223519	0.385308	0.158927	0.753272
RTF1	1.26154	1.51112	1.67701	0.81191	0.933038	0.896878	1.18814
EPC1	1.26147	1.1055	0.70747	0.614324	0.544597	0.615804	0.610312
LYZ	1.26145	0.153762	20.6719	16.3136	70.1802	66.7514	94.5297
GADD45A	1.26076	1.11377	0.532956	1.47248	0.236589	0.10612	0.297901
UBE2L3	1.26028	1.03221	1.25125	2.05926	1.4502	1.49913	1.17998
CIR1	1.25941	1.10806	0.846508	1.04984	0.892166	0.37757	0.96818
PRPF40A	1.25534	1.14181	1.75577	1.51331	1.39899	1.85044	1.24795
BBX	1.25476	1.29545	0.775268	0.61944	0.892112	0.835072	0.695867
DPYSL3	1.25283	0.419076	0.264359	0	0.00159674	0	0.00738692
HNRNPF	1.24898	1.34957	1.95053	1.24593	1.34941	1.85184	1.61727
ABHD2	1.24779	0.718271	0.938828	0.274667	1.55131	1.46772	1.07691
YWHAH	1.24712	0.88643	2.75446	1.26967	5.02171	5.08549	2.16896
SCP2	1.24532	1.0922	1.45408	0.415176	1.61624	1.50366	0.855218
MRPL20	1.24466	1.28231	1.58656	1.03907	1.40612	1.03567	1.43301
NARS1	1.24466	0.851159	1.1131	0.303755	1.67956	1.67589	1.05898
CHMP3	1.24425	0.897884	1.48836	0.517548	0.93138	1.20642	1.13111
CYBRD1	1.24212	2.05438	0.202773	0.129812	0.191033	0.209646	0.0972913
MZT2A	1.24157	1.41458	0.830078	1.31107	0.694319	1.4344	0.416089
CIB1	1.24139	1.17819	1.19427	1.37362	1.87604	1.77832	2.01385
ATP6V0B	1.24071	1.33601	2.26672	2.0532	4.31526	5.38275	4.68784
ANXA7	1.2397	0.940744	0.854819	1.09157	0.987984	0.644508	0.728753
ECHS1	1.23766	1.01243	0.743297	0.292065	0.91173	0.794934	0.468538
ENG	1.23678	0.809579	11.8843	0.420115	1.00725	0.668838	0.37747
TJP1	1.23646	1.30876	2.53522	0.119218	0.0446917	0.0146735	0.0935164
MAP3K2	1.23616	0.886408	1.23259	0.599659	1.58729	1.0178	2.07971
ROCK1	1.23585	1.50588	1.63637	1.66321	1.78924	1.81568	2.6149
SESN3	1.23478	0.792607	0.437446	0.157573	0.272413	0.171954	0.226572
WASL	1.23291	0.969013	0.443739	0.949384	0.19087	0.113554	0.140723
VDAC1	1.23261	1.18727	1.22194	2.4886	2.46118	3.02141	1.1797
LAMTOR1	1.23132	1.07499	1.74662	1.69529	1.45995	1.53535	1.8736
SAR1A	1.23062	0.825956	0.766364	0.540838	0.77324	0.853245	0.414028
HLA-DPB1	1.23034	0.668579	5.86367	84.7349	30.1545	21.1868	6.82812
P4HA1	1.22697	0.974474	0.56907	0.993549	1.7115	1.33953	0.791354
TEAD1	1.2268	0.933432	0.31155	0.0491425	0.0016464	0	0
MIA3	1.22254	1.01537	0.762134	0.553005	0.660214	0.354319	0.485313
ETV1	1.22251	0.448741	0.064274	0	0.0191769	0.0236581	0
SDF4	1.22099	1.33415	1.07246	0.470555	0.924899	0.846015	0.636763
MRPL57	1.21914	1.09127	1.33007	0.401044	1.13417	1.46704	0.751917
ERLEC1	1.21631	1.23508	1.1185	0.258954	0.704665	0.684619	0.218855
CCL4L2	1.21599	0.721516	0.497054	2.0929	5.71019	4.53523	2.13323
CLTB	1.21493	1.07868	1.10287	0.396874	0.62564	0.545109	0.866334
DNAJA2	1.21471	0.780339	0.694005	1.78629	0.805777	0.591584	0.760089
SENP6	1.21395	0.972238	0.677327	1.11624	0.675518	0.67989	0.952035
HSPA6	1.21387	0.356423	0.466794	2.62993	0.83781	1.71632	1.84508
ROMO1	1.21371	1.55119	2.34122	1.99823	1.67754	1.97098	1.21568
LSM3	1.21315	1.03762	1.53338	0.727936	1.10037	1.59175	1.01532
ADAMTS2	1.21213	0.825995	0	0	0.000708675	0	0.00781307
TACC1	1.21159	2.02789	2.72973	0.64669	1.28837	1.38081	1.3235
HEBP2	1.21104	1.35167	1.17028	0.609601	0.855976	0.783223	1.6911
RAB10	1.2107	0.852011	1.99126	5.69975	1.86382	1.85154	1.73648
KRT13	1.20855	2.39929	2.74667	0.63574	0.748082	0.509799	2.11528
RBIS	1.20713	1.82336	0.603503	1.06142	0.986268	1.2585	0.945574
NID1	1.20691	1.89012	0.529794	0.0102653	0.0159233	0	0.0357555
SMDT1	1.2069	1.46474	1.49203	1.08307	1.06183	0.864625	1.39863
TALDO1	1.20524	0.982876	1.34065	0.83932	2.16331	2.14018	5.17993
FKBP10	1.20522	1.04422	0.660242	0	0	0	0
MAFB	1.20415	0.506633	0.748847	0.564689	3.79771	2.50656	2.26938
SMAD7	1.20352	0.60916	0.452606	1.00378	0.787914	0.65305	0.676804
CTTN	1.20305	0.961238	1.64186	0	0.0574613	0.0121607	0.0308588
ATP5F1A	1.20245	1.13978	1.80324	1.11736	1.52521	1.57687	1.26179
TMEM179B	1.20213	0.855773	0.846566	0.317663	0.634073	0.855009	0.63507
ZNF704	1.19806	1.07668	0.170013	0	0.00467976	0.00795256	0.00961452
LUZP1	1.19805	0.897306	2.41966	0.238969	0.392072	0.463993	0.283086
KIDINS220	1.19767	0.989041	1.10713	0.552862	0.715814	0.554014	0.875895
OS9	1.19765	1.1103	1.45302	0.728409	1.45773	0.999322	1.12884
HGF	1.19627	0.547004	0	0	0.186853	0.0267854	0.213382
BUD31	1.19618	1.13585	0.853103	0.629264	0.828759	1.12081	0.951816
CFDP1	1.19566	1.19276	1.81362	1.01229	0.940061	0.929872	0.673581
NDUFA3	1.19369	1.23988	1.63358	1.38549	1.9371	1.721	1.47258
NDFIP1	1.19364	1.33033	1.77246	0.638108	1.15493	0.93207	0.858873
STRAP	1.19276	0.793502	0.610071	0.477795	0.510232	0.467767	0.566976
NDUFS8	1.19233	0.866104	0.77909	0.594641	0.988516	1.26604	0.596167
REEP3	1.19184	0.936729	1.26233	0.312012	0.583451	0.737643	0.440458
EIF3J	1.19084	0.857504	1.54867	0.929571	1.11494	1.22041	0.927732
ZNHIT6	1.18964	0.720867	0.377349	0.0660494	0.17373	0.201036	0.116987
NOP10	1.18859	1.3929	2.90426	0.96131	3.76954	3.7932	3.19762
GPX8	1.18825	0.889865	0.394566	0	0.00126565	0.063556	0
PFDN2	1.18799	1.05219	1.56281	1.31668	0.98301	1.0024	0.844189
SERPINB6	1.18582	1.10769	2.18919	0.956171	1.23053	1.57585	0.935491
FNDC3A	1.18382	0.992669	0.739856	0.106446	0.743907	0.471353	0.676183
COPS2	1.18279	0.910243	0.441888	0.486441	0.538472	0.475827	0.358664
DKK3	1.181	1.48487	0	0	0.00163392	0.0243153	0.0124968
SRP72	1.18036	0.914477	1.63797	0.451034	0.826434	1.13573	0.811019
CHMP2B	1.17976	0.724628	0.804325	0.462633	0.794885	0.75914	0.876418
RANBP1	1.17891	0.89794	1.74448	0.298725	0.686221	2.02499	0.466468
KPNB1	1.17676	1.09222	1.59616	1.28204	1.83477	1.77379	2.39342
SPART	1.17598	1.41495	1.42262	0.779639	0.845791	0.583961	0.573387
PHF3	1.17568	1.27513	0.841066	0.325476	1.06155	0.719608	1.0176
TXNDC17	1.1754	0.864691	2.19194	0.534054	1.40115	1.98327	1.33294
ZBTB38	1.17494	1.25611	1.7869	0.675225	0.540955	0.59865	0.200361
TMEM30A	1.17438	0.955839	1.30141	0.292292	1.0978	1.07521	0.928625
SMCHD1	1.17136	1.01625	1.90546	1.13685	1.2749	1.14002	5.80053
IKBIP	1.1712	0.727358	0.899047	0.364641	0.371217	0.663281	0.799375
LAMC3	1.16989	0.60774	0	0	0	0	0
NFIX	1.16834	1.71272	0.161188	0.0225675	0.0966517	0.0301727	0.0809202
SMARCB1	1.16823	0.49336	0.38732	0.392975	0.290281	0.427134	0.27327
G3BP1	1.16661	0.954761	1.5361	0.765967	1.38879	1.7327	0.688749
PGAM1	1.16536	1.08785	2.29837	0.54397	1.87333	3.07523	1.82747
TRIM22	1.16396	0.405031	1.48892	0.687264	1.08457	0.797178	1.25962
TSHZ2	1.16243	0.743253	1.57258	0.014267	0.0426794	0	0.00228195
IFNGR1	1.16201	0.915941	1.5194	1.12219	1.66742	1.48922	1.66057
GNG12	1.16198	1.23591	0.521957	0.0879391	0.0316469	0.0829211	0.0216948
RNF19A	1.16157	0.928505	0.827431	0.711252	0.754302	0.598651	0.415962
ALCAM	1.15921	0.608479	0.241514	1.73613	1.87249	2.61601	0.457353
LAMC1	1.15729	1.43979	0.891857	0	0.0719213	0.0467272	0.0152778
C15orf48	1.15711	0.112022	2.85146	31.1539	11.4592	4.24267	15.074
CNN2	1.15704	0.848518	0.568055	1.37384	0.615646	0.870893	1.83431
DENND2B	1.15694	0.551576	0.157468	0	0.0831741	0.0371419	0.00489364
STOM	1.15625	1.27409	3.39369	1.0346	1.45042	1.38208	0.549107
CAP1	1.1547	1.13711	2.74135	2.66989	3.75455	4.55659	4.8967
USP34	1.15347	0.851043	0.850324	0.684789	0.582152	0.675837	0.75625
ATXN7L3B	1.15255	0.888315	1.13079	0.438418	0.405608	0.312964	0.397824
CCT5	1.15221	0.918735	2.15716	0.797047	1.18338	1.58431	1.29984
GNB1	1.15048	1.12719	2.39157	1.51073	1.90722	1.9078	2.13494
REV3L	1.15031	2.41114	0.321884	0.213483	0.334526	0.313909	0.372795
SNRPE	1.14959	1.1765	0.975693	0.739661	0.899539	1.43088	0.739321
GCSH	1.14948	1.01163	0.353165	0.153772	0.147108	0.17152	0.0291756
SDF2L1	1.14856	0.496409	0.864638	0.9196	0.827362	1.28672	0.524849
CHURC1	1.14793	1.65864	2.0292	1.40569	1.29045	1.29629	0.99985
TMEM263	1.14615	0.686889	0.739587	0.103876	0.227449	0.248937	0.0406464
ANK2	1.14605	0.330099	0	0	0.0299883	0.0175349	0
NDUFA12	1.14594	1.17017	2.3444	0.975689	1.1127	1.19435	0.935675
GLS	1.14305	0.793278	0.871074	2.83055	1.42359	0.90024	1.03183
VPS13C	1.14289	1.01988	1.47989	2.11758	2.06568	1.46767	1.87098
CTNNA1	1.14231	0.897529	2.41647	1.24374	1.32986	1.30907	1.13895
GYPC	1.14204	1.15589	0.532835	0.746256	0.473338	0.848439	0.32998
HES4	1.14063	1.27952	0.378661	0.418501	0.224605	0.0264365	0.345819
SLC39A7	1.14052	0.731394	0.771371	0.123674	0.361365	0.55746	0.229494
FKBP11	1.14022	0.684633	0.428206	0.0141435	0.0546375	0.061238	0.0542061
C4orf48	1.13866	0.960025	0.992735	0.616775	1.50914	1.10981	1.25663
ESD	1.1386	1.32336	0.923593	0.544245	0.601546	0.72871	0.685244
SNRPG	1.13839	1.49515	1.83026	1.80674	1.57117	2.718	1.51557
ID4	1.13832	1.77539	0	0	0.0102563	0	0.0398959
APLP2	1.13559	1.68647	5.73943	0.333157	5.10379	5.22632	5.97002
CAMK2N1	1.13481	1.79542	0	0	0.0295193	0.025571	0.018059
KLF4	1.13468	1.7738	1.17177	1.41942	1.68789	1.10662	3.01821
MPG	1.13439	1.08654	0.50723	0.667894	0.501905	0.486143	0.463617
PERP	1.13301	1.16614	0.515692	0.382578	0.249847	0.0551579	0.461986
CAMLG	1.13286	1.4604	0.832229	0.702115	0.487434	0.356248	0.516692
KLF13	1.13273	1.04543	1.03806	0.514347	0.707771	0.61038	0.791794
ARL2	1.13126	1.05942	1.42149	0.296927	0.521246	0.768162	0.354206
RPL7L1	1.12947	1.07324	1.14173	0.259589	0.725882	0.684339	0.640618
UBE2S	1.12891	0.878124	0.67723	1.14755	0.568548	2.39436	1.14331
PAMR1	1.12886	2.80819	0.0156115	0	0	0	0.00437773
MRPS21	1.12806	1.70322	0.868681	1.26406	1.03143	1.15806	0.725656
HADHA	1.12742	1.17974	1.78018	0.880401	1.34315	1.68146	1.07548
TIMM13	1.12685	1.06402	1.05783	0.433052	0.840574	0.62104	0.724961
TUBB6	1.12659	0.573882	1.50676	1.47378	0.306693	0.563368	0.21182
ADRA2A	1.12632	0.912502	0	0	0	0	0
BAX	1.12614	0.676123	1.46485	1.52494	1.44748	2.10878	1.19199
ATP1A1	1.12607	0.853709	1.90934	2.06606	1.38968	1.2463	1.44997
NTM	1.12536	0.210029	0	0	0.000552211	0	0.00670102
ADIRF	1.12366	8.34344	2.52385	0.0244802	0.0564592	0.168269	0.0515672
UXT	1.1227	1.52188	0.972513	1.23535	0.946755	1.29028	1.17116
USP16	1.12258	0.742056	1.04127	0.869441	0.549509	0.496734	0.541789
NUB1	1.1214	0.707933	1.02809	10.13	1.81449	1.14644	1.28966
C6orf62	1.1194	0.676301	1.40019	2.11805	1.74974	1.79984	1.19317
NES	1.11612	0.590723	2.59348	0	0.0198283	0.0286495	0
TMOD3	1.11399	1.25241	3.22721	1.94173	1.39516	1.28973	1.2426
GUCY1A2	1.11376	1.56738	0	0	0	0	0
FOXO3	1.11317	0.788081	0.301516	0.214984	0.517147	0.311009	0.975167
TXNDC15	1.11225	0.780835	0.401952	0.225729	0.278385	0.263382	0.337638
AHR	1.11202	0.658429	2.60157	0.856572	1.56597	0.79517	0.757824
CAPZA2	1.11173	0.793053	2.41572	0.813083	1.8597	2.06309	1.98019
FJX1	1.11148	0.965047	0.425953	0.200596	0.0258615	0	0
COPB1	1.11104	0.939947	1.23167	0.750899	0.919057	1.16459	0.716758
RAB1A	1.11007	0.856523	0.867386	0.843891	1.39064	1.33792	0.989072
LPP	1.10971	1.31901	1.65424	1.66255	0.915223	0.946849	0.839285
TMED4	1.10818	0.957678	0.986919	0.396709	0.643545	0.631073	0.469181
CUX1	1.10742	0.874264	1.15533	0.753718	0.858746	0.506987	1.03933
SMIM7	1.10696	1.06117	0.776495	0.27692	0.534655	0.685602	0.686439
ASCC3	1.10694	0.725393	0.456813	0.311582	0.474941	0.469959	0.346866
EAPP	1.10626	0.883666	0.508896	0.37377	0.425044	0.402359	0.460695
SNRPD3	1.10584	0.954943	1.39521	1.38799	1.01462	1.25752	0.939742
TMEM147	1.10569	0.942545	0.879817	0.313826	0.778434	0.847757	0.613025
LTBP4	1.10369	3.21225	0.192648	0.0231096	0.078513	0.0372571	0.0513855
SMARCA2	1.10192	0.916892	1.14353	0.219941	0.755255	0.9157	0.706387
SPTAN1	1.10182	0.969551	2.22009	0.548519	1.08808	0.973289	0.459587
GHITM	1.10101	0.897886	1.38237	1.2286	1.35651	1.49739	1.35929
PDLIM1	1.10082	2.06775	3.18472	0	0.0427017	0.0659988	0.0315431
RNF181	1.10009	0.813304	0.960129	1.32494	1.33514	1.57752	1.11093
TAF10	1.09938	0.706131	0.506647	1.81816	1.1974	1.50744	1.77282
GOPC	1.09872	1.08205	0.388069	0.111057	0.328621	0.362988	0.335614
XRN1	1.09838	0.668625	0.690313	1.19326	0.917527	0.865122	1.18545
SAT2	1.09826	1.18649	0.467384	0.911202	0.717289	0.405277	0.993492
ERP44	1.09683	0.76969	0.472694	1.05522	1.03157	0.951007	0.717612
CPXM1	1.09635	0.756645	0	0	0	0	0
SPAG9	1.09617	1.30971	1.78864	1.18149	1.37382	1.22593	1.66125
DNAJC15	1.09611	1.08189	0.969646	1.98998	1.09937	1.26708	0.869595
TMEM98	1.09453	1.33779	0	0	0.00424726	0.0574673	0.00343852
ASPH	1.09291	1.29207	1.98441	0.231321	1.08575	1.18008	0.507441
DDX1	1.0929	0.749547	0.608202	0.143628	0.496436	0.843746	0.420768
EIF4H	1.09006	0.951375	1.6233	1.13035	1.1553	1.03978	1.0383
AIMP1	1.08895	0.811121	0.989671	0.653488	0.705356	0.706796	0.586058
SEC63	1.08766	1.11505	0.914823	0.199077	0.643996	0.719579	0.567968
SRGN	1.08673	1.22492	5.27031	16.6782	16.7561	14.6662	44.2383
PRKDC	1.08633	1.31155	0.971444	0.429739	0.892868	1.34591	0.6143
COPA	1.08551	0.980558	1.75293	0.687045	1.01524	0.809189	1.16582
SLC3A2	1.08449	1.05253	1.59331	0.707496	1.22717	1.31876	0.788046
IPO7	1.08414	0.571151	0.948954	0.433868	0.734981	0.581892	0.431026
BAZ1B	1.08371	0.860573	1.1893	0.645382	0.576846	0.886761	0.382133
ORMDL1	1.08332	0.882082	0.809787	0.49446	0.62783	0.517923	0.718429
FKBP8	1.08308	1.36082	0.935092	1.23411	1.01195	1.36317	1.50349
MRPL41	1.08306	1.27855	1.06756	0.701917	1.14377	1.34082	0.830142
STAU1	1.08212	1.07529	0.515452	0.84827	0.830505	0.737624	0.70537
COMP	1.08141	0.411198	0	0	0	0	0
SNRPF	1.0792	1.155	1.51915	0.582794	1.01126	1.24746	0.842653
ATP6V1F	1.07878	1.31567	2.4079	2.03398	4.61781	3.76696	2.94723
STMP1	1.07847	0.667641	1.40904	0.982775	0.926968	0.868996	1.14428
CTSH	1.07837	0.447768	2.99612	3.29928	4.88971	3.84625	2.71614
ZFYVE16	1.07747	1.25343	1.25858	0.333864	1.6032	0.717385	1.29964
CCPG1	1.0748	1.14229	1.63609	0.501831	0.804687	0.411185	1.17497
GOLM1	1.07466	0.402217	1.39248	0	0.0821684	0.105005	0.214906
CFAP97	1.07398	0.935782	1.86844	0.138087	0.485742	0.418051	0.123451
IL7R	1.07368	0.588248	0.495046	5.49045	1.57116	0.473001	0.0928494
CYP26B1	1.07326	0.433657	0.117151	0	0.00589327	0	0
MCFD2	1.07324	0.843642	0.612667	0.021575	0.493201	0.430097	0.392348
RAMP1	1.07301	1.67649	0	0.226162	0.0228188	0.00703395	0.00249349
COL7A1	1.07248	0.949464	0	0	0.00715871	0	0.0299518
PDCD4	1.0722	0.716906	1.46981	0.735751	0.846179	0.909869	0.924599
RGS10	1.07173	0.964786	0.273478	3.78719	3.46589	2.29824	1.6547
KMT2A	1.07045	1.06596	0.810888	0.444068	0.492267	0.613179	0.44256
SARS1	1.07035	0.866322	0.850824	0.236089	0.564363	0.410687	0.746344
SGIP1	1.07022	0.976423	0	0	0.00202127	0	0
TWSG1	1.0702	0.711398	0.143327	0	0.158754	0.0817146	0.0247048
ZNF207	1.07005	1.03976	1.36578	0.45334	1.23729	1.41065	1.74051
CBX6	1.07002	0.922475	0.625026	1.59621	0.527728	0.536695	0.313201
TMEM14B	1.06932	1.17615	0.720271	0.919918	0.99543	1.40751	0.853503
PSMD12	1.06831	0.615932	1.17051	0.32575	0.57395	0.788546	0.342789
SETX	1.06737	0.802089	1.9107	0.396185	1.25913	1.10204	1.85126
PRPF38B	1.06708	1.00431	0.770915	0.615384	1.00955	0.982781	1.26764
IFNAR1	1.0667	1.01204	1.61134	0.865214	1.50833	1.5456	1.48846
PGK1	1.06611	1.09015	2.71527	2.53938	4.45556	5.63124	4.55456
SDHD	1.06578	1.00864	0.998339	0.542383	1.13116	1.25093	0.844901
TUBA1C	1.06574	0.514165	0.972621	4.30083	1.67513	4.59149	0.670287
NOP56	1.06554	0.753177	0.839099	0.246192	0.488412	1.03134	0.496061
CD52	1.0652	0.41017	1.22224	3.70033	3.39079	7.36116	4.3967
CEBPZ	1.06507	0.835732	0.839714	0.265445	0.61785	0.523832	0.464447
RTL8C	1.06462	0.946099	0.564351	0.170087	0.310384	0.352645	0.206878
VGLL4	1.06417	0.838009	1.616	0.089407	0.313305	0.478373	0.240232
FAM20C	1.0638	0.506316	0.143078	0.11635	0.566805	1.1817	0.155649
TNFSF13B	1.06258	0.124822	0.184809	1.04934	3.37061	1.77798	4.62784
PSMB7	1.06103	0.797939	1.25613	0.419183	0.684561	0.785365	0.887148
NFAT5	1.05962	0.960792	1.53041	2.34493	0.564128	0.41551	0.834986
SMC3	1.05925	0.985803	0.920084	0.413383	0.545651	1.33441	0.490391
LRRFIP1	1.05916	0.580209	3.55546	1.70323	3.86154	3.24692	5.96023
PCMTD1	1.0582	1.32852	1.52983	0.731025	0.718693	0.358779	0.636207
MRPS34	1.05799	0.937877	1.46328	0.202176	0.807455	0.616861	0.660857
RAD21	1.05774	0.901557	1.407	0.976593	0.815072	1.99675	0.959127
ZNF638	1.0569	0.995126	1.41219	0.38038	0.876359	0.661856	0.521526
RO60	1.0562	0.847464	1.54916	0.355634	0.655039	0.674484	0.369862
DNAJC7	1.05597	0.857116	1.3085	1.50084	1.12001	0.951852	1.29194
USP14	1.05414	0.589763	0.695072	1.3244	0.727268	1.05818	0.281125
UBTF	1.05411	0.944533	0.985109	0.473003	0.544787	0.572741	0.410123
XIAP	1.05405	0.587204	0.925757	0.440103	0.866071	0.718268	0.756076
TMEM248	1.05355	0.894233	0.618817	0.165122	0.491077	0.557724	0.500652
DHX9	1.05332	0.659691	0.829386	0.0914482	0.701677	1.13459	0.545367
ETS1	1.05324	0.734471	4.8489	0.517692	0.297067	0.407142	0.130077
FERMT2	1.0528	1.21608	1.32082	0	0.00507443	0	0
ATP2A2	1.05268	0.886537	1.01146	0.538469	1.18236	1.27029	0.506419
METTL9	1.05227	0.79969	1.08095	0.261055	0.383876	0.511493	1.80899
YTHDC1	1.05225	1.10488	1.31939	0.67843	0.826857	0.519097	1.27727
CCT2	1.05207	0.938832	1.15972	0.695543	0.662275	0.81387	0.479082
STING1	1.05182	0.64407	1.51599	0.158127	0.313283	0.450573	0.399705
CAPN2	1.0517	0.800586	0.647424	0.338559	0.406328	0.459884	0.956132
AFF4	1.05154	1.03839	0.854832	0.725946	0.958603	0.51357	0.865757
TNS1	1.05153	0.997846	0.340993	0	0.629262	0.707536	0.112492
RPL22L1	1.05116	1.12857	1.02017	0.756014	1.00161	1.44782	0.912227
MYO1D	1.05104	0.508669	0.621071	0	0.0725622	0.0351473	0.00372249
MSRB2	1.05089	0.995929	0.752694	0.0763955	0.517631	0.483867	0.748401
DENR	1.05089	0.785879	0.787377	0.356047	0.629598	0.775143	0.600429
VASN	1.05085	1.17608	0	0	0.0132742	0.0169179	0.0889063
PHB2	1.05062	1.14625	1.04562	0.784165	0.684163	0.795651	0.58032
FGF7	1.04892	1.86187	0	0	0.00932618	0	0
MAP4K5	1.0469	0.678047	0.305115	0.517546	0.189065	0.230199	0.163726
TNFRSF1A	1.04662	1.13933	1.09484	0.250609	0.95202	0.729262	1.45196
ZBTB7A	1.0466	1.21596	2.06445	0.421359	1.12222	0.727634	1.22375
HADHB	1.04644	0.680073	0.402997	0.906515	0.949759	1.07432	0.745682
DNAJC21	1.04576	1.22153	1.455	0.260295	0.568938	0.568352	0.417841
SEC61A1	1.04346	0.781087	0.796029	0.333497	0.615144	0.756691	0.6113
BCL7C	1.04227	0.995737	0.50753	0.55812	0.446292	0.463125	0.435268
TBL1XR1	1.04209	0.9301	1.4756	0.466847	0.802687	0.917634	0.73969
PSMA5	1.04185	0.838857	1.04421	0.858307	1.20134	1.51006	0.936959
BEX4	1.04176	0.641094	0.324374	0.312301	0.555305	0.320672	0.144922
SLIT2	1.0404	1.36552	0	0	0	0.0308591	0
RALBP1	1.03946	1.07046	1.6973	0.587708	1.05248	1.07175	1.39758
DHX29	1.03901	0.769621	0.56764	0.280085	0.440315	0.422481	0.24989
SYNPO2	1.03764	2.30129	0	0.267183	0.0314821	0.020706	0.0215696
RSBN1L	1.03642	1.02461	0.680601	0.539335	0.723558	0.560033	0.822255
GNAI3	1.03619	0.653494	1.43182	0.660322	0.914063	0.855658	1.57352
TAP1	1.03554	0.307419	2.07315	3.34222	1.87895	1.53928	2.02934
CCT7	1.03492	0.925596	1.42887	0.406182	0.516535	0.531695	0.327535
MYO1C	1.03489	0.977174	0.809703	0.401873	0.335043	0.304968	0.0941918
CEP350	1.03396	0.770458	1.13235	3.03127	1.22079	1.76047	0.833806
FAT1	1.03319	0.671444	0.0370755	0	0.00656794	0	0.030911
MRPL32	1.03229	0.59183	0.531824	0.376581	0.299419	0.338588	0.22342
TMED3	1.03225	0.62529	0.385659	0.101571	0.357455	0.476909	0.192583
IDI1	1.03224	0.470207	0.802184	0.596061	0.482477	0.477026	0.95364
BLOC1S1	1.0321	1.31649	2.02553	1.33793	2.65695	3.04323	2.38755
SMAD5	1.03184	1.07504	1.08869	0.0252067	0.23408	0.161983	0.109449
ACTN4	1.03142	1.16414	3.80314	1.71053	1.37192	1.38438	1.11149
EML4	1.03105	0.504992	1.29414	0.764361	1.81223	1.32825	1.58262
PPP2CB	1.03096	0.697821	0.717308	0.377931	0.446638	0.448329	0.364059
GTF3A	1.0304	0.849373	1.32925	0.424441	1.23099	1.1787	0.932742
COX14	1.02862	1.12886	1.04467	0.720519	1.34509	1.13049	0.683105
VAMP2	1.02744	1.37912	0.859494	0.296401	0.493712	0.447846	0.881347
SELENOH	1.02629	0.689537	1.98686	1.01763	1.38216	1.68828	1.05979
GTF2A2	1.02535	0.976116	1.39019	0.523124	0.832379	1.34738	0.790539
MRPL54	1.02526	0.690149	1.3132	0.897088	0.75583	1.03035	0.743078
TFPI	1.02521	1.97249	0.742458	0.2691	0.0154496	0.064194	0.0035595
AKR1A1	1.025	0.657106	1.00166	0.984189	2.34072	1.97378	0.953554
RAB7A	1.02309	0.918628	1.17942	2.78326	1.94574	1.82143	1.73045
TCEAL8	1.02244	0.949822	0.761566	0.129904	0.572257	0.595	0.175906
SF3B2	1.0218	1.14278	1.67576	1.09285	1.1639	1.46898	1.18576
TRIM8	1.02095	0.846835	0.405979	0.56929	0.465097	0.330407	0.719319
WDFY1	1.01953	0.279352	1.09649	0.228627	0.40268	0.411186	0.42145
FXYD5	1.019	1.08387	2.74945	0.557192	1.69197	1.79278	2.21162
GSDMD	1.01851	0.480009	0.744649	0.449256	0.557555	0.692594	0.479584
TCEAL3	1.01843	1.19496	0.46004	0.24765	0.374448	0.697864	0.136868
CAMTA1	1.01685	0.861877	0.715095	1.01774	0.609768	0.696161	0.439992
GOLGA3	1.01609	0.590072	0.795881	0.0590343	0.439355	0.499408	0.248617
REL	1.01545	0.586198	0.946556	16.0219	3.20682	1.64275	3.47605
MAP1LC3A	1.01522	0.814974	0.447702	0.18776	0.125267	0.0756999	0.336596
PRKAR2B	1.0149	0.412535	0	0.218379	0.187936	0.160963	0.0590694
UTRN	1.01403	1.16842	3.58973	0.14605	1.43753	1.13109	1.12727
ANXA11	1.01397	1.09597	0.667368	1.24764	1.51262	1.39683	1.66898
DNAJC1	1.01323	0.97558	1.20113	0.334522	0.441723	0.814199	0.495342
UACA	1.01262	1.00134	2.40528	0.0644961	0.305243	0.400898	0.13064
IK	1.01185	1.17119	1.12894	0.473256	1.079	0.997812	1.19681
TMEM123	1.01176	0.81647	1.83106	1.80809	2.08137	1.65601	2.48923
EPHX1	1.01146	1.43757	0.540148	0.119218	0.471569	0.217786	0.0377429
TMEM205	1.01087	0.843081	1.09131	0.420084	0.385803	0.422779	0.561363
DNAJC19	1.01081	0.850135	0.946434	0.416028	0.33864	0.39038	0.298734
CHD3	1.0104	1.27158	0.477481	2.12933	0.587094	0.500504	0.515539
GSPT1	1.00864	0.804565	1.31474	0.660746	0.877285	0.822316	0.585139
SGCB	1.00793	0.882392	0.196629	0	0.0163973	0.02129	0.00675516
ADI1	1.00781	1.2145	0.503489	0.205202	0.736	0.632586	0.53168
CPED1	1.00763	0.851705	0	0	0.289057	0.278895	0.110518
CAPZA1	1.00756	0.780184	1.17617	2.14209	2.31138	2.56609	2.44747
MAP1B	1.00747	1.3239	1.0145	0	0.00870454	0	0
CDK4	1.0074	0.77432	0.512864	0.0269371	0.339763	0.673777	0.100383
FOXN3	1.00677	0.928733	0.575513	0.518761	0.99116	0.599411	0.841559
ANTXR2	1.0064	1.0178	0.0936634	1.46276	0.455524	0.264296	0.60945
TUSC1	1.00609	0.492316	0.459231	0	0.0537396	0.0398416	0.00322667
ZNF428	1.0059	0.974819	0.834876	0.126511	0.344208	0.410465	0.182454
LTBP1	1.00455	1.52677	0.080465	0.0879391	0.00293929	0.0126731	0.00250996
SYPL1	1.0044	0.983439	1.5283	0.733408	0.453558	0.667181	0.356155
CKAP4	1.00266	0.841998	0.274524	0.0124487	0.188506	0.335439	0.861097
EIF3L	1.00233	1.51555	1.97297	1.68316	0.84121	1.18746	1.5951
ILF2	1.0023	0.837548	1.17692	0.506957	0.682565	1.11633	0.561086
ARMCX3	1.00153	0.991788	1.10921	0.487409	0.489954	0.618661	0.481202
PARP9	1.00013	0.308846	0.388412	0.928052	1.10581	1.43822	1.16922
FAM3C	0.999361	0.612534	0.822853	0.0909853	0.325467	0.367382	0.1669
AHCYL1	0.999204	0.84824	0.990667	0.482488	0.802954	0.801992	0.674845
ARL4C	0.997914	0.484273	0.301807	2.02827	4.10387	1.90822	0.861827
LAMA4	0.99788	0.560905	1.38506	0	0.00439799	0	0
TRIP11	0.997354	1.04628	0.885768	0.17698	0.650149	0.694604	0.388196
CCDC50	0.99693	0.767478	1.69182	0.409093	0.834078	0.755682	0.360093
MRPL42	0.996783	0.56058	0.640418	0.468898	0.267457	0.434318	0.211402
NRP2	0.996237	0.251699	0.555284	3.41586	1.63558	0.955918	0.0894578
NDUFB5	0.994631	0.964342	0.903392	0.698764	1.15964	1.30148	1.00631
TMEM158	0.994276	0.250395	0.0156115	0	0.0338691	0	0.0168199
ENAH	0.993805	0.503484	0.719825	0	0.0224499	0	0
SSU72	0.993043	0.993234	0.826194	0.487993	1.03035	1.08167	1.14638
MACROH2A1	0.992872	0.807993	1.7451	0.817595	3.08776	3.31677	3.20127
NDUFA6	0.992207	0.953543	1.06756	0.596962	1.10145	1.53088	0.875783
ANP32E	0.991874	0.695428	1.06156	0.646388	0.713591	2.52198	0.558341
DCTN3	0.991459	1.08383	1.25674	0.482922	0.446897	0.973058	0.5926
DEGS1	0.990767	0.813032	0.781681	0.585891	0.990214	0.818884	0.504244
RASSF8	0.990332	0.790559	0.293924	0.0404425	0.0573285	0.0218903	0.00253587
ABCA8	0.989383	2.39474	0	0	0	0	0
RECQL	0.987978	0.81939	0.745368	0.624828	0.786223	1.06434	0.514058
IER3IP1	0.987789	0.591685	0.902197	0.44998	0.501139	0.738441	0.36955
PGF	0.98713	1.1073	0.02831	0	0.00684134	0.00809506	0.00225129
ABI2	0.987095	0.814351	0.497043	1.31484	0.217755	0.216904	0.133725
COL27A1	0.98604	0.641254	0	0	0.0325414	0.00757235	0
UBL3	0.985788	1.12346	0.986892	0.327113	0.600872	0.598232	0.560478
STRA6	0.985493	0.559235	0.0436573	0	0.000524366	0	0.00489364
GANAB	0.984415	0.787891	1.11707	0.38023	0.491713	0.756701	0.337542
NDUFA5	0.983913	0.98104	1.25081	0.457712	0.714178	0.891579	0.407054
CACYBP	0.982887	0.731465	1.40561	1.00499	1.24735	2.00212	0.737667
ZCRB1	0.982032	0.816684	0.815452	0.39707	0.670044	0.942857	0.388724
HLA-DPA1	0.980488	0.485204	5.93424	61.6881	27.1073	18.36	7.33413
SUGT1	0.980308	0.849315	1.11081	0.61752	0.681868	0.786415	0.43745
PTPN13	0.97967	0.898668	0	0.014008	0.00786104	0.0144814	0.00621697
RBPJ	0.978501	0.995409	1.29718	1.59786	2.43229	1.85724	2.28447
DHRS7	0.977883	1.00537	1.09007	1.30881	1.01384	0.99204	1.82395
DNPH1	0.977284	0.550708	0.146763	0.381504	0.817146	0.65201	0.191441
PARVA	0.976183	1.16101	0.551792	0	0.0122736	0	0.0232703
ANO6	0.975947	0.647707	0.625758	0.314784	0.650574	0.642397	0.536766
PAPPA	0.975778	1.34851	0	0	0	0	0
PPP1R2	0.975627	0.890209	0.574253	1.63334	0.774137	0.550004	1.12244
YME1L1	0.97545	1.12679	0.711645	1.10161	1.50072	1.19878	2.04129
TMEM43	0.974776	0.900936	0.830053	0.138637	0.28565	0.179394	0.479051
HOXA10	0.973886	0.995983	0.321399	0	0.00686213	0.025571	0.00623431
SLC38A2	0.973421	2.29903	2.89858	1.5526	1.23427	0.902325	1.59454
HUWE1	0.973279	0.695106	1.32589	0.567301	0.794036	0.794763	0.442569
ALKBH7	0.972615	1.20895	0.724225	1.02382	0.750063	0.640891	0.793278
XRN2	0.97238	1.09189	1.23801	0.540745	1.21251	1.31656	1.7229
PTPN11	0.972212	0.717489	0.912683	0.408207	0.477903	0.424743	0.365733
STAG2	0.971636	1.21112	1.07995	0.863413	0.7753	0.747928	1.5913
SERPINE2	0.969406	0.739431	0	0	0.024154	0.0376495	0
FOSL2	0.968676	0.905684	1.65438	0.677422	1.12516	0.826111	2.42359
GRHPR	0.968479	0.770894	0.918551	1.2167	0.589874	0.69436	0.540053
PGLS	0.968271	1.23908	1.06551	1.26611	1.15251	1.09063	2.22501
GZMA	0.967558	0.325879	0.0120301	0	0.462693	1.95602	0.0765428
MYOF	0.966566	0.985445	1.53216	0.392053	1.4972	1.40445	0.919486
LARP7	0.966212	0.838611	0.932983	0.472115	0.904151	1.17992	0.740171
BTN3A2	0.966079	0.282532	0.916577	0.286835	0.715651	0.815264	0.538964
MDFIC	0.965785	0.732332	0.922406	0.55805	1.04056	1.45485	0.222259
PLP2	0.964244	1.00922	0.642448	0.263094	0.580467	1.47849	1.61119
ARF5	0.962998	0.838846	1.48148	0.913716	0.694016	0.816687	1.01438
CARHSP1	0.961891	1.40503	2.29026	0.212012	0.334892	1.29023	0.297935
NONO	0.961771	0.908701	1.27901	1.31034	0.849853	1.13224	0.796157
GBP3	0.961226	0.363251	0.724026	0.290809	0.515005	0.396243	0.447799
TMEM50B	0.9609	0.665778	0.713404	0.2607	0.247095	0.256964	0.261364
PSMD2	0.960774	0.639647	0.710351	0.546308	0.856541	1.1819	0.554383
POLR2I	0.960687	1.18933	0.933565	0.264115	0.547125	0.538182	0.416262
SAMHD1	0.960528	0.680838	1.9043	1.07262	6.02484	5.78275	5.01433
NME1	0.960444	0.548571	1.06635	0.076837	0.535478	0.88721	0.41162
ERGIC2	0.960139	0.800669	0.542017	0.536464	0.446269	0.762719	0.203767
LRP10	0.958464	0.988962	0.908762	0.969459	0.729607	0.472952	1.59175
PHB	0.958252	0.818431	0.907561	0.834261	0.690862	0.887553	0.396845
MPC2	0.955978	0.652302	0.660018	1.25536	0.779938	1.06879	0.550493
SKIL	0.955709	0.912566	2.6575	1.18019	1.60534	1.01348	2.24272
C1orf122	0.955683	0.848006	0.737969	0.645173	0.64351	1.02306	0.406927
LEPROTL1	0.95556	0.637275	0.570986	0.178344	0.765865	0.897841	0.774245
TAF1D	0.95552	1.22301	0.708507	0.756867	0.759041	0.564352	0.725927
ID1	0.955392	1.13673	9.51347	0.117652	0.0697125	0.0986895	0.164449
PRRC2B	0.9546	1.03487	1.27124	0.903497	0.572671	0.445613	0.504203
RHEB	0.954481	1.02251	1.31488	0.841412	1.26968	2.25952	0.717723
VPS36	0.954225	0.774831	0.77176	0.113047	0.527116	0.469218	0.366863
IRF9	0.954103	0.503584	0.576314	0.37656	0.614897	0.443698	0.925173
SPRED1	0.953851	0.581097	0.5026	0.0605053	1.79652	0.803273	0.0924292
PTGS2	0.953842	1.28386	0.588233	0.409787	1.65361	0.792488	12.4833
YIPF4	0.95351	0.751174	0.846641	0.532028	0.481028	0.451832	0.581069
COPRS	0.951961	0.62097	0.530861	0.0340237	0.564024	0.774173	0.191436
EBPL	0.951927	0.879601	1.2711	0.320842	0.260511	0.259118	0.310685
MED13L	0.951532	0.8799	0.886059	1.79134	0.740456	0.478989	1.46909
LSM8	0.950524	0.99357	1.4968	0.680294	0.862385	0.988975	0.760293
CCDC107	0.949943	0.743405	0.707971	0.359024	0.711174	0.682549	0.303697
HIF1A	0.949885	1.5127	2.99818	2.90747	3.01432	2.11549	3.71741
TIMM8B	0.949529	0.827801	1.23138	0.825696	1.53599	1.63029	0.999388
SSR1	0.948587	0.762937	1.17957	0.459938	1.39907	1.36651	1.06101
SP3	0.947289	0.751761	1.09598	0.372978	0.653263	0.616781	1.08273
FXYD6	0.945438	0.185028	0.299899	0	0.204873	0.176028	0.181113
SLC35E3	0.945252	0.264679	0.173003	0.18374	0.205357	0.152407	0.337064
MRGPRF	0.944565	0.99371	0	0	0	0	0
UBE2H	0.94399	0.709322	1.102	0.141656	0.46117	0.188444	0.43377
CRABP2	0.943961	1.03414	0.415626	0.0909853	0.148986	0.136967	0.177785
POLR2F	0.942845	1.08521	1.04654	0.327299	0.613971	0.674771	0.544672
GLT8D2	0.942506	0.641203	0.155192	0	0	0	0
DNAJB9	0.941107	0.533578	0.2567	0.477223	0.363239	0.430998	0.73928
F10	0.94103	1.44479	0	0	0.000573897	0	0.0055796
GAS7	0.941028	0.525491	0.0152696	0.452513	0.583123	0.618558	1.07723
DTX3L	0.940882	0.244635	0.67802	0.831241	0.976049	1.1471	1.20102
BNIP3L	0.940834	1.27145	0.770184	1.52157	1.9068	1.4031	2.78811
USP15	0.940581	0.56401	0.999784	0.719581	1.30714	1.11748	3.54728
PSMC6	0.94043	0.715528	1.40475	0.593179	0.780251	0.93381	0.506799
ZCCHC24	0.939367	1.62793	0.259961	0	0.0971066	0.0612237	0.103156
PSMC1	0.938845	0.767308	0.975784	1.3209	1.001	1.49711	0.673881
PRXL2A	0.938773	0.839413	0.658256	0.0945559	0.729549	0.697105	0.0767936
RESF1	0.938426	1.15599	1.82356	1.26418	1.41947	1.42914	4.34501
PLTP	0.938187	2.34383	0.036269	0.3872	2.70569	1.53376	0.0623746
AKT3	0.938079	0.697089	0.94636	0.283173	0.162953	0.212497	0.0628319
APH1A	0.937535	0.605639	0.776523	0.680474	0.830811	1.24985	0.501184
ADAM10	0.936272	0.634547	2.51049	0.621452	1.3338	1.07229	1.49675
MAP3K20	0.936004	1.09256	0.487424	0.253428	0.259016	0.374946	0.37564
COX5A	0.934578	0.903166	1.60996	1.68003	1.94982	2.27015	1.35588
LXN	0.934412	0.475723	0.515981	0.0264025	0.156517	0.237587	0.158083
PHF11	0.934348	0.534288	0.255826	0.814579	0.753523	0.707451	1.00616
CLSTN3	0.933246	0.245102	0.295071	0.0535797	0.0283017	0.0356279	0.0319993
MRPL19	0.933053	0.536723	0.375526	0.119553	0.426792	0.511816	0.327648
LSM2	0.932292	0.694074	1.09176	0.375351	0.407708	0.846239	0.406964
CD3D	0.931966	0.32466	0.240835	0.0712308	0.299702	0.747697	0.0520615
COX20	0.931087	0.673073	0.766506	1.35988	0.882918	1.53401	0.797359
NSRP1	0.930539	0.955208	0.995662	0.419032	0.636959	0.57143	0.559574
FDPS	0.930251	0.698837	1.45416	0.804661	0.367198	0.675912	0.439823
MIDN	0.92951	1.02484	1.10462	0.607739	0.835168	0.612752	2.31184
ARL6IP1	0.929419	0.919546	0.821488	1.30312	1.66213	4.14302	0.755473
ELK3	0.929191	0.517983	3.61372	0.39059	0.297626	0.198247	0.679494
FAM204A	0.928492	0.848016	0.545124	0.461035	0.561333	0.929163	0.667581
PLSCR1	0.928445	0.549126	2.37419	1.84088	1.86828	1.27936	2.56437
SETD5	0.928314	0.763432	1.00954	0.601713	0.538245	0.514024	0.563578
ALDH1A3	0.927973	1.97592	0.0184475	0	0.00623128	0	0.00588668
KMT2C	0.927214	0.790897	1.10047	1.13869	1.15846	0.581042	1.50543
RNF24	0.926832	0.962917	0.143885	0.10428	0.238496	0.17705	0.968848
COX7A1	0.926817	1.85675	0.930188	0	0.00931109	0	0.0186953
DDX6	0.92669	0.834644	0.857776	1.45136	0.894968	1.03177	0.848891
PSMB4	0.926673	0.98447	1.59796	1.33699	0.934992	1.13521	1.08537
IMPDH2	0.926634	0.88855	0.420426	0.209659	0.250038	0.420048	0.172171
MDH2	0.924945	0.844608	1.34211	0.422252	0.863841	0.922971	0.615956
SRM	0.924761	0.721674	0.486264	0.173194	0.402174	0.505126	0.264498
MAF	0.924744	0.97407	0.855831	0.178234	2.25662	2.98249	0.249301
MBD2	0.924158	0.658203	1.49266	1.57388	1.61307	2.03706	1.94523
PEAK1	0.92382	0.905988	0.247262	0.112746	0.271508	0.22098	0.108743
APPL1	0.923661	1.16733	0.825343	1.23661	0.795498	0.844842	0.643439
GLIS3	0.923627	0.36846	0.0113546	0	0.00613872	0	0.00374639
SNX10	0.922905	0.117926	1.10036	1.0087	3.73056	4.09854	3.38259
PTGR1	0.922888	0.721226	0.766827	0.118104	0.372015	0.384938	0.037022
RAP1A	0.921317	0.634357	1.35505	0.616589	1.9109	1.79729	1.8164
THOC7	0.921065	0.704352	0.930135	1.44696	0.730366	0.754266	0.819159
SCFD1	0.920538	0.589742	0.798335	0.717253	0.41573	0.412335	0.291998
THUMPD1	0.920353	0.78901	0.857818	0.216257	0.551865	0.723087	0.406328
NDUFS7	0.920064	0.846146	0.507888	0.432862	0.86299	0.955161	0.670373
EIF4G3	0.91881	0.651466	0.929082	0.216417	0.710689	0.599155	0.605899
IL24	0.917917	0.0267105	0	0	0.0024633	0	0.0204313
EIF3D	0.917827	1.32846	0.879041	0.712036	0.944521	0.925458	1.11156
NCKAP1	0.917057	0.894131	1.70851	0	0.0413663	0	0.0204233
NUMA1	0.916494	1.07765	0.997975	0.197217	0.643049	0.710074	0.443542
CTSA	0.916424	0.732609	1.32631	0.274259	2.51055	2.09111	1.11166
ANAPC5	0.914231	0.808295	0.976413	0.53677	0.479867	0.612287	0.487188
ACAP2	0.913967	1.15301	1.1227	0.666553	1.38641	0.981471	2.41191
FOXP1	0.91367	0.331982	2.33275	1.72333	0.678955	0.690247	0.730952
PIM3	0.911452	0.643407	2.35765	3.63119	0.951608	0.607036	1.98214
S100A8	0.910799	3.56935	7.80581	14.7598	7.24799	8.31098	111.007
SNF8	0.910784	0.706908	1.41188	0.649191	0.870522	0.908992	0.969509
CXXC5	0.910435	0.859501	0.298609	1.06954	0.725148	0.798016	0.216968
YPEL5	0.90998	1.04328	0.907491	2.54438	1.3494	0.755598	3.38969
ZNF503	0.909896	1.5173	0.960282	0.0328328	0.183012	0.48093	0.205941
EIF4G1	0.909681	0.67594	1.38137	0.628273	1.0893	0.654635	0.756535
KRT19	0.909101	2.34379	0.503211	0.347861	0.307093	0.16006	0.345827
GIGYF2	0.908431	0.517332	0.832246	0.258026	0.517247	0.438825	0.56769
CYSTM1	0.907399	0.755666	0.406865	0.842592	0.881665	1.02256	0.926159
VSTM4	0.907235	0.646916	0	0	0.00176191	0	0
PRKCSH	0.90713	0.695968	0.785555	0.169246	0.560661	0.642449	0.5714
SELENOT	0.906258	0.638532	0.637927	1.14946	1.27067	1.39123	1.18828
MRPL14	0.905703	0.566963	0.859011	1.42168	0.645594	0.695329	0.510156
TANC1	0.905516	0.55784	0.721339	0	0.00706211	0	0.00250996
MAZ	0.905218	0.762363	0.568383	0.504491	0.660072	1.4385	0.380361
IFI35	0.904192	0.352453	0.770887	0.180106	0.856104	0.885927	0.729081
BDP1	0.903636	0.918749	1.48512	1.23407	0.614428	0.879115	0.561976
MRPL33	0.90358	1.39138	2.65244	1.22485	1.08832	1.17514	1.23481
ANP32A	0.903354	0.764511	1.15078	0.684203	1.27988	1.26417	2.59606
EVL	0.902955	0.486055	1.33772	1.60208	1.45418	1.79282	0.641381
WNT2	0.902547	0.158638	0	0	0.00448445	0	0
GLIPR1	0.901489	0.301043	0.121592	0.505431	1.47397	1.54479	2.43302
FAM120A	0.901233	0.751728	0.957346	0.195698	1.2155	1.33114	1.39767
MMADHC	0.900334	0.53582	0.484042	0.608685	0.373781	0.613899	0.374687
PGM2L1	0.899785	0.515437	0.309091	0.11431	0.136154	0.211037	0.111583
MARCKSL1	0.899598	0.669111	3.42686	16.7411	0.346353	0.178543	1.15695
TOR1AIP2	0.899301	0.676378	0.829981	1.19765	0.713198	0.891562	0.549597
NDUFA2	0.898274	1.26709	1.65814	1.23712	1.72052	1.9286	1.71564
MCTS1	0.897864	0.587326	0.944135	0.522964	0.674825	0.818053	0.414242
SHISA5	0.89766	0.751316	1.57594	0.869919	0.785578	1.03582	1.08309
CAPNS1	0.897259	1.11264	2.31393	1.30313	1.56697	1.53576	1.25533
BAD	0.896037	0.915009	0.494327	0.288355	0.289881	0.382915	0.226196
EPRS1	0.894919	0.718823	1.13182	0.464441	0.684974	0.84309	0.41958
MX1	0.894727	0.271671	1.98418	1.19714	2.34828	1.6455	1.9135
UBE2G2	0.894706	0.59292	0.844035	0.350866	0.55194	0.321325	0.46739
ZYX	0.894354	1.5563	0.378676	0.636822	1.67091	1.89321	2.25129
TKT	0.894293	1.08715	1.33463	0.506957	1.99628	1.49302	6.38944
MT-ND6	0.893792	0.684122	1.79195	0.881164	1.26882	1.38154	0.496037
RAB6A	0.893739	0.619153	0.976425	0.27961	0.536812	0.541069	0.554948
MRPS26	0.892989	0.784818	0.745833	0.11878	0.298649	0.49503	0.149044
MTR	0.892581	0.541176	0.621533	0.173357	0.436296	0.263626	0.164787
CLIP1	0.892525	0.62334	1.10322	0.540475	0.972197	0.7478	0.885146
DERL3	0.892045	0.169168	0	0	0.0340806	0.0671073	0.00331135
NT5C	0.891821	0.792835	0.315624	0.611538	0.509341	0.360884	0.326171
URI1	0.891007	1.02399	0.519333	0.59037	0.457422	0.782134	0.357495
CRELD2	0.890325	0.445193	0.442031	0.149378	0.319173	0.312806	0.168036
PITPNB	0.890216	0.619729	1.11534	1.2425	0.492158	0.73338	0.45977
LOXL1	0.890018	0.652565	0	0	0.00500022	0	0
WLS	0.88857	1.44792	0.219052	0	0.0976889	0.0484739	0.291239
KIFAP3	0.888534	0.587299	0.488166	0.0455509	0.180448	0.318892	0.0508938
BAZ2B	0.888443	0.719139	1.87787	0.758828	0.897666	0.418757	1.87525
H2AC20	0.888199	0.793373	0.539801	0.652408	0.46982	4.17097	0.562261
DPT	0.887713	0.634289	0	0	0	0	0
TANK	0.887523	0.681466	0.700981	3.33942	1.01821	0.609439	1.55815
PABPN1	0.887223	0.842698	1.3195	0.553534	0.749636	0.872047	0.676756
ANXA4	0.886427	0.741207	0.543586	0.446106	0.824187	0.842667	0.403325
MDH1	0.885841	0.820405	0.795744	0.743013	1.26448	1.8656	0.500424
SAV1	0.885175	0.784168	0.534088	0.430831	0.352716	0.254904	0.268511
RCN2	0.884831	0.832035	1.09676	0.361233	0.338773	0.353682	0.124252
SERPINB1	0.884472	0.768528	0.811731	15.5651	2.31414	2.04667	6.19054
GLRX5	0.883375	0.946766	0.797353	0.548511	0.512541	0.912619	0.5109
TNIP1	0.882187	0.548186	0.519452	1.48542	0.580969	0.485612	1.27898
ADD3	0.88108	1.2973	0.400761	0.0897376	0.236042	0.512049	0.741102
PCNP	0.880811	1.09082	0.98108	0.43954	0.732643	0.749461	0.766636
MRPS15	0.878949	0.58343	0.369312	0.219384	0.637804	0.785133	0.491233
SULF2	0.878679	0.866554	0.914658	1.22568	0.539887	0.195236	1.16728
TRBC2	0.877824	0.316806	0.0354769	0.30349	0.349966	0.998893	0.162873
TGFB3	0.877758	0.429563	0.0359139	0	0.00151741	0	0
CFLAR	0.877751	1.21436	3.33278	9.174	3.05917	1.8491	4.72186
MIB1	0.876744	0.675549	0.539735	0.0621252	0.181297	0.154399	0.236133
DESI2	0.876654	0.810527	0.562544	0.166025	0.318608	0.376547	0.253869
TBCB	0.875273	1.00664	0.814607	1.2127	0.643886	0.64293	0.538937
METTL26	0.874969	0.750223	0.420759	0.133893	0.506212	0.516642	0.584731
PRMT2	0.874395	1.09058	1.06143	1.81924	1.05246	1.02227	0.786476
ZC3HAV1	0.874301	0.716886	1.06175	0.646133	0.830368	1.25049	0.884358
APEX1	0.873655	0.970726	0.99391	0.260118	0.999487	1.1032	0.701385
PRDM2	0.87331	0.648279	0.319239	0.808136	0.576217	0.453518	0.808674
FNBP1	0.872871	0.932766	0.423073	4.58825	1.36625	1.23975	1.19797
RAB21	0.872452	0.683002	1.05054	1.91238	0.842104	0.902799	1.32102
SH3KBP1	0.87238	0.639454	0.5986	1.18973	0.913482	0.717922	1.90932
MED13	0.872257	0.597854	0.851339	0.483376	0.538977	0.38551	0.682045
XPC	0.872252	0.635274	0.749246	0.228801	0.440687	0.268816	0.486193
CHMP4A	0.871382	0.706766	0.471206	1.19095	0.946577	1.06224	0.735262
ARL2BP	0.869917	0.513349	1.07243	0.0777761	0.319588	0.27067	0.327468
SNRPN	0.869903	0.881589	0.497187	0.0707128	0.31221	0.235341	0.119795
ZNF791	0.869304	0.53442	0.62207	0.0642198	0.315737	0.136673	0.29988
TAOK1	0.868688	0.82052	1.18477	0.766365	0.97355	0.618506	0.977979
BCAP31	0.868356	0.868965	2.03452	0.338807	2.39558	2.20299	1.08228
RGCC	0.868019	1.01042	7.35912	0.533153	1.55048	1.19672	0.90406
CREBZF	0.867821	0.609842	0.433214	0.326299	0.286036	0.378032	0.264235
EP300	0.867599	0.623562	0.416211	0.685441	1.03105	0.866465	1.44793
RDX	0.867506	0.923852	4.21269	0.662754	0.988082	1.16032	0.293442
PRXL2C	0.867446	0.451943	1.09275	0.587162	0.44628	0.28511	0.333881
NIFK	0.867443	0.744207	0.253795	0.589811	0.497814	0.717466	0.385149
NDUFB9	0.867234	0.931205	1.47514	0.421349	1.18964	1.21382	0.899003
NDUFAF8	0.867097	0.749796	0.817928	0.384142	0.466311	0.553695	0.429545
ITGB1BP1	0.866954	1.39491	0.826779	0.432107	0.278655	0.569554	0.300604
FKBP9	0.866466	0.839088	1.03951	0.0648067	0.117508	0.226629	0.0953013
RNF145	0.866236	0.817835	2.79133	2.23908	1.47647	1.44089	1.21132
SNRNP200	0.866219	0.685736	1.12878	0.718911	0.805704	0.85686	0.454957
ABHD17A	0.86574	0.75253	1.5049	0.146813	0.497084	0.724087	0.687187
RAB5C	0.865134	0.784778	1.08282	0.87582	1.58039	1.53993	1.64524
ELF1	0.864943	0.845965	1.54277	1.0369	1.43008	1.26147	1.56557
GUCY1A1	0.864307	0.547427	0.014441	0.0112763	0.0830979	0.0681882	0.00565567
RSRC1	0.863906	0.721517	0.578051	0.231209	0.719084	1.11261	0.410036
NTAN1	0.863813	0.807065	0.65879	0.195518	0.699887	0.94098	0.295249
PCYOX1	0.863675	1.12828	0.378034	0.0264897	0.22786	0.181595	0.133933
DECR1	0.863427	0.660213	0.391923	0.502781	0.662735	0.97634	0.923416
MKLN1	0.86292	0.60993	0.71855	0.313195	0.425392	0.227651	0.496429
AXL	0.862791	1.1115	0	0.438495	1.2053	0.904958	0.0191482
CDC42BPA	0.862747	0.742946	0.858688	0	0.040931	0.0114975	0.0137479
ENC1	0.861366	0.425056	0.112471	0.021575	0.0746532	0.180687	0.153517
ANKRD28	0.860885	0.79557	0.753977	0.0430831	0.348142	0.80242	0.288527
PSMB10	0.860615	0.239584	0.393785	0.753285	0.726787	0.544022	0.852436
NFYB	0.860515	0.621067	0.577242	0.110225	0.179329	0.249063	0.141594
PUM3	0.859957	0.589422	0.620753	0.291488	0.379445	0.142642	0.293873
ANGPTL2	0.859898	1.04198	0.206237	0	0	0	0.00569482
CD34	0.859396	1.0452	4.25138	0	0.000446789	0	0.005538
UBE2K	0.859259	0.582168	1.45688	1.29968	0.979913	0.958556	0.871267
UBE2E3	0.859191	0.634054	0.52058	0.718926	0.273923	0.374564	0.280442
GLO1	0.859177	0.753	0.75647	0.19952	0.525851	0.986828	0.230399
CAPRIN1	0.859085	1.01344	0.831242	1.03427	1.24739	1.39747	0.701689
ACTR10	0.858782	0.596909	0.558142	0.580669	0.331471	0.214047	0.271604
TTC37	0.856897	0.707092	0.907983	0.382527	0.725744	0.498976	0.273041
MAF1	0.856822	0.848232	0.262049	0.732601	0.597375	0.842692	0.640498
MAFF	0.856715	1.09219	0.834843	2.62133	1.21149	0.483912	1.43425
ALDH2	0.856283	0.661292	1.22043	3.55603	2.68329	2.5267	2.10398
RCC2	0.855925	0.312815	1.04323	0.185758	0.724	0.651442	0.507647
LTB	0.855911	0.285053	0.0347571	1.21953	1.4224	0.516582	1.50248
RBM5	0.855755	0.785365	1.37424	0.378967	0.581795	0.559558	0.89629
BORCS7	0.855577	0.953462	1.11078	0.120635	0.307654	0.226827	0.525224
RPN1	0.855183	0.742304	1.45647	0.584744	1.14066	1.29918	1.0711
SLCO3A1	0.855106	0.761225	0.331595	1.06597	0.427302	0.253904	0.915326
MED10	0.854668	0.875206	0.94121	0.441392	0.455415	0.651231	0.337988
TUBGCP2	0.852361	0.516993	0.400412	0.792458	0.755312	0.892596	0.52925
CKLF	0.851578	0.549226	0.639175	0.750125	2.13628	2.63389	2.61634
GOSR1	0.851106	0.612799	0.802893	0.313723	0.373841	0.414664	0.239961
FNBP4	0.851013	0.885388	0.897628	0.774518	0.556188	0.46288	0.41615
PPM1G	0.850736	0.830589	1.6679	0.884459	0.8497	1.24485	0.660189
IFT20	0.850483	0.682928	0.428711	0.361767	0.369819	0.255367	0.452579
TGFBR2	0.850406	1.23945	4.30219	0.143651	1.03389	0.876406	0.872623
FMOD	0.850245	0.944553	0	0	0.000501563	0	0
SDF2	0.849103	0.710377	0.528307	0.366138	0.366499	0.278218	0.686241
NBDY	0.848349	0.853414	1.3043	0.645809	0.671082	0.574047	0.260426
ELF2	0.848236	0.863209	1.14368	0.688991	0.510654	0.483088	0.720724
TNFRSF14	0.848066	0.459325	0.91566	1.33146	1.33823	1.01346	1.04291
FAM162A	0.847924	0.847767	0.93616	1.15028	0.817303	0.58896	0.384263
DDX42	0.847662	0.796915	0.608714	0.316813	0.561804	0.65488	0.491939
TSPAN3	0.847386	0.693333	1.16001	0.25783	0.883062	1.18532	0.190762
RORB	0.846713	2.82561	0	0	0	0	0
YWHAG	0.846704	0.611264	1.49882	0.747031	0.985384	1.18551	0.907494
UBD	0.846603	0.0435799	0	4.83068	0.893801	0.139998	0.00463937
ZMYM4	0.84621	0.52409	0.515102	0.313645	0.360188	0.338294	0.323012
PGRMC2	0.846152	0.922643	0.566106	0.191524	0.346693	0.244904	0.194567
VPS29	0.845743	0.876235	0.99267	1.60061	1.49763	2.29541	1.21442
NINJ1	0.845693	0.452864	0.283421	2.74159	2.16837	1.41474	2.31595
RBP1	0.845494	0.575297	0.218872	0.0352377	0.202224	0.084605	0.00964877
STEAP1	0.845219	0.241002	0	0	0.0105267	0	0
PRR13	0.845127	0.829556	1.82225	1.38369	1.98849	1.34001	2.39809
KANSL1	0.844224	0.743858	0.902275	0.369754	0.593456	0.522376	0.769375
SPIN1	0.84419	0.950384	0.512229	0.0657499	0.301477	0.455727	0.187058
CCDC66	0.843264	0.565683	0.418263	0.118599	0.234799	0.360984	0.108816
ZNF22	0.843076	0.668886	0.627716	0.335935	0.260199	0.237862	0.225077
CLU	0.843051	0.915252	2.34463	0	0.0571748	0.0447103	0.0194856
PRELP	0.842974	1.5175	0	0	0.00769221	0.0104275	0
SUCLG2	0.842688	0.514399	0.82779	0.116424	0.452029	0.21659	0.214011
IFRD1	0.841632	0.817585	1.02333	0.813832	0.836212	0.727639	3.56997
MAN1A2	0.841338	0.675865	1.77066	0.221127	0.343895	0.199554	0.470843
ARPP19	0.839841	0.629096	1.19434	1.73018	0.873916	0.8548	0.628184
PET100	0.836826	0.944382	1.08633	1.36722	1.31308	1.51357	1.37093
TRIOBP	0.836742	0.760172	1.18535	0.467004	0.322311	0.566916	0.59059
KIAA0040	0.836065	0.485887	0.310763	0.289104	0.236126	0.200046	0.783118
LAMB2	0.835712	1.38477	1.07998	0	0.133444	0.0418648	0.0245109
ASAH1	0.835666	1.14564	1.25036	0.690036	5.42955	3.43496	3.96263
CNOT4	0.83544	0.696887	0.531539	0.569936	0.378961	0.254017	0.455341
EPAS1	0.83429	1.40217	5.90487	0.0357184	0.363752	0.241877	0.0895978
TRAPPC1	0.83325	0.86403	1.1652	1.43465	1.41323	1.65016	1.22093
NAP1L4	0.832648	0.841759	1.01238	1.02231	0.629199	1.08948	0.540136
NFE2L1	0.832618	0.72827	1.62582	0.571899	0.878057	0.455059	0.28242
PLAUR	0.832034	0.726649	1.37712	1.41829	4.57681	3.10144	12.1895
EIF4A3	0.831456	0.895929	0.768808	1.52466	1.45992	1.4176	3.63806
H2AZ2	0.830871	1.15881	1.80684	2.16442	1.58641	4.62263	1.35311
PSMC2	0.829877	0.426528	0.475801	0.195164	0.698904	0.817339	0.309868
RBBP4	0.829121	0.852116	0.630977	0.948109	0.998852	1.43974	0.780967
HBP1	0.828547	0.967253	0.916685	0.474924	0.549799	0.315226	0.793198
FKBP3	0.828425	0.691855	0.927438	0.546551	0.612439	0.959035	0.375388
USP22	0.827435	0.924926	0.664794	0.222658	0.460274	0.525455	0.302619
CTDSP2	0.827055	0.820004	0.706822	0.171671	0.45655	0.309186	0.522175
RTF2	0.82695	0.850968	0.626181	0.681665	0.946142	0.864235	1.18193
MXD4	0.826915	1.26594	0.999176	0.812448	0.675067	0.416523	0.393568
HEBP1	0.82672	0.660192	0.463994	0.0534377	0.450931	0.326651	0.596466
ADAM12	0.826283	0.364061	0	0.173608	0.031557	0.0161901	0.0119104
BLVRB	0.826212	0.876003	0.349037	0.285127	2.01731	1.83771	2.43023
PPP1R18	0.825824	0.352139	0.947663	1.76588	1.23526	1.28069	1.63436
EGFR	0.825504	1.1169	0.0328124	0	0.00403066	0	0
EMC4	0.825344	0.65493	0.669873	0.178049	0.409247	0.501396	0.314148
CNIH4	0.824044	0.83659	0.924052	0.094458	0.584188	1.01642	0.509214
TMEM106B	0.823953	0.645392	0.664988	0.0756147	0.33726	0.367095	0.19354
SNAI2	0.822887	0.810246	0.172623	0.0188676	0.00273015	0	0
NBN	0.82259	0.491188	0.930415	0.687562	0.844481	0.490469	1.31313
IFNGR2	0.821987	0.724455	1.62897	2.08655	2.20787	2.39024	2.6326
FABP5	0.821976	1.90788	3.99024	3.03924	6.93338	10.5064	1.97552
NKG7	0.821046	0.313858	0.102845	1.68755	0.611729	1.42675	0.200946
IRF2BP2	0.820829	1.01339	1.84297	0.927795	1.5346	1.69052	2.23477
UBE2R2	0.820702	0.727008	1.00754	0.970584	0.691183	0.627981	1.40303
RAB11A	0.820235	0.592915	2.3247	2.23214	0.775732	0.753668	0.852493
GNB2	0.820213	1.37753	1.69575	1.78604	1.45415	1.61227	2.72216
BHLHE40	0.820007	0.67267	1.38763	3.20047	1.83867	1.00745	1.47834
C16orf72	0.819193	0.50673	1.12038	0.81774	0.667355	0.414015	2.03626
ZFAND6	0.817433	0.51912	0.773507	1.38569	0.730783	0.824426	0.74683
ECHDC1	0.81696	0.561262	0.593208	0.256462	0.699468	0.970658	0.740378
DLC1	0.814675	0.904409	1.06886	0	0.00910598	0.0245333	0.0180079
POLR2G	0.813954	0.576416	0.969666	0.103701	0.465586	0.536017	0.569232
CHID1	0.812312	0.749933	0.558002	0.0468769	0.454381	0.554505	0.143541
SRSF1	0.812249	0.453129	1.11987	0.173412	0.448976	0.575476	0.398162
UFD1	0.811977	0.531994	0.518681	1.09622	0.518196	0.618809	0.548706
ARF6	0.811885	0.584883	0.826522	3.67125	1.41735	1.6939	1.21055
AIDA	0.811564	0.721493	1.4909	0.844366	0.663051	0.784909	0.351604
PLS3	0.811563	0.750042	1.61348	0	0.0340442	0.0418414	0.0161547
APOL2	0.811025	0.215114	0.67301	1.2641	0.661395	0.823264	0.53915
DDIT3	0.810793	0.785934	0.253599	0.115471	0.450709	0.320069	0.673966
GGNBP2	0.810709	0.847015	0.954505	1.29715	0.726785	0.708173	0.687868
MRPL52	0.810434	0.717679	1.5432	0.773889	1.15609	1.25201	0.856437
NDUFB3	0.810116	0.950864	1.53012	1.29572	1.56459	1.82833	1.23727
IDS	0.80981	0.541678	0.0992548	0.418969	0.473473	0.318539	0.871579
GABARAP	0.809213	0.586299	1.47684	1.37728	2.0956	1.95187	2.28926
CSGALNACT2	0.809166	0.58974	0.566531	0.370431	0.725272	0.927494	1.00607
SKI	0.809136	0.647086	0.690232	0.0392638	0.360173	0.276289	0.685052
RGS3	0.807716	0.48953	0.90705	0.092554	0.0815845	0.124659	0.122307
MBTPS1	0.807702	0.90613	1.24981	0.124736	0.299944	0.227957	0.271218
WDR82	0.807196	0.76598	1.2599	0.529027	0.719768	0.592534	0.761698
RFC1	0.806626	1.01981	0.904842	0.231066	0.599413	0.601931	0.361591
HIC1	0.806401	0.854519	0.0692551	0.0236709	0.0880092	0	0.0817284
TDO2	0.806165	0.205373	0	0	0.00919807	0.0247699	0
SPOP	0.806012	0.662136	0.783996	0.169424	0.419548	0.331664	0.349363
UQCRC1	0.805806	0.56227	0.75872	0.306519	0.774179	0.765318	0.931077
FYTTD1	0.805567	0.547209	0.634909	1.13839	0.636655	0.681406	0.65335
AKR7A2	0.805552	0.932065	0.405448	0.416398	0.381113	0.709888	0.246242
FBLN5	0.804531	1.11505	0.226982	0	0.00422705	0.0372075	0
SLK	0.804379	0.743429	1.8313	0.738795	0.609869	0.602453	0.8355
ERGIC3	0.803947	0.911768	0.46211	0.184777	0.58237	0.67847	0.503089
NSD1	0.802941	0.715082	1.0949	0.427723	0.782988	0.570875	0.644309
NRP1	0.802182	1.11511	4.01375	0.133307	2.02691	1.86784	0.288622
PHF20L1	0.802149	0.824619	1.14374	0.26734	0.803402	0.519948	2.12952
HDAC7	0.801835	0.673519	1.4994	0.204485	0.193798	0.117181	0.332665
CASP4	0.801724	0.505276	0.78655	0.633985	1.42347	1.12552	2.65286
GRN	0.801687	1.25818	2.79079	2.5998	12.6816	8.98687	6.52998
PTBP3	0.801588	0.49544	1.82427	2.90234	1.42898	1.47041	2.40282
SEC24D	0.801334	0.561879	0.320679	0.145879	0.339611	0.108488	0.292336
RYK	0.801326	0.681982	0.500911	0.297254	0.229082	0.052087	0.167603
OSR2	0.800666	2.42339	0	0	0.012287	0	0.00284741
CTSF	0.799665	1.80037	0.174809	0	0.124507	0.0401795	0.0127427
CCDC25	0.79963	0.580719	1.51315	0.291205	0.330681	0.297927	0.306544
ODF3B	0.799603	0.321508	0.630659	0.603406	0.357297	0.381119	0.66302
TUBB2A	0.799254	0.584957	0.176591	0.924109	0.154005	0.303799	0.0989361
CWC15	0.798943	0.94112	1.04001	0.592051	0.937125	1.25984	0.710459
POLR2K	0.79862	0.820054	1.48196	0.521707	0.591999	1.32683	0.534842
RIOK3	0.798313	0.683762	0.689977	0.622862	1.15517	0.96066	0.812595
RANBP2	0.797853	0.716705	1.62319	1.11242	1.6238	1.09069	1.80634
ENTPD1	0.796297	0.822989	3.16449	1.1581	0.853367	0.386729	0.713355
SUMO3	0.795793	0.886447	0.531966	1.5524	1.11564	1.12739	0.522174
TNRC6A	0.795415	1.01576	0.690492	0.179666	0.465134	0.39012	0.492253
USP8	0.795272	0.991864	0.561284	0.88538	1.02296	0.681218	1.13994
G3BP2	0.795015	0.722243	1.18213	2.24891	1.08335	0.777307	0.843396
[truncated: 3,001 more rows]

## Sheet: NPC Top5000 genes
Top 5000 variably expressed genes	apCAFs	NFs	Endothelial cells	cDC1	cDC2	LAMP3+ DCs	C1QC+ Macrophages	VCAN+ Macrophages
MALAT1	532.67	382.437	466.985	243.82	254.206	816.28	210.226	367.838
B2M	182.545	125.014	184.105	149.672	177.907	259.133	259.486	217.22
TMSB4X	109.039	92.6713	128.84	541.412	264.174	373.638	256.571	202.614
RPS27	90.3851	92.4605	59.4489	65.4654	46.1406	54.2626	35.9445	39.0619
RPL41	82.1659	95.7321	69.3237	69.602	61.2507	71.2419	48.2619	53.1355
RPL10	68.0298	77.8451	63.613	74.6162	59.66	76.7074	40.7408	50.6149
RPLP1	66.2463	66.7933	48.576	71.1595	45.5127	46.1076	42.9437	45.7604
RPS18	61.5682	66.4662	61.5024	53.1228	47.4517	40.3504	28.6166	35.2335
RPL13A	59.4037	68.2598	44.9616	55.6494	40.4843	46.4918	30.626	32.2699
EEF1A1	55.2814	63.4196	59.7598	48.448	47.8632	86.2707	27.6722	32.874
MT-CO1	53.6911	61.1089	54.95	42.3093	62.1875	58.8023	57.7952	62.8923
RPL13	52.1111	62.4035	46.5941	44.4999	40.5288	37.4836	26.8322	34.4696
ACTB	50.0255	34.1187	32.1881	213.695	135.295	224.324	81.0116	110.453
RPL34	49.8272	64.062	56.1653	40.6173	40.6981	38.3521	25.8292	40.4548
RPL21	49.2815	58.1741	40.0507	63.7753	36.3628	46.5427	27.4402	38.4683
RPS19	47.5651	41.4825	40.685	43.9381	48.4077	51.3051	35.3745	37.5207
RPS2	46.7967	41.1734	41.6046	57.2761	50.4767	45.4555	29.7054	36.4057
FTH1	46.3686	42.231	20.6957	62.0584	103.985	108.933	199.761	267.457
RPS29	43.9792	41.5298	30.2726	48.9312	30.0643	32.632	24.3371	20.9506
RPS14	39.8308	44.7815	39.5328	44.7559	38.1504	35.8674	24.1614	32.555
IGKC	39.8246	29.0197	61.318	16.928	14.0884	38.3718	50.6301	26.3209
MT-CO3	39.5578	45.2229	37.2437	23.8079	30.3872	27.0373	32.4991	31.7065
PTMA	38.9454	48.0189	48.2057	41.1685	37.0579	43.3782	31.0973	31.58
RPS27A	38.9248	48.8	36.2343	34.0688	28.7609	38.7797	22.0072	24.4537
RPLP2	38.508	38.9429	30.4071	37.8536	28.9806	26.3264	22.576	25.5125
RPL32	37.677	49.8366	43.3172	35.1418	32.4778	27.9164	21.0018	29.3591
RPS12	37.5454	41.8496	30.2401	36.5842	25.0618	24.4794	20.0572	21.1252
RPL3	37.4619	48.0222	42.1445	31.1982	28.1234	26.9277	16.5518	19.0768
RPL39	37.1295	38.8098	28.0504	37.1351	32.3332	27.4685	23.1015	31.8006
RPS6	36.817	43.9673	41.411	39.6334	30.141	27.4267	19.4442	23.6725
RPL28	35.4647	30.6739	25.4648	44.3818	33.2559	33.0572	26.9446	31.8153
RPS15A	35.15	40.741	30.5526	31.4002	25.1825	24.8915	18.9081	21.8947
RPL18A	34.3182	35.28	28.3383	44.5857	30.5669	28.7023	17.3271	25.9648
RPL11	34.2603	38.9555	32.3343	36.7316	31.1556	29.712	19.8857	26.7799
HLA-A	34.0713	18.9207	33.7854	30.347	23.6557	35.0717	34.8771	19.7601
RPS15	33.6146	36.6297	29.1429	34.9329	30.3163	31.7362	21.6556	26.4075
CD74	33.4564	16.6452	77.0873	256.292	188.898	155.398	154.936	59.9808
RPS28	33.3827	35.6735	43.1337	35.7869	25.238	32.157	23.3941	22.763
MT-CO2	33.2116	33.6556	33.767	24.2561	34.2085	31.9825	33.4747	36.8959
TMSB10	33.0699	26.9052	71.9732	105.532	98.9413	132.298	87.0628	85.6229
HLA-B	32.8306	23.4038	33.4122	39.55	25.3697	35.4533	32.1228	24.7177
RPS8	32.5992	44.3512	28.8334	35.9278	25.5155	20.8438	16.1506	21.7112
RPL27A	31.3176	32.7532	24.2384	41.3866	27.2355	28.7185	20.6944	19.9113
RPL23A	30.1899	35.5708	23.7057	32.8312	20.9414	19.391	14.5204	15.9239
RPL19	30.184	34.3855	27.7111	34.6505	26.7079	23.6972	19.9519	21.2932
RPL7	29.4769	33.7093	28.0303	28.4718	24.1821	22.4093	14.9753	23.5641
RPL15	29.4501	33.3389	29.1232	27.9727	29.7393	30.0894	18.9256	22.4795
HLA-C	29.1712	17.0735	32.0827	28.1673	23.1997	31.0469	26.8626	21.3861
RPS23	28.6311	33.2907	26.8962	40.8683	26.6241	25.3131	16.3904	18.3381
RPL26	28.6283	32.7479	33.3851	34.5965	30.751	28.8284	19.863	27.3665
MT-ND4	28.5831	27.3159	31.8101	16.2491	27.2769	23.5231	26.2978	29.4456
RPL17	27.7945	31.9746	28.2402	26.5766	19.2608	20.3377	15.6941	17.9194
FTL	27.6965	24.0648	16.4289	24.4884	93.5693	29.6637	430.796	197.104
RPS4X	27.6569	32.3077	26.5385	28.8439	22.6175	23.722	14.5616	16.6995
RPL35A	26.6372	33.1348	25.5114	23.4221	19.4035	28.3167	13.5978	16.7088
RPL12	26.5835	36.503	25.4673	27.3939	20.2956	21.1647	19.6769	17.1743
RPS3	26.5348	31.1896	26.4516	26.7492	23.9444	22.4372	14.7381	17.1692
IGFBP7	25.7404	45.1991	39.745	0.732607	0.324105	0.419854	0.274113	0.379262
MGP	24.7391	12.0327	10.8912	0.0918999	0.0394665	0.0612687	0.112753	0.0287874
RPS25	24.6804	27.0281	21.7573	23.9668	17.536	22.0582	14.6306	15.0015
RPL36	24.3675	27.1163	25.1665	21.4329	18.0183	21.72	14.4535	15.1124
MT-ND2	23.6911	27.482	28.9144	8.02715	14.0643	12.7958	16.8364	16.5501
RPS9	23.569	24.6312	24.4186	20.7636	26.4226	23.9502	18.5659	27.5852
RPS3A	23.5048	29.3816	23.7891	32.9335	23.4174	22.545	14.8198	18.7808
APOD	22.8052	15.8423	0.60455	0.0894779	0.00672853	0.138871	0.0343811	0.00812621
RPL8	22.7237	26.9556	24.4024	32.2001	23.3897	20.8056	12.886	20.424
RPL31	22.7196	24.8445	22.3355	22.9173	14.9153	15.8959	12.025	12.7011
DCN	22.2433	24.6223	0.152571	0.00342536	0.0347774	0.0645976	0.107264	0.0446905
RPL37A	22.1377	31.9413	22.0735	21.7447	16.1979	14.044	13.1325	12.119
MT-CYB	22.0957	23.4703	26.7758	12.7953	14.0039	14.4475	13.9132	14.3972
RPS16	20.9877	24.1538	15.1087	27.4259	18.9283	16.1141	13.1601	18.1111
RPL30	20.8759	22.8408	18.7206	22.0663	16.3976	14.6251	12.3977	13.1686
LUM	20.7461	18.4454	0.113913	0.0105265	0.0555013	0.0423657	0.0911579	0.0713429
JUNB	20.2412	19.6199	14.4549	10.2059	22.8155	13.1368	11.6526	18.362
RPS17	20.1834	24.3091	20.3063	21.1992	15.3985	16.6178	11.2559	12.7189
RPL35	20.144	26.2327	20.6418	23.6779	18.5704	17.4133	14.4514	14.72
RPL37	19.685	28.3626	21.0225	22.099	16.6221	17.1391	12.6679	11.9561
RPS20	19.6591	22.4582	17.2839	21.0484	14.4761	17.0596	14.4177	11.8711
RPL10A	19.6396	25.2647	18.0619	19.8047	15.8618	14.0511	9.72669	10.882
GSN	19.5456	5.58181	8.85611	4.44183	7.14798	11.5247	4.66207	1.25682
RPL9	19.5427	22.3536	18.2683	18.3526	16.5675	17.2239	11.1151	12.8307
RPS13	19.0674	21.4957	19.1739	26.8593	23.4788	17.9718	14.8233	20.4003
LGALS1	18.824	24.0853	5.53637	14.038	15.2872	16.6913	23.1965	27.1216
RPL6	18.7621	23.672	19.0736	19.6119	16.7067	15.1839	10.9419	12.745
RPL18	18.5537	22.6804	16.7237	16.2437	15.1279	16.4222	10.3789	12.1332
S100A6	18.3967	27.1287	23.6685	6.53599	17.4291	5.79723	14.7441	33.4363
FAU	18.3376	20.7983	15.0684	19.9159	17.0814	16.3976	12.39	16.5436
GAPDH	18.2908	12.5092	15.7537	17.6365	22.7447	17.1062	21.7254	28.9768
HLA-DRA	18.0354	9.05917	27.9422	157.051	167.816	123.282	128.885	62.9178
VIM	17.9475	28.5923	35.3477	25.4962	18.5708	18.5618	12.5558	16.3519
RPS7	17.3545	19.4189	17.2186	18.4195	15.8299	15.9554	9.95735	11.1472
TPT1	17.2872	18.2322	22.6832	15.0425	20.5346	15.718	19.8977	21.9442
EIF1	16.9027	14.2983	17.155	17.4868	17.4054	28.0828	12.8647	22.7831
RPS5	16.8883	19.6751	15.159	18.3747	13.2887	12.282	8.27624	9.50354
MT-ATP6	16.8142	19.9928	19.2134	9.63748	13.9337	14.7639	16.5589	18.8797
COL1A2	16.7902	7.60506	0.38904	0.0533899	0.0260777	0.0861504	0.0629267	0.0482051
CFD	16.7869	0.175099	0.165564	0.0902614	0.625381	0.153499	3.28879	3.5075
RPLP0	16.7583	15.0068	14.9029	15.5785	10.4014	10.4443	9.079	7.70229
RPL36A	16.0102	19.7419	17.4879	18.747	14.2918	11.6282	10.3697	12.6155
RPS11	16.0035	17.0628	13.1095	23.9145	16.6602	14.4062	10.6908	11.3714
COL1A1	15.9396	4.66386	0.228421	0.0414462	0.0312915	0.0786256	0.0695388	0.0542241
RPS24	15.9021	18.7942	18.8167	27.9186	23.6024	19.825	14.9428	22.7213
MT-ND1	15.8053	17.8913	17.2608	6.68458	11.8536	10.3091	12.5703	11.4421
RPL29	15.6143	19.3453	17.8024	16.0239	14.5299	13.069	10.2305	13.2136
EEF1G	15.5221	18.1613	15.6054	18.5011	14.2232	12.6876	8.06894	9.08851
MT-ND3	15.4149	22.375	19.8451	6.21201	10.4834	9.93062	13.7738	13.5158
RACK1	15.1967	14.8493	13.0734	14.8487	13.5564	14.0817	8.23983	9.99152
RPL14	15.1307	18.2818	11.995	18.6012	13.1671	14.5623	9.05116	10.0677
JUN	15.1028	18.0872	8.12045	1.31816	4.37267	6.19214	6.75842	4.72032
CCL19	14.8081	66.9359	0.297195	0.0575062	0.236503	19.1613	0.336493	0.0814246
BTG1	14.5587	7.05701	6.99743	2.62184	5.64757	24.6621	5.17053	11.9431
RPL27	14.3329	15.7907	12.6868	15.555	13.6237	10.9477	9.79546	10.7153
H3F3B	14.1298	12.5393	13.2043	17.7911	21.468	14.5595	13.3893	29.3088
RPS21	13.919	16.1659	12.6736	18.909	10.7323	10.4249	8.24504	7.53043
RPL7A	13.8976	18.1032	14.8089	13.5272	12.3533	12.0993	7.98919	8.43076
IGFBP5	13.7495	12.2041	3.77985	0.0369646	0.00963406	0.104445	0.016321	0.0137604
IGHG4	13.7467	10.1414	12.0567	4.78331	3.96643	9.17855	11.8615	5.73614
ACTG1	13.4019	10.3813	13.144	33.7852	16.7528	31.9002	10.5332	10.4157
PTGDS	13.3127	73.3624	1.16987	0.216127	0.0833707	0.107831	7.61522	0.0962672
UBA52	13.2224	13.8106	11.3431	20.0402	15.5621	14.4675	12.6875	15.1166
RPL24	13.2116	13.9917	12.6571	11.588	9.19782	10.1648	6.89328	8.03507
RPSA	13.1751	13.0138	9.14651	15.1322	10.884	9.79747	6.45187	5.64668
MYL6	13.033	16.5631	16.5473	21.3889	15.2461	27.9241	16.1271	18.7954
PFN1	12.9562	9.01946	9.47751	26.9551	24.9393	33.9422	19.3491	20.7132
COL3A1	12.8517	4.17864	0.0973091	0.0169209	0.0254046	0.0479261	0.0453952	0.064185
S100A4	12.6874	13.7137	1.86774	0.999687	15.3909	1.193	8.78286	31.0662
RPL38	12.6233	16.6349	13.6007	11.4554	10.5806	9.96372	9.80039	8.9183
SERF2	12.6212	11.8213	14.8057	15.1402	18.1955	14.7488	21.552	22.5526
RPL5	12.5056	19.4959	13.9492	15.7401	11.5542	10.4885	6.9319	7.23276
C1S	12.4487	13.0434	0.639206	0.0119564	0.0106663	0.0226686	0.157948	0.040128
CST3	12.4433	9.30023	11.7853	110.498	54.4747	21.2938	49.9365	30.1833
HLA-E	12.2551	6.97029	22.5174	7.69426	8.51537	9.53089	12.0708	9.53283
IGLC1	12.1385	3.51088	4.04214	1.54228	4.43035	2.77537	3.16563	2.74761
CRIP1	11.9183	19.4559	5.33797	8.88884	5.83257	32.6574	7.28999	8.51868
TIMP1	11.8696	14.4801	6.52684	1.69355	9.97286	2.85657	6.64947	56.5373
CD63	11.7961	14.9866	9.7515	3.53369	9.07529	3.93575	20.0073	12.7175
UBB	11.786	10.5993	9.63379	7.31818	7.14698	12.2407	10.21	6.66821
ITM2B	11.7078	12.241	17.0441	2.11335	10.4074	4.83766	20.7281	9.66312
FOS	11.6794	12.2399	8.15088	11.9821	25.2983	5.44815	16.2155	26.3559
RPL23	11.349	12.1318	11.0313	14.1104	10.6911	8.56587	8.39151	8.74901
IL32	11.24	4.14657	3.90841	0.491197	0.50902	5.45078	2.37228	0.819816
IFITM3	11.1355	15.5801	25.6248	3.42267	14.23	5.53966	11.2446	24.137
UBC	11.0992	8.7043	10.4163	8.53108	8.97144	13.3522	9.06324	7.54349
RPS10	11.0481	7.58942	9.50224	9.73636	9.47383	8.81792	6.73213	7.91547
RPL4	10.9208	10.9037	8.92343	15.186	11.4132	10.4159	5.68996	6.59601
HLA-DRB1	10.8387	4.49244	24.2529	91.8976	78.9217	45.6305	66.338	30.2145
RPL22	10.766	12.9464	10.6166	13.3073	9.15834	8.27784	6.91353	7.33798
CFL1	10.6571	7.55065	9.7973	23.3008	19.8965	18.2815	14.4051	15.1615
NACA	10.4712	12.1486	10.1278	11.4063	9.29782	8.00099	6.64647	8.18993
COL6A2	10.2996	4.28275	0.68858	0	0.0111559	0.00680491	0.115612	0.0359619
SPARC	10.2126	6.68135	8.2187	0.00121357	0.0286937	0.0372423	0.203114	0.0776703
EEF1D	10.1598	12.8101	8.05852	6.26707	6.53852	7.10328	5.00954	7.61205
CXCR4	10.0318	4.38456	2.13802	2.77647	7.11813	7.61378	2.28191	3.74077
C1R	9.77238	8.7592	1.19861	0.001305	0.0219056	0.0374136	0.048982	0.0158436
CALM2	9.60005	12.2852	6.99299	10.7238	9.33772	6.5401	10.5193	10.536
CALD1	9.59116	15.9859	3.07404	0.0675342	0.0272635	0.0806847	0.0639836	0.0678603
PFDN5	9.54506	10.8726	8.53723	9.80386	10.9277	7.82831	8.87673	12.161
ATP5F1E	9.47812	10.0911	11.299	19.1079	14.0497	12.1491	16.8682	15.2868
OAZ1	9.19548	6.36781	5.54501	12.1554	16.8021	10.8728	17.9578	20.3684
DDX5	9.18795	7.94227	10.1434	5.73735	7.89874	9.36938	5.27507	6.86689
EEF2	9.14543	12.2234	7.76378	5.7649	5.74374	6.41234	3.74265	4.21168
SPARCL1	9.02765	9.25571	28.1112	0.0280362	0.0174982	0.0217562	0.0271185	0.0110802
RPS26	8.9989	10.5202	7.68437	5.79279	6.5282	5.59712	5.86552	5.48892
HSP90AA1	8.52642	5.62087	5.97916	7.03499	9.51745	9.52694	9.66428	11.4964
CD52	8.35425	3.6036	1.77333	3.34175	3.00545	1.22155	1.74688	4.45322
CCL5	8.30659	0.558052	1.08279	0.627195	0.358394	0.882838	1.58581	0.627158
H3F3A	8.28917	8.58452	9.88468	12.4588	12.5462	10.8402	9.44173	16.7146
HLA-DPB1	8.23052	3.75095	12.2159	109.29	77.7643	55.3404	41.7907	17.3514
TAGLN	8.19445	19.0424	0.326489	0.0511294	0.0369447	0.0581743	0.0719335	0.0662848
MYL12A	7.96568	3.48493	9.82681	10.4795	9.7449	6.38805	6.90735	8.92684
HMGB1	7.94647	9.42393	9.3637	5.79813	5.68938	3.51994	5.29478	4.54345
HNRNPA1	7.66581	8.09653	6.83274	7.89948	8.02863	7.85472	4.74054	5.41798
MIF	7.65537	7.32303	6.87664	6.94589	6.09408	3.88094	7.60032	10.5233
MYL9	7.59421	15.4217	1.1474	0.0575542	0.0346298	0.113781	0.0839999	0.0248004
BTF3	7.52492	8.52624	7.87965	8.17831	7.79114	6.3525	4.79558	6.04734
ADIRF	7.49667	18.1043	10.696	0.0263599	0.0345956	0.185366	0.104574	0.0239277
NEAT1	7.49644	5.38858	11.6229	9.5064	14.3526	9.82388	14.3151	24.9205
SLC25A6	7.4761	9.20751	5.85083	11.1231	9.1822	8.62191	5.56618	6.38631
CYBA	7.36612	5.23383	2.56563	10.9742	22.7096	7.7206	25.3792	25.8975
COX7C	7.33116	7.40491	5.62516	8.96977	5.87672	5.52425	6.03752	4.81575
YBX1	7.23641	6.62376	8.72287	10.8933	12.6641	8.06333	12.143	11.5737
NPM1	7.22014	6.60808	5.46242	6.53199	6.3691	7.62957	4.59739	3.74789
HSP90AB1	7.15784	7.06652	6.43382	5.82438	6.96783	5.0734	6.37116	5.60512
SAT1	7.12761	5.20487	11.8433	22.7416	30.5176	22.8225	39.1767	55.472
SH3BGRL3	7.08739	2.89061	5.15846	8.77897	15.234	4.49827	11.1217	18.9895
LAPTM4A	7.06981	8.46463	4.86229	1.09463	2.46504	1.08501	3.84503	3.04923
IGHG1	6.89203	7.14371	9.39921	1.71911	2.28994	3.57201	5.79877	2.03952
S100A11	6.83845	4.1986	7.26589	9.21716	20.7541	8.88956	25.9338	32.2587
SRP14	6.83762	7.40119	13.9972	8.9537	6.31006	6.00655	7.08401	5.75966
PABPC1	6.64887	5.10746	5.19945	12.4661	9.87015	11.092	4.68487	7.37284
CCL2	6.50561	7.7811	1.89511	0.0190186	0.307483	1.17975	5.3097	8.8748
ARPC2	6.4914	3.38779	4.20469	16.913	13.6568	11.5508	8.97936	10.8633
TMA7	6.45351	5.78424	6.09143	5.84988	5.38903	3.49655	4.14717	5.34966
COX4I1	6.44653	7.30537	5.86142	9.52297	7.56926	6.90988	7.41194	7.46463
RGS5	6.43371	19.5247	0.193747	0.00353941	0.00785621	0	0.017082	0.00798389
ACTA2	6.37384	13.9573	0.154375	0.0194415	0.0242103	0.0567657	0.0582683	0.0386905
PPIA	6.32967	5.76826	5.65324	7.29585	7.17261	6.94959	6.43636	4.94513
SOD3	6.31414	8.8753	0.0541569	0	0.00278546	0.0168398	0.0121823	0.00750219
IGLC2	6.3064	68.1638	11.7848	4.111	5.00997	6.06828	13.1204	6.44618
LY6E	6.17563	3.40046	7.89659	2.76262	6.14035	3.90903	6.72127	11.3005
HSPA8	6.16544	3.68323	5.04037	8.00255	7.48628	5.14943	5.69322	4.06394
RGS1	6.16518	1.80005	0.886622	4.10987	15.2703	20.791	10.1203	5.26648
SNHG29	6.11731	8.59644	7.01251	4.89734	4.00607	3.90295	3.18043	3.23616
EIF4A1	6.11713	4.49348	5.25023	7.4928	9.55703	5.1092	8.07815	7.95693
IFI27	6.08336	4.88566	38.0637	3.98747	3.82438	4.30226	16.1778	5.45968
DSTN	5.84485	9.92274	4.63143	1.71059	0.579277	0.847888	0.950755	0.577995
SERPINF1	5.83706	4.31437	0.0781793	3.54394	1.59286	1.90694	2.15694	0.185554
ATP5MG	5.8047	6.5468	4.52262	7.87606	7.48981	6.50764	6.95132	6.71478
ANXA2	5.7434	4.91791	8.41381	4.95375	7.37294	5.80936	8.03925	7.78186
SEPTIN7	5.73054	6.31678	2.85683	1.98998	2.29759	2.54031	1.88375	2.47224
SFRP2	5.71	0.680799	0.0097019	0	0.00127815	0.00454434	0.00705379	0.00284986
TPI1	5.63121	4.02142	4.17059	5.83347	8.01718	5.41646	7.13499	9.60207
EEF1B2	5.61001	5.42666	5.1772	11.0649	5.85088	3.73585	3.65948	3.39688
HNRNPA2B1	5.59791	4.10291	5.09215	5.44324	5.66378	4.11109	3.9064	4.81643
ZFP36	5.55847	4.50809	6.01872	4.32135	11.139	6.46504	5.6115	8.85136
CIRBP	5.55479	7.31844	4.8213	2.51289	2.94355	5.74624	2.74972	2.55268
MFAP4	5.55113	7.15972	0.11286	0	0.00293998	0	0.00504759	0.0032427
DYNLL1	5.54803	4.14817	5.73543	4.66715	4.76844	4.02227	5.01214	4.05046
TUBA1B	5.54611	4.87112	5.20197	10.3369	12.9447	8.74545	9.21331	5.4184
SELENOM	5.47676	9.55013	3.77887	0.185968	0.235877	0.177634	0.311506	0.215015
SUMO2	5.4603	5.49822	4.93164	4.19234	4.54325	4.75521	4.61162	4.22994
PRR4	5.4248	0.0884695	8.14683	1.11237	0.792051	1.65114	1.82144	0.34265
SERPING1	5.41709	4.96997	2.22256	0.520134	0.979825	0.238843	3.36265	1.34045
IER2	5.4162	5.489	5.0965	2.38807	6.16024	4.65909	4.51206	6.48407
CPE	5.40074	5.63528	0.34581	0.0128824	0.00247355	0.0112773	0.0178345	0.0207879
MT2A	5.38541	7.02394	2.19778	0.524741	2.66932	1.851	8.73771	14.773
PSAP	5.3789	4.98349	3.97958	10.2953	12.5966	3.03052	35.619	18.0155
TOMM7	5.27625	8.24549	4.16993	3.35046	3.01568	2.62396	3.49505	3.03111
RPL36AL	5.2103	5.39374	4.5592	5.35745	5.04106	6.23485	4.98535	5.65212
GAS5	5.1899	6.04673	4.89948	2.39555	1.73087	3.14972	1.5765	1.87767
LDHA	5.16615	3.20074	3.82249	5.39948	5.32016	3.65229	4.31868	7.71718
HLA-DQB1	5.15781	2.71685	4.82784	40.0273	35.7012	20.0226	19.5221	7.14551
ATP5MC2	5.15703	5.30831	4.52028	5.37403	6.36631	5.16617	5.13827	5.40429
COL6A1	5.14849	2.02113	0.277174	0.0113447	0.00775935	0.0168501	0.115817	0.0292617
HLA-DPA1	5.14703	2.21781	10.3923	79.4473	61.6395	35.873	40.765	17.3575
GSTP1	5.00061	5.49889	3.56319	15.6971	7.14847	15.3477	5.9219	5.62013
SKP1	4.93443	6.13891	4.2894	3.75122	3.22125	3.28358	3.31437	3.47134
LTB	4.93126	2.89067	1.13808	2.59202	2.70577	0.702875	0.641663	0.465291
GABARAP	4.91421	4.9194	4.13074	8.8424	10.6763	6.66849	10.715	13.4802
TRAC	4.86971	1.10541	0.752032	0.329913	0.149161	0.383025	0.349208	0.154763
COX6C	4.8657	6.35741	4.75365	4.12962	3.92769	3.67532	4.77468	3.36729
SRGN	4.84328	3.7842	4.57243	9.77056	19.7431	18.6103	17.2716	37.4194
UQCRB	4.80739	4.48481	4.87967	5.28519	4.40193	3.235	4.88724	4.70987
CD99	4.80376	3.99258	4.96194	0.592707	0.907806	0.588875	1.92679	1.69042
EID1	4.80175	5.64046	4.40927	2.27164	2.18289	1.80134	1.4416	1.65076
RARRES2	4.80094	16.4407	0.501862	0.0185164	0.0105705	0.525012	0.348928	0.0321667
CORO1A	4.79408	2.17411	0.847719	7.09996	6.94273	1.4521	2.57053	5.37869
APOE	4.74786	7.78184	0.294643	0.564404	2.33086	0.704822	99.6067	1.73224
NME2	4.7212	6.84834	6.33467	8.54795	5.92771	4.57422	5.5693	3.95446
PCOLCE	4.68761	5.36769	0.100036	0.0219738	0.0324981	0.00855441	0.0153748	0.0150545
NOP53	4.68217	7.00265	5.19128	2.51297	2.67679	3.00838	1.56042	1.92538
NKG7	4.64019	0.21722	0.554052	0.48203	0.380871	0.292718	0.828177	0.593506
ELOB	4.63504	5.29265	4.18938	3.21573	3.44997	2.83395	4.62657	4.75391
ZFP36L2	4.62062	3.5889	3.99451	0.355674	3.45142	0.469523	1.87166	2.11586
IFITM2	4.61431	5.85901	8.40461	1.74341	3.49915	1.83376	2.05617	6.46397
HSPB1	4.60562	5.45546	10.9024	1.28384	1.50912	3.85492	3.61751	3.34728
HINT1	4.59459	4.79159	5.31559	5.2708	4.15854	8.21285	3.82345	2.39567
PSMB9	4.58439	2.34271	4.7823	7.22437	5.47837	3.81053	3.74285	5.12483
PNRC1	4.57186	4.92829	3.32443	3.02461	5.33786	15.0304	4.27106	6.80153
CXCL14	4.55312	16.8237	0.499486	0.0464891	0.0217899	0.0647876	0.166553	0.0833417
PSME1	4.54032	4.25628	4.03343	7.31902	5.08336	6.27473	4.07154	4.15133
BST2	4.53808	4.96601	5.97948	3.33502	3.59116	1.76956	5.07713	4.60635
CD69	4.53552	0.817213	0.579174	1.09146	2.73904	0.467534	0.89277	2.79133
CXCL12	4.5315	6.77993	2.82549	0	0.0066937	0.0320361	0.230477	0.00984499
CCDC80	4.52766	4.12484	0.409861	0.0161451	0.0183528	0.00299282	0.00355469	0.00306105
TUBB	4.50104	3.94436	4.17392	4.10754	3.08052	7.55813	3.92894	1.83084
CHCHD2	4.48736	5.0493	4.09533	4.75033	4.64726	3.88614	4.05596	3.99828
EIF4A2	4.48074	4.00296	3.07305	1.16318	1.59517	3.14248	1.53953	1.50663
NDUFA4	4.47776	5.17163	4.6125	5.12777	4.85954	3.01466	5.85587	3.88848
PTPRC	4.47541	0.981147	0.517288	5.53739	8.32882	3.10924	4.60617	7.79266
CCNI	4.47023	5.95334	4.29171	4.61711	4.09365	5.32267	2.56403	3.60738
TYMP	4.46805	4.12182	3.43681	9.30745	17.7733	12.951	15.2061	20.4992
CLIC1	4.44036	2.83974	5.11379	7.35556	7.92055	2.20096	6.32718	9.08814
UQCR11	4.43973	4.42069	4.47686	4.28389	5.01594	3.63104	6.48093	5.60743
C3	4.43069	5.96945	0.0761887	0.0086685	0.503462	0.0110716	0.506346	0.263184
LMNA	4.42255	3.70645	5.0962	3.1763	2.2931	0.356567	2.07102	0.830705
COMMD6	4.4155	4.80566	3.80015	3.41904	3.81605	2.41652	2.24305	3.09103
OST4	4.411	3.96581	4.67781	4.35935	4.23784	5.71857	4.06897	4.29905
ARHGDIB	4.40169	2.86095	3.22298	6.50197	6.6527	1.21763	6.13584	4.53775
CFH	4.34778	2.97941	1.77204	0.00791016	0.0411308	0.00352824	0.163138	0.0634999
ENO1	4.32936	3.57715	3.33931	8.43529	8.10072	8.53279	6.8421	7.89611
HSP90B1	4.27157	2.47842	3.70012	2.79372	3.67922	2.10154	4.09784	3.6787
HNRNPK	4.26074	4.05428	4.20748	3.90411	3.91497	2.85165	2.8527	3.44741
PSMA7	4.2239	4.29552	4.19324	5.05664	4.52477	3.40323	4.76645	4.39009
PKM	4.19493	2.82494	2.94579	7.11345	6.82923	7.64217	5.80508	6.25366
CALM1	4.19411	3.67308	6.24313	3.6055	4.18498	2.41174	5.19506	5.97082
LYZ	4.18871	0.412143	5.79863	56.1159	95.3576	11.1391	99.5316	115.545
SUB1	4.17677	3.06622	3.01074	12.5741	6.54858	12.0506	4.92775	5.57353
DUSP1	4.17179	2.23917	3.28136	7.56501	13.1014	12.5341	9.1609	14.9539
RPS4Y1	4.15624	4.48088	5.43372	0.903824	3.36663	1.60901	2.06928	2.82843
LDHB	4.14984	3.62549	1.62311	2.34144	1.61655	1.66879	1.62961	1.02497
CD3D	4.14775	0.837351	0.686404	0.300072	0.173954	0.3929	0.383432	0.316583
EIF3E	4.13157	4.86449	4.36981	4.99685	3.82377	5.42718	2.63679	3.38925
TSC22D3	4.12516	1.66409	2.20527	0.666135	1.89171	0.822144	1.13997	1.92134
IGFBP6	4.10635	2.08887	0.219659	0.0229233	0.00573189	0.00191351	0.0183537	0.0365977
PPIB	4.06846	3.59446	3.71249	3.97863	4.04074	2.24494	4.39882	2.85306
PLA2G2A	4.06365	0	0.0277855	0.00278218	0.0030337	0	0.000567909	0.000749027
TUBA1A	4.05648	3.22015	2.32792	4.30017	3.57002	2.81083	1.73067	2.52766
IGFBP4	4.0552	3.50519	9.02974	0.00530149	0.0262113	0.109718	0.215001	0.0758504
NAP1L1	4.03283	4.56883	3.01993	9.9511	4.35993	7.88278	3.03203	2.71693
CLU	4.03271	27.2986	10.1672	0.24297	0.0470813	0.360984	0.156046	0.106009
PDIA3	4.02179	2.36711	3.51555	5.55921	5.64001	3.47797	4.44731	4.24033
MORF4L1	4.01231	4.39694	4.52275	3.21555	3.55553	3.38269	3.75514	3.59427
SON	4.00691	4.33554	3.58793	2.32229	2.41038	2.71511	1.90534	2.49442
CALR	3.97384	3.26551	5.06093	5.23712	4.8869	1.90466	6.37247	4.76663
LGALS3BP	3.9707	3.01053	0.47081	0.160746	0.894495	0.163418	2.13116	0.527251
NDUFA13	3.94898	4.96937	3.23122	3.62676	3.77292	2.95136	4.10004	3.7234
COX7A2	3.9425	4.31852	3.87597	3.58757	4.13764	3.29515	4.82029	4.54731
COX6B1	3.9067	3.92405	3.21713	4.39488	4.99247	3.46256	5.45507	5.27024
FBLN1	3.88956	0.584711	0.0390016	0.00829136	0.00717476	0.0112818	0.00701186	0.00604272
HMGN2	3.88438	3.51328	2.16756	3.44958	4.48506	4.62405	3.55333	3.51502
SARAF	3.87013	2.46135	1.96269	2.743	3.53987	1.92244	3.28924	2.85497
ZFAS1	3.8671	3.57754	2.89072	3.09356	2.25009	7.35659	2.05873	2.16497
S100A10	3.8633	2.53919	8.05368	13.8892	8.66088	6.68271	8.6063	13.8407
TMEM59	3.85539	3.64381	3.78468	1.73469	2.06913	1.03389	3.13086	3.08686
MT-ND5	3.85226	4.41318	5.82546	2.55187	4.4989	4.23753	4.8569	4.25726
ITGB1	3.85024	3.56253	4.60166	1.34859	1.08829	0.892328	1.35068	1.30855
TAGLN2	3.84337	2.46983	5.48512	6.24694	2.7274	4.55937	2.55696	2.85713
LAPTM5	3.84074	1.22712	1.25549	4.49235	7.17121	1.36514	10.7542	7.69603
GPX4	3.83512	3.7963	2.61251	1.73212	5.35018	10.7765	8.0097	5.14247
BGN	3.81739	3.63594	0.396683	0	0.0138914	0	0.0147796	0.0117659
UBL5	3.77302	4.0285	3.55604	4.06459	4.0386	3.35673	4.39437	4.27496
TPSB2	3.76759	0.0287373	0.225964	0.158401	0.105843	0.153713	0.279024	0.192397
MYL12B	3.76366	3.87	6.43794	4.67151	3.70562	3.81532	3.22664	3.90802
SNRPD2	3.76043	3.6679	2.74266	2.95608	2.18106	2.10449	2.47745	1.97407
TPM2	3.75336	8.4211	0.189367	0.0148359	0.0243582	0.0220594	0.0437646	0.0253445
EDF1	3.74091	5.77039	4.58538	3.52751	3.50734	4.50562	3.54432	3.18507
PSME2	3.72967	3.3255	3.39124	10.9539	10.5362	9.17856	8.13904	9.17624
CTSK	3.69864	3.07997	0.0800835	0.00240234	0.0244482	0.00612978	0.224765	0.0198266
ATP6V0E1	3.69187	3.44307	3.354	6.55375	4.86123	5.9251	7.46203	5.63179
NFKBIA	3.68333	2.96756	4.35099	3.90652	8.66628	14.6683	6.49472	12.1112
MMP11	3.67448	0.131039	0.0510308	0	0.0108862	0.00197511	0.0153883	0.032619
ARPC1B	3.62009	2.11283	4.55372	13.3449	11.3858	3.76625	8.23728	9.03143
ATP5ME	3.61447	4.86965	3.43563	2.63649	2.661	2.14484	3.49772	2.65458
RBM3	3.60344	3.21263	3.72193	5.06223	4.08254	3.99733	2.47958	3.51229
NDUFS5	3.60218	3.1895	2.93503	2.07899	2.22412	0.850234	2.61596	2.20257
COX5B	3.5983	3.89215	3.90768	3.77476	4.34019	2.17111	4.99415	4.15362
SSR4	3.59571	3.42235	3.58354	3.20255	3.51483	2.56921	4.28795	3.47015
IGHA1	3.54751	24.1093	8.12637	1.96085	3.71831	3.45862	5.87021	5.06578
ARPC3	3.54628	3.08132	3.38954	8.92156	9.2432	4.18228	8.19438	8.39109
RNASEK	3.53592	4.22335	4.18843	3.89329	6.18983	4.96682	8.21606	7.28894
ANXA1	3.53316	0.948418	2.78311	1.02014	5.15833	0.627614	3.33475	5.63981
CD2	3.52472	0.583667	0.423009	0.119246	0.232408	0.222641	0.193064	0.170462
COX6A1	3.51618	3.67746	4.01081	4.47974	3.62995	2.61775	4.29089	4.12055
SOD1	3.50058	4.00563	2.57882	2.03923	1.3203	1.35764	1.90498	1.18947
ATP5MPL	3.46362	3.40525	3.40368	5.79511	4.30843	2.70365	4.18813	4.65427
CD59	3.43982	3.98677	10.4192	2.64492	0.703139	0.685948	2.22116	0.493117
NCL	3.40826	2.8916	2.64567	3.30534	3.42875	2.23935	2.43299	2.2413
ZFP36L1	3.39871	4.3115	4.02039	1.89268	3.80264	6.43317	3.87511	5.62179
RPS27L	3.37229	3.4036	2.78585	2.54934	1.54162	10.5923	3.28605	2.52138
TMBIM6	3.367	2.26591	3.37392	2.70487	3.93976	3.25085	5.20022	3.86886
EIF4G2	3.35785	2.89009	3.37214	2.12905	3.08073	2.88581	2.50455	2.55378
EVL	3.35419	1.00523	1.00335	1.6956	0.99891	0.276123	0.811388	0.643569
AEBP1	3.35099	3.5713	0.212897	0	0.0140453	0.00450518	0.00748209	0.0144342
PARK7	3.34739	3.77659	2.69751	3.1247	3.08498	4.49192	2.74713	2.24523
ATP5F1B	3.33274	2.38841	2.30719	3.19924	3.01814	2.13116	2.46324	2.0204
PNISR	3.32685	3.2892	2.40465	0.914146	1.56245	2.61241	0.862345	1.10476
CNN3	3.31718	3.38092	4.47539	0.0322947	0.0251908	0.252293	0.0336185	0.0291981
COTL1	3.30537	1.27367	2.03611	15.9714	13.7684	6.89855	4.6841	7.74341
HMGN1	3.29532	2.52179	2.61213	4.8694	4.01675	3.40573	2.99522	2.4201
PEBP1	3.27552	4.05933	2.12396	1.90915	1.50652	1.76365	1.91382	0.509274
CD37	3.27525	2.06005	0.597481	2.06907	1.70978	0.901761	1.61006	2.13397
EIF3K	3.26488	3.143	3.13231	4.09054	3.91049	2.12384	2.96084	3.42134
TPM1	3.26096	5.0283	1.01961	0.291092	0.128736	0.155693	0.199529	0.214654
DNAJA1	3.24214	1.62905	3.73049	2.42502	3.05945	3.68928	2.56617	3.44834
YWHAB	3.22864	2.60288	3.5716	2.75293	3.46405	2.3292	2.78865	3.65971
TRBC1	3.21549	0.471031	0.448223	0.226785	0.0897844	0.271746	0.210749	0.125306
C4orf3	3.19746	3.14833	3.01221	2.28661	3.23219	3.08337	3.28466	5.20447
TMEM258	3.19206	3.10582	3.06582	2.54182	2.63162	2.69719	2.91252	2.52734
N4BP2L2	3.18941	2.72328	3.81057	0.957596	1.87734	3.59771	1.51981	2.1532
ISG15	3.18827	2.3095	4.60128	6.64944	6.59763	4.54855	9.54387	30.7552
RAC1	3.17047	4.14475	6.24335	5.90548	6.76403	6.08409	6.33027	5.23377
SRSF5	3.14792	3.54547	2.72079	1.78187	2.69154	2.41219	1.49554	2.81675
ARPC5	3.14757	2.55846	2.19533	4.60512	7.08252	5.4657	5.50457	6.74164
ARL6IP5	3.1056	2.93246	2.02223	2.39012	3.75559	5.28697	3.26765	2.77024
SET	3.10473	2.44419	3.09722	3.94564	3.9808	2.63466	2.58711	3.22568
CTHRC1	3.10153	0.824826	0.819382	0.00432114	0.00204014	0.049799	0.00893905	0.00570866
GUK1	3.09715	3.1536	7.12002	1.95929	2.94862	1.87996	3.16942	3.92873
NDUFA4L2	3.09069	6.61783	0.0168095	0.0141507	0.0062957	0	0.0248961	0.0101505
RHOA	3.08997	3.11129	4.32904	3.16971	4.38353	3.42343	5.10589	4.99658
HSPA1A	3.08104	1.63009	3.01405	2.06374	3.40097	5.75224	4.25644	6.29387
SLC25A3	3.07708	2.65919	2.99851	3.61667	3.3118	2.68717	2.46059	2.48452
CAPZB	3.066	2.36219	2.37986	3.97887	4.17279	3.24476	4.22484	2.88955
HSPA5	3.04997	1.93629	2.87866	2.75252	3.50799	0.993032	3.46125	3.72522
GNLY	3.04451	0.0973167	0.391351	0.313628	0.204644	0.262906	0.409536	0.37074
FDCSP	3.04131	31.9655	0.200698	0.0071177	0.0470094	0.0386091	0.250839	0.076688
SEC61G	3.0359	2.78005	2.76473	3.0071	3.156	2.37358	3.8384	4.82711
MMP2	3.03501	2.02988	0.973238	0.0144103	0.0112224	0.00373062	0.0705034	0.019892
RAN	3.02152	2.53112	2.37509	2.63279	2.80898	3.03826	2.36822	2.34779
C12orf57	3.02009	4.79244	2.09334	0.289777	0.403157	0.437788	0.633342	0.384633
DPT	3.01282	4.31103	0.0269644	0	0.00420445	0.00179077	0.00376018	0.00777942
ASPN	3.00049	1.04635	0	0	0.00155548	0	0.00399647	0
SRSF3	3.00035	2.9836	2.83917	3.77686	3.99157	2.7828	2.31405	3.494
UQCRH	2.99137	3.11416	2.5746	3.34472	3.16467	1.7168	3.01158	2.54346
EMP3	2.98354	1.96245	1.07917	2.05854	3.92321	1.38356	4.60624	8.66021
ATP6V1G1	2.96952	2.75138	2.6456	2.44352	3.51859	5.32604	3.99589	4.5425
FUS	2.96795	2.64698	2.79227	1.79051	1.94082	1.73386	1.46262	1.92521
NPC2	2.96295	4.09666	8.0665	3.17379	14.2375	4.25536	23.5666	15.5347
FKBP1A	2.94989	3.23255	16.197	3.9184	5.93542	2.25555	4.48938	6.45261
CDC42	2.94771	2.4512	4.37186	5.48529	6.65403	7.89125	5.62366	7.88472
HNRNPC	2.94547	2.25656	2.22202	3.16577	2.90695	3.00585	2.43063	2.73958
PPP1R15A	2.94157	2.11023	2.10782	2.9052	3.19094	2.82849	1.88008	3.53033
SOD2	2.93985	2.11239	1.26098	1.09306	2.9958	3.64939	9.63264	16.8605
IRF1	2.92651	2.16823	3.46299	2.36496	3.10689	5.21847	1.66945	3.21064
THY1	2.92463	2.87226	0.488082	0	0.00900421	0.0327201	0.0115154	0.0135597
POMP	2.921	2.42734	4.49505	7.84019	6.20383	3.30122	5.97232	7.69142
ARID5B	2.91447	1.90873	1.40805	0.109619	0.259642	0.574261	0.481184	0.595307
SNX3	2.91104	2.96252	4.4798	23.6296	4.57803	2.35299	4.14644	4.32162
SOCS3	2.90884	2.46966	4.0737	0.943732	2.8259	3.16207	1.92899	3.9793
KLF6	2.90716	1.10086	1.58088	3.2034	5.18811	7.5162	5.43209	6.34203
YWHAZ	2.90702	2.21703	1.78228	2.80384	2.67364	2.79849	2.22125	4.09334
GZMK	2.90695	0.23181	0.341279	0.0812647	0.0484479	0.237782	0.111678	0.101318
RBM39	2.90016	2.5516	2.78049	2.40332	2.4769	2.41438	1.58514	2.31113
PPDPF	2.89649	3.77903	2.76552	1.71198	1.51264	2.937	2.15104	1.59615
ERH	2.88864	2.65196	2.87081	2.65871	2.28433	1.61433	2.09525	1.83889
LGALS3	2.88084	1.99823	3.38709	0.731655	2.74809	1.63474	6.92807	3.69586
PSMB1	2.87489	2.88906	2.56319	3.17488	2.98691	2.45191	2.52653	2.25657
SNHG6	2.8694	3.44412	2.21091	1.81665	1.31592	1.34271	1.27199	0.947907
GADD45B	2.86523	2.4179	2.03586	1.7822	4.14327	5.29111	2.77485	3.3491
LSP1	2.86411	0.657196	0.357667	14.3593	5.80312	18.0588	1.69313	3.38217
SRSF2	2.8617	2.20616	2.12955	2.24382	2.56515	2.13579	1.34117	2.02634
ANXA5	2.85135	2.81771	2.35123	2.83387	4.59588	1.89734	5.13803	5.62761
ARL6IP4	2.84449	2.46962	3.041	2.15567	2.52233	1.87605	2.25457	2.32165
PRDX1	2.84361	3.86256	4.1518	3.1324	3.67143	1.89716	12.2461	4.109
SNHG5	2.84321	4.76047	2.77593	4.81197	3.3229	3.55735	1.86706	3.26132
POLR2L	2.83688	4.69015	5.4903	2.59774	2.5867	1.88381	3.70121	3.12183
NDUFA11	2.83675	3.03486	2.42041	2.06802	2.33706	1.79803	2.58348	2.37043
SRSF7	2.82732	1.70592	2.06839	3.64344	2.6054	1.81409	1.47926	1.89579
TMED2	2.82525	2.44162	2.04261	1.51141	1.94569	1.31262	2.09793	1.83032
CNBP	2.81681	2.94408	2.64656	2.2833	2.29928	2.44096	1.71592	2.1946
RTN4	2.80436	2.11515	2.92924	2.08173	2.56546	2.52613	3.07847	3.62164
SSR2	2.79659	2.6344	2.46307	2.11755	2.31824	2.01624	2.19432	2.12916
EGR1	2.79383	4.05956	1.32144	0.271983	0.8833	0.0959871	2.0151	2.10399
TRBC2	2.78378	1.04002	0.552306	0.193761	0.111325	0.343095	0.230873	0.13694
MTDH	2.78183	2.30612	2.30272	4.6655	3.82122	1.30611	2.28023	2.33167
IGHM	2.77055	2.63791	0.716903	0.354875	0.307779	0.651292	0.56015	0.583409
HNRNPDL	2.76618	2.78532	2.31202	1.98027	2.76952	2.58018	1.78467	2.46588
BIRC3	2.76464	1.19728	0.990341	1.65756	1.28835	46.6924	0.844911	1.14486
NDUFB2	2.76132	2.63569	2.93838	3.81227	3.51738	1.97492	4.46754	3.40655
ID3	2.75969	2.38664	8.3442	0.107098	0.734781	0.127237	0.86783	0.421566
TIMP3	2.75386	2.62654	3.45081	0.00254292	0.0175385	0.0035763	0.144207	0.00184733
PTGES3	2.75258	2.61682	2.41257	1.26507	1.96186	1.2204	2.24275	2.02244
HNRNPA0	2.74216	2.42584	2.39906	2.19209	2.17069	1.91057	1.17524	1.42691
C11orf58	2.74182	3.11634	2.51858	1.97987	2.57833	2.06813	2.17273	2.22482
UBE2D3	2.73907	2.12675	3.11261	3.56247	3.96982	3.53868	3.31748	4.90765
COL6A3	2.70607	2.43722	0.0255421	0	0.00540165	0.00163207	0.00759116	0.013181
PLAC9	2.70003	3.43787	0.565503	0	0.00337276	0.0287331	0.0141347	0.001725
TPM4	2.6923	2.24046	4.24515	3.97855	3.51114	2.49681	3.03041	3.60665
MICOS10	2.68209	2.6999	2.26531	2.47704	2.39462	1.41991	2.6807	2.57924
CAV1	2.6774	4.03194	5.59781	0.00250834	0.00615454	0.0540257	0.017323	0.04127
IGLC3	2.67594	5.20806	4.60197	2.16373	1.37463	2.24509	2.45677	3.30633
HERPUD1	2.67437	1.57493	2.16203	3.08738	5.92355	1.78328	3.25439	3.03673
IFI16	2.6579	2.35595	4.14078	3.84795	3.46526	0.935731	2.57858	3.79395
PSMB3	2.65451	2.21216	2.21432	3.00282	3.2736	2.31673	3.18689	3.83642
NEDD8	2.64765	2.75661	3.42139	2.83787	3.14155	1.85806	3.02866	2.87412
HNRNPU	2.63734	2.20519	2.21116	2.46841	3.55437	3.23593	2.86519	3.22783
HLA-DQA1	2.63632	0.986993	4.08346	31.1975	26.3376	19.9745	22.2731	4.24434
ATP5MC3	2.63544	2.74036	1.57833	3.23876	3.36436	2.17704	3.05772	2.24855
H2AFZ	2.63058	2.48369	3.53372	2.89714	2.81881	6.59706	3.02092	2.70778
CCL4	2.61695	0.441591	0.454079	0.469017	3.12783	1.07388	8.64533	8.88641
SH3BGRL	2.61415	3.58418	2.00156	1.94265	2.81863	1.77076	3.06227	2.61318
PSMA4	2.61408	2.28135	2.6122	3.75443	4.4305	3.31719	3.30838	5.51462
MFGE8	2.6065	5.11578	0.653784	0.0477668	0.0228151	0	0.0421295	0.00824952
TRIR	2.5932	2.82882	2.67413	2.39575	2.12811	2.42689	2.07346	2.26087
NDUFA1	2.59209	2.80674	2.43577	2.63644	2.77322	2.45162	3.40175	2.68743
HSPE1	2.58177	1.80989	2.1331	2.17235	2.33422	1.72106	2.34614	2.02718
ATP5F1D	2.57926	3.18641	2.30253	2.31463	2.38329	1.63136	2.25207	2.24905
FXYD5	2.56641	0.871531	4.37504	0.773824	2.90436	0.614708	2.39981	3.31919
DAD1	2.56359	1.95792	2.76687	1.01053	1.46833	0.808709	1.74614	1.55667
RABAC1	2.55136	2.90202	2.83201	1.27814	0.898022	0.822315	1.651	1.34893
POSTN	2.53766	0.0506083	0.67954	0.00121357	0.00215915	0.0272726	0.00942502	0.0157205
SEM1	2.5331	3.26159	3.04442	2.45992	2.1822	1.66356	2.39254	2.28767
SEC62	2.52887	4.07123	4.47143	1.87455	1.1194	0.946907	1.88785	1.46199
SERBP1	2.52635	2.42646	3.19603	2.22416	2.53817	2.11163	1.7392	1.62613
IGHG3	2.52486	1.95304	5.2192	2.50238	2.12904	1.72875	3.96094	1.63279
FRZB	2.52133	6.19916	0.0329966	0	0.00410576	0	0.00350002	0.00829284
ATP5MF	2.51879	2.37584	1.97725	4.6687	3.82191	2.65774	4.30442	3.30522
PCBP2	2.50838	3.01778	2.91233	2.69399	2.24575	2.51026	1.72422	1.95337
P4HB	2.50752	1.68001	1.95804	1.48059	2.19491	1.38322	2.56887	1.74141
DDX24	2.50447	1.43048	1.33743	1.07147	1.14891	1.00783	1.04092	0.787712
BTG2	2.49712	2.32554	1.13233	2.43672	2.77321	0.651232	1.82472	2.63497
FOSB	2.49321	2.16907	1.76644	1.29812	3.99418	0.826895	2.74717	3.84266
ARGLU1	2.49309	2.71637	3.75211	1.78927	1.52709	3.43863	0.901521	1.289
ATP5MD	2.48636	2.48127	2.69542	2.82895	2.99205	2.48483	3.26936	2.69172
IFI6	2.48571	2.10451	5.32488	0.806427	6.83398	1.9495	10.9191	14.6525
CD44	2.484	1.21509	0.420343	0.537976	2.06357	2.94149	3.07201	5.92052
UQCR10	2.4839	2.30545	1.75519	2.79764	3.32157	2.04571	4.24143	3.30318
SAP18	2.481	2.11935	2.54744	3.77052	2.45719	1.95872	2.37357	2.13092
SLC25A5	2.48077	1.83187	1.87377	4.75231	4.92707	2.00517	3.49857	2.84614
EIF3H	2.46479	2.17612	1.9354	3.43043	2.82942	2.56731	1.61915	2.39756
COPE	2.46311	1.40078	1.6923	3.2058	3.16887	2.39564	2.88658	3.10361
NUCKS1	2.45331	3.54545	2.42219	1.4121	1.44474	1.40638	1.24201	0.988004
ISCU	2.44724	2.90278	1.79601	0.99443	0.834161	3.01214	1.92846	0.639783
FN1	2.44166	1.04417	1.31451	0.0186822	0.775961	0.207232	1.62592	2.46375
RGS2	2.4395	0.500457	0.310108	2.40499	11.7409	3.70776	5.94028	10.4305
EIF3F	2.43437	2.77228	2.20483	3.62291	2.58042	2.76787	1.5865	1.90152
GZMA	2.42849	0.117133	0.269373	0.14848	0.066367	0.331649	0.257319	0.171494
UQCRQ	2.42252	3.23442	3.07555	2.62481	2.38272	1.34353	3.13053	2.46947
TCF4	2.42074	3.38863	4.78041	0.267346	0.444048	0.741004	0.839687	0.484426
RBX1	2.41729	1.94598	2.30099	3.14187	2.98052	2.9897	2.8534	3.27554
TXN	2.41623	1.81021	2.9541	21.8482	2.91089	74.0527	7.13585	4.55029
RSRP1	2.41264	1.47876	2.22958	0.676015	1.40995	2.17087	0.721088	1.13265
ANAPC16	2.40963	2.23646	2.39237	0.717562	1.07774	1.76069	1.26653	1.41626
TPSAB1	2.40813	0	0.0523747	0.174665	0.0434996	0.0379906	0.128404	0.0596311
MZT2B	2.40415	1.8148	2.04701	2.72916	1.6668	1.1968	1.44616	1.24855
SELENOF	2.40125	1.50497	1.89772	1.31469	1.68714	0.989465	1.67474	1.53225
CSDE1	2.39473	2.30531	2.16088	1.9246	1.86472	2.58528	1.76006	1.71247
TRMT112	2.39419	2.94986	2.95365	3.22526	1.93128	1.95197	2.0966	1.78927
BRK1	2.38761	2.80095	3.37645	4.00306	3.74706	2.04646	2.68866	3.34853
CD79A	2.38577	1.69528	0.517291	0.126292	0.156203	0.250438	0.216731	0.108748
NDUFB11	2.38294	2.35687	1.80635	2.02968	2.28703	1.62084	2.0784	1.94961
DRAP1	2.37862	2.09985	1.37154	2.05175	3.5664	1.33613	3.07082	3.31467
TPM3	2.37472	0.992623	4.02433	6.85401	5.951	5.88748	4.26387	6.38031
STAT1	2.3733	1.13204	1.2622	1.67259	4.97446	2.95513	5.5931	3.96224
ITM2A	2.36806	0.519969	2.68371	0.062518	0.0374545	0.0794815	0.09112	0.0446009
COX7B	2.36737	2.37336	2.29018	2.88453	3.93813	1.74692	3.79533	3.49357
GABARAPL2	2.36729	1.77272	2.61938	2.39234	2.19837	5.39572	1.281	1.58468
ATP5F1A	2.36446	2.14908	2.10893	3.36258	2.58713	1.27698	1.84781	1.56433
SEC61B	2.35789	2.46977	2.84388	2.94058	3.43224	7.77155	2.94342	2.84251
SERP1	2.3545	1.83634	1.95941	2.57698	3.77824	2.3087	3.00882	4.09161
SPCS1	2.34604	2.22617	1.87351	1.89334	1.86542	2.21005	1.68407	1.67042
NDUFB1	2.34473	3.73165	2.38438	2.16293	2.38624	1.57473	2.78502	2.20354
MGST3	2.34165	2.98296	2.72812	0.847647	0.914281	0.757044	2.15133	1.08974
DBI	2.34109	2.34995	1.90539	2.78198	4.15048	5.84863	5.36859	2.86515
SPCS2	2.33845	2.76741	2.42655	1.90657	2.3714	1.4452	2.5509	2.62604
CD164	2.328	1.99213	1.11724	1.41874	1.65244	1.25361	2.05111	1.63349
SELENOH	2.32697	2.02276	2.48177	2.32009	2.91119	1.3635	2.77519	2.74476
KRTCAP2	2.32433	2.70193	3.02269	1.47899	1.69674	1.09105	2.11038	1.80979
ATP5PF	2.32058	2.47689	3.12231	2.41429	2.67456	1.77743	2.5788	2.05016
UBXN4	2.31962	1.46028	1.57778	1.39266	1.32458	1.78009	1.18627	1.18408
ARF1	2.31031	1.65169	2.41573	1.77392	1.99501	1.53717	2.24818	2.01982
PLAAT4	2.30811	1.47301	1.28553	0.874485	1.58411	0.466608	1.78292	1.68409
LIMD2	2.30715	1.27909	0.695971	4.65675	2.40411	0.639862	1.02131	1.64305
MS4A1	2.30617	1.36877	0.44731	0.254565	0.12945	0.130281	0.171163	0.127829
VAMP2	2.29891	2.43495	1.73037	0.858582	0.825388	0.953627	0.603576	0.923257
PDIA6	2.29689	1.54238	2.47385	2.95717	2.37227	0.893674	2.60398	2.40007
PGK1	2.29463	1.50626	2.08311	2.88433	3.82764	2.15062	3.49326	5.15312
BSG	2.2941	2.09283	2.71953	1.0935	1.21706	1.33025	1.62151	1.22271
PSMB8	2.29294	1.23931	3.06182	3.49352	3.23515	2.30014	2.25389	2.98084
HNRNPM	2.29165	1.78016	1.99219	2.51348	2.31667	1.73267	1.2532	1.86039
LBH	2.2898	2.54052	1.15473	0.18843	0.0687979	0.164454	0.0988818	0.0617189
ID2	2.28648	0.80042	1.65149	12.2725	2.82499	16.874	2.06978	2.14791
UBXN1	2.28425	2.16002	2.02999	2.38254	2.02785	2.43245	1.65556	1.77903
COX8A	2.28264	3.00777	2.10777	4.09449	3.94946	2.00048	4.17474	3.75288
RAC2	2.28028	0.863485	0.425497	0.252632	0.888774	0.162492	0.609358	1.16924
CHURC1	2.27918	1.86721	1.94743	1.39433	1.67348	1.55765	1.43695	1.4661
SNRPG	2.27858	1.89533	2.26698	2.63829	2.6124	1.73955	2.3434	2.50674
PSMA2	2.27583	2.22081	2.21581	4.23935	3.23219	4.31945	2.49297	3.30813
SQSTM1	2.26521	2.84628	1.877	1.15519	1.43033	2.42752	2.09322	1.17919
YWHAE	2.26494	1.78262	3.99816	2.5003	3.04933	2.68077	2.59627	3.20483
HNRNPA3	2.24529	2.14186	2.81146	2.96427	2.75979	2.78757	2.14115	2.61333
WDR83OS	2.24149	2.2392	2.41897	2.01859	1.80864	1.17145	1.67034	2.05925
LAMTOR4	2.2387	2.36606	2.17997	2.06648	2.92401	1.39635	3.28288	3.80397
EFEMP1	2.23742	0.602854	0.911498	0	0.00151	0	0.00483634	0.0011122
PPP1CA	2.23322	1.08792	1.59093	2.4802	2.57428	1.70657	1.92889	2.40615
CXCL10	2.22589	0.927055	2.62044	0.56031	11.1264	7.94399	17.3088	31.718
PRELID1	2.21937	1.59519	1.9139	2.30797	6.27207	0.827761	3.63507	6.39924
CD9	2.21917	2.2294	4.98692	0.385603	1.25582	0.356701	3.55631	1.3574
HSPA1B	2.21791	0.748677	1.39769	1.3035	1.6348	3.4334	2.00894	3.57436
JTB	2.21758	1.56563	1.89527	1.62361	1.72499	0.798398	1.60168	2.05605
HLA-DRB5	2.2155	0.197182	6.64076	15.947	18.6295	6.3061	14.5171	5.25755
CAP1	2.20973	1.54511	2.13095	6.36198	4.73092	3.10545	3.04335	3.63565
ATP5PO	2.20921	2.68878	2.01427	2.92886	2.45741	2.09982	2.53446	2.44182
TMBIM4	2.20896	2.4465	2.9922	1.54135	2.24924	0.979297	2.85645	3.08497
S100A13	2.19937	4.2835	3.47732	0.0300552	0.0550484	0.367467	0.324263	0.156129
SRSF11	2.19101	1.54928	1.72292	1.3371	1.25281	1.66432	0.814228	1.18691
DIO2	2.18651	3.58514	0.0060192	0	0	0.0102476	0.0127787	0.00673204
NDUFB8	2.18093	2.80749	1.89812	1.61968	2.22048	1.43362	2.37807	1.74175
HIGD2A	2.16777	1.4251	1.33024	2.61764	2.65156	2.56331	2.34275	2.30289
TXNIP	2.16768	4.06545	7.82006	0.68975	2.34145	1.09505	2.9411	3.31086
MCL1	2.16729	1.29938	1.31984	3.84575	4.38454	3.05142	2.90543	5.79124
NDUFB4	2.16722	2.44814	2.43108	1.80144	1.47454	1.43782	1.85213	1.27049
CSTB	2.16466	1.2576	2.61016	5.25056	3.6223	3.09267	9.22743	8.00317
SELENOP	2.16321	2.50127	2.01132	0.0852023	0.0195599	0.0380371	14.57	0.0874418
ACAP1	2.15559	0.723118	0.33868	0.459177	0.536432	0.34238	0.196905	0.257295
HIST1H4C	2.15233	2.50534	1.0297	0.474259	0.758938	0.602712	0.402674	0.359633
PHPT1	2.14531	3.21025	1.7785	1.61208	1.94577	1.40867	1.42737	1.45239
TSPO	2.14236	2.1408	3.45479	1.10712	2.67825	1.38469	3.66433	4.92047
CD7	2.14064	0.565142	0.23685	0.110118	0.089881	0.0934802	0.135849	0.107431
WSB1	2.13368	1.76431	2.59987	1.12002	2.37376	1.38812	1.92073	3.64223
TBCA	2.12222	2.57535	1.94761	2.17016	1.74462	2.24027	2.0803	1.90203
PRDX5	2.12047	2.49777	2.42648	1.9775	2.11941	0.972048	1.94222	1.71587
OSTC	2.1174	1.18272	1.60043	1.66371	1.92494	0.880437	1.57181	1.50866
APP	2.1147	2.06158	4.8217	0.364016	0.309873	0.340983	0.35101	0.521449
SNHG8	2.10438	3.22656	1.63183	1.32679	1.04841	1.00847	0.796897	0.680598
VCAN	2.09888	0.243988	0.250634	0.0226123	0.180698	0.0853524	0.455881	6.30621
RSL24D1	2.08622	2.44802	1.49573	2.25572	1.62214	1.69232	1.14098	1.53299
GZMB	2.07287	0.168371	0.330823	0.247923	0.151977	0.181154	0.319769	0.25182
STK17B	2.07257	0.884416	0.28383	1.34813	2.45952	1.26719	0.70082	2.01643
CKLF	2.07173	0.726996	0.717855	5.27735	4.59351	0.280612	1.89723	2.49023
RAP1B	2.0663	1.4905	2.10827	1.7978	2.13824	3.56095	2.40319	2.53582
SRP9	2.06516	1.91676	2.60338	1.65284	1.85393	1.30062	1.63027	1.53856
AC020916.1	2.06444	1.30924	1.71352	1.19792	2.53244	2.0622	1.59148	2.20827
CIB1	2.06296	1.45	1.10841	2.48118	4.01851	1.26888	2.10484	2.83954
HLA-F	2.05683	1.30749	2.75317	1.76714	1.17675	2.48813	1.36021	1.1615
TMEM176B	2.05565	3.98318	0.343932	0.0632817	2.67041	5.52218	8.85547	2.46426
MDK	2.04684	1.29234	1.98553	0.163471	0.108138	0.306008	0.243339	0.198844
NBL1	2.03602	2.99229	0.744138	0.00963299	0.0164248	0.0298846	0.100651	0.0211924
TMEM50A	2.02595	1.69245	2.35384	1.12073	2.04961	2.3271	2.62255	2.89281
FKBP8	2.01787	1.84947	1.63204	1.86279	1.45371	1.20282	1.31479	1.51016
GSTK1	2.01743	1.86723	2.22991	2.35961	2.48143	1.54969	2.00402	2.27145
C19orf53	2.01717	2.39371	2.24855	2.19355	1.8926	1.87336	1.85037	1.87502
NDUFB7	2.01549	2.907	1.92874	1.3007	1.63866	0.727634	1.85833	1.79526
HNRNPH1	2.01274	2.2687	2.8124	2.98405	2.06805	2.03771	1.41132	2.38951
SOX4	2.01225	2.08767	2.35467	0.530029	0.313484	1.20765	0.275065	0.253738
DUSP2	2.00942	0.524229	0.377074	3.71423	3.56451	1.67703	1.10544	1.83045
ALOX5AP	2.00927	0.344238	0.265386	0.154455	3.6205	0.268311	2.42607	1.96769
HCST	2.0074	0.238032	0.314256	0.575069	3.37326	0.569685	3.51672	4.27434
PPA1	2.00485	1.52124	1.83682	9.02487	10.1384	15.6694	1.96491	3.10858
PCBP1	1.99664	1.9345	2.11544	2.22415	3.40194	3.41364	2.36391	3.72125
PDGFRB	1.99609	4.23644	0.0121264	0.0123856	0.0185663	0.00411972	0.0037194	0.00112614
JAK1	1.99289	1.6023	1.72462	1.28165	1.73797	3.71817	1.24283	1.81334
CAVIN3	1.99126	2.48606	2.88638	0.0621493	0.0121558	0.137913	0.0882939	0.060468
RNASET2	1.98762	0.892095	0.342428	6.41029	5.71349	0.720018	6.5565	6.07469
MYH11	1.982	2.75378	0.326607	0.0105081	0.0395658	0.659415	0.0164071	0.0167649
NDUFA3	1.98168	2.02887	1.9121	1.45147	1.67698	1.35552	2.16095	1.43221
SRRM2	1.97679	1.97052	1.8062	1.62608	1.94145	2.81481	1.43411	1.51064
NDUFC2	1.97653	2.14957	2.46385	2.49949	1.32468	0.655517	1.72621	1.25175
SRRM1	1.97603	2.07321	1.7398	1.77901	2.28325	2.02584	1.50709	1.87273
AP2M1	1.97229	2.33194	2.30035	1.55548	1.81245	1.18188	1.82264	1.45473
DNAJB6	1.97214	1.2166	1.6699	1.0142	1.88462	2.09644	1.7702	1.91339
HSPD1	1.97162	1.47043	1.45019	2.35613	1.95428	1.32572	1.38434	1.63513
SNU13	1.97025	2.04632	2.20019	1.79934	1.65789	0.962458	1.5914	1.36734
EIF5A	1.96741	1.74361	1.83969	2.75388	2.51283	2.01633	1.94361	2.57733
CTSS	1.9625	2.78904	1.61887	3.28285	8.99392	2.473	16.3491	15.6195
TERF2IP	1.96045	1.41627	1.09325	1.13759	1.01164	0.922418	0.672567	0.717548
KRT19	1.95656	0.0486156	0.225058	0.260541	0.247258	0.310873	0.393962	0.249608
GBP2	1.95516	1.24056	1.78781	0.364954	1.62959	1.05612	1.2399	1.74009
PSMA1	1.95304	1.59926	1.85574	2.40354	2.49075	2.3626	1.72441	2.21232
GPR183	1.95205	0.990999	0.307605	1.30495	10.4972	11.2353	3.59425	3.18423
EIF5B	1.94953	2.02308	1.9883	1.59856	1.16073	0.91894	1.09103	0.945605
CD3E	1.94714	0.428094	0.285175	0.129015	0.0599429	0.166366	0.171412	0.0724599
IFITM1	1.94712	2.67313	3.29483	0.0855899	0.510302	0.178455	0.355724	0.858764
KTN1	1.93478	3.14373	4.01601	1.74575	1.71894	1.3736	1.23836	1.41341
EIF3G	1.93387	2.33671	1.98799	2.00699	1.78232	1.42054	1.33371	1.37855
CD27	1.92931	0.497746	0.253622	0.091854	0.0618119	0.166105	0.128971	0.112031
CLEC2D	1.92745	0.420997	0.35112	0.148847	0.157143	1.14587	0.142239	0.151278
SDCBP	1.92712	1.31422	4.53491	1.59692	2.4845	2.16343	6.34725	5.7023
LAMTOR5	1.92598	2.20171	2.13744	1.46647	1.75326	1.36267	1.88421	1.77543
TMED9	1.92441	1.58543	2.16874	1.89107	2.01652	1.34661	2.14406	1.49824
APRT	1.91867	1.72657	1.98599	2.61377	2.89999	2.28676	1.93361	2.02372
ST13	1.91671	2.37963	2.01642	1.51131	1.51028	1.64894	1.9095	1.24369
DNAJB1	1.91657	0.903228	1.38438	1.20154	1.59527	1.65025	1.79754	2.68113
MEF2C	1.91617	2.67068	3.18545	0.39939	2.02684	0.287102	1.16742	1.93434
UBE2I	1.91407	1.41639	1.31403	1.67472	1.53655	1.74343	1.18817	1.21447
TAPBP	1.91397	1.23232	2.33281	2.80079	2.15651	3.61949	2.02541	1.8511
COL18A1	1.91066	3.46514	1.55351	0	0.0340706	0.0224711	0.0190481	0.0103077
IFI27L2	1.90671	2.34812	0.772345	0.489858	0.909205	0.312004	1.5595	1.2485
SNHG32	1.90477	2.30067	1.36589	1.33549	0.867063	1.57306	0.748861	0.651237
CTSC	1.90462	1.29243	3.15739	0.71192	3.63592	2.90195	15.7008	3.92782
CYCS	1.90456	2.06925	1.42548	2.69807	2.9635	1.62439	2.96025	2.87981
CD47	1.90279	1.3506	1.30094	1.17353	1.95579	1.43896	2.20889	3.02925
GMFG	1.90248	1.06279	2.14795	3.02758	3.42342	0.754933	2.94097	4.67505
EIF5	1.90108	1.26195	1.41246	1.30011	1.65845	2.13316	1.15853	1.51563
LHFPL6	1.89676	2.5727	0.913771	0	0.0160906	0.0329735	0.0113302	0.00291656
CD81	1.8933	1.35879	2.69097	0.341333	0.602884	0.258119	2.47987	0.727064
CD53	1.88701	0.89676	0.2981	1.65762	2.63148	0.609062	3.15196	3.26406
ACTR3	1.88528	1.29931	1.32498	5.88213	4.62614	4.41743	3.14337	3.93225
CUTA	1.8838	2.37082	1.37605	0.858274	1.16525	0.432283	1.22968	1.09782
GNAS	1.87898	1.96078	2.73907	1.40403	1.36449	1.23206	1.19294	0.902551
PRRC2C	1.87205	1.66459	1.89403	1.62793	2.21616	2.12146	1.3438	1.6966
RAB7A	1.86892	1.42533	1.86335	3.38551	2.47247	2.1604	2.37976	2.09476
TNRC6B	1.86815	1.37451	1.56529	1.20363	0.861756	0.624997	0.543383	0.687295
CAVIN1	1.86431	4.17346	6.02379	0.0238463	0.0138992	0.0144931	0.0525465	0.0320213
HNRNPF	1.85946	1.24882	1.94929	1.73318	2.39268	1.43868	1.85936	1.96941
MYDGF	1.85847	1.27986	1.54143	1.51384	2.07498	1.20067	2.57714	1.82489
SF1	1.85366	1.5506	1.49507	1.31651	0.890624	1.01124	0.740222	0.914038
YWHAQ	1.85263	1.639	1.94745	1.26159	1.20813	3.26041	0.831937	1.21481
SUMO1	1.85179	1.76302	2.31602	1.74839	2.09346	1.65869	1.62955	2.13737
ARF6	1.85127	0.881745	1.33204	4.35452	3.07198	2.16406	1.55024	2.90883
DDX17	1.85078	1.95803	2.25563	1.23171	1.10898	1.23505	0.994872	1.17274
PRDX2	1.84845	2.03279	1.79889	0.972636	0.394451	0.371764	0.544442	0.41563
KMT2E	1.84292	1.24434	1.60548	0.850947	1.09662	1.02588	0.611663	1.21074
C18orf32	1.83761	1.4417	1.3122	2.485	1.51758	1.04515	1.88081	1.76611
NDUFB10	1.83173	2.03446	1.75731	1.31908	1.47795	0.794688	1.42472	1.21774
EIF3L	1.83076	2.53964	1.84286	3.31915	2.47037	2.19022	0.821486	1.27885
ATP6AP2	1.82788	1.52501	1.34484	0.818517	2.48048	0.691662	3.68496	2.2499
YPEL5	1.8251	1.22694	1.12582	1.28678	1.69623	2.38017	1.00519	1.29734
HLA-DMA	1.82143	0.82511	4.54807	10.0478	12.3912	4.26624	10.9433	5.46353
NFIA	1.81916	3.03554	1.97749	0.00619279	0.059686	0.0498855	0.119084	0.107071
TRAPPC1	1.81744	1.58301	1.91574	2.73066	2.36125	1.82233	2.16681	2.23443
RSL1D1	1.81673	1.62416	1.12764	1.77614	1.90561	1.64706	1.06017	1.61312
TSC22D1	1.81638	3.08329	4.45383	0.0380881	0.180558	0.196056	0.557683	0.171954
SNRPB2	1.8091	1.72519	1.68162	1.56751	1.54982	0.902499	1.36965	1.49956
PRRX1	1.80811	1.80151	0.0644045	0.00773672	0.00938447	0.0222591	0.0212686	0.00645885
KDELR2	1.8075	1.18268	1.58624	1.00517	1.08461	0.594737	1.31936	1.15067
ATP6V0C	1.80606	1.75732	1.72597	1.6286	3.11963	1.21025	6.63408	3.85721
GDI2	1.80423	1.34933	1.86092	4.27813	4.53413	2.85294	2.17275	2.34387
GPSM3	1.80324	0.800507	0.60993	1.87253	2.74038	1.14966	2.16093	2.61607
TOMM6	1.79983	1.82219	1.66295	2.60475	2.71424	1.5096	1.87629	1.88305
SNRPB	1.79892	1.4995	1.92292	2.01002	2.1398	1.54733	1.54255	1.79881
PTMS	1.79798	3.03223	2.60146	2.88912	1.27018	1.9888	1.64419	0.533387
PA2G4	1.79762	1.91097	1.48078	1.54658	1.51923	0.43049	1.19444	1.02156
CD3G	1.79708	0.335781	0.205889	0.108882	0.0381132	0.120842	0.0946907	0.0562372
MPHOSPH8	1.79613	1.57319	1.39301	0.323995	0.664751	0.810913	0.560383	0.635314
PRR13	1.79378	0.81979	1.22828	2.67041	3.42267	2.58505	2.53497	3.38489
SYPL1	1.79165	2.08982	2.10427	0.55969	0.45443	0.163878	0.533868	0.53513
KLF2	1.7898	0.774935	3.25528	0.0541584	0.400225	0.148286	0.543972	0.587375
TCF25	1.78711	1.86438	1.51119	1.09887	1.43786	1.40002	1.04808	1.11249
SEC11A	1.78162	2.04786	2.33753	1.91906	1.79692	1.42411	1.475	1.65366
SPON2	1.78019	0.615962	0.0395784	0.00613908	0.0361053	0.0682271	0.00733319	0.0332338
FNBP1	1.77786	0.95125	0.411928	3.76342	1.40018	3.5146	0.910637	0.925481
NR4A2	1.7759	0.453805	0.433293	0.932828	4.49037	1.40589	2.75862	3.37864
CTSB	1.77531	1.53005	1.30876	0.787083	4.79932	1.47398	23.0297	10.5803
UBE2D2	1.77419	1.25787	1.49711	1.42512	1.30499	1.15763	1.02102	1.37409
SMDT1	1.76608	2.263	1.77061	2.62618	1.98732	1.29557	1.3757	1.59442
KRT10	1.76387	1.2581	1.35109	0.513415	0.736308	0.396478	0.583988	0.857777
CLEC2B	1.76337	0.373474	2.00388	1.69968	1.45672	0.158051	1.73433	2.12626
CAPZA1	1.75569	1.27907	1.13661	2.70367	2.9066	1.87847	2.41191	3.21225
FILIP1L	1.75434	2.3624	0.460333	0.0275092	0.212094	0.263686	0.139645	0.0452821
REEP5	1.7511	1.763	1.40421	1.21742	1.23834	0.579191	1.40545	1.44297
SF3B2	1.75048	1.572	1.31954	1.09805	1.33007	1.4992	1.10955	1.03974
NNMT	1.75	1.67331	1.7093	0	0.0057921	0.0112196	0.0230669	0.0244758
ANKRD12	1.74607	0.962228	1.27212	1.0963	1.02141	1.35292	1.01303	1.31836
TCEA1	1.74231	1.45158	1.06698	1.28766	0.954942	0.599169	0.906453	0.815646
ATP5IF1	1.73707	2.15003	1.98825	1.05218	1.17734	0.805039	1.76453	1.13069
RBM8A	1.73672	1.39962	2.12186	2.05236	1.74549	1.91992	1.43899	1.96053
PGAM1	1.73644	1.3182	1.52617	1.73449	1.65889	1.16106	1.34458	1.99286
CAST	1.73034	1.5777	2.2641	1.14762	1.57616	1.62367	1.56847	2.34364
NOP10	1.7297	1.57683	2.93367	1.38191	2.2542	0.939583	4.32728	4.33713
C9orf16	1.72405	1.47655	1.77401	1.451	1.14021	1.30017	1.49981	0.912424
ATRX	1.71737	1.27	1.77025	1.1304	1.0207	1.6414	0.707852	0.880103
SFPQ	1.71646	1.40015	1.96509	1.74432	2.03835	1.45192	1.20695	1.72697
XRCC6	1.71616	1.69745	1.23149	1.61266	1.58287	1.58887	0.977984	1.16405
ARL6IP1	1.71119	1.56037	2.36524	1.34479	1.75672	2.31904	3.00948	1.81244
VAPA	1.70411	1.64158	2.13519	1.41402	1.60037	1.70613	1.86006	2.10372
ATP5PD	1.70159	1.65908	1.43502	1.63428	1.88749	1.31393	2.2	1.6203
SELENOT	1.6998	1.27975	1.42517	1.01837	1.76185	2.73372	2.2468	2.31093
SLPI	1.6981	0.0551786	1.41131	0.114251	0.150374	0.174448	0.288298	0.0628821
GNG5	1.69759	1.52102	2.34898	3.97846	2.86882	5.5872	2.81623	3.36071
DDIT4	1.69479	0.658108	1.98349	0.795301	1.13244	0.867377	0.600658	1.45808
TAX1BP1	1.69215	1.44761	1.3692	2.04907	1.95655	1.74847	2.0143	1.90841
GADD45GIP1	1.69166	1.60612	2.05731	1.06198	1.41454	1.10545	1.51711	1.12495
PSMB6	1.6884	1.82295	1.75788	1.82698	2.06638	1.4599	1.81213	1.85718
ERP29	1.68684	1.57086	1.66368	1.03961	1.98737	0.885401	2.29523	1.55758
IRF9	1.68241	1.35879	1.57551	0.725915	0.946874	0.929118	0.966338	1.00775
RRBP1	1.68039	1.32916	1.53985	0.762078	0.90169	0.889552	0.899329	0.935158
ATP5PB	1.68025	1.34337	1.2566	2.20413	1.95918	0.943078	1.47384	1.59893
PPP1CC	1.6792	1.48321	0.964422	1.01949	0.97827	0.618865	0.828838	0.910691
CTSD	1.67848	1.32523	1.17344	0.370941	2.26439	0.576092	24.4062	4.60583
RTRAF	1.67545	1.41592	1.85464	2.17965	1.67489	1.49885	1.1525	1.17793
IL2RG	1.67541	0.534529	0.482809	1.3112	1.98825	2.77246	1.15483	0.927667
PI16	1.66992	0.152027	0.0896559	0	0.00128944	0	0.00649089	0
PRDX6	1.66491	1.65312	1.56824	0.820058	1.27171	1.48959	1.18627	0.997006
JUND	1.66236	1.37572	1.21013	0.764586	1.23461	0.864591	1.53045	1.85079
SNRPE	1.66057	2.03127	1.95173	1.90649	1.66997	1.24506	1.23646	1.35654
HES1	1.65532	1.76538	1.8941	0.0386651	1.09163	0.059174	1.41883	1.26317
COX7A2L	1.65511	1.61966	1.77279	1.77706	1.58183	1.99552	1.16829	1.29856
ANXA6	1.65473	1.24465	0.582052	2.11616	0.699924	4.81131	0.545969	0.381633
FLNA	1.6544	1.96647	1.07585	0.52525	0.812887	0.730884	0.657193	1.34419
ANP32B	1.65389	1.25539	1.27395	1.45418	1.23466	1.08676	1.13133	1.23136
PMP22	1.65335	1.66387	1.01657	0	0.450188	0.0207303	1.36461	0.567427
STK17A	1.65111	0.684469	0.470346	1.09089	0.472356	1.05243	0.315856	0.241626
UBE2L6	1.64977	0.764493	1.75376	1.50764	2.56813	1.01604	2.0132	2.59573
NUPR1	1.64741	2.87555	1.2812	0.08518	0.101753	0.177346	4.52366	0.549477
GHITM	1.64635	1.29549	1.28633	1.93062	1.99037	1.25214	1.48781	1.92467
XRCC5	1.64194	1.2589	1.36988	1.28975	1.74148	1.48778	1.09726	1.25496
SBDS	1.64068	1.6208	1.62325	0.453872	0.446191	0.398084	0.540136	0.40849
EPSTI1	1.64006	0.937093	1.17175	1.69729	3.56758	6.79407	3.28719	4.24774
TRAM1	1.63616	1.78077	1.62696	1.71065	1.5334	0.813128	1.8939	1.60007
SRSF9	1.63139	1.31591	1.7557	2.88064	2.6104	1.41109	1.82371	2.67863
RANBP1	1.62869	1.47499	1.7306	1.95547	1.53912	0.806227	1.36214	1.30581
SCPEP1	1.62856	1.1195	0.470053	0.11018	0.791938	0.217163	2.32854	0.827817
UBE2N	1.62845	1.2643	1.10568	1.78475	1.36844	1.43745	1.07591	0.994458
RNH1	1.62642	1.54923	1.77449	3.70054	2.73919	2.42734	2.37872	2.13368
AKAP13	1.6264	0.734303	0.838098	0.593024	1.09453	2.32059	0.775105	1.10051
GPBP1	1.62532	1.13265	1.19297	1.24208	1.44493	4.37407	1.00493	1.67526
LITAF	1.6248	1.52034	0.968628	3.83133	7.25941	5.65697	5.28951	6.0026
VPS28	1.62431	1.64023	1.67452	1.64911	1.27539	1.30986	1.27805	1.18597
C11orf96	1.62073	1.63501	0.301496	0.00701136	0.00809445	0.00131966	0.00949945	0.0119235
ATRAID	1.62046	1.61069	1.41662	0.581824	0.889577	0.626924	1.05721	0.660758
CALM3	1.62029	1.62773	1.38414	1.21169	1.65176	2.09702	2.56464	2.24614
STOM	1.61972	1.96789	3.26171	0.788652	0.708458	0.912825	1.1339	1.0397
POLD4	1.61758	1.59548	0.945827	1.76426	1.45216	1.18342	1.40295	1.70246
OLFML3	1.61524	1.69241	0.0569023	0	0.204439	0.00311196	0.752106	0.0745816
HNRNPR	1.61461	1.07266	1.13018	1.29556	1.28069	0.9198	0.875499	1.02105
CCL21	1.61382	52.7083	14.4537	0.00463263	0.00918999	0.012999	0.0412833	0.018897
HSBP1	1.61379	1.56037	1.86221	1.09372	1.90389	0.79479	2.12114	2.6191
ATP5F1C	1.61282	1.26212	1.61504	1.94581	2.19439	1.62358	1.77158	1.71379
POLR2J3	1.61027	1.60619	1.6785	0.702707	0.574248	0.988056	0.353664	0.452472
MRPL51	1.60785	1.52197	1.5671	1.23911	1.18046	1.12522	1.30343	1.01469
FGF7	1.60537	1.97903	0.0172124	0	0.00359292	0	0.0111719	0.000627286
MAP1B	1.60227	2.69203	0.798921	0.00570272	0.00104639	0.00153526	0.00100572	0.0023753
TUFM	1.60209	1.39607	1.51577	1.30704	1.2873	1.09633	1.11526	0.815725
RBMX	1.5987	1.59018	1.54765	1.25448	1.29172	1.66213	0.761131	0.775997
FOXP1	1.59296	1.40751	3.38894	0.630997	0.847038	2.33233	0.478711	0.949096
CYTOR	1.5888	1.09352	1.35449	2.07102	1.45497	0.428899	0.880618	2.19562
GPX3	1.58816	2.1446	0.357354	0.0449836	0.272781	0.0340079	0.683437	0.0759543
ENY2	1.58654	1.20498	2.3477	2.02495	2.26091	1.02703	1.79261	2.24595
CANX	1.58495	1.39345	1.87772	1.71718	2.00048	1.38906	2.81254	1.98391
MARCKSL1	1.58392	1.30396	4.45913	3.40456	3.12543	28.6093	1.27265	3.04677
PSMD8	1.58325	1.26921	1.44358	1.64136	1.66775	1.13465	1.53404	1.53725
PSMB10	1.58323	1.65913	1.38555	2.59445	3.34086	2.2625	2.3023	3.14174
DEK	1.58269	2.01681	1.46644	1.98462	2.03448	1.64061	1.53177	2.03065
NDUFS6	1.57991	1.6772	1.54307	1.62356	1.68162	0.778243	1.61542	1.37061
EZR	1.57394	0.695682	0.540523	1.17137	1.09932	1.34429	0.647592	0.944344
ATP1B3	1.57233	0.746125	1.83625	1.76475	2.34991	1.22435	2.12158	3.54909
RTF1	1.56766	1.57483	1.57315	0.881126	0.753759	0.69628	0.798519	0.828037
PSMA6	1.56659	1.29193	1.82472	3.56068	2.53213	1.83452	2.15155	3.17824
MARCKS	1.56525	3.02488	2.30127	0.342127	1.76049	11.7059	5.6885	4.8245
CP	1.56144	1.94306	0.101987	0.00518452	0.000389409	0	0.0564918	0.00651411
PPP1CB	1.56053	2.01225	1.56329	2.2147	2.51057	1.09241	1.72249	3.03754
PAIP2	1.55919	1.58138	1.50939	1.15973	1.25613	1.17498	1.59312	1.58135
GTF3A	1.5565	1.0564	1.14599	1.65218	1.3718	0.435063	1.19745	0.952583
MZT2A	1.55592	1.75311	0.918814	2.55344	0.897394	0.944621	0.724993	0.487865
ARF4	1.54863	1.34585	1.29966	0.876572	1.17768	0.848782	1.26515	1.20854
LINC-PINT	1.54847	0.959924	0.681511	0.715805	0.743102	0.898445	0.403635	0.598828
RHOC	1.54797	1.91583	3.98525	1.73961	1.05681	1.89738	0.768999	1.07099
RAP1A	1.54752	0.918333	1.40863	2.1009	2.25302	0.81669	2.132	2.08972
GPNMB	1.54723	0.658645	0.0563144	0.0335571	0.138805	0.0591104	5.30279	0.728682
TRA2B	1.54537	1.42054	1.29538	1.01002	1.58533	1.17206	1.04482	1.47517
THRAP3	1.54307	1.41945	1.15131	0.990551	1.31445	1.3781	0.959611	1.12139
EIF2S2	1.54279	1.52617	1.97156	1.97231	1.60587	1.31516	1.6653	1.44712
ARL5A	1.54037	0.976873	1.27371	1.4826	1.36929	0.39803	1.28995	1.08232
EIF4B	1.5403	2.32117	1.78294	1.22442	1.06992	1.20178	0.725314	0.815053
ATP6V0B	1.53947	1.24289	1.40766	2.66469	3.7688	2.07283	5.26165	3.93344
RNF213	1.53713	1.15193	1.79676	0.191801	1.81235	2.60267	1.84233	2.49895
LCK	1.53554	0.40173	0.269057	0.0870466	0.0448578	0.125441	0.143443	0.0944496
CREM	1.53517	0.643573	0.800639	0.545084	1.47304	0.66426	1.64551	2.2051
BAX	1.53348	0.906554	1.29336	1.69146	1.73567	1.5123	1.93019	1.9363
SELENOK	1.53286	2.15923	1.67046	1.8887	2.99139	1.24934	2.29836	2.7487
TMCO1	1.53197	1.34365	1.32067	0.813366	1.04904	0.483983	1.16168	1.0565
SERPINH1	1.5318	0.994924	2.04728	0.0452966	0.112176	0.0156464	0.151918	0.0879717
TNFAIP3	1.52998	0.779905	0.436784	0.305967	1.06911	1.78204	1.1001	1.75411
BEX3	1.52993	1.63687	1.71278	0.0481408	0.104276	0.139289	0.290369	0.116149
ZBTB20	1.52831	1.23895	1.34663	0.099558	0.186021	0.25686	0.1658	0.133456
FIS1	1.52555	1.85225	2.51193	0.363733	1.08294	0.831835	1.20406	0.860113
PCNP	1.52349	1.82529	1.50485	0.824349	0.911143	0.853734	0.908269	0.997809
NFE2L2	1.52344	1.26135	1.1177	1.16377	2.42733	1.8294	1.68425	2.27871
RBM25	1.5232	1.38067	1.26728	1.11552	1.47793	1.45983	0.992518	1.16652
GYPC	1.52111	1.84613	1.46493	1.24592	0.275494	0.802794	0.73103	0.410186
CLTA	1.51999	1.80661	2.25861	1.56753	2.2775	1.73502	3.12349	2.07731
PPP1R12A	1.5179	1.5353	1.16024	0.541658	0.847629	1.02116	0.530795	0.726369
ISG20	1.51733	0.943714	1.11459	2.76756	1.757	3.00483	1.4431	5.0187
FCGRT	1.51712	1.85888	3.17715	2.98458	3.67564	0.211225	8.5036	3.57268
PLP2	1.51552	0.780721	0.858441	1.03539	0.981041	0.281445	0.768122	1.39287
CYTIP	1.51496	0.350627	0.212007	0.94546	1.35435	2.75459	0.476058	1.19563
CHI3L1	1.51258	0.448718	0.143701	0.0188553	0.0128186	0.024292	1.70782	0.0996916
ZNF331	1.51068	0.528336	0.328974	0.634415	2.85827	0.27368	1.66453	1.64268
RAB2A	1.51045	2.15162	1.74678	0.955663	1.14327	1.03378	1.283	1.04144
CHMP2A	1.50757	1.59227	1.74855	1.11718	1.50634	1.36436	1.52195	1.55303
MDH2	1.50635	1.17442	1.10215	1.39206	1.23332	0.541241	0.97112	0.860057
TMEM35B	1.50354	1.32047	1.10875	0.184756	0.459214	0.632022	0.87115	0.599236
CD82	1.49787	1.25835	0.420028	0.112618	0.145866	0.200138	0.592001	0.522463
SELENOW	1.49749	2.10181	3.94351	0.721011	0.737572	1.25278	1.19673	0.948231
DAZAP2	1.49747	1.27991	1.75722	1.12776	1.85478	1.79196	2.18773	2.61695
WDR1	1.49392	1.05418	0.9996	2.42398	1.54808	1.99938	1.2736	1.24186
PPIG	1.48958	1.24227	1.14323	0.717699	1.2483	0.99532	1.01746	1.13398
SYF2	1.48878	2.25833	1.81953	1.41567	1.18444	1.42852	1.17595	1.36491
CCNL1	1.48871	0.928416	1.75146	1.58009	2.48004	1.18288	1.70278	2.84827
PPP4C	1.48439	0.712544	1.2811	1.31007	1.62645	1.14524	1.29705	2.03511
SSBP1	1.48403	1.14343	1.35344	1.16454	1.38175	0.989016	1.29085	1.17633
BLOC1S1	1.48293	1.75422	1.44042	1.82297	2.6035	1.09617	3.13447	3.02327
SCP2	1.48226	1.51721	1.98631	1.30407	1.42311	0.858834	1.68695	1.09619
PRMT1	1.48006	1.00207	2.16027	1.25375	0.870466	1.29789	0.690164	0.445154
RPN2	1.47818	0.918691	1.17518	1.20755	1.36566	0.541326	1.45784	0.892922
TCEAL9	1.47778	1.27209	1.28954	0.0753283	0.0689684	0.00497319	0.444449	0.31398
ENSA	1.47549	0.759728	1.3446	4.7317	1.38937	2.20504	1.18756	0.944916
WASF2	1.4752	1.49028	2.34313	1.50742	1.59649	1.17082	1.31011	1.32786
MRFAP1	1.47489	2.03733	1.69693	0.454387	0.728355	0.567593	0.80998	0.624583
VMP1	1.47385	1.18059	1.16922	1.47317	1.69007	0.955325	1.59075	2.85771
FSTL1	1.47054	1.68112	0.946201	0.0148166	0.00296328	0.110663	0.0212605	0.00676119
OAZ2	1.46377	3.075	1.54485	2.06401	1.78994	0.804525	2.02122	1.30109
TOMM5	1.46321	1.50256	2.00214	1.21403	1.06886	0.969434	1.08423	0.934041
UXT	1.4613	1.83041	1.29693	1.49892	1.42757	1.38612	1.20633	1.39015
WTAP	1.46006	1.25629	0.869711	0.973401	1.00403	1.48371	1.2935	2.34372
BZW1	1.4539	1.104	1.49808	1.0507	1.40597	3.0013	1.19932	1.83328
YBX3	1.45346	1.66434	2.9442	1.18384	1.8527	0.787587	1.22908	2.50851
NDUFB9	1.45294	1.82331	1.66947	0.947509	1.3135	0.944701	1.53395	1.341
PRSS23	1.45268	0.454798	3.22444	0.00818097	0.0148234	0.00223528	0.0166422	0.015985
SNRPD1	1.45255	1.3186	1.47047	1.65872	1.43766	0.986427	1.25809	1.21505
EIF3D	1.45253	1.68101	1.63137	2.07166	1.48579	1.98754	1.26205	1.14041
KRT15	1.45175	0	0.99923	0.391523	0.217147	0.441299	0.555202	0.303561
SRI	1.44913	1.15112	1.29486	1.89936	1.03797	2.23448	1.13364	1.26546
STAT3	1.44746	1.572	1.70319	0.579213	1.17062	1.20098	0.899658	1.44231
BANF1	1.4459	1.46753	1.58592	1.30012	1.70179	1.0878	1.34083	1.24624
ESD	1.44565	1.99683	1.17141	1.08126	1.13855	1.18766	0.94399	1.06804
MRPS21	1.44127	2.30039	1.56172	1.49177	1.29126	1.22947	1.46211	1.02681
DNAJC8	1.4397	1.43733	1.44839	1.06078	1.44129	0.811307	1.34642	1.10228
LSM7	1.43857	1.36863	1.36204	2.15932	1.71709	0.816116	1.32599	1.36125
TMEM165	1.43735	0.968849	1.25262	0.675074	1.21735	0.743729	1.20549	1.08364
ATP6V1F	1.43534	1.34773	1.60075	2.77961	3.82053	1.80941	6.65845	4.27195
MRPL20	1.43504	1.82503	1.52416	1.63626	1.60108	1.03886	1.34259	1.47608
SP100	1.43417	0.96653	1.60464	0.851428	1.36196	0.827757	1.02285	1.53602
VAMP5	1.43358	1.90989	5.50501	2.28946	3.51248	1.47218	4.91588	7.7485
SAMSN1	1.43294	0.398943	0.163544	0.115098	1.07507	10.3611	1.96216	2.90525
GCC2	1.43116	0.676834	0.804389	0.704562	0.632925	1.1237	0.519755	0.516236
NDUFV2	1.43028	1.13439	1.38737	2.53496	1.81949	1.90186	1.83946	1.52993
LMAN2	1.42997	0.888477	1.50346	1.06573	1.59107	1.08182	1.66001	1.35663
CD151	1.42895	2.06116	3.411	0.310216	0.413253	0.322036	0.65828	0.498615
RGS16	1.42854	1.76921	1.56817	0	0.0725835	0.223848	0.167181	0.101636
ACTR2	1.42736	0.872369	1.27243	2.02365	3.21372	2.52779	2.42088	3.20014
COL5A2	1.4263	0.428616	0.146942	0	0	0	0.00730704	0.00918185
SEPTIN2	1.42236	1.51559	1.91159	0.835536	0.914329	0.9068	1.12257	0.975014
PET100	1.42125	1.72679	1.91851	1.50493	1.53883	1.43291	2.03677	2.26015
SELENOS	1.41911	1.55065	1.55858	1.51978	1.07538	1.93232	1.98133	1.12766
COX17	1.41521	1.70712	1.6008	2.28029	1.50359	2.29407	1.66179	1.67242
HMGN3	1.41352	2.32621	2.29591	2.46059	1.73167	3.16997	1.66547	1.26743
ATP5MC1	1.41123	1.66045	1.40768	1.23176	1.43773	0.687389	1.2493	0.913748
TNFAIP6	1.41012	0.114302	0.262509	0.0126562	0.0163899	0.305064	0.316793	0.702012
UBE2B	1.40769	1.24198	1.19612	0.55926	1.03375	1.11237	1.21635	1.67415
COPS9	1.40767	2.02482	1.85326	1.31554	1.3733	1.0675	1.70183	1.40578
FYB1	1.40586	0.319005	0.223784	0.21521	4.55459	0.925726	3.89489	5.49287
SLIRP	1.40562	2.2914	2.04532	1.43129	1.66849	0.918529	1.70846	1.48307
COPS6	1.40462	1.35359	1.10846	1.05745	0.841174	0.408384	0.685681	0.643461
PRKAR1A	1.4037	1.64794	1.38472	1.91219	1.12707	0.866775	1.18799	1.13104
PPP2R5C	1.40307	0.770392	0.6912	0.645434	0.627092	0.696256	0.604657	0.869178
GSTO1	1.40302	1.12201	1.5923	1.20084	2.61808	1.07165	3.84727	4.66941
CCT3	1.40297	1.04456	1.11246	0.901931	1.03403	0.938713	0.776863	0.657024
PRPF38B	1.40276	0.938939	1.03569	0.646991	1.03336	0.848018	0.743533	0.810056
SNRPF	1.40147	1.14941	1.48058	1.48735	1.48883	0.960187	0.995282	0.821273
HNRNPD	1.4012	1.30723	1.31933	1.58994	1.58841	1.06033	0.793174	1.22772
RSRC2	1.40078	1.3346	1.46301	1.18106	1.06376	1.01317	0.863185	1.14555
DDX18	1.40076	1.30927	1.35292	1.00266	1.21725	0.6675	1.0839	1.07147
GZMH	1.40037	0	0.144661	0.124581	0.0757766	0.128334	0.137514	0.0923415
TTC3	1.39798	1.52599	1.05156	0.798215	0.815227	0.63938	0.671696	0.666582
NCOR1	1.39563	1.14453	1.03726	0.968012	0.964452	0.915239	0.621257	0.764696
RAD23A	1.39545	1.33161	1.556	1.38188	1.3126	0.860048	1.15944	1.16712
TLN1	1.39518	1.38936	1.13031	1.57247	1.80091	1.20445	1.63555	1.99378
ERGIC3	1.39352	1.26377	1.32849	1.01604	1.06613	0.767427	0.938501	0.802793
SF3B6	1.39292	1.3532	1.75533	1.33839	1.4329	1.04886	1.28685	1.46337
MTCH1	1.39238	1.31676	1.32439	0.60643	0.920274	0.742153	0.896995	0.731227
LSM5	1.39192	1.31657	1.1213	1.36764	1.25737	1.0328	1.15863	0.954114
MAGED2	1.39071	1.35018	1.34067	0.259684	0.254304	0.372324	0.323346	0.187593
MBNL1	1.38939	0.940836	1.07939	0.66125	1.48359	1.46143	1.1022	1.63769
SIVA1	1.38885	1.53413	1.17378	0.539883	0.703323	0.517	0.873641	0.791551
MORF4L2	1.38782	1.33841	1.28308	0.950874	0.778592	0.458126	0.888473	0.85245
CXCL13	1.38623	7.99882	0.36833	0.0559533	0.480037	0.265442	0.425541	0.0927018
IFI30	1.38426	0.514673	0.53297	6.52724	31.7021	17.7408	32.245	38.8698
RAB5C	1.38176	1.06522	2.01239	1.46482	2.11572	1.29186	2.32185	1.77828
FBLN2	1.37915	0.85943	0.691928	0.00954028	0.020529	0.00697773	0.00310443	0.00681025
PSMA3	1.37879	1.07991	1.53346	1.6265	1.68674	1.27387	1.28861	1.0775
GRN	1.37851	1.22419	3.22429	6.04959	9.24901	3.5111	13.5571	7.36666
CMPK1	1.37667	1.6407	1.30297	1.20394	0.837855	0.883229	0.810421	0.551964
BPIFB1	1.37614	0.0788405	2.2216	0.235272	0.259802	0.189864	0.454019	0.141172
TBCB	1.37553	1.40292	1.28057	1.74513	1.31022	2.32447	0.998496	1.0455
RHEB	1.37525	0.954483	1.48748	0.885988	1.54811	1.24669	1.84541	1.50796
ITGB2	1.37257	0.341497	0.207026	4.58611	6.671	0.752998	5.88946	4.20815
CEBPD	1.37157	1.38562	1.03369	0.996729	3.50926	0.448739	1.42053	1.9762
LEPROT	1.37035	1.62535	2.51091	0.289663	0.749754	0.522532	0.943116	1.13478
CBX3	1.36957	1.05308	1.61058	1.29478	1.11215	0.722436	0.873806	1.11008
ATOX1	1.36913	2.20923	2.41298	1.39445	2.40651	4.90697	7.98274	2.46633
RAB1A	1.36516	1.11803	1.65864	0.805357	1.10933	0.712644	1.63224	1.65209
CIAO2B	1.36476	1.54159	1.28807	0.901988	1.32309	0.886582	1.59066	1.43487
LAP3	1.36399	1.6924	2.72475	4.09599	4.76892	3.72766	3.9186	4.43117
LAMP1	1.3631	1.87808	1.74051	0.0407752	0.518432	0.582529	2.67094	0.795253
KRT5	1.36272	0.0305582	0.265417	0.110137	0.110117	0.14902	0.191409	0.158813
ANAPC11	1.36187	1.95278	1.71632	1.2542	1.70555	1.11327	2.01199	1.45097
MXRA8	1.36075	1.06516	0.0387759	0.0199027	0.0018211	0	0.0146422	0.00916786
LUC7L3	1.358	1.85697	1.64968	0.775141	0.825692	0.891976	0.63422	0.573415
FBL	1.35641	1.31533	1.07419	1.04971	0.994706	0.655551	0.44041	0.527383
ISLR	1.35629	1.21113	0.0583586	0	0.00757875	0.00637974	0.00137458	0.00191257
VDAC1	1.35433	1.15295	1.11256	2.19979	1.75384	1.86779	1.76634	1.81229
ATP1A1	1.35299	0.881626	1.87109	1.84836	1.01559	0.709635	0.957748	1.18681
ECH1	1.35278	1.06759	1.21555	0.88703	1.10754	0.841752	0.943821	0.743292
CALU	1.3523	0.975897	1.02674	0.276564	0.237342	0.132724	0.535033	0.313598
CCT4	1.34924	0.857587	1.12547	1.1586	1.29851	0.921094	0.853594	0.906317
RBM4	1.34665	1.15221	1.35563	0.670911	0.716328	1.13748	0.551326	0.798786
PDLIM2	1.34662	1.52851	0.689114	0.505726	0.435712	0.0522249	0.248266	0.370899
NME3	1.34632	1.6465	1.19867	0.339266	0.540577	0.604389	0.526875	0.352707
DYNLT1	1.3443	1.28663	1.61009	0.742539	1.45129	1.25785	2.03587	3.26803
SCAF11	1.34379	1.54013	1.63875	1.08899	2.38603	1.75161	1.41573	2.19737
CST7	1.33991	0.0876161	0.196451	2.39572	1.25769	5.21415	0.310243	0.180405
TAP1	1.3377	0.716492	1.95775	6.25695	2.52973	2.54394	1.60886	1.64225
CTSH	1.33755	3.11177	3.75054	0.89812	5.5931	4.13609	5.26898	3.14657
C1QBP	1.33738	1.09654	1.23421	2.48684	1.47975	0.6549	0.993198	0.617092
ARPC4	1.33714	0.785668	1.30291	3.1666	3.41291	3.38809	2.44919	3.01199
SF3B5	1.33599	1.42936	1.57585	1.60644	1.89745	1.30912	1.83093	1.73412
SSR3	1.33498	1.06589	1.0581	1.27352	1.61878	1.31722	1.77918	1.40648
DYNLRB1	1.33493	1.69617	1.80124	1.00755	0.952895	0.804514	1.50739	1.06898
VCAM1	1.33466	4.0706	0.695458	0.523641	0.146432	0.343077	0.217058	0.0231928
CYB5R3	1.33462	1.94631	2.20846	2.43248	0.585535	0.540523	0.502907	0.474859
CXCL1	1.33454	1.68435	0.0863993	0.0132558	0.0353496	0.0773612	1.31601	2.24626
AP3S1	1.3343	1.09902	0.986994	1.08891	0.766665	0.801176	1.18879	1.34526
BBX	1.33199	0.898589	0.72636	1.11821	1.04487	0.437114	0.573965	0.668933
GNG10	1.33182	1.48192	2.0732	2.20902	2.44852	0.633681	3.55047	3.45407
CD83	1.33053	0.378379	0.288102	2.80746	4.37902	15.6907	2.00295	2.40523
LCP1	1.32927	0.389395	0.257144	6.96713	4.96324	7.50467	2.66149	4.93496
DUT	1.329	1.67027	1.61443	0.610888	0.894225	0.90731	0.810091	0.54068
STK4	1.32832	0.696846	0.461199	1.18933	1.3465	6.67846	0.530341	0.990959
OS9	1.32522	1.17367	1.38495	0.87674	1.32888	1.18888	1.25868	1.03632
CSNK1A1	1.32457	1.13502	2.26559	1.70019	1.70214	1.46169	1.14071	1.56839
ZNF706	1.32443	1.29173	1.55092	1.34636	1.47964	1.34366	1.81037	1.60445
LIMA1	1.32401	1.08112	1.57334	0.899331	0.241427	0.187042	0.256766	0.0734924
ZNHIT1	1.31972	1.22802	1.68908	1.0117	1.19014	1.14634	1.28214	1.17392
EPHX1	1.31933	1.40758	1.3457	0.00796563	0.0255124	0.0103685	0.520919	0.036406
LRPAP1	1.31786	1.47243	1.03563	0.426073	1.0139	0.422063	2.02797	1.21713
NDUFA5	1.31719	1.27525	1.16997	0.682232	0.82264	0.395113	0.884931	0.731954
NDUFS7	1.31714	1.35454	1.05524	1.19734	1.67203	0.698857	1.56274	1.37291
DDX39B	1.31624	1.3245	1.12525	0.973664	0.798728	0.655536	0.566262	0.708271
TMEM14C	1.31528	1.83327	1.25271	0.828764	1.53162	1.47488	1.04218	0.618101
RBPJ	1.31464	1.193	0.817032	1.71111	1.94412	0.815236	1.44245	1.88864
TMEM123	1.31307	1.49946	1.79107	1.03555	1.78118	2.73613	1.87003	2.33938
AHNAK	1.31052	1.37391	1.96565	1.15692	0.550502	0.504054	0.769051	0.924074
FAM133B	1.3091	1.21127	1.25759	0.690525	1.1469	0.693005	0.745557	1.29185
AURKAIP1	1.30878	1.43169	1.64086	1.33453	1.50739	1.03782	1.62488	1.59771
EIF3M	1.30596	1.13331	1.07749	2.6203	1.84684	1.14429	1.02397	1.6237
ZC3H15	1.3021	0.918001	1.05338	1.01516	1.24583	0.529967	0.976563	0.956602
SH3KBP1	1.30171	0.798396	0.361077	0.537159	1.22797	1.8953	0.687713	1.09345
TMED10	1.29921	1.33561	1.19704	1.69646	1.4089	0.475459	1.91834	1.2997
CNN2	1.29542	0.69007	0.359722	2.49318	1.49255	1.93517	0.468644	0.742214
ROMO1	1.29364	2.0092	1.76156	1.96648	1.05655	0.839108	1.35421	1.0932
TIMP2	1.29355	1.05788	0.621279	0.398612	0.309729	0.032309	1.02789	0.511076
PSIP1	1.29343	1.41094	0.981414	0.421611	0.402186	1.313	0.20798	0.231103
SDC2	1.29283	0.915973	0.0196023	0.182091	0.0378441	0.234529	0.461465	0.69229
DDX3X	1.29227	1.21329	1.7084	0.911476	1.31526	1.12192	1.16636	1.56473
HCFC1R1	1.29186	1.72241	0.533908	0.270484	0.231204	0.25921	0.520056	0.298708
RWDD1	1.29056	1.58244	1.27161	1.05896	0.846833	0.717881	1.13127	0.914255
RNPS1	1.29004	1.02156	1.12902	0.945295	1.16104	0.875965	0.644503	0.764216
SNHG7	1.28966	1.27641	2.64051	0.38263	0.340179	0.488424	0.288565	0.250946
H2AFV	1.28879	0.903841	1.14967	1.52785	1.45854	1.48899	1.14818	1.02288
NDUFB3	1.28822	1.21924	1.08483	1.26532	1.29459	1.00871	1.36539	1.0301
PDCD4	1.28788	0.736118	1.08168	0.599068	0.380482	0.346247	0.406717	0.363423
USP16	1.28617	0.8732	0.685359	0.542731	0.742502	0.69149	0.598937	0.709033
ARID4B	1.28609	0.785469	1.16679	0.592258	0.819608	1.68516	0.508517	0.781058
CHMP4A	1.28391	1.11351	1.21354	0.946893	1.43784	2.0742	1.20166	1.01995
PDCD6	1.28333	0.930465	1.38235	1.54326	1.29313	0.588356	0.978337	0.812476
CLK1	1.28307	0.792985	1.22031	0.484695	0.822339	0.633599	0.648901	0.878806
ELF1	1.28213	0.656157	1.09529	0.963577	1.32773	0.993734	1.19908	1.99526
SNRPN	1.28181	1.02881	0.85398	0.478698	0.280508	0.173309	0.526438	0.104977
UGP2	1.28073	0.92672	1.06148	0.665166	0.918443	0.814814	1.28582	1.17439
CYC1	1.28066	1.3188	0.898122	1.26062	1.63937	1.23761	1.22722	1.18859
AP2S1	1.27979	1.2157	2.09508	2.93639	3.78691	2.07033	4.47708	3.4065
NDFIP1	1.27944	1.46573	1.26599	0.747461	1.1116	0.659162	1.63331	1.10801
SRSF10	1.27892	1.33268	1.0194	0.599862	0.811563	0.689332	0.602906	0.682341
DYNC1I2	1.27867	1.39604	1.68935	0.868423	0.730771	0.958748	0.929926	0.813878
ATF4	1.27781	1.48878	2.06614	1.067	1.01949	2.28519	0.772621	0.915268
RGCC	1.27676	0.402821	2.98733	13.7321	1.57124	0.298573	0.892055	1.67869
NUDC	1.27611	1.55424	1.32894	0.839751	1.08626	0.775487	0.988558	0.809079
NENF	1.27507	1.763	0.907837	0.652674	0.660343	0.604919	1.02679	0.595573
SF3B1	1.27164	1.06342	1.27192	1.0423	1.43789	1.0818	0.910392	1.4608
HSPA9	1.27028	0.830009	0.755641	0.831986	1.21152	0.588736	0.881033	0.799851
LAMTOR1	1.26949	1.47347	1.64328	2.82473	2.68029	1.96293	2.32638	1.87298
CMTM6	1.26943	0.773857	0.931531	2.03768	3.12623	5.53366	2.40816	3.43208
KCNQ1OT1	1.26821	0.60763	0.661228	0.119162	0.235889	0.408866	0.137797	0.415695
POLR2G	1.2681	1.07453	1.29243	0.903562	1.06145	0.721298	0.972406	0.825163
HP1BP3	1.26703	1.56811	1.5264	0.678605	0.792412	0.752968	0.720832	0.696155
KHDRBS1	1.26692	1.18424	1.3604	1.11368	1.48196	1.62254	0.846045	1.30635
NDUFAF3	1.26622	1.55729	1.28635	1.08038	0.979497	0.77128	1.27446	0.803679
RNF149	1.26394	0.453673	0.396021	0.843615	1.50465	0.271754	1.46249	3.14209
PYURF	1.26317	1.5558	2.09807	1.46837	1.27353	0.524411	1.02751	1.19715
WIPF1	1.26236	0.825683	0.422552	0.44049	0.966698	1.20281	1.2391	1.09778
SYNE2	1.26228	0.615617	1.94082	0.0143862	0.0437039	0.0602111	0.0389726	0.0429131
EIF1AX	1.26213	1.3397	1.25319	1.06024	0.946572	0.579989	0.71918	0.989555
TAF7	1.26182	1.29772	0.862959	0.782656	0.82515	1.14882	0.5905	0.903953
COX5A	1.26174	0.89792	1.60492	4.08795	2.62617	1.55713	2.33625	1.60385
VCP	1.26156	1.28236	1.33991	1.27519	1.03757	1.28666	0.935865	0.669866
ELOC	1.25922	1.17663	1.49105	1.05465	1.11356	0.947768	1.47795	1.63597
CHMP4B	1.25746	0.929534	1.2016	1.04216	1.50831	1.87992	1.39802	1.97383
VAMP8	1.25586	0.599872	1.04947	5.28911	6.94412	1.83239	8.93156	6.58614
LRRFIP1	1.25503	0.82802	2.14365	1.82171	2.74044	1.4683	1.58294	3.02836
LEPROTL1	1.25443	0.615791	0.82511	0.62888	0.943877	0.529036	1.1215	1.02317
ANXA11	1.25387	1.17298	1.20341	1.1044	1.45497	1.44727	1.15429	0.956386
NDUFA2	1.2521	1.48817	1.52558	1.58993	1.73059	1.0386	1.99591	1.45739
CSRP2	1.25157	2.33757	1.74948	0.00260134	0.0176816	0.163186	0.0411686	0.00655259
AKAP9	1.24964	1.2963	1.29319	0.587234	1.05133	0.422244	0.760407	0.612039
SSB	1.24954	1.05539	1.25693	2.04775	1.51513	0.842615	1.40848	1.91504
ADRM1	1.24941	0.873095	1.24512	1.27469	1.24575	1.19529	1.02858	1.09026
CEBPB	1.24565	1.34189	0.489608	0.3117	1.64948	0.236198	2.1562	3.2197
MICOS13	1.24431	1.54292	1.47743	1.16623	1.30986	0.797324	1.21676	0.974497
CBX6	1.24274	2.36063	0.738017	2.04091	1.04534	1.36812	0.43892	0.701756
BUB3	1.24197	0.703343	0.776441	0.647633	0.510431	0.520594	0.454139	0.502943
SMIM14	1.24014	1.26763	0.828371	1.50054	0.656008	1.70496	0.531554	0.632097
PNN	1.23962	0.864303	1.07975	0.662566	0.769059	0.567917	0.384744	0.427197
PHLDA1	1.23934	1.19522	0.367518	0.0467755	0.251708	0.11399	0.305621	0.697698
SSPN	1.23771	1.1333	0.0829803	0.0309008	0.100347	0.218376	0.0389123	0.0453456
EVI2B	1.23622	0.395682	0.230584	2.89325	2.07207	0.396425	1.57672	2.41845
TMEM230	1.23523	1.48833	1.83155	1.43734	1.35216	0.981467	1.33481	1.22267
ORMDL1	1.23485	0.974508	0.766177	0.353295	0.710053	0.647638	0.729589	0.735531
TUBB4B	1.23382	1.20139	1.56251	1.04131	0.920382	1.64152	0.797296	0.671154
RCN1	1.23277	1.06101	1.95806	0.184054	0.262139	0.425629	0.327847	0.259034
UBE2L3	1.2309	0.928368	1.34427	2.31566	2.29682	1.92842	2.05656	1.76741
CD8A	1.23075	0.0614419	0.104084	0.0356759	0.0240609	0.0360628	0.0422948	0.0166286
LTBP4	1.23073	1.37184	0.627423	0.0618479	0.0731909	0.0681251	0.0597711	0.037865
PSMD4	1.2298	1.35726	1.25232	1.23338	1.30444	1.54501	1.2263	1.13317
SCAND1	1.22871	1.34217	1.37834	1.02092	1.28528	0.799368	1.3645	1.35701
IK	1.22651	0.966421	1.17104	0.810416	1.04302	0.542635	0.75558	0.846494
DDX46	1.22433	1.23022	1.29532	0.988525	0.984605	1.16647	0.811308	0.972746
RER1	1.22239	1.12741	1.02528	0.624597	1.22895	0.812773	1.28791	1.10783
EIF2S3	1.21918	0.925419	1.154	1.19766	1.52329	0.980861	1.0537	1.4744
EIF3I	1.21707	1.32297	1.68471	1.66557	1.50399	1.08072	1.00487	1.00674
ADAR	1.21703	0.886847	1.44252	0.706388	0.814798	0.751489	0.940906	1.19446
YWHAH	1.21639	1.09145	2.42788	1.55625	8.49093	0.898071	4.85957	3.24684
NUCB1	1.2156	1.07085	2.30449	1.25552	1.08993	0.883483	1.53621	1.10057
IDS	1.21347	0.776181	0.497139	0.985826	1.0402	0.887622	0.802926	0.957718
NDUFA6	1.21317	1.12318	1.05882	1.37579	1.23358	0.873159	1.49352	1.12701
GUCY1A1	1.21288	1.62274	0.242407	0.123656	0.229905	0.0659326	0.0752163	0.018577
MAP1LC3B	1.21261	0.733636	1.12075	0.980143	1.07597	1.11199	1.28201	1.32343
GBP1	1.21194	0.613765	2.10677	0.399841	4.62047	7.11274	3.79963	6.19048
TMEM219	1.21114	1.64028	1.91869	1.24199	1.76029	0.802635	1.81842	1.62279
ZNF428	1.21075	1.27287	0.997484	0.5444	0.537932	0.39616	0.628257	0.41519
CELF2	1.21057	0.402731	0.332157	1.28152	1.50275	2.78175	0.910321	1.22253
CNPY2	1.20817	1.24991	1.52434	0.689532	0.752223	0.410311	0.8526	0.671772
TRAPPC5	1.20708	1.4372	1.29093	0.98849	1.40728	0.938977	1.99349	2.77199
SPATS2L	1.20703	1.4082	0.772379	0.70444	0.833357	0.656325	0.983127	0.575931
PSMB2	1.20618	0.979362	1.46489	1.6693	1.40487	1.13356	1.42526	1.19672
APOBEC3C	1.20329	0.931616	0.26993	0.479837	0.73626	0.538864	0.754366	0.933098
RSBN1L	1.20324	0.687336	0.820366	0.647375	0.476101	0.857705	0.461145	0.366022
PDLIM1	1.20206	1.60948	5.10735	0.318511	0.13456	0.166666	0.0839213	0.100426
FAM49B	1.20103	0.46658	0.482528	5.21843	4.18389	1.832	3.08667	3.35935
XBP1	1.19811	0.840363	1.00566	0.936322	1.42613	0.50688	1.17356	1.6565
ZFAND6	1.19633	0.888082	1.21816	1.4293	1.15078	1.81332	0.944998	1.17628
SEPTIN6	1.19575	0.527993	0.531053	1.61956	0.968914	0.801028	0.414365	0.588833
PMAIP1	1.19262	0.271639	0.818912	0.787106	1.32635	2.08778	0.378899	0.840373
A2M	1.19139	1.37099	10.1906	0.115256	0.189648	0.0554075	1.42913	0.0706109
COMT	1.19134	0.985833	1.08744	0.9628	1.23621	0.643491	1.70368	1.07142
PDIA4	1.1899	0.794584	1.00386	0.989465	0.920179	0.284552	1.3382	0.703549
MRPS24	1.18929	1.03637	1.03032	0.78121	0.86742	0.25219	0.82142	0.808346
PTN	1.18765	0.887513	0.340752	0.0062235	0.00553498	0.0185861	0.00506303	0
SLC2A3	1.18635	0.64397	1.39866	0.724412	2.0676	0.175164	1.43001	4.4903
CDC37	1.18542	1.24668	3.41756	0.965113	1.67352	1.0989	1.03795	1.18249
CD8B	1.18473	0.0439532	0.0660466	0.0289008	0.0102687	0.0408253	0.0545061	0.0219077
PTP4A2	1.18384	1.18078	1.00613	3.07752	2.03873	2.60908	1.14412	2.24466
CAPZA2	1.18074	1.38045	2.44596	2.06733	2.43352	1.17215	3.0408	3.28332
MT-ND4L	1.17922	1.1626	2.27756	0.667071	1.72005	1.55908	2.05855	2.09957
KIF5B	1.17813	1.04897	1.39447	1.46438	1.38816	1.52862	1.16107	1.29829
TPPP3	1.1773	1.05046	0.0804795	0.0374613	0.0693544	0.00588326	0.0156199	0.161834
ILK	1.17696	1.11608	0.73618	0.577744	0.743737	1.00555	0.66762	0.74851
ASAH1	1.17486	1.37098	0.862321	0.324998	1.80563	0.274543	6.5973	3.66326
NDUFAB1	1.17461	1.02583	1.20689	1.18231	1.33883	0.471087	1.14484	0.933917
PARP1	1.1745	0.745404	0.829522	2.24882	1.00331	1.20563	0.970949	0.434365
CD79B	1.17405	1.09085	0.820186	0.218385	0.11018	0.0890637	0.154488	0.182886
IKZF1	1.17305	0.303595	0.153884	0.605214	0.771134	1.12852	0.493628	0.658535
MRPL33	1.17241	1.52622	1.97403	0.761192	1.12581	0.678258	0.813171	0.961983
NR2F2	1.17219	3.05081	1.36464	0.0169029	0.000732772	0.00220706	0.00902439	0.0186047
HSD17B10	1.17012	0.876984	0.790911	0.878337	1.00591	0.475011	0.726752	0.867268
MRPS6	1.16828	0.777376	0.581919	0.601331	0.533967	1.00312	0.759605	0.873362
TPR	1.16787	1.24238	1.33424	0.926269	0.861453	0.938426	0.518397	0.732639
SYNGR2	1.16708	0.805371	1.35658	2.65117	3.19082	7.53926	3.23212	1.56947
DPP7	1.16701	0.982406	1.05189	1.12599	1.25511	0.873333	1.58668	1.04941
METAP2	1.16535	1.0447	1.1181	0.800304	0.829025	0.639602	0.7315	0.668579
RNASE4	1.16393	1.36872	0.257572	0.00920823	0.0559097	0.00861142	0.136341	0.134643
POLR2E	1.16263	0.939219	0.969804	1.40027	1.42339	1.57242	1.04031	1.06103
PCSK7	1.16042	0.927735	1.00928	0.263746	0.455309	0.657442	0.29968	0.396425
TGFBI	1.16023	1.22614	0.328226	1.35132	2.18619	0.110595	3.29743	2.61738
DNPH1	1.15865	1.32814	0.415993	0.503034	0.806797	0.775312	1.64572	0.46432
ARHGDIA	1.15765	0.839205	1.39668	1.39944	1.5139	1.76005	1.39187	1.74488
BCAP31	1.15585	1.035	1.99577	0.962933	1.34399	0.798478	2.21221	1.35727
DGUOK	1.15526	1.00766	0.818663	0.796447	1.02917	0.713063	0.841097	0.906459
SMIM7	1.1494	0.948517	0.907105	0.266945	0.501099	0.407013	0.635845	0.560226
PAPOLA	1.14871	1.16512	1.38981	1.18837	1.55821	1.4431	1.35133	1.66879
NDUFS8	1.14817	1.61416	1.16921	1.57231	1.40057	0.836233	1.16348	0.874427
ACTN1	1.14789	1.35048	1.94209	1.90789	0.849884	1.01652	0.545385	0.849888
CHMP5	1.14715	1.12778	1.57642	0.989792	1.24877	1.13428	1.95564	1.54332
MED4	1.14605	1.23804	1.19529	0.597473	0.823067	0.987812	0.596935	0.656951
CTSA	1.14399	0.695213	1.07525	0.435867	1.02984	0.374367	3.05462	1.22346
MDH1	1.14372	1.08586	0.575359	0.901733	0.877052	0.855734	1.1413	0.583125
GIMAP7	1.14306	0.46439	4.11327	0.0919555	0.524133	0.159843	1.08442	0.921963
EMC10	1.14274	0.83028	0.753046	0.734135	0.654526	0.604211	0.854137	0.686274
TMEM176A	1.14272	2.14343	0.269714	0.0508994	1.50357	5.16324	4.30622	1.05727
GTF2A2	1.14222	0.862139	0.98877	1.03088	0.899455	0.355218	0.638134	0.650506
LSM3	1.14171	1.01786	1.33588	0.911965	1.19327	0.78306	1.28706	1.12068
MRPL57	1.1384	1.35912	1.04678	0.764732	0.989491	0.73716	1.15423	0.894602
CCDC85B	1.1373	1.35093	4.31199	0.785293	1.0087	0.329227	0.999075	0.646073
TFPI	1.13689	1.61927	2.58384	0	0.00523005	0.415153	0.0305105	0.0293398
EIF4E	1.13683	0.69038	0.790209	0.925029	0.891624	0.309301	0.832995	1.00775
EIF4H	1.13667	0.982052	1.04112	0.968194	0.98553	1.10482	0.625282	0.60452
EPAS1	1.13653	2.51825	4.27	0.00287677	0.0161278	0.0950471	0.106745	0.0318642
IQGAP1	1.13653	0.687775	1.1341	1.33135	1.47259	1.42708	1.60191	1.99188
SMIM26	1.13326	1.25932	1.09692	0.926318	1.15715	0.709036	1.03819	0.901199
C1D	1.13313	0.558426	0.545301	0.583441	0.620215	0.368413	0.763438	0.746738
TALDO1	1.1326	1.11088	0.96108	1.97874	2.12885	1.97779	2.5982	2.00959
EBF1	1.13071	1.06993	0.591074	0.00537433	0.00224124	0.0336755	0.0089536	0.00596609
ADH5	1.13064	1.15941	0.665676	0.237587	0.332858	0.374188	0.536394	0.204184
LAT	1.13043	0.319464	0.196569	0.0715698	0.0325246	0.144425	0.0935667	0.123925
CCL20	1.12982	0.0175506	0.360321	0.15489	0.215754	0.464116	0.633335	3.59034
EIF1B	1.12946	0.983677	0.847953	1.07155	0.794095	0.749768	0.921856	1.25768
GPM6B	1.12851	0.584924	0.202418	0.104385	0.0813303	0.22676	0.0368481	0.015467
ZEB2	1.12759	1.55363	0.186479	0.0356755	2.19181	1.29646	2.00127	3.69361
AAK1	1.12736	0.714717	0.747703	0.172863	0.34219	0.470209	0.472142	0.356559
MOB1A	1.12687	0.945932	0.919532	1.6915	2.57455	3.23103	2.6962	2.98861
NR3C1	1.1255	1.10123	0.715844	0.268253	0.523208	0.867915	0.534169	0.708839
PRELP	1.12464	2.09846	0.0139652	0.0017017	0.000703501	0	0.00886038	0.00113375
PTPN7	1.12456	0.188689	0.176008	0.520231	0.391796	0.181691	0.197105	0.303021
ITM2C	1.11952	1.33029	0.272142	0.279983	0.347431	0.224223	0.433152	0.117119
POLR2F	1.11906	1.33802	1.18041	0.639528	0.574048	0.303888	0.833505	0.727143
VDAC2	1.11853	1.50685	1.31469	1.39372	1.50952	2.01487	1.10989	1.09421
ERLEC1	1.11755	0.931818	0.557065	0.269491	0.491681	0.30888	0.640296	0.38239
UFC1	1.11636	1.07691	1.51921	1.17179	1.32421	1.09954	1.27009	0.955287
UBE2V1	1.11633	1.1155	1.52147	1.77868	1.13636	1.45278	1.0726	1.23597
CFLAR	1.11584	0.852073	1.9797	1.65045	1.96287	6.71213	1.36579	2.15869
NOTCH3	1.11269	1.43244	0.00159757	0	0	0.00111934	0.00275667	0.00231962
DNAJC7	1.11095	1.36504	1.03603	1.25977	1.25081	1.20121	1.01508	1.22276
NDUFC1	1.11078	1.60153	1.51612	0.701368	0.723917	0.864223	1.10997	0.758639
PYCARD	1.11018	0.886515	0.92706	3.12826	4.14737	0.161547	3.62811	4.44736
NGRN	1.10803	1.14889	1.0913	0.172	0.300923	0.229653	0.38621	0.36204
MYH9	1.10541	1.5295	2.72629	0.76836	0.663731	0.984067	0.677657	0.707111
SRPX	1.10522	0.740971	0.159097	0	0.00136179	0	0.000620674	0
RALY	1.10502	1.0167	1.13941	1.12678	1.3751	1.29926	0.927941	0.78492
PSMC5	1.1027	1.37365	1.21183	1.0052	1.19024	0.627471	0.970767	1.04002
METTL9	1.10213	0.849114	1.14728	0.520423	0.528731	0.447957	0.467451	1.10753
TNFSF10	1.09871	0.908829	5.9228	1.24913	2.85685	0.429857	2.0851	5.86525
PRNP	1.09839	1.18167	0.511345	0.149292	0.375041	0.0771985	0.943162	0.752222
OCIAD2	1.09736	0.376282	1.58249	0.582082	0.182275	0.164449	0.233491	0.107163
RBBP4	1.0969	0.758434	0.844472	0.680295	0.775063	0.683691	0.62079	0.628282
DDT	1.09494	1.28121	1.10826	1.46132	1.41452	1.12567	1.23241	1.50004
SEPTIN9	1.09233	0.616469	0.836722	0.901236	0.655416	0.188528	0.523728	0.725677
OPTN	1.09166	0.925026	1.13074	0.0460321	0.0590218	0.406655	0.405014	0.341175
HADHA	1.09018	1.02927	1.15068	1.08424	1.59952	1.06382	1.00341	1.21344
LSM8	1.08727	1.23483	1.28694	1.1587	0.95118	1.06354	0.823928	0.892593
SNX2	1.08698	0.496797	0.714559	0.885242	1.33666	1.19264	1.76111	1.53999
CCT8	1.08591	1.0727	1.032	2.80466	1.6989	1.35787	1.03817	1.76099
STRAP	1.08571	0.911185	1.16054	0.962524	0.860503	0.329548	0.637217	0.724127
THUMPD3-AS1	1.08263	1.09733	0.800523	0.24992	0.447644	0.858561	0.298315	0.557185
TMEM14B	1.0811	1.18901	1.01562	0.930034	1.05898	0.801747	0.899864	0.743042
CRYAB	1.08022	0.949643	0.173382	0.00278218	0	0.00306306	0.0183859	0.195218
MED10	1.07971	0.647693	0.933403	0.474235	0.466812	0.609359	0.386453	0.44751
CCT6A	1.07957	0.847888	1.13855	1.38296	1.32345	0.864279	0.791547	0.868155
IDH2	1.07877	0.512154	0.6768	2.23547	2.58227	0.82255	1.38222	1.1765
ACTN4	1.07675	1.16759	1.81842	0.397574	0.411016	0.550703	0.339779	0.563935
COX7A1	1.07624	2.21032	1.51945	0.00380275	0.00931799	0.00322968	0.0418571	0.00208678
ANXA7	1.07549	1.16954	1.24281	0.969409	0.975922	3.11904	1.06896	0.798543
NHP2	1.07543	1.11621	1.38875	1.17314	1.22649	0.610092	0.828315	0.930303
IGFBP2	1.07519	1.95862	2.18477	0.0581578	0.0370208	0.0483062	0.0845607	0.0557526
CTSZ	1.07438	1.13002	1.0028	6.27697	5.86114	4.54418	12.2398	4.95533
TMEM147	1.07336	0.934617	1.09919	1.11302	0.945592	0.40688	1.45637	0.947326
RNF181	1.07312	1.52195	1.26423	1.32945	1.6632	1.20092	2.08725	2.01857
HMGA1	1.07278	0.406364	0.368261	2.34785	1.58292	0.921639	0.819232	1.08305
REX1BD	1.07259	1.18468	1.19583	0.909715	1.28671	0.50931	1.31737	0.857415
CCPG1	1.0721	0.720629	1.0316	0.948534	0.379889	0.418941	0.579221	0.362194
RPS19BP1	1.07165	1.43212	1.38605	0.924632	1.14766	0.743532	1.58173	0.958035
TCEAL4	1.07059	1.57464	1.58529	0.188123	0.557633	0.204921	0.752523	0.358628
CD55	1.07001	0.361098	0.759349	0.909243	0.934902	1.24046	0.296054	1.53784
STUB1	1.06936	0.984957	1.06708	0.563082	0.738909	0.821949	0.773411	0.697605
MRPL52	1.06879	1.01597	1.17367	1.19448	1.47622	0.680357	1.25011	1.33153
SUMO3	1.06587	1.07138	1.41302	1.53012	1.90728	1.38437	1.77375	1.40908
SNX6	1.06585	0.751393	0.999876	1.11801	1.15002	1.05607	1.89193	1.30074
CMC1	1.06375	0.464535	0.440273	0.481118	0.365561	0.284214	0.433367	0.347248
GOLIM4	1.06335	1.35079	0.691483	0.879592	0.587684	0.300926	0.629876	0.357282
POLR2J	1.06307	1.12533	1.08178	0.855387	1.1803	0.577897	0.889023	1.14067
SUPT4H1	1.06202	0.925238	0.948048	1.61833	1.89348	0.935661	1.18615	1.51306
LIMS1	1.06184	0.690344	1.42152	1.09735	3.24296	0.514786	2.28431	2.65648
DHX36	1.06183	0.814052	0.908625	0.743104	0.762186	0.786065	0.520115	0.694965
[truncated: 3,767 more rows]

## Sheet: RCC Top5000 genes
Top 5000 variably expressed genes	apCAFs	NFs	Endothelial cells	cDC1	cDC2	C1QC+ Macrophages	SPP1+ Macrophages	VCAN+ Macrophages
[truncated: 5,000 more rows]
