# Supplementary material for: A pan-cancer single-cell transcriptional analysis of antigen-presenting cancer-associated fibroblasts in the tumor microenvironment
Source: Front Immunol. 2024 Jun 6;15:1372432. doi: 10.3389/fimmu.2024.1372432 (PMC11187094; doi:10.3389/fimmu.2024.1372432)
Supplement: Supplementary Table 13 — AUCell AUC Z-score of regulons in fibroblasts subpopulations derived from scRNA-seq data of 6 solid tumor types including HNSCC, OV, NPC, BRCA, CM, and RCC. HNSCC, Head and Neck Squamous Cell Carcinoma; OV, Ovarian Cancer; NPC, Nasopharyngeal Carcinoma; BRCA, Breast Cancer; CM, Cutaneous Melanoma; RCC, Renal Cell Carcinoma. [file Table_13.xlsx]

## Sheet: HNSCC Fibroblasts AUC Z-score
regulon	NFs	eCAFs	iCAFs	myCAFs	apCAFs
ZNF426(+)	-0.472853	-0.452649	-0.423579	-0.439481	1.78856
RUNX3(+)	-0.53297	-0.496776	-0.456294	-0.29544	1.78148
IRF4(+)	-0.522872	-0.608398	-0.397781	-0.242755	1.77181
CBFB(+)	-0.52045	-0.647433	-0.225664	-0.372818	1.76636
IKZF1(+)	-0.46439	-0.610354	-0.525661	-0.162825	1.76323
GATA3(+)	-0.565441	-0.314297	-0.196719	-0.679026	1.75548
OTUD4(+)	-0.615653	-0.546714	-0.0331111	-0.543837	1.73932
BATF(+)	-0.580306	-0.59952	-0.531466	-0.0267099	1.738
TBX21(+)	-0.0724079	-0.305002	-0.819644	-0.52251	1.71956
FOXP3(+)	-0.737201	-0.418242	-0.609571	0.0601944	1.70482
SPIB(+)	-0.784763	-0.573959	0.106328	-0.436622	1.68902
FLI1(+)	-0.990973	-0.370336	-0.0385896	-0.274596	1.67449
ATF1(+)	0.129997	-0.350476	-0.64669	-0.804573	1.67174
SPI1(+)	-0.872726	-0.0932348	-0.0405064	-0.663284	1.66975
CREM(+)	-0.792423	-0.741786	-0.287906	0.176593	1.64552
GATA2(+)	-0.294748	-1.14178	-0.213487	0.0495622	1.60045
ESR2(+)	-0.58054	-0.788641	-0.596239	0.368674	1.59675
DBP(+)	-0.492401	-0.412065	-0.996358	0.322541	1.57828
EP300(+)	0.261068	-0.96236	0.0153265	-0.83392	1.51989
ZNF771(+)	-0.893042	0.258471	-0.92372	0.0482979	1.50999
AHRR(+)	-0.40607	0.0876072	-1.27724	0.11852	1.47718
CDX1(+)	-1.34866	0.266763	0.200405	-0.476111	1.35761
IKZF3(+)	-0.43271	-1.08974	0.734664	-0.548228	1.33602
ZNF513(+)	-0.204749	0.626633	-0.502304	-1.24623	1.32665
TFCP2(+)	-0.383172	0.842269	-0.932976	-0.802541	1.27642
BDP1(+)	0.872748	-0.558648	-0.52474	-1.04113	1.25177
CREB3L2(+)	-0.932076	0.90303	-0.447324	-0.762366	1.23874
ETV3(+)	-0.0730632	-1.44149	0.589143	-0.292774	1.21818
FOSL2(+)	-1.43814	-0.0126796	0.584634	-0.346221	1.21241
RORA(+)	0.58083	-1.45464	-0.30794	-0.0229432	1.2047
SREBF2(+)	-0.307217	0.790746	-0.315548	-1.34229	1.17431
SUPT20H(+)	-0.706053	0.174445	-1.30374	0.708996	1.12635
KDM5B(+)	0.681523	-1.21299	-0.873543	0.30623	1.09878
SMC3(+)	0.937194	-0.412597	-1.34227	-0.229692	1.04737
E2F1(+)	-0.992636	1.11559	-0.597487	-0.56913	1.04367
TP53(+)	0.349977	-0.21072	-1.60284	0.421149	1.04243
NFYC(+)	0.967804	-0.834619	-1.13551	-0.0350616	1.03738
ZBTB17(+)	0.0425256	0.606944	-0.072346	-1.60348	1.02636
POU2F2(+)	-1.0906	1.10998	-0.478396	-0.559265	1.01828
BRCA1(+)	-0.0396152	0.674417	-1.58558	-0.0619763	1.01276
ZC3H11A(+)	-0.117352	0.591128	0.137898	-1.61555	1.00388
MGA(+)	-0.342753	-0.781599	-1.00191	1.12352	1.00275
SP6(+)	-1.32034	0.9761	-0.108004	-0.545237	0.997484
HIVEP3(+)	-0.760666	-0.747933	1.20015	-0.674646	0.983093
FOXP1(+)	0.680401	-0.48537	0.324781	-1.49702	0.977204
ELK3(+)	-1.28378	1.02556	-0.150629	-0.568192	0.97704
IRF9(+)	-0.128878	-0.912879	1.08243	-1.01471	0.97404
TRIM28(+)	-1.15961	-0.146729	1.0731	-0.736327	0.969566
KLF6(+)	-0.66242	-0.424086	1.16295	-1.0447	0.968256
GCM1(+)	-1.50465	0.422653	-0.499804	0.622773	0.95903
NFATC3(+)	0.0577771	-1.51409	-0.328753	0.854637	0.930431
PHF8(+)	1.00939	-0.837818	0.106457	-1.19476	0.916731
ELK4(+)	-0.41588	1.14357	-0.397236	-1.23921	0.908755
HOXB2(+)	-1.14673	1.00219	-0.913145	0.149733	0.907948
RREB1(+)	-1.31901	1.07921	-0.173465	-0.493382	0.906647
STAT2(+)	-1.46878	1.0062	-0.191548	-0.211266	0.865397
MAZ(+)	-1.38994	1.0661	-0.410398	-0.129624	0.863868
SOX4(+)	-0.962493	0.808486	0.492533	-1.19884	0.860316
BHLHE41(+)	-1.54955	0.928214	-0.193277	-0.0217396	0.836352
E2F4(+)	-1.43973	1.05804	-0.340387	-0.10327	0.825353
REL(+)	-0.757821	-0.733067	1.32977	-0.663434	0.824554
EGR4(+)	-1.04948	1.13598	0.0607454	-0.966261	0.819017
TBL1XR1(+)	1.28043	-0.685407	-0.330686	-1.06663	0.802288
SHOX2(+)	-0.934127	1.099	0.167503	-1.12439	0.792018
CREB3L1(+)	-1.37898	1.14997	-0.224504	-0.331259	0.784765
GATA6(+)	-1.13176	1.10196	0.17368	-0.927597	0.783711
BACH2(+)	0.998619	-0.931227	0.337814	-1.18733	0.782121
RELB(+)	-1.49559	0.936466	0.243358	-0.46548	0.781246
TEAD1(+)	-0.731304	1.37065	-0.750447	-0.657599	0.768696
CREB3L4(+)	-1.02374	0.352863	-1.10471	1.01167	0.763917
SRF(+)	-1.4796	0.946978	-0.508979	0.283634	0.757966
MAFB(+)	-0.786202	0.101908	1.15633	-1.21658	0.744547
PATZ1(+)	-1.31659	1.18379	-0.573331	-0.0258901	0.732016
MSC(+)	-1.54322	0.624075	0.677325	-0.487778	0.729596
IRF7(+)	-1.65987	-0.0973313	0.218952	0.815685	0.72256
STAT1(+)	-1.58842	0.967905	0.0564258	-0.152594	0.716678
LEF1(+)	-1.63341	0.900676	0.0747623	-0.057461	0.715437
TFDP1(+)	-0.0659731	1.1763	-0.430719	-1.38754	0.707932
ZNF497(+)	-1.63481	0.907369	0.0805987	-0.0562949	0.703139
ELK1(+)	-1.42289	0.730543	-0.693634	0.685609	0.700368
RXRA(+)	1.36831	-0.422924	-1.06097	-0.581166	0.696749
FOXJ3(+)	0.233254	0.727946	0.056612	-1.71193	0.694114
MAFG(+)	-0.483858	-0.150697	1.24777	-1.30616	0.692945
ETS1(+)	-1.21531	-0.181648	-0.576055	1.31193	0.661083
PRDM1(+)	-1.60222	0.996533	0.0737103	-0.1167	0.648672
JUND(+)	-0.799781	-0.663892	1.45392	-0.629815	0.639567
NFKB2(+)	-0.51149	-0.341508	1.38756	-1.14863	0.614066
CREB3(+)	-1.1125	1.38286	-0.222035	-0.656447	0.608129
TWIST2(+)	-1.27736	1.11634	0.359404	-0.796784	0.598399
HSF1(+)	1.25283	-1.40723	-0.386459	-0.00750009	0.548365
EHF(+)	-0.411837	1.08595	0.295877	-1.50801	0.538025
CEBPB(+)	-1.30138	0.0895555	1.28256	-0.605868	0.535133
SIN3A(+)	0.170601	0.351878	0.701807	-1.75344	0.529152
MYCN(+)	-1.16894	1.16764	0.395201	-0.916825	0.522916
ZNF444(+)	-1.26725	1.10545	-0.826661	0.485053	0.503411
TFAP2A(+)	-0.940734	1.13883	0.471302	-1.16292	0.493531
NR2F6(+)	-1.30104	0.872039	-0.835278	0.790161	0.474121
WT1(+)	0.397715	-0.612645	1.14131	-1.39454	0.468153
TFAP2C(+)	1.13353	0.508322	-0.806155	-1.27156	0.435865
BHLHE40(+)	-0.848975	-0.267539	1.52454	-0.836548	0.428525
CREB1(+)	0.538048	0.255671	0.572947	-1.77489	0.408221
U2AF1(+)	-0.635598	0.506822	-1.38431	1.12946	0.383622
NFKB1(+)	-0.932202	-0.417743	1.56785	-0.596083	0.378176
ZNF501(+)	1.44121	-1.24619	-0.469847	-0.0986111	0.373439
CEBPG(+)	1.5242	-0.602899	-0.21392	-1.06692	0.359538
BATF3(+)	-0.592595	-0.777416	1.60315	-0.589429	0.356292
BACH1(+)	1.50285	-0.0445558	-0.900542	-0.900542	0.342792
JDP2(+)	0.586681	0.185756	0.676176	-1.75262	0.304005
FOXF2(+)	-0.312025	0.827349	0.77496	-1.58991	0.299622
FOXK1(+)	1.37938	-1.11693	0.274522	-0.829843	0.29288
BHLHE22(+)	0.0652539	0.106094	1.15354	-1.60483	0.279943
ZNF91(+)	-0.804787	-0.965162	-0.0190595	1.53487	0.254137
IRF2(+)	1.14839	-0.155898	0.356391	-1.57448	0.225604
SIX4(+)	-0.263721	0.90528	0.739266	-1.58793	0.207103
ZFP82(+)	1.19373	-0.437081	0.493403	-1.44941	0.199356
KLF12(+)	0.21047	-1.19667	-0.647245	1.43748	0.195959
XBP1(+)	0.294233	-0.507558	1.35853	-1.33236	0.187146
NELFE(+)	-0.888656	0.637074	-1.13714	1.21737	0.171354
ATF4(+)	0.342029	-1.41556	1.30631	-0.386256	0.153472
ZNF160(+)	1.47883	-0.977348	-0.882923	0.243422	0.138021
NFATC4(+)	-1.63591	0.603471	0.971464	-0.0532882	0.114258
HOXC9(+)	-0.614622	-1.25182	0.375592	1.37899	0.11186
ZNF350(+)	-0.327463	-0.291911	-1.09637	1.61075	0.104989
GLIS2(+)	-1.46662	0.734343	1.05741	-0.425988	0.100861
ZNF607(+)	-1.23694	0.275952	-0.565115	1.43758	0.0885199
NR2C1(+)	1.14363	0.676428	-0.496159	-1.40761	0.0837063
OTX1(+)	1.64779	-0.93348	-0.182642	-0.611305	0.0796341
TWIST1(+)	-1.7179	0.485935	0.842598	0.310693	0.0786722
GTF2F1(+)	1.47724	-1.32348	-0.244895	0.0137046	0.0774343
ATF6B(+)	0.00624935	0.638358	0.957738	-1.63527	0.0329277
THAP11(+)	1.421	-1.14998	-0.699651	0.410459	0.0181745
TCF3(+)	1.64696	-0.263036	-0.357116	-1.04427	0.017462
MXI1(+)	-0.193139	-0.967144	-0.516188	1.66152	0.0149489
ZNF227(+)	1.45619	-0.881878	-0.974025	0.391162	0.0085524
POLE4(+)	-1.34042	0.121596	-0.243751	1.45913	0.00343696
ETS2(+)	-1.43705	-0.347172	0.5696	1.22061	-0.00598516
FOXP2(+)	0.714667	0.00524957	0.919102	-1.62613	-0.0128846
POLR2A(+)	1.23878	-1.02456	0.739185	-0.932129	-0.0212779
SMAD1(+)	1.64794	-0.677706	-0.0395085	-0.907133	-0.0235919
FOSL1(+)	-0.490939	-0.0471963	1.62786	-1.05135	-0.0383792
HCFC1(+)	1.12822	-0.02552	0.515159	-1.56799	-0.049869
NFIL3(+)	-0.110391	-1.12431	1.61916	-0.310858	-0.0735976
TEAD4(+)	-1.34288	-0.144653	0.0948021	1.46997	-0.0772363
MAX(+)	-0.247581	-1.02495	-0.313691	1.66825	-0.0820206
ZFY(+)	0.933897	-0.919342	1.10018	-1.0322	-0.0825392
ZNF418(+)	1.74705	-0.557928	-0.452454	-0.651595	-0.0850746
ZNF565(+)	-0.744959	1.05883	0.968396	-1.17217	-0.110097
ZNF275(+)	-1.11374	1.17643	0.849556	-0.800899	-0.111344
ATF6(+)	0.652525	-1.40546	1.21157	-0.342968	-0.115666
SOX17(+)	-0.411233	-0.650077	-0.570975	1.75158	-0.119298
HOXB6(+)	1.72769	-0.573459	-0.253507	-0.779236	-0.121487
PPARD(+)	-0.746911	0.814851	-1.1459	1.20383	-0.125868
MAF(+)	0.889644	0.246257	0.64625	-1.64679	-0.135359
LAS1L(+)	-0.551949	-0.284954	1.73724	-0.759082	-0.141253
EWSR1(+)	0.0427891	-0.65158	1.65464	-0.902988	-0.142856
EZH2(+)	1.5473	-1.12715	0.235535	-0.508048	-0.147634
ZNF224(+)	-1.08033	-0.0545736	-0.351543	1.63809	-0.151648
RAD21(+)	1.17623	-0.84104	-1.05714	0.87623	-0.154285
RFXANK(+)	-0.626121	-0.28164	-0.680168	1.74403	-0.156105
KLF16(+)	1.47072	-0.710086	0.454609	-1.04789	-0.167362
ARNT(+)	-0.206937	-1.37937	1.36721	0.393498	-0.174401
RARB(+)	-1.02785	0.136401	-0.545016	1.61159	-0.175119
SOX5(+)	1.75911	-0.651111	-0.55627	-0.375756	-0.175971
USF2(+)	-0.0513616	-0.46118	1.67185	-0.978154	-0.181151
ATF7(+)	0.21304	-0.76546	-0.86236	1.60856	-0.193781
GATA5(+)	1.27498	-0.807953	0.771219	-1.04353	-0.19472
NFE2L1(+)	-0.867511	0.919759	1.15794	-1.01028	-0.199913
ELF1(+)	1.41972	-1.30711	0.386554	-0.280052	-0.219104
FOXF1(+)	-0.115023	-0.0191695	1.57596	-1.20224	-0.239534
HDAC2(+)	0.419875	0.288373	-1.56638	1.10685	-0.248717
ETV7(+)	-1.39915	0.262089	1.3811	0.0130337	-0.25707
MAFF(+)	0.425457	-1.01024	1.51168	-0.667958	-0.258935
MEF2D(+)	-1.48092	0.349531	1.2648	0.128341	-0.261756
YY2(+)	0.272406	-0.754792	-0.853257	1.5995	-0.263861
FOXD1(+)	1.11387	-0.728434	0.977666	-1.09617	-0.266928
MYF6(+)	1.58208	-0.826135	-0.798088	0.318301	-0.276159
TGIF1(+)	0.553157	-0.897761	1.45643	-0.828641	-0.283189
PITX2(+)	1.74434	-0.62032	-0.683774	-0.156805	-0.283444
ZNF502(+)	1.73601	-0.572833	-0.747949	-0.128584	-0.286645
ZNF568(+)	1.58741	-0.907722	-0.693838	0.302599	-0.288447
FOXN3(+)	1.10989	-0.123933	0.758992	-1.44444	-0.300502
FOXO1(+)	1.51726	-1.1482	0.344619	-0.412271	-0.301411
NFE2L3(+)	-1.35048	0.401734	1.38047	-0.126655	-0.305077
ETV6(+)	-0.732624	-0.311918	-0.407518	1.7618	-0.309746
GABPB1(+)	1.55455	-0.717637	0.382456	-0.908573	-0.310796
EGR3(+)	-0.178454	-0.546018	1.75139	-0.707608	-0.319306
GTF3C2(+)	1.35471	0.719426	-0.952404	-0.796439	-0.325288
HDAC1(+)	-0.759417	-0.350881	-0.314611	1.75792	-0.333012
SMARCB1(+)	0.611122	1.09552	0.142568	-1.51462	-0.334592
FOXO4(+)	1.61558	-0.308005	0.109996	-1.08173	-0.335843
ERG(+)	-0.238152	-0.764072	-0.413166	1.75343	-0.338036
FOSB(+)	0.384626	-0.734833	1.56264	-0.866265	-0.346165
NR1D1(+)	1.64447	-0.386826	0.0996028	-1.00657	-0.350673
PPARA(+)	1.31155	-1.02641	-0.70816	0.775143	-0.352118
PML(+)	-0.548869	-0.293911	-0.579703	1.77533	-0.352849
SP4(+)	1.63098	-0.974546	0.180258	-0.480133	-0.356561
EGR2(+)	0.0109913	-0.651896	1.71406	-0.711325	-0.361831
ATF2(+)	1.73512	-0.398414	-0.821233	-0.149707	-0.365768
FOXN2(+)	-0.487744	0.0706834	-0.890293	1.68078	-0.373431
TFE3(+)	1.09262	-0.187191	0.856074	-1.37412	-0.387377
NFIA(+)	1.13823	-0.379067	0.89786	-1.26539	-0.391638
SMARCA4(+)	-1.07774	0.737046	-0.601228	1.33414	-0.392222
JUN(+)	1.14859	-0.800311	0.993571	-0.947318	-0.39453
BBX(+)	-0.507648	-0.382629	-0.500536	1.78586	-0.395046
ZNF84(+)	-0.682941	-0.155483	-0.50297	1.75623	-0.414837
NR2F2(+)	-0.522664	-0.495118	-0.347654	1.78467	-0.419236
PITX1(+)	1.78563	-0.42897	-0.383937	-0.545589	-0.427132
HIVEP2(+)	1.19443	-0.628607	0.92814	-1.06382	-0.430146
SOX8(+)	1.49984	-0.19058	0.316947	-1.19483	-0.43138
EN1(+)	1.57257	-0.0613562	0.07465	-1.15363	-0.432235
BORCS8-MEF2B(+)	-0.350077	-0.217632	-0.739655	1.75559	-0.448224
FOXC2(+)	-0.785606	-0.576615	0.137727	1.68035	-0.455853
ZNF174(+)	1.78862	-0.419263	-0.456453	-0.456453	-0.456453
SP1(+)	1.75113	-0.150507	-0.726862	-0.416262	-0.457496
ZNF583(+)	0.827691	0.878836	-1.50516	0.257648	-0.45902
E2F6(+)	0.246954	-1.24257	-0.0210457	1.4773	-0.460629
TEF(+)	1.33575	-0.812192	0.787937	-0.849736	-0.461759
SOX18(+)	-0.510065	-0.530975	-0.276409	1.77981	-0.462359
KLF3(+)	1.33443	-0.377544	0.687948	-1.1765	-0.468338
ALX1(+)	1.7758	-0.597935	-0.260411	-0.446111	-0.471346
PGAM2(+)	-0.424791	-0.302887	-0.578207	1.78007	-0.474183
RCOR1(+)	1.36946	-1.20093	0.60557	-0.29763	-0.47647
DLX1(+)	0.900055	-0.467858	1.1938	-1.1476	-0.478404
MYF5(+)	1.3547	-1.34915	0.214266	0.260587	-0.480403
SNAI2(+)	-1.27934	0.737579	-0.211756	1.24005	-0.48653
ZNF713(+)	1.72356	-0.480016	-0.00474244	-0.74507	-0.493733
TFAP2B(+)	1.14565	-0.782852	1.02116	-0.884579	-0.499379
ETV2(+)	1.39686	0.08126	0.324927	-1.29594	-0.507108
ZBTB7B(+)	-1.33305	-0.0736368	0.71716	1.20078	-0.51125
ZNF335(+)	1.74096	-0.275973	-0.773152	-0.178889	-0.51295
BCL3(+)	-0.623958	-0.900428	1.49871	0.538878	-0.513205
MEF2C(+)	-0.31109	-0.483855	-0.474932	1.78325	-0.513376
XRCC4(+)	1.58908	-0.725505	-0.732233	0.383593	-0.514935
ZIC1(+)	1.77513	-0.229609	-0.515172	-0.515172	-0.515172
NR3C1(+)	1.62089	-1.01172	0.149717	-0.240213	-0.518679
BCLAF1(+)	1.45786	-0.967295	0.592744	-0.562193	-0.521121
ZNF354C(+)	1.7693	-0.186906	-0.527464	-0.527464	-0.527464
KLF13(+)	1.41804	-0.889259	0.677952	-0.676377	-0.530356
TAF7(+)	1.58613	-1.05924	-0.188788	0.197959	-0.536068
HOXA9(+)	1.76625	-0.527816	-0.526121	-0.167395	-0.54492
STAT6(+)	-0.312421	-0.541062	-0.380578	1.77965	-0.545586
ZNF287(+)	0.987359	-0.51476	1.14584	-1.07143	-0.547008
JUNB(+)	0.927698	-1.15263	1.16461	-0.389228	-0.550451
STAT3(+)	0.164348	-1.38228	0.577447	1.19309	-0.552611
ZNF454(+)	-0.324949	-0.530879	-0.365765	1.77969	-0.558103
EBF2(+)	1.58157	-0.509767	0.374719	-0.884762	-0.561756
YY1(+)	1.55129	-1.05048	0.322627	-0.258638	-0.564806
CLOCK(+)	0.833936	-0.631862	1.3047	-0.937601	-0.569173
NR6A1(+)	1.72958	-0.74575	-0.338665	-0.0680382	-0.577129
KLF11(+)	-0.00704928	-0.606138	-0.5428	1.73336	-0.577377
FOXJ2(+)	-0.842223	0.186417	-0.422494	1.6563	-0.577999
NHLH2(+)	0.0447054	-0.846118	-0.30426	1.68823	-0.582561
RARA(+)	1.07582	-0.615703	1.09179	-0.95942	-0.592483
RXRG(+)	1.7347	-0.718861	-0.0830394	-0.339752	-0.593053
RFX2(+)	1.09423	-0.712385	1.0868	-0.867729	-0.60091
SALL2(+)	1.61527	0.143827	-0.167518	-0.990213	-0.601364
IRF1(+)	1.0307	-1.05629	1.10804	-0.476841	-0.605613
ZBTB20(+)	1.58407	-0.986789	0.277266	-0.267455	-0.607093
ZFP14(+)	-0.264295	-0.339443	-0.558289	1.77015	-0.608122
NFE2L2(+)	1.07666	-1.10332	1.04271	-0.407922	-0.608133
GTF2B(+)	1.45127	-0.941425	0.611152	-0.507004	-0.61399
ZNF217(+)	1.73106	-0.538314	0.00136203	-0.578114	-0.615991
KLF9(+)	0.344278	-1.21163	1.42439	0.0601639	-0.617198
ZNF726(+)	1.70592	0.0871418	-0.6549	-0.515859	-0.622298
NR1H3(+)	1.75357	-0.589114	-0.12348	-0.418307	-0.622668
BRF2(+)	1.33436	-0.824901	-0.696784	0.813376	-0.626049
IRX6(+)	1.71494	-0.476857	-0.660615	0.0492234	-0.626694
TCEAL6(+)	1.7693	-0.296695	-0.299014	-0.545141	-0.628453
CEBPD(+)	1.22338	-1.03061	0.907024	-0.467049	-0.632741
HOXB5(+)	1.73949	-0.480061	-0.0427708	-0.578623	-0.638034
DMRT3(+)	1.72451	-0.58168	0.0242157	-0.528211	-0.638837
ATF3(+)	1.26255	-1.05531	0.844366	-0.410907	-0.640698
MYC(+)	1.28861	-0.952651	0.84992	-0.536257	-0.649621
ZNF121(+)	1.1436	-0.400527	0.98011	-1.06953	-0.653646
EGR1(+)	0.971605	-0.862764	1.20406	-0.657084	-0.655819
SOX6(+)	0.0750873	-0.146262	-0.913879	1.64418	-0.65913
GABPA(+)	1.69207	-0.601899	0.135773	-0.564499	-0.661449
ERF(+)	0.449714	-0.68468	-0.667416	1.56393	-0.661549
KLF4(+)	1.42817	-0.732247	0.684924	-0.719286	-0.661559
CUX1(+)	0.458893	-0.851729	-0.488579	1.54452	-0.663109
FOS(+)	1.18909	-0.837324	0.99138	-0.677897	-0.665254
MLX(+)	1.74124	-0.635059	-0.321277	-0.115404	-0.669504
NPDC1(+)	1.72692	-0.635469	-0.0189468	-0.397609	-0.674893
FOXA3(+)	-0.148446	-0.625125	-0.291928	1.74401	-0.678514
PGR(+)	-0.24971	-0.113622	-0.687119	1.72957	-0.679116
HOXA7(+)	1.66748	-0.739527	0.172572	-0.413761	-0.686761
ZNF362(+)	1.40596	-0.402121	0.660415	-0.974515	-0.689741
POU2F3(+)	0.478546	-0.727292	-0.60348	1.54743	-0.695205
DMC1(+)	1.29077	-0.715776	0.876109	-0.749533	-0.701573
ZNF200(+)	1.7333	-0.209766	-0.164528	-0.655412	-0.703592
TCF7L1(+)	-0.180973	-0.502652	-0.359435	1.7547	-0.711639
HOXA6(+)	1.6745	-0.819542	-0.0326421	-0.106839	-0.71548
GSC(+)	1.46144	-1.07564	0.428337	-0.0969911	-0.717148
TEAD3(+)	-0.204655	-0.465453	-0.370381	1.75778	-0.717289
POLR3A(+)	-0.598814	0.193898	-0.547207	1.67003	-0.717907
ZEB1(+)	1.51034	-0.665285	0.549906	-0.676009	-0.71895
REST(+)	0.100944	-0.756304	-0.299934	1.67589	-0.720593
NRF1(+)	1.72736	-0.361683	-0.0432879	-0.593414	-0.728973
SIX5(+)	0.606807	-0.823967	1.46647	-0.519865	-0.729441
FOXD2(+)	0.193951	-0.8994	1.60874	-0.171054	-0.732235
ZNF582(+)	1.3809	0.233213	-1.1855	0.306019	-0.734629
ESRRA(+)	1.60195	-0.826827	-0.343616	0.303349	-0.734858
ZNF768(+)	-0.568618	-0.499737	0.108951	1.69519	-0.735789
KLF2(+)	1.48129	-0.830463	0.576828	-0.491732	-0.735923
NR1D2(+)	1.72199	-0.657213	-0.133623	-0.19038	-0.740769
ELF3(+)	-0.604966	-0.652703	0.432618	1.57021	-0.745162
TBX6(+)	1.57918	-0.711628	0.404528	-0.519781	-0.752301
FOXO3(+)	1.41945	-0.930925	0.640461	-0.375993	-0.752988
ZFHX2(+)	1.71232	-0.5604	-0.429115	0.0313688	-0.754176
NFIC(+)	1.43697	-0.714755	0.669796	-0.637764	-0.754244
HOXA5(+)	1.37367	-0.713176	-0.671118	0.764909	-0.75428
TCF7L2(+)	1.61587	-0.770135	0.287638	-0.378485	-0.754891
KLF10(+)	0.404532	-0.936352	1.52663	-0.238388	-0.756421
CEBPA(+)	1.37853	-0.812337	0.746122	-0.551316	-0.760998
SP3(+)	1.5072	-1.01365	0.339055	-0.0704136	-0.762196
CREBL2(+)	1.691	-0.65161	0.0808896	-0.357811	-0.762467
UBTF(+)	1.66458	-0.790915	0.0143844	-0.120696	-0.767358
KLF5(+)	1.36002	-0.910982	0.741331	-0.418586	-0.771789
ZNF281(+)	-0.139089	-0.834659	0.111949	1.63508	-0.773285
ELF2(+)	1.73467	-0.37341	-0.0945551	-0.491408	-0.775292
HLF(+)	1.7322	-0.504616	-0.3474	-0.0960056	-0.784179
NFYA(+)	1.59075	-0.466465	0.367996	-0.7072	-0.785086
PPARGC1A(+)	0.180516	-0.798598	1.63096	-0.226558	-0.78632
POU3F3(+)	0.986688	-0.825283	1.1873	-0.559971	-0.788735
PRDM16(+)	0.889668	-0.575982	-0.793031	1.27238	-0.793031
RBBP5(+)	1.56513	-0.852506	0.333143	-0.234976	-0.810796
FOXL2(+)	1.64734	-0.550144	-0.518886	0.233896	-0.812203
SOX13(+)	1.38665	-0.77876	-0.521297	0.729762	-0.816355
THAP1(+)	1.52623	-0.616566	0.509384	-0.599621	-0.819425
NFIB(+)	1.29107	-0.81649	0.855385	-0.506234	-0.82373
SPATS2(+)	-1.20828	0.475083	1.23752	0.32044	-0.824761
FOXJ1(+)	1.13073	-0.83245	1.03989	-0.508224	-0.829947
SIX1(+)	1.67552	-0.691471	-0.00415927	-0.147619	-0.832274
VEZF1(+)	1.41818	-0.635212	0.690869	-0.632325	-0.841511
EBF1(+)	1.55286	-0.88562	0.284832	-0.108657	-0.843419
SOX9(+)	1.47953	-0.642239	-0.577797	0.588231	-0.847728
CTCF(+)	1.47987	-0.92064	0.460128	-0.169718	-0.849639
FOXG1(+)	1.34877	-0.671223	0.790458	-0.615855	-0.852154
SREBF1(+)	1.52791	-0.68703	0.487008	-0.470738	-0.85715
IRF3(+)	1.15538	-1.1755	0.155401	0.722925	-0.85821
GRHL1(+)	1.46733	-1.01014	0.224196	0.180921	-0.862301
PRDM6(+)	1.20921	-0.675256	0.964189	-0.626669	-0.871474
GLI2(+)	-0.739167	0.490856	-0.395464	1.51543	-0.871653
ARNTL2(+)	1.60507	0.0854482	-0.807397	-0.00878163	-0.874342
SP2(+)	1.56291	-0.248512	0.342656	-0.777476	-0.879581
RELA(+)	1.52895	-0.762435	0.438414	-0.317093	-0.887836
ESRRG(+)	1.51993	-0.847755	-0.151988	0.377365	-0.897556
ZBTB7A(+)	1.22477	-0.971824	0.840663	-0.192691	-0.900918
ZNF561(+)	1.70534	-0.269113	-0.0914356	-0.441313	-0.903479
HIVEP1(+)	1.45232	-0.883879	-0.171815	0.509274	-0.905898
TCF4(+)	1.41575	-0.577762	0.681518	-0.613217	-0.906285
SP5(+)	1.1835	-0.813387	0.963644	-0.422264	-0.911491
NFYB(+)	0.485565	-0.473973	1.52245	-0.616881	-0.91716
HOXA10(+)	1.02229	-0.758055	-0.484554	1.14002	-0.919698
MEF2A(+)	0.746647	-1.20347	0.378979	1.00005	-0.922201
ZNF214(+)	0.848991	-0.541703	1.29337	-0.674021	-0.926639
ZNF143(+)	1.36133	-0.525063	-0.662956	0.754936	-0.928249
STAT5A(+)	1.37355	-1.0112	0.463344	0.104485	-0.930179
IRF8(+)	0.104408	-1.07312	0.692586	1.21503	-0.938908
HOXC6(+)	0.67058	-0.788471	-0.316929	1.38652	-0.951705
GLI1(+)	1.36055	-0.768715	-0.33289	0.711255	-0.970199
RXRB(+)	1.6448	-0.423671	-0.364869	0.12659	-0.982848
NR1H2(+)	0.659882	-0.341198	1.39505	-0.727371	-0.986362
BRF1(+)	0.699873	-0.718741	1.37274	-0.366546	-0.987327
BCL11A(+)	0.675915	-0.245226	1.36192	-0.792678	-0.999926
ZNF429(+)	1.37023	-0.70943	0.697785	-0.355737	-1.00285
TFEB(+)	1.02732	-0.47216	-0.659343	1.12015	-1.01597
ZNF17(+)	0.449328	-0.612164	1.51018	-0.330872	-1.01648
NFE2(+)	1.64745	-0.114049	-0.055731	-0.440476	-1.0372
CPSF4(+)	0.601561	-0.677463	-0.299994	1.41647	-1.04057
ZNF16(+)	1.43888	-0.821729	0.387515	0.0451772	-1.04984
HIC1(+)	0.591923	-0.778424	1.37823	-0.13001	-1.06172
POU6F1(+)	1.53727	-0.640554	0.288103	-0.122508	-1.06231
CCNT2(+)	-0.942624	0.360622	1.31145	0.340771	-1.07022
TAL1(+)	0.886333	-0.956779	0.0801359	1.06579	-1.07548
ZNF614(+)	1.62489	-0.113707	-0.0301731	-0.387506	-1.0935
ZNF467(+)	1.06844	-0.872112	-0.0435801	0.94448	-1.09723
ZSCAN29(+)	0.21379	-0.49734	1.5629	-0.167481	-1.11187
HOXA4(+)	1.30088	-0.67165	0.742333	-0.25862	-1.11295
POU2F1(+)	0.661999	-1.01431	0.409214	1.05871	-1.11561
MTA3(+)	0.762548	-0.768387	1.24668	-0.118408	-1.12244
NR2C2(+)	0.537172	-0.797338	1.3445	0.0409834	-1.12532
TEAD2(+)	-0.661434	-0.217052	0.675394	1.33415	-1.13106
PAX1(+)	1.09324	-0.86021	0.0494332	0.86439	-1.14685
ZMIZ1(+)	1.14803	-0.930748	0.473521	0.477066	-1.16787
FOXC1(+)	0.811168	-0.967942	0.926124	0.40635	-1.1757
TAF1(+)	-0.19025	-0.390025	0.236376	1.53149	-1.18759
MSX2(+)	1.44783	-0.0170971	0.359053	-0.60086	-1.18893
CHURC1(+)	1.01568	-0.780351	0.961103	0.00178531	-1.19822
ZXDC(+)	1.05853	-0.851219	0.287319	0.740125	-1.23475
ZNF384(+)	0.456852	-0.870009	1.03283	0.632407	-1.25208
FOXL1(+)	0.582346	-0.575602	1.30347	-0.0337473	-1.27647
PRDM11(+)	0.17356	-0.70146	1.23423	0.570156	-1.27649
KLF14(+)	0.534393	-0.71203	0.407797	1.11265	-1.34281
E2F3(+)	1.26353	-0.584251	0.292324	0.381568	-1.35318
ELF4(+)	0.841768	-0.506342	1.07368	-0.0376717	-1.37143
ETV5(+)	0.025688	-0.499189	0.767327	1.10173	-1.39555
ZNF676(+)	1.18906	-0.220719	0.659418	-0.190264	-1.43749

## Sheet: OV Fibroblasts AUC Z-score
regulon	apCAFs	myCAFs	eCAFs	iCAFs
AR(+)	-0.0535401	-1.22136	0.0489197	1.22598
ARID3A(+)	-0.802238	-0.0737834	1.42979	-0.553771
ARNT(+)	-0.389216	-0.718792	-0.372821	1.48083
ARNT2(+)	-0.572349	0.697642	0.980872	-1.10617
ARNTL2(+)	0.272387	0.0521053	1.03576	-1.36025
ATF1(+)	-0.24024	-1.30277	0.936802	0.606206
ATF2(+)	0.919706	-1.2185	-0.40952	0.70831
ATF3(+)	0.250578	1.30118	-0.917606	-0.63415
ATF4(+)	0.295453	-1.4263	0.911087	0.21976
ATF6(+)	-0.468422	-1.18651	0.786281	0.868647
ATF6B(+)	0.617255	0.959803	-0.311971	-1.26509
ATOH8(+)	-0.0800902	-0.392861	-0.931301	1.40425
BACH1(+)	0.760071	0.445677	-1.46796	0.262213
BACH2(+)	1.3273	-1.08784	-0.234251	-0.0052093
BATF(+)	1.45409	-0.141504	-0.701982	-0.6106
BATF3(+)	-0.48653	0.956811	-1.16713	0.696851
BCL3(+)	0.456442	0.850982	-1.43243	0.125009
BCL6(+)	-0.0495899	-0.426727	-0.924168	1.40049
BCLAF1(+)	1.42062	-0.219787	-0.92641	-0.27442
BHLHE40(+)	0.921051	0.328	-1.41952	0.170464
BHLHE41(+)	0.727249	-0.802847	-0.917106	0.992704
BRF1(+)	0.175962	0.684272	-1.4623	0.602067
BRF2(+)	-0.145602	0.405564	1.04911	-1.30908
CBX3(+)	1.09429	-0.348228	0.464517	-1.21058
CDX2(+)	1.03365	-1.3035	0.448003	-0.178159
CEBPA(+)	-0.0391553	-0.180913	-1.10272	1.32278
CEBPB(+)	0.00794325	-0.379179	-0.994901	1.36614
CEBPD(+)	-0.0476289	-0.0248595	-1.18737	1.25986
CEBPG(+)	-0.515672	-0.837212	-0.0712244	1.42411
CEBPZ(+)	-0.0392231	-0.774487	-0.609897	1.42361
CHD1(+)	0.221202	-0.37683	-1.10476	1.26039
CHD2(+)	0.664554	0.382771	0.441587	-1.48891
CLOCK(+)	-0.578038	-0.236343	-0.660144	1.47452
CNOT3(+)	0.192322	-0.0477032	1.14224	-1.28686
CREB1(+)	-0.331475	0.948611	0.640071	-1.25721
CREB3(+)	-0.0293329	0.563981	0.859206	-1.39385
CREB3L1(+)	-0.34371	-0.423648	1.48094	-0.713582
CREB3L2(+)	-0.361482	0.752803	0.85934	-1.25066
CREB3L4(+)	-0.261153	1.47356	-0.493422	-0.718989
CREB5(+)	-0.0548198	-0.438659	-0.911451	1.40493
CREM(+)	-0.0189039	-0.080343	-1.17272	1.27197
CTCF(+)	-0.638201	1.00111	0.691656	-1.05456
CTCFL(+)	0.236951	-0.325463	1.23464	-1.14612
CUX1(+)	0.258256	-1.13472	-0.355998	1.23247
DBP(+)	-0.253684	1.45891	-0.401428	-0.803795
DDIT3(+)	0.479724	-0.25994	1.04729	-1.26707
DEAF1(+)	-0.356473	-1.19384	1.12583	0.424479
DLX2(+)	-0.127066	-0.979501	-0.287011	1.39358
DMBX1(+)	-0.469622	-0.832097	1.43821	-0.136488
DMRT2(+)	1.00585	-1.16681	-0.473534	0.6345
DMRTA1(+)	0.695448	-1.44663	0.109617	0.641564
DRGX(+)	-0.568311	-1.11148	0.715814	0.963975
E2F1(+)	-0.124695	1.44124	-0.515696	-0.800843
E2F3(+)	0.305904	0.0642829	-1.37542	1.00524
E2F4(+)	-0.781014	-0.337568	-0.349128	1.46771
E2F6(+)	-0.427839	0.119466	1.32788	-1.01951
E2F7(+)	-0.0303208	0.0993317	1.18755	-1.25656
E4F1(+)	-0.529565	0.753851	-1.14319	0.918905
EGR1(+)	0.0351309	-0.247123	-1.10132	1.31331
EGR2(+)	0.123596	-0.199603	-1.17484	1.25085
EGR3(+)	-0.0099522	-0.533706	-0.861148	1.40481
EGR4(+)	0.00265817	0.240854	-1.32847	1.08496
ELF1(+)	1.10608	-0.914838	-0.774358	0.583112
ELF2(+)	1.16453	0.50274	-0.808932	-0.858339
ELF3(+)	0.48458	0.655165	0.348396	-1.48814
ELK1(+)	-0.765902	1.451	-0.534025	-0.151069
ELK3(+)	-0.426188	-0.602467	1.49574	-0.467083
ELK4(+)	-0.64129	1.33357	0.188055	-0.880331
EMX2(+)	0.563787	-1.37339	0.888645	-0.0790406
EN2(+)	-0.651007	-0.0965254	-0.69569	1.44322
ENO1(+)	-1.40926	0.262553	0.952551	0.194156
EOMES(+)	0.154434	-0.287276	-1.13458	1.26742
EP300(+)	1.48161	-0.699401	-0.321311	-0.460899
EPAS1(+)	-0.409114	0.63361	-1.20905	0.984558
ERF(+)	-0.218418	-0.487944	-0.756939	1.4633
ERG(+)	-0.425596	-0.633514	-0.433946	1.49306
ESRRA(+)	-0.319828	-0.430289	1.47761	-0.727489
ETS1(+)	0.393931	-0.94116	-0.677517	1.22475
ETS2(+)	-0.251248	-0.318404	1.44095	-0.871297
ETV1(+)	0.21388	0.094199	1.04969	-1.35777
ETV2(+)	-0.669771	-1.03661	0.955619	0.75076
ETV3(+)	0.855183	-1.37197	0.613937	-0.0971497
ETV3L(+)	0.0281547	-0.332213	1.34422	-1.04016
ETV4(+)	0.346976	0.214091	0.876267	-1.43733
ETV5(+)	0.153992	-1.32236	1.10625	0.0621269
ETV6(+)	1.49796	-0.573053	-0.463074	-0.461832
ETV7(+)	0.612237	-0.502569	1.03296	-1.14262
EZH2(+)	0.15716	-0.868201	-0.636633	1.34767
FEV(+)	0.218864	0.972067	0.210147	-1.40108
FLI1(+)	-0.617209	0.733116	-1.0765	0.960594
FOS(+)	-0.0989109	0.746021	-1.37814	0.731028
FOSB(+)	0.0154347	-0.248972	-1.08957	1.32311
FOSL1(+)	-0.391708	-0.903963	-0.123539	1.41921
FOSL2(+)	-0.502286	0.992333	-1.15137	0.661318
FOXC2(+)	0.0568832	-0.766332	-0.683987	1.39344
FOXF1(+)	-0.454526	-0.174279	-0.818147	1.44695
FOXF2(+)	-0.26142	-0.00904987	-1.06789	1.33836
FOXJ2(+)	0.480542	-0.507685	-1.10691	1.13405
FOXJ3(+)	-0.905018	-0.520711	0.0444897	1.38124
FOXK1(+)	0.906273	0.327989	-1.42626	0.192002
FOXL1(+)	0.256588	-0.405797	-1.09978	1.24899
FOXN2(+)	1.18513	-0.339588	-1.172	0.326453
FOXN3(+)	-0.714172	1.45238	-0.601574	-0.136631
FOXO1(+)	0.321877	-0.416458	-1.11858	1.21316
FOXO3(+)	-0.0838311	-0.357398	-0.955799	1.39703
FOXO4(+)	-0.663379	0.398639	-0.955281	1.22002
FOXP1(+)	0.490356	-0.246316	-1.27725	1.03321
FOXP2(+)	-0.964073	1.14759	0.51519	-0.698704
FOXP3(+)	0.582701	1.10851	-0.873588	-0.817624
FOXP4(+)	0.438964	1.03112	-0.159044	-1.31104
GABPA(+)	0.139144	-0.859827	-0.635059	1.35574
GABPB1(+)	0.488544	-0.553652	-1.07485	1.13996
GATA2(+)	-0.267599	-0.483261	-0.722967	1.47383
GATA6(+)	0.0589508	-0.0782226	-1.21311	1.23238
GLI2(+)	0.879196	-0.0806531	-1.37438	0.575838
GLI3(+)	0.313945	1.21408	-0.403429	-1.12459
GTF2B(+)	-0.180409	-0.113724	-1.05943	1.35356
GTF2F1(+)	0.281538	1.23607	-0.411445	-1.10616
GTF2IRD1(+)	0.135598	-1.2706	-0.0337774	1.16878
HAND1(+)	1.24001	-1.00318	-0.580992	0.344167
HCFC1(+)	-0.0419212	1.05963	0.31503	-1.33274
HDAC1(+)	-0.0798989	-1.06259	-0.207171	1.34966
HDAC2(+)	-0.977918	1.25118	0.332885	-0.606147
HES7(+)	1.1284	-0.286013	-1.22434	0.38196
HEY1(+)	0.0188149	1.39753	-0.855693	-0.560656
HIC1(+)	-0.0516306	-0.376503	-0.961503	1.38964
HIF3A(+)	-0.65388	0.221033	-0.885826	1.31867
HIVEP1(+)	0.18882	-1.2644	-0.0895929	1.16517
HLF(+)	0.238367	0.0305461	-1.33988	1.07097
HMGB2(+)	0.570048	1.09877	-1.02841	-0.640412
HMGB3(+)	-0.267669	1.38407	-0.116881	-0.999521
HMGN3(+)	0.309447	1.19864	-0.347636	-1.16045
HOXA1(+)	0.196263	1.31609	-0.549087	-0.963268
HOXA10(+)	1.20976	-1.22441	0.143679	-0.129035
HOXA3(+)	0.905936	-1.15222	-0.517691	0.763977
HOXA4(+)	0.672101	-0.350068	-1.25048	0.928451
HOXA5(+)	0.366968	0.318667	-1.46726	0.781624
HOXA6(+)	-0.044427	-0.399383	-0.948573	1.39238
HOXA7(+)	-1.01219	-0.424344	1.33616	0.100375
HOXB2(+)	-0.243964	0.704241	0.851203	-1.31148
HOXB4(+)	0.42542	0.723738	0.329561	-1.47872
HOXB5(+)	0.248764	-0.0514443	1.10882	-1.30614
HOXB6(+)	-0.578069	-1.10943	0.918437	0.769067
HOXB8(+)	0.731857	-1.01383	0.976684	-0.694707
HOXB9(+)	0.448724	-0.0949186	-1.3446	0.990798
HOXC10(+)	0.324264	-1.48877	0.568409	0.596096
HOXC9(+)	0.0375262	-0.494346	1.37947	-0.922649
HOXD10(+)	1.0439	0.666558	-0.815633	-0.894826
HOXD8(+)	-0.389378	-0.78521	-0.290773	1.46536
HSF1(+)	-1.29743	1.04743	0.431846	-0.181842
HSF2(+)	-0.570108	-1.06484	0.497657	1.13729
HSF4(+)	-0.141255	-0.670976	-0.642688	1.45492
IKZF1(+)	1.28678	0.0881433	-1.12973	-0.245194
IRF1(+)	0.262056	-0.627527	-0.928739	1.29421
IRF2(+)	0.62798	-0.263815	0.929163	-1.29333
IRF3(+)	0.615592	0.239161	0.621086	-1.47584
IRF4(+)	1.39954	-0.264118	-0.972016	-0.16341
IRF5(+)	0.594988	-0.685738	-0.996651	1.0874
IRF7(+)	0.219213	-0.388808	1.26514	-1.09554
IRF8(+)	0.194085	-1.22628	-0.164296	1.19649
IRF9(+)	-1.26515	1.02812	-0.277896	0.514925
IRX1(+)	-0.969149	1.0573	0.641123	-0.729271
JDP2(+)	0.489625	0.94928	-1.36129	-0.0776154
JUN(+)	0.0585807	0.499685	-1.41734	0.859079
JUNB(+)	0.0157076	-0.161073	-1.14454	1.2899
JUND(+)	0.836997	0.255801	-1.45108	0.358283
KDM5A(+)	0.199061	0.133289	1.03536	-1.36771
KDM5B(+)	0.063709	-0.757339	1.39128	-0.697651
KLF10(+)	0.124119	0.216536	-1.37026	1.02961
KLF11(+)	0.566353	-0.536125	-1.10859	1.07836
KLF12(+)	-1.48835	0.461307	0.364184	0.662859
KLF13(+)	-0.168515	0.626469	0.88329	-1.34124
KLF16(+)	-0.2325	-0.485953	-0.747956	1.46641
KLF17(+)	-0.484357	-0.312315	1.48243	-0.685757
KLF2(+)	0.548527	-0.08933	-1.36664	0.907439
KLF3(+)	-0.118475	-1.31072	1.0658	0.363394
KLF6(+)	0.184499	0.577854	-1.46318	0.700825
KLF8(+)	-0.0270933	1.0561	0.308446	-1.33745
LHX9(+)	-0.960507	1.31269	-0.55835	0.206163
MAF(+)	0.935277	-0.558602	-1.12169	0.745011
MAFF(+)	0.0149667	-0.372018	-1.00419	1.36124
MAFG(+)	0.286522	-0.699498	1.28892	-0.875947
MAX(+)	0.025825	-0.317392	1.34079	-1.04922
MAZ(+)	-0.166337	0.432253	1.03967	-1.30559
MBD4(+)	1.38878	-0.996706	-0.218306	-0.173773
MEF2A(+)	0.438518	-0.981122	-0.65008	1.19268
MEF2C(+)	-0.349854	1.49074	-0.617731	-0.523159
MEF2D(+)	-0.722688	1.37532	0.10568	-0.758315
MIOS(+)	-0.752506	1.15933	-0.912967	0.506143
MITF(+)	0.444132	-1.01188	-0.615476	1.18323
MLX(+)	-0.0429688	0.23123	1.11561	-1.30388
MSX1(+)	-0.10695	-0.560553	-0.773398	1.4409
MSX2(+)	-1.40017	0.0606602	0.933097	0.406414
MXD3(+)	0.113087	1.35901	-0.567582	-0.904516
MXI1(+)	0.0865384	1.35327	-0.969563	-0.470242
MYBL1(+)	-0.541802	1.39271	-0.875329	0.0244163
MYBL2(+)	-0.310037	1.48254	-0.489854	-0.682646
MYC(+)	-0.0211959	-0.369078	-0.985366	1.37564
MYCN(+)	-0.102544	1.25668	0.0329435	-1.18708
MYEF2(+)	-0.677887	1.23292	-0.935677	0.380647
NELFE(+)	-0.113787	1.17386	0.193569	-1.25365
NEUROD2(+)	-0.673969	1.39339	-0.77531	0.0558888
NFATC1(+)	0.0506499	-0.266858	-1.09665	1.31285
NFATC2(+)	0.296172	-0.401333	-1.1191	1.22426
NFE2L1(+)	0.0841012	1.28839	-0.244023	-1.12847
NFE2L2(+)	0.529802	-0.826695	-0.849504	1.1464
NFIC(+)	-0.860365	0.266822	1.29987	-0.706331
NFIL3(+)	0.0732227	0.0167018	-1.26773	1.1778
NFKB1(+)	0.525731	-0.853877	-0.820981	1.14913
NFKB2(+)	0.101	-1.18599	-0.162706	1.2477
NFYA(+)	-1.07863	-0.590304	0.616037	1.0529
NFYB(+)	0.33588	1.231	-0.514842	-1.05203
NFYC(+)	1.42463	-0.543107	-0.0620023	-0.819522
NKX1-1(+)	0.160728	-0.96366	-0.526751	1.32968
NKX2-3(+)	0.348694	-1.03757	-0.540036	1.22891
NKX2-5(+)	0.802144	0.267021	-1.46025	0.391082
NR1H2(+)	0.994524	-0.0274809	0.39471	-1.36175
NR1H3(+)	-0.403302	-0.734291	-0.339803	1.4774
NR2C2(+)	1.16246	0.241792	-1.25179	-0.152464
NR2F1(+)	0.143191	-0.267596	-1.14199	1.26639
NR2F2(+)	-0.381453	0.618341	-1.22391	0.987017
NRF1(+)	-0.145963	0.0718662	1.25582	-1.18172
OSR1(+)	-0.131473	-0.513285	-0.7982	1.44296
PATZ1(+)	0.158743	0.354909	0.908704	-1.42236
PBX1(+)	-0.769568	-0.942021	1.02252	0.689074
PBX3(+)	-0.158981	-1.09384	-0.0783791	1.3312
PGAM2(+)	-0.0781551	-0.112665	-1.12176	1.31258
PHF8(+)	0.0293717	-0.938256	-0.469078	1.37796
PITX3(+)	-0.818158	-0.285627	1.45739	-0.353608
PKNOX1(+)	-0.563332	0.0918765	-0.896323	1.36778
PKNOX2(+)	0.620642	-1.09398	1.04475	-0.571414
POLE4(+)	1.31569	-0.601226	0.213841	-0.928307
POLR2A(+)	-0.299059	0.652297	0.923991	-1.27723
POU2F1(+)	-0.552241	1.45375	-0.746794	-0.154716
POU2F2(+)	-0.449639	-0.203267	1.45414	-0.801236
POU3F1(+)	-0.311847	1.36527	-0.0348187	-1.01861
PPARA(+)	0.133842	-1.40726	0.945679	0.327734
PPARG(+)	0.0314415	0.262663	-1.34846	1.05436
PRDM1(+)	0.161769	-0.690396	1.35001	-0.82138
PRDM16(+)	1.09462	-1.31881	-0.0246582	0.248851
PROX1(+)	-0.669386	-0.59724	1.4679	-0.20127
RAD21(+)	-0.0781534	1.17116	0.169369	-1.26238
RARA(+)	0.523852	-0.0318369	-1.38696	0.894941
RARG(+)	-0.131803	-0.290106	1.39617	-0.97426
RBBP5(+)	-0.181475	0.313585	1.12977	-1.26188
RCOR1(+)	0.0548086	-0.584548	-0.856511	1.38625
REL(+)	0.247933	-0.472197	-1.0477	1.27196
RELA(+)	-0.237969	-0.44633	1.46242	-0.778125
RELB(+)	1.38857	-0.114858	-0.285065	-0.988646
REST(+)	0.603721	-0.693405	1.08183	-0.992146
RFX1(+)	-0.398102	-1.23045	0.840953	0.787597
RFX2(+)	0.037803	-0.446752	-0.960722	1.36967
RFX3(+)	0.773532	-0.0715323	-1.38785	0.685854
RFX4(+)	-0.164835	-0.513214	1.45248	-0.774431
RFX5(+)	-0.0291484	0.180329	1.13998	-1.29116
RFX7(+)	0.315512	1.25093	-1.01641	-0.550036
RREB1(+)	1.14944	-0.595086	0.488011	-1.04236
RUNX2(+)	-0.105273	0.333078	1.08026	-1.30806
RUNX3(+)	1.1974	-0.194938	-1.21739	0.214923
RXRA(+)	-0.791045	-0.798368	1.2814	0.308015
RXRB(+)	-0.472879	1.489	-0.654721	-0.361399
SETDB1(+)	0.743981	-0.162237	-1.35176	0.770014
SHOX2(+)	-0.187226	0.0384098	1.2894	-1.14058
SIN3A(+)	0.762218	-0.605273	0.931566	-1.08851
SIRT6(+)	-1.06442	-0.639385	0.909879	0.793925
SIX1(+)	-0.313005	1.46086	-0.80751	-0.340347
SIX2(+)	-0.158906	-0.677222	-0.622745	1.45887
SMAD5(+)	0.176376	-1.16925	-0.248164	1.24103
SMAD6(+)	-0.508606	-0.626338	-0.355829	1.49077
SMAD7(+)	0.0247753	-0.46274	-0.940619	1.37858
SMARCA4(+)	-0.369325	0.451403	1.11145	-1.19353
SMPX(+)	0.733143	-0.0236915	-1.40598	0.69653
SNAI1(+)	-0.00936011	-0.466599	-0.917211	1.39317
SOX11(+)	-0.0773418	-0.693889	1.43803	-0.666796
SOX12(+)	-0.716994	-0.166806	1.45865	-0.574845
SOX17(+)	-0.041708	1.42756	-0.698208	-0.68764
SOX18(+)	-0.300639	-0.371473	-0.792163	1.46428
SOX5(+)	-0.258886	-0.0288267	1.3461	-1.05838
SOX6(+)	-0.347494	1.49144	-0.58867	-0.555274
SOX9(+)	0.218168	-0.935573	-0.595177	1.31258
SP1(+)	-0.409733	-0.534669	1.49697	-0.552568
SP2(+)	-0.00572023	1.41388	-0.77285	-0.635309
SP3(+)	-0.713108	1.16133	0.497806	-0.946031
SP4(+)	-0.333054	0.246212	1.23184	-1.145
SP6(+)	0.399441	-0.422656	1.1652	-1.14198
SPI1(+)	1.48383	-0.297643	-0.537647	-0.648537
SREBF1(+)	-0.46259	-0.545286	-0.491242	1.49912
SREBF2(+)	-0.886349	-0.551752	1.38082	0.0572768
SRF(+)	1.15394	-1.2826	-0.0224876	0.151149
STAT1(+)	0.0717654	0.21373	1.06316	-1.34865
STAT2(+)	0.106154	0.321541	0.968074	-1.39577
STAT3(+)	0.15112	1.29236	-1.08585	-0.357636
STAT4(+)	1.4902	-0.476414	-0.645557	-0.368228
STAT5A(+)	1.46105	-0.599273	-0.69057	-0.171208
STAT5B(+)	1.17115	0.492231	-0.868434	-0.794946
STAT6(+)	-0.0633109	-1.01273	-0.296073	1.37212
SUPT20H(+)	-0.713127	0.59671	1.08986	-0.973443
SUZ12(+)	1.08243	-1.28278	-0.185093	0.385444
TAF1(+)	0.0899717	-0.380099	1.32941	-1.03928
TAF7(+)	-0.267559	1.26604	0.14383	-1.14231
TBL1XR1(+)	-0.30797	0.534805	1.02531	-1.25215
TBP(+)	-0.203464	-0.590396	1.46813	-0.674268
TBPL1(+)	-0.612941	-0.262218	1.47984	-0.604676
TBX19(+)	-0.727656	1.31084	0.247935	-0.831116
TBX2(+)	0.557385	1.12162	-0.943787	-0.735221
TBX21(+)	-1.38771	-0.0732253	0.700867	0.760064
TBX6(+)	-0.193453	0.556309	-1.31881	0.955951
TCF12(+)	-0.0561223	-0.327768	1.37848	-0.99459
TCF21(+)	-0.279156	-0.431185	-0.759249	1.46959
TCF3(+)	0.388368	-0.231762	1.10136	-1.25796
TCF4(+)	-0.482809	0.258239	1.26879	-1.04422
TCF7(+)	0.561635	-0.533897	-1.10912	1.08138
TCF7L1(+)	-0.622836	1.3666	-0.855564	0.111803
TCF7L2(+)	-0.203668	-0.360383	-0.873303	1.43735
TEAD1(+)	-0.969137	0.120964	1.34236	-0.494184
TEAD2(+)	-0.241854	0.628785	0.918128	-1.30506
TEAD3(+)	-0.952574	-0.692012	0.460775	1.18381
TEAD4(+)	-0.752049	0.73895	-0.965121	0.978221
TEF(+)	-0.0444339	0.0961003	1.19635	-1.24801
TFAP2A(+)	0.295887	0.0866495	0.998642	-1.38118
TFDP1(+)	0.146553	-0.520987	-0.961041	1.33548
TFDP2(+)	-0.147212	-0.453585	1.43884	-0.838045
TFE3(+)	0.291794	0.338826	0.825131	-1.45575
TGIF2(+)	0.0379652	-1.05073	-0.32479	1.33755
THAP1(+)	0.907164	-0.336162	0.689442	-1.26044
THRA(+)	-0.484513	1.47065	-0.734112	-0.252026
THRB(+)	-0.537312	0.0308386	-0.883005	1.38948
TP53(+)	-0.0892856	0.827882	0.639135	-1.37773
TRIM28(+)	-0.75997	1.32565	0.219701	-0.785383
TRPS1(+)	1.44157	-0.526755	-0.793538	-0.121276
TWIST1(+)	0.434924	0.323179	0.72073	-1.47883
UBP1(+)	0.719112	0.945257	-0.512573	-1.1518
UBTF(+)	0.373842	0.589625	-1.49377	0.530307
VDR(+)	1.21519	-0.568351	-1.02737	0.380531
VEZF1(+)	1.13351	-0.934615	0.54159	-0.740488
WRNIP1(+)	-0.186642	-1.31516	0.518726	0.983077
WT1(+)	-0.0484626	-0.42551	-0.925826	1.3998
XBP1(+)	-0.134787	-0.620984	-0.696967	1.45274
XRCC4(+)	0.674047	1.01533	-0.635196	-1.05418
YY1(+)	-0.0308057	1.04781	0.323356	-1.34036
ZBTB2(+)	-0.12715	-0.588343	-0.733519	1.44901
ZBTB33(+)	1.42877	-0.81807	-0.0785333	-0.532169
ZBTB49(+)	-1.40676	0.783128	0.638373	-0.0147414
ZBTB7A(+)	-0.0507051	-0.890058	1.40919	-0.468423
ZBTB7B(+)	-0.269531	-0.0211898	1.34633	-1.05561
ZBTB7C(+)	-0.742756	0.260613	1.30506	-0.822922
ZEB1(+)	-0.422961	-0.353352	1.48244	-0.706128
ZFHX2(+)	-0.520198	-1.01746	1.27479	0.262869
ZFHX3(+)	-0.544804	1.25481	-1.01704	0.307033
ZFP37(+)	0.255917	-0.163693	1.15877	-1.25099
ZMIZ1(+)	-0.19659	-0.48413	1.45734	-0.776618
ZNF10(+)	-0.267831	0.0235397	-1.08157	1.32586
ZNF12(+)	-0.342966	-0.769023	-0.358532	1.47052
ZNF121(+)	-0.935221	-0.585989	0.201616	1.31959
ZNF143(+)	-0.73573	-0.542386	1.45995	-0.181835
ZNF146(+)	-0.85265	0.23103	1.31739	-0.69577
ZNF148(+)	0.60172	-0.0760086	0.853829	-1.37954
ZNF16(+)	-1.39606	0.943206	0.0549297	0.397929
ZNF189(+)	-1.28003	-0.181709	0.370212	1.09153
ZNF197(+)	0.607394	-1.39222	-0.0462422	0.831064
ZNF208(+)	-0.419157	-0.992254	0.0562063	1.3552
ZNF253(+)	0.11398	-1.42164	0.889358	0.418305
ZNF254(+)	-0.963575	1.09093	0.597106	-0.724465
ZNF263(+)	-0.218265	-0.380016	-0.847371	1.44565
ZNF274(+)	0.556341	-1.13639	1.07452	-0.494472
ZNF296(+)	1.43812	-0.86317	-0.183841	-0.391105
ZNF358(+)	0.725836	0.33619	0.416664	-1.47869
ZNF362(+)	-0.779272	0.599355	1.09428	-0.914363
ZNF420(+)	1.01382	0.666451	-1.08133	-0.598948
ZNF429(+)	0.465019	-1.12342	1.13696	-0.478551
ZNF43(+)	-0.324549	1.48629	-0.654325	-0.507415
ZNF460(+)	0.143438	-0.377139	-1.06845	1.30215
ZNF467(+)	-0.356661	1.47577	-0.744872	-0.37424
ZNF502(+)	-0.569657	0.219231	1.30792	-0.957489
ZNF561(+)	-0.780209	-0.645645	0.0208696	1.40498
ZNF675(+)	-0.68153	0.676586	1.02172	-1.01678
ZNF677(+)	-0.783105	-0.750467	1.33583	0.197742
ZNF711(+)	-0.45687	-1.17178	0.599884	1.02876
ZNF778(+)	-0.0840514	-0.541762	1.43175	-0.805934
ZNF787(+)	-1.14417	1.28931	-0.167477	0.0223369
ZNF84(+)	0.56202	-0.792575	-0.892041	1.1226
ZNF91(+)	0.153487	0.20001	1.02199	-1.37549
ZSCAN31(+)	-1.08438	-0.102853	1.33819	-0.150953

## Sheet: NPC Fibroblasts AUC Z-score
regulon	NFs	apCAFs	eCAFs	myCAFs	iCAFs
AHR(+)	-0.267593	-0.915734	0.589066	1.42988	-0.835621
AR(+)	-0.505695	-0.323328	-0.543253	-0.409999	1.78228
ARID3A(+)	-0.750051	-0.281058	1.54703	0.387041	-0.902959
ARNTL(+)	-0.851035	-0.860376	1.05323	-0.448598	1.10678
ATF1(+)	1.27245	-1.18387	0.712249	-0.675522	-0.125306
ATF2(+)	-0.616012	0.864688	0.868182	0.306273	-1.42313
ATF3(+)	0.0306024	-0.00210412	-0.485563	1.58109	-1.12403
ATF4(+)	-0.31193	-0.0554918	1.62524	-0.145618	-1.1122
ATF5(+)	0.17176	0.67093	1.12053	-1.3925	-0.570715
ATF6B(+)	-0.476499	1.54191	-0.877819	-0.644838	0.457242
BACH1(+)	-0.170418	-1.42714	0.415349	-0.137909	1.32012
BACH2(+)	0.820495	1.3101	-0.460277	-0.792666	-0.877647
BANP(+)	-1.59689	0.148526	-0.210021	0.763411	0.894974
BATF3(+)	-0.0547646	-0.616928	-0.48728	1.74296	-0.58399
BCL11A(+)	0.367891	1.60221	-0.696564	-0.609901	-0.663633
BCL3(+)	-0.137997	-0.311185	1.64789	-0.124944	-1.07376
BCL6(+)	-0.113102	-0.176212	-0.406184	1.67991	-0.984413
BCL6B(+)	1.48615	0.169556	-0.151159	-0.200949	-1.3036
BCLAF1(+)	-1.20087	-0.429464	1.4378	0.475518	-0.282991
BHLHE22(+)	1.77244	-0.446773	-0.662549	-0.328992	-0.334127
BHLHE40(+)	-0.616731	-0.281193	1.66533	0.102501	-0.869908
BHLHE41(+)	-1.04527	-0.661031	1.46482	-0.263713	0.505197
BPTF(+)	1.64055	-0.274266	-1.0937	-0.130845	-0.14174
BRCA1(+)	0.108316	0.848446	-0.265216	0.870564	-1.56211
BRF1(+)	-0.480736	-0.331181	0.930937	-1.23966	1.12063
BRF2(+)	-1.1449	-0.0552497	1.6125	-0.184063	-0.228283
CDC5L(+)	-0.820133	-0.257937	1.73927	-0.237908	-0.423294
CEBPA(+)	-0.0103738	-0.528469	-0.394103	-0.784547	1.71749
CEBPB(+)	0.217602	0.136358	1.37724	-1.38461	-0.346586
CEBPD(+)	-0.138907	-0.149873	-0.363166	-1.01824	1.67019
CEBPG(+)	-1.05238	-0.280681	1.6602	-0.208054	-0.119082
CEBPZ(+)	-0.812753	0.922515	1.21855	-0.910464	-0.417845
CPSF4(+)	1.51552	-0.851224	-0.0290588	-0.940518	0.30528
CREB1(+)	-1.44353	0.266179	1.31526	-0.299119	0.161214
CREB3(+)	-0.69191	-0.587148	1.57104	0.430951	-0.722934
CREB3L1(+)	-1.0204	-0.361428	1.63768	0.110226	-0.366071
CREB3L2(+)	-0.982884	-0.134361	1.53972	-0.73845	0.315975
CREB5(+)	-1.36062	-0.122196	0.170374	-0.132293	1.44473
CREBL2(+)	-0.684199	0.814287	1.20847	-0.16304	-1.17551
CREM(+)	-0.683546	1.06688	0.361704	0.624016	-1.36905
CTCF(+)	-0.83213	0.640008	1.15161	0.265721	-1.22521
CUX1(+)	-0.37492	-0.666229	1.76728	-0.243375	-0.482759
DDIT3(+)	-0.260411	0.744094	-0.717525	1.30779	-1.07395
DMRTA1(+)	1.37704	-0.691386	-0.216903	-1.09136	0.622607
E2F4(+)	-1.18898	-0.284546	0.512928	1.42393	-0.463331
E2F6(+)	-1.05806	-0.29681	1.16467	0.937082	-0.746881
E4F1(+)	-0.573106	-0.464848	-0.449306	1.77988	-0.292618
EGR1(+)	-0.410324	0.0703434	0.44718	1.29194	-1.39914
EGR2(+)	-0.513532	-0.589362	1.38989	0.697917	-0.984913
EGR3(+)	-0.787981	-0.0711094	1.66942	-0.045476	-0.764853
ELF1(+)	0.0329881	1.72041	-0.515118	-0.678616	-0.559667
ELF2(+)	-0.776628	1.02627	0.461652	0.613253	-1.32455
ELF4(+)	-0.650229	0.0434618	0.942026	0.979476	-1.31473
ELK1(+)	-0.8501	-0.0788911	1.46932	0.424895	-0.965226
ELK3(+)	-0.727556	-0.338909	1.70126	0.0431823	-0.677977
ELK4(+)	0.143693	0.181876	1.46962	-0.601659	-1.19353
EOMES(+)	-0.231027	1.55394	-0.90247	-0.771055	0.350618
EP300(+)	-1.14279	0.76787	1.28763	-0.334133	-0.578578
ERF(+)	-0.58974	-0.47987	1.06045	1.07634	-1.06718
ERG(+)	1.72495	-0.390841	-0.779712	-0.0424918	-0.511903
ESRRA(+)	0.031302	-0.24443	0.230021	1.38551	-1.4024
ETS1(+)	-0.563049	0.0924761	0.638273	1.19149	-1.35919
ETS2(+)	0.390977	-0.0838497	1.49075	-0.870787	-0.927092
ETV1(+)	-0.856764	-0.466601	1.59848	0.339556	-0.614666
ETV3(+)	-1.19252	-0.682868	0.806293	1.20163	-0.132525
ETV4(+)	-0.463678	-0.340361	1.77796	-0.616891	-0.357027
ETV5(+)	-0.51407	-1.24438	1.30565	0.662295	-0.209493
ETV6(+)	-0.173979	0.403574	1.21121	0.0864092	-1.52721
ETV7(+)	-0.768677	0.215704	1.59172	-0.138892	-0.899855
EZH2(+)	0.822257	1.32435	-0.603276	-0.684718	-0.858612
FLI1(+)	-0.0430042	1.73708	-0.459096	-0.678083	-0.556899
FOS(+)	-0.741085	0.0150824	0.988163	0.973396	-1.23556
FOSB(+)	-0.952676	0.02701	1.38239	0.505246	-0.961974
FOSL1(+)	-0.901406	-0.502506	1.63437	0.229185	-0.459641
FOSL2(+)	-0.784638	-0.372719	1.75067	-0.344359	-0.248958
FOXC1(+)	-0.33775	-1.09482	-0.631769	0.751602	1.31273
FOXC2(+)	0.131722	0.110223	-0.676953	1.52472	-1.08971
FOXF1(+)	1.68718	-0.228022	-0.975246	-0.37085	-0.113064
FOXF2(+)	-0.0203843	-0.248432	-0.61332	-0.81842	1.70056
FOXJ2(+)	-0.19848	-0.379684	-0.136533	-0.973517	1.68821
FOXK1(+)	-0.804674	-1.0354	0.967033	1.13085	-0.257812
FOXL1(+)	0.429458	-0.963001	0.0115324	-0.911985	1.434
FOXM1(+)	-0.865539	0.266659	-0.662746	-0.355253	1.61688
FOXN2(+)	-0.760907	-0.877918	0.989432	1.17923	-0.529835
FOXN3(+)	-0.666039	-0.620379	0.970135	-0.885971	1.20225
FOXO1(+)	-0.833002	-0.28524	1.69475	0.017035	-0.59354
FOXO3(+)	1.04549	0.0686232	-1.51762	-0.307011	0.710514
FOXP1(+)	-0.65953	-0.0774503	1.60121	0.125426	-0.989655
FOXP2(+)	0.157531	-0.757155	0.693121	-1.25446	1.16096
FOXP3(+)	0.608655	1.42575	-0.387009	-1.0359	-0.611486
FOXP4(+)	1.05557	-0.0543163	-1.02957	-0.940417	0.968731
FOXQ1(+)	-0.224168	-1.11841	1.6107	-0.319302	0.0511814
GABPA(+)	-0.980979	-0.673903	1.41141	-0.408272	0.651744
GABPB1(+)	-0.949332	1.50007	0.241934	0.091456	-0.884124
GATA2(+)	-0.722989	1.35888	-1.15224	0.549535	-0.033182
GATA3(+)	-0.727224	1.48293	0.597287	-0.6724	-0.680589
GBX2(+)	-0.0331641	-0.120261	-0.634693	1.67293	-0.884815
GLI1(+)	0.885023	1.14204	-0.622359	-1.22127	-0.183442
GLI3(+)	0.0366962	-0.977753	0.378789	-0.88957	1.45184
GLIS2(+)	-0.746523	-0.517357	0.999794	-0.902507	1.16659
GLIS3(+)	-1.30267	0.567712	1.31136	-0.0703081	-0.506098
GMEB1(+)	-0.527724	-0.477499	1.57194	-0.93983	0.37311
GTF2A1(+)	-0.744635	-1.18817	0.547947	1.31476	0.0701007
GTF2B(+)	-0.256	1.67458	-0.933053	0.0235059	-0.50903
GTF2F1(+)	-0.35705	0.293239	0.470403	1.11629	-1.52288
HCFC1(+)	-0.846497	-0.0511659	0.316915	1.51752	-0.936768
HDAC2(+)	-1.09433	-0.145666	1.13015	0.920351	-0.810505
HDAC6(+)	-0.284179	-0.866224	1.53943	0.406902	-0.795925
HES5(+)	-0.194155	0.838518	-0.777285	1.21672	-1.0838
HEY2(+)	-0.155316	-0.539653	-0.564058	1.76396	-0.504928
HIC1(+)	-0.515128	-0.371292	-0.168526	-0.699704	1.75465
HIVEP2(+)	1.19875	0.00839038	-1.05229	0.772164	-0.927018
HIVEP3(+)	-0.118298	0.174538	1.59868	-0.704156	-0.95076
HLF(+)	-0.429703	1.50278	-0.608974	-0.966377	0.502277
HMGB3(+)	-0.406411	0.467505	0.272486	1.15351	-1.48709
HMGN3(+)	0.879154	-0.527567	-0.939625	-0.678857	1.26689
HNRNPH3(+)	-0.294615	-0.728359	-0.572347	1.74174	-0.146424
HOXA2(+)	1.09665	-0.276851	-0.939385	-0.897056	1.01664
HOXB2(+)	-0.822859	-0.196783	1.48929	0.456517	-0.926166
HOXC9(+)	-0.150981	-0.28882	0.253452	1.47379	-1.28744
HSF1(+)	-0.756288	-0.769256	0.714268	1.40489	-0.593614
HSF2(+)	-0.539761	0.0904695	1.70385	-0.699443	-0.555113
IKZF1(+)	0.112949	1.68227	-0.657465	-0.765973	-0.371784
IRF1(+)	-0.9236	0.312034	1.0905	0.694801	-1.17374
IRF2(+)	-0.684378	0.648423	1.01041	0.411511	-1.38597
IRF3(+)	-1.22925	0.130849	1.33352	0.459464	-0.69458
IRF4(+)	0.336003	1.54235	-0.194561	-0.679379	-1.00441
IRF7(+)	-0.950752	0.62316	1.1709	0.278757	-1.12207
IRF8(+)	0.768888	1.34565	-0.739782	-0.917346	-0.457413
IRF9(+)	-1.09773	0.00719426	1.10151	0.88377	-0.894748
JDP2(+)	-0.430501	-0.292459	-0.27543	-0.756768	1.75516
JUN(+)	-0.809911	0.269619	1.11103	0.682641	-1.25338
JUNB(+)	-0.874783	0.0889149	1.29783	0.584092	-1.09605
JUND(+)	-0.211843	0.956223	1.09051	-0.627494	-1.20739
KAT2A(+)	-0.184403	-0.33097	1.24312	-1.37538	0.647641
KDM2A(+)	1.05455	0.871054	-0.344804	-1.40718	-0.173628
KDM5A(+)	-0.720236	0.0388664	1.31346	0.565654	-1.19775
KDM5B(+)	-1.00313	-0.219075	1.6808	-0.141307	-0.317294
KLF12(+)	-0.305035	-0.45811	-0.785912	1.74397	-0.194915
KLF2(+)	0.0877581	1.31413	-1.44861	-0.264549	0.311271
KLF3(+)	-0.0212474	1.7366	-0.54983	-0.549474	-0.616053
KLF4(+)	-0.926166	0.215109	0.109477	-0.903994	1.50557
KLF5(+)	-0.638522	-0.373012	0.527748	-0.994555	1.47834
KLF6(+)	-0.891553	0.769334	1.17626	0.0535761	-1.10761
KLF7(+)	-0.0577966	-0.854527	1.44935	0.446201	-0.983227
KLF8(+)	-0.331671	-0.733793	-0.788712	0.216281	1.63789
LHX8(+)	-0.102458	-0.663946	1.50109	-1.08342	0.348731
MAF(+)	-1.24893	0.0394154	1.15775	0.766462	-0.714698
MAFB(+)	-0.518872	-0.79443	1.72576	-0.341009	-0.0714522
MAFF(+)	-0.165815	0.288801	-0.656383	1.55433	-1.02094
MAFK(+)	-0.791317	0.270043	-0.436326	-0.672725	1.63032
MAX(+)	-1.0024	0.0823398	1.58345	0.0295795	-0.692969
MAZ(+)	-0.223036	0.589964	0.821172	0.460009	-1.64811
MBD1(+)	0.563585	0.547977	0.743888	-1.67183	-0.183622
MEF2A(+)	-1.21841	-0.286384	0.0918719	1.55111	-0.13819
MEF2B(+)	0.325229	-0.294192	-0.861367	1.58157	-0.75124
MEF2C(+)	-0.0736644	-0.334569	-0.524802	1.72587	-0.792836
MEF2D(+)	-0.495584	0.0837315	1.68344	-0.864849	-0.406741
MEIS1(+)	-0.357883	-1.01663	0.150635	-0.404609	1.62849
MEIS2(+)	1.1464	-1.29966	-0.537048	-0.139602	0.829911
MITF(+)	-0.849699	-0.730905	1.2689	-0.580729	0.892435
MLX(+)	-0.67092	-0.373621	1.49286	-0.959398	0.51108
MSC(+)	-0.0291485	0.0449656	-0.183904	-1.32116	1.48924
MSX2(+)	-0.489934	-0.0136591	1.72518	-0.474022	-0.747561
MTA3(+)	-0.839104	-0.273451	-0.147499	1.72673	-0.466673
MXD4(+)	-0.02107	0.0221569	1.61358	-1.02161	-0.593056
MXI1(+)	0.288351	-0.175084	-0.405958	1.50255	-1.20986
MYBL2(+)	0.402033	1.57905	-0.659039	-0.525451	-0.796589
MYC(+)	-0.0431344	0.475357	-0.431086	1.33852	-1.33966
MYCN(+)	-0.653316	-0.78627	1.508	0.54826	-0.616679
MZF1(+)	0.29827	0.439944	-1.12559	-0.896149	1.28353
NELFE(+)	-0.117469	0.83871	-0.116641	0.939954	-1.54455
NFATC1(+)	-0.596862	-0.376119	1.60345	0.289944	-0.920414
NFATC2(+)	-0.210845	-0.331157	-0.379456	1.74084	-0.819379
NFATC3(+)	0.646217	1.28917	-0.519674	-1.27719	-0.138524
NFE2L2(+)	-0.269109	-0.226384	-0.358286	-0.873782	1.72756
NFE2L3(+)	1.42884	-0.253794	0.255778	-1.34982	-0.0809974
NFIA(+)	0.110464	-0.232215	-0.724807	-0.81167	1.65823
NFIC(+)	-0.0509199	-0.674225	1.48622	-1.10316	0.342091
NFIL3(+)	1.39067	0.507611	-1.09305	-0.783031	-0.0221997
NFIX(+)	-0.240652	-0.438194	-0.370461	-0.712745	1.76205
NFKB1(+)	-0.659514	-0.201655	0.901548	-1.1844	1.14402
NFKB2(+)	0.631217	0.599262	-0.142465	-1.6908	0.602786
NFYB(+)	0.339884	-0.527809	-0.278641	-1.07427	1.54084
NFYC(+)	-1.06326	-0.541411	0.445045	1.50337	-0.343744
NKX3-2(+)	1.23846	-1.47801	0.492037	-0.188365	-0.0641245
NR1D2(+)	0.982764	-0.779828	-0.940478	-0.42796	1.1655
NR1H2(+)	0.810952	-1.71693	0.584165	0.188195	0.133614
NR1H4(+)	-0.36368	0.946073	-1.39551	-0.182781	0.9959
NR2C1(+)	-0.0429063	-1.28724	1.01328	0.953489	-0.636629
NR2C2(+)	-0.652891	-0.180316	1.61866	-0.946211	0.160759
NR2F2(+)	0.291188	-0.542957	-1.05094	1.56443	-0.261713
NR2F6(+)	0.78071	1.16412	-0.117061	-1.33295	-0.494823
NR3C1(+)	0.0209938	0.585618	-1.28409	-0.604186	1.28167
NR4A2(+)	-0.0738076	0.952876	-0.600116	1.01973	-1.29869
NRF1(+)	-0.61703	-0.456227	0.338882	1.59736	-0.862983
NUP133(+)	0.643048	-0.256342	-1.02263	1.38398	-0.748058
PATZ1(+)	-0.482974	0.0170464	-1.38354	0.658274	1.19119
PAX5(+)	0.568939	1.4679	-0.736326	-0.908861	-0.391648
PAX6(+)	0.747548	-0.470516	0.340443	-1.51564	0.898169
PBX1(+)	0.846175	-0.633987	-0.97595	-0.523078	1.28684
PBX3(+)	-0.131169	-0.574804	0.462507	-1.1838	1.42727
PGR(+)	-1.08728	-0.512246	1.48218	-0.360658	0.478001
PHF8(+)	-0.836295	-0.250756	1.62512	0.206346	-0.744412
PITX1(+)	0.0215901	1.68872	-0.755567	-0.723469	-0.231269
PKNOX1(+)	-0.535496	0.0703945	1.55961	0.0345329	-1.12904
PKNOX2(+)	1.78697	-0.453342	-0.371107	-0.493335	-0.469182
PLAG1(+)	-0.369084	0.416229	-0.64081	-0.948895	1.54256
PML(+)	-0.824424	-0.212198	1.495	0.454629	-0.913008
POLE3(+)	-1.34496	-0.365079	1.16242	0.801372	-0.253755
POLR2A(+)	1.53225	-0.229205	-0.772536	0.391299	-0.921811
POLR3A(+)	1.32631	0.669617	-1.1277	-0.165873	-0.702347
POU2F1(+)	-0.547897	-1.03151	0.621977	-0.467484	1.42492
POU2F2(+)	0.644881	1.45424	-0.686066	-0.694629	-0.718423
POU3F1(+)	-0.110816	1.74361	-0.729565	-0.512252	-0.390981
POU3F3(+)	1.67215	-0.786875	-0.20874	-0.733439	0.0569055
PPARD(+)	1.0475	-0.761383	-1.24668	0.872388	0.0881782
PPARG(+)	0.186134	-0.175	-1.20695	1.53679	-0.340978
PRRX2(+)	-0.44076	-0.520259	1.08205	-1.14608	1.02505
RAD21(+)	-0.973521	0.447019	1.09739	0.576307	-1.14719
RARA(+)	-0.266422	-0.351765	-1.09267	1.613	0.097852
RARG(+)	-0.955684	-0.613138	0.468763	-0.421034	1.52109
RBBP5(+)	0.467318	1.28802	-0.813453	0.242277	-1.18416
RCOR1(+)	1.29144	0.100888	-1.29035	0.519885	-0.621858
REL(+)	0.343766	1.5944	-0.723539	-0.805508	-0.409115
RELA(+)	-0.844302	-0.162031	1.23474	0.810526	-1.03893
RELB(+)	1.41232	0.0655952	0.284559	-1.30956	-0.452907
REST(+)	-0.662756	1.02816	1.00969	-0.168553	-1.20654
RFX5(+)	-0.935415	-0.00413337	0.849323	1.14046	-1.05023
RFX7(+)	0.256584	0.301181	-1.60342	-0.0795954	1.12525
RFXAP(+)	0.0459698	-0.474576	-1.03927	-0.164747	1.63262
RORB(+)	-0.0353326	-0.382623	-0.459964	-0.836855	1.71478
RREB1(+)	-1.09693	-0.180486	1.62982	-0.327475	-0.0249276
RUNX3(+)	-0.169146	1.75589	-0.701667	-0.488515	-0.39656
RXRA(+)	-0.341881	-0.189625	0.348353	1.45338	-1.27023
RXRB(+)	-0.89445	-0.110367	-0.853646	1.53426	0.3242
SALL2(+)	1.65596	-0.436499	-0.243881	0.0279302	-1.0035
SETDB1(+)	-0.0480409	1.27949	0.523789	-0.355226	-1.40002
SHOX2(+)	-0.92686	-0.377337	1.40889	0.657621	-0.762311
SIN3A(+)	-0.959607	0.543049	1.42962	-0.169425	-0.84364
SIX1(+)	-0.422212	-0.395952	-0.536891	-0.431215	1.78627
SIX5(+)	-0.39934	0.0440347	-1.43844	0.613405	1.18034
SMAD1(+)	-0.67098	-0.348835	1.71911	-0.687479	-0.0118146
SMARCA4(+)	-0.483893	0.150664	0.618576	1.1457	-1.43104
SMARCB1(+)	-0.884977	-0.142433	1.19678	0.850703	-1.02007
SMARCC2(+)	0.0186946	0.557179	-0.58244	1.29749	-1.29092
SMC3(+)	1.61694	0.242652	-0.714694	-0.855676	-0.289224
SNAI2(+)	-1.04892	-0.552763	1.60676	0.076589	-0.0816659
SND1(+)	-0.364876	-1.14156	0.457844	-0.425522	1.47411
SOX11(+)	-0.688812	-0.604089	1.74839	-0.22774	-0.227752
SOX15(+)	0.531069	-0.792797	-0.432239	-0.806666	1.50063
SOX2(+)	0.7387	1.39218	-0.733185	-0.729186	-0.668504
SOX4(+)	-0.722603	-0.237183	1.75306	-0.266778	-0.526496
SOX5(+)	-1.08188	0.0670644	1.06374	0.895406	-0.944331
SOX6(+)	-0.769938	0.609328	-1.00561	-0.236844	1.40306
SOX9(+)	-0.797732	0.708464	-0.894177	-0.396694	1.38014
SP1(+)	-0.317821	-0.446961	-0.304529	1.76648	-0.697165
SP2(+)	1.1801	0.565201	-1.50182	-0.0842181	-0.159256
SP3(+)	-0.0292018	-0.150949	-0.348352	1.62722	-1.09872
SP4(+)	-0.35921	-0.0895207	0.196733	1.50304	-1.25104
SP5(+)	0.672873	-0.335089	-0.681992	-1.03426	1.37846
SP6(+)	-0.621897	-0.727981	1.62915	-0.581317	0.302046
SPI1(+)	-0.239317	1.75127	-0.245556	-0.715669	-0.550729
SPIB(+)	0.88801	1.25986	-0.717932	-0.922809	-0.507131
SREBF1(+)	-0.172387	-0.422526	-0.366886	-0.782948	1.74475
SREBF2(+)	0.686628	1.34436	-0.227575	-0.754583	-1.04883
SRF(+)	0.490317	0.0775371	-0.820419	1.36091	-1.10834
STAT1(+)	-0.876558	-0.180642	1.7142	-0.178965	-0.478033
STAT2(+)	-0.725891	-0.421633	1.73508	-0.530644	-0.0569072
STAT3(+)	0.325505	0.858312	0.46216	0.0683973	-1.71437
STAT5A(+)	-0.161734	1.72673	-0.831564	-0.492765	-0.240669
STAT5B(+)	-0.587938	0.469393	1.55152	-0.722135	-0.710842
STAT6(+)	-0.731234	-0.182177	1.2404	0.795688	-1.12268
SUPT20H(+)	-0.816239	-0.0134069	1.56595	0.184245	-0.920553
TAF1(+)	-0.0270196	-0.167445	1.45478	-1.35839	0.0980822
TAF7(+)	-1.12834	0.150457	1.35038	0.45066	-0.823155
TBL1XR1(+)	0.160064	1.55875	-0.503429	-1.13336	-0.0820286
TBP(+)	1.31617	-0.99421	0.589011	0.0531323	-0.964101
TBPL1(+)	0.843073	-0.36991	0.213569	-1.54149	0.854753
TCF12(+)	-0.798365	-0.374228	1.74577	-0.359405	-0.213768
TCF3(+)	0.3449	1.19081	-0.182816	0.193739	-1.54663
TCF4(+)	-0.844812	-0.639326	1.64518	-0.361564	0.200523
TCF7(+)	-0.117111	1.73262	-0.748959	-0.588072	-0.278476
TCF7L2(+)	-1.13427	-0.55159	0.260135	-0.101132	1.52685
TEAD1(+)	-0.429253	-0.698366	0.444896	1.54491	-0.862184
TEAD3(+)	0.0393789	-0.719153	1.43973	0.368248	-1.1282
TEAD4(+)	-0.0866788	-0.605863	-0.193347	-0.821103	1.70699
TEF(+)	-0.0953212	-0.0840263	-1.10307	-0.344888	1.62731
TFAP2C(+)	-0.63115	-0.605195	1.75938	-0.301433	-0.221602
TFAP4(+)	1.20648	-1.36914	-0.593671	0.252866	0.503459
TFDP1(+)	0.213193	0.246922	0.478424	-1.73897	0.800428
TFF3(+)	0.026883	0.159136	-0.841096	-0.907765	1.56284
TGIF1(+)	-0.86871	-0.00857617	1.66622	-0.113613	-0.675324
TGIF2(+)	-0.00739934	0.550609	1.09503	-0.0589357	-1.57931
THAP1(+)	-0.782558	-0.0167123	1.12618	0.852813	-1.17972
THRB(+)	1.45584	-0.724427	-1.06252	-0.127688	0.458793
TP53(+)	-0.758397	0.093595	0.948252	0.971092	-1.25454
TWIST1(+)	0.336838	0.437983	1.25405	-1.19317	-0.835705
UBP1(+)	0.204631	1.57129	-0.153584	-0.537691	-1.08465
UBTF(+)	-0.122354	-0.0901849	0.319887	1.33715	-1.4445
USF1(+)	1.37251	0.275497	-0.364878	0.0946235	-1.37776
USF2(+)	-0.112569	0.83967	-0.840186	1.19012	-1.07703
VEZF1(+)	1.16307	-0.278861	-1.42087	0.71924	-0.182577
WRNIP1(+)	0.558507	-0.502055	1.20058	-1.40458	0.147543
XBP1(+)	-1.16215	-0.427339	1.56743	-0.0586588	0.0807192
XRCC4(+)	-0.223892	-1.30132	-0.314671	1.40204	0.437841
YY1(+)	-0.450655	0.913328	0.904712	-1.46131	0.0939216
ZBED1(+)	-0.723877	1.35297	0.491488	0.0626236	-1.18321
ZBTB14(+)	-0.209719	-0.711117	-0.973254	0.351511	1.54258
ZBTB17(+)	-1.1479	-0.560627	1.45414	-0.205326	0.459712
ZBTB33(+)	0.13376	-0.519807	1.68913	-0.721277	-0.581809
ZBTB7A(+)	-0.529037	0.77706	-1.08784	-0.468986	1.3088
ZBTB7B(+)	1.71504	-0.0131375	-0.766351	-0.338273	-0.597278
ZFP62(+)	-0.153886	-1.45408	0.668768	-0.228141	1.16734
ZMIZ1(+)	-0.00877603	0.346353	-0.363569	1.38184	-1.35584
ZNF143(+)	-1.15228	0.707206	1.15564	0.185156	-0.895723
ZNF148(+)	-0.143004	1.11281	0.938146	-0.810885	-1.09707
ZNF200(+)	0.0694227	-0.729372	-0.136266	1.64864	-0.852422
ZNF214(+)	0.886217	-1.11023	-0.45396	-0.540253	1.21822
ZNF224(+)	-0.330638	0.991224	0.750742	0.1155	-1.52683
ZNF263(+)	1.27297	-0.368097	0.040729	-1.42025	0.474647
ZNF274(+)	-0.337011	1.28579	-0.925905	-0.840775	0.8179
ZNF281(+)	-1.01835	-0.812572	1.49036	0.061844	0.278715
ZNF324(+)	0.855579	-0.444896	-1.12243	1.23818	-0.526431
ZNF362(+)	0.740873	-1.70529	0.0178848	0.691012	0.255516
ZNF384(+)	0.117682	0.310021	-0.457281	-1.34177	1.37135
ZNF385D(+)	-0.478121	-0.991672	1.27498	0.853522	-0.658713
ZNF429(+)	0.383005	-0.116603	-0.906363	-0.866072	1.50603
ZNF460(+)	-0.28261	0.873866	-0.675171	1.20323	-1.11932
ZNF467(+)	0.571243	-0.485723	-0.624327	-0.93534	1.47415
ZNF483(+)	0.065974	-0.362622	-0.553539	-0.839094	1.68928
ZNF502(+)	0.0806716	1.09797	-1.47236	0.683971	-0.390244
ZNF528(+)	-1.50186	0.789445	-0.545958	0.503945	0.754429
ZNF561(+)	-0.498567	1.11214	-1.43188	0.154718	0.66359
ZNF641(+)	0.312183	-0.350146	-0.667079	1.59478	-0.889735
ZNF672(+)	1.54432	-1.17818	0.22419	-0.330319	-0.260012
ZNF76(+)	-0.304043	1.448	0.485277	-0.462359	-1.16687
ZNF770(+)	-0.622082	0.178363	-0.708365	-0.522997	1.67508
ZNF785(+)	-0.22097	-0.0156996	-1.33004	0.0924666	1.47424
ZNF8(+)	1.00113	0.26163	0.352057	0.0590561	-1.67387
ZNF816(+)	0.544185	-0.124432	-0.935681	1.4155	-0.899574

## Sheet: BRCA Fibroblasts AUC Z-score
regulon	apCAFs	eCAFs	iCAFs	myCAFs
ALX3(+)	-0.226929	-0.176442	1.39249	-0.989116
AR(+)	-0.950505	-0.207753	1.41057	-0.252316
ARID3A(+)	-0.696754	0.134379	1.36247	-0.800095
ASCL2(+)	-0.816823	0.618356	1.08177	-0.883299
ATF1(+)	-0.371543	0.273884	1.22827	-1.13061
ATF2(+)	-0.850682	1.27072	0.325431	-0.745464
ATF3(+)	-0.705766	-0.594979	-0.156449	1.45719
ATF7(+)	-1.08928	-0.352961	0.151544	1.2907
ATOH8(+)	-0.429354	-0.462489	-0.603856	1.4957
BACH2(+)	-0.426299	0.39754	1.1676	-1.13884
BATF3(+)	-0.145769	-0.624689	-0.685218	1.45568
BCL11A(+)	-0.423177	-0.629089	1.49348	-0.441218
BCL3(+)	0.0851292	-1.43466	0.565514	0.78402
BCL6(+)	-0.681069	-0.71728	-0.0233096	1.42166
BCLAF1(+)	-0.863888	0.259066	1.30333	-0.698508
BDP1(+)	0.194057	0.90492	0.32789	-1.42687
BHLHE40(+)	-0.340232	1.49059	-0.556263	-0.594096
BPTF(+)	-1.04895	0.729708	0.970876	-0.651631
BRCA1(+)	1.28659	-1.04014	-0.464127	0.217669
BRF1(+)	-1.3547	0.536619	-0.111627	0.92971
BRF2(+)	1.33437	-0.0593389	-0.188594	-1.08644
CDX1(+)	-0.327639	0.137133	1.29018	-1.09967
CEBPA(+)	-0.00106304	-0.446533	1.38579	-0.938191
CEBPB(+)	-0.887671	-0.436749	-0.0941794	1.4186
CEBPD(+)	-0.825273	-0.64197	0.0892617	1.37798
CEBPG(+)	1.43132	-0.226591	-0.307177	-0.897557
CHD1(+)	-1.18725	0.958122	0.68298	-0.453855
CREB1(+)	-1.242	0.394316	1.11038	-0.262693
CREB3(+)	0.00081545	1.40125	-0.537307	-0.864757
CREB3L1(+)	-0.118084	1.3287	-0.111438	-1.09918
CREB3L2(+)	-0.327739	1.2695	0.176233	-1.11799
CREB3L4(+)	-1.40208	-0.0304428	0.776143	0.656382
CREB5(+)	-0.449158	0.730396	0.914187	-1.19542
CREM(+)	-1.02223	0.0458776	1.34734	-0.370989
CTCF(+)	1.11547	-1.17111	-0.409604	0.465251
CUX1(+)	-0.0217657	0.962899	-1.3732	0.432065
DBP(+)	-1.27275	0.0756153	1.17207	0.025061
DDIT3(+)	-1.06221	-0.142518	1.3526	-0.147871
DLX5(+)	0.062496	-0.750247	-0.704152	1.3919
DNMT3A(+)	-0.560519	-0.734148	1.45627	-0.161605
E2F1(+)	-0.261666	-0.568465	-0.648847	1.47898
E2F2(+)	1.43694	-0.0834326	-0.59844	-0.755064
E2F3(+)	-0.76122	1.47212	-0.336386	-0.374511
E2F4(+)	0.280031	-1.42745	0.237806	0.909618
E2F6(+)	-0.730503	-0.564451	-0.16163	1.45658
EBF1(+)	-0.782236	-0.563014	-0.0910092	1.43626
EGR1(+)	-1.30034	0.05192	1.1376	0.110827
EGR2(+)	-0.729262	0.994879	0.716638	-0.982254
EGR3(+)	-0.935263	1.22036	0.403058	-0.688153
EGR4(+)	-0.2928	1.31214	0.0704217	-1.08977
EHF(+)	0.282105	-0.733298	-0.842323	1.29352
ELF1(+)	-0.210484	0.891459	0.641636	-1.32261
ELF2(+)	0.0304126	-0.850681	1.39477	-0.574497
ELF4(+)	-1.05644	0.596424	-0.61332	1.07334
ELF5(+)	-0.448173	1.31334	0.159033	-1.0242
ELK1(+)	0.115488	-0.24814	-1.14121	1.27386
ELK3(+)	-0.128789	1.36279	-0.189885	-1.04411
ELK4(+)	-0.908004	-0.764753	0.526841	1.14592
EMX2(+)	0.0887774	-1.26469	-0.00419536	1.18011
EN1(+)	-0.653014	-0.766171	0.00976784	1.40942
EP300(+)	-0.590721	0.143474	1.34845	-0.901198
ESRRA(+)	0.108868	-0.560142	-0.908507	1.35978
ETS1(+)	-0.575833	-0.350151	-0.565864	1.49185
ETS2(+)	-0.155693	-0.756913	-0.540295	1.4529
ETV1(+)	-0.566505	1.41408	-0.0236302	-0.823946
ETV2(+)	-0.777704	-0.796825	0.27703	1.2975
ETV4(+)	0.963236	0.717756	-0.572041	-1.10895
ETV5(+)	0.0636476	1.07897	0.196481	-1.3391
ETV6(+)	0.369564	0.96829	-1.38688	0.0490249
ETV7(+)	0.94218	-0.284344	0.623728	-1.28156
EVX1(+)	-0.715864	0.103865	-0.763925	1.37592
EZH2(+)	-1.01911	-0.668365	1.05696	0.630517
FLI1(+)	0.348778	1.23165	-0.553008	-1.02742
FOS(+)	-1.39137	0.0243638	0.937623	0.429381
FOSB(+)	-1.15533	-0.448434	0.503475	1.10029
FOSL1(+)	0.296567	0.353099	0.810142	-1.45981
FOSL2(+)	-1.21763	1.22959	0.0460731	-0.0580303
FOXA1(+)	1.25074	-1.12386	-0.350256	0.223372
FOXA3(+)	-1.00458	-0.124854	1.38246	-0.253026
FOXC1(+)	-0.34301	-1.08804	0.134777	1.29628
FOXC2(+)	-0.500313	-0.546739	-0.451821	1.49887
FOXD1(+)	-1.30154	0.223318	1.11999	-0.0417745
FOXD2(+)	-0.408085	-0.783569	-0.272926	1.46458
FOXD3(+)	-0.692681	-0.667003	-0.0787518	1.43844
FOXF1(+)	0.0796689	-1.10499	-0.276968	1.30229
FOXF2(+)	-0.822031	1.05273	0.655822	-0.886521
FOXJ1(+)	-0.429219	-0.677068	-0.381045	1.48733
FOXJ2(+)	0.251691	-1.40845	0.201642	0.955119
FOXJ3(+)	-1.22483	-0.404872	0.751973	0.877729
FOXK1(+)	-1.44942	0.321639	0.846538	0.281244
FOXK2(+)	-0.994001	0.75828	0.957262	-0.721541
FOXL1(+)	-0.837701	-0.785893	0.386003	1.23759
FOXM1(+)	1.38532	0.0366047	-0.896188	-0.525736
FOXN2(+)	-0.533912	-0.626897	1.4882	-0.327395
FOXO1(+)	-0.314867	1.3591	-0.0178821	-1.02635
FOXO3(+)	-0.767826	0.363276	1.25028	-0.845734
FOXP1(+)	-0.229972	1.35777	-0.0803653	-1.04743
FOXP2(+)	-0.596419	0.559711	1.09778	-1.06107
FOXP3(+)	1.32765	-0.99631	0.1424	-0.473741
FOXP4(+)	-0.156467	1.04661	0.416312	-1.30645
FOXQ1(+)	-0.430472	1.44153	-0.169696	-0.841361
GABPA(+)	-1.31051	-0.225864	0.928368	0.608009
GABPB1(+)	1.41647	-0.834447	-0.0380988	-0.543926
GATA2(+)	-0.0177576	-0.944437	-0.425769	1.38796
GATA3(+)	1.04373	-1.17089	-0.451963	0.579122
GATA6(+)	-0.364412	0.528177	1.05276	-1.21652
GLI1(+)	-1.0657	0.68855	1.00069	-0.623534
GLI2(+)	-0.856228	1.34149	0.175415	-0.66068
GLIS2(+)	1.46031	-0.683034	-0.166267	-0.611005
GMEB1(+)	-0.644916	-1.03456	1.06718	0.612293
GRHL1(+)	-0.707603	-0.628249	1.4465	-0.110646
GTF2B(+)	-1.06902	-0.635238	0.82552	0.878739
GTF2F1(+)	0.25135	-1.10295	-0.398128	1.24973
HCFC1(+)	1.12037	-0.49996	-1.11716	0.496746
HDAC2(+)	0.101315	1.37478	-0.8097	-0.666399
HES5(+)	-0.49972	-0.11264	-0.823001	1.43536
HEY1(+)	-0.497715	1.48116	-0.298237	-0.685206
HIC1(+)	-1.47418	0.422703	0.744025	0.307457
HIVEP2(+)	-0.543732	0.605864	1.04953	-1.11166
HLF(+)	-1.11598	-0.55955	0.975239	0.700289
HMGB3(+)	0.0987517	1.37445	-0.64722	-0.825981
HMGN3(+)	1.29691	-0.99332	-0.529458	0.225869
HOXA10(+)	-0.777872	0.40694	1.22482	-0.85389
HOXA11(+)	-0.698419	-1.00437	0.687506	1.01528
HOXA3(+)	-0.226865	-0.643377	-0.603131	1.47337
HOXA9(+)	1.49116	-0.505918	-0.625163	-0.36008
HOXB4(+)	-0.39111	1.17686	0.366516	-1.15226
HOXB6(+)	0.111289	0.276259	0.997066	-1.38461
HOXB8(+)	-0.783878	0.935509	0.789881	-0.941513
HOXB9(+)	0.853603	0.560742	-0.0155275	-1.39882
HOXC5(+)	-0.350082	-0.71008	-0.421564	1.48173
HOXC6(+)	-0.73511	-0.490549	1.46953	-0.243865
HOXC9(+)	1.01466	-1.34793	-0.0547411	0.388008
HOXD13(+)	-0.272254	-1.0415	-0.0424671	1.35622
HOXD9(+)	-0.580205	1.49699	-0.425751	-0.491036
HSF1(+)	0.79972	-0.787808	-0.938623	0.926711
HSF2(+)	1.12517	-1.30993	0.0699048	0.114863
HSF4(+)	-0.949559	-0.455565	1.37473	0.0303969
IKZF1(+)	1.39261	-0.972073	-0.327095	-0.0934387
IKZF2(+)	-0.969905	-0.547126	1.31044	0.206589
IRF1(+)	-0.993253	-0.704394	1.04411	0.653533
IRF2(+)	0.871943	0.345551	0.221664	-1.43916
IRF3(+)	0.869465	-0.899252	0.861927	-0.83214
IRF4(+)	1.01028	-1.35194	0.386734	-0.0450798
IRF5(+)	1.44813	-0.742538	-0.126278	-0.579315
IRF6(+)	1.42667	-0.87556	-0.427453	-0.123658
IRF7(+)	0.890385	0.609991	-0.154554	-1.34582
IRF8(+)	0.342474	-1.41011	0.13108	0.936552
IRF9(+)	-0.788204	-0.90418	0.592111	1.10027
IRX3(+)	0.0835497	-0.755076	-0.712427	1.38395
JDP2(+)	-1.44863	0.28611	0.313052	0.849471
JUN(+)	-1.17612	-0.305302	0.279074	1.20235
JUNB(+)	-0.989031	-0.558623	0.267792	1.27986
JUND(+)	-0.914731	-0.340751	-0.165682	1.42116
KAT2A(+)	0.652963	0.799408	-1.38947	-0.0629004
KDM5A(+)	-0.976871	0.729996	0.984354	-0.737479
KDM5B(+)	-0.00788982	1.02697	0.334862	-1.35394
KLF10(+)	-1.48405	0.289444	0.585531	0.609074
KLF11(+)	-0.509871	-0.839076	-0.0759109	1.42486
KLF12(+)	-0.381291	0.821055	0.80085	-1.24061
KLF16(+)	-1.08047	0.104881	-0.332481	1.30807
KLF3(+)	-0.204088	0.696956	0.837803	-1.33067
KLF4(+)	-0.954533	0.0385751	1.37118	-0.455227
KLF5(+)	-1.22855	0.161	1.2027	-0.135144
KLF6(+)	-0.103677	1.19652	0.146554	-1.2394
KLF7(+)	-0.612193	1.36248	0.118524	-0.868809
KLF9(+)	-0.705121	-0.696728	-0.0183763	1.42022
LBX2(+)	-0.52067	0.818213	0.855012	-1.15256
LHX9(+)	-1.31918	1.04958	0.381593	-0.111993
LRRFIP1(+)	1.19907	0.447062	-0.761797	-0.884331
MAFA(+)	-0.395986	-1.23099	0.766987	0.859991
MAFB(+)	-0.435592	0.579654	1.0379	-1.18196
MAFF(+)	-0.931385	-0.71786	1.18323	0.46602
MAFG(+)	-0.523734	-0.787696	-0.133371	1.4448
MAFK(+)	-0.479898	-0.58065	-0.436722	1.49727
MAX(+)	0.989518	-0.714182	-0.995833	0.720496
MAZ(+)	-0.423837	-0.563354	-0.510326	1.49752
MECP2(+)	-0.685931	-0.370645	1.48587	-0.429299
MEF2A(+)	0.789588	0.333525	-1.46561	0.342496
MEF2B(+)	-0.301826	-0.541302	-0.641559	1.48469
MEF2C(+)	-0.380756	-0.454456	-0.654706	1.48992
MEIS1(+)	-0.539875	0.640709	1.02032	-1.12115
MEIS2(+)	-0.960504	0.382802	1.22801	-0.650304
MEIS3(+)	-0.615834	1.49439	-0.467626	-0.410932
MESP2(+)	-1.40479	0.669621	0.759965	-0.0247916
MGA(+)	1.09487	-1.24935	0.415219	-0.260731
MIOS(+)	0.495586	1.11888	-0.491598	-1.12287
MITF(+)	-0.629366	0.626094	1.05328	-1.05001
MLX(+)	1.47592	-0.494647	-0.272087	-0.709187
MSX1(+)	-1.24513	-0.175729	1.16284	0.258012
MXD3(+)	1.45856	-0.499607	-0.765138	-0.193813
MXI1(+)	-0.748672	-0.363472	-0.36288	1.47502
MYB(+)	-1.14793	0.337665	1.19252	-0.382255
MYBL1(+)	-0.635862	-0.50925	-0.344151	1.48926
MYBL2(+)	1.17656	-0.141881	-1.24545	0.210768
MYC(+)	-0.668585	-0.756921	0.0184801	1.40703
MYEF2(+)	-1.27577	-0.185811	1.09806	0.363529
MYPOP(+)	0.460529	-1.39104	0.0070082	0.923506
NELFE(+)	1.25626	-0.266783	-1.1509	0.161427
NFATC1(+)	-1.15193	0.496851	1.10588	-0.450796
NFE2L3(+)	0.193344	0.593999	0.67867	-1.46601
NFIA(+)	-0.756821	0.155806	1.35463	-0.753612
NFIL3(+)	-0.962576	-0.688385	0.481433	1.16953
NFKB1(+)	-0.405007	0.439688	1.13202	-1.1667
NFKB2(+)	0.706537	-0.315874	0.882797	-1.27346
NFYA(+)	-1.44331	0.388582	0.851107	0.203626
NFYB(+)	-1.06256	0.665746	1.01969	-0.622879
NKX6-1(+)	-1.21789	0.336956	1.15292	-0.271988
NPAS2(+)	-1.3258	0.543889	0.956975	-0.175067
NR1D2(+)	-1.33689	0.383356	1.02955	-0.0760177
NR1H3(+)	-0.767935	0.0715841	1.38806	-0.691704
NR2C1(+)	-1.16923	-0.10259	1.27372	-0.00189564
NR2C2(+)	-0.312185	1.30959	0.0887061	-1.08611
NR2F2(+)	-0.347664	-0.352525	-0.770112	1.4703
NR3C1(+)	-0.848711	-0.803447	0.459098	1.19306
NR6A1(+)	0.451142	-1.42923	0.117945	0.860147
NRF1(+)	0.788096	-0.775793	0.936444	-0.948747
OSR2(+)	-0.946137	-0.409962	1.39123	-0.0351314
PATZ1(+)	-0.83964	0.486063	1.17585	-0.822271
PAX3(+)	-0.53227	-0.87726	0.0142158	1.39531
PBX3(+)	-0.29091	1.23171	0.220875	-1.16167
PHF8(+)	-0.906717	-0.600747	0.170318	1.33715
PIR(+)	1.48362	-0.294522	-0.543801	-0.645297
PKNOX1(+)	1.0619	0.261746	0.0192928	-1.34294
PLAGL1(+)	-0.586789	0.345448	1.24032	-0.998977
PLAGL2(+)	-0.910087	0.310899	1.27314	-0.673949
PML(+)	0.655374	1.03324	-0.647824	-1.04079
POLE3(+)	0.233763	0.372835	-1.44837	0.841771
POLR2A(+)	-0.885268	-0.607006	1.35211	0.140166
POLR3G(+)	0.879011	0.762091	-0.433283	-1.20782
POU2F1(+)	-1.44138	0.387961	0.856151	0.197268
POU2F2(+)	0.789887	0.556307	0.0886382	-1.43483
POU3F1(+)	-0.978778	-0.334162	-0.0744273	1.38737
PPARG(+)	-0.659698	-0.665626	-0.125848	1.45117
PRDM1(+)	1.3942	-0.274505	-0.139147	-0.980552
PRDM6(+)	-0.795623	1.30853	0.255012	-0.76792
PUM3(+)	0.261652	-0.733028	1.30412	-0.832748
PURA(+)	-1.49988	0.493797	0.488644	0.517441
RAD21(+)	1.00518	-1.28237	-0.253014	0.53021
RARA(+)	-0.727561	0.71967	0.992049	-0.984159
RARB(+)	-0.159748	-1.15507	0.0345407	1.28028
RAX(+)	0.332276	-0.888656	-0.707991	1.26437
RBBP9(+)	-1.17585	1.26996	-0.0383084	-0.0558017
RCOR1(+)	-0.953018	-0.120298	1.40305	-0.329737
REL(+)	0.378712	0.144701	0.8999	-1.42331
RELA(+)	0.208426	-1.03267	-0.468348	1.29259
RELB(+)	1.38504	-0.193214	-0.187188	-1.00464
REST(+)	-0.251566	1.22351	0.209509	-1.18146
RFX2(+)	-1.03817	0.802696	0.908356	-0.672878
RFX5(+)	-0.780422	1.35841	0.146104	-0.724094
RFXANK(+)	-0.0531677	-0.707783	-0.669928	1.43088
RREB1(+)	-1.15618	1.01747	-0.486702	0.625411
RUNX1(+)	-0.168465	1.45638	-0.540919	-0.746991
RUNX3(+)	1.48549	-0.450164	-0.352233	-0.68309
RXRA(+)	-1.18044	1.24471	-0.198274	0.134005
RXRB(+)	-0.727745	-0.971204	1.05433	0.644615
RXRG(+)	-0.63497	-0.162198	1.4599	-0.662728
SETBP1(+)	-0.856874	0.905876	0.825191	-0.874193
SHOX(+)	-0.857549	-0.394388	-0.188094	1.44003
SHOX2(+)	-0.677229	0.67633	1.02122	-1.02032
SIN3A(+)	-1.16632	-0.432798	0.504793	1.09433
SIX1(+)	0.538236	-1.49918	0.457468	0.503475
SIX3(+)	-0.580134	0.0931601	1.36959	-0.882611
SIX4(+)	-1.07952	0.875186	0.825979	-0.621641
SIX5(+)	-0.802431	-0.00207795	1.41034	-0.605833
SMAD1(+)	-0.657437	0.450858	1.18569	-0.979108
SMAD3(+)	-0.450992	-1.16527	1.06563	0.55063
SMAD4(+)	-1.15896	1.27781	-0.151527	0.0326779
SMAD9(+)	-1.37991	0.18038	1.01441	0.185119
SMARCA4(+)	0.291323	1.25559	-0.506842	-1.04007
SMARCA5(+)	-1.13959	-0.527927	0.960878	0.70664
SMC3(+)	-0.725471	-0.437892	1.47757	-0.314208
SOX13(+)	-0.395057	-0.647515	-0.448553	1.49113
SOX15(+)	-0.671343	0.514592	1.14426	-0.987506
SOX17(+)	1.41954	-0.179903	-0.923286	-0.316353
SOX18(+)	1.13609	-1.29608	-0.0113428	0.17133
SOX2(+)	0.226554	-0.708256	-0.838739	1.32044
SOX4(+)	-0.698608	0.703955	1.00141	-1.00676
SOX5(+)	-1.00982	-0.472604	0.167581	1.31485
SOX9(+)	-0.295128	1.46686	-0.39256	-0.779174
SP1(+)	-1.28338	-0.30429	0.794451	0.793218
SP2(+)	-0.957962	0.668156	1.03762	-0.747812
SP3(+)	-1.08382	-0.604315	0.711307	0.976825
SP4(+)	-1.21566	-0.00675121	1.23369	-0.0112843
SP5(+)	-0.361286	0.365244	1.16765	-1.17161
SP6(+)	-0.0990239	1.36524	-0.230199	-1.03602
SPI1(+)	1.46174	-0.4574	-0.228552	-0.775792
SPIB(+)	-0.29185	-0.72227	1.47632	-0.4622
SREBF1(+)	-0.745688	0.787206	0.93407	-0.975587
SREBF2(+)	0.0297369	1.39438	-0.56927	-0.854844
SRF(+)	-0.472132	1.39114	-0.917501	-0.00151076
STAT1(+)	0.185448	1.26454	-0.327925	-1.12206
STAT2(+)	-0.186926	1.28631	0.0445156	-1.14389
STAT3(+)	-1.22825	-0.229947	1.16231	0.295889
SUPT20H(+)	0.260267	1.29965	-0.664853	-0.895064
TAF1(+)	-0.515074	-0.373949	-0.604221	1.49324
TAF7(+)	-1.27786	-0.150696	0.311785	1.11677
TBL1XR1(+)	-1.21373	0.487005	1.07947	-0.352745
TBP(+)	-0.16405	-1.35018	0.714344	0.799885
TBPL1(+)	-0.998866	-0.697356	0.65142	1.0448
TBX15(+)	-0.765831	-0.0919252	1.43813	-0.580374
TBX19(+)	-0.935612	-0.279099	-0.201648	1.41636
TBX21(+)	1.44503	-0.505801	-0.797477	-0.141749
TBX6(+)	-0.876328	-0.692258	0.273118	1.29547
TCF12(+)	-0.0964702	1.34601	-0.178525	-1.07102
TCF21(+)	-0.689612	-0.796334	0.115967	1.36998
TCF3(+)	-0.292922	1.17765	0.311288	-1.19601
TCF7(+)	-0.939655	-0.580382	1.31901	0.201024
TCF7L1(+)	-0.839485	-0.436211	1.44137	-0.165672
TCFL5(+)	-0.728448	0.328631	1.26795	-0.868136
TEAD2(+)	-0.211361	-0.956784	-0.239824	1.40797
TEAD3(+)	-0.575983	0.519086	-1.06635	1.12325
TEF(+)	-0.988529	1.31699	0.178117	-0.506578
TFAP2A(+)	-0.877193	1.40247	-0.0119724	-0.513301
TFAP4(+)	-1.1359	-0.233257	1.28375	0.0854116
TFDP1(+)	-0.225275	1.33555	-0.0311125	-1.07916
TFE3(+)	0.246667	1.27824	-0.495424	-1.02948
TFEB(+)	0.229844	1.13912	-0.0876012	-1.28137
TFEC(+)	0.312158	1.23546	-0.474939	-1.07268
THAP1(+)	-0.17574	0.146628	1.22847	-1.19936
THRA(+)	0.868963	-1.41275	0.0469428	0.49684
THRB(+)	-0.768153	-0.242784	1.46463	-0.453698
TP53(+)	0.413046	0.654718	-1.49062	0.42285
TP73(+)	0.0484761	0.282947	1.03067	-1.3621
TRIM28(+)	-0.57809	-0.299867	-0.607561	1.48552
TRPS1(+)	1.29247	-0.883121	-0.687289	0.277939
UBP1(+)	0.610337	-1.47482	0.63064	0.233844
UBTF(+)	-0.560619	1.45564	-0.159166	-0.735856
USF1(+)	1.34948	-0.605015	0.145337	-0.8898
USF2(+)	-0.932009	0.697513	-0.782013	1.01651
WT1(+)	0.132256	1.11402	0.0714372	-1.31771
XBP1(+)	-0.0992353	1.40862	-0.38201	-0.927372
XRCC4(+)	0.26303	-1.36337	0.0671198	1.03322
YY1(+)	0.202782	0.739981	0.52031	-1.46307
YY2(+)	-0.70804	-0.574152	-0.17958	1.46177
ZBED1(+)	-0.169888	1.46152	-0.624048	-0.667582
ZBTB17(+)	0.0350471	1.32285	-1.08325	-0.274646
ZBTB2(+)	0.0131072	-1.39914	0.490893	0.895137
ZBTB34(+)	-0.731988	1.38256	0.0876912	-0.738262
ZBTB4(+)	-0.446493	-1.07362	0.263765	1.25635
ZBTB7A(+)	-1.23704	-0.386007	0.769062	0.853981
ZBTB7B(+)	-0.828825	1.37376	0.0999372	-0.644868
ZC3H11A(+)	-0.753043	1.42915	-0.622569	-0.0535367
ZFX(+)	-0.690193	0.646088	-1.00392	1.04802
ZMIZ1(+)	-0.978946	-0.187449	-0.231138	1.39753
ZNF12(+)	-0.328773	1.129	0.405208	-1.20544
ZNF143(+)	-0.0601256	-0.740946	-0.630611	1.43168
ZNF148(+)	0.598947	-0.125012	0.884042	-1.35798
ZNF181(+)	-1.21479	-0.384133	1.02132	0.577606
ZNF2(+)	-0.737374	0.389229	1.23336	-0.885214
ZNF234(+)	-0.784096	-0.524173	-0.137905	1.44617
ZNF263(+)	-0.77645	1.19223	0.458927	-0.874704
ZNF274(+)	-0.47088	-0.528406	-0.500301	1.49959
ZNF281(+)	-0.10733	1.37695	-0.25632	-1.0133
ZNF282(+)	-0.0884249	-1.06709	-0.192279	1.34779
ZNF32(+)	0.968735	-1.08316	-0.606778	0.721204
ZNF320(+)	-0.364268	1.34286	0.0516414	-1.03023
ZNF341(+)	-0.851734	-0.582733	0.0441338	1.39033
ZNF362(+)	-0.74538	1.19798	0.447055	-0.899659
ZNF384(+)	-1.08633	0.844881	-0.61307	0.85452
ZNF429(+)	-0.966699	0.825726	0.899261	-0.758288
ZNF43(+)	-0.717338	-0.984951	1.03336	0.668931
ZNF441(+)	-0.351799	1.3755	-0.0321226	-0.991574
ZNF460(+)	0.149241	1.34807	-0.608191	-0.889121
ZNF513(+)	-0.131169	-1.29302	0.326923	1.09727
ZNF569(+)	-0.353821	-0.583356	-0.554973	1.49215
ZNF597(+)	-1.22333	-0.0552889	1.22367	0.0549475
ZNF607(+)	0.987193	-1.03548	-0.665808	0.714095
ZNF652(+)	-0.44802	1.22202	0.322376	-1.09637
ZNF660(+)	-0.828356	-0.897353	0.961719	0.763989
ZNF664(+)	-0.990123	-0.730849	0.812314	0.908659
ZNF675(+)	-0.278576	-0.68678	-0.513507	1.47886
ZNF683(+)	1.49262	-0.500491	-0.374748	-0.617381
ZNF688(+)	-0.155565	-0.863075	1.43455	-0.415907
ZNF710(+)	-0.307886	0.483629	1.06449	-1.24023
ZNF721(+)	-0.0303472	1.35357	-0.279856	-1.04337
ZNF846(+)	-0.716944	1.10074	0.582926	-0.966724
ZNF91(+)	-1.23673	0.0172932	1.2125	0.00693738
ZXDC(+)	-1.47646	0.688568	0.527274	0.260618

## Sheet: CM Fibroblasts AUC Z-score
regulon	apCAFs	eCAFs	iCAFs	myCAFs
AHCTF1(+)	-0.0998716	1.15109	0.22021	-1.27143
AR(+)	0.724206	-1.41984	0.0179429	0.67769
ARID3A(+)	-0.476268	1.47902	-0.297774	-0.704979
ARNTL(+)	0.124529	-0.372896	1.31048	-1.06211
ARNTL2(+)	0.0308112	0.122815	1.14224	-1.29586
ATF1(+)	0.239563	0.28173	0.907122	-1.42841
ATF2(+)	0.594833	-0.191726	-1.32587	0.922762
ATF3(+)	-0.188513	-0.722261	-0.5516	1.46237
ATF4(+)	0.306822	-0.066162	-1.31877	1.07811
ATF5(+)	-0.0415304	0.535607	0.890798	-1.38487
ATF6(+)	0.302631	0.0803011	0.997788	-1.38072
ATF6B(+)	0.197223	0.581696	0.687429	-1.46635
BATF(+)	0.982658	-0.997189	-0.713808	0.728338
BATF3(+)	-0.808322	-0.0828484	-0.539976	1.43115
BBX(+)	1.42507	-0.90754	-0.334962	-0.182572
BCL11A(+)	0.845718	-0.189915	0.680477	-1.33628
BCL11B(+)	1.49532	-0.552738	-0.555709	-0.386877
BCL3(+)	0.734471	-0.0928094	0.738903	-1.38057
BCL6(+)	-0.471068	-0.593566	-0.431802	1.49644
BCLAF1(+)	-0.114913	1.03918	0.398035	-1.3223
BDP1(+)	-0.271967	1.3522	-0.0330962	-1.04714
BHLHE40(+)	1.40762	-0.371864	-0.103193	-0.932563
BHLHE41(+)	0.459626	0.986019	-0.101708	-1.34394
BRF1(+)	-0.125556	1.38229	-0.251663	-1.00507
BRF2(+)	-0.116248	-0.472256	-0.843792	1.4323
CDX1(+)	0.511885	-0.190904	0.990599	-1.31158
CEBPB(+)	0.237789	0.217912	0.953704	-1.4094
CEBPD(+)	0.0704393	-0.584727	1.37984	-0.865551
CEBPG(+)	-1.37132	0.374732	0.00715116	0.989441
CEBPZ(+)	0.770602	-0.338121	-1.26465	0.832169
CHD2(+)	-0.321967	1.21296	0.27148	-1.16248
CLOCK(+)	-0.47486	0.793156	-1.18256	0.864267
CPSF4(+)	-0.347208	-0.680181	-0.45817	1.48556
CREB1(+)	-0.507759	1.49406	-0.384566	-0.601732
CREB3(+)	0.127338	0.810214	0.502778	-1.44033
CREB3L1(+)	0.114295	0.76987	0.558758	-1.44292
CREB3L2(+)	-0.171899	1.21776	0.16286	-1.20872
CREB5(+)	-0.312689	-0.621613	-0.552497	1.4868
CREM(+)	0.403471	-0.956868	-0.663644	1.21704
CTCF(+)	0.314829	0.894798	0.222417	-1.43204
CUX1(+)	-0.618025	1.46888	-0.64729	-0.203568
DBP(+)	0.445632	0.288624	0.73934	-1.4736
DDIT3(+)	-0.372348	0.283757	1.22262	-1.13403
DLX2(+)	-0.40673	1.49065	-0.653958	-0.429963
DLX3(+)	-0.0502505	1.4199	-0.537498	-0.832146
E2F1(+)	-0.567335	1.41254	-0.0190705	-0.826135
E2F3(+)	-0.292232	1.25026	0.189023	-1.14705
E2F4(+)	-0.375142	-0.246054	-0.830845	1.45204
E2F6(+)	-0.014811	0.926478	0.473104	-1.38477
EGR1(+)	0.48986	-0.697809	1.16498	-0.957034
EGR2(+)	0.911505	0.781011	-1.09813	-0.594391
EGR3(+)	-0.281038	1.41212	-0.186548	-0.944532
ELF1(+)	0.6552	-0.986641	1.04388	-0.712439
ELF2(+)	-0.491194	-0.879226	1.40863	-0.0382067
ELK1(+)	-0.546661	-0.702582	-0.220137	1.46938
ELK3(+)	0.106456	0.70409	0.635023	-1.44557
ELK4(+)	0.0018367	0.758896	0.652764	-1.4135
EN1(+)	-0.402432	-0.614733	-0.477024	1.49419
EP300(+)	-0.426233	-0.254446	-0.782585	1.46326
ESRRA(+)	-1.41309	0.937222	0.314004	0.161862
ETS1(+)	-0.383458	-0.413296	-0.688991	1.48574
ETS2(+)	-0.45442	-0.518531	-0.526271	1.49922
ETV1(+)	0.138073	0.848995	0.448005	-1.43507
ETV2(+)	-0.377339	-0.667824	-0.443194	1.48836
ETV3(+)	0.575766	0.524789	0.395101	-1.49566
ETV5(+)	-0.636733	-0.0358271	-0.751635	1.4242
ETV6(+)	-0.63099	-0.33668	-0.521229	1.4889
ETV7(+)	0.601298	-0.0398248	0.832643	-1.39412
FLI1(+)	1.27866	0.279792	-0.589018	-0.969434
FOS(+)	-0.103187	-0.859478	-0.463995	1.42666
FOSB(+)	-0.00202374	-0.961571	-0.415732	1.37933
FOSL1(+)	-0.434038	1.35462	0.0654898	-0.98607
FOXC1(+)	-0.309617	1.47801	-0.720314	-0.448078
FOXC2(+)	-0.360319	-0.63726	-0.492798	1.49038
FOXD1(+)	0.0284708	1.16507	0.0849709	-1.27851
FOXF1(+)	0.0208108	0.571115	0.82167	-1.4136
FOXJ2(+)	0.045967	0.917032	0.438624	-1.40162
FOXN3(+)	0.159601	0.181675	1.03005	-1.37132
FOXO1(+)	0.108181	0.789575	0.541547	-1.4393
FOXO3(+)	-0.484563	-0.551462	-0.46291	1.49893
FOXP1(+)	-0.281632	-0.705049	-0.490738	1.47742
FOXP2(+)	0.105197	0.546381	0.787342	-1.43892
FOXP4(+)	0.32769	-0.0493201	1.05485	-1.33322
FOXQ1(+)	-0.1275	1.34962	-0.15528	-1.06684
GABPA(+)	-0.357629	-0.640887	-0.49141	1.48993
GABPB1(+)	0.802124	-1.01169	-0.704881	0.914449
GATA2(+)	-0.393607	-0.48215	-0.61785	1.49361
GBX2(+)	-0.917133	0.130532	-0.563898	1.3505
GLIS1(+)	0.28096	0.365726	0.812043	-1.45873
GLIS2(+)	0.574956	-0.0773379	0.878052	-1.37567
GLIS3(+)	-0.104084	0.906278	0.55965	-1.36184
GMEB2(+)	0.454239	1.00494	-0.129949	-1.32924
GRHL2(+)	0.925517	-0.681215	-1.03031	0.786013
GTF2B(+)	-0.32874	-0.602192	-0.558247	1.48918
GTF2F1(+)	-0.46727	-0.57565	-0.454871	1.49779
GTF3C2(+)	0.557153	0.956117	-0.195195	-1.31807
HCFC1(+)	-0.829691	1.45471	-0.31982	-0.305199
HDAC2(+)	-0.26674	-0.547364	-0.664829	1.47893
HDX(+)	0.86546	-0.128364	0.62212	-1.35922
HES2(+)	0.092282	-0.749384	-0.723594	1.3807
HIC1(+)	0.225878	0.150092	1.00696	-1.38293
HLTF(+)	-0.602606	1.46384	-0.182436	-0.678795
HOXB2(+)	0.0715426	1.24122	-0.112046	-1.20071
HOXB7(+)	-1.20511	0.97758	-0.418282	0.645816
HOXD4(+)	0.526019	-0.150283	0.958895	-1.33463
HOXD9(+)	0.346453	1.24348	-0.608196	-0.981741
HSF1(+)	-1.42685	0.0428398	0.739605	0.644403
HSF2(+)	-0.0661598	1.24847	0.016307	-1.19862
ID1(+)	-1.1862	0.81008	-0.46995	0.846073
IKZF1(+)	1.37873	-0.935197	-0.472907	0.0293717
IRF1(+)	0.365313	-1.44564	0.229417	0.850908
IRF2(+)	-0.152954	0.539338	0.949409	-1.33579
IRF3(+)	-0.346696	1.07394	0.491369	-1.21861
IRF6(+)	-0.289636	1.48414	-0.598124	-0.596384
IRF7(+)	1.37627	-0.828746	0.0930887	-0.640615
IRF8(+)	0.200827	-0.552906	1.31446	-0.962377
IRF9(+)	0.413941	-0.324878	1.12147	-1.21054
IRX1(+)	-0.243052	0.372492	1.11718	-1.24662
JUN(+)	0.0400012	-0.871981	-0.556623	1.3886
JUNB(+)	0.0527808	-0.954176	-0.465956	1.36735
JUND(+)	0.235647	-0.793307	-0.760314	1.31797
KDM5A(+)	-0.087116	1.11403	0.268864	-1.29578
KDM5B(+)	-0.116427	1.16694	0.20717	-1.25769
KLF11(+)	-0.227204	-0.74003	-0.499481	1.46671
KLF13(+)	-0.124213	1.39258	-0.28712	-0.981249
KLF16(+)	0.228382	0.888207	0.317931	-1.43452
KLF3(+)	0.141605	0.360793	0.915758	-1.41816
KLF4(+)	0.700438	-1.34837	0.814572	-0.166644
KLF5(+)	1.41132	-0.94906	-0.213458	-0.2488
KLF6(+)	0.157853	-0.911152	-0.588015	1.34131
KMT2A(+)	0.573212	1.09631	-0.639994	-1.02953
LARP1(+)	1.49333	-0.623026	-0.474446	-0.395858
LEF1(+)	-0.705545	0.783366	-1.00987	0.932047
LYL1(+)	-0.410247	-0.626963	-0.456256	1.49347
MAF(+)	0.0173453	0.227777	1.08528	-1.33041
MAFB(+)	0.31824	0.506025	0.660936	-1.4852
MAFF(+)	1.00899	-1.26203	-0.296095	0.549133
MAFG(+)	0.131307	0.149505	1.0681	-1.34891
MAX(+)	-0.315479	-0.613009	-0.5589	1.48739
MAZ(+)	-0.574732	1.48302	-0.284076	-0.624211
MEF2A(+)	-0.582262	-0.600695	-0.303073	1.48603
MEF2C(+)	-0.330087	-0.54233	-0.616494	1.48891
MEF2D(+)	-0.332608	-0.418665	-0.727062	1.47833
MEOX2(+)	-0.177932	1.251	-1.17981	0.106742
MIOS(+)	0.216766	0.679507	0.574025	-1.4703
MITF(+)	0.419658	0.133191	0.875384	-1.42823
MSX2(+)	0.499228	0.327045	0.659815	-1.48609
MXD4(+)	0.240798	0.62099	0.614344	-1.47613
MXI1(+)	0.80826	-0.664985	-1.04484	0.901565
MYBL2(+)	0.0428263	-0.804248	-0.63454	1.39596
MYC(+)	-0.189049	-0.730736	-0.541926	1.46171
MYCN(+)	0.405005	1.22402	-0.888292	-0.740733
NELFE(+)	-0.208126	-0.50893	-0.746141	1.4632
NFATC1(+)	1.48779	-0.536619	-0.627477	-0.323698
NFATC4(+)	0.0730175	0.871049	0.474093	-1.41816
NFE2L2(+)	0.00585285	0.149315	1.14013	-1.29529
NFE2L3(+)	0.725749	-0.57843	0.95781	-1.10513
NFIA(+)	-0.234083	-0.876463	-0.328005	1.43855
NFIC(+)	0.356503	-1.48988	0.492931	0.640449
NFIL3(+)	-0.391151	0.137457	-1.05551	1.3092
NFKB1(+)	0.156646	0.754039	0.542709	-1.45339
NFKB2(+)	0.2072	0.170445	1.00632	-1.38396
NFYB(+)	-0.441296	-0.466512	-0.589065	1.49687
NPDC1(+)	-0.327396	-0.750179	-0.396483	1.47406
NR2C1(+)	0.26313	-0.402057	-1.10516	1.24408
NR2C2(+)	-0.0664558	0.542883	0.899189	-1.37562
NR2F6(+)	-0.479127	1.46576	-0.23326	-0.753373
NR3C1(+)	-0.237314	-0.705987	-0.528438	1.47174
PBX3(+)	-0.297232	1.3827	-0.0895879	-0.995878
PBX4(+)	0.675991	0.804299	-0.107489	-1.3728
PIR(+)	-0.255364	1.45207	-0.363567	-0.833135
PML(+)	0.671707	-0.284971	0.900437	-1.28717
POLR2A(+)	0.148009	0.560681	0.743974	-1.45266
POU2F1(+)	-0.866963	-0.258855	-0.31676	1.44258
POU3F2(+)	-0.685629	0.491542	1.16228	-0.968195
PRDM1(+)	-0.1671	1.25308	0.0942746	-1.18025
PRDM16(+)	0.025759	-0.525496	-0.889939	1.38968
PRKAA1(+)	-0.272608	0.713425	0.85652	-1.29734
PRNP(+)	0.0766542	0.559516	0.795178	-1.43135
PSMD12(+)	1.21113	0.322344	-0.410713	-1.12276
RAD21(+)	-0.398086	0.201059	-1.08083	1.27785
RARA(+)	0.659284	-0.557737	1.00968	-1.11123
RARG(+)	0.09909	0.720811	0.623126	-1.44303
RB1(+)	-0.375562	0.167482	-1.08113	1.28921
RBBP5(+)	-0.0131494	1.08154	0.259329	-1.32772
RCOR1(+)	-0.373113	-0.490933	-0.627808	1.49185
REL(+)	1.34031	-1.02019	-0.396215	0.0761012
RELA(+)	0.694362	0.347537	0.441937	-1.48384
RELB(+)	0.0983607	1.11887	0.0976485	-1.31488
REST(+)	0.0556609	0.988126	0.337107	-1.38089
RFX2(+)	0.484203	0.219597	0.759328	-1.46313
RFX3(+)	-1.04474	-0.491603	0.274887	1.26146
RFX5(+)	0.130611	1.25609	-0.222329	-1.16437
RFX8(+)	0.42676	0.392522	0.669291	-1.48857
RFXAP(+)	1.12042	-0.388634	0.448319	-1.1801
RORA(+)	0.0178862	0.961984	0.402868	-1.38274
RUNX3(+)	1.48187	-0.39718	-0.372007	-0.712684
RXRA(+)	0.169465	0.920729	0.32934	-1.41953
RXRB(+)	-0.107554	0.88265	0.58943	-1.36453
SAP30(+)	0.00441302	0.966838	0.406994	-1.37825
SETBP1(+)	0.221365	0.314656	0.895675	-1.4317
SETDB1(+)	-0.643577	-0.436332	-0.41197	1.49188
SHOX2(+)	-0.0503582	1.19421	0.105251	-1.2491
SIN3A(+)	-0.393416	-1.23321	0.786164	0.840459
SIX2(+)	0.798298	-0.42881	0.842529	-1.21202
SMAD1(+)	-0.302168	1.21877	0.249935	-1.16654
SMAD5(+)	0.00781613	0.944374	0.43351	-1.3857
SMAD7(+)	0.00376887	1.28451	-0.134137	-1.15414
SMARCA4(+)	-0.530092	0.947933	0.721974	-1.13982
SMARCB1(+)	-0.635631	-0.176005	-0.651447	1.46308
SMC3(+)	0.0397104	0.333899	1.00003	-1.37364
SOX18(+)	-0.437162	-0.0671676	-0.904815	1.40914
SOX4(+)	-0.244878	-0.469486	-0.752876	1.46724
SOX9(+)	0.515686	0.25325	-1.47403	0.705096
SP1(+)	0.774898	-0.379381	0.845646	-1.24116
SP100(+)	-1.02162	1.37068	-0.26562	-0.0834447
SP3(+)	0.0573996	0.792512	0.576906	-1.42682
SP6(+)	0.618441	-1.09605	-0.568084	1.0457
SPIB(+)	1.07654	-0.962666	-0.730679	0.616808
SREBF1(+)	0.0418685	0.709031	0.676595	-1.42749
SREBF2(+)	-0.162238	1.31426	-0.0361784	-1.11584
SRF(+)	0.294852	0.773185	-1.46807	0.400031
STAT1(+)	0.184212	0.565645	0.712492	-1.46235
STAT3(+)	0.302128	-0.497795	1.24713	-1.05147
STAT5A(+)	-1.47132	0.592972	0.660378	0.217967
SUPT20H(+)	0.128993	0.566332	0.75254	-1.44786
TAF1(+)	-0.852183	0.823975	-0.878771	0.906979
TAF7(+)	1.37163	0.112102	-0.690162	-0.793567
TBL1XR1(+)	-0.220658	1.26574	0.111146	-1.15623
TBX15(+)	0.212069	0.157988	1.01113	-1.38119
TBX18(+)	-0.598917	1.27771	-0.963245	0.284453
TCF12(+)	-0.0890146	1.12096	0.259615	-1.29156
TCF3(+)	-0.191567	0.714531	0.814623	-1.33759
TCF4(+)	-0.0721136	1.29948	-0.0878851	-1.13948
TCF7(+)	1.47966	-0.717618	-0.432361	-0.329682
TCF7L2(+)	-0.00664569	1.25349	-0.0527137	-1.19413
TEAD1(+)	-0.0744692	1.0486	0.355674	-1.32981
TEAD2(+)	0.352455	-1.40654	0.113589	0.940493
TEAD3(+)	-0.519761	-0.541595	-0.437125	1.49848
TEAD4(+)	-0.511904	-0.444354	-0.542481	1.49874
TFAP2C(+)	0.289504	0.716367	0.471005	-1.47688
TFCP2(+)	-0.205793	1.08462	0.395781	-1.2746
TFDP1(+)	0.274098	0.795354	0.392749	-1.4622
TFEB(+)	-0.846889	-0.787115	0.411883	1.22212
TGIF2(+)	-0.489666	1.49416	-0.394569	-0.609929
THAP1(+)	0.367835	1.01841	-0.0348264	-1.35142
THRA(+)	1.01567	-0.556785	0.651782	-1.11067
THRB(+)	-0.0719057	1.13254	0.227879	-1.28851
TRIM28(+)	-0.327428	1.31987	0.0774824	-1.06992
TRPS1(+)	0.0827366	0.840573	0.502798	-1.42611
TWIST1(+)	0.0106885	0.737823	0.668665	-1.41718
TWIST2(+)	0.0312333	1.01956	0.313488	-1.36428
UBP1(+)	-0.261735	-0.53068	1.47693	-0.684513
UBTF(+)	-0.312875	1.39073	-0.099001	-0.978859
USF2(+)	0.127798	0.730268	0.591319	-1.44939
WRNIP1(+)	0.0719516	-0.925284	-0.515296	1.36863
XBP1(+)	1.0313	0.0707604	0.262649	-1.36471
XRCC4(+)	-0.374358	-0.0628275	-0.956214	1.3934
YBX1(+)	-0.0462951	-0.693447	-0.689227	1.42897
YY1(+)	0.154894	1.26505	-0.28129	-1.13865
ZBTB33(+)	-0.792544	1.13675	0.542198	-0.8864
ZBTB7A(+)	-0.0323328	0.82798	0.601396	-1.39704
ZBTB7B(+)	-0.934157	0.211777	1.31554	-0.593165
ZDHHC24(+)	-0.370932	1.48506	-0.422211	-0.691916
ZEB1(+)	-0.150091	1.34613	-0.123591	-1.07245
ZFX(+)	-0.65986	-0.914504	0.292735	1.28163
ZFY(+)	0.235612	1.29162	-0.529088	-0.998139
ZHX1(+)	-0.300136	1.09278	0.440819	-1.23346
ZMIZ1(+)	-0.413524	-0.504415	-0.578638	1.49658
ZNF12(+)	0.457424	0.96716	-0.0639698	-1.36061
ZNF134(+)	-0.146233	0.634902	0.863844	-1.35251
ZNF143(+)	-0.844702	-0.0234414	-0.542937	1.41108
ZNF148(+)	0.763528	0.432948	0.271764	-1.46824
ZNF189(+)	0.336129	0.846906	0.265799	-1.44883
ZNF211(+)	0.587554	-1.29313	-0.252884	0.95846
ZNF217(+)	0.188845	0.354404	0.88837	-1.43162
ZNF239(+)	-0.807871	0.889143	0.840689	-0.92196
ZNF274(+)	-0.783547	-0.410429	-0.270427	1.4644
ZNF300(+)	0.185185	1.25403	-0.296857	-1.14236
ZNF337(+)	-0.363705	-0.542666	-0.586641	1.49301
ZNF362(+)	0.113587	0.371938	0.925761	-1.41129
ZNF444(+)	0.113432	1.04947	0.196238	-1.35913
ZNF460(+)	-0.385542	-0.597576	-0.511188	1.49431
ZNF467(+)	-0.207486	-0.178375	-1.00095	1.38681
ZNF468(+)	-0.219321	-0.57645	-0.675189	1.47096
ZNF502(+)	-0.377683	-0.498577	-0.616588	1.49285
ZNF559(+)	-0.239428	1.33939	-0.0285617	-1.0714
ZNF583(+)	-0.881309	0.334778	-0.717156	1.26369
ZNF623(+)	-0.326018	1.45832	-0.315198	-0.817105
ZNF664(+)	0.102564	0.950815	0.348133	-1.40151
ZNF699(+)	-0.400083	0.0659913	1.34598	-1.01189
ZNF721(+)	0.491393	1.01384	-0.205889	-1.29934
ZNF821(+)	-0.331238	-0.289624	-0.832736	1.4536
ZNF831(+)	1.17549	-0.963637	0.471654	-0.683503
ZNF84(+)	-0.182769	0.951576	0.555162	-1.32397
ZNF853(+)	0.22084	1.04919	0.0874667	-1.35749

## Sheet: RCC Fibroblasts AUC Z-score
regulon	apCAFs	eCAFs	myCAFs	NFs
ACO1(+)	-0.634738	-0.6523	1.46309	-0.176048
ATF1(+)	-0.749272	0.945352	-0.971446	0.775367
ATF2(+)	-0.448607	0.303641	1.23353	-1.08856
ATF3(+)	-0.546792	-0.821427	1.42244	-0.0542213
ATF4(+)	0.19847	-0.30923	-1.14021	1.25097
ATF6(+)	-0.837732	-0.296176	1.45228	-0.318373
ATF6B(+)	-0.448141	-0.107501	1.42526	-0.86962
ATF7(+)	0.272969	-1.10916	-0.402163	1.23835
BACH1(+)	-0.388254	-0.192832	1.44016	-0.859075
BACH2(+)	-0.914367	1.01856	-0.800775	0.696578
BATF(+)	1.48264	-0.370748	-0.707869	-0.404026
BCL3(+)	-0.619638	-1.07289	0.974005	0.718521
BCL6(+)	-1.17812	1.19194	-0.316115	0.302301
BCLAF1(+)	-0.33209	-0.648935	1.48736	-0.50633
BDP1(+)	-0.534432	0.0381339	1.38608	-0.889781
BHLHE40(+)	-0.55048	0.15215	1.33813	-0.939801
BRCA1(+)	-1.22775	0.198234	1.19424	-0.164719
BRF1(+)	-0.775257	0.943889	-0.948559	0.779927
BRF2(+)	-1.00547	0.682963	-0.696244	1.01875
CEBPB(+)	-1.06512	0.401456	1.19326	-0.529593
CEBPD(+)	-0.683772	-0.0358522	1.4257	-0.706078
CEBPG(+)	0.313855	0.101721	0.976441	-1.39202
CHD1(+)	-0.882258	-0.0288275	-0.494655	1.40574
CLOCK(+)	-1.12359	0.814307	0.871098	-0.561814
CREB1(+)	-0.740859	-0.968043	1.01853	0.690368
CREB3(+)	0.898546	-0.933272	0.830079	-0.795354
CREB3L2(+)	-0.659439	-0.0153662	1.41843	-0.743621
CREB5(+)	-0.698625	0.0100847	1.41075	-0.722214
CREBL2(+)	-0.733872	0.459538	-0.914648	1.18898
CREM(+)	-0.0686533	-0.376493	1.39613	-0.950982
CTCF(+)	-0.5119	-0.114314	1.43757	-0.811353
CUX1(+)	-0.765988	0.140369	1.36111	-0.735489
DBP(+)	-1.2877	0.753106	-0.294739	0.829332
DDIT3(+)	-0.751004	0.477023	-0.904861	1.17884
DEAF1(+)	-0.0434746	1.41995	-0.556863	-0.81961
DLX1(+)	-0.987382	0.859166	0.863699	-0.735483
DNMT3A(+)	-0.395412	0.171501	1.29288	-1.06897
E2F3(+)	0.395335	-1.28158	1.07895	-0.192699
E2F4(+)	-0.725906	0.115505	1.37137	-0.760967
E2F6(+)	-0.96488	-0.737184	0.654748	1.04732
EGR1(+)	-0.144489	-0.680758	1.4555	-0.63025
EGR2(+)	1.45286	-0.402954	-0.821324	-0.228583
EGR3(+)	-1.13411	1.14609	0.441326	-0.453305
ELF1(+)	1.38259	-0.50509	-0.912204	0.0347006
ELF2(+)	1.43919	-0.433378	-0.160073	-0.845742
ELF3(+)	-0.650128	1.00833	0.685896	-1.0441
ELF4(+)	1.48739	-0.320288	-0.538771	-0.628333
ELK1(+)	-0.508371	-0.618017	1.49197	-0.365579
ELK3(+)	-0.369024	-0.7226	1.48012	-0.388493
ELK4(+)	-1.49032	0.339411	0.602339	0.548571
EOMES(+)	1.49082	-0.43815	-0.651717	-0.400949
EP300(+)	-0.0717277	-0.321285	1.38276	-0.989748
ERF(+)	-0.386043	-0.105478	-0.920227	1.41175
ERG(+)	-0.066953	0.87025	0.577009	-1.38031
ETS1(+)	-0.538422	0.00342504	1.40041	-0.865414
ETS2(+)	-0.815376	-0.800943	1.24828	0.368042
ETV1(+)	-1.02803	0.729927	0.975467	-0.677359
ETV3(+)	-0.626005	-0.417836	1.4937	-0.449863
ETV5(+)	-0.587105	-0.264087	1.47994	-0.628753
ETV6(+)	-0.871483	0.173157	1.3408	-0.642477
ETV7(+)	0.844294	0.875676	-0.716439	-1.00353
EVX1(+)	0.890249	-0.664326	-1.04586	0.819939
FLI1(+)	-0.253154	-1.03661	1.36238	-0.0726141
FOS(+)	-0.348219	-0.466834	1.48657	-0.671513
FOSB(+)	-0.284199	-0.432209	1.47081	-0.754407
FOSL1(+)	-0.912787	0.351982	-0.690596	1.2514
FOSL2(+)	-0.530028	-0.565018	1.49628	-0.401229
FOXC1(+)	-0.371808	-0.515529	1.49303	-0.605689
FOXC2(+)	-0.83707	-0.181431	1.44406	-0.425555
FOXD1(+)	-0.852385	-0.461509	1.43067	-0.116775
FOXD2(+)	-1.07126	-0.320512	0.0709303	1.32085
FOXF1(+)	-0.292561	-0.501321	1.48044	-0.686563
FOXJ3(+)	-0.0960546	1.44234	-0.627295	-0.718986
FOXK2(+)	-0.729519	-0.117928	1.44715	-0.599705
FOXN2(+)	0.397264	1.1407	-0.34572	-1.19225
FOXN3(+)	-0.338391	-0.215849	-0.88161	1.43585
FOXO1(+)	1.49218	-0.377875	-0.627097	-0.487204
FOXO3(+)	-1.04753	-0.233987	1.35728	-0.0757632
FOXP1(+)	-0.619048	-0.130341	1.4515	-0.702106
FOXP2(+)	1.3988	-0.782463	-0.655428	0.0390916
FOXP4(+)	-0.484239	-0.098973	-0.845418	1.42863
GABPA(+)	-0.678598	0.0176735	1.40768	-0.746752
GABPB1(+)	0.531099	-0.78821	-0.887221	1.14433
GATA2(+)	0.657222	0.126605	0.667529	-1.45136
GATA3(+)	1.37813	-0.637132	-0.828911	0.0879144
GATA6(+)	0.336104	-0.291179	-1.20594	1.16102
GLI1(+)	1.45268	-0.568894	-0.738152	-0.145635
GLI2(+)	-0.926525	1.36127	0.0940734	-0.528818
GLI3(+)	0.988487	-0.467839	0.653044	-1.17369
GLIS2(+)	-1.02267	1.14526	0.502182	-0.624766
GSC(+)	-0.272565	-0.264752	-0.895657	1.43297
GTF2B(+)	1.4753	-0.670351	-0.560831	-0.244116
GTF2F1(+)	-0.746535	0.606699	-0.946159	1.08599
GTF2IRD1(+)	-0.210669	-0.0833286	-1.05829	1.35229
GTF3C2(+)	-0.359905	0.909116	0.698318	-1.24753
HCFC1(+)	-1.00594	0.483859	1.1604	-0.638314
HDAC1(+)	-1.32973	0.49378	-0.147083	0.983035
HDAC2(+)	0.0591231	-0.501134	-0.929577	1.37159
HDAC6(+)	-1.29043	-0.0787629	1.12689	0.242298
HES1(+)	-0.770786	-0.809479	1.29114	0.289126
HIC1(+)	-0.127246	-0.140568	1.3439	-1.07609
HINFP(+)	1.49408	-0.430557	-0.440076	-0.623445
HIVEP2(+)	1.25854	0.0219552	-1.18603	-0.0944655
HIVEP3(+)	-0.232092	0.508349	1.01286	-1.28912
HLF(+)	-0.388163	-1.01919	1.34409	0.063254
HLX(+)	0.0960164	-1.25777	-0.024921	1.18667
HMGA1(+)	1.45959	-0.443531	-0.787946	-0.228109
HMGB3(+)	-1.01101	0.978534	0.730311	-0.697834
HMGN3(+)	-0.502909	-0.502909	-0.49417	1.49999
HOXA4(+)	-1.43643	0.600306	0.0813612	0.754766
HOXA5(+)	0.212681	-1.07126	1.2774	-0.418825
HOXA9(+)	-0.213724	-0.837196	1.44774	-0.396823
HOXB2(+)	-0.244903	1.10796	-1.25007	0.387014
HOXC10(+)	-0.80841	0.462609	1.19091	-0.845107
HOXC8(+)	0.0327914	-0.219851	-1.11748	1.30454
HOXD10(+)	1.07944	-1.19796	-0.383833	0.502356
HOXD11(+)	1.05775	-1.2551	0.477107	-0.27975
HOXD9(+)	0.199921	-1.04955	1.29013	-0.440501
HSF1(+)	-0.801511	1.32024	0.230545	-0.74927
ID2(+)	1.20526	-1.13284	-0.397742	0.325322
IKZF1(+)	1.48791	-0.3844	-0.430364	-0.673151
ING4(+)	0.747941	-0.139508	-1.36158	0.753145
IRF1(+)	0.949146	-0.34428	-1.2505	0.645634
IRF2(+)	1.14737	-1.13386	-0.452753	0.43924
IRF3(+)	1.49813	-0.442477	-0.491698	-0.563957
IRF7(+)	-0.559227	1.48693	-0.615479	-0.312226
IRF8(+)	0.319576	-0.373471	-1.14713	1.20103
IRF9(+)	-0.381075	-0.510845	-0.601909	1.49383
JUN(+)	-0.251832	-0.529536	1.47487	-0.693499
JUNB(+)	-0.324209	-0.0943137	1.39214	-0.973619
JUND(+)	0.966801	-0.777185	0.754693	-0.944309
KDM4C(+)	1.40051	-0.479568	-0.898938	-0.0220088
KDM5A(+)	0.798474	-0.519095	0.873709	-1.15309
KDM5B(+)	-0.750396	0.56666	1.1163	-0.932564
KLF10(+)	-1.07609	0.296126	1.2415	-0.461542
KLF11(+)	-0.0488872	-0.286606	1.3634	-1.02791
KLF12(+)	-0.271699	1.20004	-1.19052	0.262178
KLF13(+)	1.00083	0.706846	-0.711308	-0.996368
KLF3(+)	0.00332301	1.40919	-0.615186	-0.797324
KLF4(+)	-0.534213	-0.730147	1.4635	-0.199143
KLF5(+)	-0.519737	-0.327245	-0.640486	1.48747
KLF7(+)	-0.485471	-0.850894	1.4256	-0.0892358
KLF9(+)	-0.673053	0.117044	1.36858	-0.812575
KMT2A(+)	-0.0157874	-0.524295	1.40561	-0.865525
LEF1(+)	1.49793	-0.528642	-0.543689	-0.425602
MAFB(+)	-0.668774	-0.370509	-0.448711	1.48799
MAFF(+)	0.0145318	-1.31745	1.10716	0.195755
MAFG(+)	-0.953757	0.0578892	1.366	-0.470137
MAFK(+)	-1.47135	0.505932	0.244838	0.720576
MAX(+)	-0.162121	-0.209877	1.38193	-1.00993
MAZ(+)	-0.973224	-0.303752	1.3952	-0.118227
MECP2(+)	-1.08242	1.33868	-0.0863919	-0.169868
MEF2A(+)	-0.468237	-0.310683	1.48053	-0.701611
MEF2C(+)	-0.474765	-0.100728	1.42767	-0.852178
MEF2D(+)	-0.794514	0.151104	1.35585	-0.712443
MEIS2(+)	-0.595961	-0.537472	1.49236	-0.358924
MEIS3(+)	-0.592822	0.05133	1.38863	-0.847136
MGA(+)	0.609955	-1.0894	-0.574597	1.05404
MLX(+)	1.28517	0.213477	-1.04915	-0.449504
MLXIP(+)	0.865571	0.86635	-0.850988	-0.880933
MTF1(+)	-0.954651	-0.341323	-0.104464	1.40044
MXD4(+)	1.17081	-0.3234	-1.1871	0.33969
MXI1(+)	-0.835363	0.411248	1.22278	-0.798662
MYBL1(+)	1.12387	-0.77426	0.558786	-0.908399
MYC(+)	-0.989508	-0.264622	-0.135965	1.39009
NELFE(+)	-1.28738	-0.296677	0.79199	0.792071
NFATC1(+)	-0.777627	-0.106059	1.44024	-0.556555
NFATC2(+)	-0.623672	0.467532	1.169	-1.01286
NFE2L1(+)	-0.142955	0.266149	1.1428	-1.26599
NFE2L2(+)	0.404576	1.08113	-0.211893	-1.27381
NFIA(+)	-1.46787	0.233942	0.495839	0.738089
NFIC(+)	-1.4464	0.114793	0.729707	0.601899
NFIL3(+)	-0.896655	-0.273347	1.4326	-0.262594
NFIX(+)	-1.22361	1.09397	0.450564	-0.320931
NFKB1(+)	-0.864378	0.655863	1.05319	-0.844678
NFKB2(+)	1.48528	-0.300654	-0.622901	-0.561728
NFYA(+)	-0.0907777	-0.00684947	1.27089	-1.17326
NFYB(+)	-1.22356	0.605512	0.996508	-0.378462
NFYC(+)	-1.34759	-0.165943	0.831117	0.68242
NR1H2(+)	1.00303	0.701308	-0.694481	-1.00985
NR2C1(+)	-0.41165	0.987335	-1.20708	0.631399
NR2C2(+)	1.04155	-1.02851	0.648181	-0.661217
NR2F1(+)	-0.856914	1.36396	0.118481	-0.625524
NR2F2(+)	-0.577886	0.746241	0.939297	-1.10765
NR2F6(+)	-1.34373	0.159086	1.07574	0.108908
NR3C1(+)	-0.326802	-0.0543965	1.37753	-0.996326
PATZ1(+)	-0.662694	1.43784	-0.07689	-0.698251
PBX1(+)	-0.15381	-0.886543	-0.387903	1.42826
PBX3(+)	-0.230336	-0.345991	-0.865344	1.44167
PGAM2(+)	-1.32555	0.178788	0.0473534	1.09941
PHF8(+)	-1.06303	-0.061145	1.34769	-0.22352
PKNOX1(+)	-0.262296	-0.362115	1.4535	-0.829094
PML(+)	-0.95184	1.37392	0.031122	-0.453198
POLD2(+)	-0.567379	0.204257	-0.952112	1.31523
POLE4(+)	-0.445367	0.436786	1.14684	-1.13826
POLR2A(+)	-0.049419	-1.35853	0.420415	0.98753
PPARD(+)	1.06974	-1.28488	-0.193757	0.408895
PPARG(+)	-0.112381	-0.100826	1.32202	-1.10881
PRDM1(+)	1.47974	-0.279983	-0.521518	-0.678237
RAD21(+)	-0.276947	-0.216696	1.42038	-0.926742
RARA(+)	-0.551638	0.0663292	-0.891703	1.37701
RARB(+)	-1.25883	0.581053	0.990055	-0.31228
RARG(+)	0.512933	-1.22614	-0.343086	1.0563
RBBP5(+)	-1.14114	0.421338	-0.434209	1.15401
RCOR1(+)	-0.38663	-0.162314	1.43065	-0.881707
REL(+)	1.38891	0.0195779	-0.505945	-0.902539
RELA(+)	-1.29989	0.584199	-0.239188	0.954878
RELB(+)	-0.242297	-0.385232	1.45306	-0.825532
REST(+)	0.642091	0.0352589	0.74693	-1.42428
RFX1(+)	-1.0339	0.24698	-0.489842	1.27676
RFX5(+)	-0.154042	-0.669436	-0.634461	1.45794
RFX7(+)	-0.259975	-0.841504	1.45009	-0.34861
RORA(+)	0.816164	-0.143107	-1.35802	0.684964
RREB1(+)	-0.417116	0.342122	1.20072	-1.12572
RUNX3(+)	1.4997	-0.475885	-0.498771	-0.525042
RXRA(+)	-1.18084	-0.42123	1.07017	0.531904
RXRB(+)	-0.171634	-1.02703	-0.174416	1.37308
SIN3A(+)	-0.312111	-0.461518	1.48005	-0.706424
SIRT6(+)	1.46269	-0.321948	-0.339889	-0.800852
SMAD3(+)	-0.740748	0.550897	-0.93701	1.12686
SMAD5(+)	-0.940197	0.761283	0.961372	-0.782458
SMAD9(+)	-0.522315	-0.0648092	1.42286	-0.835736
SMARCA4(+)	-0.385179	0.739424	0.881684	-1.23593
SMARCC2(+)	0.874891	-1.24422	-0.371338	0.740667
SMC3(+)	1.44284	-0.808983	-0.494239	-0.139616
SOX13(+)	-0.626947	1.29344	0.263341	-0.929836
SOX4(+)	-0.231839	-0.0328218	1.3386	-1.07393
SOX5(+)	-0.89528	0.900302	-0.835552	0.830531
SOX6(+)	-0.287302	-0.411111	1.46826	-0.769845
SP1(+)	-0.495278	0.239675	1.28205	-1.02645
SP2(+)	-0.0543832	-1.06996	1.34324	-0.2189
SP3(+)	1.49181	-0.613396	-0.518138	-0.36027
SP4(+)	0.531124	-0.924934	1.14159	-0.747781
SREBF1(+)	-0.47889	-0.109716	1.43127	-0.842666
SREBF2(+)	-0.768674	0.277151	1.29732	-0.805792
SRF(+)	-0.919025	0.0456768	1.37793	-0.504585
STAT1(+)	-0.65523	1.15171	-0.996905	0.50043
STAT2(+)	1.15728	0.44627	-0.505225	-1.09832
STAT3(+)	-0.266098	-0.222722	1.41917	-0.930349
STAT5A(+)	1.47708	-0.557974	-0.665136	-0.253968
SUPT20H(+)	-0.657465	1.4858	-0.321747	-0.506584
TAF1(+)	1.26924	-0.135169	0.0361573	-1.17023
TAF7(+)	-0.283627	-1.25552	1.0513	0.487852
TBX21(+)	1.40871	0.0162557	-0.713979	-0.710987
TCF12(+)	-0.635972	0.144132	1.35358	-0.861738
TCF21(+)	-1.29042	-0.160498	1.08355	0.367367
TCF7(+)	1.49598	-0.454055	-0.601839	-0.440084
TCF7L1(+)	-0.238064	-0.326135	-0.87501	1.43921
TEAD2(+)	-0.511747	0.186467	1.31382	-0.988543
TEAD4(+)	1.40451	-0.937073	-0.37514	-0.0922958
TEF(+)	-0.431316	-0.532981	-0.533963	1.49826
TFDP1(+)	-0.655602	0.530282	1.13063	-1.00531
THAP1(+)	-0.571815	0.039222	1.39094	-0.85835
THAP11(+)	-0.766828	1.2786	-0.824304	0.312531
TP53(+)	0.0541785	-0.679265	-0.769191	1.39428
TRIM28(+)	1.08908	-1.32979	0.0292711	0.211431
TRIP10(+)	-0.649797	-0.17581	-0.637444	1.46305
TRPS1(+)	0.209891	1.06874	-1.34511	0.0664715
UBTF(+)	-0.847925	0.874864	0.856954	-0.883892
VEZF1(+)	-0.266786	-0.247197	1.42653	-0.912545
WT1(+)	-0.664316	-0.27075	-0.544446	1.47951
XBP1(+)	-0.998771	-0.309234	1.37905	-0.071046
YY1(+)	1.1423	-0.293206	0.365614	-1.21471
ZBTB17(+)	1.20195	-0.924381	-0.71425	0.436684
ZBTB7A(+)	-1.02429	0.786682	0.926186	-0.688579
ZFP37(+)	-0.515726	-0.597085	1.49405	-0.381236
ZFX(+)	-0.564665	-0.454576	1.49833	-0.479088
ZFY(+)	1.28614	0.287122	-0.673015	-0.90025
ZMIZ1(+)	-0.709894	0.593126	1.09217	-0.975404
ZNF124(+)	-0.431867	-0.157567	-0.848731	1.43817
ZNF143(+)	0.636642	0.192056	0.637894	-1.46659
ZNF148(+)	-1.33763	1.08485	0.0956164	0.15717
ZNF229(+)	-0.608828	1.3581	-0.876723	0.127449
ZNF250(+)	0.0158927	-1.35475	0.303282	1.03558
ZNF274(+)	0.284972	-1.07327	1.24743	-0.459134
ZNF281(+)	-1.30481	0.996556	0.512483	-0.20423
ZNF329(+)	-1.22084	-0.335893	0.474203	1.08253
ZNF358(+)	0.0277766	-0.558177	-0.863296	1.3937
ZNF362(+)	-0.148258	0.074454	1.25546	-1.18165
ZNF384(+)	-0.78276	0.923322	0.802898	-0.94346
ZNF429(+)	-0.371886	0.58022	1.01461	-1.22295
ZNF440(+)	-0.328082	0.381897	1.14464	-1.19846
ZNF559(+)	1.34864	-0.672616	-0.838145	0.162125
ZNF561(+)	-0.755377	0.81582	0.908399	-0.968842
ZNF568(+)	-1.15177	0.0265318	1.28361	-0.158368
ZNF594(+)	-0.870466	-0.816267	0.566362	1.12037
ZNF691(+)	0.433161	-1.0286	-0.590274	1.18572
ZNF71(+)	-0.628501	0.0279019	1.40117	-0.800574
ZNF76(+)	-1.06212	-0.312322	0.0430896	1.33135
ZNF766(+)	0.421357	-0.171888	-1.29985	1.05038
ZNF808(+)	-0.741815	-0.814019	0.240901	1.31493
ZNF85(+)	-0.0493502	0.0183372	-1.20857	1.23959
