# Supplementary material for: A pan-cancer single-cell transcriptional analysis of antigen-presenting cancer-associated fibroblasts in the tumor microenvironment
Source: Front Immunol. 2024 Jun 6;15:1372432. doi: 10.3389/fimmu.2024.1372432 (PMC11187094; doi:10.3389/fimmu.2024.1372432)
Supplement: Supplementary Table 14 — GSVA results for HALLMARK_GLYCOLYSIS pathway in fibroblasts subpopulations derived from scRNA-seq data of 3 solid tumor types including HNSCC, NPC, and BRCA. HNSCC, Head and Neck Squamous Cell Carcinoma; NPC, Nasopharyngeal Carcinoma; BRCA, Breast Cancer. [file Table_14.xlsx]

## Sheet: HNSCC Fib HALLMARK_GLYCOLYSIS
Barcode	Fibroblast subpopulation	HALLMARK_GLYCOLYSIS GSVA score
C06_AACTCCCCACCGAAAG.14	apCAFs	-0.306549
C06_AATCCAGTCACTTACT.14	apCAFs	-0.228624
C06_ACCAGTATCAACACAC.14	apCAFs	-0.0873348
C06_ACGCCGACATACTCTT.14	apCAFs	-0.116647
C06_AGAATAGTCATCACCC.14	apCAFs	-0.0504479
C06_AGCTTGATCAATCACG.14	apCAFs	-0.142847
C06_AGTAGTCTCCGTTGTC.14	apCAFs	-0.180969
C06_ATTATCCGTGTTCGAT.14	apCAFs	-0.0821527
C06_CAACCAACACACATGT.14	apCAFs	-0.122923
C06_CACTCCACACCGAAAG.14	apCAFs	-0.0735964
C06_CCATTCGTCTGCTGCT.14	apCAFs	-0.0568204
C06_CTACATTCACAGCCCA.14	apCAFs	-0.246544
C06_CTAGCCTAGTCCAGGA.14	apCAFs	-0.163051
C06_CTCGGAGCACGGTTTA.14	apCAFs	-0.0353013
C06_GACGTTAAGTGTACCT.14	apCAFs	-0.0791535
C06_GCAGTTACAAATTGCC.14	apCAFs	-0.211955
C06_GCAGTTAGTGCTGTAT.14	apCAFs	-0.137169
C06_GTGCAGCTCACATAGC.14	apCAFs	0.0237865
C06_TAGCCGGCAGCCAGAA.14	apCAFs	-0.0537942
C06_TCAGCAATCACAGTAC.14	apCAFs	-0.0240197
C06_TTCCCAGCACTGTGTA.14	apCAFs	-0.17154
C07_CTTAGGATCTGAGGGA.15	apCAFs	0.0520344
C09_CAGCATATCATTTGGG.19	apCAFs	-0.0913861
C09_CGCCAAGAGAGAGCTC.19	apCAFs	-0.296363
C15_CACCACTAGTGAACAT.2	apCAFs	0.0277279
C15_CACCAGGCAGTGGAGT.2	apCAFs	-0.11903
C15_GAAATGAAGATCTGAA.2	apCAFs	0.0322843
C15_GAACCTAGTATGAATG.2	apCAFs	-0.0725442
C15_GACGCGTTCTAACTGG.2	apCAFs	-0.139865
C15_TACACGAAGTACGCGA.2	apCAFs	-0.109167
C15_TACCTTAGTCCTGCTT.2	apCAFs	-0.205603
C15_TCGTACCTCTACTCAT.2	apCAFs	0.0273368
C15_TGCGCAGAGGAACTGC.2	apCAFs	-0.0317385
C21_AAAGATGGTTTGCATG.3	apCAFs	-0.0879066
C21_ATTATCCAGAGGTAGA.3	apCAFs	-0.00191399
C21_CGTTAGATCCTATTCA.3	apCAFs	0.128161
C21_GGGACCTAGGTGTTAA.3	apCAFs	-0.0597303
C31_TTTGGTTTCCAGGGCT.7	apCAFs	0.00572771
C38_CAAGGCCTCGGTGTTA.8	apCAFs	-0.0855254
C38_CTGCCTAGTTTGGGCC.8	apCAFs	0.033794
C51_AAAGCAAAGCTGAACG.11	apCAFs	-0.000775374
C51_ACATGGTAGAAGGACA.11	apCAFs	-0.0324872
C51_ACCCACTGTCATGCAT.11	apCAFs	0.0351364
C51_ACGAGCCAGGTGATTA.11	apCAFs	-0.0197362
C51_ACGATGTCATGTCCTC.11	apCAFs	-0.119863
C51_ACTGAACCAAATACAG.11	apCAFs	-0.119109
C51_AGGGATGGTAGGGACT.11	apCAFs	-0.052108
C51_AGGGTGAAGGCGATAC.11	apCAFs	0.0313636
C51_ATAAGAGTCGTCCGTT.11	apCAFs	0.0164664
C51_ATGGGAGTCATAACCG.11	apCAFs	0.0754769
C51_ATTATCCTCCAGTAGT.11	apCAFs	-0.00140225
C51_ATTTCTGCATGGGACA.11	apCAFs	-0.16525
C51_CACCAGGCATGCCCGA.11	apCAFs	0.0828472
C51_CACTCCACAGGTGCCT.11	apCAFs	-0.0474293
C51_CAGAGAGTCGGAGCAA.11	apCAFs	-0.0890672
C51_CCGTACTTCCTTTCGG.11	apCAFs	0.0348501
C51_CCTAAAGAGTTACGGG.11	apCAFs	0.00514373
C51_CCTACACTCGTAGGTT.11	apCAFs	-0.0665848
C51_CCTATTACATGTCCTC.11	apCAFs	-0.122489
C51_CGAGCACCAATAAGCA.11	apCAFs	0.0234375
C51_CGCGTTTAGTCCCACG.11	apCAFs	0.0371486
C51_CTACGTCAGAGTGACC.11	apCAFs	-0.0985794
C51_CTCATTAAGTCAATAG.11	apCAFs	-0.0815217
C51_CTCTAATCAGTATCTG.11	apCAFs	-0.0249382
C51_CTGTTTACAAAGGTGC.11	apCAFs	-0.208624
C51_GAATGAATCTACCTGC.11	apCAFs	-0.0802312
C51_GAGCAGATCGGCTTGG.11	apCAFs	0.0239933
C51_GATCGCGAGTCGATAA.11	apCAFs	-0.0501172
C51_GTAACTGAGGATGCGT.11	apCAFs	0.0562811
C51_GTACTCCAGAGTAATC.11	apCAFs	-0.0105814
C51_GTCTTCGAGACACGAC.11	apCAFs	0.000972521
C51_GTTTCTACAAGCCCAC.11	apCAFs	0.0881474
C51_TACTTACGTGCTTCTC.11	apCAFs	-0.110486
C51_TAGACCAAGCCTCGTG.11	apCAFs	-0.121793
C51_TCTATTGGTTCAGCGC.11	apCAFs	-0.0307789
C51_TGACTTTCATGTAAGA.11	apCAFs	-0.0634828
C51_TGCACCTGTCGCGTGT.11	apCAFs	0.00103864
C51_TGCGCAGTCTACTATC.11	apCAFs	-0.0983219
C51_TGCGTGGAGCGTCAAG.11	apCAFs	0.0932362
C51_TGGTTAGAGAGACGAA.11	apCAFs	-0.0152161
C51_TGGTTAGAGATCCGAG.11	apCAFs	-0.0923523
LN22_CCTTTCTAGGCGCTCT.20	apCAFs	-0.228183
LN38_CCTTCCCTCCGGCACA.21	apCAFs	-0.0271287
LN38_GTCCTCACATAACCTG.21	apCAFs	-0.0497756
LN38_GTTACAGCAGTAACGG.21	apCAFs	-0.214696
LN38_TAGTGGTAGAAGGGTA.21	apCAFs	-0.104415
C04_ACTGATGAGGAGTTTA.1	eCAFs	-0.00142694
C04_CTGATCCTCGGAGGTA.1	eCAFs	-0.130865
C04_GTACTCCAGTACGCCC.1	eCAFs	-0.0721951
C04_GTTAAGCTCGGCATCG.1	eCAFs	-0.12182
C04_GTTCTCGAGGGCACTA.1	eCAFs	0.000514544
C04_TATGCCCGTTATGTGC.1	eCAFs	-0.107075
C04_TGGTTAGTCGAGAGCA.1	eCAFs	-0.0122515
C06_AAACGGGAGATTACCC.14	eCAFs	-0.0770541
C06_AAAGATGCATAGACTC.14	eCAFs	-0.127303
C06_AAAGTAGGTTGCTCCT.14	eCAFs	-0.14675
C06_AACACGTAGCTGCGAA.14	eCAFs	-0.0784425
C06_AACTCAGAGAAGGTGA.14	eCAFs	-0.126916
C06_AACTCTTAGACCACGA.14	eCAFs	-0.17971
C06_AAGCCGCGTCAACTGT.14	eCAFs	-0.141536
C06_AAGGTTCTCTACCTGC.14	eCAFs	-0.0976388
C06_ACACCGGAGCCTTGAT.14	eCAFs	-0.122732
C06_ACACCGGGTTACTGAC.14	eCAFs	-0.0160728
C06_ACAGCTAAGAGTACAT.14	eCAFs	-0.153395
C06_ACATCAGCAAGCGTAG.14	eCAFs	-0.127319
C06_ACCAGTATCACCGGGT.14	eCAFs	-0.146317
C06_ACCCACTAGTATTGGA.14	eCAFs	-0.0607623
C06_ACCGTAATCGGATGTT.14	eCAFs	-0.118073
C06_ACGAGGAAGCCTTGAT.14	eCAFs	-0.075736
C06_ACGGAGAGTCTGCCAG.14	eCAFs	0.00272173
C06_ACGGCCAGTCATACTG.14	eCAFs	-0.107451
C06_ACGGCCAGTCCTAGCG.14	eCAFs	-0.177751
C06_ACTGAGTTCTTACCGC.14	eCAFs	-0.0953105
C06_AGACGTTTCTAGAGTC.14	eCAFs	-0.0345916
C06_AGAGCGAGTACATGTC.14	eCAFs	-0.0693543
C06_AGCATACAGGCCGAAT.14	eCAFs	0.0195456
C06_AGCATACAGTCTCAAC.14	eCAFs	-0.133463
C06_AGCCTAAAGCGGCTTC.14	eCAFs	-0.125171
C06_AGGCCGTAGCGCCTTG.14	eCAFs	-0.111175
C06_AGGGAGTCAAGCTGAG.14	eCAFs	-0.0701347
C06_AGGGTGAAGCGTGAGT.14	eCAFs	-0.110599
C06_AGTGGGATCATACGGT.14	eCAFs	-0.135008
C06_AGTTGGTTCCGGCACA.14	eCAFs	-0.0766682
C06_ATCACGATCGGCGGTT.14	eCAFs	-0.113753
C06_ATCCACCAGAGTCTGG.14	eCAFs	-0.237741
C06_ATCTACTTCCGCGTTT.14	eCAFs	-0.142969
C06_ATCTGCCCATTCCTCG.14	eCAFs	-0.12706
C06_ATGCGATGTCTGGTCG.14	eCAFs	-0.130188
C06_ATGTGTGAGCAGCGTA.14	eCAFs	-0.122216
C06_CAAGAAAGTTGAACTC.14	eCAFs	-0.0197601
C06_CAAGATCCAGTGACAG.14	eCAFs	-0.0904444
C06_CAAGATCTCAGTTGAC.14	eCAFs	0.0369476
C06_CACACCTGTAGATTAG.14	eCAFs	0.0612359
C06_CACAGGCAGCAGACTG.14	eCAFs	-0.030719
C06_CACCACTTCTGTCTCG.14	eCAFs	-0.0814373
C06_CACCTTGAGAGATGAG.14	eCAFs	-0.0505601
C06_CAGAATCGTACAAGTA.14	eCAFs	-0.170933
C06_CAGCAGCCAATGTAAG.14	eCAFs	-0.149187
C06_CAGCAGCGTCCATGAT.14	eCAFs	-0.187345
C06_CAGCATAGTACGCTGC.14	eCAFs	-0.0112637
C06_CATATTCAGTGGTAAT.14	eCAFs	-0.188023
C06_CATCAAGCATTTCAGG.14	eCAFs	-0.0448802
C06_CATCGAATCGAATGCT.14	eCAFs	-0.0763447
C06_CATGGCGCAAGGACTG.14	eCAFs	-0.0767007
C06_CCAATCCCAGTATGCT.14	eCAFs	-0.180181
C06_CCAGCGAAGGTCATCT.14	eCAFs	0.0588183
C06_CCATGTCAGGAGTACC.14	eCAFs	-0.111839
C06_CCCTCCTGTGCCTGCA.14	eCAFs	0.0732045
C06_CCTACACCAGTCACTA.14	eCAFs	-0.0883442
C06_CCTAGCTAGAGGTACC.14	eCAFs	0.00694853
C06_CCTATTATCACTGGGC.14	eCAFs	-0.156957
C06_CCTTACGGTACGAAAT.14	eCAFs	-0.181783
C06_CCTTCCCGTAGAGCTG.14	eCAFs	-0.135879
C06_CGAGCACTCGGCGCAT.14	eCAFs	-0.0307275
C06_CGATGGCGTCATGCAT.14	eCAFs	-0.26542
C06_CGATTGACACTTAAGC.14	eCAFs	-0.0607046
C06_CGCGGTATCACGGTTA.14	eCAFs	-0.340622
C06_CGCGGTATCATGCATG.14	eCAFs	-0.182969
C06_CGGACTGTCCCTTGTG.14	eCAFs	-0.317109
C06_CGGGTCACAAAGGAAG.14	eCAFs	-0.114275
C06_CGGTTAATCCCACTTG.14	eCAFs	-0.204677
C06_CGTAGCGCACTCTGTC.14	eCAFs	0.0431087
C06_CGTCTACAGCAGCCTC.14	eCAFs	-0.197982
C06_CGTGAGCGTTGGACCC.14	eCAFs	-0.190105
C06_CGTGTCTGTCATATCG.14	eCAFs	-0.0571988
C06_CTAAGACAGTCTCCTC.14	eCAFs	-0.0259376
C06_CTACATTGTAGAAGGA.14	eCAFs	-0.161266
C06_CTAGTGAAGGGATCTG.14	eCAFs	-0.136482
C06_CTCGAAACAAACTGTC.14	eCAFs	-0.163312
C06_CTCGTACGTTAGATGA.14	eCAFs	-0.162544
C06_CTGTTTAGTCCAACTA.14	eCAFs	0.0621408
C06_CTTAACTCAAGTCTGT.14	eCAFs	-0.0761808
C06_CTTACCGAGTTATCGC.14	eCAFs	-0.103848
C06_CTTACCGCATCCAACA.14	eCAFs	-0.266679
C06_GAACGGACAAACTGCT.14	eCAFs	-0.174821
C06_GAACGGACAATAGAGT.14	eCAFs	0.0846314
C06_GAAGCAGCATCACGTA.14	eCAFs	-0.206242
C06_GAAGCAGGTCCTGCTT.14	eCAFs	-0.106593
C06_GAATGAAAGCGATAGC.14	eCAFs	-0.0461133
C06_GACGCGTCATCACGAT.14	eCAFs	-0.160275
C06_GATCGATTCTTTAGTC.14	eCAFs	-0.226859
C06_GATCGTACAAAGCGGT.14	eCAFs	-0.108521
C06_GATGAGGGTACCGGCT.14	eCAFs	-0.302619
C06_GATGCTACAATTCCTT.14	eCAFs	-0.152804
C06_GATGCTAGTAGCTGCC.14	eCAFs	-0.157657
C06_GCACATAAGTAGCGGT.14	eCAFs	-0.0567491
C06_GCATGATCAAGGTTCT.14	eCAFs	-0.277267
C06_GCATGTACATTGGCGC.14	eCAFs	-0.190405
C06_GCCTCTAAGCACCGCT.14	eCAFs	-0.00607492
C06_GCGCAACAGGAGTCTG.14	eCAFs	-0.0720477
C06_GCGCCAAAGCCCAGCT.14	eCAFs	-0.173829
C06_GCTCTGTAGTGTCTCA.14	eCAFs	-0.252123
C06_GCTCTGTGTAGGGACT.14	eCAFs	-0.303351
C06_GCTGCTTTCGTTGACA.14	eCAFs	0.0629669
C06_GGAGCAAAGCTAGGCA.14	eCAFs	-0.0649658
C06_GGAGCAAGTCATTAGC.14	eCAFs	-0.0319239
C06_GGATTACCATATGAGA.14	eCAFs	-0.0839046
C06_GGCAATTAGGCGTACA.14	eCAFs	-0.171251
C06_GGCAATTGTAAGGGCT.14	eCAFs	0.0322195
C06_GGCAATTTCTGGTGTA.14	eCAFs	-0.135413
C06_GGCTCGATCATCGCTC.14	eCAFs	-0.0970744
C06_GGCTGGTGTAAGGGCT.14	eCAFs	-0.0965218
C06_GGGCATCAGCCCAATT.14	eCAFs	-0.101601
C06_GGTGAAGCATGGGACA.14	eCAFs	-0.153432
C06_GTAACTGGTACAGTGG.14	eCAFs	-0.189557
C06_GTAACTGTCGGCTACG.14	eCAFs	-0.034683
C06_GTAGTCATCTCGGACG.14	eCAFs	-0.0955098
C06_GTATTCTCAGCGAACA.14	eCAFs	-0.178057
C06_GTCCTCACAATTGCTG.14	eCAFs	-0.0750783
C06_GTCGTAAGTGGTGTAG.14	eCAFs	-0.0887819
C06_GTGGGTCCAACACCTA.14	eCAFs	-0.0777859
C06_GTGGGTCCATGTTCCC.14	eCAFs	-0.0924082
C06_TAAGAGAAGAGCTGGT.14	eCAFs	-0.0686322
C06_TAAGAGACAATGCCAT.14	eCAFs	-0.0773214
C06_TACAGTGTCCCTTGCA.14	eCAFs	-0.128189
C06_TATGCCCGTGACGCCT.14	eCAFs	-0.181023
C06_TCACAAGAGCATGGCA.14	eCAFs	-0.122411
C06_TCACGAAGTCACAAGG.14	eCAFs	0.0240298
C06_TCACGAATCCAGATCA.14	eCAFs	-0.10019
C06_TCAGCTCAGCCCTAAT.14	eCAFs	-0.238741
C06_TCAGCTCTCACTGGGC.14	eCAFs	-0.0635762
C06_TCGAGGCCAGTAACGG.14	eCAFs	-0.268368
C06_TCGCGAGGTCAAAGCG.14	eCAFs	-0.265278
C06_TCGCGTTGTATATCCG.14	eCAFs	-0.167933
C06_TCTCATAAGGAATTAC.14	eCAFs	-0.142966
C06_TCTCTAATCCACGAAT.14	eCAFs	0.0297066
C06_TCTTCGGCAGACTCGC.14	eCAFs	-0.0132114
C06_TGAGCATCACACTGCG.14	eCAFs	-0.00707917
C06_TGAGCCGCAGATCCAT.14	eCAFs	0.0569312
C06_TGATTTCTCGGTGTTA.14	eCAFs	0.0304998
C06_TGCACCTAGCGCTTAT.14	eCAFs	-0.00628339
C06_TGCCAAACAAGAGGCT.14	eCAFs	-0.100452
C06_TGCCCTATCGGCATCG.14	eCAFs	-0.158565
C06_TGCGGGTTCCAGAGGA.14	eCAFs	-0.0457746
C06_TGGGAAGTCGAACGGA.14	eCAFs	0.0566141
C06_TGGGCGTAGATGTAAC.14	eCAFs	-0.0921692
C06_TGGTTAGTCGGCGGTT.14	eCAFs	-0.194314
C06_TGTATTCAGAGTACCG.14	eCAFs	-0.120825
C06_TGTCCCATCTCAAACG.14	eCAFs	0.0235222
C06_TGTGGTAGTGTTCTTT.14	eCAFs	-0.127806
C06_TGTTCCGAGGATGCGT.14	eCAFs	-0.280754
C06_TGTTCCGTCTGCGTAA.14	eCAFs	-0.0486356
C06_TTCCCAGCATTGGTAC.14	eCAFs	-0.143642
C06_TTCGAAGAGGATGCGT.14	eCAFs	-0.0812163
C06_TTCTACACAATGCCAT.14	eCAFs	-0.159394
C06_TTCTTAGAGATGCGAC.14	eCAFs	-0.0101699
C06_TTGACTTTCATCTGCC.14	eCAFs	-0.0980472
C06_TTGCGTCTCGCATGAT.14	eCAFs	-0.146554
C06_TTTATGCAGTGTCCCG.14	eCAFs	-0.238555
C06_TTTGTCATCCACGTTC.14	eCAFs	0.0831432
C07_AAGCCGCGTTGAACTC.15	eCAFs	-0.10511
C07_ACATCAGTCACTTCAT.15	eCAFs	-0.0657882
C07_ACATGGTGTTTACTCT.15	eCAFs	-0.183522
C07_ACGAGCCTCCGTCAAA.15	eCAFs	-0.162299
C07_ACGGAGACAAGTTGTC.15	eCAFs	-0.0678833
C07_ACTGAGTGTAGGGACT.15	eCAFs	-0.0241571
C07_ACTGCTCTCGGTTCGG.15	eCAFs	-0.168926
C07_ACTTTCACATAGTAAG.15	eCAFs	-0.0683931
C07_AGAGCGACAGTCCTTC.15	eCAFs	-0.166443
C07_AGTAGTCAGCCGGTAA.15	eCAFs	-0.106447
C07_ATAGACCAGACAAGCC.15	eCAFs	-0.0355667
C07_ATCTACTGTTAGAACA.15	eCAFs	-0.191362
C07_ATTTCTGAGGCTATCT.15	eCAFs	-0.0299327
C07_CAACCAATCACAAACC.15	eCAFs	-0.110601
C07_CAAGATCTCCTAGTGA.15	eCAFs	-0.151946
C07_CAAGTTGCATTCTTAC.15	eCAFs	-0.185475
C07_CAGCGACGTGATAAGT.15	eCAFs	-0.0898129
C07_CATATGGAGAACAACT.15	eCAFs	-0.116567
C07_CATCAGATCAGGCCCA.15	eCAFs	-0.27254
C07_CATTATCGTACGAAAT.15	eCAFs	-0.220122
C07_CGACCTTTCCATGAGT.15	eCAFs	-0.111721
C07_CGACTTCCATACTCTT.15	eCAFs	-0.125576
C07_CTAATGGGTTCGCTAA.15	eCAFs	-0.1295
C07_CTACCCAAGACAGAGA.15	eCAFs	-0.0134259
C07_CTCCTAGCATCCGCGA.15	eCAFs	-0.240656
C07_CTCGTACTCGATGAGG.15	eCAFs	-0.0953168
C07_GAAGCAGCATAGAAAC.15	eCAFs	-0.189156
C07_GAATGAAGTCGCTTTC.15	eCAFs	-0.117866
C07_GACGGCTGTCATCCCT.15	eCAFs	-0.119517
C07_GACGTGCGTAAGGGAA.15	eCAFs	-0.11053
C07_GATCGTAGTCTTGTCC.15	eCAFs	-0.099766
C07_GCACATAGTTGAGGTG.15	eCAFs	-0.055198
C07_GCACATATCAGCACAT.15	eCAFs	-0.108908
C07_GCATACAGTACAAGTA.15	eCAFs	0.00245839
C07_GCATGCGAGTCCCACG.15	eCAFs	-0.168367
C07_GGGACCTGTATATGGA.15	eCAFs	-0.106244
C07_GGTATTGCAAGCGTAG.15	eCAFs	-0.181664
C07_GTCGGGTGTAGCTTGT.15	eCAFs	-0.0425213
C07_GTTAAGCCACAAGCCC.15	eCAFs	-0.138963
C07_GTTCATTCAGACGCAA.15	eCAFs	-0.248314
C07_TAAGAGACATGTTGAC.15	eCAFs	-0.0451017
C07_TACTTGTGTGTTCGAT.15	eCAFs	-0.0170915
C07_TAGACCAGTCTCCACT.15	eCAFs	-0.153633
C07_TAGCCGGAGTATCTCG.15	eCAFs	0.0143942
C07_TAGTTGGGTTCGCTAA.15	eCAFs	-0.0611861
C07_TATCTCATCGCGTAGC.15	eCAFs	-0.254428
C07_TATTACCAGAAGATTC.15	eCAFs	-0.291169
C07_TCATTTGTCACTCCTG.15	eCAFs	-0.141176
C07_TCTTTCCCAGTTCCCT.15	eCAFs	-0.206479
C07_TGAGCCGTCACGACTA.15	eCAFs	-0.140599
C07_TTCTACAGTCATACTG.15	eCAFs	-0.170739
C07_TTGGCAACAGCGTTCG.15	eCAFs	-0.197941
C07_TTTGCGCAGACTGGGT.15	eCAFs	0.0205548
C07_TTTGTCATCAGTTTGG.15	eCAFs	-0.246855
C08_AAACGGGAGAGACTAT.16	eCAFs	-0.0846157
C08_ACACCGGCACACAGAG.16	eCAFs	-0.0906667
C08_AGGGAGTAGTCAAGGC.16	eCAFs	0.0370448
C08_CCAGCGAAGACGCTTT.16	eCAFs	-0.0783745
C08_CTAGCCTCACTCAGGC.16	eCAFs	-0.114855
C08_CTCGGAGAGTGGAGTC.16	eCAFs	-0.0978699
C08_GACGGCTGTTGCGTTA.16	eCAFs	-0.120698
C08_GCAATCATCATCTGTT.16	eCAFs	-0.131163
C08_TAAGAGACAAGCTGAG.16	eCAFs	-0.0264625
C08_TAAGTGCCAAGAGGCT.16	eCAFs	-0.0628513
C08_TAGGCATAGAAACCGC.16	eCAFs	0.0111339
C08_TTGTAGGAGAAGGTTT.16	eCAFs	-0.223775
C09_AAAGCAAGTCTGATTG.19	eCAFs	-0.0243826
C09_AACCATGAGTACGTAA.19	eCAFs	-0.0663846
C09_AACCGCGGTTGGAGGT.19	eCAFs	0.089703
C09_AACTCTTCATGTTGAC.19	eCAFs	0.0420766
C09_ACTGCTCGTAGCGTAG.19	eCAFs	-0.214536
C09_ACTGCTCTCACAACGT.19	eCAFs	-0.161447
C09_ACTTTCAGTTGACGTT.19	eCAFs	0.00839139
C09_AGCGTCGCAGTACACT.19	eCAFs	-0.0481179
C09_ATCCACCCATAGACTC.19	eCAFs	-0.14366
C09_ATTACTCAGAGTCGGT.19	eCAFs	-0.0932649
C09_ATTCTACTCTGTCCGT.19	eCAFs	0.0384948
C09_ATTGGTGCAGCCAGAA.19	eCAFs	-0.305648
C09_ATTGGTGTCTTGAGGT.19	eCAFs	-0.1306
C09_CAAGATCAGTCAATAG.19	eCAFs	0.0582477
C09_CACACAAAGCTGCCCA.19	eCAFs	-0.146066
C09_CAGGTGCCAAGCCCAC.19	eCAFs	0.093083
C09_CGATGTACAAGCTGGA.19	eCAFs	-0.0554456
C09_CGGCTAGTCTTCATGT.19	eCAFs	-0.194414
C09_CGTCAGGCAGTAAGCG.19	eCAFs	-0.0189879
C09_CGTGTCTGTCCATCCT.19	eCAFs	0.0645655
C09_CTAGCCTGTAGCCTAT.19	eCAFs	0.13133
C09_CTCAGAAAGTGCGATG.19	eCAFs	0.010338
C09_CTCTAATAGCGCTCCA.19	eCAFs	-0.0890476
C09_CTCTGGTAGAATGTTG.19	eCAFs	-0.225257
C09_CTCTGGTGTCAGCTAT.19	eCAFs	-0.162843
C09_GACGCGTTCGGAGGTA.19	eCAFs	-0.288643
C09_GACTAACCACACCGAC.19	eCAFs	-0.11878
C09_GAGCAGAGTAGGAGTC.19	eCAFs	0.00791414
C09_GAGTCCGCAAGTCTGT.19	eCAFs	-0.0564144
C09_GGACAGAGTATCTGCA.19	eCAFs	0.00549484
C09_GGAGCAATCGCAAACT.19	eCAFs	-0.151729
C09_GGCGTGTTCGATAGAA.19	eCAFs	0.0167065
C09_GTCAAGTTCTGTTTGT.19	eCAFs	0.0396911
C09_GTCACAAGTAGGAGTC.19	eCAFs	-0.0933541
C09_GTCTCGTCATCACCCT.19	eCAFs	0.000984388
C09_GTGCGGTAGGTACTCT.19	eCAFs	-0.0412993
C09_TACGGGCCAATGTAAG.19	eCAFs	-0.160689
C09_TATGCCCTCCCACTTG.19	eCAFs	-0.195969
C09_TATTACCGTGGAAAGA.19	eCAFs	-0.0180959
C09_TCAACGAAGAGCCCAA.19	eCAFs	-0.053473
C09_TCAGCAATCCGTAGGC.19	eCAFs	0.075436
C09_TCGCGAGCAATACGCT.19	eCAFs	-0.0818594
C09_TGAGCATTCTGTGCAA.19	eCAFs	-0.0319365
C09_TTAGGACAGAAGGTTT.19	eCAFs	-0.183809
C09_TTGCCGTAGCGAGAAA.19	eCAFs	-0.0309428
C09_TTTATGCCAAATCCGT.19	eCAFs	-0.0534282
C15_AAACCTGTCATCTGCC.2	eCAFs	-0.183323
C15_AAACGGGGTGTCTGAT.2	eCAFs	-0.0202263
C15_AAAGATGAGCGATCCC.2	eCAFs	-0.00866792
C15_AAAGCAAAGCTGAAAT.2	eCAFs	-0.147257
C15_AACCGCGGTCCAACTA.2	eCAFs	-0.108027
C15_AACTCTTCATTATCTC.2	eCAFs	-0.168874
C15_AACTGGTAGGAGTACC.2	eCAFs	-0.0440449
C15_AACTGGTTCTTTACAC.2	eCAFs	-0.0466714
C15_AACTTTCTCCTTGCCA.2	eCAFs	-0.0112101
C15_AAGCCGCAGCTGGAAC.2	eCAFs	-0.199732
C15_AAGCCGCCAAGGTTCT.2	eCAFs	-0.175714
C15_AAGCCGCTCGCTAGCG.2	eCAFs	-0.128192
C15_AAGGAGCAGCAGGTCA.2	eCAFs	-0.17963
C15_AAGGCAGGTGCGAAAC.2	eCAFs	0.0319758
C15_AAGTCTGGTGGTACAG.2	eCAFs	-0.0564717
C15_ACACCGGGTGAAAGAG.2	eCAFs	0.0433837
C15_ACACCGGTCAAACCGT.2	eCAFs	-0.0843975
C15_ACAGCTACACGTAAGG.2	eCAFs	0.0706498
C15_ACATACGTCATGTCCC.2	eCAFs	-0.0559146
C15_ACATACGTCCTCATTA.2	eCAFs	-0.0210252
C15_ACATCAGCACGGATAG.2	eCAFs	-0.0584837
C15_ACATCAGTCACTTCAT.2	eCAFs	-0.161764
C15_ACCAGTAGTGCAGTAG.2	eCAFs	-0.176806
C15_ACCAGTATCCTGCTTG.2	eCAFs	-0.103027
C15_ACCCACTAGGATGCGT.2	eCAFs	-0.0744254
C15_ACCTTTAGTAGGCATG.2	eCAFs	-0.1026
C15_ACGAGCCCACCCAGTG.2	eCAFs	-0.035932
C15_ACGAGGAGTCAAACTC.2	eCAFs	-0.0536095
C15_ACGAGGATCCGGGTGT.2	eCAFs	0.0965405
C15_ACGATACCAGTATGCT.2	eCAFs	-0.0836176
C15_ACGCAGCAGACTAAGT.2	eCAFs	0.177537
C15_ACGCCAGGTCGAGATG.2	eCAFs	-0.197976
C15_ACGGCCAAGAAAGTGG.2	eCAFs	0.00717357
C15_ACGGGTCGTCACTGGC.2	eCAFs	-0.0961306
C15_ACTATCTTCCCATTTA.2	eCAFs	-0.0845816
C15_ACTGAACAGTCCCACG.2	eCAFs	0.0473158
C15_ACTGAGTCAAATTGCC.2	eCAFs	-0.134862
C15_ACTGCTCCACTGTCGG.2	eCAFs	-0.195654
C15_ACTGCTCCATGTTCCC.2	eCAFs	-0.190412
C15_ACTGTCCAGTTAACGA.2	eCAFs	0.0981109
C15_ACTTACTTCAACGAAA.2	eCAFs	-0.0223106
C15_ACTTGTTAGATCGGGT.2	eCAFs	-0.0651639
C15_ACTTGTTAGTGATCGG.2	eCAFs	-0.132389
C15_ACTTTCATCTGAGTGT.2	eCAFs	-0.105833
C15_AGAATAGAGTCCGGTC.2	eCAFs	-0.0136062
C15_AGAATAGAGTGTTGAA.2	eCAFs	-0.248752
C15_AGACGTTAGCAGACTG.2	eCAFs	-0.0619965
C15_AGAGCGACAAGCCGTC.2	eCAFs	0.0100762
C15_AGAGTGGAGAATGTGT.2	eCAFs	-0.0458854
C15_AGAGTGGCAAGGCTCC.2	eCAFs	-0.0617114
C15_AGATCTGTCTTATCTG.2	eCAFs	0.154863
C15_AGATTGCTCCGTCAAA.2	eCAFs	-0.0914699
C15_AGATTGCTCTTGGGTA.2	eCAFs	0.0534665
C15_AGCAGCCAGAAGGCCT.2	eCAFs	-0.0647912
C15_AGCGGTCTCGATGAGG.2	eCAFs	-0.0660099
C15_AGCGTATAGGCCCGTT.2	eCAFs	0.0159188
C15_AGCGTCGGTCGCTTTC.2	eCAFs	-0.0448233
C15_AGCTTGAGTCATCCCT.2	eCAFs	-0.22682
C15_AGCTTGATCCAAGTAC.2	eCAFs	0.00932899
C15_AGGCCGTAGCTAGCCC.2	eCAFs	-0.100494
C15_AGGGAGTTCGGTCTAA.2	eCAFs	-0.0241656
C15_AGGTCATCATGCGCAC.2	eCAFs	-0.0210583
C15_AGGTCCGAGGCTAGCA.2	eCAFs	0.0751402
C15_AGTGAGGCAGTAAGAT.2	eCAFs	-0.147396
C15_AGTGAGGGTGAGTATA.2	eCAFs	-0.0419988
C15_AGTGAGGTCTTGACGA.2	eCAFs	-0.226844
C15_AGTGTCACAGGCTGAA.2	eCAFs	-0.196834
C15_AGTGTCAGTCCCTACT.2	eCAFs	-0.114281
C15_ATAACGCCAAGGACTG.2	eCAFs	0.0903627
C15_ATAACGCCAGTCGTGC.2	eCAFs	-0.115371
C15_ATAACGCGTGCTTCTC.2	eCAFs	-0.00765699
C15_ATAAGAGTCCATTCTA.2	eCAFs	-0.117958
C15_ATAGACCGTTCTGGTA.2	eCAFs	-0.145895
C15_ATCCACCAGTGTACGG.2	eCAFs	-0.244575
C15_ATCCACCGTGCGGTAA.2	eCAFs	-0.0825812
C15_ATCCGAACATTGGGCC.2	eCAFs	-0.101068
C15_ATCGAGTCATTTCAGG.2	eCAFs	-0.148166
C15_ATCGAGTTCAACGGCC.2	eCAFs	-0.191477
C15_ATCTACTAGCCGGTAA.2	eCAFs	-0.0622827
C15_ATCTACTGTAAAGTCA.2	eCAFs	-0.0506883
C15_ATGTGTGAGGCGATAC.2	eCAFs	-0.0841208
C15_ATGTGTGTCCGCATAA.2	eCAFs	-0.0790093
C15_ATTACTCAGCAGCGTA.2	eCAFs	-0.049131
C15_ATTACTCCACCTCGGA.2	eCAFs	-0.0523498
C15_ATTGGACCAGCTGCAC.2	eCAFs	-0.185908
C15_CAACCAAGTACGACCC.2	eCAFs	0.0168331
C15_CAACCAAGTTCACGGC.2	eCAFs	-0.122714
C15_CAACCTCCACGAAACG.2	eCAFs	-0.111073
C15_CAACCTCGTGTTTGGT.2	eCAFs	-0.0589828
C15_CAACTAGAGACGCACA.2	eCAFs	-0.100351
C15_CAACTAGCACCAACCG.2	eCAFs	-0.0293252
C15_CACAAACAGATCGATA.2	eCAFs	-0.0172695
C15_CACACCTAGTTGTCGT.2	eCAFs	0.0772569
C15_CACACCTTCGCGATCG.2	eCAFs	-0.138618
C15_CACACTCAGTAGTGCG.2	eCAFs	-0.205963
C15_CACAGGCAGTGGACGT.2	eCAFs	-0.058526
C15_CACAGGCGTTAAGACA.2	eCAFs	-0.0270643
C15_CACATAGTCTCAACTT.2	eCAFs	-0.116369
C15_CACATAGTCTTAGCCC.2	eCAFs	0.137988
C15_CACATTTTCTGCTGTC.2	eCAFs	-0.154822
C15_CACCAGGGTTACGTCA.2	eCAFs	-0.210272
C15_CACCAGGTCAGGCCCA.2	eCAFs	0.0634688
C15_CACCAGGTCTTGTATC.2	eCAFs	-0.0989769
C15_CACCTTGCAGATCTGT.2	eCAFs	-0.00163568
C15_CACCTTGTCATCGATG.2	eCAFs	-0.134962
C15_CACTCCAAGCACAGGT.2	eCAFs	-0.180174
C15_CACTCCAAGCCAGTTT.2	eCAFs	-0.186105
C15_CACTCCAGTCCGTTAA.2	eCAFs	-0.124818
C15_CACTCCATCAGTTAGC.2	eCAFs	-0.0181159
C15_CACTCCATCGTCTGAA.2	eCAFs	-0.0166986
C15_CAGATCATCGAATGCT.2	eCAFs	0.0789103
C15_CAGCATACAATCACAC.2	eCAFs	-0.0887521
C15_CAGGTGCAGCTCCTCT.2	eCAFs	-0.128368
C15_CAGGTGCAGGAGTACC.2	eCAFs	0.0200379
C15_CAGTAACTCTCGATGA.2	eCAFs	-0.0974095
C15_CAGTCCTAGAGGTTGC.2	eCAFs	0.0271323
C15_CAGTCCTAGATCACGG.2	eCAFs	-0.204375
C15_CAGTCCTAGCTCTCGG.2	eCAFs	-0.168401
C15_CAGTCCTGTCGGGTCT.2	eCAFs	-0.0744674
C15_CATATGGCATGTCCTC.2	eCAFs	0.214981
C15_CATATTCCAGGTCTCG.2	eCAFs	-0.03781
C15_CATCAAGGTGAGTATA.2	eCAFs	-0.185143
C15_CATCCACAGTACGCCC.2	eCAFs	0.00230183
C15_CATCGGGCATCGGACC.2	eCAFs	-0.0186982
C15_CATCGGGGTACTTAGC.2	eCAFs	-0.103335
C15_CATGACACATGTTGAC.2	eCAFs	0.00544418
C15_CATGACATCTATGTGG.2	eCAFs	-0.149592
C15_CATGCCTAGCCGATTT.2	eCAFs	-0.0861659
C15_CATGCCTCATGCCACG.2	eCAFs	-0.125898
C15_CATGGCGCATGTAAGA.2	eCAFs	-0.259469
C15_CATTCGCTCTATCCCG.2	eCAFs	0.0307956
C15_CCACGGAAGCAGCCTC.2	eCAFs	-0.0402551
C15_CCACGGAAGTCCTCCT.2	eCAFs	-0.00659057
C15_CCACGGATCCGAGCCA.2	eCAFs	-0.0262036
C15_CCATGTCAGGCTAGCA.2	eCAFs	-0.202486
C15_CCATGTCTCCAACCAA.2	eCAFs	-0.226799
C15_CCATTCGAGTGGTAGC.2	eCAFs	-0.14875
C15_CCATTCGGTAGCGTGA.2	eCAFs	-0.136787
C15_CCCAGTTAGACACTAA.2	eCAFs	-0.0994951
C15_CCCTCCTCACAGAGGT.2	eCAFs	-0.148591
C15_CCCTCCTTCAGCAACT.2	eCAFs	-0.103958
C15_CCGTACTTCTATGTGG.2	eCAFs	-0.011394
C15_CCGTGGACAGCCAGAA.2	eCAFs	0.215034
C15_CCGTGGAGTAGCTAAA.2	eCAFs	-0.0385961
C15_CCTAAAGAGTGTCTCA.2	eCAFs	-0.0979226
C15_CCTAAAGTCCGGCACA.2	eCAFs	-0.051131
C15_CCTACACTCCTAGAAC.2	eCAFs	-0.0217841
C15_CCTACCACAACTGCGC.2	eCAFs	-0.0599364
C15_CCTAGCTAGAAGAAGC.2	eCAFs	-0.207851
C15_CCTAGCTTCGCCAAAT.2	eCAFs	-0.203343
C15_CCTATTACACGTGAGA.2	eCAFs	-0.114608
C15_CCTATTATCTATCCTA.2	eCAFs	-0.160313
C15_CCTTACGTCTAAGCCA.2	eCAFs	-0.024885
C15_CCTTCCCCACATGGGA.2	eCAFs	-0.225638
C15_CCTTCGAGTTGACGTT.2	eCAFs	0.130139
C15_CCTTCGATCTATCCTA.2	eCAFs	-0.156905
C15_CGAACATTCCGCTGTT.2	eCAFs	-0.155229
C15_CGACCTTTCAAGATCC.2	eCAFs	-0.176367
C15_CGACTTCAGCGCCTCA.2	eCAFs	-0.0717039
C15_CGAGAAGTCAATACCG.2	eCAFs	0.127866
C15_CGAGCCAAGTGTCTCA.2	eCAFs	-0.0771657
C15_CGAGCCAGTCTGCAAT.2	eCAFs	-0.202388
C15_CGATGGCTCCGTAGGC.2	eCAFs	-0.211343
C15_CGATGGCTCGGCCGAT.2	eCAFs	0.0789482
C15_CGATGTATCAACGGGA.2	eCAFs	-0.132898
C15_CGCGTTTTCCGATATG.2	eCAFs	-0.00308925
C15_CGCTATCGTGTGTGCC.2	eCAFs	0.0529445
C15_CGCTGGAAGCATGGCA.2	eCAFs	-0.179678
C15_CGCTGGACATTTGCTT.2	eCAFs	-0.115755
C15_CGCTGGATCCAAATGC.2	eCAFs	-0.0338877
C15_CGCTTCACATTTCAGG.2	eCAFs	-0.1237
C15_CGGACGTAGAGCTTCT.2	eCAFs	-0.0878875
C15_CGGACGTGTCACCTAA.2	eCAFs	-0.288175
C15_CGGACTGGTACACCGC.2	eCAFs	-0.138692
C15_CGGAGCTAGGGTGTGT.2	eCAFs	0.154057
C15_CGGAGCTCACCGCTAG.2	eCAFs	0.00172724
C15_CGGAGCTGTTCTGTTT.2	eCAFs	-0.0601385
C15_CGTCACTCATCCGGGT.2	eCAFs	-0.179813
C15_CGTGTAATCCCTGACT.2	eCAFs	-0.0820383
C15_CGTTAGACACCAGGTC.2	eCAFs	-0.158608
C15_CTAACTTCATTAACCG.2	eCAFs	-0.0323202
C15_CTAATGGTCTCTAAGG.2	eCAFs	-0.0100389
C15_CTACCCAAGTTGAGTA.2	eCAFs	0.000840619
C15_CTACGTCAGTCCATAC.2	eCAFs	-0.0596329
C15_CTAGTGACACGAAACG.2	eCAFs	-0.106131
C15_CTCCTAGAGGCCATAG.2	eCAFs	-0.143744
C15_CTCGGGACAAGGGTCA.2	eCAFs	-0.106598
C15_CTCGGGAGTATGAAAC.2	eCAFs	-0.00507299
C15_CTCGTCAAGCCCGAAA.2	eCAFs	-0.0496294
C15_CTCTAATCAGGCGATA.2	eCAFs	-0.159997
C15_CTGATAGTCTAACGGT.2	eCAFs	-0.152377
C15_CTGCCTAGTATGCTTG.2	eCAFs	-0.149682
C15_CTGCGGAAGTAATCCC.2	eCAFs	-0.0539923
C15_CTGCGGAAGTGGGATC.2	eCAFs	0.0475152
C15_CTTAACTAGGTCGGAT.2	eCAFs	-0.265295
C15_CTTAGGATCTCACATT.2	eCAFs	0.0465882
C15_CTTCTCTGTAGTACCT.2	eCAFs	-0.067618
C15_CTTGGCTTCCCACTTG.2	eCAFs	0.111575
C15_CTTTGCGGTTGTGGCC.2	eCAFs	-0.235959
C15_CTTTGCGTCATGTCTT.2	eCAFs	-0.0773952
C15_CTTTGCGTCGGTTAAC.2	eCAFs	-0.18865
C15_GAAACTCAGGATGCGT.2	eCAFs	-0.181702
C15_GAAACTCTCTATCCCG.2	eCAFs	-0.0627346
C15_GAACCTAGTTCCGGCA.2	eCAFs	-0.188723
C15_GAACGGAGTGAGTGAC.2	eCAFs	-0.0138175
C15_GAACGGATCCTTTCTC.2	eCAFs	-0.0930344
C15_GAAGCAGAGCAGGTCA.2	eCAFs	-0.19351
C15_GAATAAGCATTCCTCG.2	eCAFs	-0.233785
C15_GAATAAGCATTGAGCT.2	eCAFs	-0.128142
C15_GAATAAGTCCCGACTT.2	eCAFs	0.0114192
C15_GAATGAAGTCTAAAGA.2	eCAFs	0.0960366
C15_GACAGAGCATCTGGTA.2	eCAFs	-0.0430253
C15_GACCTGGGTCAATGTC.2	eCAFs	-0.0637653
C15_GACGCGTAGGGATCTG.2	eCAFs	0.0206606
C15_GACGTTAAGTGCAAGC.2	eCAFs	-0.170689
C15_GACGTTATCGCCAGCA.2	eCAFs	-0.132068
C15_GACTAACTCCCTAACC.2	eCAFs	0.0280696
C15_GACTACACAGTTAACC.2	eCAFs	-0.157564
C15_GACTGCGTCAGTTCGA.2	eCAFs	-0.126754
C15_GAGCAGAGTCGCTTTC.2	eCAFs	-0.0215479
C15_GATCAGTTCGTTTGCC.2	eCAFs	-0.163491
C15_GATCGATAGCACGCCT.2	eCAFs	0.0132163
C15_GATCTAGTCCTAAGTG.2	eCAFs	-0.199666
C15_GATGAAAAGGCATGGT.2	eCAFs	-0.151068
C15_GATGAAACATCAGTCA.2	eCAFs	-0.0798606
C15_GATGAAAGTGCAACTT.2	eCAFs	-0.0641754
C15_GATGAGGCACAGACTT.2	eCAFs	-0.0412964
C15_GATGCTAAGCGCTCCA.2	eCAFs	-0.0161655
C15_GATGCTACATAGACTC.2	eCAFs	-0.183808
C15_GCAATCAAGTCGATAA.2	eCAFs	0.0715332
C15_GCACTCTCAAGGACTG.2	eCAFs	0.124412
C15_GCAGTTAGTAGGAGTC.2	eCAFs	0.00349635
C15_GCATACATCTAAGCCA.2	eCAFs	-0.066493
C15_GCATGATCAAGTTAAG.2	eCAFs	0.116911
C15_GCCAAATAGCTACCGC.2	eCAFs	-0.0977162
C15_GCCAAATTCTCTAAGG.2	eCAFs	-0.194743
C15_GCGAGAAAGGGCTCTC.2	eCAFs	-0.181228
C15_GCGCAGTTCTGTGCAA.2	eCAFs	0.041051
C15_GCTGCAGCATATGCTG.2	eCAFs	0.0637243
C15_GCTGCGATCGGAGGTA.2	eCAFs	0.0180704
C15_GCTTCCACATCCTTGC.2	eCAFs	-0.0903313
C15_GCTTGAACAGCCTATA.2	eCAFs	-0.112291
C15_GCTTGAATCAGTTCGA.2	eCAFs	-0.152183
C15_GGACAGAAGTGCCAGA.2	eCAFs	-0.166297
C15_GGACAGACATGGTCTA.2	eCAFs	-0.0927894
C15_GGACAGAGTAAGGGCT.2	eCAFs	-0.25728
C15_GGACGTCAGTCGTACT.2	eCAFs	-0.258146
C15_GGACGTCAGTGTGAAT.2	eCAFs	-0.102196
C15_GGATTACAGGACGAAA.2	eCAFs	-0.0786882
C15_GGCAATTAGTTACCCA.2	eCAFs	-0.190854
C15_GGCCGATTCCGTCATC.2	eCAFs	-0.0337675
C15_GGCGACTAGTCTCCTC.2	eCAFs	-0.14765
C15_GGCGACTCAAGCCCAC.2	eCAFs	0.133819
C15_GGGACCTAGAGTTGGC.2	eCAFs	-0.102781
C15_GGGATGATCGGAATCT.2	eCAFs	-0.096517
C15_GGGCACTGTGTGACCC.2	eCAFs	-0.0978071
C15_GGGCATCGTTACTGAC.2	eCAFs	0.00821511
C15_GGGTCTGTCGAGGTAG.2	eCAFs	-0.16342
C15_GGTATTGAGCGTCTAT.2	eCAFs	-0.00106127
C15_GGTGAAGAGCACCGTC.2	eCAFs	-0.0860578
C15_GGTGAAGAGCGAGAAA.2	eCAFs	-0.0721021
C15_GGTGAAGAGGCTATCT.2	eCAFs	-0.125181
C15_GGTGAAGTCGGCATCG.2	eCAFs	-0.130728
C15_GGTGCGTAGCTCAACT.2	eCAFs	-0.128013
C15_GGTGCGTCAATCTGCA.2	eCAFs	-0.0114412
C15_GGTGCGTTCAGCAACT.2	eCAFs	-0.116329
C15_GGTGTTAAGCGTAATA.2	eCAFs	-0.157245
C15_GTAACTGTCTGCTGCT.2	eCAFs	0.0104403
C15_GTACGTAGTCAAACTC.2	eCAFs	-0.161664
C15_GTACTCCCACCCTATC.2	eCAFs	0.161777
C15_GTAGTCAGTGCTCTTC.2	eCAFs	-0.112326
C15_GTATTCTGTACACCGC.2	eCAFs	-0.182413
C15_GTCAAGTAGATCTGAA.2	eCAFs	-0.0728295
C15_GTCACAAGTCACTGGC.2	eCAFs	-0.170437
C15_GTCACGGTCATTTGGG.2	eCAFs	-0.213761
C15_GTCACGGTCCCAAGTA.2	eCAFs	-0.0619811
C15_GTCCTCAAGCAGCCTC.2	eCAFs	-0.0752942
C15_GTCGGGTAGTCCCACG.2	eCAFs	-0.11091
C15_GTCTCGTAGCACAGGT.2	eCAFs	-0.185599
C15_GTCTTCGAGTTACCCA.2	eCAFs	-0.184672
C15_GTCTTCGGTCTGATCA.2	eCAFs	-0.127552
C15_GTCTTCGTCCGAGCCA.2	eCAFs	-0.056296
C15_GTGCGGTTCTCTTATG.2	eCAFs	-0.0813764
C15_GTGGGTCCATATGCTG.2	eCAFs	0.0371801
C15_GTGGGTCGTTCACGGC.2	eCAFs	0.00277033
C15_GTGTGCGCATGGTTGT.2	eCAFs	-0.0499425
C15_GTGTTAGTCCTCAACC.2	eCAFs	-0.163757
C15_GTTCTCGAGCCAGAAC.2	eCAFs	-0.086141
C15_GTTCTCGAGGCAATTA.2	eCAFs	0.0404071
C15_GTTCTCGTCGAATGCT.2	eCAFs	-0.0542176
C15_TAAGCGTTCCTGTACC.2	eCAFs	-0.0466809
C15_TAAGTGCTCCGTCAAA.2	eCAFs	-0.00926946
C15_TACACGAAGCCCAATT.2	eCAFs	-0.143753
C15_TACACGAAGTTTAGGA.2	eCAFs	-0.0802879
C15_TACAGTGGTTTGTTTC.2	eCAFs	-0.156778
C15_TACCTTAAGTGTACGG.2	eCAFs	-0.204845
C15_TACCTTACACTTAACG.2	eCAFs	-0.0117832
C15_TACTCATAGTGCCAGA.2	eCAFs	0.0379014
C15_TACTCATGTACGCTGC.2	eCAFs	0.0987415
C15_TACTCGCCAGACACTT.2	eCAFs	0.0105189
C15_TAGACCAAGCGCTTAT.2	eCAFs	-0.0851515
C15_TAGACCACACGGTAGA.2	eCAFs	-0.124212
C15_TAGACCAGTTCGTCTC.2	eCAFs	-0.057283
C15_TAGAGCTGTGTAAGTA.2	eCAFs	0.033687
C15_TAGGCATAGTTCGATC.2	eCAFs	0.096533
C15_TAGGCATGTACTTCTT.2	eCAFs	-0.145947
C15_TAGTGGTCAGTTCCCT.2	eCAFs	0.00594148
C15_TATGCCCAGCCGATTT.2	eCAFs	-0.185688
C15_TATGCCCGTACATCCA.2	eCAFs	0.0730661
C15_TCAACGACACGGACAA.2	eCAFs	-0.130864
C15_TCAACGACACTCGACG.2	eCAFs	-0.0770653
C15_TCAACGAGTATAGGGC.2	eCAFs	-0.178384
C15_TCAGGATAGCAGGTCA.2	eCAFs	-0.123606
C15_TCCACACTCGCCCTTA.2	eCAFs	-0.207856
C15_TCCCGATAGGCGACAT.2	eCAFs	-0.150134
C15_TCCCGATGTGTTCTTT.2	eCAFs	-0.111863
C15_TCGCGAGCAGCGTCCA.2	eCAFs	-0.0280207
C15_TCGCGTTCATGATCCA.2	eCAFs	-0.00441254
C15_TCGGTAAAGCAATCTC.2	eCAFs	-0.024518
C15_TCTATTGCATGGTCTA.2	eCAFs	-0.129629
C15_TCTATTGTCTAACGGT.2	eCAFs	0.088623
C15_TCTCATACACGAAGCA.2	eCAFs	-0.0876374
C15_TCTCATAGTACCGTAT.2	eCAFs	-0.0114872
C15_TCTCTAATCGTTTAGG.2	eCAFs	0.0555305
C15_TGAGAGGCATCGGTTA.2	eCAFs	-0.108225
C15_TGAGAGGGTGACTCAT.2	eCAFs	-0.242601
C15_TGAGAGGTCGACAGCC.2	eCAFs	0.102123
C15_TGAGCATAGTGAAGAG.2	eCAFs	-0.156227
C15_TGAGCATCAGCTTAAC.2	eCAFs	-0.283898
C15_TGAGCATTCTGTGCAA.2	eCAFs	-0.141061
C15_TGAGCCGTCGGGAGTA.2	eCAFs	-0.0376643
C15_TGATTTCCAGACAAAT.2	eCAFs	0.0163763
C15_TGATTTCTCGCGGATC.2	eCAFs	-0.190482
C15_TGCCAAAAGTACATGA.2	eCAFs	0.117545
C15_TGCCCTACAGGTCCAC.2	eCAFs	-0.0304936
C15_TGCCCTAGTCCAAGTT.2	eCAFs	-0.0854392
C15_TGCGCAGAGAATTGTG.2	eCAFs	0.00735844
C15_TGCGGGTAGTAGCGGT.2	eCAFs	-0.143813
C15_TGGGAAGGTCTCTTAT.2	eCAFs	0.0325893
C15_TGGTTAGAGAGGTTGC.2	eCAFs	-0.122612
C15_TGGTTCCCAGGCGATA.2	eCAFs	0.0425701
C15_TGTATTCGTTGTCTTT.2	eCAFs	-0.14259
C15_TGTCCCACATTACGAC.2	eCAFs	-0.0711177
C15_TGTCCCAGTAGCGTCC.2	eCAFs	-0.0245396
C15_TGTGGTACATCACAAC.2	eCAFs	-0.138705
C15_TGTGGTATCACCAGGC.2	eCAFs	-0.150265
C15_TGTGGTATCTCATTCA.2	eCAFs	-0.0566265
C15_TGTTCCGTCGATCCCT.2	eCAFs	0.143023
C15_TTAACTCGTTATGTGC.2	eCAFs	-0.250939
C15_TTAGGCACAGACGCAA.2	eCAFs	-0.157474
C15_TTAGGCACAGGCTGAA.2	eCAFs	-0.0682762
C15_TTAGGCAGTCTCTTTA.2	eCAFs	-0.12254
C15_TTAGTTCTCGCGGATC.2	eCAFs	-0.0578317
C15_TTAGTTCTCGGCGCTA.2	eCAFs	0.0801239
C15_TTCCCAGAGCGTTCCG.2	eCAFs	-0.00410254
C15_TTCGGTCGTATAATGG.2	eCAFs	-0.0149407
C15_TTCGGTCTCAAGGCTT.2	eCAFs	0.0344044
C15_TTCTACATCGTAGGTT.2	eCAFs	-0.0145514
C15_TTCTCAACAGCCTATA.2	eCAFs	0.0076637
C15_TTCTTAGGTTCAGTAC.2	eCAFs	-0.224327
C15_TTGACTTCAGTCGATT.2	eCAFs	-0.0332922
C15_TTGACTTTCGTGGGAA.2	eCAFs	0.0111728
C15_TTGGAACAGCACACAG.2	eCAFs	-0.238923
C15_TTGTAGGTCGGCCGAT.2	eCAFs	-0.0290955
C15_TTTATGCAGTCATCCA.2	eCAFs	-0.14148
C15_TTTCCTCAGCCCAATT.2	eCAFs	-0.100229
C15_TTTCCTCCATCGGACC.2	eCAFs	-0.020439
C21_AAACGGGGTTGTCTTT.3	eCAFs	-0.00253724
C21_AAAGATGTCGGCGCTA.3	eCAFs	-0.0248582
C21_AACTTTCAGTTGTCGT.3	eCAFs	0.0563169
C21_AAGACCTTCCCAACGG.3	eCAFs	-0.0157644
C21_ACCGTAAGTTCGTGAT.3	eCAFs	-0.101164
C21_AGCGTATAGTTTAGGA.3	eCAFs	-0.0437466
C21_AGCTCCTAGAACAACT.3	eCAFs	0.0715606
C21_AGCTCCTGTGTGGCTC.3	eCAFs	-0.174871
C21_ATGGGAGTCCAGATCA.3	eCAFs	-0.132796
C21_CACACTCGTAAAGTCA.3	eCAFs	-0.0754439
C21_CAGCATATCATATCGG.3	eCAFs	0.0598077
C21_CAGTCCTGTTAAAGTG.3	eCAFs	-0.128345
C21_CCGGTAGGTGTTTGTG.3	eCAFs	-0.0683194
C21_CCTACACAGGCTCATT.3	eCAFs	-0.0309912
C21_CGACCTTCACGTGAGA.3	eCAFs	0.036219
C21_CGATGTAAGCTGCCCA.3	eCAFs	0.0100959
C21_CGCGGTATCAAGGTAA.3	eCAFs	0.0027399
C21_CGCGTTTGTTCCACGG.3	eCAFs	-0.173327
C21_CGTAGCGCACGTCTCT.3	eCAFs	-0.0794031
C21_CGTAGGCTCCTCCTAG.3	eCAFs	0.0248602
C21_CTCTAATAGAGCTTCT.3	eCAFs	0.055525
C21_CTGCGGATCTGTCTCG.3	eCAFs	0.0290371
C21_CTGTGCTGTACAGCAG.3	eCAFs	0.100996
C21_GAACCTACATCACGTA.3	eCAFs	-0.066131
C21_GACCAATAGTACCGGA.3	eCAFs	-0.0390195
C21_GACGGCTCACCAGTTA.3	eCAFs	0.105554
C21_GAGGTGAAGTAGGCCA.3	eCAFs	0.116456
C21_GATCAGTTCTTTACGT.3	eCAFs	-0.00741733
C21_GCTCCTAGTTAAAGAC.3	eCAFs	0.0748078
C21_GGGATGACACGACTCG.3	eCAFs	-0.0162286
C21_GGGTCTGTCGCCATAA.3	eCAFs	0.0744223
C21_GTACTTTTCGCATGGC.3	eCAFs	0.0354931
C21_TAAACCGCACACGCTG.3	eCAFs	0.0287693
C21_TAGTTGGGTGCGATAG.3	eCAFs	-0.0693847
C21_TGACGGCAGGCAGTCA.3	eCAFs	0.0620112
C21_TGACGGCTCCGCGGTA.3	eCAFs	-0.0260414
C21_TTCCCAGTCATCGGAT.3	eCAFs	0.0858482
C21_TTCTACATCAGGCCCA.3	eCAFs	-0.0775329
C21_TTGAACGTCAGCAACT.3	eCAFs	0.123831
C21_TTGAACGTCTTAGCCC.3	eCAFs	0.0106886
C22_ATCTACTGTGTCTGAT.4	eCAFs	-0.197111
C22_CCTCAGTCAGCCAATT.4	eCAFs	-0.0944786
C22_GTCTCGTTCACCTCGT.4	eCAFs	-0.233212
C26_ACTGTCCTCGTTACAG.5	eCAFs	-0.0334591
C26_AGTGAGGAGGCCATAG.5	eCAFs	-0.0545907
C26_CACTCCAAGAATTCCC.5	eCAFs	0.150829
C26_CAGCGACCAATGGAAT.5	eCAFs	-0.0545488
C26_TTTGGTTGTTTGCATG.5	eCAFs	-0.0541071
C30_ACGGCCAGTCTCACCT.6	eCAFs	0.0376345
C30_AGATTGCCACGGTTTA.6	eCAFs	-0.145209
C30_AGCGGTCGTCAATACC.6	eCAFs	-0.0307768
C30_CAACCTCAGGCAATTA.6	eCAFs	0.0181269
C30_CACCTTGAGCGAGAAA.6	eCAFs	-0.160054
C30_CATCCACAGAGTCTGG.6	eCAFs	0.00219821
C30_CCAGCGAGTCTTCAAG.6	eCAFs	-0.0865193
C30_CGATGGCGTGGTTTCA.6	eCAFs	-0.131085
C30_CGCGGTACACCCAGTG.6	eCAFs	0.101607
C30_CGCTATCCATCGATGT.6	eCAFs	-0.0723409
C30_CTCTACGCAACTGCTA.6	eCAFs	-0.0400505
C30_GTGCGGTGTAGCGTAG.6	eCAFs	0.0777789
C30_GTTACAGTCTGGTGTA.6	eCAFs	-0.0508028
C30_TAGAGCTTCGCTGATA.6	eCAFs	-0.0038906
C30_TGAGCCGCAACGCACC.6	eCAFs	-0.104641
C30_TGCACCTGTTCAGACT.6	eCAFs	-0.243508
C30_TGCGGGTTCGGGAGTA.6	eCAFs	-0.167538
C30_TGCGTGGTCACAACGT.6	eCAFs	0.0117342
C31_AAGACCTGTCGCTTCT.7	eCAFs	-0.255017
C31_ATTCTACTCGAGAGCA.7	eCAFs	-0.159204
C31_CACCACTCAGTTCCCT.7	eCAFs	-0.0828384
C31_GTACGTATCACATACG.7	eCAFs	-0.228161
C31_GTCATTTCATCTCCCA.7	eCAFs	-0.188127
C31_TAAGCGTCAATACGCT.7	eCAFs	-0.180098
C38_AAACGGGAGAGTTGGC.8	eCAFs	-0.180688
C38_AATCGGTAGCCCGAAA.8	eCAFs	-0.099075
C38_AATCGGTCACCATCCT.8	eCAFs	-0.193591
C38_ACCCACTTCCTAGAAC.8	eCAFs	-0.0740387
C38_ACTTACTGTAGAAGGA.8	eCAFs	-0.0074093
C38_AGATTGCGTACATGTC.8	eCAFs	-0.0728601
C38_AGCTCCTTCGAATCCA.8	eCAFs	-0.245288
C38_ATGTGTGCAGACGCTC.8	eCAFs	-0.0206105
C38_ATGTGTGCAGGGAGAG.8	eCAFs	-0.0279729
C38_CAACCTCAGTATCTCG.8	eCAFs	-0.0461994
C38_CACCTTGCATACGCTA.8	eCAFs	0.0304401
C38_CAGAGAGGTTAAAGAC.8	eCAFs	-0.160659
C38_CATATTCAGGACAGCT.8	eCAFs	0.024043
C38_CATCGAATCGCAAACT.8	eCAFs	-0.0722013
C38_CCATTCGTCCTCCTAG.8	eCAFs	-0.257462
C38_CCCTCCTGTATATCCG.8	eCAFs	-0.0730534
C38_CCTCTGAGTATCACCA.8	eCAFs	-0.176069
C38_CCTTTCTTCTCCAGGG.8	eCAFs	-0.1443
C38_CGCCAAGAGCAATCTC.8	eCAFs	-0.0911459
C38_CGCCAAGGTTCGGGCT.8	eCAFs	0.00222628
C38_CGGTTAAAGTGGAGAA.8	eCAFs	-0.0405418
C38_CGTCAGGAGCAGGTCA.8	eCAFs	-0.306947
C38_CTTGGCTCAATTGCTG.8	eCAFs	-0.0709839
C38_GACAGAGTCGTATCAG.8	eCAFs	0.083404
C38_GACGTTAAGTCAAGGC.8	eCAFs	-0.202681
C38_GCAAACTGTTCGTTGA.8	eCAFs	-0.10714
C38_GCGCAACTCACCGGGT.8	eCAFs	-0.146608
C38_GGGAGATCATGCTAGT.8	eCAFs	-0.0681453
C38_GTGTGCGGTCTAGAGG.8	eCAFs	0.0171396
C38_TAAGAGAGTGCGGTAA.8	eCAFs	-0.124028
C38_TACCTTATCATGCATG.8	eCAFs	0.010866
C38_TACTCGCGTGATGTGG.8	eCAFs	-0.013252
C38_TACTCGCTCATTATCC.8	eCAFs	-0.101863
C38_TCAGATGCAATTCCTT.8	eCAFs	0.0307531
C38_TCAGGTATCCACGAAT.8	eCAFs	-0.243349
C38_TGAGCCGCAATGTTGC.8	eCAFs	-0.0834776
C43_GACTACATCCCTGACT.9	eCAFs	0.151484
C43_GATGAAAGTACGCTGC.9	eCAFs	0.0450714
C46_AATCGGTAGACCCACC.10	eCAFs	0.00255583
C46_GGACAAGCATCTACGA.10	eCAFs	-0.149149
C46_TGCTGCTCAACGATCT.10	eCAFs	-0.248587
C51_AAACCTGGTCCGTTAA.11	eCAFs	-0.158573
C51_AAACCTGTCCAATGGT.11	eCAFs	-0.0257789
C51_AAACGGGTCTCTTATG.11	eCAFs	0.106695
C51_AAAGATGCACCCATTC.11	eCAFs	0.0210136
C51_AAAGTAGTCAATCTCT.11	eCAFs	-0.0443251
C51_AACACGTGTTCACCTC.11	eCAFs	0.00528138
C51_AACCGCGAGGAGTCTG.11	eCAFs	-0.124928
C51_AACGTTGGTCTTGCGG.11	eCAFs	-0.123301
C51_AACTCAGAGATCTGAA.11	eCAFs	-0.143769
C51_AACTCCCCAATAAGCA.11	eCAFs	-0.199093
C51_AACTCTTGTGCGAAAC.11	eCAFs	-0.0379755
C51_AACTGGTCAGGTCGTC.11	eCAFs	-0.057577
C51_AACTGGTTCTGAAAGA.11	eCAFs	-0.0960401
C51_AACTTTCTCTACTCAT.11	eCAFs	-0.11636
C51_AAGGAGCTCCTTCAAT.11	eCAFs	0.0240509
C51_AAGGCAGTCGGCCGAT.11	eCAFs	0.0169576
C51_AATCCAGCAAGGTGTG.11	eCAFs	0.0233824
C51_AATCCAGGTGACAAAT.11	eCAFs	0.0889235
C51_AATCCAGGTTCAGCGC.11	eCAFs	-0.0700789
C51_AATCGGTAGTTATCGC.11	eCAFs	-0.0906847
C51_ACACCAAGTTTAGGAA.11	eCAFs	0.0416016
C51_ACACTGACATCTCCCA.11	eCAFs	0.0760847
C51_ACACTGAGTATTCGTG.11	eCAFs	-0.0592434
C51_ACAGCCGCAATGAATG.11	eCAFs	-0.135266
C51_ACAGCCGCACCAGGCT.11	eCAFs	-0.0906837
C51_ACAGCTAGTGAGTGAC.11	eCAFs	-0.234424
C51_ACATACGAGCGCTTAT.11	eCAFs	-0.108014
C51_ACATACGGTTCACCTC.11	eCAFs	-0.113175
C51_ACATCAGGTTTAAGCC.11	eCAFs	0.00920867
C51_ACATGGTCACACAGAG.11	eCAFs	0.0199946
C51_ACATGGTGTTTCGCTC.11	eCAFs	-0.191915
C51_ACCGTAACATCGGGTC.11	eCAFs	0.0211703
C51_ACCGTAATCAACCAAC.11	eCAFs	0.0945478
C51_ACCGTAATCATAAAGG.11	eCAFs	0.0811131
C51_ACCGTAATCCTCGCAT.11	eCAFs	0.0634469
C51_ACCTTTAAGTACGCCC.11	eCAFs	-0.0836477
C51_ACCTTTAGTATCAGTC.11	eCAFs	-0.183191
C51_ACGAGCCCATCGACGC.11	eCAFs	-0.0889761
C51_ACGATACGTCATACTG.11	eCAFs	0.00258196
C51_ACGCAGCTCACGACTA.11	eCAFs	-0.147723
C51_ACGCCAGAGTCCCACG.11	eCAFs	-0.0274228
C51_ACGCCGATCCAGGGCT.11	eCAFs	-0.168811
C51_ACGGAGACATACGCCG.11	eCAFs	-0.015299
C51_ACGGAGATCCCAACGG.11	eCAFs	0.126111
C51_ACGGCCAAGGGTTCCC.11	eCAFs	-0.123467
C51_ACGGCCAGTAGTGAAT.11	eCAFs	-0.196245
C51_ACGGGCTTCAATAAGG.11	eCAFs	-0.203811
C51_ACGGGTCAGACTCGGA.11	eCAFs	0.00152149
C51_ACGGGTCCACGTCTCT.11	eCAFs	0.178134
C51_ACGTCAACAGTTCATG.11	eCAFs	-0.0322371
C51_ACGTCAAGTAGCGCTC.11	eCAFs	-0.0110664
C51_ACGTCAATCCGCGCAA.11	eCAFs	-0.0280188
C51_ACGTCAATCTTTACGT.11	eCAFs	-0.213567
C51_ACTGAACAGGTGCACA.11	eCAFs	-0.103988
C51_ACTGATGGTCCGTTAA.11	eCAFs	-0.0419701
C51_ACTGCTCAGTGGTAAT.11	eCAFs	-0.0651056
C51_ACTGCTCTCAGTTGAC.11	eCAFs	-0.0704349
C51_ACTGTCCGTTCAGCGC.11	eCAFs	-0.0354407
C51_ACTTGTTGTGGTAACG.11	eCAFs	-0.0897237
C51_ACTTTCAGTTCCACGG.11	eCAFs	0.0598806
C51_AGAATAGTCCAAGCCG.11	eCAFs	-0.0248726
C51_AGAATAGTCTGCCAGG.11	eCAFs	-0.0523509
C51_AGACGTTGTCATATCG.11	eCAFs	0.159743
C51_AGAGCGATCAAACAAG.11	eCAFs	0.0244322
C51_AGAGCTTAGATAGCAT.11	eCAFs	-0.17283
C51_AGAGCTTGTCAACTGT.11	eCAFs	-0.0649224
C51_AGAGTGGGTAGCTCCG.11	eCAFs	-0.0107205
C51_AGAGTGGGTGTGACGA.11	eCAFs	-0.0456325
C51_AGAGTGGTCTTATCTG.11	eCAFs	-0.0940839
C51_AGATTGCCACATAACC.11	eCAFs	0.0922373
C51_AGATTGCGTCGCCATG.11	eCAFs	-0.047559
C51_AGATTGCTCTTAGAGC.11	eCAFs	-0.136158
C51_AGCAGCCCATCGATGT.11	eCAFs	-0.0870791
C51_AGCATACAGAGCCCAA.11	eCAFs	-0.0690469
C51_AGCCTAAAGGCATGTG.11	eCAFs	-0.0414007
C51_AGCCTAACAGCGTTCG.11	eCAFs	-0.00569984
C51_AGCGGTCCAAAGAATC.11	eCAFs	0.0198092
C51_AGCGTATTCGACGGAA.11	eCAFs	-0.171592
C51_AGCTTGAAGGCGTACA.11	eCAFs	-0.117879
C51_AGGCCACAGACTAGAT.11	eCAFs	0.0252054
C51_AGGCCACTCAAACCAC.11	eCAFs	-0.0625881
C51_AGGCCGTCATTACGAC.11	eCAFs	-0.17533
C51_AGGCCGTCATTAGCCA.11	eCAFs	0.0804006
C51_AGGGAGTGTCCAGTAT.11	eCAFs	0.0809443
C51_AGGGTGACAAGCTGTT.11	eCAFs	-0.0644051
C51_AGGGTGACAATGACCT.11	eCAFs	-0.185799
C51_AGGTCATTCAACACAC.11	eCAFs	-0.0474682
C51_AGTAGTCCAGTGACAG.11	eCAFs	-0.0856986
C51_AGTAGTCTCCTTGGTC.11	eCAFs	-0.181171
C51_AGTGAGGCACGTAAGG.11	eCAFs	-0.189582
C51_AGTGTCAAGAGTACCG.11	eCAFs	-0.081326
C51_AGTGTCAGTCGCCATG.11	eCAFs	0.0292199
C51_AGTTGGTTCTCAAGTG.11	eCAFs	-0.253318
C51_ATAGACCAGTAGCCGA.11	eCAFs	-0.0446781
C51_ATAGACCCAAAGGCGT.11	eCAFs	-0.1954
C51_ATAGACCCAAGTACCT.11	eCAFs	0.018864
C51_ATCACGATCGTACGGC.11	eCAFs	-0.13148
C51_ATCATGGAGTGGTAAT.11	eCAFs	-0.174586
C51_ATCATGGTCAGATAAG.11	eCAFs	-0.0330344
C51_ATCCACCCAGGGCATA.11	eCAFs	0.000442283
C51_ATCTGCCGTCTCCCTA.11	eCAFs	-0.146547
C51_ATGAGGGAGAACAACT.11	eCAFs	0.0221542
C51_ATGGGAGGTCCCGACA.11	eCAFs	-0.0132368
C51_ATGTGTGGTCTAAACC.11	eCAFs	-0.144105
C51_ATTACTCAGAGTACAT.11	eCAFs	-0.100534
C51_ATTACTCTCTAACTGG.11	eCAFs	-0.118359
C51_ATTATCCTCCGATATG.11	eCAFs	-0.166891
C51_ATTATCCTCTTCGGTC.11	eCAFs	0.0159728
C51_ATTCTACCAGCGAACA.11	eCAFs	-0.0943386
C51_ATTGGACAGTAGGCCA.11	eCAFs	-0.155867
C51_ATTGGTGCACGAGAGT.11	eCAFs	-0.0744812
C51_ATTTCTGAGAGAGCTC.11	eCAFs	-0.094105
C51_CAACCAAAGATATGCA.11	eCAFs	-0.134573
C51_CAACCTCGTTCCACTC.11	eCAFs	-0.0662532
C51_CAAGATCGTTCAGTAC.11	eCAFs	0.0260094
C51_CAAGATCTCCAATGGT.11	eCAFs	-0.00291445
C51_CAAGGCCAGAATTGTG.11	eCAFs	-0.121292
C51_CAAGGCCAGTGCCATT.11	eCAFs	-0.103437
C51_CACAAACTCACAGTAC.11	eCAFs	0.0413875
C51_CACATAGAGATGTAAC.11	eCAFs	0.126576
C51_CACATAGCAGCTCCGA.11	eCAFs	-0.0457178
C51_CACCACTCAGTTTACG.11	eCAFs	0.0187886
C51_CACCAGGCAACAACCT.11	eCAFs	-0.0266188
C51_CACCAGGGTATAGGTA.11	eCAFs	0.102522
C51_CACCTTGTCTGGTGTA.11	eCAFs	-0.05398
C51_CAGAATCAGCACACAG.11	eCAFs	-0.107809
C51_CAGAGAGCAAAGTGCG.11	eCAFs	-0.0557892
C51_CAGATCATCATACGGT.11	eCAFs	0.00398001
C51_CAGCATAAGTGATCGG.11	eCAFs	0.0158091
C51_CAGCATACAGCTGTGC.11	eCAFs	0.00537785
C51_CAGCATAGTACAGCAG.11	eCAFs	-0.0231301
C51_CAGCCGATCCCTAATT.11	eCAFs	-0.0643102
C51_CAGCCGATCCGGCACA.11	eCAFs	-0.231816
C51_CAGCGACAGAGCTGCA.11	eCAFs	-0.0467628
C51_CAGCGACGTCCGTGAC.11	eCAFs	-0.153086
C51_CAGCTAAGTACAGTTC.11	eCAFs	-0.0973111
C51_CAGCTAATCATAAAGG.11	eCAFs	0.0842575
C51_CAGGTGCGTCGGCTCA.11	eCAFs	-0.00902838
C51_CAGTCCTAGAATTGTG.11	eCAFs	0.085753
C51_CAGTCCTCACAGGTTT.11	eCAFs	0.143646
C51_CATCAGATCTTCTGGC.11	eCAFs	-0.233116
C51_CATCGAAAGGTGATAT.11	eCAFs	0.0630052
C51_CATCGAAGTTAAGATG.11	eCAFs	-0.119508
C51_CATCGGGTCAGTTGAC.11	eCAFs	-0.0888333
C51_CATCGGGTCGACCAGC.11	eCAFs	-0.0580721
C51_CATGGCGCATGCCCGA.11	eCAFs	0.0334816
C51_CATTCGCGTGTTAAGA.11	eCAFs	-0.00841125
C51_CATTCGCGTTCGTTGA.11	eCAFs	-0.0158386
C51_CCAATCCAGCAGACTG.11	eCAFs	-0.0550497
C51_CCAATCCGTGCGGTAA.11	eCAFs	-0.175751
C51_CCAATCCGTTCTGAAC.11	eCAFs	-0.0644815
C51_CCAATCCTCCCGACTT.11	eCAFs	-0.171887
C51_CCAATCCTCGAGGTAG.11	eCAFs	0.0503169
C51_CCACCTAAGCGTCAAG.11	eCAFs	-0.0641446
C51_CCACGGAGTCAGGACA.11	eCAFs	-0.047766
C51_CCACTACTCAGCTGGC.11	eCAFs	-0.0516663
C51_CCATTCGCACGGATAG.11	eCAFs	-0.0931886
C51_CCCAATCTCGTAGGTT.11	eCAFs	-0.0299584
C51_CCCAGTTCATAACCTG.11	eCAFs	-0.0902159
C51_CCCATACGTTAAAGTG.11	eCAFs	0.0406812
C51_CCCATACTCGTAGGAG.11	eCAFs	-0.156867
C51_CCCATACTCTGCCAGG.11	eCAFs	-0.0231176
C51_CCGGGATGTTCAGGCC.11	eCAFs	-0.167706
C51_CCGTACTGTGAAAGAG.11	eCAFs	-0.152233
C51_CCGTACTTCAACGGCC.11	eCAFs	-0.0965715
C51_CCGTGGACATCGTCGG.11	eCAFs	-0.132729
C51_CCTACACCATTTGCCC.11	eCAFs	-0.129428
C51_CCTTACGCACAGAGGT.11	eCAFs	-0.186523
C51_CCTTCGAAGGGCTTGA.11	eCAFs	-0.189047
C51_CCTTTCTGTCTAACGT.11	eCAFs	0.0136678
C51_CGAATGTTCCGTTGTC.11	eCAFs	-0.180667
C51_CGACCTTAGACTACAA.11	eCAFs	0.0137705
C51_CGACTTCCACCTCGGA.11	eCAFs	-0.111709
C51_CGAGAAGGTTACGCGC.11	eCAFs	-0.189787
C51_CGAGCACTCAGCCTAA.11	eCAFs	-0.200171
C51_CGAGCACTCTTGGGTA.11	eCAFs	-0.208476
C51_CGATGTATCGTCTGCT.11	eCAFs	-0.0115935
C51_CGATGTATCTCACATT.11	eCAFs	-0.173702
C51_CGATTGAAGGACAGAA.11	eCAFs	-0.166784
C51_CGCCAAGGTCCAGTAT.11	eCAFs	0.0482683
C51_CGCGGTAAGCTGATAA.11	eCAFs	-0.0943975
C51_CGCGGTAGTAAATGTG.11	eCAFs	-0.0692405
C51_CGCGTTTGTTCGCTAA.11	eCAFs	-0.0597347
C51_CGCTGGAGTTTGACTG.11	eCAFs	0.00262961
C51_CGCTTCAAGACTGTAA.11	eCAFs	-0.0609301
C51_CGGACACCAGCTGCAC.11	eCAFs	-0.0442551
C51_CGGACGTGTACAGACG.11	eCAFs	-0.0189356
C51_CGGACTGTCCACGTTC.11	eCAFs	-0.244754
C51_CGGAGCTGTTCCATGA.11	eCAFs	-0.0721184
C51_CGGAGTCCATGGTAGG.11	eCAFs	0.0380981
C51_CGGCTAGCACCACGTG.11	eCAFs	0.0698723
C51_CGGCTAGGTACGCACC.11	eCAFs	0.0570467
C51_CGGTTAACACCGAAAG.11	eCAFs	-0.154848
C51_CGTAGCGGTTCTGGTA.11	eCAFs	0.124584
C51_CGTAGGCTCAAGGTAA.11	eCAFs	-0.0669505
C51_CGTCCATTCGGAAATA.11	eCAFs	-0.0796782
C51_CGTGAGCAGTGCGATG.11	eCAFs	0.0436357
C51_CGTGAGCCACTATCTT.11	eCAFs	-0.142983
C51_CGTGTAAAGCGTTCCG.11	eCAFs	-0.135885
C51_CGTTAGATCAGATAAG.11	eCAFs	-0.159529
C51_CGTTCTGTCAAACCAC.11	eCAFs	-0.0199826
C51_CGTTGGGTCGGAAATA.11	eCAFs	-0.15724
C51_CTAACTTAGAAGGACA.11	eCAFs	0.033832
C51_CTAACTTAGGACACCA.11	eCAFs	-0.125909
C51_CTAAGACCAAGTTAAG.11	eCAFs	-0.153172
C51_CTAATGGGTAGCCTAT.11	eCAFs	-0.143231
C51_CTAATGGGTATCGCAT.11	eCAFs	-0.0883539
C51_CTAATGGTCATCACCC.11	eCAFs	-0.12191
C51_CTACATTAGACCGGAT.11	eCAFs	0.0399497
C51_CTAGTGATCGCATGGC.11	eCAFs	-0.0274166
C51_CTCAGAAAGCGTTGCC.11	eCAFs	-0.0258251
C51_CTCAGAACATTGAGCT.11	eCAFs	-0.119807
C51_CTCATTAGTAAGGGAA.11	eCAFs	-0.23213
C51_CTCCTAGAGCAAATCA.11	eCAFs	0.111227
C51_CTCCTAGCACCAGCAC.11	eCAFs	-0.185399
C51_CTCGAAAGTGAACCTT.11	eCAFs	-0.104954
C51_CTCGAGGAGTAGTGCG.11	eCAFs	-0.0155348
C51_CTCGAGGCAAAGCAAT.11	eCAFs	-0.0452115
C51_CTCGTACAGATAGGAG.11	eCAFs	-0.0503752
C51_CTCGTACTCAACACGT.11	eCAFs	0.0593567
C51_CTCTACGCATGTCGAT.11	eCAFs	-0.14851
C51_CTCTGGTCATAAAGGT.11	eCAFs	-0.170803
C51_CTCTGGTGTAGCTAAA.11	eCAFs	-0.00978141
C51_CTCTGGTTCCCGACTT.11	eCAFs	0.185454
C51_CTGAAACTCCTGTAGA.11	eCAFs	-0.0662999
C51_CTGAAGTAGGATCGCA.11	eCAFs	0.0154761
C51_CTGATAGCAGCTATTG.11	eCAFs	-0.0224916
C51_CTGATCCCAAATACAG.11	eCAFs	-0.00509157
C51_CTGCCTATCCTGTAGA.11	eCAFs	-0.0815722
C51_CTGGTCTAGAGAGCTC.11	eCAFs	-0.245336
C51_CTGGTCTCATTATCTC.11	eCAFs	-0.147609
C51_CTGTGCTCAGACGCCT.11	eCAFs	0.0587408
C51_CTTAACTAGCTGCGAA.11	eCAFs	-0.164824
C51_CTTACCGAGTTCGATC.11	eCAFs	-0.0443743
C51_CTTACCGCATAGAAAC.11	eCAFs	-0.171655
C51_CTTGGCTTCTAACTTC.11	eCAFs	-0.00191325
C51_CTTTGCGTCGCGGATC.11	eCAFs	-0.24873
C51_GAACCTAAGACTTGAA.11	eCAFs	-0.0538311
C51_GAAGCAGAGCAGATCG.11	eCAFs	-0.115358
C51_GAATAAGAGACTGTAA.11	eCAFs	0.125454
C51_GAATAAGCACGGTAGA.11	eCAFs	0.0773634
C51_GAATAAGGTTACGTCA.11	eCAFs	-0.130142
C51_GAATGAAGTTCGGCAC.11	eCAFs	-0.117788
C51_GACACGCGTTCACCTC.11	eCAFs	-0.202712
C51_GACAGAGGTTCGTCTC.11	eCAFs	-0.0812675
C51_GACGCGTCAAGGACAC.11	eCAFs	-0.0297073
C51_GACGGCTAGTGCGTGA.11	eCAFs	-0.121991
C51_GACGTGCAGGCAATTA.11	eCAFs	-0.0885855
C51_GACGTGCGTACGCACC.11	eCAFs	-0.0144743
C51_GACGTTACAGGTCGTC.11	eCAFs	-0.0278543
C51_GACTAACGTGTAAGTA.11	eCAFs	-0.137676
C51_GACTAACTCGCCAGCA.11	eCAFs	-0.105982
C51_GACTAACTCGGCTTGG.11	eCAFs	-0.0242163
C51_GACTACACATAACCTG.11	eCAFs	-0.000613074
C51_GACTGCGCACATCTTT.11	eCAFs	0.0919648
C51_GACTGCGCAGGAATCG.11	eCAFs	-0.0418195
C51_GACTGCGGTAGCGTAG.11	eCAFs	-0.00427821
C51_GAGCAGAAGAGACGAA.11	eCAFs	-0.0890401
C51_GAGCAGATCTAACTGG.11	eCAFs	-0.0633792
C51_GATCAGTGTCCCTTGT.11	eCAFs	-0.0827823
C51_GATCAGTTCCCACTTG.11	eCAFs	-0.00504433
C51_GATCTAGGTAAACGCG.11	eCAFs	0.0108881
C51_GATCTAGGTACATGTC.11	eCAFs	-0.021931
C51_GATGAAAGTATCAGTC.11	eCAFs	-0.0388162
C51_GATGAAAGTGCGATAG.11	eCAFs	-0.164105
C51_GATGAGGAGCAGCCTC.11	eCAFs	0.0332389
C51_GATGCTAAGGGTTCCC.11	eCAFs	0.00407369
C51_GCAAACTCATGCTGGC.11	eCAFs	0.0738944
C51_GCAATCAAGCGCTCCA.11	eCAFs	-0.00528079
C51_GCACATAAGAGACTAT.11	eCAFs	-0.185671
C51_GCACATACAGCTTCGG.11	eCAFs	-0.191562
C51_GCACATACAGTTCCCT.11	eCAFs	0.0135608
C51_GCACATAGTGAGCGAT.11	eCAFs	0.0222874
C51_GCAGTTAAGACACTAA.11	eCAFs	-0.0635899
C51_GCAGTTACAAGTCTGT.11	eCAFs	0.0308769
C51_GCATACAGTACTTAGC.11	eCAFs	-0.176034
C51_GCATACAGTATAGGTA.11	eCAFs	-0.0967581
C51_GCATACATCGGTCCGA.11	eCAFs	-0.155894
C51_GCATGATTCTTGTATC.11	eCAFs	-0.182104
C51_GCATGTAAGAGCCTAG.11	eCAFs	-0.158271
C51_GCATGTATCAATACCG.11	eCAFs	-0.0652335
C51_GCCTCTATCCGCTGTT.11	eCAFs	0.0271977
C51_GCGCAACAGGAACTGC.11	eCAFs	-0.0170235
C51_GCGCAACCAGGAATCG.11	eCAFs	-0.0576042
C51_GCGCAGTGTACGCACC.11	eCAFs	0.0639648
C51_GCGGGTTCACGCCAGT.11	eCAFs	0.0232716
C51_GCGGGTTTCCCTAACC.11	eCAFs	-0.176269
C51_GCTCCTAAGCGTGAAC.11	eCAFs	0.0565974
C51_GCTCCTAAGCTAGTCT.11	eCAFs	-0.0126191
C51_GCTCCTAGTCTTGTCC.11	eCAFs	-0.086166
C51_GCTCTGTTCGCAAGCC.11	eCAFs	-0.0342824
C51_GCTCTGTTCTGCAGTA.11	eCAFs	0.100002
C51_GCTGCGAAGCTAGCCC.11	eCAFs	-0.177761
C51_GCTGCGATCGGCTACG.11	eCAFs	-0.100042
C51_GCTGCTTAGTCATGCT.11	eCAFs	-0.105612
C51_GCTGCTTTCTTTACAC.11	eCAFs	-0.132362
C51_GCTTCCAGTGGACGAT.11	eCAFs	-0.0522712
C51_GCTTCCAGTTCGTTGA.11	eCAFs	-0.0427359
C51_GGAAAGCCATTTGCTT.11	eCAFs	0.012589
C51_GGAAAGCGTAACGACG.11	eCAFs	0.0996115
C51_GGAACTTGTGGTCCGT.11	eCAFs	-0.00533196
C51_GGACAGAGTACTCAAC.11	eCAFs	0.0419623
C51_GGACAGATCCGCATAA.11	eCAFs	-0.07356
C51_GGACATTCAGGCAGTA.11	eCAFs	-0.0777344
C51_GGACATTGTAAGTAGT.11	eCAFs	-0.153558
C51_GGAGCAAGTTCAGGCC.11	eCAFs	-0.128234
C51_GGATGTTTCGCGTAGC.11	eCAFs	-0.00535016
C51_GGATTACAGTACGCCC.11	eCAFs	-0.154
C51_GGCAATTAGGGATACC.11	eCAFs	-0.168693
C51_GGCAATTCATTGGTAC.11	eCAFs	-0.0700959
C51_GGCCGATTCACTTACT.11	eCAFs	-0.0783081
C51_GGCGTGTAGTTACCCA.11	eCAFs	0.0211167
C51_GGCTCGAAGATGGCGT.11	eCAFs	-0.175599
C51_GGCTCGACAATCCGAT.11	eCAFs	0.0839372
C51_GGCTCGAGTAAGAGGA.11	eCAFs	0.0565244
C51_GGGAATGCAAGTTAAG.11	eCAFs	-0.181668
C51_GGGAGATAGCACGCCT.11	eCAFs	-0.0364733
C51_GGGAGATGTAGATTAG.11	eCAFs	-0.086376
C51_GGGATGACACACTGCG.11	eCAFs	-0.03524
C51_GGGTCTGAGCTGCAAG.11	eCAFs	0.02955
C51_GGGTCTGGTTCGTCTC.11	eCAFs	0.193312
C51_GGTGAAGCAGATTGCT.11	eCAFs	-0.197959
C51_GGTGCGTCAAGCGATG.11	eCAFs	-0.0672661
C51_GGTGTTACAGTAGAGC.11	eCAFs	-0.151909
C51_GGTGTTATCAGCTTAG.11	eCAFs	-0.0373302
C51_GGTGTTATCCCTCAGT.11	eCAFs	-0.111036
C51_GTAACGTCACGGTGTC.11	eCAFs	0.0415662
C51_GTAACGTGTTGTTTGG.11	eCAFs	-0.0561699
C51_GTAACTGGTTGGAGGT.11	eCAFs	-0.0976542
C51_GTACTCCGTTTACTCT.11	eCAFs	0.0529976
C51_GTACTCCTCCTCAATT.11	eCAFs	-0.196931
C51_GTACTCCTCTTCTGGC.11	eCAFs	-0.0577983
C51_GTACTTTCATGCTGGC.11	eCAFs	-0.129357
C51_GTAGGCCCACGGTAAG.11	eCAFs	0.151135
C51_GTAGTCATCCGCGCAA.11	eCAFs	0.0757374
C51_GTATTCTAGAGCTGCA.11	eCAFs	-0.000424436
C51_GTATTCTGTCGTCTTC.11	eCAFs	-0.24299
C51_GTCACAAAGCCTTGAT.11	eCAFs	-0.0399201
C51_GTCACGGAGATCTGCT.11	eCAFs	-0.125696
C51_GTCCTCACAACTGCTA.11	eCAFs	-0.139932
C51_GTCCTCAGTACTTGAC.11	eCAFs	-0.0195503
C51_GTCGTAAGTGTCCTCT.11	eCAFs	0.0330948
C51_GTCGTAATCAAACGGG.11	eCAFs	-0.279347
C51_GTCTCGTTCTCGGACG.11	eCAFs	-0.104371
C51_GTGCATAAGCTAACAA.11	eCAFs	-0.109935
C51_GTGCATAAGGGATACC.11	eCAFs	-0.179896
C51_GTGCGGTGTCAATACC.11	eCAFs	-0.100434
C51_GTGCTTCAGAGACTTA.11	eCAFs	-0.00656879
C51_GTGCTTCAGAGGTAGA.11	eCAFs	-0.204065
C51_GTGCTTCAGAGTGACC.11	eCAFs	-0.0158857
C51_GTGTGCGCACATAACC.11	eCAFs	0.0654536
C51_GTTACAGAGACTGGGT.11	eCAFs	-0.00405876
C51_GTTACAGAGCAGACTG.11	eCAFs	0.0735393
C51_GTTACAGTCTGCCAGG.11	eCAFs	-0.0262386
C51_GTTCATTCAGACGCCT.11	eCAFs	-0.0741128
C51_GTTCTCGAGAAGGCCT.11	eCAFs	-0.0655447
C51_GTTCTCGGTTCGGGCT.11	eCAFs	0.0317465
C51_GTTCTCGTCCTCCTAG.11	eCAFs	-0.0828349
C51_TAAGAGATCAGCTGGC.11	eCAFs	-0.156536
C51_TACACGAAGCTAAGAT.11	eCAFs	-0.103395
C51_TACCTTAAGAATAGGG.11	eCAFs	0.094363
C51_TACCTTAAGTCTCAAC.11	eCAFs	-0.00854354
C51_TACCTTACAAACCCAT.11	eCAFs	-0.0224302
C51_TACGGGCCAGATGGGT.11	eCAFs	0.0257889
C51_TACGGTACACGGTTTA.11	eCAFs	-0.0721187
C51_TACTCGCTCCACGTGG.11	eCAFs	-0.163916
C51_TACTTGTAGTGTTAGA.11	eCAFs	-0.0356723
C51_TACTTGTCACGCCAGT.11	eCAFs	-0.204911
C51_TAGGCATAGGGCATGT.11	eCAFs	-0.0145645
C51_TAGTGGTCAAGCTGAG.11	eCAFs	-0.123777
C51_TAGTGGTTCTTCCTTC.11	eCAFs	-0.167474
C51_TAGTTGGTCGTGGACC.11	eCAFs	-0.13058
C51_TATCAGGTCAACCAAC.11	eCAFs	-0.0102356
C51_TATTACCCACCTGGTG.11	eCAFs	-0.0202728
C51_TCAACGAAGTTTGCGT.11	eCAFs	0.0159181
C51_TCAGCAACAAAGTGCG.11	eCAFs	-0.162031
C51_TCAGCAAGTTCTGAAC.11	eCAFs	0.0648021
C51_TCAGCTCAGGGTATCG.11	eCAFs	0.00478654
C51_TCAGGATGTCGCATCG.11	eCAFs	-0.251478
C51_TCATTACCAGGGCATA.11	eCAFs	-0.0509962
C51_TCATTACCATCACCCT.11	eCAFs	-0.00164405
C51_TCATTTGCATCGGGTC.11	eCAFs	-0.207308
C51_TCATTTGTCAGCTGGC.11	eCAFs	-0.0818109
C51_TCATTTGTCTCATTCA.11	eCAFs	-0.143596
C51_TCCCGATCAGACGTAG.11	eCAFs	0.0142605
C51_TCGAGGCAGGCCCGTT.11	eCAFs	-0.141084
C51_TCGAGGCCAAAGGAAG.11	eCAFs	-0.0610986
C51_TCGAGGCCACTACAGT.11	eCAFs	-0.171331
C51_TCGAGGCCAGATGAGC.11	eCAFs	-0.156416
C51_TCGCGAGAGTCCGTAT.11	eCAFs	0.188954
C51_TCGCGTTAGTGCCATT.11	eCAFs	-0.152779
C51_TCGCGTTGTGATGCCC.11	eCAFs	-0.199097
C51_TCGCGTTTCTTTACAC.11	eCAFs	-0.0533835
C51_TCGGTAAGTCCCTACT.11	eCAFs	-0.116161
C51_TCGTAGATCTGCAAGT.11	eCAFs	-0.116765
C51_TCTGAGAAGTAGGTGC.11	eCAFs	-0.0642822
C51_TCTGGAAAGCCACGCT.11	eCAFs	-0.0120368
C51_TCTTCGGAGTCCTCCT.11	eCAFs	0.0773502
C51_TGACAACCACCCAGTG.11	eCAFs	-0.0715928
C51_TGACGGCCAAACCTAC.11	eCAFs	-0.140607
C51_TGACGGCGTCTCTTTA.11	eCAFs	-0.104431
C51_TGACTTTCAGGATCGA.11	eCAFs	-0.111539
C51_TGAGCATAGCTCCTCT.11	eCAFs	-0.146878
C51_TGAGCCGCAGATCGGA.11	eCAFs	-0.20741
C51_TGAGGGAGTCCGAATT.11	eCAFs	-0.0552316
C51_TGAGGGAGTGGGTCAA.11	eCAFs	-0.0298392
C51_TGAGGGATCTAACCGA.11	eCAFs	-0.046112
C51_TGCCAAAAGAGCCCAA.11	eCAFs	-0.0316004
C51_TGCCAAAGTAATCACC.11	eCAFs	-0.0756391
C51_TGCCAAAGTCGGCATC.11	eCAFs	-0.118273
C51_TGCCCTATCAGCCTAA.11	eCAFs	-0.17044
C51_TGCCCTATCTGTCAAG.11	eCAFs	-0.261619
C51_TGCGCAGCAGCCTTTC.11	eCAFs	0.0467564
C51_TGCGGGTAGCCAGAAC.11	eCAFs	-0.00924066
C51_TGCGTGGGTCAACTGT.11	eCAFs	-0.0328829
C51_TGCTACCAGTAATCCC.11	eCAFs	-0.135748
C51_TGGACGCAGGTAGCCA.11	eCAFs	-0.0364693
C51_TGGACGCTCAGGTTCA.11	eCAFs	-0.151866
C51_TGGCGCACACAGAGGT.11	eCAFs	-0.0454253
C51_TGGGCGTAGCGTTGCC.11	eCAFs	-0.0738239
C51_TGGTTAGGTAGCGCTC.11	eCAFs	-0.1221
C51_TGGTTAGTCGTAGATC.11	eCAFs	-0.276083
C51_TGTTCCGGTGAAATCA.11	eCAFs	0.128722
C51_TTAACTCAGGCTAGAC.11	eCAFs	-0.00351599
C51_TTAGGACGTTGTCGCG.11	eCAFs	0.000201743
C51_TTAGGCACAATGACCT.11	eCAFs	-0.132449
C51_TTAGGCATCGTCTGAA.11	eCAFs	-0.133072
C51_TTAGTTCTCTACCAGA.11	eCAFs	-0.102084
C51_TTAGTTCTCTGATTCT.11	eCAFs	-0.196568
C51_TTAGTTCTCTTGAGAC.11	eCAFs	0.12443
C51_TTCCCAGTCGGGAGTA.11	eCAFs	-0.120976
C51_TTCGGTCGTCATATCG.11	eCAFs	-0.217453
C51_TTCTACAGTGGGTCAA.11	eCAFs	-0.250809
C51_TTCTCAAAGTGGTAAT.11	eCAFs	0.00145826
C51_TTCTCAAGTAATCGTC.11	eCAFs	-0.07977
C51_TTCTCCTCAAGGACAC.11	eCAFs	-0.122541
C51_TTGCCGTTCTTCGGTC.11	eCAFs	-0.0288069
C51_TTGCGTCAGGCAGGTT.11	eCAFs	-0.0172922
C51_TTGCGTCTCGTAGGTT.11	eCAFs	-0.165914
C51_TTGGCAATCAAAGACA.11	eCAFs	-0.0596465
C51_TTGTAGGTCAAGCCTA.11	eCAFs	-0.049209
C51_TTGTAGGTCCAGATCA.11	eCAFs	-0.140771
C51_TTTACTGAGTGTACTC.11	eCAFs	0.0804828
C51_TTTATGCAGGTCGGAT.11	eCAFs	-0.182895
C51_TTTATGCCACACTGCG.11	eCAFs	-0.129376
C51_TTTCCTCTCAACGGGA.11	eCAFs	0.0991758
C51_TTTGCGCCACAGAGGT.11	eCAFs	-0.0771153
C57_AACTCAGGTTAAGTAG.12	eCAFs	-0.0523627
C57_ACAGCCGCACGTCTCT.12	eCAFs	-0.0244001
C57_CAAGATCCACCAGATT.12	eCAFs	-0.0311034
C57_CACACAAGTATGGTTC.12	eCAFs	-0.0420913
C57_CAGCAGCAGCAGGCTA.12	eCAFs	0.0214335
C57_CAGGTGCTCTCCAACC.12	eCAFs	-0.0595743
C57_CATCGAAGTGCTAGCC.12	eCAFs	-0.226245
C57_CCATTCGGTCGGCTCA.12	eCAFs	-0.0764091
C57_CCCAGTTTCATGTAGC.12	eCAFs	-0.255477
C57_CGGACACTCCTGCCAT.12	eCAFs	-0.146018
C57_CGTAGGCCAATGAAAC.12	eCAFs	0.0287459
C57_CGTCACTTCTTACCGC.12	eCAFs	-0.113149
C57_CTAGCCTCAATCGGTT.12	eCAFs	0.01613
C57_CTCTGGTGTAGCGCAA.12	eCAFs	-0.20762
C57_CTTCTCTAGTTGCAGG.12	eCAFs	-0.0664673
C57_GCGAGAACAATGCCAT.12	eCAFs	-0.0733975
C57_GGAACTTAGGCTCTTA.12	eCAFs	-0.109457
C57_GGCTGGTAGCCACGTC.12	eCAFs	-0.241579
C57_GTATCTTTCCTAAGTG.12	eCAFs	-0.0969454
C57_GTCCTCAAGAATCTCC.12	eCAFs	-0.185342
C57_GTGGGTCGTTAAAGAC.12	eCAFs	-0.0530447
C57_GTGTTAGAGCCCAATT.12	eCAFs	-0.0191137
C57_GTTAAGCTCGATAGAA.12	eCAFs	-0.167295
C57_TCTCATAAGAGTCTGG.12	eCAFs	-0.114247
C57_TGCCCTAAGACTGTAA.12	eCAFs	-0.0165847
C57_TGGCCAGTCGAGCCCA.12	eCAFs	-0.0526472
C57_TTTACTGGTCAGAATA.12	eCAFs	-0.0965277
C59_GCGCAACGTCGTTGTA.13	eCAFs	-0.174262
C60_AAAGATGTCATTCACT.37	eCAFs	-0.0258751
C60_AACTCCCCATTGGCGC.37	eCAFs	0.0282075
C60_AACTGGTGTAATAGCA.37	eCAFs	-0.150584
C60_CACACCTAGCAGACTG.37	eCAFs	-0.179547
C60_CGTGTAACAAGCGAGT.37	eCAFs	0.0284035
C60_CTGCCTAGTTAAGTAG.37	eCAFs	-0.000454644
C60_GGCGTGTCAATGGTCT.37	eCAFs	-0.0211373
C60_GTCCTCATCCAAGCCG.37	eCAFs	-0.197129
C60_GTTCTCGAGACAGACC.37	eCAFs	-0.152957
C60_TAAGTGCGTCTAGTGT.37	eCAFs	-0.117709
C60_TGACAACTCACCACCT.37	eCAFs	-0.0949531
C60_TGAGCATTCTATCCCG.37	eCAFs	-0.013986
C60_TTCTCCTGTTCCCGAG.37	eCAFs	-0.161512
C84_TACCTTAGTGTGACGA.17	eCAFs	-0.135463
C86_TGTCCCATCTTAGCCC.18	eCAFs	-0.113713
LN22_ACACCGGAGGGAGTAA.20	eCAFs	-0.0909419
LN22_ACGAGCCCATATACGC.20	eCAFs	-0.0458352
LN22_ATTGGTGTCGTTGCCT.20	eCAFs	-0.0304407
LN22_CACCACTAGACACTAA.20	eCAFs	-0.0694995
LN22_CAGCGACCACAGCCCA.20	eCAFs	-0.296059
LN22_CATGGCGGTAGAAAGG.20	eCAFs	-0.0652982
LN22_CCTAGCTGTCGCGGTT.20	eCAFs	0.0589023
LN22_CTTAGGAAGTTTAGGA.20	eCAFs	-0.13579
LN22_GATCGATAGACTGGGT.20	eCAFs	-0.169029
LN22_TTCCCAGCAAACTGCT.20	eCAFs	0.0951586
LN38_ACGAGGAGTAGCGTCC.21	eCAFs	-0.125475
LN38_ACGGGTCGTCTGGAGA.21	eCAFs	-0.174096
LN38_ACTGTCCCAAAGCAAT.21	eCAFs	-0.190867
LN38_AGCTTGAGTCTGCAAT.21	eCAFs	-0.1925
LN38_ATAAGAGGTTCCCTTG.21	eCAFs	-0.23099
LN38_ATCCGAAGTCTCCATC.21	eCAFs	-0.0657448
LN38_ATGGGAGAGGAGCGTT.21	eCAFs	-0.147384
LN38_ATGGGAGTCCCAAGAT.21	eCAFs	-0.281226
LN38_CAAGGCCCAACTGGCC.21	eCAFs	-0.0971805
LN38_CACAAACAGGCTAGCA.21	eCAFs	-0.187988
LN38_CACATTTAGGTCGGAT.21	eCAFs	-0.0359935
LN38_CATGCCTCATTCCTCG.21	eCAFs	-0.0784322
LN38_CCACCTACAGGATCGA.21	eCAFs	-0.127368
LN38_CCCAGTTGTTTAAGCC.21	eCAFs	-0.144488
LN38_CCTTTCTCAGATGAGC.21	eCAFs	-0.246364
LN38_CGAGCACGTCAAAGCG.21	eCAFs	0.0218329
LN38_CGCGTTTAGTGATCGG.21	eCAFs	-0.188836
LN38_CGGAGTCTCGCATGAT.21	eCAFs	-0.135502
LN38_CGGCTAGGTGGTGTAG.21	eCAFs	-0.170294
LN38_CGTAGGCGTCCTCCAT.21	eCAFs	-0.152279
LN38_CTACACCGTCGGCTCA.21	eCAFs	-0.235639
LN38_CTCGTCACACTCAGGC.21	eCAFs	-0.0541353
LN38_CTCTACGCAGTACACT.21	eCAFs	-0.167132
LN38_CTGCGGACAGCTCGCA.21	eCAFs	-0.126679
LN38_CTGTTTACAACGATGG.21	eCAFs	-0.141541
LN38_GACTGCGCATTGTGCA.21	eCAFs	-0.0424257
LN38_GATCTAGCATCAGTAC.21	eCAFs	-0.0702965
LN38_GCGAGAAGTAAACGCG.21	eCAFs	-0.00838785
LN38_GCGGGTTAGCTGTTCA.21	eCAFs	-0.0825819
LN38_GGACGTCAGCCACGCT.21	eCAFs	-0.0719824
LN38_GGACGTCAGCCCGAAA.21	eCAFs	-0.113501
LN38_GGAGCAAGTGATGATA.21	eCAFs	-0.206397
LN38_GGCCGATAGTACGCCC.21	eCAFs	-0.171768
LN38_GGCTCGACAAAGGCGT.21	eCAFs	-0.0830716
LN38_GGGAATGTCACTATTC.21	eCAFs	-0.0222481
LN38_GGGCATCCACCTTGTC.21	eCAFs	-0.167372
LN38_GGGTTGCCAGGACGTA.21	eCAFs	0.0241177
LN38_GTAACTGGTTTACTCT.21	eCAFs	-0.111975
LN38_GTACTCCCAGATCCAT.21	eCAFs	0.0511814
LN38_GTATCTTTCTTGACGA.21	eCAFs	-0.118236
LN38_GTCAAGTCAAAGGCGT.21	eCAFs	-0.119315
LN38_GTCGGGTGTGGCTCCA.21	eCAFs	-0.126057
LN38_GTGCATATCAGCTTAG.21	eCAFs	-0.172533
LN38_GTTCTCGGTACTCGCG.21	eCAFs	-0.122381
LN38_TACCTATGTTCCAACA.21	eCAFs	-0.22838
LN38_TACGGATGTTGAGTTC.21	eCAFs	-0.1958
LN38_TCAACGACACATGACT.21	eCAFs	-0.193106
LN38_TCAATCTCAAGTACCT.21	eCAFs	-0.0812446
LN38_TCAGATGCAGACGCTC.21	eCAFs	-0.0995069
LN38_TCCACACCACATGACT.21	eCAFs	-0.0615731
LN38_TCGGTAAGTGGCAAAC.21	eCAFs	-0.057758
LN38_TCTTCGGGTCTAGGTT.21	eCAFs	-0.222207
LN38_TGCTGCTCATGGATGG.21	eCAFs	-0.238957
LN38_TGTGTTTTCTAGAGTC.21	eCAFs	-0.0107294
LN38_TTAACTCTCCGTCATC.21	eCAFs	-0.257607
LN38_TTCGGTCCATGTAAGA.21	eCAFs	-0.0970553
LN38_TTCTCAAAGTGCAAGC.21	eCAFs	-0.215161
LN38_TTGGAACGTCTCTTTA.21	eCAFs	-0.140123
LN38_TTTACTGGTCTGATCA.21	eCAFs	-0.0120676
LN38_TTTCCTCGTGGCCCTA.21	eCAFs	-0.093709
C06_AAACCTGCACGGATAG.14	iCAFs	-0.243338
C06_ATTATCCTCTTCTGGC.14	iCAFs	-0.161261
C06_CAGCAGCAGGATCGCA.14	iCAFs	-0.11189
C06_CATATTCGTCAACTGT.14	iCAFs	-0.119855
C06_CGGAGCTGTGTTGAGG.14	iCAFs	0.0253456
C06_CTAACTTAGGGAAACA.14	iCAFs	-0.160465
C06_CTAATGGGTCAGTGGA.14	iCAFs	-0.250402
C06_CTACCCACAATGAATG.14	iCAFs	-0.295531
C06_GCTGCTTCATGATCCA.14	iCAFs	-0.277943
C06_TACGGTAAGTTATCGC.14	iCAFs	-0.238129
C06_TACTTACAGGGCTTGA.14	iCAFs	-0.20037
C06_TGCTACCGTCACTTCC.14	iCAFs	-0.27454
C06_TTGCCGTAGGAATGGA.14	iCAFs	-0.232909
C07_AATCCAGTCAGCGACC.15	iCAFs	-0.0527201
C07_ACATGGTAGCTGCCCA.15	iCAFs	-0.240317
C07_ACGTCAAGTTGCGCAC.15	iCAFs	-0.16421
C07_ATCTACTAGGAATTAC.15	iCAFs	-0.134857
C07_CATTATCAGGCAATTA.15	iCAFs	-0.255663
C07_CCACTACCAATTCCTT.15	iCAFs	-0.0779746
C07_CCGTGGAAGTTTAGGA.15	iCAFs	-0.177945
C07_CCTTCCCCAACTGGCC.15	iCAFs	-0.207145
C07_CGTTAGATCTGAAAGA.15	iCAFs	-0.0383858
C07_GAGGTGAGTTCACCTC.15	iCAFs	-0.14606
C07_GCTGCAGAGTCTTGCA.15	iCAFs	-0.163901
C07_GTCAAGTTCCGCGCAA.15	iCAFs	-0.195348
C07_GTCCTCACACCAACCG.15	iCAFs	-0.0836542
C07_GTCGTAAAGAGGTACC.15	iCAFs	-0.0807392
C07_TAGCCGGCATGCAATC.15	iCAFs	0.038191
C07_TCATTACAGAGGTTAT.15	iCAFs	-0.224423
C07_TCGCGAGTCTGCGGCA.15	iCAFs	-0.132604
C07_TGCACCTGTCTTTCAT.15	iCAFs	-0.072925
C07_TTGCCGTAGACCTTTG.15	iCAFs	-0.118711
C07_TTGGCAACATGGTTGT.15	iCAFs	-0.0173101
C09_ACACCCTGTTTGTTTC.19	iCAFs	-0.207702
C09_ATCATCTGTTACGCGC.19	iCAFs	-0.137716
C09_CCGGTAGGTAACGACG.19	iCAFs	-0.0615564
C09_CGGAGCTAGTGCGATG.19	iCAFs	0.0950059
C09_CGGTTAATCCGCAAGC.19	iCAFs	0.0123632
C09_CTCCTAGGTTTAGCTG.19	iCAFs	-0.172071
C09_GACTAACTCGCACTCT.19	iCAFs	-0.0532108
C09_GCGCGATAGTCCATAC.19	iCAFs	-0.16529
C15_AACACGTCAAGCGTAG.2	iCAFs	-0.152388
C15_ACTGCTCAGTAAGTAC.2	iCAFs	-0.128356
C15_CCTTCCCTCAACGCTA.2	iCAFs	-0.161349
C15_CGAGCACGTACAGACG.2	iCAFs	-0.158073
C15_CTAAGACCAACTGCTA.2	iCAFs	-0.110268
C15_CTACACCTCAACGGCC.2	iCAFs	-0.167097
C15_CTCGGGAAGATGTCGG.2	iCAFs	-0.217642
C15_GATCGTAGTGACGCCT.2	iCAFs	-0.0303987
C15_GCATGATTCAAACCGT.2	iCAFs	0.0114261
C15_GGAACTTGTACACCGC.2	iCAFs	-0.160903
C15_TAAGCGTGTTATCCGA.2	iCAFs	-0.170917
C15_TAAGTGCCATCCTAGA.2	iCAFs	-0.216668
C15_TATCTCAGTCTACCTC.2	iCAFs	-0.172992
C15_TGACTTTAGATGTCGG.2	iCAFs	-0.144506
C15_TGCTACCAGCTTCGCG.2	iCAFs	-0.341714
C15_TGCTGCTCAGCTGCTG.2	iCAFs	-0.0815101
C15_TTTCCTCTCTCATTCA.2	iCAFs	-0.0670595
C22_ACACCGGGTCTAACGT.4	iCAFs	-0.231725
C22_ACTGCTCGTGCACCAC.4	iCAFs	-0.0844109
C22_GTACTCCCACATTCGA.4	iCAFs	-0.163509
C22_TACTCATGTTGTCGCG.4	iCAFs	-0.172933
C30_ATAAGAGTCGCGGATC.6	iCAFs	-0.09465
C30_TTTGGTTAGTCGCCGT.6	iCAFs	-0.134844
C31_AAAGATGGTCAAAGCG.7	iCAFs	-0.141563
C31_AAGACCTTCACCGTAA.7	iCAFs	-0.185269
C31_ACTTGTTGTTCGGGCT.7	iCAFs	-0.12081
C31_AGCAGCCTCCGGGTGT.7	iCAFs	0.0483472
C31_ATCACGACATAGACTC.7	iCAFs	-0.163752
C31_ATCGAGTCAAGACACG.7	iCAFs	-0.0718724
C31_CGAGAAGAGGGCTTGA.7	iCAFs	-0.196197
C31_GCAGTTACAATAAGCA.7	iCAFs	-0.0238245
C31_GGCGACTAGAATTCCC.7	iCAFs	-0.081887
C31_GTCACAAGTCTTGTCC.7	iCAFs	-0.178594
C31_GTGTTAGTCTCGTATT.7	iCAFs	-0.197725
C31_GTTAAGCAGAAAGTGG.7	iCAFs	-0.223242
C31_TCTATTGTCGGAGGTA.7	iCAFs	-0.168647
C31_TGACTTTCATTATCTC.7	iCAFs	-0.145841
C31_TTCGAAGGTCAGATAA.7	iCAFs	-0.0285627
C38_CTGAAGTAGCTCCTCT.8	iCAFs	-0.186892
C38_TCACAAGAGCAATATG.8	iCAFs	-0.0096102
C38_TCGTACCTCACCGGGT.8	iCAFs	-0.230482
C46_GATCTAGCAAGACGTG.10	iCAFs	-0.25504
C51_AGGGATGAGTGGGTTG.11	iCAFs	-0.124942
C51_CGCGTTTCAGCTCGAC.11	iCAFs	-0.168501
C51_GAACATCTCAAACCAC.11	iCAFs	-0.267355
C51_GGACAAGCATGCAACT.11	iCAFs	-0.145586
C51_GTACTCCTCAACACAC.11	iCAFs	-0.0298017
C51_TCATTACCAATTGCTG.11	iCAFs	-0.161864
C51_TGGGAAGTCGCTGATA.11	iCAFs	-0.128953
C51_TGTATTCAGGTTACCT.11	iCAFs	-0.0987285
C57_TGACAACTCCCTCTTT.12	iCAFs	-0.127271
C57_TGGGCGTGTTACCAGT.12	iCAFs	-0.0989751
C59_CGGACACCATTGGGCC.13	iCAFs	-0.330861
C59_TCAGATGTCAACACGT.13	iCAFs	-0.234161
C60_CGGTTAACAGCCTATA.37	iCAFs	-0.123403
C60_TAAGTGCTCACATACG.37	iCAFs	0.0355278
C60_TGAAAGAGTCCCTTGT.37	iCAFs	-0.184902
C60_TGGCCAGAGAAACCAT.37	iCAFs	-0.154652
C60_TTCTTAGGTTCCTCCA.37	iCAFs	-0.223058
C86_CCTTACGTCTGACCTC.18	iCAFs	-0.233775
LN22_ACCCACTCAAGCGCTC.20	iCAFs	-0.17737
LN22_ATCATCTTCCCAAGTA.20	iCAFs	-0.119571
LN22_CCCAATCTCAGTGCAT.20	iCAFs	-0.0221993
LN22_CCTTCGACATCACGAT.20	iCAFs	-0.156362
LN22_CGACTTCGTCTTGTCC.20	iCAFs	-0.109378
LN22_CTCGAAATCAGGTTCA.20	iCAFs	-0.0717717
LN22_CTCTAATAGCGGCTTC.20	iCAFs	-0.111934
LN22_GACGGCTCATAGGATA.20	iCAFs	-0.178077
LN22_GACTACATCTGCGGCA.20	iCAFs	-0.117757
LN22_GAGCAGAGTCAGAAGC.20	iCAFs	-0.229093
LN22_GCTCTGTCAGGGCATA.20	iCAFs	-0.187149
LN22_GTCTTCGCAGATGGGT.20	iCAFs	-0.0402524
LN22_TACTCATGTTCCACAA.20	iCAFs	-0.143618
LN22_TGCCCTACATCGGGTC.20	iCAFs	-0.220706
LN38_AATCGGTAGATGGGTC.21	iCAFs	-0.107629
LN38_ACGCAGCTCCGCAGTG.21	iCAFs	-0.112177
LN38_CAAGATCCACCATCCT.21	iCAFs	-0.0844702
LN38_CAGGTGCAGATGCCAG.21	iCAFs	-0.22508
LN38_CCACCTAGTAGGGTAC.21	iCAFs	-0.0338037
LN38_GATCAGTGTTGGAGGT.21	iCAFs	-0.155867
LN38_GGAAAGCTCTGCAGTA.21	iCAFs	-0.126618
LN38_GGCAATTAGAAACGAG.21	iCAFs	-0.114288
LN38_GGTGCGTGTGCATCTA.21	iCAFs	-0.0895098
LN38_TCATTTGTCTAACTGG.21	iCAFs	-0.121582
LN38_TCGCGAGTCAACGGCC.21	iCAFs	0.00806686
LN38_TTCTACAAGTGAAGTT.21	iCAFs	-0.132504
LN38_TTCTACATCAACGCTA.21	iCAFs	-0.181136
LN46_CGATGTATCGTCACGG.22	iCAFs	-0.220754
LN46_CGATTGAAGCCACGCT.22	iCAFs	0.00542047
LN46_TGAGCATAGGCTACGA.22	iCAFs	-0.171221
LN59_TCTCTAAGTACAAGTA.23	iCAFs	0.076233
LN59_TTTACTGTCAAACAAG.23	iCAFs	-0.128497
C06_AACTCAGGTTCGCGAC.14	myCAFs	-0.230125
C06_AAGGAGCAGCCAGAAC.14	myCAFs	-0.128097
C06_AAGGAGCCATATGGTC.14	myCAFs	-0.208295
C06_ACATACGGTATAGGGC.14	myCAFs	-0.266059
C06_CTGAAGTAGAGACGAA.14	myCAFs	-0.23694
C06_GATTCAGTCGTACCGG.14	myCAFs	-0.188658
C06_GCTTCCAAGGGCTTGA.14	myCAFs	-0.218777
C06_GGACAGAAGATATGCA.14	myCAFs	-0.252547
C07_AATCCAGAGTGCCAGA.15	myCAFs	-0.311461
C07_ACGCCGAAGGATGGAA.15	myCAFs	-0.222882
C07_ACGGGCTCAGCGTAAG.15	myCAFs	-0.234389
C07_ATAGACCAGATGCGAC.15	myCAFs	-0.143967
C07_ATTGGACGTAAAGTCA.15	myCAFs	-0.223227
C07_CACATAGCATGAACCT.15	myCAFs	-0.214379
C07_CCTACACGTCCGTTAA.15	myCAFs	-0.175035
C07_CGAGCACCACATGGGA.15	myCAFs	0.00117745
C07_CGGAGTCGTGCACTTA.15	myCAFs	-0.27296
C07_CTCGGAGGTTGTCTTT.15	myCAFs	-0.265509
C07_CTGCCTAGTCGAATCT.15	myCAFs	-0.151461
C07_GATGCTAGTGACGGTA.15	myCAFs	-0.192767
C07_GCGCAGTAGAAACCGC.15	myCAFs	-0.261868
C07_GCGCGATGTAAGAGGA.15	myCAFs	-0.188298
C07_GGAACTTCAGATAATG.15	myCAFs	-0.0554691
C07_GGGAATGTCTACTATC.15	myCAFs	-0.157505
C07_GTAACTGTCCTGTAGA.15	myCAFs	-0.188694
C07_GTCGGGTTCGTAGGAG.15	myCAFs	-0.227265
C07_TATCTCACACTGTCGG.15	myCAFs	-0.150025
C07_TTGCCGTAGTTCGCAT.15	myCAFs	-0.185895
C07_TTGGAACGTTTAGGAA.15	myCAFs	-0.159155
C07_TTTGGTTGTAGGGTAC.15	myCAFs	-0.245492
C15_AACCGCGGTGGCTCCA.2	myCAFs	-0.345394
C15_AATCGGTTCGTGACAT.2	myCAFs	-0.169336
C15_ACACTGATCCATGAGT.2	myCAFs	-0.291521
C15_AGGCCGTCATGTTCCC.2	myCAFs	-0.269401
C15_CAACCTCGTCGACTGC.2	myCAFs	-0.16579
C15_CACATAGTCGTACCGG.2	myCAFs	-0.329534
C15_CATGGCGAGGAGTTGC.2	myCAFs	-0.0190147
C15_CCGTACTGTCGCCATG.2	myCAFs	-0.0473874
C15_CGGACACCAAGGCTCC.2	myCAFs	-0.233441
C15_CGTCAGGAGGGTGTGT.2	myCAFs	-0.147592
C15_CTCGTCACACGAAATA.2	myCAFs	-0.265028
C15_GAATGAAAGGCTCATT.2	myCAFs	-0.23057
C15_GAGCAGACAAGAGTCG.2	myCAFs	-0.212294
C15_GCATGATGTAAGGGAA.2	myCAFs	-0.396087
C15_GGGAGATAGCAGACTG.2	myCAFs	-0.303998
C15_GTCGTAATCAGGCCCA.2	myCAFs	-0.249149
C15_TACCTTATCTTATCTG.2	myCAFs	-0.162595
C15_TATTACCCAAACTGTC.2	myCAFs	-0.247678
C15_TCGCGAGCATTCTTAC.2	myCAFs	-0.292291
C15_TGAGAGGAGAGTCTGG.2	myCAFs	-0.184169
C21_CCCAATCGTGGCTCCA.3	myCAFs	-0.107484
C21_GGATTACAGGAGCGTT.3	myCAFs	-0.0395221
C22_GGACGTCTCATAAAGG.4	myCAFs	-0.242729
C26_GAAGCAGGTTGACGTT.5	myCAFs	-0.0598824
C30_AGCTTGACAACTGGCC.6	myCAFs	-0.0895404
C30_TGCGCAGTCATCGATG.6	myCAFs	-0.183387
C31_ACATCAGCAGGCTGAA.7	myCAFs	-0.241303
C31_ACGCAGCCAAGACACG.7	myCAFs	-0.272841
C31_ATGCGATAGACACTAA.7	myCAFs	-0.420846
C31_CCCAATCGTTCAACCA.7	myCAFs	-0.217284
C43_ACACCGGCAATGGAAT.9	myCAFs	-0.127121
C43_ATGCGATTCGCGATCG.9	myCAFs	-0.0304514
C46_CTAATGGCATATGGTC.10	myCAFs	-0.159159
C46_TACGGTACACGGTGTC.10	myCAFs	-0.139956
C51_ACTATCTCAGTGAGTG.11	myCAFs	-0.0612816
C51_ACTGAGTCAGTCAGAG.11	myCAFs	-0.112053
C51_ATCATGGTCGCCCTTA.11	myCAFs	-0.019218
C51_ATTGGTGCAACTTGAC.11	myCAFs	-0.21407
C51_CAGTAACCAACTGCGC.11	myCAFs	-0.195523
C51_CATCAAGCATGCCTAA.11	myCAFs	-0.156674
C51_CCACTACGTTCGAATC.11	myCAFs	-0.288843
C51_CCCATACCAGGAACGT.11	myCAFs	-0.0517301
C51_CCTCAGTTCCAAGTAC.11	myCAFs	-0.14256
C51_CGGACGTGTACCGAGA.11	myCAFs	-0.231509
C51_CGGCTAGCACTTCGAA.11	myCAFs	-0.103812
C51_CTACATTAGGGCATGT.11	myCAFs	-0.104347
C51_CTGCTGTGTTACCGAT.11	myCAFs	-0.128171
C51_GATCGCGCACCGAAAG.11	myCAFs	-0.136055
C51_GCCTCTACAGCTCGCA.11	myCAFs	-0.0172283
C51_GCTGGGTTCGTCTGCT.11	myCAFs	-0.248874
C51_GTCTCGTGTATTACCG.11	myCAFs	-0.00752061
C51_TCGGTAATCAGGCAAG.11	myCAFs	-0.23218
C51_TGCGGGTTCATGTCCC.11	myCAFs	-0.0281767
C57_AGCTCCTGTTTCGCTC.12	myCAFs	-0.19574
C57_AGGGATGAGTCTTGCA.12	myCAFs	-0.0977003
C57_CCCAGTTTCAGCTTAG.12	myCAFs	-0.118957
C57_GCATGTACATCAGTCA.12	myCAFs	-0.445866
C57_GGCCGATTCGGTGTTA.12	myCAFs	-0.158994
C57_GGGAATGTCGAACTGT.12	myCAFs	-0.206433
C57_GTAACGTTCTCGGACG.12	myCAFs	-0.146626
C57_GTGGGTCTCGTCCAGG.12	myCAFs	-0.207938
C57_TACTCGCAGAGGTAGA.12	myCAFs	-0.173833
C57_TTGAACGTCATAACCG.12	myCAFs	-0.158391
C60_ACGGGTCAGCCTCGTG.37	myCAFs	-0.198085
C60_CATCGGGAGGCAGTCA.37	myCAFs	-0.126942
C60_TTAGTTCTCACAGGCC.37	myCAFs	-0.313155
C86_GAATAAGGTTCTCATT.18	myCAFs	-0.217202
LN22_CACTCCAAGAGCCCAA.20	myCAFs	-0.351822
LN22_TGACTAGGTAGGCATG.20	myCAFs	-0.255645
LN22_TTCTACATCATCGCTC.20	myCAFs	-0.17488
LN38_AATCGGTTCCGTTGCT.21	myCAFs	-0.291089
LN38_ACCTTTACACGAAACG.21	myCAFs	-0.236298
LN38_ATCTACTCAAGAGGCT.21	myCAFs	-0.162786
LN38_CCTAGCTTCAGCTCGG.21	myCAFs	-0.267345
LN38_CGTTCTGGTGATGCCC.21	myCAFs	-0.202569
LN38_GGAATAACAGTACACT.21	myCAFs	-0.30497
LN38_TGACAACAGTGTGGCA.21	myCAFs	-0.221723
LN46_ACCTTTATCAAGCCTA.22	myCAFs	-0.245705
LN46_GAATGAATCAACGGGA.22	myCAFs	-0.198614
LN46_GTGCGGTGTAAACCTC.22	myCAFs	-0.191301
LN59_GTAGTCACATTAGGCT.23	myCAFs	-0.372331
N06_AAACCTGGTGGCTCCA.30	NFs	-0.348478
N06_AACGTTGCACACTGCG.30	NFs	-0.247454
N06_AACTTTCCACCGAAAG.30	NFs	-0.26023
N06_ACACCAAGTTGTGGAG.30	NFs	-0.268688
N06_ACACCCTGTGGGTATG.30	NFs	-0.17883
N06_ACACCCTTCCGCGTTT.30	NFs	-0.316587
N06_ACCGTAAGTGTCGCTG.30	NFs	-0.291131
N06_ACGCAGCTCCGTAGGC.30	NFs	-0.111175
N06_ACGGCCATCCCTGACT.30	NFs	-0.192672
N06_ACGGGTCGTCCTAGCG.30	NFs	-0.190788
N06_ACTGAACCAGTGGGAT.30	NFs	-0.242455
N06_ACTGAACTCATACGGT.30	NFs	-0.35437
N06_ACTGAGTAGGCTCAGA.30	NFs	-0.162354
N06_ACTGAGTTCTCCGGTT.30	NFs	-0.281711
N06_ACTGATGGTGGACGAT.30	NFs	-0.314543
N06_ACTTACTTCCACTGGG.30	NFs	-0.249619
N06_ACTTACTTCCTACAGA.30	NFs	-0.213489
N06_ACTTACTTCCTTGCCA.30	NFs	-0.42611
N06_ACTTGTTCACAGCCCA.30	NFs	-0.145245
N06_AGAATAGCATCAGTCA.30	NFs	-0.278475
N06_AGACGTTGTTCTGGTA.30	NFs	-0.190311
N06_AGAGCTTCAATCTACG.30	NFs	-0.207522
N06_AGCATACAGGCCCTTG.30	NFs	-0.364888
N06_AGCTCTCCACCAGCAC.30	NFs	-0.154426
N06_AGCTTGAGTGCAGACA.30	NFs	-0.286207
N06_AGTGTCAGTTACGACT.30	NFs	-0.146899
N06_ATCCGAAAGATCTGAA.30	NFs	-0.169103
N06_ATCGAGTAGTTACGGG.30	NFs	-0.255278
N06_ATCTACTGTTCATGGT.30	NFs	-0.235356
N06_ATGCGATAGATAGGAG.30	NFs	-0.25187
N06_ATGGGAGTCGGTGTTA.30	NFs	-0.247931
N06_ATGTGTGAGCCGTCGT.30	NFs	-0.145889
N06_ATTGGACCATGCCACG.30	NFs	-0.262905
N06_ATTGGTGGTAGCTAAA.30	NFs	-0.399777
N06_CAACCAAAGAAGCCCA.30	NFs	-0.167429
N06_CAACCAACATTGTGCA.30	NFs	-0.208835
N06_CAACTAGTCCGCATAA.30	NFs	-0.332866
N06_CAAGATCAGTCATCCA.30	NFs	-0.128789
N06_CACAAACAGTTAGGTA.30	NFs	-0.143095
N06_CACAGGCGTACATGTC.30	NFs	-0.109779
N06_CACAGTACAAGCTGTT.30	NFs	-0.28097
N06_CAGAATCCATATACCG.30	NFs	-0.364155
N06_CAGAGAGCATCGACGC.30	NFs	-0.296737
N06_CAGAGAGTCCAACCAA.30	NFs	-0.117682
N06_CAGCAGCCATCTCGCT.30	NFs	-0.354555
N06_CAGCTAAGTCAATGTC.30	NFs	-0.247946
N06_CAGTAACAGCTACCTA.30	NFs	-0.27401
N06_CAGTAACAGTCGCCGT.30	NFs	-0.204705
N06_CATCAGAAGTCAAGCG.30	NFs	-0.262032
N06_CATCCACTCGGATGGA.30	NFs	-0.318813
N06_CATGACACACAAGACG.30	NFs	-0.245447
N06_CATGCCTTCACCCTCA.30	NFs	-0.33066
N06_CATTATCAGAGCCCAA.30	NFs	-0.317416
N06_CCACCTAAGGATGTAT.30	NFs	-0.163941
N06_CCAGCGAAGTAATCCC.30	NFs	-0.305457
N06_CCAGCGAGTTTGCATG.30	NFs	-0.173981
N06_CCCAATCTCCAACCAA.30	NFs	-0.205436
N06_CCGTACTCAATAGAGT.30	NFs	-0.231
N06_CCTAAAGAGTCTCGGC.30	NFs	-0.113577
N06_CCTAAAGGTAGCTCCG.30	NFs	-0.291765
N06_CCTACCAAGCAACGGT.30	NFs	-0.102172
N06_CCTAGCTAGAGGGATA.30	NFs	-0.174579
N06_CCTCAGTAGCAGGTCA.30	NFs	-0.280915
N06_CCTTACGTCCACGTTC.30	NFs	-0.0579959
N06_CCTTCCCTCCCTTGCA.30	NFs	-0.138457
N06_CCTTCGATCCCATTTA.30	NFs	-0.0829271
N06_CGAGCACAGCTCTCGG.30	NFs	-0.0647207
N06_CGCCAAGTCGTCCGTT.30	NFs	-0.184918
N06_CGCGGTAAGACTAAGT.30	NFs	-0.123245
N06_CGCGGTAAGAGCTTCT.30	NFs	-0.305371
N06_CGCGGTAGTATAGGTA.30	NFs	-0.121692
N06_CGGACGTGTGCAACGA.30	NFs	-0.139985
N06_CGGAGCTCAGCTATTG.30	NFs	-0.338872
N06_CTACCCATCACAAACC.30	NFs	-0.176451
N06_CTACGTCCAGCGTTCG.30	NFs	-0.213511
N06_CTAGAGTCAATAGAGT.30	NFs	-0.19097
N06_CTAGAGTCACCAGTTA.30	NFs	-0.093471
N06_CTCAGAAGTCAGAATA.30	NFs	-0.270627
N06_CTCATTACATCCCACT.30	NFs	-0.120684
N06_CTCATTAGTGACGCCT.30	NFs	-0.198146
N06_CTCGAGGGTAGAAGGA.30	NFs	-0.308384
N06_CTCTACGAGTGAAGAG.30	NFs	-0.251355
N06_CTCTGGTAGTTGTCGT.30	NFs	-0.310509
N06_CTGATCCTCTGCCAGG.30	NFs	-0.274739
N06_CTGCGGAGTCCATCCT.30	NFs	-0.362841
N06_CTGGTCTAGCTGTTCA.30	NFs	-0.159936
N06_CTGGTCTAGGTAGCCA.30	NFs	-0.283248
N06_CTGTGCTGTAGCGTCC.30	NFs	-0.229409
N06_CTGTGCTGTCCATGAT.30	NFs	-0.238603
N06_CTGTTTATCCTTCAAT.30	NFs	-0.173421
N06_CTTTGCGTCCATGCTC.30	NFs	-0.20225
N06_GAACGGAAGATGGCGT.30	NFs	-0.158885
N06_GAACGGAAGTGGAGTC.30	NFs	-0.127179
N06_GAAGCAGCAGTAAGAT.30	NFs	-0.260564
N06_GACGTTATCGAATGGG.30	NFs	-0.206155
N06_GACTACAGTTGGTTTG.30	NFs	-0.275351
N06_GAGCAGACACGACTCG.30	NFs	-0.2129
N06_GATCAGTTCAGAGGTG.30	NFs	-0.352086
N06_GATCGATGTGGTTTCA.30	NFs	-0.249687
N06_GATGAGGTCAGCATGT.30	NFs	-0.158293
N06_GATGCTATCGTCTGCT.30	NFs	-0.17229
N06_GCAAACTCACGGATAG.30	NFs	-0.221492
N06_GCATGTAAGAGCCTAG.30	NFs	-0.13464
N06_GCGCAGTTCGATCCCT.30	NFs	-0.214606
N06_GCGGGTTCACAGGAGT.30	NFs	-0.185636
N06_GCTCCTATCATAAAGG.30	NFs	-0.262048
N06_GCTTCCACAACACGCC.30	NFs	-0.210858
N06_GGAACTTAGAGGGCTT.30	NFs	-0.239364
N06_GGACGTCCACAGGTTT.30	NFs	-0.122607
N06_GGCAATTAGCCCAACC.30	NFs	-0.174128
N06_GGCCGATCAAAGGCGT.30	NFs	-0.222722
N06_GGCTCGAAGGAATGGA.30	NFs	-0.220987
N06_GGGAATGTCTCAACTT.30	NFs	-0.360101
N06_GGGACCTAGATCTGCT.30	NFs	-0.0687811
N06_GGGATGATCACCGTAA.30	NFs	-0.186603
N06_GGGATGATCTGCTTGC.30	NFs	-0.120241
N06_GGGCACTCAACTGCGC.30	NFs	-0.114837
N06_GGGTTGCCAAGTAGTA.30	NFs	-0.264611
N06_GGTATTGGTCGCCATG.30	NFs	-0.230326
N06_GTAACGTCACACTGCG.30	NFs	-0.271623
N06_GTAACGTCACGAAAGC.30	NFs	-0.10712
N06_GTAACTGGTATAGGGC.30	NFs	-0.0619804
N06_GTACGTAAGCACACAG.30	NFs	-0.182937
N06_GTACGTAAGCAGCGTA.30	NFs	-0.201119
N06_GTACGTACACCAGATT.30	NFs	-0.150388
N06_GTACGTATCGTCTGAA.30	NFs	-0.318953
N06_GTACTCCAGTTGCAGG.30	NFs	-0.301053
N06_GTACTCCTCTCGCTTG.30	NFs	-0.128952
N06_GTACTTTAGCCATCGC.30	NFs	-0.25213
N06_GTAGGCCTCTCCAACC.30	NFs	0.0090547
N06_GTAGTCACATGGGACA.30	NFs	-0.306865
N06_GTATTCTAGTCAAGGC.30	NFs	-0.233088
N06_GTCAAGTTCGGTGTTA.30	NFs	-0.103791
N06_GTCACGGCAGCTCGAC.30	NFs	-0.27021
N06_GTCGTAAAGCGTTTAC.30	NFs	-0.275286
N06_GTCTCGTTCCAAACTG.30	NFs	-0.145308
N06_GTCTTCGCAGGTCGTC.30	NFs	-0.126039
N06_GTGCGGTAGTGTCTCA.30	NFs	-0.296007
N06_GTGTTAGCATGTCTCC.30	NFs	-0.170508
N06_GTTAAGCGTCCGCTGA.30	NFs	-0.164236
N06_GTTACAGTCATTGCCC.30	NFs	-0.272188
N06_GTTCATTAGGCTCATT.30	NFs	-0.262331
N06_GTTCTCGGTATAATGG.30	NFs	-0.239744
N06_TAAGCGTGTTCCCGAG.30	NFs	-0.203034
N06_TAAGTGCAGATCCTGT.30	NFs	-0.170588
N06_TACCTTAAGTACCGGA.30	NFs	-0.196174
N06_TACTTACGTTGCGCAC.30	NFs	-0.142971
N06_TACTTACTCGTTTGCC.30	NFs	-0.36336
N06_TAGCCGGGTGCGATAG.30	NFs	-0.120897
N06_TAGGCATAGTGGGATC.30	NFs	-0.373045
N06_TCAGGATAGGCACATG.30	NFs	-0.174088
N06_TCCACACTCCTAGAAC.30	NFs	-0.239394
N06_TCGCGTTCACAGCCCA.30	NFs	-0.164512
N06_TCGGTAAAGCCGATTT.30	NFs	-0.25288
N06_TCTATTGTCCAGATCA.30	NFs	-0.27096
N06_TCTATTGTCCCAACGG.30	NFs	-0.294363
N06_TCTATTGTCGGGAGTA.30	NFs	-0.181627
N06_TCTTCGGAGTTTAGGA.30	NFs	-0.243578
N06_TGAAAGAAGTAGGCCA.30	NFs	-0.334388
N06_TGAAAGATCCGTTGTC.30	NFs	-0.182232
N06_TGACTAGGTTCAGCGC.30	NFs	-0.210979
N06_TGACTTTCATCGATTG.30	NFs	-0.234581
N06_TGAGAGGAGCGATTCT.30	NFs	-0.185402
N06_TGCACCTGTAATCACC.30	NFs	-0.312788
N06_TGCACCTTCGCAAACT.30	NFs	-0.253574
N06_TGCCAAACAGGGATTG.30	NFs	-0.19438
N06_TGCCCTACACACGCTG.30	NFs	-0.235974
N06_TGCTACCAGCGGATCA.30	NFs	-0.27093
N06_TGCTGCTCAGCCTGTG.30	NFs	-0.217945
N06_TGCTGCTTCTGGTATG.30	NFs	-0.234097
N06_TGGCTGGTCGCCTGTT.30	NFs	-0.254184
N06_TGGGCGTTCTTGCATT.30	NFs	-0.266793
N06_TGGTTCCGTCCTCCAT.30	NFs	-0.268787
N06_TGGTTCCTCCTGCAGG.30	NFs	-0.312344
N06_TTCTCAAGTATTCTCT.30	NFs	-0.129766
N06_TTCTTAGCACTTAACG.30	NFs	-0.319669
N06_TTGACTTAGAAGCCCA.30	NFs	-0.184552
N06_TTGCCGTGTCACTGGC.30	NFs	-0.151737
N06_TTGCCGTTCTACTATC.30	NFs	-0.24806
N06_TTGGAACAGCGTCAAG.30	NFs	-0.345552
N06_TTGGAACTCAGCCTAA.30	NFs	-0.228223
N06_TTTGGTTAGGGCTTGA.30	NFs	-0.284737
N06_TTTGTCAGTCCATGAT.30	NFs	-0.210266
N08_AAACGGGTCGAGCCCA.31	NFs	-0.371732
N08_AAAGTAGGTGTTTGTG.31	NFs	-0.21319
N08_AAAGTAGTCCTTGCCA.31	NFs	-0.330727
N08_AACACGTCAGCATGAG.31	NFs	-0.191169
N08_AACTCCCCACTGTTAG.31	NFs	-0.0428952
N08_AACTCCCGTTATCACG.31	NFs	-0.232591
N08_AAGACCTCATGCAACT.31	NFs	-0.227416
N08_AAGGCAGCAGTCCTTC.31	NFs	-0.285822
N08_AAGGTTCCAAGGGTCA.31	NFs	-0.19586
N08_AATCCAGCACCGAATT.31	NFs	-0.206365
N08_ACGAGCCTCCAATGGT.31	NFs	-0.216898
N08_ACTGTCCAGATGTGTA.31	NFs	-0.16523
N08_ACTGTCCAGTAGGCCA.31	NFs	-0.266968
N08_ACTTACTCAGCCTGTG.31	NFs	-0.211904
N08_ACTTGTTAGTGAAGTT.31	NFs	-0.277337
N08_AGAGCTTGTCTCTCTG.31	NFs	-0.271243
N08_AGAGCTTTCTGTCTAT.31	NFs	-0.210736
N08_AGATTGCGTACGAAAT.31	NFs	-0.37267
N08_AGCTCTCAGTCACGCC.31	NFs	-0.272391
N08_AGGGAGTAGAACTCGG.31	NFs	-0.167788
N08_AGGGATGGTAAACGCG.31	NFs	-0.147074
N08_AGGGTGAGTTGTTTGG.31	NFs	-0.199475
N08_AGTAGTCAGGCATGTG.31	NFs	-0.258087
N08_AGTCTTTCATGTCCTC.31	NFs	-0.323074
N08_AGTGAGGCATAAAGGT.31	NFs	-0.199228
N08_ATAAGAGAGGGCTTGA.31	NFs	-0.227909
N08_ATCATGGCATGCTGGC.31	NFs	-0.219399
N08_ATCGAGTAGGAGTACC.31	NFs	-0.175376
N08_ATCTACTTCGGAGGTA.31	NFs	-0.185483
N08_ATCTGCCCAGATGGGT.31	NFs	-0.130295
N08_ATGGGAGAGGATGCGT.31	NFs	-0.137557
N08_ATTACTCGTGAACCTT.31	NFs	-0.110397
N08_ATTTCTGGTCTGGTCG.31	NFs	-0.269253
N08_CAAGTTGTCCCTAATT.31	NFs	-0.293469
N08_CACCACTTCGACGGAA.31	NFs	-0.17174
N08_CACTCCAAGTACTTGC.31	NFs	-0.129475
N08_CAGAATCCAGTTCATG.31	NFs	-0.289664
N08_CAGCAGCCAACACCCG.31	NFs	-0.203345
N08_CAGCTAATCCTATGTT.31	NFs	-0.373972
N08_CAGTAACAGCCAGAAC.31	NFs	-0.354659
N08_CATGACACAGCTCGAC.31	NFs	-0.154724
N08_CATTATCCAGTATAAG.31	NFs	-0.176727
N08_CCACGGAAGACTACAA.31	NFs	-0.154977
N08_CCGTACTAGAGTCGGT.31	NFs	-0.292436
N08_CCTACCAAGTTGTAGA.31	NFs	-0.166301
N08_CCTATTAGTAGCACGA.31	NFs	-0.303528
N08_CCTCAGTAGACACGAC.31	NFs	-0.206854
N08_CCTTACGCACCCATTC.31	NFs	-0.190852
N08_CCTTCGATCATTTGGG.31	NFs	-0.244932
N08_CGACCTTGTGCAACTT.31	NFs	-0.26119
N08_CGACTTCAGACCACGA.31	NFs	-0.293958
N08_CGAGCCACAATCTACG.31	NFs	-0.334723
N08_CGATTGAAGCGCTCCA.31	NFs	-0.0954188
N08_CGCGGTATCACATGCA.31	NFs	-0.13752
N08_CGCTGGAGTCGGGTCT.31	NFs	-0.0886542
N08_CGGAGTCAGCACCGTC.31	NFs	-0.164614
N08_CGTCAGGGTCGAAAGC.31	NFs	-0.148211
N08_CTAATGGCAGACGCCT.31	NFs	-0.277269
N08_CTACGTCCAAGTAATG.31	NFs	-0.205362
N08_CTCTACGAGGACATTA.31	NFs	-0.249209
N08_CTCTACGCAAAGGAAG.31	NFs	-0.138909
N08_CTCTGGTAGACTAGAT.31	NFs	-0.0194569
N08_CTGCCTAGTCAGGACA.31	NFs	-0.250161
N08_CTGCCTAGTCAGTGGA.31	NFs	-0.103184
N08_CTTAGGATCTTTAGGG.31	NFs	-0.251901
N08_CTTCTCTAGGCAGTCA.31	NFs	-0.389948
N08_GAAGCAGAGCTTCGCG.31	NFs	-0.172403
N08_GAATGAAAGAAGGGTA.31	NFs	-0.186044
N08_GACAGAGGTAATCACC.31	NFs	-0.323359
N08_GACCTGGGTGGAAAGA.31	NFs	-0.390882
N08_GACTACAAGAAAGTGG.31	NFs	-0.339835
N08_GACTACAAGGTCATCT.31	NFs	-0.253972
N08_GAGCAGAGTGTCGCTG.31	NFs	-0.0939361
N08_GATCAGTAGGAGTTTA.31	NFs	-0.249496
N08_GATCGCGTCCTAGGGC.31	NFs	-0.266678
N08_GATCGTACATCACAAC.31	NFs	-0.290589
N08_GATGAAAGTGGTCTCG.31	NFs	-0.305592
N08_GATGAGGTCAAACAAG.31	NFs	-0.355897
N08_GATGCTAAGGTTACCT.31	NFs	-0.217724
N08_GCAATCAGTTCGGCAC.31	NFs	-0.0663882
N08_GCATGCGCACAGGCCT.31	NFs	-0.203144
N08_GCATGCGGTTACGCGC.31	NFs	-0.345043
N08_GCGAGAACAATCAGAA.31	NFs	-0.195502
N08_GCGCCAAGTCCGAATT.31	NFs	-0.239481
N08_GGAACTTGTTTGACTG.31	NFs	-0.370227
N08_GGATGTTTCGGCCGAT.31	NFs	-0.286741
N08_GGATTACAGGCTCATT.31	NFs	-0.257518
N08_GGATTACGTGTTCTTT.31	NFs	-0.273611
N08_GGCCGATAGCTCCCAG.31	NFs	-0.122265
N08_GGCCGATGTACGACCC.31	NFs	-0.16195
N08_GGCGTGTAGGACCACA.31	NFs	-0.257697
N08_GGCGTGTCATGTTCCC.31	NFs	-0.165472
N08_GGGAATGGTAGCGATG.31	NFs	-0.260751
N08_GGGAATGGTGACGCCT.31	NFs	-0.238866
N08_GGTGCGTCAAGCCGTC.31	NFs	-0.29998
N08_GTAACGTAGATGTTAG.31	NFs	-0.15612
N08_GTACTCCAGACTGGGT.31	NFs	-0.237868
N08_GTACTCCCAGTGGGAT.31	NFs	-0.362224
N08_GTAGGCCGTGACTACT.31	NFs	-0.338539
N08_GTCACAATCACTCCTG.31	NFs	-0.242857
N08_GTCACGGCACGAAAGC.31	NFs	-0.0982098
N08_GTCATTTAGTTCGCGC.31	NFs	-0.0112168
N08_GTCGTAAGTGAAATCA.31	NFs	-0.209791
N08_TAAGCGTCATAGAAAC.31	NFs	-0.215112
N08_TAAGTGCGTGTGACCC.31	NFs	-0.15575
N08_TACAGTGCATTGGGCC.31	NFs	-0.174626
N08_TACTCGCGTCCGTTAA.31	NFs	-0.31852
N08_TACTTGTCACTTACGA.31	NFs	-0.259765
N08_TAGTGGTCAGATGGGT.31	NFs	-0.281799
N08_TAGTTGGGTGCGCTTG.31	NFs	-0.339947
N08_TATCTCACACCACGTG.31	NFs	-0.0696633
N08_TCAACGAGTCCAGTGC.31	NFs	-0.273124
N08_TCACAAGTCCAGAAGG.31	NFs	-0.226114
N08_TCAGATGCAAAGTGCG.31	NFs	-0.0733391
N08_TCAGGTAAGTTCGCGC.31	NFs	-0.238675
N08_TCGAGGCTCTTTACGT.31	NFs	-0.282721
N08_TCGCGTTTCGTAGGAG.31	NFs	-0.325085
N08_TCGGTAAAGAGCCTAG.31	NFs	-0.247984
N08_TCGTACCGTTCCATGA.31	NFs	-0.319289
N08_TCGTAGACAAACCCAT.31	NFs	-0.214201
N08_TCGTAGATCAGGCAAG.31	NFs	-0.274489
N08_TCTTCGGAGTACGCGA.31	NFs	-0.245797
N08_TCTTCGGTCATGTGGT.31	NFs	-0.150183
N08_TGAAAGACACCTTGTC.31	NFs	-0.287872
N08_TGAAAGACACGGCCAT.31	NFs	-0.29243
N08_TGAGGGAAGGCTCATT.31	NFs	-0.298092
N08_TGAGGGACATGCAACT.31	NFs	-0.197862
N08_TGCACCTAGACTAAGT.31	NFs	-0.135182
N08_TGCCAAAGTAGCGCTC.31	NFs	-0.29404
N08_TGCCCTAAGAAACCAT.31	NFs	-0.161839
N08_TGCTGCTAGATATGCA.31	NFs	-0.336135
N08_TGGACGCTCGCCAGCA.31	NFs	-0.230636
N08_TGGCTGGTCATCTGTT.31	NFs	-0.255178
N08_TGGGAAGCACGAGAGT.31	NFs	-0.122068
N08_TGGTTAGCATTTCACT.31	NFs	-0.214026
N08_TTATGCTAGCGATTCT.31	NFs	-0.23705
N08_TTCTACATCTGGTTCC.31	NFs	-0.228096
N08_TTCTCCTGTAGCTAAA.31	NFs	-0.200514
N08_TTCTTAGTCATAAAGG.31	NFs	-0.126285
N08_TTCTTAGTCCTGTACC.31	NFs	-0.24914
N08_TTGAACGCACAGCCCA.31	NFs	-0.155308
N08_TTGACTTTCTTGTATC.31	NFs	-0.213235
N09_AAACCTGGTAACGTTC.32	NFs	-0.137
N09_AAACGGGAGTGACTCT.32	NFs	-0.214432
N09_AAACGGGTCGACGGAA.32	NFs	-0.389049
N09_AAAGATGGTCATCGGC.32	NFs	-0.199347
N09_AAAGCAAAGCATGGCA.32	NFs	-0.146442
N09_AAAGCAACAATACGCT.32	NFs	-0.173131
N09_AAAGCAACACATAACC.32	NFs	-0.204475
N09_AAAGCAAGTTTGACTG.32	NFs	-0.1456
N09_AAAGCAATCGTACCGG.32	NFs	-0.177132
N09_AAAGTAGAGATGTGGC.32	NFs	-0.273376
N09_AAAGTAGCACCTATCC.32	NFs	-0.121495
N09_AAAGTAGGTTCGTGAT.32	NFs	-0.295714
N09_AAATGCCTCACGGTTA.32	NFs	-0.104167
N09_AACACGTGTGGAAAGA.32	NFs	-0.322568
N09_AACACGTGTGGCTCCA.32	NFs	-0.377994
N09_AACACGTGTTCATGGT.32	NFs	-0.209609
N09_AACCATGAGCTAGCCC.32	NFs	-0.16913
N09_AACCATGAGGCAAAGA.32	NFs	-0.214854
N09_AACCATGGTTAAGACA.32	NFs	-0.202641
N09_AACGTTGGTAGCGTAG.32	NFs	-0.113877
N09_AACGTTGGTTTAAGCC.32	NFs	-0.24622
N09_AACTCAGAGAGCTGGT.32	NFs	-0.237689
N09_AACTCAGGTACAGCAG.32	NFs	-0.262963
N09_AACTCAGTCTGCTGTC.32	NFs	-0.00685399
N09_AACTCCCCACAACGTT.32	NFs	-0.267864
N09_AACTCCCCATCACGAT.32	NFs	-0.244948
N09_AACTCCCTCCCAAGTA.32	NFs	-0.0325509
N09_AACTCTTGTATATGAG.32	NFs	-0.315271
[truncated: 8,719 more rows]

## Sheet: NPC Fib HALLMARK_GLYCOLYSIS
Barcode	Fibroblast subpopulation	HALLMARK_GLYCOLYSIS GSVA score
NPC33_307_ACAGCCGTCTTCAACT-1	apCAFs	-0.177362
NPC33_307_ACCCACTCAAGAGGCT-1	apCAFs	-0.283791
NPC33_307_CCTACCAGTCTGCCAG-1	apCAFs	-0.416457
NPC33_307_GGAACTTGTGGCCCTA-1	apCAFs	-0.152121
NPC33_308_ACAGCCGTCTTCAACT-1	apCAFs	-0.166013
NPC33_308_ACCCACTCAAGAGGCT-1	apCAFs	-0.283363
NPC33_308_GGAACTTGTGGCCCTA-1	apCAFs	-0.234536
NPC33_309_ACAGCCGTCTTCAACT-1	apCAFs	-0.152998
NPC33_309_CCTACCAGTCTGCCAG-1	apCAFs	-0.363506
NPC33_309_GGAACTTGTGGCCCTA-1	apCAFs	-0.174378
NPC33_310_ACAGCCGTCTTCAACT-1	apCAFs	-0.186098
NPC33_310_ACCCACTCAAGAGGCT-1	apCAFs	-0.28523
NPC33_310_CATATTCGTATGCTTG-1	apCAFs	-0.483521
NPC33_310_CCACTACAGCAGGCTA-1	apCAFs	-0.352665
NPC33_310_CCTACCAGTCTGCCAG-1	apCAFs	-0.406375
NPC33_310_GGAACTTGTGGCCCTA-1	apCAFs	-0.1529
NPC47_317_CTTTGCGCAAGAAAGG-1	apCAFs	-0.333083
NPC47_318_CTTTGCGCAAGAAAGG-1	apCAFs	-0.294018
NPC49_319_AGCGTATCACCTATCC-1	apCAFs	-0.0293725
NPC49_319_CAACCAAGTGGAAAGA-1	apCAFs	-0.264167
NPC49_319_CCGGTAGAGCACGCCT-1	apCAFs	-0.09832
NPC49_319_CTAACTTGTGTTCTTT-1	apCAFs	-0.232082
NPC49_319_CTACACCAGAAGCCCA-1	apCAFs	-0.124909
NPC49_319_GACTAACAGGCTACGA-1	apCAFs	-0.0516023
NPC49_319_GGCGACTCAGGTCGTC-1	apCAFs	-0.345245
NPC49_319_TGGTTCCCAGTCGTGC-1	apCAFs	-0.101984
NPC49_320_AGCGTATCACCTATCC-1	apCAFs	-0.0520604
NPC49_320_CAACCAAGTGGAAAGA-1	apCAFs	-0.240677
NPC49_320_CCGGTAGAGCACGCCT-1	apCAFs	-0.0933576
NPC49_320_CTAACTTGTGTTCTTT-1	apCAFs	-0.180081
NPC49_320_CTACACCAGAAGCCCA-1	apCAFs	-0.15329
NPC49_320_GACTAACAGGCTACGA-1	apCAFs	-0.0463881
NPC49_320_GGCGACTCAGGTCGTC-1	apCAFs	-0.337559
NPC49_320_TGGTTCCCAGTCGTGC-1	apCAFs	-0.126811
NPC49_321_AGCGTATCACCTATCC-1	apCAFs	-0.0264681
NPC49_321_CAACCAAGTGGAAAGA-1	apCAFs	-0.281786
NPC49_321_CCGGTAGAGCACGCCT-1	apCAFs	-0.114873
NPC49_321_CTAACTTGTGTTCTTT-1	apCAFs	-0.220946
NPC49_321_CTACACCAGAAGCCCA-1	apCAFs	-0.129304
NPC49_321_GACTAACAGGCTACGA-1	apCAFs	-0.0923617
NPC49_321_GGCGACTCAGGTCGTC-1	apCAFs	-0.3214
NPC49_321_TGGTTCCCAGTCGTGC-1	apCAFs	-0.0569787
NPC49_322_AGCGTATCACCTATCC-1	apCAFs	-0.0514518
NPC49_322_CAACCAAGTGGAAAGA-1	apCAFs	-0.204366
NPC49_322_CCGGTAGAGCACGCCT-1	apCAFs	-0.0632069
NPC49_322_CTAACTTGTGTTCTTT-1	apCAFs	-0.148529
NPC49_322_CTACACCAGAAGCCCA-1	apCAFs	-0.125251
NPC49_322_GACTAACAGGCTACGA-1	apCAFs	-0.0619761
NPC49_322_GGCGACTCAGGTCGTC-1	apCAFs	-0.320545
NPC49_322_TGGTTCCCAGTCGTGC-1	apCAFs	-0.0810687
NPC58_325_AACTGGTGTGTTAAGA-1	apCAFs	-0.350191
NPC58_325_ACGATACAGAGGGCTT-1	apCAFs	-0.107033
NPC58_325_AGAGCGAAGTGAATTG-1	apCAFs	-0.320184
NPC58_325_AGCGTATGTAGCGTGA-1	apCAFs	-0.192624
NPC58_325_CAACCAAAGGGTGTTG-1	apCAFs	-0.298425
NPC58_325_CACAGGCCATGAAGTA-1	apCAFs	-0.266848
NPC58_325_CGGACTGTCTTAACCT-1	apCAFs	-0.206663
NPC58_325_CGGCTAGAGATCCGAG-1	apCAFs	-0.0154487
NPC58_325_CGTCACTAGCACGCCT-1	apCAFs	-0.239808
NPC58_325_GAATAAGCAAATACAG-1	apCAFs	-0.332167
NPC58_325_GGGACCTTCGGAGCAA-1	apCAFs	-0.172863
NPC58_325_GTATTCTGTGGTCCGT-1	apCAFs	-0.149277
NPC58_325_TACAGTGCACGCCAGT-1	apCAFs	-0.284249
NPC58_325_TCGGGACGTATTAGCC-1	apCAFs	-0.285148
NPC58_325_TTCTCAACAGGGCATA-1	apCAFs	-0.294672
NPC60_327_AACTGGTGTATATGAG-1	apCAFs	-0.342985
NPC60_327_ACCAGTACAAGTCATC-1	apCAFs	-0.352609
NPC60_327_CACACAAGTAGGCTGA-1	apCAFs	-0.25937
NPC60_327_CACCACTCACTCTGTC-1	apCAFs	-0.212522
NPC60_327_CATCCACAGGTCGGAT-1	apCAFs	-0.154156
NPC60_327_CTACGTCCAGATCTGT-1	apCAFs	-0.191891
NPC60_327_TAGACCAAGCGAGAAA-1	apCAFs	-0.14226
NPC60_327_TATGCCCCAGAGTGTG-1	apCAFs	-0.284198
NPC60_327_TCGCGAGTCCGTTGCT-1	apCAFs	-0.290723
NPC62_328_ACGTCAATCTGGGCCA-1	apCAFs	-0.369552
NPC62_328_AGATTGCGTGTCTGAT-1	apCAFs	-0.372055
NPC62_328_ATCGAGTAGATCACGG-1	apCAFs	-0.154624
NPC62_328_CACCTTGAGCTTTGGT-1	apCAFs	-0.369724
NPC62_328_CACTCCAGTAACGCGA-1	apCAFs	-0.47857
NPC62_328_CAGCCGAGTAGAGGAA-1	apCAFs	-0.354743
NPC62_328_CGATGTATCTTTACGT-1	apCAFs	-0.239429
NPC62_328_CGGACGTCATCGATGT-1	apCAFs	-0.416395
NPC62_328_CGTTGGGCACAGGCCT-1	apCAFs	-0.348692
NPC62_328_GATCGATAGGCCATAG-1	apCAFs	-0.413182
NPC62_328_GTACTTTTCTCGCTTG-1	apCAFs	-0.423468
NPC62_328_TACTCATAGGTAGCTG-1	apCAFs	-0.358256
NPC62_328_TCAGGATTCTGATACG-1	apCAFs	-0.371411
NPC62_328_TGAGAGGTCTGTGCAA-1	apCAFs	-0.379101
NPC62_328_TTCTACAGTAAGTAGT-1	apCAFs	-0.108048
NPC63_329_AACTGGTCAGCGATCC-1	apCAFs	-0.363527
NPC63_329_AAGCCGCTCGTTTAGG-1	apCAFs	-0.328622
NPC63_329_ACCGTAAAGAGGTACC-1	apCAFs	-0.351698
NPC63_329_ACGCCGAGTGTCGCTG-1	apCAFs	-0.374554
NPC63_329_AGAATAGTCTAACGGT-1	apCAFs	-0.365777
NPC63_329_AGCTTGAAGATTACCC-1	apCAFs	-0.314882
NPC63_329_ATTACTCTCATTTGGG-1	apCAFs	-0.299221
NPC63_329_ATTCTACTCATGTAGC-1	apCAFs	-0.276412
NPC63_329_CAAGGCCCATACTACG-1	apCAFs	-0.345646
NPC63_329_CAGAATCCAGCCACCA-1	apCAFs	-0.344627
NPC63_329_CATATGGAGGCATGTG-1	apCAFs	-0.326721
NPC63_329_CGAGCCATCATTCACT-1	apCAFs	-0.327843
NPC63_329_CGTAGGCAGACCGGAT-1	apCAFs	-0.38939
NPC63_329_CTCGGAGTCCACGTTC-1	apCAFs	-0.384438
NPC63_329_CTGAAGTCAGACAGGT-1	apCAFs	-0.289782
NPC63_329_CTGTTTAAGGTGATAT-1	apCAFs	-0.344265
NPC63_329_GAACATCGTCTTCAAG-1	apCAFs	-0.42799
NPC63_329_GACGTTACAGTATAAG-1	apCAFs	-0.101862
NPC63_329_GCAGTTAAGACATAAC-1	apCAFs	-0.199059
NPC63_329_GCTTGAATCACTCCTG-1	apCAFs	-0.36657
NPC63_329_GGACGTCGTCCTCCAT-1	apCAFs	-0.14461
NPC63_329_GGATTACTCAACGCTA-1	apCAFs	-0.349859
NPC63_329_GGCCGATCACCACCAG-1	apCAFs	-0.307412
NPC63_329_GGGCACTTCTACTCAT-1	apCAFs	-0.323713
NPC63_329_GGGTCTGAGCGTCTAT-1	apCAFs	-0.401377
NPC63_329_GTACGTAGTAAGAGAG-1	apCAFs	-0.391593
NPC63_329_GTCATTTGTAACGCGA-1	apCAFs	-0.176465
NPC63_329_GTTTCTATCAACGCTA-1	apCAFs	-0.345166
NPC63_329_TAAGCGTTCGGCGCAT-1	apCAFs	-0.408919
NPC63_329_TACTCGCAGTGCGATG-1	apCAFs	-0.37894
NPC63_329_TAGCCGGGTCGAGTTT-1	apCAFs	-0.378028
NPC63_329_TAGTGGTCAGGCTGAA-1	apCAFs	-0.32016
NPC63_329_TCAACGACACTCGACG-1	apCAFs	-0.216871
NPC63_329_TGCCCTATCTGCCAGG-1	apCAFs	-0.224237
NPC63_329_TGCGTGGAGTACGATA-1	apCAFs	-0.353179
NPC63_329_TGGACGCTCCTTGGTC-1	apCAFs	-0.341586
NPC63_329_TGGGAAGCACAACGTT-1	apCAFs	-0.367668
NPC63_329_TTATGCTGTCATATGC-1	apCAFs	-0.203306
NPC64_330_AAATGCCAGGTGCTTT-1	apCAFs	-0.0710992
NPC64_330_ATCGAGTCATGTTCCC-1	apCAFs	-0.185665
NPC64_330_CTCTACGTCTTGGGTA-1	apCAFs	-0.279169
NPC64_330_GTCGGGTGTCCGAATT-1	apCAFs	-0.349065
NPC64_330_TAGGCATAGTCTCGGC-1	apCAFs	-0.115085
NPC64_330_TCTCATATCGGATGTT-1	apCAFs	-0.347751
NPC64_330_TGCGGGTCATGTAAGA-1	apCAFs	0.0462915
NPC65_331_AAAGCAAGTAAGTGTA-1	apCAFs	-0.155463
NPC65_331_AAAGTAGTCAATCTCT-1	apCAFs	-0.138061
NPC65_331_AACACGTGTTTGTTTC-1	apCAFs	-0.235353
NPC65_331_AACCATGCACGTCAGC-1	apCAFs	-0.299007
NPC65_331_AACGTTGAGCTACCTA-1	apCAFs	-0.232274
NPC65_331_AATCCAGTCACTTCAT-1	apCAFs	-0.322805
NPC65_331_ACATGGTCAGTATGCT-1	apCAFs	-0.296825
NPC65_331_ACCGTAAGTGAACCTT-1	apCAFs	-0.264913
NPC65_331_AGACGTTCAAGTCATC-1	apCAFs	-0.311729
NPC65_331_AGGGAGTCAGGTCGTC-1	apCAFs	-0.115681
NPC65_331_ATAGACCAGTCAAGGC-1	apCAFs	-0.194228
NPC65_331_ATCCACCTCCTTCAAT-1	apCAFs	-0.181823
NPC65_331_ATCCGAAGTTTACTCT-1	apCAFs	-0.246905
NPC65_331_ATGCGATAGGGTTTCT-1	apCAFs	-0.163192
NPC65_331_ATTACTCCACAGCCCA-1	apCAFs	-0.141634
NPC65_331_CACAAACGTACAGACG-1	apCAFs	-0.251756
NPC65_331_CACAAACTCGATAGAA-1	apCAFs	-0.404991
NPC65_331_CACAGGCCACTGCCAG-1	apCAFs	-0.214286
NPC65_331_CACATAGTCGCCCTTA-1	apCAFs	-0.271094
NPC65_331_CACCTTGAGACTTGAA-1	apCAFs	-0.406796
NPC65_331_CATGACAAGAGCTGCA-1	apCAFs	-0.259476
NPC65_331_CCCATACAGGAGCGTT-1	apCAFs	-0.331157
NPC65_331_CCGTGGAGTACATCCA-1	apCAFs	-0.262812
NPC65_331_CCTAGCTAGAGTAAGG-1	apCAFs	-0.364695
NPC65_331_CCTTACGTCATGTAGC-1	apCAFs	-0.271468
NPC65_331_CCTTTCTGTAAACGCG-1	apCAFs	-0.2989
NPC65_331_CGCGGTAGTTAAGAAC-1	apCAFs	-0.203887
NPC65_331_CGGTTAAAGCAGATCG-1	apCAFs	-0.0230352
NPC65_331_CGTTAGAGTTATGCGT-1	apCAFs	-0.276663
NPC65_331_CGTTGGGCAACGATGG-1	apCAFs	-0.429206
NPC65_331_CTCATTAGTAGCGCAA-1	apCAFs	-0.162464
NPC65_331_GAAATGAGTTAGAACA-1	apCAFs	-0.0255985
NPC65_331_GAACATCGTCAGGACA-1	apCAFs	-0.169302
NPC65_331_GATCAGTAGTGTCCCG-1	apCAFs	-0.256131
NPC65_331_GCAGCCATCTCCAACC-1	apCAFs	-0.233377
NPC65_331_GCATGATAGGGATACC-1	apCAFs	-0.315187
NPC65_331_GCATGTAGTTCCCGAG-1	apCAFs	-0.365213
NPC65_331_GCGAGAACATGAAGTA-1	apCAFs	-0.301088
NPC65_331_GGTGCGTAGGGTCTCC-1	apCAFs	-0.158195
NPC65_331_GGTGTTAAGAACAATC-1	apCAFs	-0.317823
NPC65_331_GTCGGGTGTCCGAATT-1	apCAFs	-0.0595184
NPC65_331_GTGCATATCCGTCAAA-1	apCAFs	-0.144056
NPC65_331_GTTAAGCGTCTCTCTG-1	apCAFs	-0.372481
NPC65_331_GTTACAGTCACTGGGC-1	apCAFs	-0.156286
NPC65_331_TACTTACCATTCCTCG-1	apCAFs	-0.32843
NPC65_331_TACTTACTCTCAACTT-1	apCAFs	-0.301293
NPC65_331_TAGGCATAGGATCGCA-1	apCAFs	-0.415383
NPC65_331_TCACGAAGTCAACATC-1	apCAFs	-0.31438
NPC65_331_TCAGATGTCATGTCTT-1	apCAFs	-0.233747
NPC65_331_TCAGGTATCTGTTGAG-1	apCAFs	-0.100519
NPC65_331_TCTCATATCGGATGTT-1	apCAFs	-0.187789
NPC65_331_TCTTTCCAGTGGGCTA-1	apCAFs	-0.195992
NPC65_331_TTATGCTAGCTGCAAG-1	apCAFs	-0.301691
NPC65_331_TTCCCAGGTAAAGTCA-1	apCAFs	-0.227179
NPC65_331_TTGCGTCCACGGTAAG-1	apCAFs	-0.35351
NPC69_333_AAGTCTGAGCGGCTTC-1	apCAFs	-0.248024
NPC69_333_CATGGCGGTACGCTGC-1	apCAFs	-0.397532
NPC69_333_CCTTCCCGTAAAGTCA-1	apCAFs	-0.317933
NPC69_333_CTTCTCTAGAATCTCC-1	apCAFs	-0.41045
NPC69_333_GGAAAGCTCCGTTGCT-1	apCAFs	-0.291532
NPC69_333_TGAGCATAGGTTCCTA-1	apCAFs	-0.293716
NPC33_307_ACCCACTGTGGAAAGA-1	eCAFs	-0.168598
NPC33_307_ACTTACTTCCATGAGT-1	eCAFs	-0.282003
NPC33_307_AGCTCTCTCGGCGCTA-1	eCAFs	-0.285708
NPC33_307_CAAGTTGCAGCCACCA-1	eCAFs	-0.376538
NPC33_307_GTTTCTATCGCCTGAG-1	eCAFs	-0.179988
NPC33_307_TACAGTGGTGGTCTCG-1	eCAFs	-0.106246
NPC33_307_TCGTACCCACAGACAG-1	eCAFs	-0.227582
NPC33_308_ACCCACTGTGGAAAGA-1	eCAFs	-0.186577
NPC33_308_ACTTACTTCCATGAGT-1	eCAFs	-0.247955
NPC33_308_AGCTCTCTCGGCGCTA-1	eCAFs	-0.294937
NPC33_308_CAAGTTGCAGCCACCA-1	eCAFs	-0.350956
NPC33_308_GTTTCTATCGCCTGAG-1	eCAFs	-0.214076
NPC33_308_TACAGTGGTGGTCTCG-1	eCAFs	-0.0923797
NPC33_308_TCGTACCCACAGACAG-1	eCAFs	-0.22544
NPC33_309_ACCCACTGTGGAAAGA-1	eCAFs	-0.201408
NPC33_309_ACTTACTTCCATGAGT-1	eCAFs	-0.238029
NPC33_309_AGCTCTCTCGGCGCTA-1	eCAFs	-0.324656
NPC33_309_CAAGTTGCAGCCACCA-1	eCAFs	-0.371351
NPC33_309_GTTTCTATCGCCTGAG-1	eCAFs	-0.211941
NPC33_309_TACAGTGGTGGTCTCG-1	eCAFs	-0.107416
NPC33_309_TCGTACCCACAGACAG-1	eCAFs	-0.264222
NPC33_310_ACCCACTGTGGAAAGA-1	eCAFs	-0.136963
NPC33_310_ACTTACTTCCATGAGT-1	eCAFs	-0.24483
NPC33_310_AGCTCTCTCGGCGCTA-1	eCAFs	-0.342476
NPC33_310_CAAGTTGCAGCCACCA-1	eCAFs	-0.387157
NPC33_310_GTTTCTATCGCCTGAG-1	eCAFs	-0.198833
NPC33_310_TACAGTGGTGGTCTCG-1	eCAFs	-0.101045
NPC33_310_TCGTACCCACAGACAG-1	eCAFs	-0.238924
NPC36_303_TGGACGCCAAATTGCC-1	eCAFs	-0.418195
NPC36_304_TGGACGCCAAATTGCC-1	eCAFs	-0.44607
NPC36_305_TGGACGCCAAATTGCC-1	eCAFs	-0.419195
NPC36_306_TGGACGCCAAATTGCC-1	eCAFs	-0.412871
NPC46_311_ACGATACCACTCAGGC-1	eCAFs	-0.382752
NPC46_311_AGTGTCAAGCGATGAC-1	eCAFs	-0.376273
NPC46_311_CCCAATCCACATTCGA-1	eCAFs	-0.364082
NPC46_311_CGCGTTTCAATGGAAT-1	eCAFs	-0.402491
NPC46_311_CTGTTTACATCGGTTA-1	eCAFs	-0.303168
NPC46_311_GCGCGATTCATGTCTT-1	eCAFs	-0.0258229
NPC46_312_ACGATACCACTCAGGC-1	eCAFs	-0.43306
NPC46_312_AGTGTCAAGCGATGAC-1	eCAFs	-0.361945
NPC46_312_CCCAATCCACATTCGA-1	eCAFs	-0.391804
NPC46_312_CGCGTTTCAATGGAAT-1	eCAFs	-0.423587
NPC46_312_CTGTTTACATCGGTTA-1	eCAFs	-0.324078
NPC46_312_GCGCGATTCATGTCTT-1	eCAFs	-0.150829
NPC46_313_ACGATACCACTCAGGC-1	eCAFs	-0.410931
NPC46_313_AGTGTCAAGCGATGAC-1	eCAFs	-0.32264
NPC46_313_CCCAATCCACATTCGA-1	eCAFs	-0.360835
NPC46_313_CGCGTTTCAATGGAAT-1	eCAFs	-0.364969
NPC46_313_CTGTTTACATCGGTTA-1	eCAFs	-0.261939
NPC46_313_GCGCGATTCATGTCTT-1	eCAFs	-0.0724146
NPC46_314_ACGATACCACTCAGGC-1	eCAFs	-0.450125
NPC46_314_AGTGTCAAGCGATGAC-1	eCAFs	-0.342
NPC46_314_CCCAATCCACATTCGA-1	eCAFs	-0.359864
NPC46_314_CGCGTTTCAATGGAAT-1	eCAFs	-0.422153
NPC46_314_CTGTTTACATCGGTTA-1	eCAFs	-0.281014
NPC46_314_GCGCGATTCATGTCTT-1	eCAFs	-0.0984911
NPC47_315_AGCTCTCGTGGAAAGA-1	eCAFs	-0.285204
NPC47_315_CGAGCCAGTCAATGTC-1	eCAFs	-0.388469
NPC47_315_CTTAGGACATTTCAGG-1	eCAFs	-0.37837
NPC47_315_GGGCATCCACTTAAGC-1	eCAFs	-0.197059
NPC47_315_GTAACTGTCGTTGCCT-1	eCAFs	-0.409705
NPC47_316_AGCTCTCGTGGAAAGA-1	eCAFs	-0.379171
NPC47_316_CGAGCCAGTCAATGTC-1	eCAFs	-0.384839
NPC47_316_CTTAGGACATTTCAGG-1	eCAFs	-0.312339
NPC47_316_GGGCATCCACTTAAGC-1	eCAFs	-0.270811
NPC47_316_GTAACTGTCGTTGCCT-1	eCAFs	-0.457816
NPC47_317_AGCTCTCGTGGAAAGA-1	eCAFs	-0.345228
NPC47_317_CGAGCCAGTCAATGTC-1	eCAFs	-0.404286
NPC47_317_CTTAGGACATTTCAGG-1	eCAFs	-0.293255
NPC47_317_GGGCATCCACTTAAGC-1	eCAFs	-0.183961
NPC47_317_GTAACTGTCGTTGCCT-1	eCAFs	-0.390574
NPC47_318_CGAGCCAGTCAATGTC-1	eCAFs	-0.429571
NPC47_318_CTTAGGACATTTCAGG-1	eCAFs	-0.226036
NPC47_318_GGGCATCCACTTAAGC-1	eCAFs	-0.191533
NPC47_318_GTAACTGTCGTTGCCT-1	eCAFs	-0.431919
NPC49_319_AAACCTGCACGCTTTC-1	eCAFs	-0.258708
NPC49_319_AAAGCAACACATTAGC-1	eCAFs	-0.0262563
NPC49_319_AACACGTCATGAACCT-1	eCAFs	-0.345601
NPC49_319_AACACGTTCCCTCAGT-1	eCAFs	-0.413086
NPC49_319_AACGTTGAGAAGGACA-1	eCAFs	-0.371521
NPC49_319_AACTGGTCAAGCGTAG-1	eCAFs	-0.135704
NPC49_319_AACTGGTTCATAGCAC-1	eCAFs	-0.232302
NPC49_319_AACTTTCTCAACACGT-1	eCAFs	-0.163809
NPC49_319_AACTTTCTCGTTTGCC-1	eCAFs	-0.181667
NPC49_319_AAGACCTTCCTTTCGG-1	eCAFs	-0.0456452
NPC49_319_AATCGGTCAGTTCATG-1	eCAFs	-0.1586
NPC49_319_ACAGCCGAGAAACCAT-1	eCAFs	-0.329596
NPC49_319_ACATGGTAGCCAGGAT-1	eCAFs	-0.338121
NPC49_319_ACATGGTGTACACCGC-1	eCAFs	0.0139888
NPC49_319_ACCAGTATCCAAACAC-1	eCAFs	-0.386493
NPC49_319_ACCGTAAGTCTAGCCG-1	eCAFs	-0.199047
NPC49_319_ACGCAGCCACGTTGGC-1	eCAFs	-0.000325365
NPC49_319_ACGCAGCTCATGTCTT-1	eCAFs	-0.23526
NPC49_319_ACGCCGAGTCAGGACA-1	eCAFs	-0.0863076
NPC49_319_ACGGCCATCAACCAAC-1	eCAFs	0.141156
NPC49_319_ACTGAGTGTCCGAATT-1	eCAFs	0.0417039
NPC49_319_ACTGATGGTTACCAGT-1	eCAFs	-0.32198
NPC49_319_ACTGCTCAGCACGCCT-1	eCAFs	-0.186588
NPC49_319_ACTTACTAGGTAGCTG-1	eCAFs	-0.398515
NPC49_319_ACTTACTTCTTATCTG-1	eCAFs	-0.24411
NPC49_319_ACTTTCATCTGATACG-1	eCAFs	-0.157142
NPC49_319_AGAATAGAGGCGCTCT-1	eCAFs	-0.175247
NPC49_319_AGAATAGCATGTCGAT-1	eCAFs	-0.409666
NPC49_319_AGAGCTTGTACCAGTT-1	eCAFs	-0.230367
NPC49_319_AGATTGCGTCACACGC-1	eCAFs	-0.279254
NPC49_319_AGATTGCTCCCGGATG-1	eCAFs	-0.0827241
NPC49_319_AGCAGCCAGCGATGAC-1	eCAFs	-0.0292214
NPC49_319_AGCAGCCCACCTGGTG-1	eCAFs	0.0216989
NPC49_319_AGCATACCAAGGTGTG-1	eCAFs	-0.0565794
NPC49_319_AGGGATGAGAGTGAGA-1	eCAFs	-0.215224
NPC49_319_AGTGGGAAGAAGATTC-1	eCAFs	-0.333364
NPC49_319_ATAAGAGAGCTAGTCT-1	eCAFs	-0.399285
NPC49_319_ATCCACCTCAACACTG-1	eCAFs	-0.0670464
NPC49_319_ATCGAGTAGAAGAAGC-1	eCAFs	-0.270769
NPC49_319_ATCGAGTCAGTTAACC-1	eCAFs	-0.299562
NPC49_319_ATTCTACTCGTGTAGT-1	eCAFs	-0.0386283
NPC49_319_CAACCAAAGTTTAGGA-1	eCAFs	-0.393928
NPC49_319_CAAGATCCATCACGTA-1	eCAFs	-0.144438
NPC49_319_CACACTCGTTAAGATG-1	eCAFs	-0.193951
NPC49_319_CACAGTAAGTAGGTGC-1	eCAFs	-0.0409289
NPC49_319_CACATAGCACAGACTT-1	eCAFs	-0.189231
NPC49_319_CACATTTTCCATGAGT-1	eCAFs	-0.140259
NPC49_319_CAGATCAGTAATCACC-1	eCAFs	-0.0820548
NPC49_319_CAGCCGAGTTATTCTC-1	eCAFs	-0.124445
NPC49_319_CAGCGACCACTTGGAT-1	eCAFs	-0.357562
NPC49_319_CAGGTGCAGGGCACTA-1	eCAFs	-0.198064
NPC49_319_CATCAAGTCCGCGTTT-1	eCAFs	-0.330228
NPC49_319_CATCCACGTGTTCGAT-1	eCAFs	-0.143902
NPC49_319_CATCGGGAGCCTATGT-1	eCAFs	-0.0806989
NPC49_319_CATGACAAGCACCGCT-1	eCAFs	-0.13033
NPC49_319_CATGCCTGTCTAGTGT-1	eCAFs	-0.170233
NPC49_319_CCAATCCAGTGAAGAG-1	eCAFs	-0.132858
NPC49_319_CCACCTATCCAGAAGG-1	eCAFs	-0.103004
NPC49_319_CCACGGATCGAATGGG-1	eCAFs	-0.176845
NPC49_319_CCACTACTCAATACCG-1	eCAFs	-0.132374
NPC49_319_CCAGCGAGTCTGGTCG-1	eCAFs	-0.15083
NPC49_319_CCAGCGATCCGCGCAA-1	eCAFs	-0.278113
NPC49_319_CCCTCCTTCTATGTGG-1	eCAFs	-0.305594
NPC49_319_CCGGTAGAGCGGATCA-1	eCAFs	-0.0876252
NPC49_319_CCTACACCAGGCAGTA-1	eCAFs	-0.241915
NPC49_319_CCTCAGTAGGGTGTTG-1	eCAFs	-0.311369
NPC49_319_CCTCAGTCAGATCGGA-1	eCAFs	-0.0364196
NPC49_319_CCTCTGATCAGCGATT-1	eCAFs	-0.366372
NPC49_319_CCTTACGAGCACCGTC-1	eCAFs	-0.306711
NPC49_319_CCTTACGTCTACTCAT-1	eCAFs	-0.092672
NPC49_319_CCTTCGACAGGACCCT-1	eCAFs	-0.236905
NPC49_319_CCTTTCTGTAAGTTCC-1	eCAFs	-0.339174
NPC49_319_CCTTTCTTCTCGGACG-1	eCAFs	-0.0361023
NPC49_319_CGAACATCAGGCTGAA-1	eCAFs	-0.336665
NPC49_319_CGAACATGTCATGCAT-1	eCAFs	-0.253957
NPC49_319_CGATCGGCAACAACCT-1	eCAFs	-0.218864
NPC49_319_CGATGGCAGGCATGTG-1	eCAFs	-0.118591
NPC49_319_CGATGGCCATTGTGCA-1	eCAFs	-0.39861
NPC49_319_CGCGGTATCGGTTCGG-1	eCAFs	-0.168558
NPC49_319_CGCTGGAGTCTAGAGG-1	eCAFs	-0.383991
NPC49_319_CGGACACCACCAGGTC-1	eCAFs	-0.362331
NPC49_319_CGGTTAATCATAGCAC-1	eCAFs	-0.378466
NPC49_319_CGTAGCGAGCTGCCCA-1	eCAFs	-0.0324561
NPC49_319_CGTAGCGGTCCGTCAG-1	eCAFs	-0.162502
NPC49_319_CGTAGCGGTTACAGAA-1	eCAFs	0.0169527
NPC49_319_CGTCACTCATAGACTC-1	eCAFs	-0.265555
NPC49_319_CGTCCATTCATGCAAC-1	eCAFs	-0.202724
NPC49_319_CGTCTACCATTAACCG-1	eCAFs	-0.289254
NPC49_319_CGTTCTGAGGCTCAGA-1	eCAFs	0.0416804
NPC49_319_CTAACTTGTGGACGAT-1	eCAFs	-0.320862
NPC49_319_CTAATGGGTGACGCCT-1	eCAFs	-0.194234
NPC49_319_CTAATGGTCAGCGACC-1	eCAFs	-0.395934
NPC49_319_CTAATGGTCTGCTGTC-1	eCAFs	-0.34914
NPC49_319_CTACGTCAGTAGTGCG-1	eCAFs	-0.139299
NPC49_319_CTACGTCAGTCATGCT-1	eCAFs	-0.252309
NPC49_319_CTAGCCTCATGGGACA-1	eCAFs	-0.294969
NPC49_319_CTCGAGGAGACGCTTT-1	eCAFs	-0.347147
NPC49_319_CTCGTACAGGGAAACA-1	eCAFs	-0.14899
NPC49_319_CTCGTCATCTTCGGTC-1	eCAFs	0.00937918
NPC49_319_CTCTACGTCCTCCTAG-1	eCAFs	-0.162739
NPC49_319_CTGATCCCATCTCGCT-1	eCAFs	-0.176762
NPC49_319_CTGTGCTAGACAAGCC-1	eCAFs	-0.157831
NPC49_319_CTGTGCTTCATCACCC-1	eCAFs	-0.209624
NPC49_319_CTGTTTAAGACAGGCT-1	eCAFs	-0.0882863
NPC49_319_CTTAGGATCTGGCGTG-1	eCAFs	-0.107737
NPC49_319_CTTGGCTTCGTCCGTT-1	eCAFs	-0.181371
NPC49_319_CTTTGCGTCCTTTACA-1	eCAFs	-0.158799
NPC49_319_GAACGGAAGCAGGCTA-1	eCAFs	-0.0489312
NPC49_319_GAACGGAGTGAAATCA-1	eCAFs	-0.0237299
NPC49_319_GAATAAGTCACCATAG-1	eCAFs	-0.336075
NPC49_319_GAATGAAAGGTTCCTA-1	eCAFs	0.0431092
NPC49_319_GACACGCGTACCAGTT-1	eCAFs	-0.239802
NPC49_319_GACAGAGAGAGTAAGG-1	eCAFs	-0.119784
NPC49_319_GACAGAGTCCCACTTG-1	eCAFs	-0.0318173
NPC49_319_GACCAATCACATCTTT-1	eCAFs	-0.107269
NPC49_319_GACGGCTCAAGTAATG-1	eCAFs	-0.446793
NPC49_319_GACTAACCATGCCACG-1	eCAFs	-0.388556
NPC49_319_GAGCAGAGTTCTGTTT-1	eCAFs	-0.134832
NPC49_319_GAGGTGATCCATGCTC-1	eCAFs	-0.219224
NPC49_319_GATCGTAGTGCCTGGT-1	eCAFs	-0.33921
NPC49_319_GATTCAGAGTCCGGTC-1	eCAFs	-0.172829
NPC49_319_GCAAACTCATTCTTAC-1	eCAFs	-0.255752
NPC49_319_GCACTCTAGTTCGATC-1	eCAFs	-0.252676
NPC49_319_GCATGATCATCCAACA-1	eCAFs	-0.325099
NPC49_319_GCCTCTAGTTAGTGGG-1	eCAFs	-0.0393376
NPC49_319_GCGAGAAAGCCACTAT-1	eCAFs	-0.104843
NPC49_319_GCGCCAATCCATTCTA-1	eCAFs	-0.0335111
NPC49_319_GCGCGATTCTCGCATC-1	eCAFs	-0.249257
NPC49_319_GCGGGTTCATCGACGC-1	eCAFs	-0.0819912
NPC49_319_GCTCTGTTCTTTACAC-1	eCAFs	-0.209799
NPC49_319_GCTGCAGTCACATAGC-1	eCAFs	-0.0579587
NPC49_319_GCTGCGACAGTCGTGC-1	eCAFs	-0.201728
NPC49_319_GCTGGGTAGTGGACGT-1	eCAFs	-0.271982
NPC49_319_GGACAAGAGGCGACAT-1	eCAFs	-0.156142
NPC49_319_GGACAAGGTCTGGTCG-1	eCAFs	-0.105065
NPC49_319_GGACAGAAGGTAGCCA-1	eCAFs	-0.171534
NPC49_319_GGACATTTCTCTAAGG-1	eCAFs	-0.148594
NPC49_319_GGCCGATAGAAGGGTA-1	eCAFs	-0.322511
NPC49_319_GGCGTGTTCGCCTGAG-1	eCAFs	-0.0821509
NPC49_319_GGCTCGATCCAGAGGA-1	eCAFs	-0.178709
NPC49_319_GGGCATCAGCAGGTCA-1	eCAFs	-0.0562448
NPC49_319_GGGTCTGAGGATTCGG-1	eCAFs	-0.122073
NPC49_319_GGGTTGCGTATTAGCC-1	eCAFs	-0.0289221
NPC49_319_GTACTCCGTCCAGTAT-1	eCAFs	-0.200315
NPC49_319_GTACTTTCAGTTAACC-1	eCAFs	-0.117526
NPC49_319_GTAGGCCGTCATATCG-1	eCAFs	-0.0015419
NPC49_319_GTCAAGTCACAGACAG-1	eCAFs	-0.379607
NPC49_319_GTCAAGTCAGCTCGAC-1	eCAFs	-0.322453
NPC49_319_GTCACAACAGGTCTCG-1	eCAFs	-0.236077
NPC49_319_GTCGGGTCATGATCCA-1	eCAFs	-0.308092
NPC49_319_GTGCAGCTCCATTCTA-1	eCAFs	-0.321639
NPC49_319_GTGCATACAGACGCAA-1	eCAFs	-0.211315
NPC49_319_GTTCATTAGCCAGAAC-1	eCAFs	-0.225789
NPC49_319_GTTCATTCACCTGGTG-1	eCAFs	-0.241435
NPC49_319_GTTCGGGCAATGCCAT-1	eCAFs	-0.322221
NPC49_319_GTTTCTACAGGAATCG-1	eCAFs	-0.0438439
NPC49_319_TAAGAGAAGTGCCATT-1	eCAFs	-0.178562
NPC49_319_TAAGCGTTCCGAATGT-1	eCAFs	-0.286307
NPC49_319_TACACGACACGCGAAA-1	eCAFs	-0.365136
NPC49_319_TACAGTGGTTCGTGAT-1	eCAFs	-0.167568
NPC49_319_TACCTTAGTCATCGGC-1	eCAFs	-0.0923093
NPC49_319_TACTTGTCACTTAAGC-1	eCAFs	-0.0718013
NPC49_319_TACTTGTTCGCTTAGA-1	eCAFs	-0.0245026
NPC49_319_TAGCCGGAGCGTTCCG-1	eCAFs	-0.298571
NPC49_319_TAGGCATGTCGAACAG-1	eCAFs	-0.24679
NPC49_319_TAGTGGTAGCGATTCT-1	eCAFs	-0.397444
NPC49_319_TATCTCATCCAAATGC-1	eCAFs	-0.189663
NPC49_319_TCACAAGAGCATCATC-1	eCAFs	-0.208515
NPC49_319_TCAGGATTCCTATTCA-1	eCAFs	-0.00206325
NPC49_319_TCAGGTACATCTGGTA-1	eCAFs	-0.252176
NPC49_319_TCATTACGTCACCCAG-1	eCAFs	-0.254838
NPC49_319_TCCACACGTAGGCTGA-1	eCAFs	-0.148122
NPC49_319_TCGCGTTAGGGCTTGA-1	eCAFs	-0.075603
NPC49_319_TCGCGTTTCATTGCCC-1	eCAFs	-0.137171
NPC49_319_TCGGTAAGTAAATGAC-1	eCAFs	0.0240898
NPC49_319_TCGTAGAAGTAGATGT-1	eCAFs	-0.15447
NPC49_319_TCGTAGATCGCCATAA-1	eCAFs	-0.282
NPC49_319_TCTATTGAGATGCGAC-1	eCAFs	-0.268469
NPC49_319_TCTCTAAAGGCCGAAT-1	eCAFs	-0.296046
NPC49_319_TCTGGAATCTGGTTCC-1	eCAFs	-0.274321
NPC49_319_TCTTTCCAGCGAAGGG-1	eCAFs	-0.0903569
NPC49_319_TCTTTCCCAATCACAC-1	eCAFs	-0.410091
NPC49_319_TGACGGCTCCAAACTG-1	eCAFs	0.00430912
NPC49_319_TGACTTTAGGTGACCA-1	eCAFs	-0.179408
NPC49_319_TGACTTTCACCTTGTC-1	eCAFs	-0.10621
NPC49_319_TGAGAGGGTGCCTTGG-1	eCAFs	-0.120364
NPC49_319_TGATTTCTCGTGGGAA-1	eCAFs	-0.259113
NPC49_319_TGCCCATAGAAACCGC-1	eCAFs	-0.200261
NPC49_319_TGCCCTAAGACTTGAA-1	eCAFs	-0.275191
NPC49_319_TGCGGGTAGAGCTGGT-1	eCAFs	-0.297645
NPC49_319_TGGGAAGTCTTACCGC-1	eCAFs	-0.158411
NPC49_319_TGGTTAGAGTACCGGA-1	eCAFs	0.0227026
NPC49_319_TGTCCCAGTAGTGAAT-1	eCAFs	-0.208025
NPC49_319_TGTGTTTTCCGTTGTC-1	eCAFs	-0.075259
NPC49_319_TTAACTCGTCAGCTAT-1	eCAFs	-0.204304
NPC49_319_TTAGTTCGTACAAGTA-1	eCAFs	0.0047204
NPC49_319_TTCCCAGTCAGAGCTT-1	eCAFs	-0.149998
NPC49_319_TTCGGTCTCTCGGACG-1	eCAFs	-0.206764
NPC49_319_TTCTACAAGCTGATAA-1	eCAFs	-0.138024
NPC49_319_TTCTACAAGGTGACCA-1	eCAFs	-0.0429607
NPC49_319_TTCTCAAAGACAATAC-1	eCAFs	-0.268794
NPC49_319_TTCTCAATCCGAGCCA-1	eCAFs	-0.235805
NPC49_319_TTCTCCTTCCTCCTAG-1	eCAFs	-0.153853
NPC49_319_TTCTTAGAGGTGCACA-1	eCAFs	-0.132763
NPC49_319_TTCTTAGTCTGAGTGT-1	eCAFs	-0.331659
NPC49_319_TTGAACGCAACGATGG-1	eCAFs	-0.234124
NPC49_319_TTGCCGTGTCCCGACA-1	eCAFs	-0.224364
NPC49_319_TTGCCGTGTGCCTTGG-1	eCAFs	0.00210935
NPC49_319_TTGCGTCCAGTCCTTC-1	eCAFs	-0.106068
NPC49_319_TTGGAACAGGACTGGT-1	eCAFs	-0.178822
NPC49_319_TTTCCTCCAAGACACG-1	eCAFs	-0.233663
NPC49_319_TTTGTCATCGTCCGTT-1	eCAFs	0.0344827
NPC49_320_AAACCTGCACGCTTTC-1	eCAFs	-0.258165
NPC49_320_AAAGCAACACATTAGC-1	eCAFs	-0.0597777
NPC49_320_AACACGTCATGAACCT-1	eCAFs	-0.306609
NPC49_320_AACACGTTCCCTCAGT-1	eCAFs	-0.353331
NPC49_320_AACGTTGAGAAGGACA-1	eCAFs	-0.377799
NPC49_320_AACTGGTCAAGCGTAG-1	eCAFs	-0.165094
NPC49_320_AACTGGTTCATAGCAC-1	eCAFs	-0.233599
NPC49_320_AACTTTCTCAACACGT-1	eCAFs	-0.188858
NPC49_320_AACTTTCTCGTTTGCC-1	eCAFs	-0.182396
NPC49_320_AAGACCTTCCTTTCGG-1	eCAFs	-0.0302646
NPC49_320_AATCGGTCAGTTCATG-1	eCAFs	-0.172802
NPC49_320_ACAGCCGAGAAACCAT-1	eCAFs	-0.292576
NPC49_320_ACATGGTAGCCAGGAT-1	eCAFs	-0.357056
NPC49_320_ACATGGTGTACACCGC-1	eCAFs	0.0348301
NPC49_320_ACCAGTATCCAAACAC-1	eCAFs	-0.356775
NPC49_320_ACCGTAAGTCTAGCCG-1	eCAFs	-0.193522
NPC49_320_ACGCAGCCACGTTGGC-1	eCAFs	-0.0350507
NPC49_320_ACGCAGCTCATGTCTT-1	eCAFs	-0.260472
NPC49_320_ACGCCGAGTCAGGACA-1	eCAFs	-0.106121
NPC49_320_ACGGCCATCAACCAAC-1	eCAFs	0.0751842
NPC49_320_ACTGAGTGTCCGAATT-1	eCAFs	0.0261814
NPC49_320_ACTGATGGTTACCAGT-1	eCAFs	-0.328602
NPC49_320_ACTGCTCAGCACGCCT-1	eCAFs	-0.149715
NPC49_320_ACTTACTAGGTAGCTG-1	eCAFs	-0.409707
NPC49_320_ACTTACTTCTTATCTG-1	eCAFs	-0.204748
NPC49_320_ACTTTCATCTGATACG-1	eCAFs	-0.119701
NPC49_320_AGAATAGAGGCGCTCT-1	eCAFs	-0.148534
NPC49_320_AGAATAGCATGTCGAT-1	eCAFs	-0.382146
NPC49_320_AGAGCTTGTACCAGTT-1	eCAFs	-0.284485
NPC49_320_AGATTGCGTCACACGC-1	eCAFs	-0.260225
NPC49_320_AGATTGCTCCCGGATG-1	eCAFs	-0.0933952
NPC49_320_AGCAGCCAGCGATGAC-1	eCAFs	-0.00118812
NPC49_320_AGCAGCCCACCTGGTG-1	eCAFs	0.0054461
NPC49_320_AGCATACCAAGGTGTG-1	eCAFs	-0.0998504
NPC49_320_AGGGATGAGAGTGAGA-1	eCAFs	-0.249615
NPC49_320_AGTGGGAAGAAGATTC-1	eCAFs	-0.28845
NPC49_320_ATAAGAGAGCTAGTCT-1	eCAFs	-0.428063
NPC49_320_ATCCACCTCAACACTG-1	eCAFs	-0.00968872
NPC49_320_ATCGAGTAGAAGAAGC-1	eCAFs	-0.215728
NPC49_320_ATCGAGTCAGTTAACC-1	eCAFs	-0.319775
NPC49_320_ATTCTACTCGTGTAGT-1	eCAFs	-0.07922
NPC49_320_CAACCAAAGTTTAGGA-1	eCAFs	-0.374458
NPC49_320_CAAGATCCATCACGTA-1	eCAFs	-0.1228
NPC49_320_CACACTCGTTAAGATG-1	eCAFs	-0.205532
NPC49_320_CACAGTAAGTAGGTGC-1	eCAFs	0.0289523
NPC49_320_CACATAGCACAGACTT-1	eCAFs	-0.187632
NPC49_320_CACATTTTCCATGAGT-1	eCAFs	-0.132287
NPC49_320_CAGATCAGTAATCACC-1	eCAFs	-0.0788347
NPC49_320_CAGCCGAGTTATTCTC-1	eCAFs	-0.116868
NPC49_320_CAGCGACCACTTGGAT-1	eCAFs	-0.341931
NPC49_320_CAGGTGCAGGGCACTA-1	eCAFs	-0.179614
NPC49_320_CATCAAGTCCGCGTTT-1	eCAFs	-0.315455
NPC49_320_CATCCACGTGTTCGAT-1	eCAFs	-0.158234
NPC49_320_CATCGGGAGCCTATGT-1	eCAFs	-0.0684153
NPC49_320_CATGACAAGCACCGCT-1	eCAFs	-0.168185
NPC49_320_CATGCCTGTCTAGTGT-1	eCAFs	-0.137533
NPC49_320_CCAATCCAGTGAAGAG-1	eCAFs	-0.130649
NPC49_320_CCACCTATCCAGAAGG-1	eCAFs	-0.0934316
NPC49_320_CCACGGATCGAATGGG-1	eCAFs	-0.133724
NPC49_320_CCACTACTCAATACCG-1	eCAFs	-0.166368
NPC49_320_CCAGCGAGTCTGGTCG-1	eCAFs	-0.16592
NPC49_320_CCAGCGATCCGCGCAA-1	eCAFs	-0.284474
NPC49_320_CCCTCCTTCTATGTGG-1	eCAFs	-0.338026
NPC49_320_CCGGTAGAGCGGATCA-1	eCAFs	-0.098187
NPC49_320_CCTACACCAGGCAGTA-1	eCAFs	-0.242179
NPC49_320_CCTCAGTAGGGTGTTG-1	eCAFs	-0.305496
NPC49_320_CCTCAGTCAGATCGGA-1	eCAFs	-0.0467253
NPC49_320_CCTCTGATCAGCGATT-1	eCAFs	-0.391124
NPC49_320_CCTTACGAGCACCGTC-1	eCAFs	-0.293696
NPC49_320_CCTTACGTCTACTCAT-1	eCAFs	-0.0932255
NPC49_320_CCTTCGACAGGACCCT-1	eCAFs	-0.27972
NPC49_320_CCTTTCTGTAAGTTCC-1	eCAFs	-0.202156
NPC49_320_CCTTTCTTCTCGGACG-1	eCAFs	-0.00719658
NPC49_320_CGAACATCAGGCTGAA-1	eCAFs	-0.276422
NPC49_320_CGAACATGTCATGCAT-1	eCAFs	-0.273426
NPC49_320_CGATCGGCAACAACCT-1	eCAFs	-0.102738
NPC49_320_CGATGGCAGGCATGTG-1	eCAFs	-0.146121
NPC49_320_CGATGGCCATTGTGCA-1	eCAFs	-0.370715
NPC49_320_CGCGGTATCGGTTCGG-1	eCAFs	-0.110649
NPC49_320_CGCTGGAGTCTAGAGG-1	eCAFs	-0.377233
NPC49_320_CGGACACCACCAGGTC-1	eCAFs	-0.332774
NPC49_320_CGGTTAATCATAGCAC-1	eCAFs	-0.342164
NPC49_320_CGTAGCGAGCTGCCCA-1	eCAFs	-0.0502557
NPC49_320_CGTAGCGGTCCGTCAG-1	eCAFs	-0.151168
NPC49_320_CGTAGCGGTTACAGAA-1	eCAFs	0.0235592
NPC49_320_CGTCACTCATAGACTC-1	eCAFs	-0.24088
NPC49_320_CGTCCATTCATGCAAC-1	eCAFs	-0.190333
NPC49_320_CGTCTACCATTAACCG-1	eCAFs	-0.268102
NPC49_320_CGTTCTGAGGCTCAGA-1	eCAFs	0.0771109
NPC49_320_CTAACTTGTGGACGAT-1	eCAFs	-0.295256
NPC49_320_CTAATGGGTGACGCCT-1	eCAFs	-0.189225
NPC49_320_CTAATGGTCAGCGACC-1	eCAFs	-0.358311
NPC49_320_CTAATGGTCTGCTGTC-1	eCAFs	-0.376229
NPC49_320_CTACGTCAGTAGTGCG-1	eCAFs	-0.113676
NPC49_320_CTACGTCAGTCATGCT-1	eCAFs	-0.210335
NPC49_320_CTAGCCTCATGGGACA-1	eCAFs	-0.34498
NPC49_320_CTCGAGGAGACGCTTT-1	eCAFs	-0.370083
NPC49_320_CTCGTACAGGGAAACA-1	eCAFs	-0.130431
NPC49_320_CTCGTCATCTTCGGTC-1	eCAFs	-0.019893
NPC49_320_CTCTACGTCCTCCTAG-1	eCAFs	-0.153993
NPC49_320_CTGATCCCATCTCGCT-1	eCAFs	-0.161486
NPC49_320_CTGTGCTAGACAAGCC-1	eCAFs	-0.221229
NPC49_320_CTGTGCTTCATCACCC-1	eCAFs	-0.191033
NPC49_320_CTGTTTAAGACAGGCT-1	eCAFs	-0.094575
NPC49_320_CTTAGGATCTGGCGTG-1	eCAFs	-0.160725
NPC49_320_CTTGGCTTCGTCCGTT-1	eCAFs	-0.124696
NPC49_320_CTTTGCGTCCTTTACA-1	eCAFs	-0.116064
NPC49_320_GAACGGAAGCAGGCTA-1	eCAFs	-0.023581
NPC49_320_GAACGGAGTGAAATCA-1	eCAFs	-0.072632
NPC49_320_GAATAAGTCACCATAG-1	eCAFs	-0.273291
NPC49_320_GAATGAAAGGTTCCTA-1	eCAFs	0.0237049
NPC49_320_GACACGCGTACCAGTT-1	eCAFs	-0.291137
NPC49_320_GACAGAGAGAGTAAGG-1	eCAFs	-0.0829609
NPC49_320_GACAGAGTCCCACTTG-1	eCAFs	-0.134308
NPC49_320_GACCAATCACATCTTT-1	eCAFs	-0.0998407
NPC49_320_GACGGCTCAAGTAATG-1	eCAFs	-0.406201
NPC49_320_GACTAACCATGCCACG-1	eCAFs	-0.398439
NPC49_320_GAGCAGAGTTCTGTTT-1	eCAFs	-0.172511
NPC49_320_GAGGTGATCCATGCTC-1	eCAFs	-0.252481
NPC49_320_GATCGTAGTGCCTGGT-1	eCAFs	-0.344398
NPC49_320_GATTCAGAGTCCGGTC-1	eCAFs	-0.129497
NPC49_320_GCAAACTCATTCTTAC-1	eCAFs	-0.250916
NPC49_320_GCACTCTAGTTCGATC-1	eCAFs	-0.248687
NPC49_320_GCATGATCATCCAACA-1	eCAFs	-0.239099
NPC49_320_GCCTCTAGTTAGTGGG-1	eCAFs	-0.0388235
NPC49_320_GCGAGAAAGCCACTAT-1	eCAFs	-0.100326
NPC49_320_GCGCCAATCCATTCTA-1	eCAFs	0.000433595
NPC49_320_GCGCGATTCTCGCATC-1	eCAFs	-0.223606
NPC49_320_GCGGGTTCATCGACGC-1	eCAFs	-0.115433
NPC49_320_GCTCTGTTCTTTACAC-1	eCAFs	-0.194884
NPC49_320_GCTGCAGTCACATAGC-1	eCAFs	-0.0458193
NPC49_320_GCTGCGACAGTCGTGC-1	eCAFs	-0.218409
NPC49_320_GCTGGGTAGTGGACGT-1	eCAFs	-0.248551
NPC49_320_GGACAAGAGGCGACAT-1	eCAFs	-0.157125
NPC49_320_GGACAAGGTCTGGTCG-1	eCAFs	-0.137665
NPC49_320_GGACAGAAGGTAGCCA-1	eCAFs	-0.161026
NPC49_320_GGACATTTCTCTAAGG-1	eCAFs	-0.183689
NPC49_320_GGCCGATAGAAGGGTA-1	eCAFs	-0.279448
NPC49_320_GGCGTGTTCGCCTGAG-1	eCAFs	-0.0480745
NPC49_320_GGCTCGATCCAGAGGA-1	eCAFs	-0.218857
NPC49_320_GGGCATCAGCAGGTCA-1	eCAFs	0.0230959
NPC49_320_GGGTCTGAGGATTCGG-1	eCAFs	-0.133436
NPC49_320_GGGTTGCGTATTAGCC-1	eCAFs	0.041914
NPC49_320_GTACTCCGTCCAGTAT-1	eCAFs	-0.182933
NPC49_320_GTACTTTCAGTTAACC-1	eCAFs	-0.102475
NPC49_320_GTAGGCCGTCATATCG-1	eCAFs	-0.0215039
NPC49_320_GTCAAGTCACAGACAG-1	eCAFs	-0.366104
NPC49_320_GTCAAGTCAGCTCGAC-1	eCAFs	-0.314605
NPC49_320_GTCACAACAGGTCTCG-1	eCAFs	-0.176433
NPC49_320_GTCGGGTCATGATCCA-1	eCAFs	-0.320589
NPC49_320_GTGAAGGCAAGGCTCC-1	eCAFs	-0.290011
NPC49_320_GTGCAGCTCCATTCTA-1	eCAFs	-0.322951
NPC49_320_GTGCATACAGACGCAA-1	eCAFs	-0.194136
NPC49_320_GTTCATTAGCCAGAAC-1	eCAFs	-0.201766
NPC49_320_GTTCATTCACCTGGTG-1	eCAFs	-0.2284
NPC49_320_GTTCGGGCAATGCCAT-1	eCAFs	-0.294315
NPC49_320_GTTTCTACAGGAATCG-1	eCAFs	-0.017132
NPC49_320_TAAGAGAAGTGCCATT-1	eCAFs	-0.145896
NPC49_320_TAAGCGTTCCGAATGT-1	eCAFs	-0.263757
NPC49_320_TACACGACACGCGAAA-1	eCAFs	-0.347596
NPC49_320_TACAGTGGTTCGTGAT-1	eCAFs	-0.176713
NPC49_320_TACCTTAGTCATCGGC-1	eCAFs	-0.144408
NPC49_320_TACTTGTCACTTAAGC-1	eCAFs	-0.0516965
NPC49_320_TACTTGTTCGCTTAGA-1	eCAFs	-0.0510539
NPC49_320_TAGCCGGAGCGTTCCG-1	eCAFs	-0.322663
NPC49_320_TAGGCATGTCGAACAG-1	eCAFs	-0.205017
NPC49_320_TAGTGGTAGCGATTCT-1	eCAFs	-0.373023
NPC49_320_TATCTCATCCAAATGC-1	eCAFs	-0.164086
NPC49_320_TCACAAGAGCATCATC-1	eCAFs	-0.210122
NPC49_320_TCAGGATTCCTATTCA-1	eCAFs	0.0389543
NPC49_320_TCAGGTACATCTGGTA-1	eCAFs	-0.254635
NPC49_320_TCATTACGTCACCCAG-1	eCAFs	-0.225929
NPC49_320_TCCACACGTAGGCTGA-1	eCAFs	-0.142745
NPC49_320_TCGCGTTAGGGCTTGA-1	eCAFs	-0.0644013
NPC49_320_TCGCGTTTCATTGCCC-1	eCAFs	-0.165968
NPC49_320_TCGGTAAGTAAATGAC-1	eCAFs	0.0704862
NPC49_320_TCGTACCTCATCATTC-1	eCAFs	-0.421917
NPC49_320_TCGTAGAAGTAGATGT-1	eCAFs	-0.215303
NPC49_320_TCGTAGATCGCCATAA-1	eCAFs	-0.250026
NPC49_320_TCTATTGAGATGCGAC-1	eCAFs	-0.312674
NPC49_320_TCTCTAAAGGCCGAAT-1	eCAFs	-0.286359
NPC49_320_TCTGGAATCTGGTTCC-1	eCAFs	-0.273545
NPC49_320_TCTTTCCAGCGAAGGG-1	eCAFs	-0.0857987
NPC49_320_TCTTTCCCAATCACAC-1	eCAFs	-0.318168
NPC49_320_TGACGGCTCCAAACTG-1	eCAFs	0.0172632
NPC49_320_TGACTTTAGGTGACCA-1	eCAFs	-0.151735
NPC49_320_TGACTTTCACCTTGTC-1	eCAFs	-0.105964
NPC49_320_TGAGAGGGTGCCTTGG-1	eCAFs	-0.130791
NPC49_320_TGATTTCTCGTGGGAA-1	eCAFs	-0.263728
NPC49_320_TGCCCATAGAAACCGC-1	eCAFs	-0.253355
NPC49_320_TGCCCTAAGACTTGAA-1	eCAFs	-0.227132
NPC49_320_TGCGGGTAGAGCTGGT-1	eCAFs	-0.290144
NPC49_320_TGGGAAGTCTTACCGC-1	eCAFs	-0.206765
NPC49_320_TGGTTAGAGTACCGGA-1	eCAFs	-0.0523732
NPC49_320_TGTCCCAGTAGTGAAT-1	eCAFs	-0.135355
NPC49_320_TGTGTTTTCCGTTGTC-1	eCAFs	-0.0825383
NPC49_320_TTAACTCGTCAGCTAT-1	eCAFs	-0.159717
NPC49_320_TTAGTTCGTACAAGTA-1	eCAFs	0.041588
NPC49_320_TTCCCAGTCAGAGCTT-1	eCAFs	-0.0821492
NPC49_320_TTCGGTCTCTCGGACG-1	eCAFs	-0.189585
NPC49_320_TTCTACAAGCTGATAA-1	eCAFs	-0.15529
NPC49_320_TTCTACAAGGTGACCA-1	eCAFs	-0.0602887
NPC49_320_TTCTCAAAGACAATAC-1	eCAFs	-0.180134
NPC49_320_TTCTCAATCCGAGCCA-1	eCAFs	-0.206374
NPC49_320_TTCTCCTTCCTCCTAG-1	eCAFs	-0.171723
NPC49_320_TTCTTAGAGGTGCACA-1	eCAFs	-0.140835
NPC49_320_TTCTTAGTCTGAGTGT-1	eCAFs	-0.286351
NPC49_320_TTGAACGCAACGATGG-1	eCAFs	-0.191864
NPC49_320_TTGCCGTGTCCCGACA-1	eCAFs	-0.236216
NPC49_320_TTGCCGTGTGCCTTGG-1	eCAFs	-0.00217063
NPC49_320_TTGCGTCCAGTCCTTC-1	eCAFs	-0.0941917
NPC49_320_TTGGAACAGGACTGGT-1	eCAFs	-0.133187
NPC49_320_TTTCCTCCAAGACACG-1	eCAFs	-0.173278
NPC49_320_TTTGGTTAGTTGTCGT-1	eCAFs	-0.141313
NPC49_320_TTTGTCATCGTCCGTT-1	eCAFs	0.0432794
NPC49_321_AAACCTGCACGCTTTC-1	eCAFs	-0.244821
NPC49_321_AAAGCAACACATTAGC-1	eCAFs	-0.0461087
NPC49_321_AACACGTCATGAACCT-1	eCAFs	-0.330546
NPC49_321_AACACGTTCCCTCAGT-1	eCAFs	-0.364516
NPC49_321_AACGTTGAGAAGGACA-1	eCAFs	-0.373441
NPC49_321_AACTGGTCAAGCGTAG-1	eCAFs	-0.165091
NPC49_321_AACTGGTTCATAGCAC-1	eCAFs	-0.304967
NPC49_321_AACTTTCTCAACACGT-1	eCAFs	-0.163264
NPC49_321_AACTTTCTCGTTTGCC-1	eCAFs	-0.254059
NPC49_321_AAGACCTTCCTTTCGG-1	eCAFs	-0.0423335
NPC49_321_AATCGGTCAGTTCATG-1	eCAFs	-0.146569
NPC49_321_ACAGCCGAGAAACCAT-1	eCAFs	-0.312734
NPC49_321_ACATGGTAGCCAGGAT-1	eCAFs	-0.388684
NPC49_321_ACATGGTGTACACCGC-1	eCAFs	0.0245661
NPC49_321_ACCAGTATCCAAACAC-1	eCAFs	-0.370596
NPC49_321_ACCGTAAGTCTAGCCG-1	eCAFs	-0.20478
NPC49_321_ACGCAGCCACGTTGGC-1	eCAFs	-0.0285031
NPC49_321_ACGCAGCTCATGTCTT-1	eCAFs	-0.231144
NPC49_321_ACGCCGAGTCAGGACA-1	eCAFs	-0.138902
NPC49_321_ACGGCCATCAACCAAC-1	eCAFs	0.134189
NPC49_321_ACTGAGTGTCCGAATT-1	eCAFs	0.0187481
NPC49_321_ACTGATGGTTACCAGT-1	eCAFs	-0.338301
NPC49_321_ACTGCTCAGCACGCCT-1	eCAFs	-0.0865389
NPC49_321_ACTTACTAGGTAGCTG-1	eCAFs	-0.374058
NPC49_321_ACTTACTTCTTATCTG-1	eCAFs	-0.272375
NPC49_321_ACTTTCATCTGATACG-1	eCAFs	-0.128243
NPC49_321_AGAATAGAGGCGCTCT-1	eCAFs	-0.152793
NPC49_321_AGAATAGCATGTCGAT-1	eCAFs	-0.376826
NPC49_321_AGAGCTTGTACCAGTT-1	eCAFs	-0.240834
NPC49_321_AGATTGCGTCACACGC-1	eCAFs	-0.295158
NPC49_321_AGATTGCTCCCGGATG-1	eCAFs	-0.0420874
NPC49_321_AGCAGCCAGCGATGAC-1	eCAFs	-0.00501941
NPC49_321_AGCAGCCCACCTGGTG-1	eCAFs	-0.00293232
NPC49_321_AGCATACCAAGGTGTG-1	eCAFs	-0.130878
NPC49_321_AGGGATGAGAGTGAGA-1	eCAFs	-0.209961
NPC49_321_AGTGGGAAGAAGATTC-1	eCAFs	-0.270289
NPC49_321_ATAAGAGAGCTAGTCT-1	eCAFs	-0.426492
NPC49_321_ATCCACCTCAACACTG-1	eCAFs	-0.050437
NPC49_321_ATCGAGTAGAAGAAGC-1	eCAFs	-0.206509
NPC49_321_ATCGAGTCAGTTAACC-1	eCAFs	-0.296504
NPC49_321_ATTCTACTCGTGTAGT-1	eCAFs	-0.0329898
NPC49_321_CAACCAAAGTTTAGGA-1	eCAFs	-0.363153
NPC49_321_CAAGATCCATCACGTA-1	eCAFs	-0.195044
NPC49_321_CACACTCGTTAAGATG-1	eCAFs	-0.156999
NPC49_321_CACAGTAAGTAGGTGC-1	eCAFs	-0.00795365
NPC49_321_CACATAGCACAGACTT-1	eCAFs	-0.262419
NPC49_321_CACATTTTCCATGAGT-1	eCAFs	-0.110629
NPC49_321_CAGATCAGTAATCACC-1	eCAFs	-0.0306198
NPC49_321_CAGCCGAGTTATTCTC-1	eCAFs	-0.0794904
NPC49_321_CAGCGACCACTTGGAT-1	eCAFs	-0.362668
NPC49_321_CAGGTGCAGGGCACTA-1	eCAFs	-0.128574
NPC49_321_CATCAAGTCCGCGTTT-1	eCAFs	-0.306744
NPC49_321_CATCCACGTGTTCGAT-1	eCAFs	-0.193204
NPC49_321_CATCGGGAGCCTATGT-1	eCAFs	-0.0558515
NPC49_321_CATGACAAGCACCGCT-1	eCAFs	-0.124309
NPC49_321_CATGCCTGTCTAGTGT-1	eCAFs	-0.136527
NPC49_321_CCAATCCAGTGAAGAG-1	eCAFs	-0.111916
NPC49_321_CCACCTATCCAGAAGG-1	eCAFs	-0.117797
NPC49_321_CCACGGATCGAATGGG-1	eCAFs	-0.157014
NPC49_321_CCACTACTCAATACCG-1	eCAFs	-0.176435
NPC49_321_CCAGCGAGTCTGGTCG-1	eCAFs	-0.144105
NPC49_321_CCAGCGATCCGCGCAA-1	eCAFs	-0.248894
NPC49_321_CCCTCCTTCTATGTGG-1	eCAFs	-0.325584
NPC49_321_CCGGTAGAGCGGATCA-1	eCAFs	-0.159974
NPC49_321_CCTACACCAGGCAGTA-1	eCAFs	-0.258557
NPC49_321_CCTCAGTAGGGTGTTG-1	eCAFs	-0.330372
NPC49_321_CCTCAGTCAGATCGGA-1	eCAFs	-0.0827782
NPC49_321_CCTCTGATCAGCGATT-1	eCAFs	-0.354627
NPC49_321_CCTTACGAGCACCGTC-1	eCAFs	-0.290133
NPC49_321_CCTTACGTCTACTCAT-1	eCAFs	-0.108773
NPC49_321_CCTTCGACAGGACCCT-1	eCAFs	-0.305122
NPC49_321_CCTTTCTGTAAGTTCC-1	eCAFs	-0.259026
NPC49_321_CCTTTCTTCTCGGACG-1	eCAFs	0.0335052
NPC49_321_CGAACATCAGGCTGAA-1	eCAFs	-0.299153
NPC49_321_CGAACATGTCATGCAT-1	eCAFs	-0.287439
NPC49_321_CGATCGGCAACAACCT-1	eCAFs	-0.193745
NPC49_321_CGATGGCAGGCATGTG-1	eCAFs	-0.163266
NPC49_321_CGATGGCCATTGTGCA-1	eCAFs	-0.333361
NPC49_321_CGCGGTATCGGTTCGG-1	eCAFs	-0.079681
NPC49_321_CGCTGGAGTCTAGAGG-1	eCAFs	-0.403126
NPC49_321_CGGACACCACCAGGTC-1	eCAFs	-0.345923
NPC49_321_CGGTTAATCATAGCAC-1	eCAFs	-0.306113
NPC49_321_CGTAGCGAGCTGCCCA-1	eCAFs	-0.0290894
NPC49_321_CGTAGCGGTCCGTCAG-1	eCAFs	-0.166942
NPC49_321_CGTAGCGGTTACAGAA-1	eCAFs	-0.0133738
NPC49_321_CGTCACTCATAGACTC-1	eCAFs	-0.226118
NPC49_321_CGTCCATTCATGCAAC-1	eCAFs	-0.215586
NPC49_321_CGTCTACCATTAACCG-1	eCAFs	-0.278583
NPC49_321_CGTTCTGAGGCTCAGA-1	eCAFs	0.028003
NPC49_321_CTAACTTGTGGACGAT-1	eCAFs	-0.294303
NPC49_321_CTAATGGGTGACGCCT-1	eCAFs	-0.180018
NPC49_321_CTAATGGTCAGCGACC-1	eCAFs	-0.353142
NPC49_321_CTAATGGTCTGCTGTC-1	eCAFs	-0.349707
NPC49_321_CTACGTCAGTAGTGCG-1	eCAFs	-0.132503
NPC49_321_CTACGTCAGTCATGCT-1	eCAFs	-0.270224
NPC49_321_CTAGCCTCATGGGACA-1	eCAFs	-0.343979
NPC49_321_CTCGAGGAGACGCTTT-1	eCAFs	-0.348112
NPC49_321_CTCGTACAGGGAAACA-1	eCAFs	-0.133007
NPC49_321_CTCGTCATCTTCGGTC-1	eCAFs	-0.0223232
NPC49_321_CTCTACGTCCTCCTAG-1	eCAFs	-0.157542
NPC49_321_CTGATCCCATCTCGCT-1	eCAFs	-0.14651
NPC49_321_CTGTGCTAGACAAGCC-1	eCAFs	-0.189951
NPC49_321_CTGTGCTTCATCACCC-1	eCAFs	-0.145076
NPC49_321_CTGTTTAAGACAGGCT-1	eCAFs	-0.0991282
NPC49_321_CTTAGGATCTGGCGTG-1	eCAFs	-0.155006
NPC49_321_CTTGGCTTCGTCCGTT-1	eCAFs	-0.177636
NPC49_321_CTTTGCGTCCTTTACA-1	eCAFs	-0.112799
NPC49_321_GAACGGAAGCAGGCTA-1	eCAFs	-0.0263538
NPC49_321_GAACGGAGTGAAATCA-1	eCAFs	-0.0204372
NPC49_321_GAATAAGTCACCATAG-1	eCAFs	-0.330561
NPC49_321_GAATGAAAGGTTCCTA-1	eCAFs	0.0462657
NPC49_321_GACACGCGTACCAGTT-1	eCAFs	-0.254621
NPC49_321_GACAGAGAGAGTAAGG-1	eCAFs	-0.0233118
NPC49_321_GACAGAGTCCCACTTG-1	eCAFs	-0.132022
NPC49_321_GACCAATCACATCTTT-1	eCAFs	-0.0702692
NPC49_321_GACGGCTCAAGTAATG-1	eCAFs	-0.383737
NPC49_321_GACTAACCATGCCACG-1	eCAFs	-0.358717
NPC49_321_GAGCAGAGTTCTGTTT-1	eCAFs	-0.154033
NPC49_321_GAGGTGATCCATGCTC-1	eCAFs	-0.244513
NPC49_321_GATCGTAGTGCCTGGT-1	eCAFs	-0.350448
NPC49_321_GATTCAGAGTCCGGTC-1	eCAFs	-0.148074
NPC49_321_GCAAACTCATTCTTAC-1	eCAFs	-0.283544
NPC49_321_GCACTCTAGTTCGATC-1	eCAFs	-0.227995
NPC49_321_GCATGATCATCCAACA-1	eCAFs	-0.263449
NPC49_321_GCCTCTAGTTAGTGGG-1	eCAFs	-0.0310117
NPC49_321_GCGAGAAAGCCACTAT-1	eCAFs	-0.101466
NPC49_321_GCGCCAATCCATTCTA-1	eCAFs	0.0302666
NPC49_321_GCGCGATTCTCGCATC-1	eCAFs	-0.224093
NPC49_321_GCGGGTTCATCGACGC-1	eCAFs	-0.121664
NPC49_321_GCTCTGTTCTTTACAC-1	eCAFs	-0.211166
NPC49_321_GCTGCAGTCACATAGC-1	eCAFs	-0.019392
NPC49_321_GCTGCGACAGTCGTGC-1	eCAFs	-0.189941
NPC49_321_GCTGGGTAGTGGACGT-1	eCAFs	-0.211904
NPC49_321_GGACAAGAGGCGACAT-1	eCAFs	-0.159499
NPC49_321_GGACAAGGTCTGGTCG-1	eCAFs	-0.139699
NPC49_321_GGACAGAAGGTAGCCA-1	eCAFs	-0.165037
NPC49_321_GGACATTTCTCTAAGG-1	eCAFs	-0.184704
NPC49_321_GGCCGATAGAAGGGTA-1	eCAFs	-0.325634
NPC49_321_GGCGTGTTCGCCTGAG-1	eCAFs	-0.0455904
NPC49_321_GGCTCGATCCAGAGGA-1	eCAFs	-0.213128
NPC49_321_GGGCATCAGCAGGTCA-1	eCAFs	-0.0376652
NPC49_321_GGGTCTGAGGATTCGG-1	eCAFs	-0.0840795
NPC49_321_GGGTTGCGTATTAGCC-1	eCAFs	0.0313109
NPC49_321_GTACTCCGTCCAGTAT-1	eCAFs	-0.24412
NPC49_321_GTACTTTCAGTTAACC-1	eCAFs	-0.130359
NPC49_321_GTAGGCCGTCATATCG-1	eCAFs	-0.0142805
NPC49_321_GTCAAGTCACAGACAG-1	eCAFs	-0.377891
NPC49_321_GTCAAGTCAGCTCGAC-1	eCAFs	-0.337591
NPC49_321_GTCACAACAGGTCTCG-1	eCAFs	-0.18395
NPC49_321_GTCGGGTAGGATCGCA-1	eCAFs	-0.402402
NPC49_321_GTCGGGTCATGATCCA-1	eCAFs	-0.239934
NPC49_321_GTGAAGGCAAGGCTCC-1	eCAFs	-0.276524
NPC49_321_GTGCAGCTCCATTCTA-1	eCAFs	-0.325585
NPC49_321_GTGCATACAGACGCAA-1	eCAFs	-0.263432
NPC49_321_GTTCATTAGCCAGAAC-1	eCAFs	-0.248537
NPC49_321_GTTCATTCACCTGGTG-1	eCAFs	-0.2869
NPC49_321_GTTCGGGCAATGCCAT-1	eCAFs	-0.340064
NPC49_321_GTTTCTACAGGAATCG-1	eCAFs	-0.0361446
NPC49_321_TAAGAGAAGTGCCATT-1	eCAFs	-0.141235
NPC49_321_TAAGCGTTCCGAATGT-1	eCAFs	-0.236072
NPC49_321_TACACGACACGCGAAA-1	eCAFs	-0.383704
NPC49_321_TACAGTGGTTCGTGAT-1	eCAFs	-0.15251
NPC49_321_TACCTTAGTCATCGGC-1	eCAFs	-0.102903
NPC49_321_TACTTGTCACTTAAGC-1	eCAFs	-0.0420465
NPC49_321_TACTTGTTCGCTTAGA-1	eCAFs	-0.0294016
NPC49_321_TAGCCGGAGCGTTCCG-1	eCAFs	-0.302339
NPC49_321_TAGGCATGTCGAACAG-1	eCAFs	-0.225303
NPC49_321_TAGTGGTAGCGATTCT-1	eCAFs	-0.345596
NPC49_321_TATCTCATCCAAATGC-1	eCAFs	-0.156877
NPC49_321_TCACAAGAGCATCATC-1	eCAFs	-0.225427
NPC49_321_TCAGGATTCCTATTCA-1	eCAFs	0.06275
NPC49_321_TCAGGTACATCTGGTA-1	eCAFs	-0.190081
NPC49_321_TCATTACGTCACCCAG-1	eCAFs	-0.240481
NPC49_321_TCCACACGTAGGCTGA-1	eCAFs	-0.116772
NPC49_321_TCGCGTTAGGGCTTGA-1	eCAFs	-0.0650428
NPC49_321_TCGCGTTTCATTGCCC-1	eCAFs	-0.108715
NPC49_321_TCGGTAAGTAAATGAC-1	eCAFs	0.0832334
NPC49_321_TCGTACCTCATCATTC-1	eCAFs	-0.451519
NPC49_321_TCGTAGAAGTAGATGT-1	eCAFs	-0.185927
NPC49_321_TCGTAGATCGCCATAA-1	eCAFs	-0.25869
NPC49_321_TCTATTGAGATGCGAC-1	eCAFs	-0.309047
NPC49_321_TCTCTAAAGGCCGAAT-1	eCAFs	-0.265623
NPC49_321_TCTGGAATCTGGTTCC-1	eCAFs	-0.279899
NPC49_321_TCTTTCCCAATCACAC-1	eCAFs	-0.351606
NPC49_321_TGACGGCTCCAAACTG-1	eCAFs	-0.0490768
NPC49_321_TGACTTTAGGTGACCA-1	eCAFs	-0.172208
NPC49_321_TGACTTTCACCTTGTC-1	eCAFs	-0.105999
NPC49_321_TGAGAGGGTGCCTTGG-1	eCAFs	-0.109714
NPC49_321_TGATTTCTCGTGGGAA-1	eCAFs	-0.198272
NPC49_321_TGCCCATAGAAACCGC-1	eCAFs	-0.258357
NPC49_321_TGCCCTAAGACTTGAA-1	eCAFs	-0.27357
NPC49_321_TGCGGGTAGAGCTGGT-1	eCAFs	-0.310024
NPC49_321_TGGGAAGTCTTACCGC-1	eCAFs	-0.195719
NPC49_321_TGGTTAGAGTACCGGA-1	eCAFs	-0.00892839
NPC49_321_TGTCCCAGTAGTGAAT-1	eCAFs	-0.147021
NPC49_321_TGTGTTTTCCGTTGTC-1	eCAFs	-0.0509678
NPC49_321_TTAACTCGTCAGCTAT-1	eCAFs	-0.23382
NPC49_321_TTAGTTCGTACAAGTA-1	eCAFs	-0.00616088
NPC49_321_TTCCCAGTCAGAGCTT-1	eCAFs	-0.12012
NPC49_321_TTCGGTCTCTCGGACG-1	eCAFs	-0.203324
NPC49_321_TTCTACAAGCTGATAA-1	eCAFs	-0.133145
NPC49_321_TTCTACAAGGTGACCA-1	eCAFs	-0.0723264
NPC49_321_TTCTCAAAGACAATAC-1	eCAFs	-0.273853
NPC49_321_TTCTCAATCCGAGCCA-1	eCAFs	-0.24348
NPC49_321_TTCTCCTTCCTCCTAG-1	eCAFs	-0.190105
NPC49_321_TTCTTAGAGGTGCACA-1	eCAFs	-0.122887
NPC49_321_TTCTTAGTCTGAGTGT-1	eCAFs	-0.344323
NPC49_321_TTGAACGCAACGATGG-1	eCAFs	-0.219535
NPC49_321_TTGCCGTGTCCCGACA-1	eCAFs	-0.187978
NPC49_321_TTGCCGTGTGCCTTGG-1	eCAFs	-0.0871162
NPC49_321_TTGCGTCCAGTCCTTC-1	eCAFs	-0.0754956
NPC49_321_TTGGAACAGGACTGGT-1	eCAFs	-0.216502
NPC49_321_TTTCCTCCAAGACACG-1	eCAFs	-0.247405
NPC49_321_TTTGGTTAGTTGTCGT-1	eCAFs	-0.0893034
NPC49_321_TTTGTCATCGTCCGTT-1	eCAFs	-0.00547476
NPC49_322_AAACCTGCACGCTTTC-1	eCAFs	-0.289636
NPC49_322_AAAGCAACACATTAGC-1	eCAFs	-0.0603863
NPC49_322_AACACGTCATGAACCT-1	eCAFs	-0.307095
NPC49_322_AACACGTTCCCTCAGT-1	eCAFs	-0.370399
NPC49_322_AACGTTGAGAAGGACA-1	eCAFs	-0.314283
NPC49_322_AACTGGTCAAGCGTAG-1	eCAFs	-0.157838
NPC49_322_AACTGGTTCATAGCAC-1	eCAFs	-0.268471
NPC49_322_AACTTTCTCAACACGT-1	eCAFs	-0.155963
NPC49_322_AACTTTCTCGTTTGCC-1	eCAFs	-0.208875
NPC49_322_AAGACCTTCCTTTCGG-1	eCAFs	-0.0634227
NPC49_322_AATCGGTCAGTTCATG-1	eCAFs	-0.170785
NPC49_322_ACAGCCGAGAAACCAT-1	eCAFs	-0.337854
NPC49_322_ACATGGTAGCCAGGAT-1	eCAFs	-0.405534
NPC49_322_ACATGGTGTACACCGC-1	eCAFs	-0.00676725
NPC49_322_ACCAGTATCCAAACAC-1	eCAFs	-0.337912
NPC49_322_ACCGTAAGTCTAGCCG-1	eCAFs	-0.165386
NPC49_322_ACGCAGCCACGTTGGC-1	eCAFs	-0.0286982
NPC49_322_ACGCAGCTCATGTCTT-1	eCAFs	-0.219371
NPC49_322_ACGCCGAGTCAGGACA-1	eCAFs	-0.120845
NPC49_322_ACGGCCATCAACCAAC-1	eCAFs	0.148845
NPC49_322_ACTGAGTGTCCGAATT-1	eCAFs	-0.00572347
NPC49_322_ACTGATGGTTACCAGT-1	eCAFs	-0.340487
NPC49_322_ACTGCTCAGCACGCCT-1	eCAFs	-0.155402
NPC49_322_ACTTACTAGGTAGCTG-1	eCAFs	-0.377359
NPC49_322_ACTTACTTCTTATCTG-1	eCAFs	-0.271326
NPC49_322_ACTTTCATCTGATACG-1	eCAFs	-0.100158
NPC49_322_AGAATAGAGGCGCTCT-1	eCAFs	-0.160504
NPC49_322_AGAATAGCATGTCGAT-1	eCAFs	-0.381734
NPC49_322_AGAGCTTGTACCAGTT-1	eCAFs	-0.281279
NPC49_322_AGATTGCGTCACACGC-1	eCAFs	-0.27023
NPC49_322_AGATTGCTCCCGGATG-1	eCAFs	-0.0660942
NPC49_322_AGCAGCCAGCGATGAC-1	eCAFs	-0.00630181
NPC49_322_AGCAGCCCACCTGGTG-1	eCAFs	0.0143942
NPC49_322_AGCATACCAAGGTGTG-1	eCAFs	-0.0702131
NPC49_322_AGGGATGAGAGTGAGA-1	eCAFs	-0.242417
NPC49_322_AGTGGGAAGAAGATTC-1	eCAFs	-0.282222
NPC49_322_ATAAGAGAGCTAGTCT-1	eCAFs	-0.376207
NPC49_322_ATCCACCTCAACACTG-1	eCAFs	0.00212553
NPC49_322_ATCGAGTAGAAGAAGC-1	eCAFs	-0.197875
NPC49_322_ATCGAGTCAGTTAACC-1	eCAFs	-0.282259
NPC49_322_ATTCTACTCGTGTAGT-1	eCAFs	0.00625345
NPC49_322_CAACCAAAGTTTAGGA-1	eCAFs	-0.367962
NPC49_322_CAAGATCCATCACGTA-1	eCAFs	-0.141566
NPC49_322_CACACTCGTTAAGATG-1	eCAFs	-0.154428
NPC49_322_CACAGTAAGTAGGTGC-1	eCAFs	0.00885648
NPC49_322_CACATAGCACAGACTT-1	eCAFs	-0.206421
NPC49_322_CACATTTTCCATGAGT-1	eCAFs	-0.132363
NPC49_322_CAGATCAGTAATCACC-1	eCAFs	-0.0800355
NPC49_322_CAGCCGAGTTATTCTC-1	eCAFs	-0.0879181
NPC49_322_CAGCGACCACTTGGAT-1	eCAFs	-0.374822
NPC49_322_CAGGTGCAGGGCACTA-1	eCAFs	-0.146432
NPC49_322_CATCAAGTCCGCGTTT-1	eCAFs	-0.298346
NPC49_322_CATCCACGTGTTCGAT-1	eCAFs	-0.114087
NPC49_322_CATCGGGAGCCTATGT-1	eCAFs	-0.0466696
NPC49_322_CATGACAAGCACCGCT-1	eCAFs	-0.138566
NPC49_322_CATGCCTGTCTAGTGT-1	eCAFs	-0.153131
NPC49_322_CCAATCCAGTGAAGAG-1	eCAFs	-0.142969
NPC49_322_CCACCTATCCAGAAGG-1	eCAFs	-0.113417
NPC49_322_CCACGGATCGAATGGG-1	eCAFs	-0.188491
NPC49_322_CCACTACTCAATACCG-1	eCAFs	-0.12888
NPC49_322_CCAGCGAGTCTGGTCG-1	eCAFs	-0.143118
NPC49_322_CCAGCGATCCGCGCAA-1	eCAFs	-0.254972
NPC49_322_CCCTCCTTCTATGTGG-1	eCAFs	-0.268345
NPC49_322_CCGGTAGAGCGGATCA-1	eCAFs	-0.134524
NPC49_322_CCTACACCAGGCAGTA-1	eCAFs	-0.26478
NPC49_322_CCTCAGTAGGGTGTTG-1	eCAFs	-0.338021
NPC49_322_CCTCAGTCAGATCGGA-1	eCAFs	-0.056203
NPC49_322_CCTCTGATCAGCGATT-1	eCAFs	-0.389347
NPC49_322_CCTTACGAGCACCGTC-1	eCAFs	-0.265187
NPC49_322_CCTTACGTCTACTCAT-1	eCAFs	-0.144397
NPC49_322_CCTTCGACAGGACCCT-1	eCAFs	-0.323995
NPC49_322_CCTTTCTGTAAGTTCC-1	eCAFs	-0.232349
NPC49_322_CCTTTCTTCTCGGACG-1	eCAFs	0.0098087
NPC49_322_CGAACATCAGGCTGAA-1	eCAFs	-0.343119
NPC49_322_CGAACATGTCATGCAT-1	eCAFs	-0.273497
NPC49_322_CGATCGGCAACAACCT-1	eCAFs	-0.169236
NPC49_322_CGATGGCAGGCATGTG-1	eCAFs	-0.0927054
NPC49_322_CGATGGCCATTGTGCA-1	eCAFs	-0.388152
NPC49_322_CGCGGTATCGGTTCGG-1	eCAFs	-0.131768
NPC49_322_CGCTGGAGTCTAGAGG-1	eCAFs	-0.362985
NPC49_322_CGGACACCACCAGGTC-1	eCAFs	-0.347114
NPC49_322_CGGTTAATCATAGCAC-1	eCAFs	-0.340746
NPC49_322_CGTAGCGAGCTGCCCA-1	eCAFs	-0.0469141
NPC49_322_CGTAGCGGTCCGTCAG-1	eCAFs	-0.140881
NPC49_322_CGTAGCGGTTACAGAA-1	eCAFs	0.0118074
NPC49_322_CGTCACTCATAGACTC-1	eCAFs	-0.20371
NPC49_322_CGTCCATTCATGCAAC-1	eCAFs	-0.171848
NPC49_322_CGTCTACCATTAACCG-1	eCAFs	-0.277765
NPC49_322_CGTTCTGAGGCTCAGA-1	eCAFs	0.0731849
NPC49_322_CTAACTTGTGGACGAT-1	eCAFs	-0.32449
NPC49_322_CTAATGGGTGACGCCT-1	eCAFs	-0.156455
NPC49_322_CTAATGGTCAGCGACC-1	eCAFs	-0.416292
NPC49_322_CTAATGGTCTGCTGTC-1	eCAFs	-0.333606
NPC49_322_CTACGTCAGTAGTGCG-1	eCAFs	-0.0825125
NPC49_322_CTACGTCAGTCATGCT-1	eCAFs	-0.245624
NPC49_322_CTAGCCTCATGGGACA-1	eCAFs	-0.305334
NPC49_322_CTCGAGGAGACGCTTT-1	eCAFs	-0.334659
NPC49_322_CTCGTACAGGGAAACA-1	eCAFs	-0.141479
NPC49_322_CTCGTCATCTTCGGTC-1	eCAFs	-0.0310243
NPC49_322_CTCTACGTCCTCCTAG-1	eCAFs	-0.164091
NPC49_322_CTGATCCCATCTCGCT-1	eCAFs	-0.18809
NPC49_322_CTGTGCTAGACAAGCC-1	eCAFs	-0.182243
NPC49_322_CTGTGCTTCATCACCC-1	eCAFs	-0.124328
NPC49_322_CTGTTTAAGACAGGCT-1	eCAFs	-0.0443982
NPC49_322_CTTAGGATCTGGCGTG-1	eCAFs	-0.170193
NPC49_322_CTTGGCTTCGTCCGTT-1	eCAFs	-0.166325
NPC49_322_CTTTGCGTCCTTTACA-1	eCAFs	-0.139794
NPC49_322_GAACGGAAGCAGGCTA-1	eCAFs	-0.0451817
NPC49_322_GAACGGAGTGAAATCA-1	eCAFs	-0.0177348
NPC49_322_GAATAAGTCACCATAG-1	eCAFs	-0.331218
NPC49_322_GAATGAAAGGTTCCTA-1	eCAFs	0.0423614
NPC49_322_GACACGCGTACCAGTT-1	eCAFs	-0.251549
NPC49_322_GACAGAGAGAGTAAGG-1	eCAFs	-0.050155
NPC49_322_GACAGAGTCCCACTTG-1	eCAFs	-0.093243
NPC49_322_GACCAATCACATCTTT-1	eCAFs	-0.10869
NPC49_322_GACGGCTCAAGTAATG-1	eCAFs	-0.389624
NPC49_322_GACTAACCATGCCACG-1	eCAFs	-0.392344
NPC49_322_GAGCAGAGTTCTGTTT-1	eCAFs	-0.160409
NPC49_322_GAGGTGATCCATGCTC-1	eCAFs	-0.254093
NPC49_322_GATCGTAGTGCCTGGT-1	eCAFs	-0.353665
NPC49_322_GATTCAGAGTCCGGTC-1	eCAFs	-0.161149
NPC49_322_GCAAACTCATTCTTAC-1	eCAFs	-0.250541
NPC49_322_GCACTCTAGTTCGATC-1	eCAFs	-0.281167
NPC49_322_GCATGATCATCCAACA-1	eCAFs	-0.22256
NPC49_322_GCCTCTAGTTAGTGGG-1	eCAFs	-0.0325951
NPC49_322_GCGAGAAAGCCACTAT-1	eCAFs	-0.0694775
NPC49_322_GCGCCAATCCATTCTA-1	eCAFs	-0.0594105
NPC49_322_GCGCGATTCTCGCATC-1	eCAFs	-0.236013
NPC49_322_GCGGGTTCATCGACGC-1	eCAFs	-0.100768
NPC49_322_GCTCTGTTCTTTACAC-1	eCAFs	-0.161218
NPC49_322_GCTGCAGTCACATAGC-1	eCAFs	-0.0160457
NPC49_322_GCTGCGACAGTCGTGC-1	eCAFs	-0.172515
NPC49_322_GCTGGGTAGTGGACGT-1	eCAFs	-0.230561
NPC49_322_GGACAAGAGGCGACAT-1	eCAFs	-0.175868
NPC49_322_GGACAAGGTCTGGTCG-1	eCAFs	-0.139955
NPC49_322_GGACAGAAGGTAGCCA-1	eCAFs	-0.195821
NPC49_322_GGACATTTCTCTAAGG-1	eCAFs	-0.215697
NPC49_322_GGCCGATAGAAGGGTA-1	eCAFs	-0.300467
NPC49_322_GGCGACTCAATGAATG-1	eCAFs	-0.274458
NPC49_322_GGCGTGTTCGCCTGAG-1	eCAFs	-0.0387896
NPC49_322_GGCTCGATCCAGAGGA-1	eCAFs	-0.186104
NPC49_322_GGGCATCAGCAGGTCA-1	eCAFs	-0.0112655
NPC49_322_GGGTCTGAGGATTCGG-1	eCAFs	-0.102424
NPC49_322_GGGTTGCGTATTAGCC-1	eCAFs	0.0320496
NPC49_322_GTACTCCGTCCAGTAT-1	eCAFs	-0.216526
NPC49_322_GTACTTTCAGTTAACC-1	eCAFs	-0.148568
NPC49_322_GTAGGCCGTCATATCG-1	eCAFs	-0.0125506
NPC49_322_GTCAAGTCACAGACAG-1	eCAFs	-0.379791
NPC49_322_GTCAAGTCAGCTCGAC-1	eCAFs	-0.285944
NPC49_322_GTCACAACAGGTCTCG-1	eCAFs	-0.220704
NPC49_322_GTCGGGTAGGATCGCA-1	eCAFs	-0.339601
NPC49_322_GTCGGGTCATGATCCA-1	eCAFs	-0.281874
NPC49_322_GTGAAGGCAAGGCTCC-1	eCAFs	-0.308306
NPC49_322_GTGCAGCTCCATTCTA-1	eCAFs	-0.302525
NPC49_322_GTGCATACAGACGCAA-1	eCAFs	-0.215626
NPC49_322_GTTCATTAGCCAGAAC-1	eCAFs	-0.195918
NPC49_322_GTTCATTCACCTGGTG-1	eCAFs	-0.248744
NPC49_322_GTTCGGGCAATGCCAT-1	eCAFs	-0.314292
NPC49_322_GTTTCTACAGGAATCG-1	eCAFs	-0.0791779
NPC49_322_TAAACCGTCGTGGTCG-1	eCAFs	-0.41338
NPC49_322_TAAGAGAAGTGCCATT-1	eCAFs	-0.15726
NPC49_322_TAAGCGTTCCGAATGT-1	eCAFs	-0.245821
NPC49_322_TACACGACACGCGAAA-1	eCAFs	-0.359584
NPC49_322_TACAGTGGTTCGTGAT-1	eCAFs	-0.181895
NPC49_322_TACCTTAGTCATCGGC-1	eCAFs	-0.109443
NPC49_322_TACTTGTCACTTAAGC-1	eCAFs	-0.0569666
NPC49_322_TACTTGTTCGCTTAGA-1	eCAFs	-0.0630452
NPC49_322_TAGCCGGAGCGTTCCG-1	eCAFs	-0.273654
NPC49_322_TAGGCATGTCGAACAG-1	eCAFs	-0.243209
NPC49_322_TAGTGGTAGCGATTCT-1	eCAFs	-0.305305
NPC49_322_TATCTCATCCAAATGC-1	eCAFs	-0.145882
NPC49_322_TCACAAGAGCATCATC-1	eCAFs	-0.24584
NPC49_322_TCAGGATTCCTATTCA-1	eCAFs	-0.016327
NPC49_322_TCAGGTACATCTGGTA-1	eCAFs	-0.26466
NPC49_322_TCATTACGTCACCCAG-1	eCAFs	-0.176627
NPC49_322_TCCACACGTAGGCTGA-1	eCAFs	-0.130486
NPC49_322_TCGCGTTAGGGCTTGA-1	eCAFs	-0.04604
NPC49_322_TCGCGTTTCATTGCCC-1	eCAFs	-0.10935
NPC49_322_TCGGTAAGTAAATGAC-1	eCAFs	0.037295
NPC49_322_TCGTACCTCATCATTC-1	eCAFs	-0.404866
NPC49_322_TCGTAGAAGTAGATGT-1	eCAFs	-0.154797
NPC49_322_TCGTAGATCGCCATAA-1	eCAFs	-0.234354
NPC49_322_TCTATTGAGATGCGAC-1	eCAFs	-0.283256
NPC49_322_TCTCTAAAGGCCGAAT-1	eCAFs	-0.257062
NPC49_322_TCTGGAATCTGGTTCC-1	eCAFs	-0.230049
NPC49_322_TCTTTCCCAATCACAC-1	eCAFs	-0.344318
NPC49_322_TGACGGCTCCAAACTG-1	eCAFs	-0.0477873
NPC49_322_TGACTTTAGGTGACCA-1	eCAFs	-0.175406
NPC49_322_TGACTTTCACCTTGTC-1	eCAFs	-0.102734
NPC49_322_TGAGAGGGTGCCTTGG-1	eCAFs	-0.119914
NPC49_322_TGATTTCTCGTGGGAA-1	eCAFs	-0.219443
NPC49_322_TGCCCATAGAAACCGC-1	eCAFs	-0.190888
NPC49_322_TGCCCTAAGACTTGAA-1	eCAFs	-0.224617
NPC49_322_TGCGGGTAGAGCTGGT-1	eCAFs	-0.30339
NPC49_322_TGGGAAGTCTTACCGC-1	eCAFs	-0.159661
NPC49_322_TGGTTAGAGTACCGGA-1	eCAFs	-0.0111319
NPC49_322_TGTCCCAGTAGTGAAT-1	eCAFs	-0.110634
NPC49_322_TGTGTTTTCCGTTGTC-1	eCAFs	-0.0673118
NPC49_322_TTAACTCGTCAGCTAT-1	eCAFs	-0.262001
NPC49_322_TTAGTTCGTACAAGTA-1	eCAFs	0.0477092
NPC49_322_TTCCCAGTCAGAGCTT-1	eCAFs	-0.0417967
NPC49_322_TTCGGTCTCTCGGACG-1	eCAFs	-0.172066
NPC49_322_TTCTACAAGCTGATAA-1	eCAFs	-0.175628
NPC49_322_TTCTACAAGGTGACCA-1	eCAFs	-0.0348455
NPC49_322_TTCTCAAAGACAATAC-1	eCAFs	-0.198183
NPC49_322_TTCTCAATCCGAGCCA-1	eCAFs	-0.251389
NPC49_322_TTCTCCTTCCTCCTAG-1	eCAFs	-0.132777
NPC49_322_TTCTTAGAGGTGCACA-1	eCAFs	-0.116542
NPC49_322_TTCTTAGTCTGAGTGT-1	eCAFs	-0.302515
NPC49_322_TTGAACGCAACGATGG-1	eCAFs	-0.186847
NPC49_322_TTGCCGTGTCCCGACA-1	eCAFs	-0.19704
NPC49_322_TTGCCGTGTGCCTTGG-1	eCAFs	0.00462208
NPC49_322_TTGCGTCCAGTCCTTC-1	eCAFs	-0.0566063
NPC49_322_TTGGAACAGGACTGGT-1	eCAFs	-0.126467
NPC49_322_TTTCCTCCAAGACACG-1	eCAFs	-0.171577
NPC49_322_TTTGTCATCGTCCGTT-1	eCAFs	0.0331729
NPC51_324_TTTCCTCTCAGTGCAT-1	eCAFs	-0.237767
NPC58_325_CTCATTATCCGATATG-1	eCAFs	0.0565679
NPC58_325_GCTGCTTGTATGCTTG-1	eCAFs	0.0926176
NPC58_325_GGAACTTTCCCATTTA-1	eCAFs	-0.0487776
NPC58_325_TAGGCATTCTCTGCTG-1	eCAFs	-0.0805263
NPC59_326_AAGGAGCAGACACTAA-1	eCAFs	-0.160832
NPC59_326_ACAGCTAAGGCGTACA-1	eCAFs	-0.250774
NPC59_326_ACGAGGAAGCGTGAGT-1	eCAFs	-0.151311
NPC59_326_AGAGCTTAGCTGGAAC-1	eCAFs	-0.20781
NPC59_326_AGCTCTCCAAGCGTAG-1	eCAFs	-0.303816
NPC59_326_CCACCTAAGTCCATAC-1	eCAFs	-0.280532
NPC59_326_CTACCCACACAAGACG-1	eCAFs	-0.154046
NPC59_326_GAACATCTCGCGTAGC-1	eCAFs	-0.320028
NPC59_326_GATCGATGTGTGAAAT-1	eCAFs	-0.320364
NPC59_326_GATCGCGCATTCCTGC-1	eCAFs	-0.139626
NPC59_326_GCTTCCAGTGTTAAGA-1	eCAFs	-0.424172
NPC59_326_GGACGTCAGTGCGTGA-1	eCAFs	-0.289474
NPC59_326_GGATGTTGTTACGTCA-1	eCAFs	-0.379028
NPC59_326_GGATTACAGCCACCTG-1	eCAFs	-0.174058
NPC59_326_GGGTTGCAGATGCCTT-1	eCAFs	-0.0579126
NPC59_326_GTAGTCATCCTACAGA-1	eCAFs	-0.127303
NPC59_326_GTCAAGTCACTGAAGG-1	eCAFs	-0.257471
NPC59_326_GTCCTCAGTCAGAGGT-1	eCAFs	-0.178214
NPC59_326_TACGGGCCATCACGAT-1	eCAFs	0.0130958
NPC59_326_TGCGTGGTCCCATTAT-1	eCAFs	-0.0205974
NPC59_326_TGCTGCTAGGCGTACA-1	eCAFs	-0.0603029
NPC59_326_TTTGGTTCACCAGCAC-1	eCAFs	-0.218889
NPC60_327_AAGTCTGGTGCAGTAG-1	eCAFs	-0.296122
NPC60_327_AATCGGTTCAGCATGT-1	eCAFs	-0.163016
NPC60_327_ACTGCTCTCGGCGCAT-1	eCAFs	-0.312421
NPC60_327_CACAGTACAGTGACAG-1	eCAFs	-0.213117
NPC60_327_CATTATCTCAACCAAC-1	eCAFs	-0.100436
NPC60_327_CCGTACTTCTCTGAGA-1	eCAFs	-0.124422
NPC60_327_CGGAGCTAGCCACTAT-1	eCAFs	-0.141906
NPC60_327_CTACGTCTCAGAGACG-1	eCAFs	0.00202158
NPC60_327_CTAGTGATCTCATTCA-1	eCAFs	-0.0951193
NPC60_327_CTCGAAACAGTAAGCG-1	eCAFs	-0.341884
NPC60_327_CTGATCCGTAGGCATG-1	eCAFs	-0.213787
NPC60_327_GACCTGGAGCCTTGAT-1	eCAFs	-0.102514
NPC60_327_GATCAGTAGGTAAACT-1	eCAFs	-0.205831
NPC60_327_GCGAGAACACGCCAGT-1	eCAFs	-0.226722
NPC60_327_GCTGCTTCATGTTCCC-1	eCAFs	-0.193045
NPC60_327_GGAAAGCTCCTGTACC-1	eCAFs	-0.125744
NPC60_327_GGTGAAGGTAGCCTAT-1	eCAFs	-0.145418
NPC60_327_GTCGGGTGTAAGTAGT-1	eCAFs	-0.256491
NPC60_327_TCGTAGAGTCCATCCT-1	eCAFs	-0.254077
NPC60_327_TGGCGCAGTACCGTAT-1	eCAFs	-0.121367
NPC60_327_TGTTCCGCAGTAACGG-1	eCAFs	-0.228599
NPC62_328_ACGCCGAGTAGCGATG-1	eCAFs	-0.0198905
NPC62_328_AGAGCTTAGTGTTGAA-1	eCAFs	-0.329938
NPC62_328_CAGCATACAAGGACAC-1	eCAFs	-0.385079
NPC62_328_CATCGGGCACGAAATA-1	eCAFs	-0.124663
NPC62_328_CATTCGCGTCGGCATC-1	eCAFs	-0.174808
NPC62_328_CATTCGCTCAACGGCC-1	eCAFs	-0.107478
NPC62_328_CCTTCCCAGATGCCTT-1	eCAFs	0.0235657
NPC62_328_CTAGAGTGTAAATGAC-1	eCAFs	-0.067716
NPC62_328_CTGCTGTCAACTGGCC-1	eCAFs	-0.133773
NPC62_328_GACGTGCGTGTTTGGT-1	eCAFs	-0.368098
NPC62_328_GCAAACTGTTCCACGG-1	eCAFs	-0.0144394
NPC62_328_GCATACACAGGCAGTA-1	eCAFs	-0.177423
NPC62_328_GCCTCTATCCTCTAGC-1	eCAFs	-0.137989
NPC62_328_GCTGCGAAGTGAAGAG-1	eCAFs	-0.281974
NPC62_328_GGAAAGCCAGATCGGA-1	eCAFs	-0.031927
NPC62_328_GGGTCTGTCGGCTTGG-1	eCAFs	-0.210584
NPC62_328_GTGCGGTTCGTAGGTT-1	eCAFs	-0.167644
NPC62_328_TCGTAGACAGTATGCT-1	eCAFs	-0.1685
NPC62_328_TTCTACATCTTCATGT-1	eCAFs	-0.256641
NPC62_328_TTTGGTTAGTGAAGTT-1	eCAFs	-0.15995
NPC63_329_AACTCAGAGCCACCTG-1	eCAFs	-0.437367
NPC63_329_AACTCAGCACCAACCG-1	eCAFs	-0.140293
NPC63_329_AACTCCCCACCGAATT-1	eCAFs	-0.307324
NPC63_329_AAGGTTCGTCTAGTCA-1	eCAFs	-0.30796
NPC63_329_ACTTGTTGTACTCGCG-1	eCAFs	-0.244578
NPC63_329_ACTTGTTGTCTTCGTC-1	eCAFs	-0.350129
NPC63_329_AGCAGCCTCGTTGCCT-1	eCAFs	-0.080927
NPC63_329_AGCGGTCAGCACCGCT-1	eCAFs	-0.210537
NPC63_329_ATAGACCTCTACTCAT-1	eCAFs	-0.177024
NPC63_329_ATCTACTAGCTAAACA-1	eCAFs	-0.214599
NPC63_329_ATGCGATTCCTGCAGG-1	eCAFs	-0.322818
NPC63_329_CACATAGTCGAGAGCA-1	eCAFs	-0.182402
NPC63_329_CATCGAAAGGAACTGC-1	eCAFs	-0.229975
NPC63_329_CATGCCTGTCTAACGT-1	eCAFs	-0.15578
NPC63_329_CATTATCCAAGTCTAC-1	eCAFs	-0.1507
NPC63_329_CCGTACTTCTAACTCT-1	eCAFs	-0.181621
NPC63_329_CGATGGCGTTCGCTAA-1	eCAFs	-0.10877
NPC63_329_CGCTTCAGTTTGACAC-1	eCAFs	-0.368767
NPC63_329_CGGACACTCAAACAAG-1	eCAFs	-0.196296
NPC63_329_CGTAGGCCACGTCAGC-1	eCAFs	-0.104694
NPC63_329_CTAAGACAGATCCTGT-1	eCAFs	-0.255599
NPC63_329_CTAATGGCATGTTGAC-1	eCAFs	-0.363551
NPC63_329_CTCCTAGAGATGCCTT-1	eCAFs	-0.288132
NPC63_329_CTCTACGGTTGGACCC-1	eCAFs	-0.270038
NPC63_329_CTCTACGTCTCGTTTA-1	eCAFs	-0.096877
NPC63_329_CTCTACGTCTTAGCCC-1	eCAFs	-0.171272
NPC63_329_CTGCGGATCGCAGGCT-1	eCAFs	-0.106721
NPC63_329_CTGGTCTCATAAGACA-1	eCAFs	-0.334277
NPC63_329_GAAACTCAGCTGCCCA-1	eCAFs	-0.21431
NPC63_329_GAACCTACACCAGGCT-1	eCAFs	-0.189715
NPC63_329_GACTAACCAAACCTAC-1	eCAFs	-0.054108
NPC63_329_GACTAACTCGGCGCTA-1	eCAFs	-0.347582
NPC63_329_GAGGTGAAGAGACTTA-1	eCAFs	-0.232181
NPC63_329_GCGGGTTAGAATTGTG-1	eCAFs	-0.363184
NPC63_329_GCTCTGTCACTATCTT-1	eCAFs	-0.184497
NPC63_329_GCTCTGTTCAGTTAGC-1	eCAFs	-0.101763
NPC63_329_GGACAAGCAACCGCCA-1	eCAFs	-0.336184
NPC63_329_GGGCACTCATCACAAC-1	eCAFs	-0.0281429
NPC63_329_GGGTCTGGTTCCGGCA-1	eCAFs	-0.419852
NPC63_329_TCGCGTTCAAGGGTCA-1	eCAFs	-0.226613
NPC63_329_TCGTAGAAGATATGGT-1	eCAFs	-0.207
NPC63_329_TCTTCGGCAATCGAAA-1	eCAFs	-0.445474
NPC63_329_TGAAAGACATCTCCCA-1	eCAFs	-0.178355
NPC63_329_TGACTAGTCATCTGCC-1	eCAFs	-0.254275
NPC63_329_TGGGAAGAGCGATCCC-1	eCAFs	-0.235897
NPC63_329_TTAGGACAGTTCGATC-1	eCAFs	-0.217878
NPC64_330_AAACCTGTCATCGATG-1	eCAFs	-0.226939
NPC64_330_AAGACCTGTAGAGCTG-1	eCAFs	-0.158689
NPC64_330_AAGGAGCGTAACGTTC-1	eCAFs	-0.258649
NPC64_330_ACACCAATCTTACCGC-1	eCAFs	-0.266891
NPC64_330_ACAGCCGGTGCCTGGT-1	eCAFs	-0.0578221
NPC64_330_ACAGCTAAGATGCGAC-1	eCAFs	-0.0427381
NPC64_330_ACCCACTAGAACAATC-1	eCAFs	-0.104921
NPC64_330_ACCTTTAGTTAGATGA-1	eCAFs	-0.10904
NPC64_330_ACGGAGATCGTCCAGG-1	eCAFs	-0.0365975
NPC64_330_ACTGATGTCTCTAAGG-1	eCAFs	-0.0678917
NPC64_330_AGAGTGGTCGTCTGCT-1	eCAFs	-0.0677476
NPC64_330_AGCTCCTAGACCTTTG-1	eCAFs	-0.102594
NPC64_330_AGGGATGGTGTGGTTT-1	eCAFs	-0.0734957
NPC64_330_AGTGGGAGTCAAAGCG-1	eCAFs	-0.193705
NPC64_330_ATAGACCCAGCTGTAT-1	eCAFs	-0.0483844
NPC64_330_ATCGAGTAGACCACGA-1	eCAFs	-0.214838
NPC64_330_CAACCTCAGAAGCCCA-1	eCAFs	-0.124866
NPC64_330_CAACCTCCATCGATTG-1	eCAFs	-0.0546607
NPC64_330_CACACAAAGTGCCAGA-1	eCAFs	0.0787985
NPC64_330_CACTCCAGTACCCAAT-1	eCAFs	-0.125546
NPC64_330_CAGCAGCCAAAGCGGT-1	eCAFs	0.00524758
NPC64_330_CATTATCGTTCATGGT-1	eCAFs	-0.0774398
NPC64_330_CCGTGGAGTGATGCCC-1	eCAFs	-0.0662573
NPC64_330_CCTCTGAAGTAGTGCG-1	eCAFs	-0.137695
NPC64_330_CGGGTCAAGGGAAACA-1	eCAFs	-0.225294
NPC64_330_CGGTTAATCGCTTGTC-1	eCAFs	-0.16871
NPC64_330_CGTAGCGGTAAGGGCT-1	eCAFs	-0.148311
NPC64_330_CGTTCTGAGACAATAC-1	eCAFs	-0.210893
NPC64_330_CTAGAGTTCCCACTTG-1	eCAFs	-0.138643
NPC64_330_CTAGCCTCACACTGCG-1	eCAFs	-0.134065
NPC64_330_CTCTACGAGATCCGAG-1	eCAFs	-0.174115
NPC64_330_CTGCGGAGTTCGAATC-1	eCAFs	-0.0758254
NPC64_330_GAAATGATCACCTTAT-1	eCAFs	-0.162024
NPC64_330_GAATAAGCAAAGGCGT-1	eCAFs	-0.268572
NPC64_330_GACTACAAGTCTCGGC-1	eCAFs	-0.226623
NPC64_330_GATCTAGCAGGGTTAG-1	eCAFs	-0.0945744
NPC64_330_GCAAACTTCTTAGAGC-1	eCAFs	-0.0986296
NPC64_330_GCACTCTCATCTCGCT-1	eCAFs	0.0777601
NPC64_330_GCGACCACACAGAGGT-1	eCAFs	-0.189174
NPC64_330_GCGCAGTTCACATGCA-1	eCAFs	-0.0521817
NPC64_330_GCTCTGTCAAGTCATC-1	eCAFs	0.0280495
NPC64_330_GCTGCGACAGCCTTGG-1	eCAFs	-0.0113065
NPC64_330_GGACAAGCAAGGACAC-1	eCAFs	-0.204023
NPC64_330_GGACGTCGTCTTGATG-1	eCAFs	-0.155798
NPC64_330_GGATGTTAGGCAGTCA-1	eCAFs	-0.120448
NPC64_330_GGCTCGAAGTTAGGTA-1	eCAFs	-0.127312
NPC64_330_GGCTCGAGTGTTTGGT-1	eCAFs	-0.291629
NPC64_330_GGGACCTGTCGGCACT-1	eCAFs	-0.289229
NPC64_330_GGTATTGCATCGGACC-1	eCAFs	0.04073
NPC64_330_GTAGGCCGTAAGTGTA-1	eCAFs	-0.100666
NPC64_330_GTATCTTGTCTTCAAG-1	eCAFs	-0.0526907
NPC64_330_GTCGGGTCAGCTTAAC-1	eCAFs	-0.255944
NPC64_330_GTGCGGTGTAGGCATG-1	eCAFs	-0.0189587
NPC64_330_GTGCGGTTCATGCATG-1	eCAFs	-0.296589
NPC64_330_GTGCTTCAGTCCGGTC-1	eCAFs	-0.0975495
NPC64_330_GTGTGCGAGGATTCGG-1	eCAFs	0.026156
NPC64_330_TACGGGCCATCTACGA-1	eCAFs	-0.112394
NPC64_330_TACTCATCACCCAGTG-1	eCAFs	-0.115202
NPC64_330_TCATTTGAGCGTAGTG-1	eCAFs	0.00254717
NPC64_330_TCGAGGCAGTATGACA-1	eCAFs	-0.115497
NPC64_330_TCGAGGCCAGTCAGCC-1	eCAFs	-0.21444
NPC64_330_TCGGGACTCAGGTTCA-1	eCAFs	-0.268876
NPC64_330_TCGTAGAAGTCCAGGA-1	eCAFs	-0.0825867
NPC64_330_TCTCTAAAGTCTCGGC-1	eCAFs	0.0422448
NPC64_330_TGACGGCAGACGCAAC-1	eCAFs	-0.168249
NPC64_330_TGAGAGGTCATGTGGT-1	eCAFs	-0.0801085
NPC64_330_TGAGCCGGTAGCCTCG-1	eCAFs	-0.10749
NPC64_330_TGCGCAGAGTGCCAGA-1	eCAFs	-0.100565
NPC64_330_TGCGGGTCAGCTCGCA-1	eCAFs	-0.176569
NPC64_330_TGGCTGGCACATTTCT-1	eCAFs	-0.0774825
NPC64_330_TGGTTAGCATGATCCA-1	eCAFs	-0.0476746
NPC64_330_TGTCCCAAGGCATGTG-1	eCAFs	-0.154414
NPC64_330_TTAGGACCAAGAAAGG-1	eCAFs	-0.158912
NPC64_330_TTAGGACTCTGCGACG-1	eCAFs	-0.138387
NPC64_330_TTGTAGGTCTACTATC-1	eCAFs	-0.107007
NPC65_331_AACTCAGAGATGGCGT-1	eCAFs	-0.244394
NPC65_331_AAGCCGCCAATCACAC-1	eCAFs	-0.229487
NPC65_331_AAGGTTCAGCGTCAAG-1	eCAFs	-0.0984322
NPC65_331_ACCCACTTCCGCGGTA-1	eCAFs	-0.104653
NPC65_331_ACGCAGCGTTCTGGTA-1	eCAFs	-0.254206
NPC65_331_ACTGAACTCCGCGTTT-1	eCAFs	-0.112663
NPC65_331_ACTGAACTCTACGAGT-1	eCAFs	-0.236741
NPC65_331_ACTGAGTCATGTAGTC-1	eCAFs	-0.378403
NPC65_331_AGACGTTGTGCGAAAC-1	eCAFs	-0.16617
NPC65_331_AGTAGTCCATCCTTGC-1	eCAFs	-0.342416
NPC65_331_AGTGAGGAGGGCTTGA-1	eCAFs	-0.171444
NPC65_331_ATCATCTGTTCCACGG-1	eCAFs	-0.0278188
NPC65_331_ATCGAGTCATTTCAGG-1	eCAFs	-0.1768
NPC65_331_ATCTACTCACCCATTC-1	eCAFs	-0.00392422
NPC65_331_ATCTACTCATGAACCT-1	eCAFs	-0.315008
NPC65_331_ATCTGCCAGCACCGCT-1	eCAFs	-0.257344
NPC65_331_ATGGGAGCAAGCCTAT-1	eCAFs	-0.173847
NPC65_331_ATTTCTGCATTGGGCC-1	eCAFs	-0.19288
NPC65_331_CAAGATCGTCCTCTTG-1	eCAFs	-0.278619
NPC65_331_CACCAGGCATCGGAAG-1	eCAFs	-0.435431
NPC65_331_CAGCAGCAGTCATCCA-1	eCAFs	-0.196228
NPC65_331_CATGCCTGTAGCGTCC-1	eCAFs	-0.149119
NPC65_331_CATGGCGTCAAAGACA-1	eCAFs	-0.162833
NPC65_331_CCACGGAAGGAGCGAG-1	eCAFs	-0.0693616
NPC65_331_CCACGGAAGTACACCT-1	eCAFs	-0.262167
NPC65_331_CCGGTAGAGTAGGTGC-1	eCAFs	-0.273616
NPC65_331_CCTACCACACAGGCCT-1	eCAFs	-0.226764
NPC65_331_CGCTTCACATGGAATA-1	eCAFs	-0.184938
NPC65_331_CGGAGCTCAATGGAGC-1	eCAFs	0.00395568
NPC65_331_CGTCAGGAGCGATCCC-1	eCAFs	-0.10802
NPC65_331_CGTCAGGAGCTTTGGT-1	eCAFs	-0.0802242
NPC65_331_CGTCCATCAGACAAAT-1	eCAFs	-0.0714639
NPC65_331_CGTCTACTCGTGGACC-1	eCAFs	-0.00984729
NPC65_331_CGTGTAACACTCAGGC-1	eCAFs	-0.0890764
NPC65_331_CTACCCAGTGTGACGA-1	eCAFs	-0.131752
NPC65_331_CTAGAGTGTTGCGCAC-1	eCAFs	-0.140859
NPC65_331_CTAGTGATCAACACGT-1	eCAFs	-0.130596
NPC65_331_CTCACACTCCTCCTAG-1	eCAFs	-0.131843
NPC65_331_CTCTACGAGGATATAC-1	eCAFs	-0.0497531
NPC65_331_GAAATGAAGGGTTTCT-1	eCAFs	-0.349716
NPC65_331_GAAGCAGTCGACAGCC-1	eCAFs	-0.409734
NPC65_331_GACACGCTCGACCAGC-1	eCAFs	-0.143915
NPC65_331_GACTAACGTCCTGCTT-1	eCAFs	-0.434549
NPC65_331_GAGGTGACAGGGTACA-1	eCAFs	-0.0219036
NPC65_331_GATCGATCAGGGATTG-1	eCAFs	-0.165887
NPC65_331_GATGCTAGTTACAGAA-1	eCAFs	-0.201756
NPC65_331_GCAATCAGTGCTGTAT-1	eCAFs	-0.0444869
NPC65_331_GCGCGATCATACGCCG-1	eCAFs	-0.238327
NPC65_331_GCTTCCAAGGCGACAT-1	eCAFs	-0.16465
NPC65_331_GGACGTCAGCGCCTCA-1	eCAFs	-0.0481065
NPC65_331_GGCCGATGTATAAACG-1	eCAFs	0.102123
NPC65_331_GGGCATCGTGCTAGCC-1	eCAFs	-0.165762
NPC65_331_GTCTCGTAGCTCCCAG-1	eCAFs	-0.293593
NPC65_331_GTCTTCGCAGCCTTGG-1	eCAFs	-0.271462
NPC65_331_GTGCAGCTCCCTCAGT-1	eCAFs	-0.151546
NPC65_331_GTTACAGTCTCTAAGG-1	eCAFs	-0.203987
NPC65_331_TACGGATCAGTATCTG-1	eCAFs	-0.0518976
NPC65_331_TACTTGTGTGATGCCC-1	eCAFs	-0.155822
NPC65_331_TAGTTGGTCTTTCCTC-1	eCAFs	-0.232291
NPC65_331_TATGCCCGTCGTCTTC-1	eCAFs	-0.25338
NPC65_331_TCACGAAAGTCTTGCA-1	eCAFs	-0.038337
NPC65_331_TCACGAATCCACTGGG-1	eCAFs	-0.124354
NPC65_331_TCGCGAGAGGGATCTG-1	eCAFs	-0.233432
NPC65_331_TCTGGAATCAAACGGG-1	eCAFs	-0.0962406
NPC65_331_TCTGGAATCTGCTGTC-1	eCAFs	-0.164377
NPC65_331_TCTTTCCGTCGCTTCT-1	eCAFs	-0.0710173
NPC65_331_TGAGCCGCATGCTGGC-1	eCAFs	-0.104808
NPC65_331_TGGCGCACATCCAACA-1	eCAFs	-0.353598
NPC65_331_TGGGAAGAGAGGTAGA-1	eCAFs	-0.0732414
NPC65_331_TGTATTCAGATACACA-1	eCAFs	-0.169222
NPC65_331_TGTTCCGGTCTAGTGT-1	eCAFs	-0.0379121
NPC65_331_TTAGGCATCTCACATT-1	eCAFs	-0.321875
NPC65_331_TTGACTTTCCTCAACC-1	eCAFs	0.0514204
NPC65_331_TTGCCGTGTTGCTCCT-1	eCAFs	-0.0841161
NPC65_331_TTTGTCAAGGCTCATT-1	eCAFs	-0.312969
NPC66_332_CATGCCTGTTCCATGA-1	eCAFs	-0.321894
NPC66_332_CCACGGATCCGTTGCT-1	eCAFs	-0.0942371
NPC66_332_GGCAATTAGGCGACAT-1	eCAFs	-0.179299
NPC66_332_GTTAAGCGTCTCTTAT-1	eCAFs	-0.185514
NPC66_332_TGCACCTTCGCCATAA-1	eCAFs	-0.223192
NPC49_319_AACTCCCCATCCGTGG-1	iCAFs	-0.126627
NPC49_319_ATCTACTGTGAACCTT-1	iCAFs	-0.40099
NPC49_319_ATTTCTGAGAGGTTGC-1	iCAFs	-0.369
NPC49_319_CACACAAAGATCACGG-1	iCAFs	-0.413492
NPC49_319_CCGTTCACAAGTACCT-1	iCAFs	-0.290692
NPC49_319_CGACTTCCATAGAAAC-1	iCAFs	-0.237802
NPC49_319_CGGTTAATCTGCAGTA-1	iCAFs	-0.309757
NPC49_319_GTACGTAAGTCATCCA-1	iCAFs	-0.38228
NPC49_320_AACTCCCCATCCGTGG-1	iCAFs	-0.133375
NPC49_320_ATCTACTGTGAACCTT-1	iCAFs	-0.409702
NPC49_320_ATTTCTGAGAGGTTGC-1	iCAFs	-0.312886
NPC49_320_CACACAAAGATCACGG-1	iCAFs	-0.375607
NPC49_320_CCGTTCACAAGTACCT-1	iCAFs	-0.335308
NPC49_320_CGACTTCCATAGAAAC-1	iCAFs	-0.242598
NPC49_320_CGGTTAATCTGCAGTA-1	iCAFs	-0.275572
NPC49_320_GTACGTAAGTCATCCA-1	iCAFs	-0.347528
NPC49_321_AACTCCCCATCCGTGG-1	iCAFs	-0.197206
NPC49_321_ATCTACTGTGAACCTT-1	iCAFs	-0.333301
NPC49_321_ATTTCTGAGAGGTTGC-1	iCAFs	-0.336236
NPC49_321_CACACAAAGATCACGG-1	iCAFs	-0.412314
NPC49_321_CCGTTCACAAGTACCT-1	iCAFs	-0.332714
NPC49_321_CGACTTCCATAGAAAC-1	iCAFs	-0.244604
NPC49_321_CGGTTAATCTGCAGTA-1	iCAFs	-0.309917
NPC49_321_GTACGTAAGTCATCCA-1	iCAFs	-0.336117
NPC49_322_AACTCCCCATCCGTGG-1	iCAFs	-0.139607
NPC49_322_ATCTACTGTGAACCTT-1	iCAFs	-0.390752
NPC49_322_ATTTCTGAGAGGTTGC-1	iCAFs	-0.327106
NPC49_322_CACACAAAGATCACGG-1	iCAFs	-0.409969
NPC49_322_CCGTTCACAAGTACCT-1	iCAFs	-0.315731
NPC49_322_CGACTTCCATAGAAAC-1	iCAFs	-0.224681
NPC49_322_CGGTTAATCTGCAGTA-1	iCAFs	-0.309655
NPC49_322_GTACGTAAGTCATCCA-1	iCAFs	-0.349288
NPC60_327_AAGGTTCAGGCAAAGA-1	iCAFs	-0.304412
NPC60_327_AATCCAGGTTAGATGA-1	iCAFs	-0.348382
NPC60_327_ACAGCTAAGAAAGTGG-1	iCAFs	-0.159128
NPC60_327_ACAGCTAAGTTGAGAT-1	iCAFs	-0.329173
NPC60_327_ATGAGGGTCCCTGACT-1	iCAFs	-0.126625
NPC60_327_CATTATCGTGATGTGG-1	iCAFs	-0.388571
NPC60_327_CCACGGACACAGAGGT-1	iCAFs	-0.119992
NPC60_327_CCCTCCTGTAAACACA-1	iCAFs	-0.0752343
NPC60_327_CCTAGCTCACTTACGA-1	iCAFs	-0.194287
NPC60_327_CGACCTTAGGTTCCTA-1	iCAFs	-0.0769004
NPC60_327_CGGACACAGTAGATGT-1	iCAFs	-0.235324
NPC60_327_CGGAGCTAGACAAAGG-1	iCAFs	-0.311414
NPC60_327_CTAGTGATCCAGATCA-1	iCAFs	-0.348282
NPC60_327_CTTTGCGTCTGCCAGG-1	iCAFs	-0.211804
NPC60_327_GAACGGATCGGCATCG-1	iCAFs	-0.287136
NPC60_327_GCTCCTATCCGTTGCT-1	iCAFs	-0.227327
NPC60_327_GGGAATGAGGCTACGA-1	iCAFs	-0.229173
NPC60_327_GGGCACTCACCATCCT-1	iCAFs	-0.124407
NPC60_327_GTACTCCAGTCATGCT-1	iCAFs	-0.372035
NPC60_327_GTCCTCATCAGCTCTC-1	iCAFs	-0.314074
NPC60_327_GTTACAGCAAGCCCAC-1	iCAFs	-0.363582
NPC60_327_TACTTGTTCCGGGTGT-1	iCAFs	-0.324087
NPC60_327_TCGTACCAGCGTTGCC-1	iCAFs	-0.350285
NPC63_329_AAACCTGCACTTAACG-1	iCAFs	-0.252346
NPC63_329_AAAGATGCACGAGAGT-1	iCAFs	-0.382299
NPC63_329_AAAGATGTCCACTCCA-1	iCAFs	-0.182743
NPC63_329_ACACCGGGTCTTTCAT-1	iCAFs	-0.137265
NPC63_329_ACGCCGAAGACAAAGG-1	iCAFs	-0.170466
NPC63_329_ACGGCCAAGGCATGTG-1	iCAFs	-0.252664
NPC63_329_ACGGCCATCTTTACGT-1	iCAFs	-0.181721
NPC63_329_ACTGCTCTCTTGAGGT-1	iCAFs	-0.168918
NPC63_329_AGAATAGGTCTTGTCC-1	iCAFs	-0.235894
NPC63_329_AGATCTGCAATCGGTT-1	iCAFs	-0.0657528
NPC63_329_AGCGTATAGTACGATA-1	iCAFs	-0.250203
NPC63_329_AGGGAGTAGGCCATAG-1	iCAFs	-0.100339
NPC63_329_AGGGAGTAGGTGATAT-1	iCAFs	-0.321806
NPC63_329_AGTCTTTCACAGGCCT-1	iCAFs	-0.262093
NPC63_329_AGTGGGATCACATGCA-1	iCAFs	-0.336555
NPC63_329_ATCATCTTCAGCTCGG-1	iCAFs	-0.343505
NPC63_329_ATCATGGCAAGACACG-1	iCAFs	-0.392847
NPC63_329_ATCGAGTCATACAGCT-1	iCAFs	-0.193105
NPC63_329_ATCGAGTCATGCCTAA-1	iCAFs	-0.24486
NPC63_329_CAGTAACTCCGGCACA-1	iCAFs	-0.401229
NPC63_329_CATCAGATCTGAGGGA-1	iCAFs	-0.35684
NPC63_329_CATCGAAAGGTTCCTA-1	iCAFs	-0.193014
NPC63_329_CATGGCGCAATGTAAG-1	iCAFs	-0.217427
NPC63_329_CATTCGCTCGCGTAGC-1	iCAFs	-0.366982
NPC63_329_CCGGGATAGGATGGTC-1	iCAFs	-0.207527
NPC63_329_CCTAAAGAGGCGTACA-1	iCAFs	-0.338684
NPC63_329_CGATGTATCAGAGGTG-1	iCAFs	-0.248609
NPC63_329_CGTGAGCAGCAGGCTA-1	iCAFs	-0.219369
NPC63_329_CGTGAGCGTTTGGCGC-1	iCAFs	-0.422305
NPC63_329_CGTTCTGGTCTAACGT-1	iCAFs	-0.352065
NPC63_329_CTAGCCTTCTTCGAGA-1	iCAFs	-0.136858
NPC63_329_CTCGGGAAGTGCAAGC-1	iCAFs	-0.178197
NPC63_329_CTCGTACTCCGCATCT-1	iCAFs	-0.398897
NPC63_329_CTGATAGTCAAGGCTT-1	iCAFs	-0.273504
NPC63_329_CTGGTCTAGCGATAGC-1	iCAFs	-0.310674
NPC63_329_CTGGTCTGTACCGGCT-1	iCAFs	-0.336998
NPC63_329_CTTTGCGGTTCGGCAC-1	iCAFs	-0.0808733
NPC63_329_GACAGAGTCAACGGCC-1	iCAFs	-0.129404
NPC63_329_GATCGTAGTCAATACC-1	iCAFs	-0.377199
NPC63_329_GATTCAGCACATTTCT-1	iCAFs	-0.219873
NPC63_329_GCAAACTAGAATCTCC-1	iCAFs	-0.390089
NPC63_329_GCCAAATTCCGAGCCA-1	iCAFs	-0.238577
NPC63_329_GCTGCAGTCAAGAAGT-1	iCAFs	-0.160849
NPC63_329_GGAAAGCGTCTGCAAT-1	iCAFs	-0.394434
NPC63_329_GGGTCTGAGCGTTGCC-1	iCAFs	-0.180724
NPC63_329_GGTGCGTTCTAAGCCA-1	iCAFs	-0.289129
NPC63_329_GTCAAGTGTGTAATGA-1	iCAFs	-0.383464
NPC63_329_GTCACAACACTTCTGC-1	iCAFs	-0.288266
NPC63_329_GTGCTTCGTTGCGCAC-1	iCAFs	0.0270158
NPC63_329_GTGTTAGAGAAGGACA-1	iCAFs	-0.493535
NPC63_329_GTTCATTAGTGCGTGA-1	iCAFs	0.00388708
NPC63_329_TACTTACAGGTCGGAT-1	iCAFs	-0.354237
NPC63_329_TCACGAAGTAATTGGA-1	iCAFs	-0.166017
NPC63_329_TCAGGTACAACGATGG-1	iCAFs	-0.19583
NPC63_329_TCGCGTTTCGCTTGTC-1	iCAFs	-0.21588
NPC63_329_TGACGGCGTGCAACTT-1	iCAFs	-0.236924
NPC63_329_TGCTGCTAGTTACCCA-1	iCAFs	-0.28659
NPC63_329_TGGCTGGCAATAAGCA-1	iCAFs	-0.275446
NPC63_329_TGTTCCGTCAATCACG-1	iCAFs	-0.191383
NPC63_329_TTAGGACGTCATATCG-1	iCAFs	-0.2068
NPC63_329_TTCTTAGTCCGTAGTA-1	iCAFs	-0.449775
NPC63_329_TTGCGTCGTGCACCAC-1	iCAFs	-0.305059
NPC64_330_CTCCTAGAGACCCACC-1	iCAFs	-0.418811
NPC64_330_TAAACCGAGTTGAGAT-1	iCAFs	-0.331195
NPC64_330_TCACAAGTCGACCAGC-1	iCAFs	-0.282304
NPC65_331_AAAGATGCACTCTGTC-1	iCAFs	-0.250645
NPC65_331_AAAGATGCATTTGCCC-1	iCAFs	-0.1312
NPC65_331_AAAGATGGTGATGCCC-1	iCAFs	-0.270343
NPC65_331_AAAGTAGAGGGTTTCT-1	iCAFs	-0.389444
NPC65_331_AACCGCGAGACTTGAA-1	iCAFs	-0.142545
NPC65_331_AACTTTCAGTGGCACA-1	iCAFs	-0.0695018
NPC65_331_AACTTTCGTTCCACTC-1	iCAFs	-0.210492
NPC65_331_AAGGTTCTCTATGTGG-1	iCAFs	-0.209017
NPC65_331_AATCCAGGTATTCGTG-1	iCAFs	-0.184389
NPC65_331_ACACTGATCATAGCAC-1	iCAFs	-0.386179
NPC65_331_ACCGTAACATGGGACA-1	iCAFs	-0.0711484
NPC65_331_ACGAGGAGTGCTTCTC-1	iCAFs	-0.423747
NPC65_331_ACGATACCATTTGCCC-1	iCAFs	-0.355832
NPC65_331_ACGCAGCAGTGCCAGA-1	iCAFs	-0.02521
NPC65_331_ACGGAGACATTTCAGG-1	iCAFs	-0.370606
NPC65_331_ACGTCAAAGAGCTGGT-1	iCAFs	-0.200025
NPC65_331_ACTATCTTCTTGCAAG-1	iCAFs	-0.269975
NPC65_331_ACTTACTAGATGGGTC-1	iCAFs	-0.176447
NPC65_331_ACTTACTAGCTTTGGT-1	iCAFs	-0.0797663
NPC65_331_AGCAGCCGTGAACCTT-1	iCAFs	-0.278228
NPC65_331_AGCCTAAGTTCCAACA-1	iCAFs	-0.203695
NPC65_331_AGCGTATAGACAATAC-1	iCAFs	-0.20569
NPC65_331_AGCTCTCAGGGTATCG-1	iCAFs	-0.460742
NPC65_331_AGCTCTCCACAAGCCC-1	iCAFs	-0.374744
NPC65_331_AGGTCCGCAGGGTTAG-1	iCAFs	-0.230536
NPC65_331_AGTCTTTAGGACCACA-1	iCAFs	-0.09487
NPC65_331_AGTCTTTGTCGGATCC-1	iCAFs	-0.102212
NPC65_331_AGTGAGGCACCGGAAA-1	iCAFs	-0.239893
NPC65_331_AGTGGGAGTAAGGGCT-1	iCAFs	-0.276485
NPC65_331_ATAACGCAGTGCCATT-1	iCAFs	-0.178455
NPC65_331_ATAGACCCAATGACCT-1	iCAFs	-0.0538633
NPC65_331_ATAGACCCAATGGATA-1	iCAFs	-0.260364
NPC65_331_ATCACGACAGTTCCCT-1	iCAFs	-0.108549
NPC65_331_ATCATCTGTGCATCTA-1	iCAFs	-0.168057
NPC65_331_ATCCACCAGGGAAACA-1	iCAFs	-0.200196
NPC65_331_ATCCGAAAGCATGGCA-1	iCAFs	-0.155137
NPC65_331_ATCCGAATCTGTGCAA-1	iCAFs	-0.183126
NPC65_331_ATCTGCCAGCAGGCTA-1	iCAFs	-0.289099
NPC65_331_ATGTGTGTCTGGAGCC-1	iCAFs	-0.279549
NPC65_331_ATTACTCAGCGTAGTG-1	iCAFs	-0.270928
NPC65_331_ATTATCCAGAGTACAT-1	iCAFs	-0.252694
NPC65_331_CAACCTCGTGGCAAAC-1	iCAFs	-0.0740622
NPC65_331_CAACCTCTCCAAATGC-1	iCAFs	-0.313635
NPC65_331_CAAGAAACAGACGTAG-1	iCAFs	-0.167811
NPC65_331_CAAGGCCAGTCCAGGA-1	iCAFs	-0.384207
NPC65_331_CAAGTTGGTTCAACCA-1	iCAFs	-0.0406134
NPC65_331_CACACAACAGCTGTAT-1	iCAFs	-0.14668
NPC65_331_CACACTCCACCCATTC-1	iCAFs	-0.396995
NPC65_331_CACAGGCTCCCATTTA-1	iCAFs	-0.170692
NPC65_331_CACCTTGGTGCCTGTG-1	iCAFs	-0.360603
NPC65_331_CACTCCAGTCATGCCG-1	iCAFs	-0.357861
NPC65_331_CACTCCAGTCCGACGT-1	iCAFs	-0.294925
NPC65_331_CACTCCATCGAATGGG-1	iCAFs	-0.22304
NPC65_331_CAGCAGCCAGATCTGT-1	iCAFs	-0.172505
NPC65_331_CAGCTGGGTTGGACCC-1	iCAFs	-0.193076
NPC65_331_CAGCTGGTCGGACAAG-1	iCAFs	-0.234317
NPC65_331_CAGTAACTCCCAACGG-1	iCAFs	-0.281816
NPC65_331_CATCAAGGTCGCTTTC-1	iCAFs	-0.295987
NPC65_331_CATCAAGGTTAAGACA-1	iCAFs	-0.166482
NPC65_331_CATCGAATCACCAGGC-1	iCAFs	-0.376636
NPC65_331_CATCGGGGTCAGAGGT-1	iCAFs	-0.170621
NPC65_331_CCACGGAAGGCTAGGT-1	iCAFs	-0.0748976
NPC65_331_CCACGGATCATGCAAC-1	iCAFs	-0.300311
NPC65_331_CCAGCGATCCCGACTT-1	iCAFs	-0.090096
NPC65_331_CCATGTCCACACCGCA-1	iCAFs	-0.251741
NPC65_331_CCATGTCTCATCACCC-1	iCAFs	-0.237202
NPC65_331_CCCAATCCAATCACAC-1	iCAFs	-0.422029
NPC65_331_CCGGGATGTAAGTAGT-1	iCAFs	-0.0927653
NPC65_331_CCGTTCAAGTGTACTC-1	iCAFs	-0.297371
NPC65_331_CCGTTCACATGGAATA-1	iCAFs	-0.345867
NPC65_331_CCTAAAGAGCAGGCTA-1	iCAFs	-0.00460608
NPC65_331_CCTAAAGGTCGAGTTT-1	iCAFs	-0.230694
NPC65_331_CCTACACTCAGCTGGC-1	iCAFs	-0.179251
NPC65_331_CCTACCAGTCGGCACT-1	iCAFs	-0.199673
NPC65_331_CCTAGCTCACCAGATT-1	iCAFs	-0.310787
NPC65_331_CCTCTGACACCCATGG-1	iCAFs	-0.15911
NPC65_331_CCTTACGAGACGCACA-1	iCAFs	-0.195155
NPC65_331_CCTTACGTCACGACTA-1	iCAFs	-0.0916178
NPC65_331_CGACCTTAGGTGCTAG-1	iCAFs	-0.198808
NPC65_331_CGAGAAGCATGCCCGA-1	iCAFs	-0.326933
NPC65_331_CGAGCACCATCGGGTC-1	iCAFs	-0.318968
NPC65_331_CGAGCCATCGTTACAG-1	iCAFs	-0.251477
NPC65_331_CGCGTTTCAAGCGAGT-1	iCAFs	-0.152947
NPC65_331_CGCTGGAAGCGAGAAA-1	iCAFs	-0.118509
NPC65_331_CGCTTCAAGTGTACTC-1	iCAFs	-0.252445
NPC65_331_CGCTTCACACCAGCAC-1	iCAFs	-0.219128
NPC65_331_CGTAGCGAGGTGTGGT-1	iCAFs	-0.359399
NPC65_331_CGTCAGGTCGTGGTCG-1	iCAFs	-0.462948
NPC65_331_CGTGTCTTCTGGCGAC-1	iCAFs	-0.0979095
NPC65_331_CTAAGACGTCTAGAGG-1	iCAFs	-0.284959
NPC65_331_CTACCCATCCAGTATG-1	iCAFs	-0.276615
NPC65_331_CTACGTCGTCTAAACC-1	iCAFs	-0.217392
NPC65_331_CTAGCCTCATTCACTT-1	iCAFs	-0.192341
NPC65_331_CTAGCCTGTCATCGGC-1	iCAFs	-0.326806
NPC65_331_CTAGTGATCACGCGGT-1	iCAFs	-0.289063
NPC65_331_CTCAGAATCGGAAATA-1	iCAFs	-0.188215
NPC65_331_CTCGAAATCCTTTCTC-1	iCAFs	-0.188466
NPC65_331_CTCGGAGCACGGCTAC-1	iCAFs	-0.248313
NPC65_331_CTCGTCAAGACGACGT-1	iCAFs	-0.145631
NPC65_331_CTCTGGTTCAATCTCT-1	iCAFs	-0.2286
NPC65_331_CTGAAGTAGTACGTTC-1	iCAFs	-0.152865
NPC65_331_CTGATAGCATGTTGAC-1	iCAFs	-0.207545
NPC65_331_CTGATAGGTCGACTGC-1	iCAFs	-0.19068
NPC65_331_CTGGTCTTCTCTTATG-1	iCAFs	-0.123765
NPC65_331_CTGTTTATCCCATTTA-1	iCAFs	-0.299124
NPC65_331_CTTACCGCACAACGTT-1	iCAFs	-0.199379
NPC65_331_GAACCTAGTCTCAACA-1	iCAFs	-0.287724
NPC65_331_GACAGAGGTCCGTCAG-1	iCAFs	-0.390481
NPC65_331_GACAGAGGTGATGTGG-1	iCAFs	-0.274547
NPC65_331_GACGGCTGTTACGCGC-1	iCAFs	-0.354064
NPC65_331_GACGTTAAGACTGTAA-1	iCAFs	-0.182742
NPC65_331_GACGTTACAACTGCTA-1	iCAFs	-0.204819
NPC65_331_GACGTTACACTAGTAC-1	iCAFs	-0.136639
NPC65_331_GACGTTACAGCGTTCG-1	iCAFs	-0.284554
NPC65_331_GACTAACCACAAGACG-1	iCAFs	-0.185687
NPC65_331_GAGCAGAAGTGAACAT-1	iCAFs	-0.107612
NPC65_331_GATCGCGTCTTGCAAG-1	iCAFs	-0.178413
NPC65_331_GATGAAAGTCTGCGGT-1	iCAFs	-0.384509
NPC65_331_GATGAGGCAGTGACAG-1	iCAFs	-0.201246
NPC65_331_GATGCTAGTAGCGCTC-1	iCAFs	-0.192956
NPC65_331_GCAAACTTCGGTTCGG-1	iCAFs	-0.230912
NPC65_331_GCATACAGTTACCGAT-1	iCAFs	-0.272219
NPC65_331_GCATGATCAAGACACG-1	iCAFs	-0.269956
NPC65_331_GCATGTAGTCATCCCT-1	iCAFs	-0.222996
NPC65_331_GCATGTATCGTTGACA-1	iCAFs	-0.16613
NPC65_331_GCGACCAGTCACTGGC-1	iCAFs	-0.302594
NPC65_331_GCGAGAACAACACCTA-1	iCAFs	-0.0866918
NPC65_331_GCGCAGTTCGAGAACG-1	iCAFs	-0.124739
NPC65_331_GCGCGATCAGACACTT-1	iCAFs	-0.160273
NPC65_331_GCGGGTTAGTGGACGT-1	iCAFs	-0.197521
NPC65_331_GCGGGTTTCTGGCGAC-1	iCAFs	-0.275478
NPC65_331_GCTCTGTGTGTGCGTC-1	iCAFs	-0.192303
NPC65_331_GCTGCGAAGACACGAC-1	iCAFs	-0.206293
NPC65_331_GCTTGAATCACCGTAA-1	iCAFs	-0.272227
NPC65_331_GGACGTCGTTACAGAA-1	iCAFs	-0.250882
NPC65_331_GGAGCAACAAATCCGT-1	iCAFs	-0.110378
NPC65_331_GGAGCAAGTTCCTCCA-1	iCAFs	-0.321088
NPC65_331_GGCAATTAGACGCTTT-1	iCAFs	-0.361149
NPC65_331_GGCAATTGTTCCGTCT-1	iCAFs	-0.398883
NPC65_331_GGCCGATAGATGTTAG-1	iCAFs	-0.187458
NPC65_331_GGCTCGAAGGTGCAAC-1	iCAFs	-0.236283
NPC65_331_GGCTCGAGTATCTGCA-1	iCAFs	-0.32547
NPC65_331_GGCTCGATCCCATTAT-1	iCAFs	-0.120798
NPC65_331_GGCTGGTCAAGCCTAT-1	iCAFs	-0.1384
NPC65_331_GGGACCTAGGGCTCTC-1	iCAFs	-0.0366826
NPC65_331_GGGAGATGTCTGGAGA-1	iCAFs	-0.00823927
NPC65_331_GGGCACTCACCCATGG-1	iCAFs	-0.199065
NPC65_331_GGTATTGTCTTCAACT-1	iCAFs	-0.325056
NPC65_331_GGTGCGTAGCGTTCCG-1	iCAFs	-0.303108
NPC65_331_GGTGCGTAGCGTTTAC-1	iCAFs	-0.290737
NPC65_331_GTAACGTCAACACGCC-1	iCAFs	-0.263945
NPC65_331_GTATCTTCACCAGGCT-1	iCAFs	-0.205178
NPC65_331_GTATTCTCAGTAGAGC-1	iCAFs	-0.0481939
NPC65_331_GTATTCTCATAGAAAC-1	iCAFs	-0.377371
NPC65_331_GTCAAGTCAGATGAGC-1	iCAFs	-0.242373
NPC65_331_GTCACGGGTCTAAACC-1	iCAFs	-0.336367
NPC65_331_GTCGTAATCCGTCAAA-1	iCAFs	-0.396418
NPC65_331_GTTACAGCAGCTGCAC-1	iCAFs	0.0411114
NPC65_331_GTTCATTCAAACTGCT-1	iCAFs	-0.167467
NPC65_331_GTTCATTTCACCATAG-1	iCAFs	-0.106387
NPC65_331_GTTCGGGAGGCATGTG-1	iCAFs	-0.310911
NPC65_331_TAAACCGAGTTGAGAT-1	iCAFs	0.00600918
NPC65_331_TAAACCGTCGTGACAT-1	iCAFs	-0.110096
NPC65_331_TACTTACCAGTAGAGC-1	iCAFs	-0.333953
NPC65_331_TACTTGTAGCGTGAAC-1	iCAFs	-0.257907
NPC65_331_TAGACCAGTGCGGTAA-1	iCAFs	-0.303784
NPC65_331_TAGTGGTGTTTACTCT-1	iCAFs	-0.369868
NPC65_331_TAGTTGGGTACTCAAC-1	iCAFs	-0.112756
NPC65_331_TATCAGGTCAAACGGG-1	iCAFs	-0.397334
NPC65_331_TCACAAGTCCCTAATT-1	iCAFs	-0.139551
NPC65_331_TCACAAGTCGACCAGC-1	iCAFs	-0.222655
NPC65_331_TCAGGATAGCCATCGC-1	iCAFs	-0.165007
NPC65_331_TCCCGATAGGCCATAG-1	iCAFs	-0.412611
NPC65_331_TCGAGGCGTTCAGACT-1	iCAFs	-0.37171
NPC65_331_TCGTACCCAGCCTTTC-1	iCAFs	-0.181876
NPC65_331_TCTGAGAAGCTAGCCC-1	iCAFs	-0.190411
NPC65_331_TGACAACAGAATTCCC-1	iCAFs	-0.201672
NPC65_331_TGACAACTCTCGCTTG-1	iCAFs	-0.297245
NPC65_331_TGACTAGAGGTTCCTA-1	iCAFs	-0.16854
NPC65_331_TGAGAGGTCGCCGTGA-1	iCAFs	-0.374565
NPC65_331_TGATTTCCACTAGTAC-1	iCAFs	-0.302163
NPC65_331_TGCACCTGTCATATGC-1	iCAFs	-0.0206362
NPC65_331_TGCACCTTCTACTCAT-1	iCAFs	-0.459005
NPC65_331_TGCGCAGTCATTTGGG-1	iCAFs	-0.170682
NPC65_331_TGCTACCCAGGTCTCG-1	iCAFs	-0.041339
NPC65_331_TGCTGCTCAATTGCTG-1	iCAFs	-0.0818281
NPC65_331_TGGACGCAGCTAAGAT-1	iCAFs	-0.3733
NPC65_331_TGGCTGGCAAGCGAGT-1	iCAFs	-0.205522
NPC65_331_TGGGAAGAGAGAGCTC-1	iCAFs	-0.255756
NPC65_331_TGGGCGTCAGGTCTCG-1	iCAFs	-0.0947229
NPC65_331_TGGTTAGCAATGGTCT-1	iCAFs	-0.215374
NPC65_331_TGTCCCAAGTTATCGC-1	iCAFs	-0.25902
NPC65_331_TGTCCCACACGAAACG-1	iCAFs	-0.321768
NPC65_331_TGTTCCGCATGTAAGA-1	iCAFs	-0.29961
NPC65_331_TTCCCAGTCTTATCTG-1	iCAFs	-0.205078
NPC65_331_TTCGGTCCATGCAACT-1	iCAFs	-0.248638
NPC65_331_TTCTACATCATCTGTT-1	iCAFs	-0.148231
NPC65_331_TTCTCAATCCGTCATC-1	iCAFs	-0.261365
NPC65_331_TTCTCCTAGCTGCAAG-1	iCAFs	-0.230273
NPC65_331_TTGAACGAGTGTTTGC-1	iCAFs	-0.221287
NPC65_331_TTGAACGCATGGAATA-1	iCAFs	-0.365546
NPC65_331_TTGAACGGTAGCGTCC-1	iCAFs	-0.298794
NPC65_331_TTGGCAACAGCTCCGA-1	iCAFs	-0.339877
NPC65_331_TTTACTGTCAACGGCC-1	iCAFs	-0.274796
NPC65_331_TTTATGCAGCGATCCC-1	iCAFs	-0.253562
NPC65_331_TTTCCTCAGTATCTCG-1	iCAFs	-0.219344
NPC65_331_TTTGCGCCAACACCCG-1	iCAFs	-0.210713
NPC65_331_TTTGGTTGTGAAATCA-1	iCAFs	-0.319021
NPC36_303_ATCTGCCTCTTCAACT-1	myCAFs	-0.32714
NPC36_304_ATCTGCCTCTTCAACT-1	myCAFs	-0.398675
NPC36_305_ATCTGCCTCTTCAACT-1	myCAFs	-0.41421
NPC36_306_ATCTGCCTCTTCAACT-1	myCAFs	-0.322313
NPC46_311_CTCTGGTAGGCACATG-1	myCAFs	-0.454589
NPC46_311_GGACATTGTCTGATCA-1	myCAFs	-0.406199
NPC46_311_GGATTACAGGTACTCT-1	myCAFs	-0.387249
NPC46_312_GGACATTGTCTGATCA-1	myCAFs	-0.3591
NPC46_312_GGATTACAGGTACTCT-1	myCAFs	-0.330872
NPC46_313_CTCTGGTAGGCACATG-1	myCAFs	-0.434374
NPC46_313_GGACATTGTCTGATCA-1	myCAFs	-0.394668
NPC46_313_GGATTACAGGTACTCT-1	myCAFs	-0.318234
NPC46_314_GGACATTGTCTGATCA-1	myCAFs	-0.372786
NPC46_314_GGATTACAGGTACTCT-1	myCAFs	-0.371883
NPC47_315_ATTATCCGTGTGACGA-1	myCAFs	-0.462317
NPC47_315_ATTCTACGTGTGCGTC-1	myCAFs	-0.383136
NPC47_315_CATATGGTCTATCCCG-1	myCAFs	-0.274038
NPC47_315_CGGACACGTGGTTTCA-1	myCAFs	-0.41956
NPC47_315_CGGACTGTCGTGGGAA-1	myCAFs	-0.305914
NPC47_315_CTCGTACAGATATACG-1	myCAFs	-0.275163
NPC47_315_CTCTACGCAGCCTGTG-1	myCAFs	-0.389806
NPC47_315_CTTGGCTCAATAGCAA-1	myCAFs	-0.379608
NPC47_315_GCACTCTGTGTCGCTG-1	myCAFs	-0.340389
NPC47_315_GCATGTACAGGATCGA-1	myCAFs	-0.1241
NPC47_315_GGCGTGTAGCTAAACA-1	myCAFs	-0.42023
NPC47_315_GTGGGTCCATTCTTAC-1	myCAFs	-0.440892
NPC47_315_TACAGTGGTAAGAGGA-1	myCAFs	-0.190083
NPC47_315_TGGGAAGTCTAGCACA-1	myCAFs	-0.270197
NPC47_315_TTGGCAAAGCGCTTAT-1	myCAFs	-0.378336
NPC47_316_ATTATCCGTGTGACGA-1	myCAFs	-0.442273
NPC47_316_ATTCTACGTGTGCGTC-1	myCAFs	-0.360655
NPC47_316_CATATGGTCTATCCCG-1	myCAFs	-0.360942
NPC47_316_CGGACACGTGGTTTCA-1	myCAFs	-0.353257
NPC47_316_CGGACTGTCGTGGGAA-1	myCAFs	-0.366671
NPC47_316_CTCGTACAGATATACG-1	myCAFs	-0.334066
NPC47_316_CTCTACGCAGCCTGTG-1	myCAFs	-0.415565
NPC47_316_CTTGGCTCAATAGCAA-1	myCAFs	-0.389757
NPC47_316_GCACTCTGTGTCGCTG-1	myCAFs	-0.364647
NPC47_316_GCATGTACAGGATCGA-1	myCAFs	-0.150787
NPC47_316_GGCGTGTAGCTAAACA-1	myCAFs	-0.473437
NPC47_316_GTGGGTCCATTCTTAC-1	myCAFs	-0.374558
NPC47_316_TACAGTGGTAAGAGGA-1	myCAFs	-0.243994
NPC47_316_TGGGAAGTCTAGCACA-1	myCAFs	-0.238483
NPC47_316_TTGGCAAAGCGCTTAT-1	myCAFs	-0.357484
NPC47_317_ATCATGGTCGTATCAG-1	myCAFs	-0.439596
NPC47_317_ATTATCCGTGTGACGA-1	myCAFs	-0.442114
NPC47_317_ATTCTACGTGTGCGTC-1	myCAFs	-0.377576
NPC47_317_CATATGGTCTATCCCG-1	myCAFs	-0.375513
NPC47_317_CGGACACGTGGTTTCA-1	myCAFs	-0.358184
NPC47_317_CGGACTGTCGTGGGAA-1	myCAFs	-0.319329
NPC47_317_CTCGTACAGATATACG-1	myCAFs	-0.293478
NPC47_317_CTCTACGCAGCCTGTG-1	myCAFs	-0.397292
NPC47_317_CTTGGCTCAATAGCAA-1	myCAFs	-0.450702
NPC47_317_GCACTCTGTGTCGCTG-1	myCAFs	-0.302682
NPC47_317_GCATGTACAGGATCGA-1	myCAFs	-0.0964144
NPC47_317_GGCGTGTAGCTAAACA-1	myCAFs	-0.33542
NPC47_317_GTGGGTCCATTCTTAC-1	myCAFs	-0.36392
NPC47_317_TACAGTGGTAAGAGGA-1	myCAFs	-0.144052
NPC47_317_TGGGAAGTCTAGCACA-1	myCAFs	-0.228026
NPC47_317_TTGGCAAAGCGCTTAT-1	myCAFs	-0.346505
NPC47_318_AGCGTCGAGCTAGTCT-1	myCAFs	-0.366926
NPC47_318_AGCTCTCGTGGAAAGA-1	myCAFs	-0.366512
NPC47_318_ATTATCCGTGTGACGA-1	myCAFs	-0.465623
NPC47_318_ATTCTACGTGTGCGTC-1	myCAFs	-0.366488
NPC47_318_CATATGGTCTATCCCG-1	myCAFs	-0.363703
NPC47_318_CGGACACGTGGTTTCA-1	myCAFs	-0.316557
NPC47_318_CGGACTGTCGTGGGAA-1	myCAFs	-0.36655
NPC47_318_CTCGTACAGATATACG-1	myCAFs	-0.289364
NPC47_318_CTCTACGCAGCCTGTG-1	myCAFs	-0.401908
NPC47_318_CTTGGCTCAATAGCAA-1	myCAFs	-0.410656
NPC47_318_GCACTCTGTGTCGCTG-1	myCAFs	-0.265112
NPC47_318_GCATGTACAGGATCGA-1	myCAFs	-0.0876641
NPC47_318_GGCGTGTAGCTAAACA-1	myCAFs	-0.371699
NPC47_318_GTGGGTCCATTCTTAC-1	myCAFs	-0.317755
NPC47_318_TACAGTGGTAAGAGGA-1	myCAFs	-0.142724
NPC47_318_TGGGAAGTCTAGCACA-1	myCAFs	-0.278346
NPC47_318_TTGGCAAAGCGCTTAT-1	myCAFs	-0.382561
NPC49_319_AAAGCAAAGGACGAAA-1	myCAFs	-0.3463
NPC49_319_AACTCTTTCCAGAGGA-1	myCAFs	-0.384364
NPC49_319_AAGTCTGCACGTGAGA-1	myCAFs	-0.226818
NPC49_319_ACACCAATCCGCATCT-1	myCAFs	-0.359942
NPC49_319_ACACCCTCAGACAAGC-1	myCAFs	-0.306412
NPC49_319_ACCCACTGTTCAACCA-1	myCAFs	-0.390737
NPC49_319_ACCTTTAGTTCCATGA-1	myCAFs	-0.304102
NPC49_319_ACGGGTCGTTGTCGCG-1	myCAFs	-0.346753
NPC49_319_ACTTTCACAGGGATTG-1	myCAFs	-0.385636
NPC49_319_AGAGCTTCAAATACAG-1	myCAFs	-0.459227
NPC49_319_AGAGTGGCAATGTTGC-1	myCAFs	-0.210043
NPC49_319_AGATTGCCAAGGTGTG-1	myCAFs	-0.223382
NPC49_319_AGCGTATCACACATGT-1	myCAFs	-0.385883
NPC49_319_AGCGTATTCTAGCACA-1	myCAFs	-0.221814
NPC49_319_AGCTCTCGTCATACTG-1	myCAFs	-0.416414
NPC49_319_AGTGGGATCAGGTTCA-1	myCAFs	-0.407635
NPC49_319_AGTTGGTTCTCTAAGG-1	myCAFs	-0.100625
NPC49_319_ATGAGGGGTAAACGCG-1	myCAFs	-0.347885
NPC49_319_ATTTCTGGTATGGTTC-1	myCAFs	-0.33805
NPC49_319_CACACTCAGATTACCC-1	myCAFs	-0.312635
NPC49_319_CAGAATCTCGATCCCT-1	myCAFs	-0.0974648
NPC49_319_CATCAAGTCCTCAACC-1	myCAFs	-0.276903
NPC49_319_CATTCGCTCCGGCACA-1	myCAFs	-0.24876
NPC49_319_CCACCTATCCTGTAGA-1	myCAFs	-0.190491
NPC49_319_CCCATACCAGATGGGT-1	myCAFs	-0.357607
NPC49_319_CCTAAAGAGAACAACT-1	myCAFs	-0.00183849
NPC49_319_CCTCAGTAGGTGCTAG-1	myCAFs	-0.329966
NPC49_319_CGCCAAGGTTTGTTTC-1	myCAFs	-0.297726
NPC49_319_CGCGGTAGTTCAGTAC-1	myCAFs	-0.185765
NPC49_319_CGCTATCGTTGTGGCC-1	myCAFs	-0.132446
NPC49_319_CGGAGCTTCAAAGTAG-1	myCAFs	-0.396448
NPC49_319_CGGGTCACAGTTCCCT-1	myCAFs	-0.40945
NPC49_319_CGTCTACGTGCACTTA-1	myCAFs	-0.394494
NPC49_319_CGTGTAATCTATCGCC-1	myCAFs	-0.233537
NPC49_319_CTACACCGTACAAGTA-1	myCAFs	-0.237293
NPC49_319_CTACACCTCCTTTACA-1	myCAFs	-0.210232
NPC49_319_CTACATTGTCTACCTC-1	myCAFs	-0.265786
NPC49_319_CTCATTACAGGTCGTC-1	myCAFs	-0.323103
NPC49_319_CTCGAAATCGTTTATC-1	myCAFs	-0.269777
NPC49_319_CTCGAGGGTGAACCTT-1	myCAFs	-0.205582
NPC49_319_CTGAAACAGATGTAAC-1	myCAFs	-0.300964
NPC49_319_CTGCTGTCAGTGAGTG-1	myCAFs	-0.325448
NPC49_319_CTGGTCTGTGTCTGAT-1	myCAFs	-0.34011
NPC49_319_CTGTGCTGTAGGACAC-1	myCAFs	-0.390905
NPC49_319_GAACCTATCTCGCATC-1	myCAFs	-0.284483
NPC49_319_GAACGGAGTTTAGGAA-1	myCAFs	-0.246386
NPC49_319_GACAGAGTCAGGCCCA-1	myCAFs	-0.296905
NPC49_319_GACCTGGTCTGTTGAG-1	myCAFs	-0.3791
NPC49_319_GACGCGTTCAAACAAG-1	myCAFs	-0.316544
NPC49_319_GACGCGTTCACCTCGT-1	myCAFs	-0.241845
NPC49_319_GATCAGTAGTACGCCC-1	myCAFs	-0.218847
NPC49_319_GATCGTAGTCTGCCAG-1	myCAFs	-0.15629
NPC49_319_GATGAGGAGCTTTGGT-1	myCAFs	-0.401565
NPC49_319_GCAATCATCCGCGTTT-1	myCAFs	-0.202542
NPC49_319_GCAGCCACAAACCCAT-1	myCAFs	-0.250586
NPC49_319_GCAGTTATCGAGGTAG-1	myCAFs	-0.291089
NPC49_319_GCATACACAATGAATG-1	myCAFs	-0.257092
NPC49_319_GCTGCGAAGGATGGAA-1	myCAFs	-0.310368
NPC49_319_GGAACTTGTTTGGGCC-1	myCAFs	-0.2361
NPC49_319_GGACAAGTCTCGTTTA-1	myCAFs	-0.151333
NPC49_319_GGACAGATCTCCTATA-1	myCAFs	-0.424527
NPC49_319_GGAGCAAGTCCTCTTG-1	myCAFs	-0.376345
NPC49_319_GGCTCGACAAGGTTTC-1	myCAFs	-0.0933932
NPC49_319_GGGAATGAGATCCCGC-1	myCAFs	-0.294465
NPC49_319_GGGAATGTCTGCCCTA-1	myCAFs	-0.36226
NPC49_319_GGGACCTTCAGTGTTG-1	myCAFs	-0.416922
NPC49_319_GGGATGAAGCTAACAA-1	myCAFs	-0.45385
NPC49_319_GTAGGCCAGGACATTA-1	myCAFs	-0.312799
NPC49_319_GTAGGCCGTCGCATCG-1	myCAFs	-0.23184
NPC49_319_GTATTCTTCTAACTTC-1	myCAFs	-0.48315
NPC49_319_GTCACGGTCTTGAGGT-1	myCAFs	-0.195748
NPC49_319_GTCGGGTCAAGCGAGT-1	myCAFs	0.0329478
NPC49_319_GTCTTCGTCTGATACG-1	myCAFs	-0.17384
NPC49_319_GTTCATTAGACGACGT-1	myCAFs	-0.402176
NPC49_319_TAAGCGTCAGCTGCAC-1	myCAFs	-0.40404
NPC49_319_TACCTTAGTCCAGTGC-1	myCAFs	-0.192813
NPC49_319_TACTCGCCAGTAAGCG-1	myCAFs	-0.395491
NPC49_319_TACTCGCTCATTGCGA-1	myCAFs	-0.238487
NPC49_319_TACTTACGTATCTGCA-1	myCAFs	-0.167996
NPC49_319_TAGTGGTGTGACTACT-1	myCAFs	-0.11633
NPC49_319_TAGTTGGTCGCGTAGC-1	myCAFs	-0.250271
NPC49_319_TCAACGAGTTAAGTAG-1	myCAFs	-0.371269
NPC49_319_TCACAAGTCAGCGATT-1	myCAFs	-0.278963
NPC49_319_TCGCGAGAGAAGGGTA-1	myCAFs	-0.384946
NPC49_319_TCGTAGAGTAGGGTAC-1	myCAFs	-0.388527
NPC49_319_TGAGGGACAAATCCGT-1	myCAFs	-0.337042
NPC49_319_TGCACCTAGCCAGAAC-1	myCAFs	-0.440157
NPC49_319_TGCCCATCATAGAAAC-1	myCAFs	-0.287971
NPC49_319_TGGCTGGAGATAGGAG-1	myCAFs	-0.303736
NPC49_319_TGGGAAGGTTGTGGAG-1	myCAFs	-0.299118
NPC49_319_TGGGCGTCACTACAGT-1	myCAFs	-0.286943
NPC49_319_TGTTCCGGTACCGTAT-1	myCAFs	-0.104215
NPC49_319_TTCGGTCTCGTCTGAA-1	myCAFs	-0.346412
NPC49_319_TTGAACGCAGCGTAAG-1	myCAFs	-0.302612
NPC49_319_TTGGAACAGTGCGATG-1	myCAFs	-0.223873
NPC49_319_TTTACTGGTCGCGGTT-1	myCAFs	-0.219349
NPC49_319_TTTCCTCTCCTAGTGA-1	myCAFs	-0.0872729
NPC49_320_AAAGCAAAGGACGAAA-1	myCAFs	-0.349924
NPC49_320_AACTCTTTCCAGAGGA-1	myCAFs	-0.368991
NPC49_320_AAGTCTGCACGTGAGA-1	myCAFs	-0.169309
NPC49_320_ACACCAATCCGCATCT-1	myCAFs	-0.344664
NPC49_320_ACACCCTCAGACAAGC-1	myCAFs	-0.313032
NPC49_320_ACCCACTGTTCAACCA-1	myCAFs	-0.381082
NPC49_320_ACCTTTAGTTCCATGA-1	myCAFs	-0.286026
NPC49_320_ACGGGTCGTTGTCGCG-1	myCAFs	-0.31239
NPC49_320_ACTTTCACAGGGATTG-1	myCAFs	-0.362845
NPC49_320_AGAGCTTCAAATACAG-1	myCAFs	-0.480019
NPC49_320_AGAGTGGCAATGTTGC-1	myCAFs	-0.126493
NPC49_320_AGATTGCCAAGGTGTG-1	myCAFs	-0.233006
NPC49_320_AGCGTATCACACATGT-1	myCAFs	-0.369046
NPC49_320_AGCGTATTCTAGCACA-1	myCAFs	-0.144075
NPC49_320_AGCTCTCGTCATACTG-1	myCAFs	-0.471746
NPC49_320_AGTGGGATCAGGTTCA-1	myCAFs	-0.424361
NPC49_320_AGTTGGTTCTCTAAGG-1	myCAFs	-0.155259
NPC49_320_ATGAGGGGTAAACGCG-1	myCAFs	-0.314833
NPC49_320_ATTTCTGGTATGGTTC-1	myCAFs	-0.306709
NPC49_320_CACACTCAGATTACCC-1	myCAFs	-0.311944
NPC49_320_CAGAATCTCGATCCCT-1	myCAFs	-0.0519009
NPC49_320_CATCAAGTCCTCAACC-1	myCAFs	-0.265837
NPC49_320_CATTCGCTCCGGCACA-1	myCAFs	-0.234156
NPC49_320_CCACCTATCCTGTAGA-1	myCAFs	-0.226715
NPC49_320_CCCATACCAGATGGGT-1	myCAFs	-0.351196
NPC49_320_CCTAAAGAGAACAACT-1	myCAFs	0.00941775
NPC49_320_CCTCAGTAGGTGCTAG-1	myCAFs	-0.324436
NPC49_320_CGCCAAGGTTTGTTTC-1	myCAFs	-0.266508
NPC49_320_CGCGGTAGTTCAGTAC-1	myCAFs	-0.140141
NPC49_320_CGCTATCGTTGTGGCC-1	myCAFs	-0.122663
NPC49_320_CGGAGCTTCAAAGTAG-1	myCAFs	-0.388906
NPC49_320_CGGGTCACAGTTCCCT-1	myCAFs	-0.431131
NPC49_320_CGTCTACGTGCACTTA-1	myCAFs	-0.384481
NPC49_320_CGTGTAATCTATCGCC-1	myCAFs	-0.192218
NPC49_320_CTACACCGTACAAGTA-1	myCAFs	-0.196068
NPC49_320_CTACACCTCCTTTACA-1	myCAFs	-0.204061
NPC49_320_CTACATTGTCTACCTC-1	myCAFs	-0.241544
NPC49_320_CTCATTACAGGTCGTC-1	myCAFs	-0.336543
NPC49_320_CTCGAAATCGTTTATC-1	myCAFs	-0.23591
NPC49_320_CTCGAGGGTGAACCTT-1	myCAFs	-0.200393
NPC49_320_CTGAAACAGATGTAAC-1	myCAFs	-0.245278
NPC49_320_CTGCTGTCAGTGAGTG-1	myCAFs	-0.294497
NPC49_320_CTGGTCTGTGTCTGAT-1	myCAFs	-0.342615
NPC49_320_CTGTGCTGTAGGACAC-1	myCAFs	-0.375954
NPC49_320_GAACCTATCTCGCATC-1	myCAFs	-0.249938
NPC49_320_GAACGGAGTTTAGGAA-1	myCAFs	-0.229612
NPC49_320_GACAGAGTCAGGCCCA-1	myCAFs	-0.3204
NPC49_320_GACCTGGTCTGTTGAG-1	myCAFs	-0.367476
NPC49_320_GACGCGTTCAAACAAG-1	myCAFs	-0.2925
NPC49_320_GACGCGTTCACCTCGT-1	myCAFs	-0.234632
NPC49_320_GATCAGTAGTACGCCC-1	myCAFs	-0.205065
NPC49_320_GATCGTAGTCTGCCAG-1	myCAFs	-0.130576
NPC49_320_GATGAGGAGCTTTGGT-1	myCAFs	-0.423975
NPC49_320_GCAATCATCCGCGTTT-1	myCAFs	-0.183065
NPC49_320_GCAGCCACAAACCCAT-1	myCAFs	-0.303395
NPC49_320_GCAGTTATCGAGGTAG-1	myCAFs	-0.230004
NPC49_320_GCATACACAATGAATG-1	myCAFs	-0.26214
NPC49_320_GCTGCGAAGGATGGAA-1	myCAFs	-0.285365
NPC49_320_GGAACTTGTTTGGGCC-1	myCAFs	-0.250222
NPC49_320_GGACAAGTCTCGTTTA-1	myCAFs	-0.177995
NPC49_320_GGACAGATCTCCTATA-1	myCAFs	-0.383195
NPC49_320_GGAGCAAGTCCTCTTG-1	myCAFs	-0.332179
NPC49_320_GGCTCGACAAGGTTTC-1	myCAFs	-0.0825587
NPC49_320_GGGAATGAGATCCCGC-1	myCAFs	-0.262694
NPC49_320_GGGAATGTCTGCCCTA-1	myCAFs	-0.335508
NPC49_320_GGGACCTTCAGTGTTG-1	myCAFs	-0.42384
NPC49_320_GGGATGAAGCTAACAA-1	myCAFs	-0.440413
NPC49_320_GTAGGCCAGGACATTA-1	myCAFs	-0.311875
NPC49_320_GTAGGCCGTCGCATCG-1	myCAFs	-0.286578
NPC49_320_GTATTCTTCTAACTTC-1	myCAFs	-0.469173
NPC49_320_GTCACGGTCTTGAGGT-1	myCAFs	-0.214395
NPC49_320_GTCGGGTCAAGCGAGT-1	myCAFs	0.0156275
NPC49_320_GTCTTCGTCTGATACG-1	myCAFs	-0.1599
NPC49_320_GTTCATTAGACGACGT-1	myCAFs	-0.314434
NPC49_320_TAAGCGTCAGCTGCAC-1	myCAFs	-0.394094
NPC49_320_TACCTTAGTCCAGTGC-1	myCAFs	-0.248554
NPC49_320_TACTCGCCAGTAAGCG-1	myCAFs	-0.399806
NPC49_320_TACTCGCTCATTGCGA-1	myCAFs	-0.228672
NPC49_320_TACTTACGTATCTGCA-1	myCAFs	-0.161546
NPC49_320_TAGTGGTGTGACTACT-1	myCAFs	-0.097929
NPC49_320_TAGTTGGTCGCGTAGC-1	myCAFs	-0.245771
NPC49_320_TCAACGAGTTAAGTAG-1	myCAFs	-0.363851
NPC49_320_TCACAAGTCAGCGATT-1	myCAFs	-0.274239
NPC49_320_TCGCGAGAGAAGGGTA-1	myCAFs	-0.322786
NPC49_320_TCGTAGAGTAGGGTAC-1	myCAFs	-0.317607
NPC49_320_TGACGGCAGTTCGATC-1	myCAFs	-0.333149
NPC49_320_TGAGGGACAAATCCGT-1	myCAFs	-0.311976
NPC49_320_TGCACCTAGCCAGAAC-1	myCAFs	-0.432618
NPC49_320_TGCCCATCATAGAAAC-1	myCAFs	-0.261273
NPC49_320_TGGCTGGAGATAGGAG-1	myCAFs	-0.276776
NPC49_320_TGGGAAGGTTGTGGAG-1	myCAFs	-0.290548
NPC49_320_TGGGCGTCACTACAGT-1	myCAFs	-0.306716
NPC49_320_TGTTCCGGTACCGTAT-1	myCAFs	-0.0752234
NPC49_320_TTCGGTCTCGTCTGAA-1	myCAFs	-0.373374
NPC49_320_TTGAACGCAGCGTAAG-1	myCAFs	-0.310871
NPC49_320_TTGGAACAGTGCGATG-1	myCAFs	-0.269958
NPC49_320_TTTACTGGTCGCGGTT-1	myCAFs	-0.173527
NPC49_320_TTTCCTCTCCTAGTGA-1	myCAFs	-0.0352151
NPC49_321_AAAGCAAAGGACGAAA-1	myCAFs	-0.336455
NPC49_321_AACTCTTTCCAGAGGA-1	myCAFs	-0.357826
[truncated: 744 more rows]

## Sheet: BRCA Fib HALLMARK_GLYCOLYSIS
Barcode	Fibroblast subpopulation	HALLMARK_GLYCOLYSIS GSVA score
CID3586_GACGCGTTCACTATTC	apCAFs	-0.446343
CID3586_TACGGGCAGTTCCACA	apCAFs	-0.39107
CID3838_ATGGAGGTCCTGGTGA	apCAFs	-0.358878
CID3838_TGAGGTTAGCTCCATA	apCAFs	0.0491839
CID3838_TGCTCGTTCGTCCTCA	apCAFs	-0.181996
CID3921_AAAGTAGAGTGTACCT	apCAFs	-0.229082
CID3921_CGTAGCGAGTGTACTC	apCAFs	-0.0715971
CID3941_GCGAGAATCCCGGATG	apCAFs	-0.138794
CID3946_ATCTTCATCGATACTG	apCAFs	-0.425522
CID3948_TACACGAGTGATGTGG	apCAFs	-0.153392
CID3963_AGCTCTCGTAAATGAC	apCAFs	-0.210918
CID3963_AGGCCACTCGCGTTTC	apCAFs	-0.180072
CID3963_CAGCGACAGTGTACTC	apCAFs	-0.221913
CID3963_CGTGAGCTCCTAAGTG	apCAFs	-0.46101
CID4040_ACGCACGTCCTGCTAC	apCAFs	-0.281779
CID4040_CCTTGTGTCGGTAGGA	apCAFs	-0.101808
CID4040_GACATCATCAGCTGTA	apCAFs	-0.22635
CID4040_GGTGGCTCACAAACGG	apCAFs	-0.273313
CID4040_TGGGCTGCAAGTGATA	apCAFs	-0.253539
CID4066_ACAGCCGTCCACGACG	apCAFs	-0.262664
CID4066_ACATGGTTCATGTAGC	apCAFs	-0.235407
CID4066_ACTGAGTTCAGGCGAA	apCAFs	-0.121503
CID4066_ACTTTCACAAACAACA	apCAFs	-0.33385
CID4066_AGATCTGTCCTGCCAT	apCAFs	-0.202088
CID4066_AGATTGCAGTGTTAGA	apCAFs	-0.142801
CID4066_CAAGTTGCAAACCCAT	apCAFs	-0.186842
CID4066_CGGAGTCTCGGAGGTA	apCAFs	-0.391262
CID4066_CGTCACTTCACATAGC	apCAFs	-0.13303
CID4066_CTAACTTAGAAACGAG	apCAFs	-0.385001
CID4066_CTACATTTCTGGCGAC	apCAFs	-0.133032
CID4066_CTCAGAATCACCCGAG	apCAFs	-0.141229
CID4066_CTCAGAATCTCGCATC	apCAFs	-0.266008
CID4066_GACGTGCAGGGTATCG	apCAFs	-0.0996716
CID4066_GCGACCAGTGCTGTAT	apCAFs	0.0389067
CID4066_GGACAAGAGTCCATAC	apCAFs	-0.219559
CID4066_GTCTCGTAGCAGGCTA	apCAFs	-0.41353
CID4066_GTGTTAGCAACTGGCC	apCAFs	-0.201233
CID4066_TCAGATGGTTCCACAA	apCAFs	-0.120837
CID4066_TGCGGGTCAATGGTCT	apCAFs	-0.101545
CID4067_CAGAATCAGGCCCGTT	apCAFs	-0.298113
CID4067_GTGCTTCGTCATCGGC	apCAFs	-0.355524
CID4067_TAAGAGACAACTGCGC	apCAFs	-0.174273
CID4067_TCGGTAAGTCGAGATG	apCAFs	-0.19957
CID4290A_CTAGTGAAGAATCTCC	apCAFs	-0.079443
CID4398_ACCAGTACAGTCACTA	apCAFs	-0.462977
CID4398_CCACCTAGTACCGTTA	apCAFs	-0.0955354
CID4398_CTCGAGGGTGGTAACG	apCAFs	-0.385365
CID4398_CTCGGGATCTCGCTTG	apCAFs	-0.139294
CID4398_CTGGTCTCAGCTGTTA	apCAFs	-0.433853
CID4398_CTTAACTTCGTACGGC	apCAFs	-0.28715
CID4398_CTTACCGTCGCAGGCT	apCAFs	-0.177475
CID4398_TCTTTCCAGCCCTAAT	apCAFs	-0.234953
CID44041_AGCTCTCTCACCGGGT	apCAFs	-0.230803
CID44041_CATCAAGAGGCTAGGT	apCAFs	-0.392846
CID44041_CCTTCCCAGTCTCGGC	apCAFs	-0.202952
CID4461_CAGCATAAGACATAAC	apCAFs	-0.346094
CID4461_TCAACGATCTGAGGGA	apCAFs	-0.462446
CID4465_ACACTGAAGAACTCGG	apCAFs	-0.449137
CID4465_ACGTCAACAGCTGCTG	apCAFs	-0.408208
CID4465_AGGCCGTTCCTTGACC	apCAFs	-0.245502
CID4465_AGTGAGGAGGTGTGGT	apCAFs	-0.330531
CID4465_CACTCCAGTGTTCTTT	apCAFs	-0.307204
CID4465_CATGACAGTGGGTATG	apCAFs	-0.350158
CID4465_CATTCGCGTACCATCA	apCAFs	-0.284373
CID4465_CCATTCGAGAGATGAG	apCAFs	-0.470104
CID4465_CCATTCGCAAAGCAAT	apCAFs	-0.289595
CID4465_CCTAGCTCACATTAGC	apCAFs	-0.299874
CID4465_CGACCTTCAAAGTCAA	apCAFs	-0.358219
CID4465_CGACTTCGTCCTCTTG	apCAFs	-0.458011
CID4465_CGTAGGCGTGTGCCTG	apCAFs	-0.405662
CID4465_CTAATGGCATTGTGCA	apCAFs	-0.40875
CID4465_CTCATTAAGGCCATAG	apCAFs	-0.493732
CID4465_GAAATGATCATGTAGC	apCAFs	-0.312766
CID4465_GAATAAGTCATAGCAC	apCAFs	-0.373489
CID4465_GACGTGCTCCCGGATG	apCAFs	-0.307936
CID4465_GGCTGGTGTTCATGGT	apCAFs	-0.405952
CID4465_TAAGTGCTCCGGGTGT	apCAFs	-0.403926
CID4465_TAGCCGGCAGTCAGCC	apCAFs	-0.341928
CID4465_TGAGGGAGTGCACCAC	apCAFs	-0.158666
CID4465_TGCACCTAGAGTCTGG	apCAFs	-0.305891
CID4465_TGGGAAGTCACAACGT	apCAFs	-0.427705
CID4471_ACTGAACTCCGTTGCT	apCAFs	-0.324683
CID4471_ATAAGAGCAGGATTGG	apCAFs	-0.180492
CID4471_ATGAGGGAGTGTGAAT	apCAFs	-0.277781
CID4471_ATGGGAGCAATACGCT	apCAFs	-0.238464
CID4471_CATGGCGGTATCGCAT	apCAFs	-0.175123
CID4471_CATGGCGTCAGGCGAA	apCAFs	-0.230857
CID4471_CGTGAGCAGTTGCAGG	apCAFs	-0.255583
CID4471_CTAAGACAGGACGAAA	apCAFs	-0.0517167
CID4471_CTGCCTATCGCAAACT	apCAFs	-0.168964
CID4471_GCAGTTAAGAGGGATA	apCAFs	-0.450275
CID4471_GCTTGAACACTGAAGG	apCAFs	-0.316228
CID4471_GGACGTCGTCAGAAGC	apCAFs	-0.464394
CID4471_TGACTAGAGCGTTCCG	apCAFs	-0.375715
CID4471_TGAGGGACACTTAAGC	apCAFs	-0.360133
CID4471_TTAGGCAGTCTAAAGA	apCAFs	-0.348565
CID4471_TTCTACAGTCTCTCGT	apCAFs	-0.0775433
CID4471_TTGGAACCATTTGCCC	apCAFs	-0.191843
CID4495_AAACCTGAGTCCAGGA	apCAFs	-0.477366
CID4495_AAACGGGAGATCGATA	apCAFs	-0.260066
CID4495_AAACGGGTCATTGCGA	apCAFs	-0.476175
CID4495_AAATGCCGTTACGCGC	apCAFs	-0.280283
CID4495_AACTCAGGTGACAAAT	apCAFs	-0.0887796
CID4495_AAGACCTGTTATGTGC	apCAFs	-0.336876
CID4495_AAGCCGCCATCCTAGA	apCAFs	-0.130118
CID4495_AAGGCAGCAGCCAATT	apCAFs	-0.44609
CID4495_AATCGGTAGAAACCAT	apCAFs	-0.39469
CID4495_AATCGGTCAATCACAC	apCAFs	-0.39093
CID4495_ACATCAGTCGGATGGA	apCAFs	-0.149745
CID4495_ACCGTAAGTTAGATGA	apCAFs	-0.232308
CID4495_ACCGTAATCGTTGACA	apCAFs	-0.350038
CID4495_ACGAGCCCAACTTGAC	apCAFs	-0.418446
CID4495_ACTGCTCTCTCCTATA	apCAFs	-0.233471
CID4495_AGAGCTTAGAAACCAT	apCAFs	-0.42246
CID4495_AGATTGCAGCACAGGT	apCAFs	-0.304824
CID4495_AGCGGTCAGTAGATGT	apCAFs	-0.273749
CID4495_AGCGTCGGTAGAGGAA	apCAFs	-0.383175
CID4495_AGGGAGTCACAGAGGT	apCAFs	-0.320313
CID4495_AGTGTCACACGGTTTA	apCAFs	-0.236309
CID4495_ATAACGCCATACTCTT	apCAFs	-0.382081
CID4495_ATAAGAGCACGGCTAC	apCAFs	-0.399685
CID4495_ATCATGGTCTCAACTT	apCAFs	-0.503177
CID4495_ATCCACCGTACATCCA	apCAFs	-0.445967
CID4495_CACCACTTCACTTACT	apCAFs	-0.274901
CID4495_CAGCTAACATTCTTAC	apCAFs	-0.375079
CID4495_CATCGGGAGGCAATTA	apCAFs	-0.465503
CID4495_CATGACACATTGAGCT	apCAFs	-0.381304
CID4495_CATTCGCAGTTGTAGA	apCAFs	-0.408678
CID4495_CCAATCCAGGGCTTCC	apCAFs	-0.352675
CID4495_CCACCTATCAGTGCAT	apCAFs	-0.421891
CID4495_CCACGGACAGTGAGTG	apCAFs	-0.408046
CID4495_CCGGGATTCTCCAACC	apCAFs	-0.397608
CID4495_CCTAAAGCAATACGCT	apCAFs	-0.332449
CID4495_CCTCTGAGTCAGGACA	apCAFs	-0.422426
CID4495_CCTTACGCATAAGACA	apCAFs	-0.484442
CID4495_CCTTCCCAGGAGTTGC	apCAFs	-0.463222
CID4495_CGACTTCAGTGTTTGC	apCAFs	0.0541393
CID4495_CGAGAAGAGCTAAGAT	apCAFs	-0.439321
CID4495_CGGACGTCAAGCTGGA	apCAFs	-0.217609
CID4495_CGGAGTCTCGTCGTTC	apCAFs	-0.426597
CID4495_CGTAGCGTCACGCATA	apCAFs	-0.429147
CID4495_CGTCAGGAGCGATATA	apCAFs	-0.320177
CID4495_CGTCTACCACAGACTT	apCAFs	-0.49359
CID4495_CGTGTAAAGTTCCACA	apCAFs	-0.415225
CID4495_CGTTCTGAGTTAGCGG	apCAFs	-0.356787
CID4495_CTAAGACCATTGCGGC	apCAFs	-0.48129
CID4495_CTAGAGTCAATCAGAA	apCAFs	-0.281336
CID4495_CTCGTACCACCAGGCT	apCAFs	-0.370382
CID4495_CTCTAATTCGGCTACG	apCAFs	-0.388934
CID4495_CTGAAGTTCGGCCGAT	apCAFs	-0.369556
CID4495_CTGATAGTCTCCAGGG	apCAFs	-0.4465
CID4495_CTTAGGATCTGCGGCA	apCAFs	-0.399467
CID4495_CTTGGCTCAACTGCTA	apCAFs	-0.370952
CID4495_GAAACTCCAGTTAACC	apCAFs	-0.341204
CID4495_GAACATCGTTCACCTC	apCAFs	-0.372786
CID4495_GAACGGATCAGTTCGA	apCAFs	-0.391682
CID4495_GACGCGTGTCAGAAGC	apCAFs	-0.12676
CID4495_GACGTTACAGAAGCAC	apCAFs	-0.467919
CID4495_GACTACAAGCTCCCAG	apCAFs	-0.393452
CID4495_GAGCAGATCGCTAGCG	apCAFs	-0.341702
CID4495_GATCGATCAAGGGTCA	apCAFs	-0.349573
CID4495_GCAATCATCTGGCGAC	apCAFs	-0.443343
CID4495_GCACATACATCGACGC	apCAFs	-0.406653
CID4495_GCAGCCAGTTCCTCCA	apCAFs	-0.419283
CID4495_GCGCAACTCTTGTATC	apCAFs	-0.312682
CID4495_GCGCCAAGTGTTTGGT	apCAFs	-0.219154
CID4495_GCGCGATGTGGGTCAA	apCAFs	-0.450769
CID4495_GGAAAGCCACTACAGT	apCAFs	-0.340661
CID4495_GGAACTTGTAGGAGTC	apCAFs	-0.380926
CID4495_GGACATTAGACTAGAT	apCAFs	-0.414966
CID4495_GGATGTTAGGTCATCT	apCAFs	-0.489119
CID4495_GGGATGAAGCAAATCA	apCAFs	-0.362106
CID4495_GGGTCTGAGTAGCGGT	apCAFs	-0.337948
CID4495_GGTGAAGCAATGCCAT	apCAFs	-0.164775
CID4495_GGTGTTACAAGGACTG	apCAFs	-0.29083
CID4495_GTAACGTTCTATGTGG	apCAFs	-0.24149
CID4495_GTAACTGTCTGTTTGT	apCAFs	-0.475214
CID4495_GTACGTACAGGGTACA	apCAFs	-0.332197
CID4495_GTAGTCACACAAGACG	apCAFs	-0.425388
CID4495_GTCCTCATCTTACCTA	apCAFs	-0.302325
CID4495_GTCTTCGAGATCGATA	apCAFs	-0.368844
CID4495_GTGAAGGGTTGGGACA	apCAFs	-0.463556
CID4495_GTTACAGAGACAGACC	apCAFs	-0.21578
CID4495_TACACGAGTTACGGAG	apCAFs	-0.239134
CID4495_TACAGTGGTCTAGCCG	apCAFs	-0.267186
CID4495_TACGGGCTCAGAGACG	apCAFs	-0.233628
CID4495_TAGCCGGGTGTTGGGA	apCAFs	-0.375201
CID4495_TAGCCGGTCTCCGGTT	apCAFs	-0.404694
CID4495_TAGCCGGTCTTACCTA	apCAFs	-0.350924
CID4495_TATTACCGTACGAAAT	apCAFs	-0.378863
CID4495_TCAATCTAGATGGCGT	apCAFs	-0.387019
CID4495_TCAGATGCACGGACAA	apCAFs	-0.323223
CID4495_TCAGGATCAAAGCGGT	apCAFs	-0.326437
CID4495_TCAGGTAGTGCAGACA	apCAFs	-0.421345
CID4495_TCATTTGAGATCGATA	apCAFs	-0.228266
CID4495_TCCACACGTACTCGCG	apCAFs	-0.262936
CID4495_TCCCGATCAGTTAACC	apCAFs	-0.432138
CID4495_TCGCGTTTCAGTGTTG	apCAFs	-0.339223
CID4495_TCTGAGACAGTGACAG	apCAFs	-0.341927
CID4495_TGACAACTCAACGAAA	apCAFs	-0.41474
CID4495_TGACTTTGTCACACGC	apCAFs	-0.417723
CID4495_TGAGGGAAGGAATTAC	apCAFs	-0.479588
CID4495_TGAGGGAAGTCACGCC	apCAFs	-0.454133
CID4495_TGAGGGATCGGCCGAT	apCAFs	-0.349687
CID4495_TGCGTGGAGCGTCAAG	apCAFs	-0.416056
CID4495_TGCTGCTGTCTTGTCC	apCAFs	-0.224946
CID4495_TGGACGCGTCCCTACT	apCAFs	-0.354476
CID4495_TGGCGCAGTTTGTTTC	apCAFs	-0.353999
CID4495_TGGCGCATCCTTTCGG	apCAFs	-0.365071
CID4495_TGGGAAGCACTCAGGC	apCAFs	-0.42277
CID4495_TGGGCGTCAGCGATCC	apCAFs	-0.404446
CID4495_TGTCCCAAGAAGATTC	apCAFs	-0.354001
CID4495_TGTCCCATCATTGCCC	apCAFs	-0.360435
CID4495_TGTTCCGCAGGGTTAG	apCAFs	-0.424173
CID4495_TTAGGACCACCAACCG	apCAFs	-0.423191
CID4495_TTCGAAGCAGGCTGAA	apCAFs	-0.366965
CID4495_TTCGGTCGTATCACCA	apCAFs	-0.463644
CID4495_TTCGGTCTCCAAAGTC	apCAFs	-0.196769
CID4495_TTGTAGGAGAGGTACC	apCAFs	-0.30443
CID4495_TTTATGCGTGTAACGG	apCAFs	-0.363814
CID4495_TTTCCTCGTCCCTACT	apCAFs	-0.196903
CID44971_ACTGAGTAGAGCTTCT	apCAFs	-0.046053
CID44971_AGAGCTTGTTAAGAAC	apCAFs	-0.0284525
CID44971_AGCTCCTTCCGCAAGC	apCAFs	-0.100674
CID44971_ATCGAGTGTACGCACC	apCAFs	-0.0327144
CID44971_ATTATCCCAGGGTTAG	apCAFs	-0.301002
CID44971_ATTGGTGCAGCGATCC	apCAFs	-0.19594
CID44971_CAAGATCCACATGGGA	apCAFs	-0.0736295
CID44971_CACAGTAAGGTGATTA	apCAFs	-0.393161
CID44971_CATCGGGAGCGTGAGT	apCAFs	-0.321285
CID44971_CATGACACATGCCTTC	apCAFs	-0.0140802
CID44971_CGGACTGCACACCGCA	apCAFs	-0.316041
CID44971_CGTCACTTCGGACAAG	apCAFs	-0.157116
CID44971_CGTTCTGGTGAGGGAG	apCAFs	0.0587435
CID44971_CTCACACGTGGTCCGT	apCAFs	-0.317458
CID44971_GCGACCAAGTGTTGAA	apCAFs	0.0355381
CID44971_GCGCCAATCATTTGGG	apCAFs	-0.165873
CID44971_GCGCGATTCCAAACAC	apCAFs	-0.222259
CID44971_GCGCGATTCTGGTGTA	apCAFs	-0.398019
CID44971_GCTTGAATCCCTTGCA	apCAFs	-0.0855556
CID44971_GGAAAGCAGGACTGGT	apCAFs	-0.395958
CID44971_GGAACTTCACACCGAC	apCAFs	-0.296323
CID44971_GGGACCTGTCGACTGC	apCAFs	-0.246587
CID44971_GGGAGATCACCAGGCT	apCAFs	-0.11735
CID44971_GGGCACTCACGTTGGC	apCAFs	-0.22989
CID44971_GGTGAAGAGTATCTCG	apCAFs	-0.147925
CID44971_GTCCTCACATCGACGC	apCAFs	-0.0895852
CID44971_GTGCAGCGTGTAATGA	apCAFs	-0.0808785
CID44971_GTGGGTCTCACAACGT	apCAFs	-0.10923
CID44971_GTTACAGAGAATGTTG	apCAFs	-0.278723
CID44971_GTTCGGGTCCCATTTA	apCAFs	-0.123062
CID44971_TAAGTGCTCGGAGGTA	apCAFs	-0.449656
CID44971_TCGCGTTGTCTAAACC	apCAFs	-0.0817279
CID44971_TCTTCGGCAGTAACGG	apCAFs	-0.160202
CID44971_TGACTTTCATGCCTTC	apCAFs	-0.120329
CID44971_TGGCCAGCATTGTGCA	apCAFs	-0.301698
CID44971_TGGGCGTAGACTGTAA	apCAFs	-0.382305
CID44971_TGTGGTACACCCATTC	apCAFs	-0.396645
CID44971_TTGACTTGTAAGTGTA	apCAFs	-0.219708
CID44991_AAACCTGTCCTTGCCA	apCAFs	-0.0861364
CID44991_AACGTTGGTCGGCTCA	apCAFs	-0.00336173
CID44991_AATCGGTTCAGAAATG	apCAFs	-0.16552
CID44991_ACACCAAAGAGCTTCT	apCAFs	0.0136971
CID44991_ACAGCCGAGTGTACCT	apCAFs	-0.227185
CID44991_ACATCAGTCAATAAGG	apCAFs	0.056722
CID44991_ACATGGTAGGCCGAAT	apCAFs	0.0177331
CID44991_ACCTTTAAGCTACCTA	apCAFs	-0.315589
CID44991_ACGAGCCTCTCCCTGA	apCAFs	-0.134466
CID44991_ACGAGGACAATCGGTT	apCAFs	-0.00357852
CID44991_ACGTCAAGTCACACGC	apCAFs	-0.0531146
CID44991_ACTGCTCGTTCGTGAT	apCAFs	-0.1379
CID44991_ACTTACTCAAGAGGCT	apCAFs	-0.247768
CID44991_ACTTGTTTCTAGCACA	apCAFs	-0.262055
CID44991_ACTTGTTTCTGGTATG	apCAFs	-0.144442
CID44991_AGAATAGTCGTCTGAA	apCAFs	-0.150852
CID44991_AGAGCGATCCAGTAGT	apCAFs	-0.148039
CID44991_AGCTTGATCTTACCGC	apCAFs	-0.0870341
CID44991_AGGCCGTGTTTACTCT	apCAFs	-0.173345
CID44991_AGTGGGATCAACACGT	apCAFs	-0.0400803
CID44991_ATAAGAGTCTAAGCCA	apCAFs	-0.288407
CID44991_ATCTGCCAGTTAGGTA	apCAFs	-0.160541
CID44991_ATCTGCCTCGGTGTTA	apCAFs	-0.160389
CID44991_ATTGGACGTGAGTATA	apCAFs	-0.266748
CID44991_CAAGATCTCAAGGCTT	apCAFs	-0.0621117
CID44991_CACAGGCGTCATCCCT	apCAFs	-0.0663657
CID44991_CACAGTAAGTGCCATT	apCAFs	-0.127056
CID44991_CACAGTATCTCCTATA	apCAFs	-0.140143
CID44991_CACATTTTCGTGGACC	apCAFs	-0.0635133
CID44991_CACCTTGAGTGATCGG	apCAFs	0.0382435
CID44991_CACCTTGGTCAGAAGC	apCAFs	-0.160734
CID44991_CAGTCCTCAGCTTAAC	apCAFs	-0.160065
CID44991_CATATTCCATCAGTCA	apCAFs	-0.23438
CID44991_CATCAAGTCACTCCTG	apCAFs	-0.0702296
CID44991_CATCAGACAAGCGCTC	apCAFs	-0.278047
CID44991_CCGGTAGAGGAGCGTT	apCAFs	-0.128038
CID44991_CCTTCGATCAACCATG	apCAFs	-0.107481
CID44991_CGAACATCAGTCCTTC	apCAFs	-0.0973339
CID44991_CGAATGTCAGATCCAT	apCAFs	-0.38831
CID44991_CGATGGCCACAGACTT	apCAFs	-0.102257
CID44991_CGCGGTAAGAGCCTAG	apCAFs	-0.0237438
CID44991_CGCGTTTCATCGACGC	apCAFs	-0.209304
CID44991_CGCTATCTCGCCAAAT	apCAFs	-0.370616
CID44991_CGCTGGAAGCGTGAAC	apCAFs	-0.0222051
CID44991_CGGACACGTATCTGCA	apCAFs	-0.106844
CID44991_CGGACTGAGTACATGA	apCAFs	-0.111425
CID44991_CGGGTCAAGTGTACGG	apCAFs	-0.240697
CID44991_CGTCAGGCATGCTGGC	apCAFs	-0.143558
CID44991_CGTGTAACAGTTCATG	apCAFs	-0.161356
CID44991_CTAACTTCACTGAAGG	apCAFs	-0.196734
CID44991_CTAATGGAGGGCATGT	apCAFs	-0.170989
CID44991_CTACCCATCCGAATGT	apCAFs	-0.038865
CID44991_CTACGTCCACGGCCAT	apCAFs	-0.0846234
CID44991_CTGAAACCACTTAAGC	apCAFs	-0.270498
CID44991_CTGATAGGTGACAAAT	apCAFs	-0.236952
CID44991_CTGATCCCACTCGACG	apCAFs	-0.434029
CID44991_GAAACTCCAATGAATG	apCAFs	-0.251136
CID44991_GAATGAACATGCCTAA	apCAFs	-0.358741
CID44991_GACCTGGCATCCCATC	apCAFs	-0.234625
CID44991_GACGTTACAAGTACCT	apCAFs	-0.0315911
CID44991_GACGTTATCATGTGGT	apCAFs	-0.0734573
CID44991_GACTACAGTGACGGTA	apCAFs	0.0234939
CID44991_GACTGCGAGGTGCTAG	apCAFs	-0.134998
CID44991_GATGCTACAGCTGCAC	apCAFs	-0.3023
CID44991_GCAGTTACATCCCATC	apCAFs	-0.0269076
CID44991_GCTTGAATCCCGGATG	apCAFs	-0.198111
CID44991_GGACAAGGTTCACGGC	apCAFs	-0.206065
CID44991_GGACGTCGTATGCTTG	apCAFs	-0.108665
CID44991_GGCGACTCATGGTCTA	apCAFs	-0.227267
CID44991_GGCTCGATCTCGATGA	apCAFs	-0.374486
CID44991_GGGTCTGTCAACGCTA	apCAFs	-0.336489
CID44991_GGGTTGCCAAATCCGT	apCAFs	-0.216437
CID44991_GGTGAAGGTATGAAAC	apCAFs	-0.271975
CID44991_GGTGAAGTCATCGATG	apCAFs	-0.174971
CID44991_GTAACGTCACGGTGTC	apCAFs	-0.258125
CID44991_GTAACTGTCTTTAGGG	apCAFs	-0.0221288
CID44991_GTAGGCCAGGCGACAT	apCAFs	-0.193906
CID44991_GTCGTAACACCACGTG	apCAFs	-0.000257288
CID44991_GTTCTCGTCCGTTGCT	apCAFs	0.00711759
CID44991_TACAGTGTCCGCAAGC	apCAFs	-0.322208
CID44991_TACCTATTCGAGAGCA	apCAFs	-0.196873
CID44991_TCAGATGTCAATAAGG	apCAFs	-0.0271282
CID44991_TCAGGTACAGCATGAG	apCAFs	-0.111132
CID44991_TTAACTCTCCCAAGAT	apCAFs	-0.0548847
CID44991_TTCGAAGGTTTGTTGG	apCAFs	-0.131867
CID44991_TTCTTAGGTCTAGAGG	apCAFs	-0.139168
CID44991_TTGACTTGTATATCCG	apCAFs	-0.225466
CID44991_TTGCCGTCAGAGCCAA	apCAFs	-0.018853
CID4513_AAAGCAATCGACAGCC	apCAFs	0.0867896
CID4513_AACTCAGAGTTAAGTG	apCAFs	0.0673273
CID4513_AACTCAGGTCAGAGGT	apCAFs	0.0658676
CID4513_ACATACGGTACAGACG	apCAFs	-0.166767
CID4513_ACCGTAAAGGTTACCT	apCAFs	-0.151296
CID4513_ACGCCGACAGTTCCCT	apCAFs	-0.237789
CID4513_AGAGCGAGTGTGCGTC	apCAFs	0.0572686
CID4513_AGAGCTTCAAGAAAGG	apCAFs	0.135865
CID4513_AGATCTGCATCACCCT	apCAFs	0.00462307
CID4513_AGCGTCGGTAGTGAAT	apCAFs	-0.0565789
CID4513_AGGCCACTCAGAGACG	apCAFs	0.058125
CID4513_AGTAGTCCACATTAGC	apCAFs	0.0614105
CID4513_AGTGGGACAAGGGTCA	apCAFs	0.105987
CID4513_ATAGACCAGATACACA	apCAFs	0.163341
CID4513_ATGGGAGGTCGCATCG	apCAFs	0.0101509
CID4513_CAAGATCGTCAGAGGT	apCAFs	-0.127102
CID4513_CACAGTAAGAGCCCAA	apCAFs	-0.107475
CID4513_CAGCAGCAGAGCTGGT	apCAFs	0.0362669
CID4513_CAGCGACAGCAATCTC	apCAFs	0.0117133
CID4513_CATATTCTCCGGGTGT	apCAFs	-0.00401547
CID4513_CATCAAGAGCGCTTAT	apCAFs	-0.201493
CID4513_CATCAAGAGTGCGTGA	apCAFs	-0.0139728
CID4513_CCCAGTTAGGCAGTCA	apCAFs	0.00714365
CID4513_CCCAGTTAGGTGATTA	apCAFs	-0.0156309
CID4513_CCCTCCTAGCGAGAAA	apCAFs	-0.00331395
CID4513_CGAGCACAGTTTGCGT	apCAFs	-0.0860284
CID4513_CGATGTAGTCTCGTTC	apCAFs	-0.22721
CID4513_CGGACACCAAGCCTAT	apCAFs	0.0402401
CID4513_CGGACGTCAGCAGTTT	apCAFs	-0.139984
CID4513_CGTAGGCGTGATAAAC	apCAFs	0.0265057
CID4513_CGTGAGCGTGCCTTGG	apCAFs	-0.107878
CID4513_CGTGTAAGTTCAGACT	apCAFs	0.145205
CID4513_CGTGTCTCATTAGGCT	apCAFs	-0.108615
CID4513_CTAAGACGTCGAATCT	apCAFs	-0.0767979
CID4513_CTACATTGTGACGGTA	apCAFs	-0.0951294
CID4513_CTAGAGTTCGACGGAA	apCAFs	0.0286635
CID4513_CTCACACGTAGCTCCG	apCAFs	0.0356204
CID4513_CTTCTCTAGCTGCCCA	apCAFs	0.1349
CID4513_CTTCTCTCAAGCTGAG	apCAFs	-0.158814
CID4513_GAATGAATCCAGAGGA	apCAFs	-0.00114707
CID4513_GACCAATGTACAGTGG	apCAFs	-0.0672471
CID4513_GACGGCTGTAGCAAAT	apCAFs	0.0525048
CID4513_GAGCAGAGTTATCGGT	apCAFs	0.0798157
CID4513_GATCGCGTCCGTTGCT	apCAFs	-0.0170907
CID4513_GATGAAACACACCGCA	apCAFs	0.105896
CID4513_GCATGATGTGATGCCC	apCAFs	-0.0461526
CID4513_GCTGCAGAGAAACCAT	apCAFs	-0.0440308
CID4513_GGGTCTGAGTGGTCCC	apCAFs	0.0491498
CID4513_GTGCAGCGTACGCACC	apCAFs	-0.143652
CID4513_GTTCTCGAGGAGCGAG	apCAFs	-0.0154167
CID4513_GTTCTCGTCTGTCCGT	apCAFs	-0.0119839
CID4513_TACAGTGGTTCCACAA	apCAFs	-0.0442798
CID4513_TACGGTAAGAAGCCCA	apCAFs	-0.0847127
CID4513_TAGAGCTTCAGCGATT	apCAFs	0.0145915
CID4513_TCACGAAGTATATGAG	apCAFs	-0.268573
CID4513_TCATTACCACGTTGGC	apCAFs	0.213053
CID4513_TCTATTGCAGAGTGTG	apCAFs	0.018396
CID4513_TGAGGGAGTTTGGCGC	apCAFs	0.0248939
CID4513_TGCGCAGCATCGGACC	apCAFs	-0.0510866
CID4513_TGTCCCAAGCCAGGAT	apCAFs	-0.0245079
CID4513_TTCTCAAAGTAACCCT	apCAFs	-0.344889
CID4513_TTCTCCTAGGGAGTAA	apCAFs	0.185586
CID4513_TTGTAGGAGATAGTCA	apCAFs	-0.144288
CID4515_ACGATGTGTGCAGACA	apCAFs	-0.223534
CID4515_ACTTACTGTTGAGGTG	apCAFs	-0.0350925
CID4515_AGCGTATGTCCAGTTA	apCAFs	-0.0790982
CID4515_ATCCACCCACTCGACG	apCAFs	0.0735265
CID4515_ATTGGACTCCTCATTA	apCAFs	-0.193008
CID4515_CAAGGCCCAACGATGG	apCAFs	-0.364625
CID4515_CTCACACGTTGATTCG	apCAFs	-0.269577
CID4515_CTCGAAAGTTCATGGT	apCAFs	-0.363329
CID4515_GTGGGTCGTGTCTGAT	apCAFs	-0.310508
CID4515_TGTGTTTAGCTCCTTC	apCAFs	-0.382092
CID4523_AAGTCTGAGAAGGCCT	apCAFs	0.00892341
CID4523_ACACTGAAGAAAGTGG	apCAFs	-0.13441
CID4523_ACGCCGAAGAATGTGT	apCAFs	-0.339743
CID4523_ACTGAACGTAGCCTCG	apCAFs	-0.0994091
CID4523_AGAGTGGGTAGAGCTG	apCAFs	0.0503414
CID4523_AGGGATGTCTGTCTCG	apCAFs	-0.117873
CID4523_ATAGACCGTCCTCTTG	apCAFs	-0.107044
CID4523_ATAGACCTCGATCCCT	apCAFs	-0.30899
CID4523_ATGCGATCAATCCGAT	apCAFs	-0.0474579
CID4523_CATCAGATCTTCAACT	apCAFs	0.0301664
CID4523_CGATTGAGTGGAAAGA	apCAFs	-0.0482061
CID4523_CGTCTACAGTTACCCA	apCAFs	0.0249733
CID4523_GATGCTAAGGTGCTTT	apCAFs	-0.130004
CID4523_GCACTCTGTAAGGATT	apCAFs	-0.0313221
CID4523_GCTCCTACATCTCCCA	apCAFs	-0.416429
CID4523_GGCTCGAGTATAGGGC	apCAFs	-0.308401
CID4523_GGGAATGAGCTCTCGG	apCAFs	-0.04613
CID4523_GTCAAGTAGACGCACA	apCAFs	-0.133407
CID4523_GTCATTTCAACAACCT	apCAFs	-0.105172
CID4523_GTGAAGGAGTACCGGA	apCAFs	-0.19866
CID4523_TACTTACCAGGTGGAT	apCAFs	-0.149865
CID4523_TCACAAGCAAGCTGGA	apCAFs	-0.073896
CID4523_TCGGGACAGACACTAA	apCAFs	-0.0228428
CID4523_TGCTACCAGTATTGGA	apCAFs	-0.0522196
CID4523_TGTGTTTAGTCCTCCT	apCAFs	-0.332372
CID4523_TTTACTGCACGAGAGT	apCAFs	-0.000972856
CID4523_TTTATGCCACATTCGA	apCAFs	-0.1245
CID4530N_CTCGTACTCAACGGGA	apCAFs	-0.338228
CID4530N_GCTTGAAAGATATGCA	apCAFs	-0.269894
CID4530N_GGCTCGACACCAGGCT	apCAFs	-0.422468
CID4530N_TACGGATGTCGGGTCT	apCAFs	-0.310936
CID4530N_TCAGGATCACCAGTTA	apCAFs	-0.422291
CID4535_AACTCAGCACTCAGGC	apCAFs	-0.266302
CID4535_ACATACGTCGCTGATA	apCAFs	-0.0657264
CID4535_ACCGTAACATGTTCCC	apCAFs	-0.465287
CID4535_AGGGAGTGTGCTCTTC	apCAFs	-0.240009
CID4535_AGGTCATTCTTCCTTC	apCAFs	-0.169783
CID4535_ATCATCTTCCGTAGTA	apCAFs	-0.147955
CID4535_ATCCACCGTTTGTGTG	apCAFs	-0.105305
CID4535_ATCTGCCGTGCTAGCC	apCAFs	-0.101423
CID4535_CAGCAGCTCCGCAGTG	apCAFs	-0.366604
CID4535_CCTTCCCGTATAGTAG	apCAFs	-0.223364
CID4535_CTAGAGTGTTGGTTTG	apCAFs	-0.277133
CID4535_CTAGCCTCACGGTGTC	apCAFs	-0.196007
CID4535_CTCGTACAGAAGCCCA	apCAFs	-0.276124
CID4535_CTCTACGTCACTGGGC	apCAFs	-0.196736
CID4535_GTGAAGGGTCGATTGT	apCAFs	-0.318425
CID4535_TAAACCGAGTTCGCGC	apCAFs	-0.130286
CID4535_TCAGCAACATTTCAGG	apCAFs	-0.121965
CID4535_TCTCATACAGGATCGA	apCAFs	-0.342595
CID4535_TCTGGAAAGAAGGGTA	apCAFs	-0.185399
CID4535_TTAACTCGTCAGAGGT	apCAFs	-0.216633
CID3586_AACACGTGTCGGCTCA	eCAFs	-0.270461
CID3586_AAGGCAGTCTTGACGA	eCAFs	-0.278481
CID3586_ACACTGACATACTACG	eCAFs	-0.36121
CID3586_ACAGCTACAGATGGGT	eCAFs	-0.174367
CID3586_ACTATCTTCAGCGACC	eCAFs	-0.262515
CID3586_AGCCTAACAATCACAC	eCAFs	-0.168471
CID3586_ATCATCTTCCAGAAGG	eCAFs	-0.204343
CID3586_CACCACTTCTACTCAT	eCAFs	-0.245021
CID3586_CCACTACAGTGAACGC	eCAFs	-0.0999976
CID3586_CCCATACGTCATCCCT	eCAFs	-0.292053
CID3586_CGGTTAAGTCTCATCC	eCAFs	-0.247961
CID3586_CTGCCTATCGCGTAGC	eCAFs	-0.177682
CID3586_CTGGTCTTCTGCGACG	eCAFs	-0.258668
CID3586_GCAATCAAGCCCGAAA	eCAFs	-0.372197
CID3586_GCAGCCATCTCTGCTG	eCAFs	-0.325739
CID3586_GCGCAGTTCTTTAGGG	eCAFs	-0.383113
CID3586_GCGCCAAGTATATGGA	eCAFs	-0.326229
CID3586_GCGCGATCAACACCCG	eCAFs	-0.408562
CID3586_GCTCCTAGTATAAACG	eCAFs	-0.312596
CID3586_GGGACCTCAGGGATTG	eCAFs	-0.228655
CID3586_GTGCATAAGATCCGAG	eCAFs	-0.383205
CID3586_TATTACCAGGGCTCTC	eCAFs	-0.273156
CID3586_TCGCGAGGTAACGACG	eCAFs	-0.443475
CID3586_TGGTTAGAGCCAGTAG	eCAFs	-0.421813
CID3586_TGTCCCACATTGGTAC	eCAFs	-0.252099
CID3586_TTATGCTGTACAGTTC	eCAFs	-0.293707
CID3586_TTTGCGCAGTCTCCTC	eCAFs	-0.233149
CID3838_AAAGGGCTCTCAATCT	eCAFs	-0.0567123
CID3838_ATGAAAGAGGCAGGGA	eCAFs	-0.106487
CID3838_CATGCTCAGCGTCAGA	eCAFs	-0.273904
CID3838_CGGAGAACAAGTGGTG	eCAFs	-0.0748423
CID3838_CTCCTCCTCGGCACTG	eCAFs	-0.00237773
CID3838_GCCGTGAGTAGTCTTG	eCAFs	-0.0921691
CID3838_GTCAAACGTCGTTCAA	eCAFs	-0.152915
CID3838_TACCTCGCAACTTGCA	eCAFs	-0.18682
CID3838_TATTCCAAGAAGTCTA	eCAFs	-0.180605
CID3838_TGTTCATCAGCACGAA	eCAFs	0.00728713
CID3921_AAATGCCTCTGCGACG	eCAFs	-0.169245
CID3921_ACACCGGTCCCGACTT	eCAFs	-0.205674
CID3921_ACGTCAAGTACTCTCC	eCAFs	0.00664035
CID3921_ACTGAGTAGACGCACA	eCAFs	-0.0682882
CID3921_AGCAGCCAGAGTACCG	eCAFs	-0.0647874
CID3921_AGTTGGTTCGAGAACG	eCAFs	0.0807813
CID3921_ATAAGAGTCCTTGGTC	eCAFs	0.0506409
CID3921_ATTACTCTCCGCAGTG	eCAFs	-0.0151448
CID3921_CACAGGCCAGGTCGTC	eCAFs	-0.0143177
CID3921_CACTCCATCGTAGGTT	eCAFs	0.0252842
CID3921_CCATGTCAGCTCCTCT	eCAFs	-0.0584908
CID3921_CCCATACGTCGCTTTC	eCAFs	-0.235721
CID3921_CCGGTAGCATTCACTT	eCAFs	0.00625239
CID3921_CCTACCACAGATCCAT	eCAFs	-0.158847
CID3921_CCTAGCTTCGCCAAAT	eCAFs	-0.0302642
CID3921_CCTATTATCGCCAGCA	eCAFs	-0.275791
CID3921_CGAGCCAAGTCCGTAT	eCAFs	-0.476
CID3921_CGGACACTCCCGGATG	eCAFs	-0.216408
CID3921_CGGACTGAGTTGTAGA	eCAFs	0.0212592
CID3921_CTAGCCTCAGCTCGCA	eCAFs	0.0160959
CID3921_CTAGCCTGTCCCTTGT	eCAFs	0.0553713
CID3921_CTCGGGACACAGCCCA	eCAFs	0.0571899
CID3921_CTCGTCAGTTCACCTC	eCAFs	0.0606337
CID3921_CTCTACGAGATGCGAC	eCAFs	-0.0582216
CID3921_CTCTACGCATTGAGCT	eCAFs	-0.19789
CID3921_GACAGAGCATGGAATA	eCAFs	0.0345851
CID3921_GACTACAGTCGCGGTT	eCAFs	0.00693923
CID3921_GATCGTAAGCTGCCCA	eCAFs	-0.262036
CID3921_GATCTAGAGAGACGAA	eCAFs	-0.020469
CID3921_GCATGCGAGCCGCCTA	eCAFs	-0.15433
CID3921_GCATGCGAGCCTCGTG	eCAFs	-0.273738
CID3921_GGACAGAAGGTGCTAG	eCAFs	0.0509893
CID3921_GGACGTCGTAACGCGA	eCAFs	-0.168111
CID3921_GGTGCGTTCCTCGCAT	eCAFs	0.0354293
CID3921_GTCACGGTCAACACAC	eCAFs	-0.135517
CID3921_GTGCATATCATTGCGA	eCAFs	-0.101837
CID3921_GTGCTTCTCATGTAGC	eCAFs	-0.192636
CID3921_TACCTATGTCGAGTTT	eCAFs	-0.0133452
CID3921_TAGCCGGCAGGAACGT	eCAFs	-0.202845
CID3921_TCATTACCAGTAACGG	eCAFs	-0.419991
CID3921_TCGCGAGAGGTCATCT	eCAFs	-0.166746
CID3921_TGACGGCCACGGACAA	eCAFs	0.0181094
CID3921_TGCCAAATCCTGCTTG	eCAFs	-0.135288
CID3921_TGCGTGGGTTACGCGC	eCAFs	-0.117731
CID3921_TGGACGCGTTCCACAA	eCAFs	0.00369732
CID3921_TTATGCTAGTGTCTCA	eCAFs	-0.241631
CID3946_AAGGAATAGGCGAACT	eCAFs	-0.376286
CID3946_AATCACGTCGGCTTGG	eCAFs	-0.444456
CID3946_ACTACGAGTTTGGAAA	eCAFs	-0.395468
CID3946_AGATGCTGTGGTTTGT	eCAFs	-0.446291
CID3946_GCCATGGAGGGCCAAT	eCAFs	-0.332937
CID3946_GGAACCCTCTAGCCAA	eCAFs	-0.411408
CID3946_GTTGTGACACAAACGG	eCAFs	-0.508237
CID3946_TGCCGAGCAGGACTAG	eCAFs	-0.455274
CID3946_TTGTTTGGTGTCATGT	eCAFs	-0.503481
CID3948_AACGTTGAGCGACGTA	eCAFs	-0.35041
CID3948_AACGTTGCATGTCTCC	eCAFs	-0.367099
CID3948_ACGGAGATCGTGGGAA	eCAFs	0.012078
CID3948_ACGGGTCAGAGCCCAA	eCAFs	-0.162649
CID3948_GCGACCACAATGGACG	eCAFs	-0.0053784
CID3948_GCTGCTTAGAGCCCAA	eCAFs	-0.11863
CID3948_TGGCTGGTCTGTCTAT	eCAFs	-0.311621
CID3948_TTCTTAGGTACCGCTG	eCAFs	-0.240095
CID3948_TTTATGCGTGCCTGCA	eCAFs	0.0399452
CID3963_AACTGGTTCCTTTACA	eCAFs	-0.0985058
CID3963_CGGACTGGTACGCACC	eCAFs	-0.300078
CID3963_CGGTTAAGTCTAAAGA	eCAFs	-0.138517
CID3963_GCGCGATTCCAAAGTC	eCAFs	-0.163319
CID3963_TGCTGCTTCATGCAAC	eCAFs	-0.0566939
CID3963_TGTGGTACAAGGACTG	eCAFs	-0.0217457
CID4040_ACGATCAGTCGTCGGT	eCAFs	-0.0784294
CID4040_AGCCAGCGTGTAAACA	eCAFs	-0.15892
CID4040_AGGCTGCAGCAAGTGC	eCAFs	-0.054865
CID4040_ATGAGGGGTATCAAGA	eCAFs	-0.131949
CID4040_CATGCCTAGACATCCT	eCAFs	-0.110761
CID4040_CCTCAACCAGACGGAT	eCAFs	-0.0928601
CID4040_CTCACTGAGCTTACGT	eCAFs	-0.179491
CID4040_CTGTAGATCTTAGTTC	eCAFs	-0.418547
CID4040_GAATCGTAGTCTGGTT	eCAFs	-0.354731
CID4040_GTATTTCCAAGCACAG	eCAFs	-0.0140909
CID4040_GTCCCATCATAGCACT	eCAFs	-0.0850818
CID4040_GTTACAGAGTAAGGGA	eCAFs	-0.0536789
CID4040_TACGCTCTCCACAGCG	eCAFs	-0.0796298
CID4040_TCATCATAGCAATAAC	eCAFs	-0.165127
CID4040_TCGAACAGTGCCGTTG	eCAFs	-0.16484
CID4040_TGTTCTATCGTCACCT	eCAFs	-0.135146
CID4040_TTACTGTAGTCAGAGC	eCAFs	-0.106396
CID4040_TTGATGGTCCAAGCAT	eCAFs	-0.180888
CID4066_AAACCTGGTTAGGGTG	eCAFs	-0.000492687
CID4066_AAACGGGTCCTGCTTG	eCAFs	-0.128267
CID4066_AAAGCAATCATGCAAC	eCAFs	-0.173279
CID4066_AAAGCAATCCAGTAGT	eCAFs	-0.0844416
CID4066_AAAGCAATCGAACTGT	eCAFs	-0.0418507
CID4066_AACACGTAGTGAACAT	eCAFs	-0.15054
CID4066_AACCATGAGTCTCCTC	eCAFs	-0.111627
CID4066_AACCGCGAGCATCATC	eCAFs	-0.364956
CID4066_AACGTTGAGCAGCCTC	eCAFs	-0.019213
CID4066_AACGTTGTCAGGTAAA	eCAFs	-0.251246
CID4066_AACTCAGAGCGTTTAC	eCAFs	-0.285892
CID4066_AACTCTTAGATGGCGT	eCAFs	-0.0417411
CID4066_AACTGGTCAGTGAGTG	eCAFs	-0.195486
CID4066_AACTTTCGTGACCAAG	eCAFs	-0.0328386
CID4066_AAGACCTAGCGCCTCA	eCAFs	-0.396776
CID4066_AAGCCGCGTATAGGGC	eCAFs	-0.294196
CID4066_AAGGCAGAGGAATGGA	eCAFs	-0.190579
CID4066_AAGGTTCCACATCTTT	eCAFs	-0.401398
CID4066_AAGGTTCCACGGTAAG	eCAFs	-0.0633821
CID4066_AAGTCTGTCAGTCAGT	eCAFs	-0.303332
CID4066_AATCCAGTCGGACAAG	eCAFs	-0.088006
CID4066_AATCCAGTCTGTCCGT	eCAFs	-0.095706
CID4066_AATCGGTCACCTTGTC	eCAFs	-0.166302
CID4066_ACACCAATCTCTAAGG	eCAFs	-0.397043
CID4066_ACACCGGAGACCCACC	eCAFs	-0.196558
CID4066_ACACTGATCATGTCTT	eCAFs	-0.153115
CID4066_ACAGCTAAGTTAGGTA	eCAFs	-0.23315
CID4066_ACAGCTACAGTATAAG	eCAFs	-0.152704
CID4066_ACATACGGTACAAGTA	eCAFs	-0.151951
CID4066_ACATACGTCCTGCTTG	eCAFs	-0.0944574
CID4066_ACCAGTAAGATCCCGC	eCAFs	-0.182508
CID4066_ACCAGTAGTTTAAGCC	eCAFs	-0.293011
CID4066_ACCAGTATCCGTACAA	eCAFs	-0.0731239
CID4066_ACCCACTCAGGGTTAG	eCAFs	-0.214412
CID4066_ACCGTAACAGGACCCT	eCAFs	0.00447651
CID4066_ACCGTAATCACCTCGT	eCAFs	-0.173915
CID4066_ACGAGGAGTGAGCGAT	eCAFs	-0.0528675
CID4066_ACGATACCAGAGTGTG	eCAFs	-0.15069
CID4066_ACGATGTTCGTACGGC	eCAFs	-0.0547343
CID4066_ACGCAGCGTTTGTGTG	eCAFs	-0.0774549
CID4066_ACGCCGAGTGCCTGGT	eCAFs	-0.231835
CID4066_ACGGAGACAACGCACC	eCAFs	0.00326114
CID4066_ACGGAGAGTTCCGTCT	eCAFs	-0.0142026
CID4066_ACGGAGATCCACGTTC	eCAFs	-0.117545
CID4066_ACGGGTCTCTTGGGTA	eCAFs	-0.0431198
CID4066_ACGTCAACAGGGAGAG	eCAFs	-0.245108
CID4066_ACTGAGTCATACGCCG	eCAFs	-0.274748
CID4066_ACTGAGTGTTCTGAAC	eCAFs	-0.336727
CID4066_ACTGATGCACACCGAC	eCAFs	-0.134202
CID4066_ACTGCTCAGCGTGTCC	eCAFs	0.0499901
CID4066_ACTGCTCCATTCGACA	eCAFs	-0.027379
CID4066_ACTGTCCTCGTGGACC	eCAFs	-0.240327
CID4066_ACTTGTTCAACTGGCC	eCAFs	-0.0877779
CID4066_AGAATAGAGATGCCAG	eCAFs	-0.152642
CID4066_AGAATAGGTAGGGACT	eCAFs	-0.214307
CID4066_AGAGCGAAGATCTGCT	eCAFs	-0.207392
CID4066_AGAGCGACAATGTAAG	eCAFs	-0.118782
CID4066_AGAGCGAGTCCGACGT	eCAFs	-0.0553986
CID4066_AGAGCGAGTCCTAGCG	eCAFs	-0.304396
CID4066_AGAGCTTCACTAAGTC	eCAFs	-0.230535
CID4066_AGAGTGGTCAACGGCC	eCAFs	-0.0637919
CID4066_AGATCTGCACGAAGCA	eCAFs	-0.0399631
CID4066_AGCAGCCAGCGTGAGT	eCAFs	-0.122776
CID4066_AGCAGCCGTAGCGTAG	eCAFs	-0.184995
CID4066_AGCAGCCGTAGCTTGT	eCAFs	-0.0553763
CID4066_AGCATACAGTGTCCAT	eCAFs	-0.215682
CID4066_AGCCTAAAGCGCCTTG	eCAFs	-0.0843981
CID4066_AGCCTAAGTCGACTAT	eCAFs	-0.182947
CID4066_AGCGGTCAGGAGTTTA	eCAFs	-0.171251
CID4066_AGCGGTCGTCTAACGT	eCAFs	-0.0501802
CID4066_AGCGGTCTCACAGTAC	eCAFs	-0.255943
CID4066_AGCGTCGTCGGTTCGG	eCAFs	-0.321928
CID4066_AGCTCCTCACCAGATT	eCAFs	-0.242595
CID4066_AGCTCCTGTAACGTTC	eCAFs	-0.153442
CID4066_AGCTTGAAGAGGTTGC	eCAFs	-0.254525
CID4066_AGGGATGAGATCCGAG	eCAFs	-0.234131
CID4066_AGGGATGAGTTCGATC	eCAFs	-0.297667
CID4066_AGGGTGAAGACTTTCG	eCAFs	-0.255745
CID4066_AGGTCATCAACGATCT	eCAFs	-0.193379
CID4066_AGGTCCGAGTGGTAAT	eCAFs	-0.223137
CID4066_AGGTCCGCAAGTCTAC	eCAFs	-0.248963
CID4066_AGGTCCGTCTCCAACC	eCAFs	-0.209713
CID4066_AGTAGTCCATAAGACA	eCAFs	-0.238145
CID4066_AGTCTTTAGCTAAACA	eCAFs	-0.0647893
CID4066_AGTCTTTTCGGATGGA	eCAFs	-0.210632
CID4066_AGTGAGGTCTTATCTG	eCAFs	-0.320068
CID4066_AGTGTCAGTATTCGTG	eCAFs	-0.142333
CID4066_AGTTGGTCAGGAATGC	eCAFs	-0.162261
CID4066_AGTTGGTGTCTAGCGC	eCAFs	-0.0574555
CID4066_AGTTGGTTCAGTTTGG	eCAFs	-0.112837
CID4066_ATAACGCAGTTGCAGG	eCAFs	-0.0690638
CID4066_ATAAGAGAGGCGACAT	eCAFs	-0.176246
CID4066_ATCACGAAGGAGCGTT	eCAFs	-0.342675
CID4066_ATCCGAAGTTCTGAAC	eCAFs	-0.158745
CID4066_ATCGAGTAGCAGGCTA	eCAFs	-0.134511
CID4066_ATCGAGTGTTAAGATG	eCAFs	-0.184339
CID4066_ATCTACTCAGTCACTA	eCAFs	-0.0602908
CID4066_ATCTACTGTGTTCGAT	eCAFs	-0.045459
CID4066_ATCTACTTCACCGTAA	eCAFs	-0.349268
CID4066_ATCTACTTCATGTCCC	eCAFs	-0.19223
CID4066_ATCTACTTCGGAAATA	eCAFs	-0.200041
CID4066_ATGAGGGTCTAACTGG	eCAFs	-0.0893808
CID4066_ATGCGATAGAGTGAGA	eCAFs	-0.163531
CID4066_ATGCGATAGTTGTCGT	eCAFs	-0.187917
CID4066_ATGCGATCAATCAGAA	eCAFs	-0.142693
CID4066_ATTACTCAGTCTCCTC	eCAFs	-0.105258
CID4066_ATTACTCTCGAATGGG	eCAFs	-0.175029
CID4066_ATTATCCAGCGGCTTC	eCAFs	-0.216392
CID4066_ATTATCCAGTGGTAAT	eCAFs	-0.238406
CID4066_ATTATCCTCTAACTCT	eCAFs	-0.299447
CID4066_ATTGGACCAGACGCCT	eCAFs	-0.153221
CID4066_ATTGGACCATGACATC	eCAFs	-0.24607
CID4066_ATTGGACGTACAGACG	eCAFs	-0.0656902
CID4066_ATTGGTGTCCACTCCA	eCAFs	-0.0761196
CID4066_ATTTCTGGTCGGCATC	eCAFs	-0.154712
CID4066_ATTTCTGTCTGTTGAG	eCAFs	-0.211529
CID4066_CAACCAATCAACACAC	eCAFs	-0.139513
CID4066_CAACCTCGTTCCATGA	eCAFs	-0.25098
CID4066_CAACTAGCATATACGC	eCAFs	-0.124854
CID4066_CAAGATCTCTCTGCTG	eCAFs	-0.167764
CID4066_CAAGGCCGTCTGCAAT	eCAFs	-0.216465
CID4066_CAAGTTGAGAGTAATC	eCAFs	-0.16386
CID4066_CAAGTTGAGGGCTTGA	eCAFs	-0.2951
CID4066_CACAAACGTCTCAACA	eCAFs	-0.180397
CID4066_CACACAAAGAGGTACC	eCAFs	-0.217755
CID4066_CACACCTGTCTAGTGT	eCAFs	-0.0929524
CID4066_CACACCTTCCCTTGCA	eCAFs	-0.130826
CID4066_CACACTCAGAGGTACC	eCAFs	-0.108475
CID4066_CACACTCAGCTCAACT	eCAFs	-0.113873
CID4066_CACACTCCAAGTCTAC	eCAFs	-0.122574
CID4066_CACAGGCTCGCTTGTC	eCAFs	-0.223104
CID4066_CACAGGCTCGGAGGTA	eCAFs	-0.12261
CID4066_CACAGTAGTCTTCTCG	eCAFs	-0.0823642
CID4066_CACATTTAGAGGGATA	eCAFs	-0.0840325
CID4066_CACCACTTCCCATTAT	eCAFs	-0.206784
CID4066_CACCAGGGTACTCGCG	eCAFs	-0.0736835
CID4066_CACCAGGGTCTTGTCC	eCAFs	-0.195127
CID4066_CACCAGGTCAACGCTA	eCAFs	-0.0978293
CID4066_CACCAGGTCAGGCGAA	eCAFs	-0.0385065
CID4066_CACTCCAAGATAGGAG	eCAFs	-0.133954
CID4066_CACTCCATCCGTTGTC	eCAFs	-0.186061
CID4066_CACTCCATCTTGTTTG	eCAFs	-0.126575
CID4066_CAGAGAGCAAGAGTCG	eCAFs	-0.194156
CID4066_CAGATCAAGCCGCCTA	eCAFs	-0.0986638
CID4066_CAGCAGCAGGATGGAA	eCAFs	-0.232175
CID4066_CAGCAGCGTCATATCG	eCAFs	-0.249724
CID4066_CAGCAGCTCGTGGACC	eCAFs	-0.273427
CID4066_CAGCCGATCTGTGCAA	eCAFs	-0.244089
CID4066_CAGCGACGTGGAAAGA	eCAFs	-0.239603
CID4066_CAGCGACTCTCTTGAT	eCAFs	-0.406298
CID4066_CAGCTAACAGAGTGTG	eCAFs	-0.252304
CID4066_CAGCTAAGTCATGCAT	eCAFs	-0.303554
CID4066_CAGCTAAGTGGACGAT	eCAFs	-0.0916083
CID4066_CAGCTAATCGCCGTGA	eCAFs	-0.031891
CID4066_CAGCTGGAGTCGCCGT	eCAFs	-0.0405489
CID4066_CAGCTGGGTCTAACGT	eCAFs	-0.234461
CID4066_CAGGTGCGTGTTCGAT	eCAFs	-0.269975
CID4066_CAGTAACTCCCGGATG	eCAFs	-0.148233
CID4066_CAGTCCTCAAAGGAAG	eCAFs	-0.293004
CID4066_CAGTCCTGTCCTCCAT	eCAFs	-0.0579716
CID4066_CATATGGGTATGGTTC	eCAFs	-0.140935
CID4066_CATATTCAGTCCGTAT	eCAFs	-0.11034
CID4066_CATATTCCAAGCGTAG	eCAFs	-0.215541
CID4066_CATCAAGAGGCAAAGA	eCAFs	-0.182761
CID4066_CATCAGAAGGCGATAC	eCAFs	-0.182923
CID4066_CATCCACCAAGCGTAG	eCAFs	-0.342396
CID4066_CATCGAACAAGCCATT	eCAFs	-0.219578
CID4066_CATCGAAGTTCCGGCA	eCAFs	-0.21899
CID4066_CATGGCGAGATGCGAC	eCAFs	-0.167387
CID4066_CATTATCAGACCTAGG	eCAFs	-0.133502
CID4066_CATTATCCAAGCTGAG	eCAFs	-0.302555
CID4066_CATTCGCTCGCCTGAG	eCAFs	-0.303251
CID4066_CCAATCCGTGGGTATG	eCAFs	-0.224714
CID4066_CCACCTAAGCTCCTTC	eCAFs	-0.116643
CID4066_CCACCTACATTATCTC	eCAFs	-0.246606
CID4066_CCACCTAGTGAGCGAT	eCAFs	-0.0488704
CID4066_CCACCTAGTGTGGCTC	eCAFs	-0.27918
CID4066_CCACGGAAGGAGCGAG	eCAFs	-0.263139
CID4066_CCACGGAGTCGAATCT	eCAFs	-0.105375
CID4066_CCACTACAGCCCAACC	eCAFs	-0.367408
CID4066_CCACTACCAGTTTACG	eCAFs	-0.0687043
CID4066_CCACTACGTAAGTTCC	eCAFs	-0.109936
CID4066_CCACTACGTCAAAGCG	eCAFs	-0.035481
CID4066_CCAGCGAAGTTCGATC	eCAFs	-0.298318
CID4066_CCAGCGACATGGTCTA	eCAFs	-0.188226
CID4066_CCAGCGAGTATAATGG	eCAFs	-0.261256
CID4066_CCATGTCAGCCACCTG	eCAFs	-0.200381
CID4066_CCCAATCGTGGTCTCG	eCAFs	-0.203582
CID4066_CCCAGTTAGAGGTTGC	eCAFs	-0.171833
CID4066_CCCAGTTCACTCGACG	eCAFs	-0.215518
CID4066_CCCATACTCAAACGGG	eCAFs	-0.21666
CID4066_CCCTCCTTCCGATATG	eCAFs	-0.111257
CID4066_CCGGGATTCGGGAGTA	eCAFs	-0.380585
CID4066_CCGTACTGTATTCTCT	eCAFs	-0.212587
CID4066_CCGTGGACAGCTTAAC	eCAFs	-0.244629
CID4066_CCGTGGAGTTTGTTTC	eCAFs	0.00350667
CID4066_CCTAAAGAGCCACTAT	eCAFs	-0.201951
CID4066_CCTACACTCCTGCTTG	eCAFs	-0.134041
CID4066_CCTACCACATCGGGTC	eCAFs	-0.238221
CID4066_CCTACCAGTACGCACC	eCAFs	-0.0339304
CID4066_CCTACCATCCTTGCCA	eCAFs	-0.0379724
CID4066_CCTAGCTGTCGGCATC	eCAFs	-0.092571
CID4066_CCTAGCTTCCATGAAC	eCAFs	-0.0187434
CID4066_CCTATTAGTTTCCACC	eCAFs	-0.0856921
CID4066_CCTTCCCGTGAGGCTA	eCAFs	0.0202765
CID4066_CCTTTCTGTCCATGAT	eCAFs	-0.0960066
CID4066_CGAACATTCCAAACTG	eCAFs	-0.107347
CID4066_CGAACATTCGGAATCT	eCAFs	-0.0638984
CID4066_CGAATGTGTCGCATAT	eCAFs	-0.0832072
CID4066_CGAGCACAGGCTCTTA	eCAFs	-0.13736
CID4066_CGAGCCACATTGGCGC	eCAFs	-0.329565
CID4066_CGATGGCCAGAAGCAC	eCAFs	-0.176774
CID4066_CGATGGCTCTCATTCA	eCAFs	-0.223548
CID4066_CGATGTATCACTATTC	eCAFs	-0.0473741
CID4066_CGATGTATCGATGAGG	eCAFs	-0.205235
CID4066_CGATGTATCGGTGTTA	eCAFs	-0.147813
CID4066_CGATTGAGTTACTGAC	eCAFs	-0.262143
CID4066_CGCGTTTAGCGAGAAA	eCAFs	-0.0491361
CID4066_CGCGTTTAGCGCCTTG	eCAFs	-0.174175
CID4066_CGCTGGATCGTCCAGG	eCAFs	-0.125313
CID4066_CGGACACTCCCTCAGT	eCAFs	-0.169578
CID4066_CGGACGTTCTGCTGTC	eCAFs	-0.139034
CID4066_CGGAGCTAGAGGGATA	eCAFs	-0.257334
CID4066_CGGAGCTAGCAATATG	eCAFs	-0.156227
CID4066_CGGAGCTGTTGATTGC	eCAFs	-0.275197
CID4066_CGGAGCTTCATGCTCC	eCAFs	-0.162562
CID4066_CGGAGTCTCAGCTTAG	eCAFs	-0.280311
CID4066_CGGCTAGAGGTGTTAA	eCAFs	-0.215487
CID4066_CGGGTCAGTACCCAAT	eCAFs	-0.270629
CID4066_CGTAGCGTCTCTTATG	eCAFs	-0.0270131
CID4066_CGTCAGGAGAGAGCTC	eCAFs	-0.149997
CID4066_CGTCAGGAGTATTGGA	eCAFs	-0.269225
CID4066_CGTCAGGGTCTGGAGA	eCAFs	-0.162884
CID4066_CGTGAGCTCACAAACC	eCAFs	-0.210541
CID4066_CGTGTAATCTGTTTGT	eCAFs	-0.146214
CID4066_CGTGTCTGTCAAAGCG	eCAFs	-0.310017
CID4066_CGTTAGAAGTCCAGGA	eCAFs	-0.155426
CID4066_CGTTAGACACTGTCGG	eCAFs	-0.0637042
CID4066_CGTTGGGGTACTTCTT	eCAFs	-0.143077
CID4066_CGTTGGGTCCTTGCCA	eCAFs	-0.152514
CID4066_CTAACTTGTTAGATGA	eCAFs	-0.0952118
CID4066_CTAAGACCACACCGAC	eCAFs	-0.117936
CID4066_CTAATGGAGCAAATCA	eCAFs	-0.330841
CID4066_CTACACCAGGGTGTGT	eCAFs	-0.357601
CID4066_CTACATTGTTAAGACA	eCAFs	0.0472788
CID4066_CTAGCCTAGACTGGGT	eCAFs	-0.13011
CID4066_CTAGCCTTCAACTCTT	eCAFs	-0.23665
CID4066_CTCAGAAAGTTAAGTG	eCAFs	-0.156616
CID4066_CTCATTAAGTGTTAGA	eCAFs	-0.0543932
CID4066_CTCATTACAGCTGTGC	eCAFs	-0.0877366
CID4066_CTCCTAGGTGCTGTAT	eCAFs	-0.153251
CID4066_CTCCTAGTCTCGTATT	eCAFs	-0.101892
CID4066_CTCGAAATCGGATGGA	eCAFs	-0.249374
CID4066_CTCGGAGCAGCGATCC	eCAFs	-0.0672061
CID4066_CTCGGAGGTTATGTGC	eCAFs	-0.121004
CID4066_CTCGTACGTTCATGGT	eCAFs	-0.158102
CID4066_CTCGTACTCCGTCATC	eCAFs	-0.058081
CID4066_CTCGTACTCTTATCTG	eCAFs	-0.18152
CID4066_CTCGTCAGTAGCCTCG	eCAFs	-0.240748
CID4066_CTCGTCAGTCATGCCG	eCAFs	0.017368
CID4066_CTCGTCAGTCCGCTGA	eCAFs	-0.109111
CID4066_CTCTAATTCGCTTGTC	eCAFs	-0.0438684
CID4066_CTCTGGTGTAGCCTCG	eCAFs	-0.092288
CID4066_CTGAAACCACTACAGT	eCAFs	-0.165811
CID4066_CTGAAGTAGTTGCAGG	eCAFs	-0.198177
CID4066_CTGAAGTTCACAAACC	eCAFs	-0.14172
CID4066_CTGATAGAGACACGAC	eCAFs	-0.410296
CID4066_CTGATAGTCGGATGTT	eCAFs	-0.285089
CID4066_CTGCTGTGTATCACCA	eCAFs	0.0612277
CID4066_CTGTTTACACAGATTC	eCAFs	-0.174665
CID4066_CTTAACTAGCTATGCT	eCAFs	-0.208374
CID4066_CTTACCGAGCCACGCT	eCAFs	-0.139931
CID4066_CTTGGCTAGCCCAATT	eCAFs	-0.115403
CID4066_CTTTGCGTCGTATCAG	eCAFs	-0.186677
CID4066_GAACATCAGGCATGTG	eCAFs	0.0690694
CID4066_GAACCTAGTCTCTTAT	eCAFs	-0.163678
CID4066_GAACCTATCCAGTAGT	eCAFs	-0.238642
CID4066_GAACGGAGTCGAAAGC	eCAFs	-0.275056
CID4066_GAAGCAGAGACCTAGG	eCAFs	-0.0333532
CID4066_GAAGCAGAGGAGTACC	eCAFs	-0.161573
CID4066_GAAGCAGCACTAGTAC	eCAFs	-0.304508
CID4066_GAAGCAGCAGACAAGC	eCAFs	-0.110489
CID4066_GAAGCAGGTTCAGACT	eCAFs	-0.271138
CID4066_GAATAAGCATTCCTGC	eCAFs	-0.103729
CID4066_GAATGAAGTATGAAAC	eCAFs	-0.0991908
CID4066_GACACGCGTTAAAGAC	eCAFs	-0.132465
CID4066_GACAGAGAGCTCTCGG	eCAFs	-0.038521
CID4066_GACCAATAGGATGGAA	eCAFs	-0.113136
CID4066_GACCAATCAACGATGG	eCAFs	-0.214768
CID4066_GACCTGGGTCACCTAA	eCAFs	-0.22095
CID4066_GACGCGTCAAGGACAC	eCAFs	-0.218104
CID4066_GACGGCTTCTCAAACG	eCAFs	-0.120564
CID4066_GACGTGCAGCGAGAAA	eCAFs	-0.221697
CID4066_GACGTGCCACACTGCG	eCAFs	-0.178806
CID4066_GACGTGCTCTTCTGGC	eCAFs	-0.160488
CID4066_GACGTGCTCTTTACGT	eCAFs	-0.0796716
CID4066_GACGTTACAGTCGATT	eCAFs	-0.254334
CID4066_GACGTTATCTGCTGTC	eCAFs	-0.0449202
CID4066_GACTAACCAAAGAATC	eCAFs	-0.0703224
CID4066_GACTACAGTCGAGATG	eCAFs	-0.213209
CID4066_GACTACAGTCTAGCGC	eCAFs	-0.265141
CID4066_GACTACATCTACTATC	eCAFs	-0.134634
CID4066_GAGGTGAGTTGGTAAA	eCAFs	-0.195504
CID4066_GATCGCGCAAATCCGT	eCAFs	-0.0174843
CID4066_GATCGTAAGCGCCTTG	eCAFs	-0.149652
CID4066_GATGAAAAGTGCCATT	eCAFs	-0.140374
CID4066_GATGAGGCATCCGGGT	eCAFs	-0.208585
CID4066_GATGAGGGTAAGGGAA	eCAFs	-0.348728
CID4066_GATGCTAAGAGTGACC	eCAFs	-0.241968
CID4066_GATGCTACACATGACT	eCAFs	-0.260177
CID4066_GATTCAGTCAGTTGAC	eCAFs	-0.125884
CID4066_GCAAACTGTAATTGGA	eCAFs	0.00895061
CID4066_GCAATCATCGTTACGA	eCAFs	-0.0890633
CID4066_GCAGCCAGTGTTCGAT	eCAFs	-0.287817
CID4066_GCAGCCATCGCTGATA	eCAFs	-0.139168
CID4066_GCAGTTATCACAATGC	eCAFs	-0.214688
CID4066_GCAGTTATCGGAGGTA	eCAFs	-0.178461
CID4066_GCATACACAGTTTACG	eCAFs	-0.0492688
CID4066_GCATGATGTACTTGAC	eCAFs	-0.134847
CID4066_GCATGTAGTCCTAGCG	eCAFs	-0.140736
CID4066_GCATGTATCGGTTAAC	eCAFs	-0.254262
CID4066_GCCAAATGTCGCATCG	eCAFs	-0.0616885
CID4066_GCCTCTACAAATCCGT	eCAFs	-0.102477
CID4066_GCGACCAGTGAGGCTA	eCAFs	-0.138918
CID4066_GCGAGAACACCAGGTC	eCAFs	-0.227293
CID4066_GCGAGAAGTAAACACA	eCAFs	-0.133956
CID4066_GCGCAACAGACGACGT	eCAFs	-0.169124
CID4066_GCGCAACGTCCGAGTC	eCAFs	-0.123839
CID4066_GCGCCAAAGTAGGCCA	eCAFs	-0.0839836
CID4066_GCGCGATAGCAATCTC	eCAFs	-0.129913
CID4066_GCGCGATGTCTAGAGG	eCAFs	0.0242059
CID4066_GCGCGATGTGATGATA	eCAFs	-0.362866
CID4066_GCGCGATTCCCAAGAT	eCAFs	-0.0621405
CID4066_GCTCCTACAGCTCGAC	eCAFs	-0.277936
CID4066_GCTGGGTAGCCAACAG	eCAFs	-0.113574
CID4066_GCTGGGTCAAGTCTAC	eCAFs	-0.14624
CID4066_GCTGGGTCAATGACCT	eCAFs	-0.0370501
CID4066_GCTTCCAGTGTTAAGA	eCAFs	-0.201869
CID4066_GCTTGAATCTTTAGGG	eCAFs	-0.441527
CID4066_GGAACTTGTCATATCG	eCAFs	0.00585577
CID4066_GGAACTTTCCAGGGCT	eCAFs	-0.331604
CID4066_GGACAAGCAGACGCTC	eCAFs	-0.254343
CID4066_GGACAAGCAGTCGTGC	eCAFs	-0.314752
CID4066_GGACGTCCACTTAACG	eCAFs	-0.252948
CID4066_GGACGTCGTGACCAAG	eCAFs	-0.21823
CID4066_GGACGTCTCGTGTAGT	eCAFs	-0.398314
CID4066_GGAGCAAAGTCCCACG	eCAFs	-0.0431106
CID4066_GGAGCAAGTAATCACC	eCAFs	-0.102934
CID4066_GGAGCAAGTATAAACG	eCAFs	-0.341732
CID4066_GGAGCAATCATGCAAC	eCAFs	-0.168479
CID4066_GGATGTTAGTCCCACG	eCAFs	-0.0874291
CID4066_GGATTACTCCGTAGGC	eCAFs	-0.0708464
CID4066_GGCCGATCACAGACAG	eCAFs	-0.0313975
CID4066_GGCGACTAGCGTGAGT	eCAFs	-0.227494
CID4066_GGCGACTAGGTGTTAA	eCAFs	0.0101278
CID4066_GGCGACTCACAGATTC	eCAFs	-0.212712
CID4066_GGCGACTCATTGGCGC	eCAFs	-0.0584437
CID4066_GGCGACTTCTGGAGCC	eCAFs	-0.18227
CID4066_GGCGTGTCACCAGGTC	eCAFs	-0.192462
CID4066_GGCGTGTTCCTCTAGC	eCAFs	-0.353525
CID4066_GGCTCGATCAGTGTTG	eCAFs	-0.119983
CID4066_GGCTGGTCAGCTCCGA	eCAFs	-0.0447892
CID4066_GGGAATGAGCGATGAC	eCAFs	-0.180318
CID4066_GGGACCTTCTTGGGTA	eCAFs	-0.319877
CID4066_GGGATGAAGGGCATGT	eCAFs	-0.00752283
CID4066_GGGCACTCAATCGAAA	eCAFs	-0.211914
CID4066_GGGCACTTCACTGGGC	eCAFs	-0.259585
CID4066_GGGCATCGTGTGAAAT	eCAFs	-0.0993502
CID4066_GGGCATCTCCTTCAAT	eCAFs	-0.00154511
CID4066_GGGTCTGTCTTTAGGG	eCAFs	-0.258278
CID4066_GGGTTGCAGATATACG	eCAFs	-0.237049
CID4066_GGGTTGCGTTGTGGAG	eCAFs	-0.188593
CID4066_GGTATTGAGACAATAC	eCAFs	-0.232148
CID4066_GGTGAAGCATCCGTGG	eCAFs	-0.113242
CID4066_GGTGTTAAGATCGGGT	eCAFs	-0.358967
CID4066_GGTGTTATCGCAAGCC	eCAFs	-0.206492
CID4066_GTACGTAAGGGTCTCC	eCAFs	-0.230806
CID4066_GTACGTAGTGCCTTGG	eCAFs	-0.0959658
CID4066_GTACGTATCGAATGCT	eCAFs	-0.127178
CID4066_GTACTCCAGACAAGCC	eCAFs	-0.0163355
CID4066_GTACTTTAGTGTACGG	eCAFs	-0.219459
CID4066_GTACTTTGTAAGTGGC	eCAFs	-0.289862
CID4066_GTACTTTGTTATGCGT	eCAFs	-0.109245
CID4066_GTAGGCCTCTACCAGA	eCAFs	-0.180038
CID4066_GTAGTCATCATGTCCC	eCAFs	-0.28899
CID4066_GTATCTTAGATCTGCT	eCAFs	-0.156031
CID4066_GTATCTTCATTGGCGC	eCAFs	-0.113577
CID4066_GTATCTTGTTGATTCG	eCAFs	-0.12262
CID4066_GTATTCTCATATACCG	eCAFs	-0.28399
CID4066_GTCAAGTAGAATTCCC	eCAFs	-0.13944
CID4066_GTCACAAAGATGGCGT	eCAFs	-0.27827
CID4066_GTCACAAAGGGAACGG	eCAFs	-0.174997
CID4066_GTCACAACAGCTTCGG	eCAFs	-0.204493
CID4066_GTCACGGGTCATACTG	eCAFs	-0.0783523
CID4066_GTCACGGGTCTTCGTC	eCAFs	-0.0363446
CID4066_GTCCTCACAAGAGGCT	eCAFs	0.106385
CID4066_GTCCTCAGTCCGAAGA	eCAFs	-0.110401
CID4066_GTCCTCATCAGCGATT	eCAFs	-0.0358003
CID4066_GTCGGGTTCAGGTAAA	eCAFs	-0.165836
CID4066_GTCGTAAAGGGTTCCC	eCAFs	-0.20513
CID4066_GTCGTAAGTATAGGGC	eCAFs	-0.176047
CID4066_GTCGTAAGTCCAGTGC	eCAFs	-0.0459142
CID4066_GTCGTAAGTTCACCTC	eCAFs	-0.130981
CID4066_GTCTCGTCAGTCTTCC	eCAFs	-0.049103
CID4066_GTGAAGGAGCCAGGAT	eCAFs	-0.332452
CID4066_GTGAAGGAGGGTGTTG	eCAFs	-0.236249
CID4066_GTGAAGGCATGAACCT	eCAFs	-0.0909404
CID4066_GTGAAGGTCAACCATG	eCAFs	-0.120234
CID4066_GTGCATAGTCCATCCT	eCAFs	-0.0551017
CID4066_GTGCTTCGTCCTAGCG	eCAFs	-0.174619
CID4066_GTGCTTCTCCAGGGCT	eCAFs	-0.169814
CID4066_GTGGGTCAGAGTGACC	eCAFs	-0.187542
CID4066_GTGGGTCTCTCCAACC	eCAFs	-0.413943
CID4066_GTGTGCGAGATGTAAC	eCAFs	-0.100557
CID4066_GTGTTAGAGTCGATAA	eCAFs	-0.117437
CID4066_GTGTTAGTCCGAGCCA	eCAFs	-0.205173
CID4066_GTTAAGCTCTCTGTCG	eCAFs	-0.25208
CID4066_GTTCATTCATTACCTT	eCAFs	-0.0905464
CID4066_GTTCGGGCACATGGGA	eCAFs	-0.0013745
CID4066_GTTCGGGTCAACGGGA	eCAFs	-0.237645
CID4066_GTTCTCGCACAGACAG	eCAFs	-0.249514
CID4066_GTTTCTAAGCAATATG	eCAFs	-0.29829
CID4066_GTTTCTACATGTCTCC	eCAFs	-0.103666
CID4066_GTTTCTAGTTTAGCTG	eCAFs	-0.31123
CID4066_TAAACCGTCTGCTGTC	eCAFs	-0.11883
CID4066_TAAGAGATCACGCGGT	eCAFs	0.00141049
CID4066_TAAGCGTCAGCGTTCG	eCAFs	-0.0740231
CID4066_TAAGTGCAGAAACCGC	eCAFs	-0.048077
CID4066_TACAGTGTCATGTCCC	eCAFs	-0.210162
CID4066_TACCTTACAAACAACA	eCAFs	0.00535245
CID4066_TACCTTAGTGAGGGAG	eCAFs	-0.28736
CID4066_TACCTTAGTTATCGGT	eCAFs	-0.229635
CID4066_TACGGATAGAGGTTGC	eCAFs	0.0774726
CID4066_TACGGGCAGAAGATTC	eCAFs	-0.0093375
CID4066_TACGGTAGTCAATACC	eCAFs	-0.198162
CID4066_TACGGTAGTGCACGAA	eCAFs	-0.224663
CID4066_TACTCGCAGGCATGGT	eCAFs	-0.171042
CID4066_TACTCGCGTCCAAGTT	eCAFs	-0.190235
CID4066_TACTCGCTCATATCGG	eCAFs	-0.146501
CID4066_TACTTACGTTTGTGTG	eCAFs	-0.197346
CID4066_TACTTGTTCGGTTCGG	eCAFs	-0.110757
CID4066_TAGACCATCTGATTCT	eCAFs	-0.25539
CID4066_TAGACCATCTTTCCTC	eCAFs	0.0401164
CID4066_TAGAGCTCATAAAGGT	eCAFs	0.0182911
CID4066_TAGCCGGGTTGGTAAA	eCAFs	-0.301399
CID4066_TAGCCGGTCAGAAATG	eCAFs	-0.31586
CID4066_TAGGCATGTACCGAGA	eCAFs	-0.191119
CID4066_TAGGCATTCTTACCGC	eCAFs	-0.0336309
CID4066_TAGTGGTAGTGCCAGA	eCAFs	-0.256293
CID4066_TAGTTGGCAAGACGTG	eCAFs	-0.0866247
CID4066_TAGTTGGTCCTGCCAT	eCAFs	-0.175771
CID4066_TATCTCAAGCGTAGTG	eCAFs	-0.165525
CID4066_TATCTCATCTGATTCT	eCAFs	-0.178836
CID4066_TATGCCCTCGGTCTAA	eCAFs	-0.14945
CID4066_TATTACCGTTGACGTT	eCAFs	-0.308832
CID4066_TATTACCTCACAAACC	eCAFs	-0.0906082
CID4066_TATTACCTCGTGGACC	eCAFs	-0.231079
CID4066_TCAACGACAGCCTATA	eCAFs	0.00870035
CID4066_TCAACGATCCCAAGTA	eCAFs	-0.391976
CID4066_TCAATCTGTCGCATCG	eCAFs	-0.200554
CID4066_TCAGATGGTATGGTTC	eCAFs	-0.219083
CID4066_TCAGATGTCTGCTGTC	eCAFs	-0.0539906
CID4066_TCAGCAAAGTACCGGA	eCAFs	-0.139085
CID4066_TCAGCTCGTGCCTGCA	eCAFs	-0.063955
CID4066_TCAGCTCTCATCGGAT	eCAFs	-0.035765
CID4066_TCAGGATCATACAGCT	eCAFs	-0.0867982
CID4066_TCATTACTCCAGATCA	eCAFs	-0.182261
CID4066_TCATTTGTCACAGTAC	eCAFs	-0.160819
CID4066_TCCACACCAATACGCT	eCAFs	-0.0687019
CID4066_TCCACACGTAGCCTAT	eCAFs	0.028651
CID4066_TCCACACTCCTTGACC	eCAFs	-0.170789
CID4066_TCCCGATAGACTGTAA	eCAFs	-0.199765
CID4066_TCCCGATTCCCTCAGT	eCAFs	0.00998707
CID4066_TCGCGAGCACCAGTTA	eCAFs	-0.199797
CID4066_TCGCGAGTCGTCTGCT	eCAFs	-0.112058
CID4066_TCGCGTTGTCAACTGT	eCAFs	-0.22226
CID4066_TCGGGACAGGCGACAT	eCAFs	-0.239152
CID4066_TCGGGACTCACATGCA	eCAFs	-0.150485
CID4066_TCGGTAAAGTTACCCA	eCAFs	-0.232186
CID4066_TCGTACCGTGCGAAAC	eCAFs	0.0309633
CID4066_TCGTAGACAGACGCTC	eCAFs	-0.0380402
CID4066_TCTATTGAGTTGAGAT	eCAFs	-0.188735
CID4066_TCTATTGCAGCTGTGC	eCAFs	-0.0581261
CID4066_TCTATTGGTCGAGTTT	eCAFs	-0.146074
CID4066_TCTCTAATCCTGCTTG	eCAFs	0.0337957
CID4066_TCTGGAATCTTGACGA	eCAFs	-0.158688
CID4066_TCTTTCCAGCGGCTTC	eCAFs	-0.172354
CID4066_TCTTTCCCATGTCCTC	eCAFs	-0.0929082
CID4066_TCTTTCCGTTTAGGAA	eCAFs	-0.101698
CID4066_TGACAACCAAGGTGTG	eCAFs	-0.307913
CID4066_TGACGGCTCTGCTTGC	eCAFs	-0.196838
CID4066_TGACTAGAGACGACGT	eCAFs	-0.0425106
CID4066_TGACTAGTCCATGCTC	eCAFs	-0.216097
CID4066_TGACTTTTCGGCTACG	eCAFs	-0.190886
CID4066_TGAGAGGAGGGATGGG	eCAFs	-0.235802
CID4066_TGAGCATGTCTGGTCG	eCAFs	-0.160536
CID4066_TGAGCATTCTTTAGGG	eCAFs	-0.115749
CID4066_TGAGCCGAGATATGGT	eCAFs	-0.00777416
CID4066_TGAGCCGCAGTCAGCC	eCAFs	-0.270482
CID4066_TGAGGGAGTCCAACTA	eCAFs	-0.318954
CID4066_TGAGGGATCTGTCAAG	eCAFs	-0.0786753
CID4066_TGCACCTAGTCTCCTC	eCAFs	-0.138772
CID4066_TGCACCTCAATACGCT	eCAFs	-0.137147
CID4066_TGCCCATGTTACGCGC	eCAFs	-0.000822999
CID4066_TGCGGGTTCGCGTTTC	eCAFs	-0.239946
CID4066_TGCGTGGAGAAGGTTT	eCAFs	-0.105444
CID4066_TGCTACCAGATATACG	eCAFs	-0.183218
CID4066_TGCTACCAGGGTCGAT	eCAFs	-0.0731684
CID4066_TGCTACCCACGAAATA	eCAFs	-0.0539877
CID4066_TGCTACCTCGGTGTTA	eCAFs	-0.165489
CID4066_TGCTGCTTCCACGACG	eCAFs	-0.146271
CID4066_TGCTGCTTCGGTCTAA	eCAFs	-0.142819
CID4066_TGGACGCCATCCTAGA	eCAFs	-0.12318
CID4066_TGGCCAGAGGGATACC	eCAFs	-0.158105
CID4066_TGGCGCAAGAGAGCTC	eCAFs	-0.289381
CID4066_TGGCGCAAGCGTTGCC	eCAFs	-0.10524
CID4066_TGGCTGGAGCCACTAT	eCAFs	-0.178701
CID4066_TGGCTGGCAGGTCTCG	eCAFs	-0.171431
CID4066_TGGCTGGGTTCGGCAC	eCAFs	-0.0912082
CID4066_TGGCTGGTCAATACCG	eCAFs	-0.170206
CID4066_TGGGAAGAGATCACGG	eCAFs	-0.247402
CID4066_TGGGCGTTCATTGCCC	eCAFs	-0.169327
CID4066_TGGTTAGCACCGCTAG	eCAFs	-0.000388473
CID4066_TGGTTCCAGAGCAATT	eCAFs	-0.0980534
CID4066_TGGTTCCCAGGGATTG	eCAFs	-0.162475
CID4066_TGTCCCACACGAGGTA	eCAFs	-0.312424
CID4066_TGTGGTACAATGCCAT	eCAFs	0.0284359
CID4066_TGTGGTAGTGGTTTCA	eCAFs	-0.115831
CID4066_TGTTCCGCAAATCCGT	eCAFs	-0.022956
CID4066_TTAACTCTCGGAATCT	eCAFs	-0.114414
CID4066_TTAGGACCAATTGCTG	eCAFs	-0.0729697
CID4066_TTAGGACTCAGCACAT	eCAFs	-0.262615
CID4066_TTCCCAGAGATGTCGG	eCAFs	-0.146266
CID4066_TTCCCAGCACGTGAGA	eCAFs	-0.232512
CID4066_TTCGAAGAGGGCTCTC	eCAFs	-0.191935
CID4066_TTCTACAGTTGCTCCT	eCAFs	-0.262258
CID4066_TTCTCAAAGCGTTGCC	eCAFs	-0.117073
CID4066_TTCTCCTTCAAAGTAG	eCAFs	-0.0669456
CID4066_TTCTCCTTCCTAAGTG	eCAFs	-0.172323
CID4066_TTCTTAGGTTACAGAA	eCAFs	-0.0564557
CID4066_TTGCGTCCATGAGCGA	eCAFs	-0.225378
CID4066_TTGCGTCGTCGGGTCT	eCAFs	-0.142224
CID4066_TTGCGTCTCCTAAGTG	eCAFs	-0.325482
CID4066_TTGGCAAGTACAGTGG	eCAFs	-0.0631665
CID4066_TTGGCAATCGTTTAGG	eCAFs	-0.182928
CID4066_TTGTAGGAGCTAGGCA	eCAFs	-0.0416417
CID4066_TTTACTGCACAACTGT	eCAFs	-0.0877763
CID4066_TTTGCGCAGTGGCACA	eCAFs	-0.0337937
CID4066_TTTGGTTTCTTAGAGC	eCAFs	-0.0851514
CID4066_TTTGTCAAGCACAGGT	eCAFs	-0.127868
CID4066_TTTGTCAGTCAATACC	eCAFs	-0.181075
CID4066_TTTGTCAGTCGCATCG	eCAFs	-0.0169066
CID4066_TTTGTCAGTGTCTGAT	eCAFs	-0.243916
CID4067_AAACGGGGTACCGCTG	eCAFs	-0.283866
CID4067_AACGTTGTCGCCAGCA	eCAFs	-0.0672399
CID4067_AATCGGTCAGACAAGC	eCAFs	-0.287891
CID4067_ACAGCCGAGGACATTA	eCAFs	-0.477507
CID4067_ACATCAGGTCGCATCG	eCAFs	-0.136651
CID4067_ACGCCAGGTCCCGACA	eCAFs	-0.0781109
CID4067_ACGGGCTTCGGAGGTA	eCAFs	-0.438888
CID4067_ACTATCTAGATATACG	eCAFs	-0.318095
CID4067_ACTTGTTGTCGAATCT	eCAFs	-0.140829
CID4067_AGAGCGAGTTACAGAA	eCAFs	-0.318438
CID4067_AGATCTGTCAGTTCGA	eCAFs	-0.115469
CID4067_AGCGTATGTCGTTGTA	eCAFs	-0.015315
CID4067_AGCTCCTCACTTAACG	eCAFs	-0.315884
CID4067_AGGGATGAGTGCCATT	eCAFs	-0.22832
CID4067_ATAACGCCAAACGCGA	eCAFs	-0.196754
CID4067_ATCATCTGTGTTTGTG	eCAFs	-0.279497
CID4067_ATCGAGTGTGGTACAG	eCAFs	-0.147478
CID4067_ATGTGTGCAGCTGTAT	eCAFs	-0.360984
CID4067_CAACCAAGTACCTACA	eCAFs	-0.33988
CID4067_CAACCTCCAGCGTTCG	eCAFs	-0.374059
CID4067_CACACTCTCGGCGGTT	eCAFs	-0.256809
CID4067_CACCACTCATGCCACG	eCAFs	-0.289232
CID4067_CACCAGGGTACTCTCC	eCAFs	-0.399561
CID4067_CATCAGACAAGTACCT	eCAFs	-0.157807
CID4067_CATCGGGAGATCCCAT	eCAFs	-0.343095
CID4067_CATTATCCAAGTTCTG	eCAFs	-0.285526
CID4067_CCAATCCCACCTCGTT	eCAFs	-0.303883
CID4067_CCAATCCCACCTGGTG	eCAFs	-0.353427
CID4067_CCATGTCTCACCTTAT	eCAFs	-0.204233
CID4067_CCCAGTTTCCCTCAGT	eCAFs	-0.224491
CID4067_CCTAAAGTCCTAAGTG	eCAFs	-0.302302
CID4067_CCTACACAGGATGCGT	eCAFs	-0.379108
CID4067_CCTAGCTTCTATCGCC	eCAFs	-0.244988
CID4067_CCTCAGTAGGTGTGGT	eCAFs	-0.335592
CID4067_CCTTACGGTCTGGTCG	eCAFs	-0.251137
CID4067_CCTTCCCAGGCATTGG	eCAFs	-0.238979
CID4067_CGACCTTTCCGAATGT	eCAFs	-0.395866
CID4067_CGATCGGGTGGCGAAT	eCAFs	-0.272769
CID4067_CGCGGTATCAACACTG	eCAFs	-0.323474
CID4067_CGCTATCTCGGTGTTA	eCAFs	-0.316545
CID4067_CGCTGGAAGATGCGAC	eCAFs	-0.0755344
CID4067_CGGACTGTCGGCCGAT	eCAFs	-0.14337
CID4067_CGTCACTAGGCGACAT	eCAFs	-0.113834
CID4067_CGTGAGCTCCGGCACA	eCAFs	-0.0846625
CID4067_CGTTAGAGTCGCGAAA	eCAFs	-0.158812
CID4067_CTAAGACAGACGACGT	eCAFs	-0.0829088
CID4067_CTACACCAGGTGTGGT	eCAFs	-0.149072
CID4067_CTGAAACAGCAAATCA	eCAFs	-0.282883
CID4067_CTGTGCTAGAATGTTG	eCAFs	-0.175954
CID4067_CTTGGCTGTTATGTGC	eCAFs	-0.418343
CID4067_GAATAAGTCCGCGTTT	eCAFs	-0.35083
CID4067_GACCTGGTCATTGCCC	eCAFs	-0.215734
CID4067_GACGTTACATTGCGGC	eCAFs	-0.210148
CID4067_GACTGCGGTGTATGGG	eCAFs	-0.0907688
CID4067_GACTGCGTCTCTAAGG	eCAFs	-0.136955
CID4067_GATCTAGCATCCGCGA	eCAFs	-0.230636
CID4067_GATCTAGGTCTAAACC	eCAFs	-0.191584
CID4067_GATGAGGGTGCCTGCA	eCAFs	-0.30445
CID4067_GCACTCTCACCACCAG	eCAFs	-0.130123
CID4067_GCAGTTAAGTAGCCGA	eCAFs	-0.189977
CID4067_GCGACCACATGTCCTC	eCAFs	-0.354305
CID4067_GCGAGAAAGAAACCTA	eCAFs	-0.224825
CID4067_GGAAAGCGTTCAGTAC	eCAFs	-0.208855
CID4067_GGACAGACACAGACAG	eCAFs	-0.14558
CID4067_GGACATTGTCTAGGTT	eCAFs	-0.319249
CID4067_GGATGTTTCCGCTGTT	eCAFs	-0.137919
CID4067_GGGCACTAGGAGTCTG	eCAFs	-0.126411
CID4067_GGGCACTTCAGGTTCA	eCAFs	-0.208898
CID4067_GGTATTGAGCGAAGGG	eCAFs	-0.150818
CID4067_GTAACGTAGCCAGTAG	eCAFs	-0.265219
CID4067_GTAGTCAAGTGCAAGC	eCAFs	-0.129815
CID4067_GTAGTCAGTTCGCTAA	eCAFs	-0.102758
CID4067_GTATTCTGTCTTCAAG	eCAFs	-0.194774
CID4067_GTCATTTTCCTTTCTC	eCAFs	-0.26495
CID4067_GTCTTCGCAAGTTGTC	eCAFs	-0.260937
CID4067_GTGCGGTTCAGCTCGG	eCAFs	-0.387426
CID4067_GTGTTAGTCTGGGCCA	eCAFs	-0.228605
CID4067_GTTAAGCCACATCCGG	eCAFs	-0.228984
CID4067_GTTACAGGTGGCCCTA	eCAFs	-0.162451
CID4067_GTTTCTATCACCAGGC	eCAFs	-0.262777
CID4067_TAAGCGTGTCTTGATG	eCAFs	-0.0319751
CID4067_TACGGATTCCGCGCAA	eCAFs	-0.158724
CID4067_TACTCGCAGGAGTCTG	eCAFs	-0.307476
CID4067_TATGCCCAGGATATAC	eCAFs	-0.184921
CID4067_TCATTACAGCCGCCTA	eCAFs	-0.249585
CID4067_TCATTACTCGAGAACG	eCAFs	-0.118353
CID4067_TCCCGATTCATAGCAC	eCAFs	-0.393002
CID4067_TCGTAGAAGAGGGATA	eCAFs	-0.121715
CID4067_TCTTTCCAGGGAACGG	eCAFs	-0.297722
CID4067_TGAGGGAAGTGTTTGC	eCAFs	-0.275741
CID4067_TGCCAAACAGCCAGAA	eCAFs	-0.210107
CID4067_TGCCCTAAGATCACGG	eCAFs	-0.253705
CID4067_TGGCGCAGTCGATTGT	eCAFs	-0.26511
CID4067_TGGCGCAGTTCGAATC	eCAFs	-0.0315102
CID4067_TGGTTAGTCATCGGAT	eCAFs	-0.408364
CID4067_TGTTCCGGTGGCAAAC	eCAFs	-0.186826
CID4067_TTATGCTAGGCTCTTA	eCAFs	-0.180711
CID4067_TTCGAAGTCCCATTAT	eCAFs	-0.36056
CID4067_TTCTACACATCTATGG	eCAFs	-0.158939
CID4067_TTCTCAAGTGTGCCTG	eCAFs	-0.0700676
CID4067_TTGAACGTCGCGGATC	eCAFs	-0.0720629
CID4067_TTTGCGCCACTGTCGG	eCAFs	-0.00459598
CID4290A_AAACCTGAGGGCACTA	eCAFs	-0.255344
CID4290A_AAACGGGGTGTGACCC	eCAFs	-0.244582
CID4290A_AAACGGGTCAATCTCT	eCAFs	-0.241489
CID4290A_AAACGGGTCAGCTGGC	eCAFs	-0.317127
CID4290A_AAAGCAACAGCGTTCG	eCAFs	-0.14616
CID4290A_AACACGTCAGGAATGC	eCAFs	-0.391371
CID4290A_AAGGTTCTCGGCATCG	eCAFs	-0.130478
CID4290A_ACATCAGAGGAGCGAG	eCAFs	-0.170995
CID4290A_ACCGTAAAGACAGAGA	eCAFs	-0.371308
CID4290A_ACCGTAATCTTGTTTG	eCAFs	-0.267009
CID4290A_ACGAGCCCACTATCTT	eCAFs	-0.307264
CID4290A_ACGCAGCTCATCGGAT	eCAFs	-0.395937
CID4290A_ACTATCTTCTCAAACG	eCAFs	-0.288264
CID4290A_ACTGATGGTTATGTGC	eCAFs	-0.200348
CID4290A_ACTTGTTTCACCACCT	eCAFs	-0.129846
CID4290A_ACTTTCAAGAGGTAGA	eCAFs	-0.219621
CID4290A_AGACGTTAGCCTATGT	eCAFs	-0.30819
CID4290A_AGCGGTCGTACCGTTA	eCAFs	-0.118915
CID4290A_AGCGTATCATTCTTAC	eCAFs	-0.217274
CID4290A_AGCTCTCTCATCATTC	eCAFs	-0.11974
CID4290A_AGGGATGTCCAATGGT	eCAFs	-0.221004
CID4290A_AGGGTGATCTCCTATA	eCAFs	-0.345609
CID4290A_AGGTCCGCAACTGCGC	eCAFs	-0.227046
CID4290A_AGTGGGACAGGGAGAG	eCAFs	-0.196071
CID4290A_ATAAGAGCAAATACAG	eCAFs	-0.352681
CID4290A_ATCATGGTCGTAGGTT	eCAFs	-0.177945
CID4290A_ATCCGAAAGATCTGCT	eCAFs	-0.216544
CID4290A_ATCGAGTTCGGCGCAT	eCAFs	-0.213419
CID4290A_ATCTGCCCAACGATGG	eCAFs	-0.327582
CID4290A_ATGCGATGTCGCGAAA	eCAFs	-0.1784
CID4290A_ATTACTCGTAGCCTAT	eCAFs	-0.227709
CID4290A_ATTGGACCAAAGCGGT	eCAFs	-0.390429
CID4290A_CAACCAATCCCGGATG	eCAFs	-0.265303
CID4290A_CAAGTTGCAAGGTTCT	eCAFs	-0.364553
CID4290A_CACACAAAGCAACGGT	eCAFs	-0.296463
CID4290A_CACCACTTCGTGACAT	eCAFs	-0.311251
CID4290A_CACCAGGCAATGGAAT	eCAFs	-0.156686
CID4290A_CACCTTGAGACACTAA	eCAFs	-0.233539
CID4290A_CACTCCACAGTGGGAT	eCAFs	-0.306787
CID4290A_CAGAGAGCAAGTAATG	eCAFs	-0.118593
CID4290A_CAGATCAGTAGCGCAA	eCAFs	-0.220344
CID4290A_CAGCGACCATACGCTA	eCAFs	-0.306676
CID4290A_CAGGTGCGTGCGATAG	eCAFs	-0.301246
CID4290A_CAGTCCTTCTGCGACG	eCAFs	-0.250346
CID4290A_CCACGGATCGGAGCAA	eCAFs	-0.0968877
CID4290A_CCACTACAGGTGCTTT	eCAFs	-0.274048
CID4290A_CCAGCGAGTACCTACA	eCAFs	-0.298755
CID4290A_CCCAATCCAGCTTCGG	eCAFs	-0.432342
CID4290A_CCTTTCTCATTGAGCT	eCAFs	-0.411029
CID4290A_CGACCTTCAGTCAGCC	eCAFs	-0.254634
CID4290A_CGACCTTTCTTCCTTC	eCAFs	-0.363862
CID4290A_CGAGAAGCACCCATGG	eCAFs	-0.444448
CID4290A_CGAGCACAGCGATGAC	eCAFs	-0.254465
CID4290A_CGCCAAGTCGAATGCT	eCAFs	-0.238407
CID4290A_CGGACACGTTACCGAT	eCAFs	-0.219035
CID4290A_CGGACGTAGTGGTAGC	eCAFs	-0.118347
CID4290A_CGGAGCTCACAGGAGT	eCAFs	-0.208326
CID4290A_CGTAGGCTCTCATTCA	eCAFs	-0.441788
CID4290A_CGTCACTTCTATCGCC	eCAFs	-0.2306
CID4290A_CGTCAGGCAGCGTTCG	eCAFs	-0.259598
CID4290A_CGTCCATAGTGTACTC	eCAFs	-0.3563
CID4290A_CGTGTAAGTTGAGGTG	eCAFs	-0.267851
CID4290A_CGTTAGATCAAACCGT	eCAFs	-0.144479
CID4290A_CGTTGGGGTCTCACCT	eCAFs	-0.202851
CID4290A_CTAACTTAGAGCTGGT	eCAFs	-0.230463
CID4290A_CTAATGGGTTAAGACA	eCAFs	-0.303571
CID4290A_CTACATTGTCCTCTTG	eCAFs	-0.261156
CID4290A_CTAGCCTGTAAGAGGA	eCAFs	-0.189348
CID4290A_CTCCTAGAGAGTTGGC	eCAFs	-0.0761324
CID4290A_CTCGAAACAAAGTCAA	eCAFs	-0.153116
CID4290A_CTCGGAGTCTCAAACG	eCAFs	-0.305433
CID4290A_CTCTAATAGTTTGCGT	eCAFs	-0.383493
CID4290A_CTCTAATTCCTCAACC	eCAFs	-0.194572
CID4290A_CTCTACGCATGCCTTC	eCAFs	-0.223485
CID4290A_CTCTACGTCTGCAGTA	eCAFs	-0.249597
CID4290A_CTGAAGTAGTACGCCC	eCAFs	-0.354845
CID4290A_CTGAAGTGTGAGGCTA	eCAFs	-0.350562
CID4290A_CTGCCTAAGAATTGTG	eCAFs	-0.279849
CID4290A_CTGCCTAAGACACGAC	eCAFs	-0.171398
CID4290A_CTGCGGATCTTAGCCC	eCAFs	-0.280142
CID4290A_CTGCTGTAGGATGTAT	eCAFs	-0.19339
CID4290A_CTGCTGTGTTAAGTAG	eCAFs	-0.213326
CID4290A_CTTAACTAGGACAGAA	eCAFs	-0.315474
CID4290A_CTTAACTGTTAGTGGG	eCAFs	-0.297572
CID4290A_CTTACCGGTCGCGAAA	eCAFs	-0.379417
CID4290A_CTTTGCGGTGATAAAC	eCAFs	-0.33846
CID4290A_CTTTGCGTCGCGGATC	eCAFs	-0.193082
CID4290A_CTTTGCGTCGCTTAGA	eCAFs	-0.372277
CID4290A_GAACCTATCTGCGTAA	eCAFs	-0.279353
CID4290A_GAATGAAGTCCAAGTT	eCAFs	0.0132738
CID4290A_GACCTGGCACATGACT	eCAFs	-0.330061
CID4290A_GACGTGCAGCTGAACG	eCAFs	-0.233452
CID4290A_GACTAACCATAGACTC	eCAFs	-0.246042
CID4290A_GATCAGTAGCGCCTTG	eCAFs	-0.270228
CID4290A_GATCGTATCAATACCG	eCAFs	-0.116868
CID4290A_GATCTAGCAGTATAAG	eCAFs	-0.31246
CID4290A_GATGAAACACGTAAGG	eCAFs	-0.249238
CID4290A_GATGCTAAGTGGGCTA	eCAFs	-0.258128
CID4290A_GATGCTATCACGCGGT	eCAFs	-0.0445133
CID4290A_GCAGCCAAGCTGTTCA	eCAFs	-0.337088
CID4290A_GCGCGATGTTAAAGAC	eCAFs	-0.120412
CID4290A_GCTGCAGAGAGCTTCT	eCAFs	-0.235105
CID4290A_GCTGGGTCAAAGTGCG	eCAFs	-0.303603
CID4290A_GCTTGAACATGAACCT	eCAFs	-0.178433
CID4290A_GGAAAGCTCATCTGCC	eCAFs	-0.202245
CID4290A_GGAACTTAGAGGTAGA	eCAFs	-0.249265
CID4290A_GGAACTTAGTGTTGAA	eCAFs	-0.186326
CID4290A_GGACAGAGTCTCACCT	eCAFs	-0.219915
CID4290A_GGACGTCAGATGCGAC	eCAFs	-0.343449
CID4290A_GGACGTCCACCCTATC	eCAFs	-0.335395
CID4290A_GGAGCAATCCATGAGT	eCAFs	-0.239126
CID4290A_GGCTCGAAGCCACGCT	eCAFs	-0.274685
CID4290A_GGCTCGATCCAGATCA	eCAFs	-0.394709
CID4290A_GGGAGATAGAGCTATA	eCAFs	-0.105083
CID4290A_GGGATGAGTGCACCAC	eCAFs	-0.288318
CID4290A_GGGATGATCCTCAATT	eCAFs	-0.198057
CID4290A_GTAACGTTCATATCGG	eCAFs	-0.241825
CID4290A_GTACTCCAGATTACCC	eCAFs	-0.292744
CID4290A_GTACTTTTCACCAGGC	eCAFs	-0.174276
CID4290A_GTACTTTTCGTACCGG	eCAFs	-0.273191
CID4290A_GTATCTTTCAACTCTT	eCAFs	-0.334989
CID4290A_GTCATTTCAAAGGTGC	eCAFs	-0.0864896
CID4290A_GTCATTTTCATGCAAC	eCAFs	-0.294755
CID4290A_GTCGTAATCAGGCAAG	eCAFs	-0.315869
CID4290A_GTGAAGGAGCTTATCG	eCAFs	-0.223603
CID4290A_GTGCAGCAGAAGAAGC	eCAFs	-0.208305
CID4290A_GTTAAGCAGGGCTCTC	eCAFs	-0.342686
CID4290A_GTTCATTCACCTATCC	eCAFs	-0.292902
CID4290A_TAAACCGTCTATGTGG	eCAFs	-0.311524
CID4290A_TAAGCGTAGGCCATAG	eCAFs	-0.193494
CID4290A_TAAGCGTTCCACGTGG	eCAFs	-0.231995
CID4290A_TACGGGCCATACGCCG	eCAFs	-0.0359147
CID4290A_TACTCGCGTAAACGCG	eCAFs	-0.298002
CID4290A_TACTTGTCAATCTGCA	eCAFs	-0.153041
CID4290A_TAGAGCTGTTGTGGAG	eCAFs	-0.166917
CID4290A_TAGTGGTTCGAATCCA	eCAFs	-0.343272
CID4290A_TAGTTGGAGAGCTGCA	eCAFs	-0.207188
CID4290A_TATCAGGAGTCTCGGC	eCAFs	-0.202438
CID4290A_TATTACCAGAAGAAGC	eCAFs	-0.311195
CID4290A_TATTACCTCGCAAGCC	eCAFs	-0.347312
CID4290A_TCAATCTTCTGTTTGT	eCAFs	-0.24413
CID4290A_TCAGATGGTACCATCA	eCAFs	-0.234307
CID4290A_TCAGCTCAGTCGAGTG	eCAFs	-0.344262
CID4290A_TCATTACAGGATGTAT	eCAFs	-0.177527
CID4290A_TCATTACTCCGTTGTC	eCAFs	-0.177265
CID4290A_TCATTTGGTAAGGATT	eCAFs	-0.169073
CID4290A_TCCCGATTCGAACTGT	eCAFs	-0.321244
CID4290A_TCGGGACGTTACGACT	eCAFs	-0.214225
CID4290A_TCGGTAAAGAGTAAGG	eCAFs	-0.420562
CID4290A_TCGTAGATCGGAAATA	eCAFs	-0.328703
CID4290A_TCTCATAAGCCGCCTA	eCAFs	-0.29751
CID4290A_TCTGAGAAGCAACGGT	eCAFs	-0.371075
CID4290A_TCTTCGGAGGCTCATT	eCAFs	-0.308037
CID4290A_TCTTCGGCATATGGTC	eCAFs	-0.307494
CID4290A_TCTTTCCAGTGTTAGA	eCAFs	-0.24474
CID4290A_TGACTAGCAGTCGATT	eCAFs	-0.139512
CID4290A_TGACTAGTCACAAACC	eCAFs	0.0291216
CID4290A_TGACTTTAGGCGACAT	eCAFs	-0.424878
CID4290A_TGAGGGATCTGATTCT	eCAFs	-0.294061
CID4290A_TGATTTCTCGAATGCT	eCAFs	-0.385128
CID4290A_TGCCAAAAGTTTAGGA	eCAFs	-0.305815
CID4290A_TGGACGCTCACCAGGC	eCAFs	-0.0771784
CID4290A_TGGCGCAGTAAGAGGA	eCAFs	-0.167796
CID4290A_TGGGCGTCATACTACG	eCAFs	-0.278755
CID4290A_TGTATTCTCAATAAGG	eCAFs	-0.190379
CID4290A_TGTCCCAAGGCTCTTA	eCAFs	-0.279901
CID4290A_TGTGGTAGTTCGAATC	eCAFs	-0.146284
CID4290A_TTAGGACTCTGATTCT	eCAFs	-0.227609
CID4290A_TTAGGCATCTGTACGA	eCAFs	-0.201276
CID4290A_TTAGTTCGTTATCACG	eCAFs	-0.245492
CID4290A_TTCCCAGTCGTAGGTT	eCAFs	-0.293081
CID4290A_TTCGGTCGTGACTACT	eCAFs	-0.354735
CID4290A_TTCTACAAGGATCGCA	eCAFs	-0.308833
CID4290A_TTCTCAAAGAAACCAT	eCAFs	-0.137304
CID4290A_TTTATGCGTCGCTTTC	eCAFs	-0.272273
CID4290A_TTTGCGCCAAGTCATC	eCAFs	-0.214896
CID4290A_TTTGGTTAGCTAAACA	eCAFs	-0.167469
CID4290A_TTTGTCATCCTTTCGG	eCAFs	-0.197569
CID4398_AAAGCAATCCTGCTTG	eCAFs	-0.154886
CID4398_ACACCCTAGCTTATCG	eCAFs	-0.243287
CID4398_ACGATGTTCGGCGCAT	eCAFs	-0.363486
CID4398_ACGGAGATCAGGTTCA	eCAFs	-0.296635
CID4398_ACTATCTGTAGTAGTA	eCAFs	-0.38241
CID4398_ACTGCTCTCTCTTATG	eCAFs	-0.290303
CID4398_ACTTTCACAAGCTGGA	eCAFs	-0.0899754
CID4398_AGATCTGAGCCACCTG	eCAFs	-0.258888
CID4398_AGCATACTCTCCAGGG	eCAFs	-0.228543
CID4398_AGCCTAAGTCCAGTTA	eCAFs	-0.200983
CID4398_AGGGTGAAGGAGTTGC	eCAFs	-0.362321
CID4398_AGTCTTTGTTCTGAAC	eCAFs	-0.319127
CID4398_ATTATCCGTGGTCCGT	eCAFs	-0.288776
CID4398_ATTCTACGTATGCTTG	eCAFs	-0.336513
CID4398_ATTGGACCACTAGTAC	eCAFs	-0.167445
CID4398_CACAAACTCTACCAGA	eCAFs	-0.338767
CID4398_CACATTTGTACCGAGA	eCAFs	-0.321811
CID4398_CAGAATCAGTCTCGGC	eCAFs	-0.159866
CID4398_CCAATCCAGATGAGAG	eCAFs	-0.148387
CID4398_CCTAAAGAGAGGTACC	eCAFs	-0.377171
CID4398_CTCGGAGTCGAGAACG	eCAFs	-0.103636
CID4398_GAACATCTCTCGTTTA	eCAFs	-0.173106
CID4398_GAATGAAGTCTCCACT	eCAFs	-0.0676448
CID4398_GACAGAGGTTACCGAT	eCAFs	-0.291324
CID4398_GACGTGCTCTCTGCTG	eCAFs	-0.330362
CID4398_GATCGTAAGGACTGGT	eCAFs	-0.222088
CID4398_GCATGTAAGCCGGTAA	eCAFs	-0.19412
CID4398_GCATGTAGTTCGAATC	eCAFs	-0.20836
CID4398_GCGCGATGTCCCTTGT	eCAFs	-0.238039
CID4398_GCTCCTAGTTGGAGGT	eCAFs	-0.108663
CID4398_GCTGCGATCAAGATCC	eCAFs	-0.311372
CID4398_GGACAAGAGTCCCACG	eCAFs	-0.10827
CID4398_GGAGCAACAATCACAC	eCAFs	-0.16741
CID4398_GGTGAAGGTAGGGACT	eCAFs	-0.143202
CID4398_GTACGTATCTACTCAT	eCAFs	-0.273724
CID4398_GTGCGGTTCGGCCGAT	eCAFs	-0.180588
CID4398_GTGGGTCGTTCAACCA	eCAFs	-0.325132
CID4398_TACAGTGAGTACCGGA	eCAFs	-0.274008
CID4398_TACGGATGTACATCCA	eCAFs	-0.365704
CID4398_TCACAAGTCGACAGCC	eCAFs	-0.242179
CID4398_TCAGGTAGTAATCACC	eCAFs	-0.17314
CID4398_TCTTCGGTCTCAAGTG	eCAFs	-0.200948
CID4398_TGGCCAGCAGGGTTAG	eCAFs	-0.291464
CID4398_TGGCTGGGTAGAAGGA	eCAFs	-0.350814
CID4398_TGGGAAGCATGGATGG	eCAFs	-0.226669
CID4398_TTAACTCTCACGATGT	eCAFs	-0.278173
CID44041_AACCATGAGCCAACAG	eCAFs	-0.0852826
CID44041_AACTCCCCATCTCCCA	eCAFs	-0.341148
CID44041_AAGGAGCGTACGAAAT	eCAFs	-0.209402
CID44041_AAGGTTCAGGCAGGTT	eCAFs	-0.251119
CID44041_AATCGGTTCCAGAGGA	eCAFs	-0.340522
CID44041_ACACCAATCAGTGTTG	eCAFs	-0.338365
CID44041_ACACCCTGTTCCACTC	eCAFs	-0.21687
CID44041_ACACTGAGTAAACACA	eCAFs	-0.187643
CID44041_ACAGCCGTCTGTACGA	eCAFs	-0.131793
CID44041_ACCGTAACAAGAGTCG	eCAFs	-0.296343
CID44041_ACGAGCCGTCCTCTTG	eCAFs	-0.196657
CID44041_ACGATACCATGCAATC	eCAFs	-0.378964
CID44041_ACGATACGTTACGTCA	eCAFs	-0.15626
CID44041_ACGCCGAGTTAGAACA	eCAFs	-0.235554
CID44041_ACGCCGATCAACCAAC	eCAFs	-0.27055
CID44041_ACGGGCTGTGAAAGAG	eCAFs	-0.162306
CID44041_ACTATCTTCCCTTGCA	eCAFs	-0.348115
CID44041_ACTGAACAGTGTACTC	eCAFs	-0.0991294
CID44041_ACTGAACCACAGCGTC	eCAFs	-0.249695
CID44041_ACTTGTTTCGTCCAGG	eCAFs	-0.204716
CID44041_ACTTTCAAGAAACGCC	eCAFs	-0.163681
CID44041_ACTTTCATCTAGAGTC	eCAFs	-0.277788
CID44041_AGAGCTTCAAAGGAAG	eCAFs	-0.250455
CID44041_AGAGTGGTCGCAAGCC	eCAFs	-0.216887
CID44041_AGCAGCCGTAGCGATG	eCAFs	-0.0945806
CID44041_AGCCTAAGTATGAAAC	eCAFs	-0.157753
CID44041_AGCGTCGGTTACGCGC	eCAFs	-0.346596
CID44041_AGGCCGTCATTGTGCA	eCAFs	-0.373036
CID44041_AGGGAGTTCGTGGGAA	eCAFs	-0.182408
CID44041_AGGGTGACATCGGACC	eCAFs	-0.250892
CID44041_AGTAGTCAGAGAGCTC	eCAFs	-0.237346
CID44041_ATAACGCTCATGGTCA	eCAFs	-0.420037
CID44041_ATAGACCAGCCGGTAA	eCAFs	-0.188347
CID44041_ATCACGACACAAGACG	eCAFs	-0.183832
CID44041_ATCCACCTCACATACG	eCAFs	-0.325025
CID44041_ATCCACCTCAGTGCAT	eCAFs	-0.231435
CID44041_ATCGAGTGTTCCCGAG	eCAFs	-0.186752
CID44041_ATTATCCTCCTCCTAG	eCAFs	-0.194488
CID44041_ATTCTACAGCTAGGCA	eCAFs	-0.31264
CID44041_CAAGATCTCCGTTGCT	eCAFs	-0.276436
CID44041_CACAAACAGTGTGGCA	eCAFs	-0.0648597
CID44041_CACCAGGCACATGACT	eCAFs	-0.20845
CID44041_CAGAGAGTCCGAATGT	eCAFs	-0.176848
CID44041_CAGATCAGTGCACTTA	eCAFs	-0.20733
CID44041_CAGCCGAAGTGCGTGA	eCAFs	-0.358596
CID44041_CAGCCGACATGTCGAT	eCAFs	-0.115607
CID44041_CAGCGACAGGTTCCTA	eCAFs	-0.25652
CID44041_CAGGTGCCATCGGTTA	eCAFs	-0.220877
CID44041_CATATGGAGTTAGCGG	eCAFs	-0.131146
CID44041_CATCAAGAGACTTGAA	eCAFs	-0.0936191
CID44041_CATCCACCAATGGATA	eCAFs	-0.161015
CID44041_CATCGGGTCCGTCATC	eCAFs	-0.408226
CID44041_CATGACAAGACTAAGT	eCAFs	-0.131426
CID44041_CATGACAGTCAAAGCG	eCAFs	-0.292666
CID44041_CATGACATCAACACGT	eCAFs	-0.185053
CID44041_CATGCCTCATTTCAGG	eCAFs	-0.299032
CID44041_CATGGCGAGATCTGAA	eCAFs	-0.165595
CID44041_CATTATCCAATCCGAT	eCAFs	-0.231832
CID44041_CCACGGAAGGGAGTAA	eCAFs	-0.244156
CID44041_CCACTACAGAAGGCCT	eCAFs	-0.20888
CID44041_CCCATACGTACAGTTC	eCAFs	-0.179579
CID44041_CCGGGATCAATGGAAT	eCAFs	-0.265284
CID44041_CCGGTAGTCGGAGGTA	eCAFs	-0.219842
CID44041_CCTACCACAGATCGGA	eCAFs	-0.222344
CID44041_CCTCAGTTCCAGGGCT	eCAFs	-0.250316
CID44041_CGAATGTTCAAAGACA	eCAFs	-0.160264
CID44041_CGACTTCCAGTAAGCG	eCAFs	-0.251047
CID44041_CGAGCACAGCATCATC	eCAFs	-0.141124
CID44041_CGAGCCAGTCAATACC	eCAFs	-0.139349
CID44041_CGATCGGAGAATGTGT	eCAFs	-0.269898
CID44041_CGCGTTTAGCTGAACG	eCAFs	-0.284064
CID44041_CGGACGTGTACTTCTT	eCAFs	-0.258399
CID44041_CGGACTGGTAAATGTG	eCAFs	-0.0906482
CID44041_CGGAGCTGTGATGTCT	eCAFs	-0.296163
CID44041_CGGCTAGTCTTTACGT	eCAFs	-0.119354
CID44041_CGGGTCAGTCCATGAT	eCAFs	-0.256944
CID44041_CGTAGGCGTGAAGGCT	eCAFs	-0.206409
CID44041_CGTCCATGTCATTAGC	eCAFs	-0.364068
CID44041_CGTCTACCAGTGGAGT	eCAFs	-0.122848
CID44041_CGTGAGCCATATGAGA	eCAFs	-0.228667
CID44041_CGTTCTGGTCAACTGT	eCAFs	-0.131337
CID44041_CTAACTTCACTGTGTA	eCAFs	-0.213131
CID44041_CTAGTGATCTCCCTGA	eCAFs	-0.171177
CID44041_CTCATTACAATCACAC	eCAFs	-0.26925
CID44041_CTCATTACATCCGGGT	eCAFs	-0.213775
CID44041_CTCATTAGTTGGGACA	eCAFs	-0.246275
CID44041_CTCGAGGCATCGATTG	eCAFs	-0.185662
CID44041_CTGCCTATCTGTTGAG	eCAFs	-0.152433
CID44041_CTGCTGTCACGTTGGC	eCAFs	-0.288712
CID44041_CTGTTTAAGGCTAGCA	eCAFs	-0.359598
CID44041_CTTAACTTCGGATGGA	eCAFs	-0.292922
CID44041_CTTCTCTGTCTAAACC	eCAFs	-0.26078
CID44041_CTTTGCGGTCAAAGAT	eCAFs	-0.277401
CID44041_GAACCTATCGGTCTAA	eCAFs	-0.334831
CID44041_GAACGGACACGAGAGT	eCAFs	-0.22044
CID44041_GAACGGACATACTACG	eCAFs	-0.204306
CID44041_GAATAAGTCTTGCCGT	eCAFs	-0.178349
CID44041_GACAGAGCAATACGCT	eCAFs	-0.171707
CID44041_GACGCGTAGTACGATA	eCAFs	-0.194039
CID44041_GACGTGCCAAAGCGGT	eCAFs	-0.172159
CID44041_GAGCAGAGTGGCCCTA	eCAFs	-0.236699
CID44041_GATCGTACACCATGTA	eCAFs	-0.26248
CID44041_GATGAGGTCAGTTCGA	eCAFs	-0.295781
CID44041_GCACTCTAGTTCCACA	eCAFs	-0.0344159
CID44041_GCATACAGTGTATGGG	eCAFs	-0.352756
CID44041_GCATGTACATTTCACT	eCAFs	-0.457063
CID44041_GCGACCATCGTTTAGG	eCAFs	-0.349649
CID44041_GCGCCAATCTACCTGC	eCAFs	-0.258396
CID44041_GCTGCGAAGAGCCTAG	eCAFs	-0.106712
CID44041_GCTGCGAAGGGTCTCC	eCAFs	-0.282422
CID44041_GCTGCTTCATTCTCAT	eCAFs	-0.288378
CID44041_GCTGGGTCAAGTCTGT	eCAFs	-0.203774
CID44041_GGCCGATGTTAAGATG	eCAFs	-0.376236
CID44041_GGCTCGAGTGAAATCA	eCAFs	0.0584367
CID44041_GGGAGATGTTTGTGTG	eCAFs	-0.246137
CID44041_GGGAGATTCAAGGCTT	eCAFs	-0.00940836
CID44041_GGTGTTAAGGGTCTCC	eCAFs	-0.219475
CID44041_GGTGTTAAGGTTACCT	eCAFs	-0.30765
CID44041_GTAACGTAGTTGCAGG	eCAFs	-0.220081
CID44041_GTAACTGAGACAAAGG	eCAFs	-0.205634
CID44041_GTACTTTTCTGCCAGG	eCAFs	-0.186746
CID44041_GTCACAAAGTACCGGA	eCAFs	-0.268089
CID44041_GTCGGGTCAGGCTGAA	eCAFs	-0.36494
CID44041_GTGCAGCAGACACTAA	eCAFs	-0.126357
CID44041_GTGGGTCGTCGCGGTT	eCAFs	-0.17008
CID44041_GTGTTAGGTTCTGGTA	eCAFs	-0.172644
CID44041_GTTCATTCAGACGCAA	eCAFs	-0.163204
CID44041_GTTCTCGAGGCTAGGT	eCAFs	-0.354258
CID44041_TACACGACAGAGTGTG	eCAFs	-0.327728
CID44041_TACCTTACACTGTCGG	eCAFs	-0.120894
CID44041_TACCTTACAGTTCCCT	eCAFs	-0.293926
CID44041_TAGAGCTTCAGCTTAG	eCAFs	-0.287821
CID44041_TAGCCGGCAATCGGTT	eCAFs	-0.419314
CID44041_TATCAGGGTAAAGGAG	eCAFs	-0.238953
CID44041_TATCTCACACGTCAGC	eCAFs	-0.303885
CID44041_TCAACGAGTCTCTTAT	eCAFs	-0.210256
CID44041_TCACGAAAGGCCCTTG	eCAFs	-0.223271
CID44041_TCGGGACTCGTCTGAA	eCAFs	-0.221366
CID44041_TCGGTAAGTGTGAATA	eCAFs	-0.185401
CID44041_TCTGGAAGTCATATGC	eCAFs	-0.134437
CID44041_TGACTAGGTGACCAAG	eCAFs	-0.150008
CID44041_TGAGAGGGTTATCACG	eCAFs	-0.35681
CID44041_TGATTTCCAAACGTGG	eCAFs	-0.39337
CID44041_TGCCAAATCAGCATGT	eCAFs	-0.0245549
CID44041_TGCCCATAGGCCCGTT	eCAFs	-0.22262
CID44041_TGCCCATCACCGAATT	eCAFs	-0.330171
CID44041_TGCGGGTTCGTCCAGG	eCAFs	-0.186156
CID44041_TGGCGCAGTCTGCCAG	eCAFs	-0.0902964
CID44041_TGGCTGGCAGCTGTGC	eCAFs	-0.311936
CID44041_TGTATTCTCGATGAGG	eCAFs	-0.235049
CID44041_TGTTCCGTCTTAGCCC	eCAFs	-0.143882
CID44041_TTGGCAATCGTCTGCT	eCAFs	-0.289526
CID44041_TTGTAGGAGCGTTCCG	eCAFs	-0.328599
CID44041_TTGTAGGCAGCTCGAC	eCAFs	-0.173035
CID44041_TTTGTCACACATCTTT	eCAFs	-0.24239
CID4461_AACTTTCGTATGGTTC	eCAFs	-0.395349
CID4461_ACACCGGAGGTGGGTT	eCAFs	-0.445202
CID4461_CAAGATCAGTCAAGCG	eCAFs	-0.415372
CID4461_CACACTCTCTCCTATA	eCAFs	-0.316338
CID4461_CCCATACTCGAGCCCA	eCAFs	-0.217809
CID4461_CGGGTCACACGCTTTC	eCAFs	-0.158414
CID4461_GAGCAGATCAACCAAC	eCAFs	-0.183391
CID4461_GCTGCGATCTTTAGTC	eCAFs	-0.304619
CID4461_TCAACGAGTGCACCAC	eCAFs	-0.453334
CID4463_AACTTTCAGATCCGAG	eCAFs	-0.112612
CID4463_AGACGTTTCTGACCTC	eCAFs	-0.224462
CID4463_AGACGTTTCTTGAGAC	eCAFs	-0.126153
CID4463_AGGTCCGTCGGAAACG	eCAFs	-0.0541935
CID4463_CACAGTACATGCAACT	eCAFs	-0.161346
CID4463_CCATGTCTCGTCCAGG	eCAFs	-0.135501
CID4463_CGATCGGCAGGCTGAA	eCAFs	-0.281887
CID4463_CGTCACTTCCCGACTT	eCAFs	-0.126067
CID4463_GCATACAGTGGTCCGT	eCAFs	-0.216173
CID4463_GCGCAACTCTTACCTA	eCAFs	-0.368309
CID4463_GGGTTGCTCACTTCAT	eCAFs	-0.0890947
CID4463_GGTATTGGTCATGCCG	eCAFs	-0.236599
CID4463_GTATTCTAGAATGTGT	eCAFs	-0.148613
CID4463_GTCACGGAGAAGGTGA	eCAFs	-0.306751
CID4463_TCTTTCCTCAAGATCC	eCAFs	-0.511293
CID4463_TGTGGTATCGACGGAA	eCAFs	-0.0732501
CID4465_AAACCTGGTTAAGAAC	eCAFs	-0.325153
CID4465_AAAGCAAAGCTAGTCT	eCAFs	-0.357715
CID4465_AAAGCAATCAAGGCTT	eCAFs	-0.377742
CID4465_AACACGTCATACCATG	eCAFs	-0.379443
CID4465_AACGTTGCACAGATTC	eCAFs	-0.263622
CID4465_AACTCAGCAGCGTCCA	eCAFs	-0.485193
CID4465_AACTCTTCAGATCCAT	eCAFs	-0.393278
CID4465_AACTTTCGTATCACCA	eCAFs	-0.362086
CID4465_AAGACCTCAATGTTGC	eCAFs	-0.466401
CID4465_AAGTCTGTCAATCACG	eCAFs	-0.39372
CID4465_AATCGGTAGGCAAAGA	eCAFs	-0.314079
CID4465_ACAGCTACAACTTGAC	eCAFs	-0.455949
CID4465_ACATACGTCCCATTTA	eCAFs	-0.3142
CID4465_ACGAGCCAGCGAAGGG	eCAFs	-0.326247
CID4465_ACGATGTCACAGATTC	eCAFs	-0.342068
CID4465_ACGCAGCTCTTGTTTG	eCAFs	-0.371011
CID4465_ACTATCTGTCCGACGT	eCAFs	-0.382301
CID4465_ACTATCTGTGAACCTT	eCAFs	-0.493395
CID4465_ACTGCTCGTCAGAGGT	eCAFs	-0.300968
CID4465_ACTTTCAGTCTGGAGA	eCAFs	-0.386076
CID4465_AGCAGCCGTCAGGACA	eCAFs	-0.338666
CID4465_AGCATACCAAGTAGTA	eCAFs	-0.415806
CID4465_AGCATACGTCTTGCGG	eCAFs	-0.498123
CID4465_AGCTCCTGTAAGGGAA	eCAFs	-0.464118
CID4465_AGGCCGTAGCACGCCT	eCAFs	-0.379823
CID4465_AGGGAGTAGGTGATTA	eCAFs	-0.358567
CID4465_AGGGAGTCATGTAGTC	eCAFs	-0.448471
CID4465_AGGGATGTCTACTATC	eCAFs	-0.43755
CID4465_AGGGTGAGTGTGCCTG	eCAFs	-0.404722
CID4465_AGTTGGTAGCTAGTTC	eCAFs	-0.330664
CID4465_ATAGACCAGTGAACAT	eCAFs	-0.515854
CID4465_ATCATCTGTATCACCA	eCAFs	-0.418128
CID4465_ATCTACTAGGTTACCT	eCAFs	-0.28432
CID4465_ATTTCTGGTCACCCAG	eCAFs	-0.219129
CID4465_ATTTCTGGTCTAGTCA	eCAFs	-0.394371
CID4465_CAACCAAAGTTTAGGA	eCAFs	-0.476592
CID4465_CAACTAGGTGCCTGGT	eCAFs	-0.349525
CID4465_CAAGAAATCGTCGTTC	eCAFs	-0.461388
CID4465_CAAGATCCACATCCGG	eCAFs	-0.378994
CID4465_CACAAACGTGATGTGG	eCAFs	-0.368704
CID4465_CACACAAGTGTCAATC	eCAFs	-0.511607
CID4465_CACAGTAAGGATGGAA	eCAFs	-0.342192
CID4465_CAGATCATCCAAGCCG	eCAFs	-0.386282
CID4465_CAGCAGCGTTTGTTTC	eCAFs	-0.392194
CID4465_CAGTAACAGACTACAA	eCAFs	-0.443553
CID4465_CAGTAACGTCCTCCAT	eCAFs	-0.406926
CID4465_CAGTCCTAGGCGTACA	eCAFs	-0.302863
CID4465_CATCAAGCACGGTGTC	eCAFs	-0.467098
CID4465_CATGGCGAGAAAGTGG	eCAFs	-0.459465
CID4465_CATGGCGCATGTAGTC	eCAFs	-0.292903
CID4465_CCACTACTCAACCATG	eCAFs	-0.461703
CID4465_CCCATACAGTCGTTTG	eCAFs	-0.481822
CID4465_CCCTCCTAGCGTCAAG	eCAFs	-0.464536
CID4465_CCTAAAGTCTGTCCGT	eCAFs	-0.380663
CID4465_CCTACCAAGCACAGGT	eCAFs	-0.411272
CID4465_CCTTACGTCAACACCA	eCAFs	-0.305975
CID4465_CGAGAAGAGCGTAGTG	eCAFs	-0.454353
CID4465_CGATGGCAGGCCCTCA	eCAFs	-0.444202
CID4465_CGTGTAACACTCGACG	eCAFs	-0.359509
CID4465_CGTTCTGGTAGCGTCC	eCAFs	-0.340026
CID4465_CTAGTGAGTCTAACGT	eCAFs	-0.293786
CID4465_CTCCTAGTCGAACTGT	eCAFs	-0.344063
CID4465_CTCGGGACAGTCGTGC	eCAFs	-0.404694
CID4465_CTCTACGCACCCTATC	eCAFs	-0.342142
CID4465_CTGAAGTTCGCCAGCA	eCAFs	-0.415285
CID4465_CTGCTGTAGACCCACC	eCAFs	-0.492832
CID4465_CTGCTGTTCTCTAAGG	eCAFs	-0.390877
CID4465_CTGTGCTGTTGTCTTT	eCAFs	-0.142136
CID4465_CTTAGGATCCCATTTA	eCAFs	-0.235178
CID4465_GAACATCAGTTACGGG	eCAFs	-0.380283
CID4465_GAATGAACAATCTGCA	eCAFs	-0.389701
CID4465_GACAGAGTCGCCTGTT	eCAFs	-0.406962
CID4465_GACCTGGCATGATCCA	eCAFs	-0.385185
CID4465_GACGCGTAGGTACTCT	eCAFs	-0.254366
CID4465_GACGTGCCACCTGGTG	eCAFs	-0.166441
CID4465_GATCAGTGTACCGTAT	eCAFs	-0.407586
CID4465_GATCAGTTCACATAGC	eCAFs	-0.440054
CID4465_GATGAAACAAATCCGT	eCAFs	-0.417692
CID4465_GCAAACTTCCTCCTAG	eCAFs	-0.450925
CID4465_GCACTCTGTCGGGTCT	eCAFs	-0.444745
CID4465_GCAGTTACAGGGTACA	eCAFs	-0.387058
CID4465_GCGAGAAGTATAGTAG	eCAFs	-0.32455
CID4465_GCGCCAAAGAAGGTGA	eCAFs	-0.428517
CID4465_GCTGCGAAGCTAGTTC	eCAFs	-0.367059
CID4465_GCTGCGAAGTGAACAT	eCAFs	-0.255172
CID4465_GGAAAGCCATGGAATA	eCAFs	-0.341717
CID4465_GGACAAGGTATCACCA	eCAFs	-0.44387
CID4465_GGACAGACACCAACCG	eCAFs	-0.445687
CID4465_GGACAGACATTTCACT	eCAFs	-0.17323
CID4465_GGACATTAGACTTGAA	eCAFs	-0.468861
CID4465_GGCAATTTCATGTCTT	eCAFs	-0.322044
CID4465_GGCGTGTAGGTGTTAA	eCAFs	-0.229043
CID4465_GGGAATGTCTGAGTGT	eCAFs	-0.384367
CID4465_GGTATTGCAGGCTCAC	eCAFs	-0.366974
CID4465_GTAACTGGTGAGGGAG	eCAFs	-0.299465
CID4465_GTACGTAGTCGGCTCA	eCAFs	-0.214327
CID4465_GTACTCCGTGTCCTCT	eCAFs	-0.320446
CID4465_GTAGTCAGTTGTCGCG	eCAFs	-0.380913
CID4465_GTATTCTGTCTGCGGT	eCAFs	-0.427715
CID4465_GTATTCTGTTGTGGAG	eCAFs	-0.43615
CID4465_GTCACAAAGCCTTGAT	eCAFs	-0.389786
CID4465_GTCACAAAGCGCTTAT	eCAFs	-0.463127
CID4465_GTCATTTAGCAGCGTA	eCAFs	-0.43682
CID4465_GTCCTCATCCGCGGTA	eCAFs	-0.401053
CID4465_GTCGGGTGTTATTCTC	eCAFs	-0.364437
CID4465_GTCGTAAGTTACCAGT	eCAFs	-0.429139
CID4465_GTCTCGTTCCGCTGTT	eCAFs	-0.449002
CID4465_GTCTTCGAGTGACATA	eCAFs	-0.429787
CID4465_GTGCGGTCAACTGGCC	eCAFs	-0.46274
CID4465_GTGGGTCAGCGGATCA	eCAFs	-0.37245
CID4465_GTGTGCGGTCTAAAGA	eCAFs	-0.43241
CID4465_GTGTTAGAGGAATGGA	eCAFs	-0.427529
CID4465_GTTCTCGAGCCAGTTT	eCAFs	-0.34639
CID4465_GTTTCTACACCGAAAG	eCAFs	-0.431737
CID4465_TACAGTGTCCAGAGGA	eCAFs	-0.440276
CID4465_TACGGATTCCTCATTA	eCAFs	-0.377155
CID4465_TACTCGCTCATCGATG	eCAFs	-0.511565
CID4465_TACTTACCAACTGGCC	eCAFs	-0.474165
CID4465_TAGGCATCAACGCACC	eCAFs	-0.398201
CID4465_TATCTCATCTGCGACG	eCAFs	-0.307085
CID4465_TCACAAGCAGCTGCTG	eCAFs	-0.437265
CID4465_TCACGAATCTCGATGA	eCAFs	-0.36004
CID4465_TCAGGTACATCACGTA	eCAFs	-0.435497
CID4465_TCATTACTCACATAGC	eCAFs	-0.416495
CID4465_TCCCGATGTCTTCTCG	eCAFs	-0.442593
CID4465_TCGGGACTCAGGCCCA	eCAFs	-0.425382
CID4465_TCGGTAACAAAGGCGT	eCAFs	-0.367842
CID4465_TCTATTGAGGATCGCA	eCAFs	-0.4943
CID4465_TGAAAGAAGTGCGATG	eCAFs	-0.318064
CID4465_TGACAACGTAAATGTG	eCAFs	-0.37164
CID4465_TGACGGCCATCCGGGT	eCAFs	-0.387217
CID4465_TGACGGCTCACGCATA	eCAFs	-0.423708
CID4465_TGACGGCTCGGTTCGG	eCAFs	-0.40065
CID4465_TGACTAGAGGGAACGG	eCAFs	-0.302921
CID4465_TGACTAGGTACGCACC	eCAFs	-0.290034
CID4465_TGACTAGGTCACCCAG	eCAFs	-0.333516
CID4465_TGAGCATTCATTCACT	eCAFs	-0.346937
CID4465_TGAGGGAAGGGATCTG	eCAFs	-0.371153
CID4465_TGCCAAACACTGTGTA	eCAFs	-0.343353
CID4465_TGCGGGTTCAGAGACG	eCAFs	-0.327174
CID4465_TGCGTGGGTCTGATCA	eCAFs	-0.481502
CID4465_TGCTACCAGAGGACGG	eCAFs	-0.30162
CID4465_TGCTACCAGTAACCCT	eCAFs	-0.389439
CID4465_TGCTACCCATGGTAGG	eCAFs	-0.370034
CID4465_TGCTACCTCCTAGGGC	eCAFs	-0.429916
CID4465_TGGCCAGTCGTGGGAA	eCAFs	-0.442729
CID4465_TGGGAAGTCCGTAGTA	eCAFs	-0.426359
CID4465_TGGGCGTGTTGCTCCT	eCAFs	-0.371063
CID4465_TGTGTTTAGATCTGCT	eCAFs	-0.383539
CID4465_TGTGTTTTCTGGTATG	eCAFs	-0.323513
CID4465_TGTTCCGAGGATCGCA	eCAFs	-0.283587
CID4465_TTAGGCATCAGTCCCT	eCAFs	-0.446661
CID4465_TTGTAGGCAATGTAAG	eCAFs	-0.347229
CID4465_TTTATGCTCTGAGGGA	eCAFs	-0.412339
CID4465_TTTATGCTCTTCGAGA	eCAFs	-0.26465
CID4465_TTTCCTCTCACATACG	eCAFs	-0.496144
CID4465_TTTGCGCTCCGAATGT	eCAFs	-0.44233
CID4465_TTTGTCAAGCCGTCGT	eCAFs	-0.306157
CID4471_AAACCTGTCCCTCAGT	eCAFs	-0.204923
CID4471_AAAGATGAGATTACCC	eCAFs	-0.172437
CID4471_AAAGATGCACACCGAC	eCAFs	-0.117613
CID4471_AAAGATGCATTAGGCT	eCAFs	-0.291091
CID4471_AAAGCAACATCCAACA	eCAFs	-0.295311
CID4471_AAATGCCAGAGCTTCT	eCAFs	-0.255094
CID4471_AAATGCCGTTCCTCCA	eCAFs	-0.21467
CID4471_AACACGTGTAGCACGA	eCAFs	-0.261418
CID4471_AACCATGCAGTGAGTG	eCAFs	-0.124176
CID4471_AACCATGGTGGAAAGA	eCAFs	-0.202839
CID4471_AACCATGTCACTATTC	eCAFs	0.0560937
CID4471_AACTCTTTCTCTAAGG	eCAFs	0.121641
CID4471_AACTGGTGTAAATGTG	eCAFs	-0.363621
CID4471_AACTGGTTCGCCCTTA	eCAFs	-0.250507
CID4471_AACTTTCCACATTCGA	eCAFs	-0.373083
CID4471_AACTTTCGTCAGTGGA	eCAFs	-0.159803
CID4471_AACTTTCTCGTCACGG	eCAFs	-0.154934
CID4471_AAGCCGCTCCAGTATG	eCAFs	-0.0418656
CID4471_AAGGAGCCAGACGCCT	eCAFs	-0.255482
CID4471_AAGGCAGGTCCTGCTT	eCAFs	-0.232637
CID4471_AATCCAGGTATCTGCA	eCAFs	-0.0369099
CID4471_AATCGGTAGAAGGACA	eCAFs	-0.124612
CID4471_ACACCAACACAGACTT	eCAFs	-0.284559
CID4471_ACACCCTGTCTGGAGA	eCAFs	-0.190798
CID4471_ACACTGAGTCTCTCGT	eCAFs	-0.256236
CID4471_ACAGCCGAGAGGGCTT	eCAFs	-0.0896772
CID4471_ACAGCCGAGTACACCT	eCAFs	-0.000972962
CID4471_ACAGCTAAGCTGTCTA	eCAFs	-0.07975
CID4471_ACATACGGTGCAGTAG	eCAFs	0.0113569
CID4471_ACATCAGAGGGCTTGA	eCAFs	-0.284736
CID4471_ACCCACTAGACAGGCT	eCAFs	-0.0669014
CID4471_ACCCACTCAAACTGTC	eCAFs	-0.324432
CID4471_ACCTTTATCTTTAGGG	eCAFs	-0.247733
CID4471_ACGAGCCAGGTCATCT	eCAFs	-0.180778
CID4471_ACGAGCCCAAACAACA	eCAFs	0.0779447
CID4471_ACGATGTAGGACATTA	eCAFs	-0.126645
CID4471_ACGCAGCCAGGGTATG	eCAFs	-0.182612
CID4471_ACGCAGCCATGCCTTC	eCAFs	-0.200677
CID4471_ACGCAGCGTACCATCA	eCAFs	-0.0957156
CID4471_ACGCCAGTCGGCTACG	eCAFs	-0.325431
CID4471_ACGCCGACAGCGATCC	eCAFs	-0.404739
CID4471_ACGGAGAAGGTGCTAG	eCAFs	0.0170619
CID4471_ACGGGCTCAGACGTAG	eCAFs	-0.238348
CID4471_ACGGGCTTCATAAAGG	eCAFs	-0.135993
CID4471_ACTGAACAGTGTGAAT	eCAFs	-0.00777665
CID4471_ACTGAGTAGGCCCTCA	eCAFs	-0.228877
CID4471_ACTGATGCAGTCGTGC	eCAFs	-0.374914
CID4471_ACTGATGGTGTTGAGG	eCAFs	-0.267141
CID4471_ACTGATGTCCATGAGT	eCAFs	-0.147113
CID4471_ACTGCTCTCGTCACGG	eCAFs	-0.157564
CID4471_ACTTGTTGTTATGTGC	eCAFs	-0.285022
CID4471_ACTTTCATCGAGCCCA	eCAFs	-0.190795
CID4471_AGACGTTCAAACTGCT	eCAFs	-0.126431
CID4471_AGAGCGATCTTGAGGT	eCAFs	-0.268259
CID4471_AGAGTGGCATTGTGCA	eCAFs	-0.15762
CID4471_AGATTGCAGTCAAGCG	eCAFs	-0.120524
CID4471_AGATTGCAGTCGAGTG	eCAFs	-0.0248733
CID4471_AGCAGCCGTACGCACC	eCAFs	-0.09112
CID4471_AGCAGCCGTCCTAGCG	eCAFs	-0.157239
CID4471_AGCAGCCGTGCATCTA	eCAFs	-0.162005
CID4471_AGCTCTCAGCTGATAA	eCAFs	-0.00078035
CID4471_AGCTTGACACGTCAGC	eCAFs	-0.116099
CID4471_AGGCCACAGCTAAACA	eCAFs	-0.104988
CID4471_AGGCCGTTCTGGGCCA	eCAFs	-0.0770707
CID4471_AGGGTGAGTTGCGTTA	eCAFs	-0.23148
CID4471_AGGTCCGAGACGCTTT	eCAFs	-0.224873
CID4471_AGTAGTCAGAAGGTGA	eCAFs	-0.246406
CID4471_AGTCTTTCACAGCCCA	eCAFs	-0.163954
CID4471_AGTCTTTCATTACCTT	eCAFs	-0.247411
CID4471_AGTCTTTGTTCGCTAA	eCAFs	-0.0776285
CID4471_AGTTGGTCACGGTGTC	eCAFs	-0.207043
CID4471_AGTTGGTGTTTGACTG	eCAFs	-0.198337
CID4471_ATAACGCCAGTGGGAT	eCAFs	-0.134886
CID4471_ATAAGAGTCGCCTGAG	eCAFs	0.0107187
CID4471_ATAAGAGTCTGGTATG	eCAFs	-0.214354
CID4471_ATCACGAGTAAGCACG	eCAFs	-0.206988
CID4471_ATCATGGGTCTTGATG	eCAFs	-0.355217
CID4471_ATCCGAAAGGCTAGGT	eCAFs	-0.275052
CID4471_ATCGAGTAGCTTCGCG	eCAFs	-0.191107
CID4471_ATCGAGTGTTCAACCA	eCAFs	-0.0440974
CID4471_ATCTGCCAGTACGATA	eCAFs	-0.226238
CID4471_ATGCGATAGCAGGCTA	eCAFs	-0.100933
CID4471_ATGCGATCATACGCTA	eCAFs	-0.0573306
CID4471_ATGGGAGCAGTCACTA	eCAFs	-0.109463
CID4471_ATGTGTGTCTTCAACT	eCAFs	-0.151259
CID4471_ATTACTCGTACAGTGG	eCAFs	-0.361432
CID4471_ATTCTACGTAGCGTCC	eCAFs	-0.280041
CID4471_ATTGGTGGTAACGTTC	eCAFs	-0.125722
CID4471_ATTTCTGAGCGACGTA	eCAFs	0.0503394
CID4471_CAACCAAAGACTTGAA	eCAFs	-0.158551
CID4471_CAACCAACAGAGCCAA	eCAFs	-0.0922271
CID4471_CAACCAAGTCCTCTTG	eCAFs	-0.327124
CID4471_CAACCTCCACCCAGTG	eCAFs	-0.0325687
CID4471_CAAGGCCCAATAGCAA	eCAFs	-0.15926
CID4471_CAAGTTGTCACGCGGT	eCAFs	-0.119546
CID4471_CACAAACTCTTAGAGC	eCAFs	-0.382765
CID4471_CACACCTTCGTTGCCT	eCAFs	-0.0924651
CID4471_CACACTCAGCAGCGTA	eCAFs	-0.0886463
CID4471_CACACTCCACATTAGC	eCAFs	-0.144877
CID4471_CACAGTAAGAGTACAT	eCAFs	-0.267396
CID4471_CACATAGCATTCGACA	eCAFs	-0.0304971
CID4471_CACATAGTCATCGATG	eCAFs	-0.128219
CID4471_CACCACTTCAACGAAA	eCAFs	-0.135961
CID4471_CACCAGGAGATATGCA	eCAFs	-0.0863636
CID4471_CACCTTGAGTGGAGAA	eCAFs	-0.30176
CID4471_CACCTTGCAGACGCTC	eCAFs	-0.224837
CID4471_CACTCCAAGCCTCGTG	eCAFs	-0.256543
CID4471_CACTCCACAAGACACG	eCAFs	-0.345626
CID4471_CAGATCATCGGCATCG	eCAFs	-0.245647
CID4471_CAGCCGAAGACAGAGA	eCAFs	-0.134375
CID4471_CAGCTAAAGGTGCAAC	eCAFs	-0.186407
CID4471_CAGCTGGAGATACACA	eCAFs	-0.335655
CID4471_CAGCTGGCACGCGAAA	eCAFs	-0.0897792
CID4471_CAGCTGGCATGCATGT	eCAFs	-0.0495512
CID4471_CAGGTGCGTCAGAAGC	eCAFs	0.0290499
CID4471_CAGTCCTTCGGATGGA	eCAFs	-0.193036
CID4471_CATCAAGAGAGGTTGC	eCAFs	-0.310537
CID4471_CATCAAGTCGTTGCCT	eCAFs	-0.313274
CID4471_CATCAGAAGCAGCGTA	eCAFs	-0.389196
CID4471_CATCAGACAAGTAATG	eCAFs	-0.224525
CID4471_CATCAGAGTGCTGTAT	eCAFs	-0.14647
CID4471_CATCCACAGACTTTCG	eCAFs	-0.176598
CID4471_CATCCACGTTTACTCT	eCAFs	-0.381265
CID4471_CATCCACTCACCATAG	eCAFs	-0.173172
CID4471_CATCCACTCTGCCAGG	eCAFs	-0.358109
CID4471_CATCGAAGTGCCTGGT	eCAFs	-0.199201
CID4471_CATGCCTAGAGAACAG	eCAFs	-0.286926
CID4471_CATGCCTGTGTTCGAT	eCAFs	-0.0787415
CID4471_CATGGCGCACTATCTT	eCAFs	-0.134369
CID4471_CATTATCGTTAGTGGG	eCAFs	-0.154293
CID4471_CATTATCTCGCTAGCG	eCAFs	-0.0472012
CID4471_CCATGTCTCTTACCGC	eCAFs	-0.275869
CID4471_CCATTCGTCCAAGCCG	eCAFs	-0.104788
CID4471_CCCAATCCAGCTCCGA	eCAFs	-0.0863233
CID4471_CCCTCCTCAATGGATA	eCAFs	-0.124039
CID4471_CCCTCCTGTCGCATAT	eCAFs	-0.046996
CID4471_CCGGGATAGACGACGT	eCAFs	-0.337939
CID4471_CCGGTAGAGACCCACC	eCAFs	0.0508223
CID4471_CCGGTAGGTACTCAAC	eCAFs	-0.326445
CID4471_CCGTTCACAGGAATCG	eCAFs	-0.0477351
CID4471_CCGTTCATCCTGCTTG	eCAFs	-0.232598
CID4471_CCTAAAGAGTATGACA	eCAFs	-0.0316388
CID4471_CCTACACGTTATCGGT	eCAFs	-0.00511897
CID4471_CCTACACGTTATGCGT	eCAFs	-0.286829
CID4471_CCTACCACATAACCTG	eCAFs	-0.220949
CID4471_CCTACCAGTGTGGCTC	eCAFs	-0.202095
CID4471_CCTAGCTCAGTGAGTG	eCAFs	-0.241693
CID4471_CCTAGCTTCCTCAATT	eCAFs	-0.322521
CID4471_CCTCTGACAGATCGGA	eCAFs	-0.245155
CID4471_CCTCTGAGTGCGAAAC	eCAFs	-0.166785
CID4471_CCTTCCCAGGCTCATT	eCAFs	-0.268257
CID4471_CCTTCCCCACCTCGTT	eCAFs	-0.0795467
CID4471_CCTTCGAAGTCCGTAT	eCAFs	-0.0873167
CID4471_CCTTTCTTCCGCGGTA	eCAFs	-0.20173
CID4471_CGAACATAGTACTTGC	eCAFs	-0.205953
CID4471_CGAACATGTCTGCCAG	eCAFs	-0.18636
CID4471_CGAACATTCGCCAGCA	eCAFs	-0.166009
CID4471_CGAATGTGTGGTCCGT	eCAFs	-0.133854
CID4471_CGACTTCGTTGAGGTG	eCAFs	-0.371717
CID4471_CGAGAAGCACGCCAGT	eCAFs	-0.0237214
CID4471_CGAGCCATCGCTGATA	eCAFs	-0.110232
CID4471_CGATGTACAGGTCGTC	eCAFs	-0.189835
CID4471_CGATTGAGTGTGCGTC	eCAFs	-0.189367
CID4471_CGCCAAGCACATTTCT	eCAFs	-0.378436
CID4471_CGCGGTACAAATCCGT	eCAFs	-0.151032
CID4471_CGCTGGACATAGGATA	eCAFs	-0.262192
CID4471_CGGACACAGTGTCCAT	eCAFs	-0.13591
CID4471_CGGACACGTGCACTTA	eCAFs	-0.0841765
CID4471_CGGACGTTCATAACCG	eCAFs	-0.0670929
CID4471_CGGACGTTCGTCACGG	eCAFs	-0.195936
CID4471_CGGAGCTTCACTTACT	eCAFs	-0.244817
CID4471_CGGAGTCGTACAGCAG	eCAFs	-0.238045
CID4471_CGGGTCAAGTGTTGAA	eCAFs	-0.0161152
CID4471_CGTAGGCAGCTAGTCT	eCAFs	-0.343805
CID4471_CGTCACTGTCCAACTA	eCAFs	-0.187252
CID4471_CGTCTACAGTGCCAGA	eCAFs	-0.264319
CID4471_CGTGAGCAGCCCAGCT	eCAFs	-0.248806
CID4471_CGTGTCTGTTACGCGC	eCAFs	-0.252803
CID4471_CGTTGGGAGTATCGAA	eCAFs	-0.0870699
CID4471_CTAACTTAGTTAACGA	eCAFs	-0.0928473
CID4471_CTAAGACAGAAGGGTA	eCAFs	-0.180181
CID4471_CTAAGACGTGTGACCC	eCAFs	-0.191762
CID4471_CTAATGGGTACCGTAT	eCAFs	-0.0589139
CID4471_CTACATTAGTGCGTGA	eCAFs	-0.0618602
CID4471_CTACCCAGTTATGTGC	eCAFs	-0.239764
[truncated: 8,430 more rows]
