# Supplementary material for: A pan-cancer single-cell transcriptional analysis of antigen-presenting cancer-associated fibroblasts in the tumor microenvironment
Source: Front Immunol. 2024 Jun 6;15:1372432. doi: 10.3389/fimmu.2024.1372432 (PMC11187094; doi:10.3389/fimmu.2024.1372432)
Supplement: Supplementary Table 15 — The estimated metabolic flux from pyruvate to lactate in fibroblasts subpopulations derived from scRNA-seq data of 3 solid tumor types including HNSCC, NPC, and BRCA, using scFEA analysis in FLUXestimator website. HNSCC, Head and Neck Squamous Cell Carcinoma; NPC, Nasopharyngeal Carcinoma; BRCA, Breast Cancer. [file Table_15.xlsx]

## Sheet: HNSCC Metabolic Flux
Barcode	Fibroblast subpopulation	Pyruvate_Lactate
C06_AACTCCCCACCGAAAG.14	apCAFs	0.030714
C06_AATCCAGTCACTTACT.14	apCAFs	0.251026
C06_ACCAGTATCAACACAC.14	apCAFs	0.17231
C06_ACGCCGACATACTCTT.14	apCAFs	0.436632
C06_AGAATAGTCATCACCC.14	apCAFs	0.193383
C06_AGCTTGATCAATCACG.14	apCAFs	0.0576074
C06_AGTAGTCTCCGTTGTC.14	apCAFs	0.171283
C06_ATTATCCGTGTTCGAT.14	apCAFs	0.378052
C06_CAACCAACACACATGT.14	apCAFs	0.243035
C06_CACTCCACACCGAAAG.14	apCAFs	0.356788
C06_CCATTCGTCTGCTGCT.14	apCAFs	0.614018
C06_CTACATTCACAGCCCA.14	apCAFs	0.150421
C06_CTAGCCTAGTCCAGGA.14	apCAFs	0.1372
C06_CTCGGAGCACGGTTTA.14	apCAFs	0.172778
C06_GACGTTAAGTGTACCT.14	apCAFs	0.166422
C06_GCAGTTACAAATTGCC.14	apCAFs	0.0071086
C06_GCAGTTAGTGCTGTAT.14	apCAFs	0.195635
C06_GTGCAGCTCACATAGC.14	apCAFs	0.360512
C06_TAGCCGGCAGCCAGAA.14	apCAFs	0.49906
C06_TCAGCAATCACAGTAC.14	apCAFs	0.358843
C06_TTCCCAGCACTGTGTA.14	apCAFs	0.0792468
C07_CTTAGGATCTGAGGGA.15	apCAFs	0.327128
C09_CAGCATATCATTTGGG.19	apCAFs	0.237993
C09_CGCCAAGAGAGAGCTC.19	apCAFs	0.107169
C15_CACCACTAGTGAACAT.2	apCAFs	0.166283
C15_CACCAGGCAGTGGAGT.2	apCAFs	0.137242
C15_GAAATGAAGATCTGAA.2	apCAFs	0.156514
C15_GAACCTAGTATGAATG.2	apCAFs	0.210394
C15_GACGCGTTCTAACTGG.2	apCAFs	0.0573056
C15_TACACGAAGTACGCGA.2	apCAFs	0.30311
C15_TACCTTAGTCCTGCTT.2	apCAFs	0.0393932
C15_TCGTACCTCTACTCAT.2	apCAFs	0.632315
C15_TGCGCAGAGGAACTGC.2	apCAFs	0.249157
C21_AAAGATGGTTTGCATG.3	apCAFs	0.628241
C21_ATTATCCAGAGGTAGA.3	apCAFs	0.448413
C21_CGTTAGATCCTATTCA.3	apCAFs	0.606884
C21_GGGACCTAGGTGTTAA.3	apCAFs	0.654101
C31_TTTGGTTTCCAGGGCT.7	apCAFs	0.155488
C38_CAAGGCCTCGGTGTTA.8	apCAFs	0.233061
C38_CTGCCTAGTTTGGGCC.8	apCAFs	0.381159
C51_AAAGCAAAGCTGAACG.11	apCAFs	0.373626
C51_ACATGGTAGAAGGACA.11	apCAFs	0.43772
C51_ACCCACTGTCATGCAT.11	apCAFs	0.581292
C51_ACGAGCCAGGTGATTA.11	apCAFs	0.377722
C51_ACGATGTCATGTCCTC.11	apCAFs	0.3721
C51_ACTGAACCAAATACAG.11	apCAFs	0.266693
C51_AGGGATGGTAGGGACT.11	apCAFs	0.217581
C51_AGGGTGAAGGCGATAC.11	apCAFs	0.711922
C51_ATAAGAGTCGTCCGTT.11	apCAFs	0.733082
C51_ATGGGAGTCATAACCG.11	apCAFs	0.579712
C51_ATTATCCTCCAGTAGT.11	apCAFs	0.509516
C51_ATTTCTGCATGGGACA.11	apCAFs	0.199982
C51_CACCAGGCATGCCCGA.11	apCAFs	0.704616
C51_CACTCCACAGGTGCCT.11	apCAFs	0.492975
C51_CAGAGAGTCGGAGCAA.11	apCAFs	0.0898339
C51_CCGTACTTCCTTTCGG.11	apCAFs	0.435317
C51_CCTAAAGAGTTACGGG.11	apCAFs	0.420382
C51_CCTACACTCGTAGGTT.11	apCAFs	0.0993329
C51_CCTATTACATGTCCTC.11	apCAFs	0.120659
C51_CGAGCACCAATAAGCA.11	apCAFs	0.491664
C51_CGCGTTTAGTCCCACG.11	apCAFs	0.655034
C51_CTACGTCAGAGTGACC.11	apCAFs	0.54671
C51_CTCATTAAGTCAATAG.11	apCAFs	0.163668
C51_CTCTAATCAGTATCTG.11	apCAFs	0.577635
C51_CTGTTTACAAAGGTGC.11	apCAFs	0.228861
C51_GAATGAATCTACCTGC.11	apCAFs	0.394471
C51_GAGCAGATCGGCTTGG.11	apCAFs	0.524925
C51_GATCGCGAGTCGATAA.11	apCAFs	0.366212
C51_GTAACTGAGGATGCGT.11	apCAFs	0.632974
C51_GTACTCCAGAGTAATC.11	apCAFs	0.542799
C51_GTCTTCGAGACACGAC.11	apCAFs	0.130013
C51_GTTTCTACAAGCCCAC.11	apCAFs	0.632489
C51_TACTTACGTGCTTCTC.11	apCAFs	0.262864
C51_TAGACCAAGCCTCGTG.11	apCAFs	0.355091
C51_TCTATTGGTTCAGCGC.11	apCAFs	0.365983
C51_TGACTTTCATGTAAGA.11	apCAFs	0.302902
C51_TGCACCTGTCGCGTGT.11	apCAFs	0.329238
C51_TGCGCAGTCTACTATC.11	apCAFs	0.147345
C51_TGCGTGGAGCGTCAAG.11	apCAFs	0.424371
C51_TGGTTAGAGAGACGAA.11	apCAFs	0.240792
C51_TGGTTAGAGATCCGAG.11	apCAFs	0.129159
LN22_CCTTTCTAGGCGCTCT.20	apCAFs	0.098413
LN38_CCTTCCCTCCGGCACA.21	apCAFs	0.168537
LN38_GTCCTCACATAACCTG.21	apCAFs	0.228192
LN38_GTTACAGCAGTAACGG.21	apCAFs	0.0805218
LN38_TAGTGGTAGAAGGGTA.21	apCAFs	0.064847
C04_ACTGATGAGGAGTTTA.1	eCAFs	0.423836
C04_CTGATCCTCGGAGGTA.1	eCAFs	0.159585
C04_GTACTCCAGTACGCCC.1	eCAFs	0.598245
C04_GTTAAGCTCGGCATCG.1	eCAFs	0.525331
C04_GTTCTCGAGGGCACTA.1	eCAFs	0.603557
C04_TATGCCCGTTATGTGC.1	eCAFs	0.33542
C04_TGGTTAGTCGAGAGCA.1	eCAFs	0.262531
C06_AAACGGGAGATTACCC.14	eCAFs	0.172095
C06_AAAGATGCATAGACTC.14	eCAFs	0.119021
C06_AAAGTAGGTTGCTCCT.14	eCAFs	0.0214795
C06_AACACGTAGCTGCGAA.14	eCAFs	0.141718
C06_AACTCAGAGAAGGTGA.14	eCAFs	0.276361
C06_AACTCTTAGACCACGA.14	eCAFs	0.0132177
C06_AAGCCGCGTCAACTGT.14	eCAFs	0.356582
C06_AAGGTTCTCTACCTGC.14	eCAFs	0.399074
C06_ACACCGGAGCCTTGAT.14	eCAFs	0.158921
C06_ACACCGGGTTACTGAC.14	eCAFs	0.357935
C06_ACAGCTAAGAGTACAT.14	eCAFs	0.080435
C06_ACATCAGCAAGCGTAG.14	eCAFs	0.392701
C06_ACCAGTATCACCGGGT.14	eCAFs	0.162937
C06_ACCCACTAGTATTGGA.14	eCAFs	0.298331
C06_ACCGTAATCGGATGTT.14	eCAFs	0.11541
C06_ACGAGGAAGCCTTGAT.14	eCAFs	0.388174
C06_ACGGAGAGTCTGCCAG.14	eCAFs	0.248548
C06_ACGGCCAGTCATACTG.14	eCAFs	0.276472
C06_ACGGCCAGTCCTAGCG.14	eCAFs	0.0322147
C06_ACTGAGTTCTTACCGC.14	eCAFs	0.0665637
C06_AGACGTTTCTAGAGTC.14	eCAFs	0.269496
C06_AGAGCGAGTACATGTC.14	eCAFs	0.339464
C06_AGCATACAGGCCGAAT.14	eCAFs	0.280008
C06_AGCATACAGTCTCAAC.14	eCAFs	0.0624261
C06_AGCCTAAAGCGGCTTC.14	eCAFs	0.0687715
C06_AGGCCGTAGCGCCTTG.14	eCAFs	0.196262
C06_AGGGAGTCAAGCTGAG.14	eCAFs	0.0285409
C06_AGGGTGAAGCGTGAGT.14	eCAFs	0.317211
C06_AGTGGGATCATACGGT.14	eCAFs	0.321634
C06_AGTTGGTTCCGGCACA.14	eCAFs	0.538777
C06_ATCACGATCGGCGGTT.14	eCAFs	0.353025
C06_ATCCACCAGAGTCTGG.14	eCAFs	0.134249
C06_ATCTACTTCCGCGTTT.14	eCAFs	0.203399
C06_ATCTGCCCATTCCTCG.14	eCAFs	0.158556
C06_ATGCGATGTCTGGTCG.14	eCAFs	0.136404
C06_ATGTGTGAGCAGCGTA.14	eCAFs	0.398457
C06_CAAGAAAGTTGAACTC.14	eCAFs	0.232219
C06_CAAGATCCAGTGACAG.14	eCAFs	0.0847494
C06_CAAGATCTCAGTTGAC.14	eCAFs	0.415926
C06_CACACCTGTAGATTAG.14	eCAFs	0.453986
C06_CACAGGCAGCAGACTG.14	eCAFs	0.0751906
C06_CACCACTTCTGTCTCG.14	eCAFs	0.0948699
C06_CACCTTGAGAGATGAG.14	eCAFs	0.128565
C06_CAGAATCGTACAAGTA.14	eCAFs	0.178754
C06_CAGCAGCCAATGTAAG.14	eCAFs	0.205454
C06_CAGCAGCGTCCATGAT.14	eCAFs	0.145012
C06_CAGCATAGTACGCTGC.14	eCAFs	0.105068
C06_CATATTCAGTGGTAAT.14	eCAFs	0.112754
C06_CATCAAGCATTTCAGG.14	eCAFs	0.0998297
C06_CATCGAATCGAATGCT.14	eCAFs	0.0876934
C06_CATGGCGCAAGGACTG.14	eCAFs	0.0982909
C06_CCAATCCCAGTATGCT.14	eCAFs	0.0794185
C06_CCAGCGAAGGTCATCT.14	eCAFs	0.352225
C06_CCATGTCAGGAGTACC.14	eCAFs	0.130624
C06_CCCTCCTGTGCCTGCA.14	eCAFs	0.423797
C06_CCTACACCAGTCACTA.14	eCAFs	0.155857
C06_CCTAGCTAGAGGTACC.14	eCAFs	0.330902
C06_CCTATTATCACTGGGC.14	eCAFs	0.113252
C06_CCTTACGGTACGAAAT.14	eCAFs	0.146035
C06_CCTTCCCGTAGAGCTG.14	eCAFs	0.0464504
C06_CGAGCACTCGGCGCAT.14	eCAFs	0.279417
C06_CGATGGCGTCATGCAT.14	eCAFs	0.0362743
C06_CGATTGACACTTAAGC.14	eCAFs	0.496203
C06_CGCGGTATCACGGTTA.14	eCAFs	0.0648132
C06_CGCGGTATCATGCATG.14	eCAFs	0.167255
C06_CGGACTGTCCCTTGTG.14	eCAFs	0.0138187
C06_CGGGTCACAAAGGAAG.14	eCAFs	0.228578
C06_CGGTTAATCCCACTTG.14	eCAFs	0.0110175
C06_CGTAGCGCACTCTGTC.14	eCAFs	0.543129
C06_CGTCTACAGCAGCCTC.14	eCAFs	0.0782285
C06_CGTGAGCGTTGGACCC.14	eCAFs	0.0158376
C06_CGTGTCTGTCATATCG.14	eCAFs	0.374116
C06_CTAAGACAGTCTCCTC.14	eCAFs	0.471985
C06_CTACATTGTAGAAGGA.14	eCAFs	0.465553
C06_CTAGTGAAGGGATCTG.14	eCAFs	0.188429
C06_CTCGAAACAAACTGTC.14	eCAFs	0.155655
C06_CTCGTACGTTAGATGA.14	eCAFs	0.0696854
C06_CTGTTTAGTCCAACTA.14	eCAFs	0.220853
C06_CTTAACTCAAGTCTGT.14	eCAFs	0.0986929
C06_CTTACCGAGTTATCGC.14	eCAFs	0.416106
C06_CTTACCGCATCCAACA.14	eCAFs	0.0163669
C06_GAACGGACAAACTGCT.14	eCAFs	0.154177
C06_GAACGGACAATAGAGT.14	eCAFs	0.35491
C06_GAAGCAGCATCACGTA.14	eCAFs	0.0904169
C06_GAAGCAGGTCCTGCTT.14	eCAFs	0.034309
C06_GAATGAAAGCGATAGC.14	eCAFs	0.177976
C06_GACGCGTCATCACGAT.14	eCAFs	0.100479
C06_GATCGATTCTTTAGTC.14	eCAFs	0.027521
C06_GATCGTACAAAGCGGT.14	eCAFs	0.269361
C06_GATGAGGGTACCGGCT.14	eCAFs	0.0153777
C06_GATGCTACAATTCCTT.14	eCAFs	0.222854
C06_GATGCTAGTAGCTGCC.14	eCAFs	0.14254
C06_GCACATAAGTAGCGGT.14	eCAFs	0.355102
C06_GCATGATCAAGGTTCT.14	eCAFs	0.109609
C06_GCATGTACATTGGCGC.14	eCAFs	0.0107091
C06_GCCTCTAAGCACCGCT.14	eCAFs	0.23579
C06_GCGCAACAGGAGTCTG.14	eCAFs	0.329368
C06_GCGCCAAAGCCCAGCT.14	eCAFs	0.279456
C06_GCTCTGTAGTGTCTCA.14	eCAFs	0.0449316
C06_GCTCTGTGTAGGGACT.14	eCAFs	0.071754
C06_GCTGCTTTCGTTGACA.14	eCAFs	0.184981
C06_GGAGCAAAGCTAGGCA.14	eCAFs	0.361668
C06_GGAGCAAGTCATTAGC.14	eCAFs	0.573261
C06_GGATTACCATATGAGA.14	eCAFs	0.0375217
C06_GGCAATTAGGCGTACA.14	eCAFs	0.207564
C06_GGCAATTGTAAGGGCT.14	eCAFs	0.443798
C06_GGCAATTTCTGGTGTA.14	eCAFs	0.153986
C06_GGCTCGATCATCGCTC.14	eCAFs	0.315182
C06_GGCTGGTGTAAGGGCT.14	eCAFs	0.141543
C06_GGGCATCAGCCCAATT.14	eCAFs	0.0761661
C06_GGTGAAGCATGGGACA.14	eCAFs	0.0997229
C06_GTAACTGGTACAGTGG.14	eCAFs	0.0161234
C06_GTAACTGTCGGCTACG.14	eCAFs	0.433045
C06_GTAGTCATCTCGGACG.14	eCAFs	0.33824
C06_GTATTCTCAGCGAACA.14	eCAFs	0.124113
C06_GTCCTCACAATTGCTG.14	eCAFs	0.170704
C06_GTCGTAAGTGGTGTAG.14	eCAFs	0.078533
C06_GTGGGTCCAACACCTA.14	eCAFs	0.107278
C06_GTGGGTCCATGTTCCC.14	eCAFs	0.387606
C06_TAAGAGAAGAGCTGGT.14	eCAFs	0.379812
C06_TAAGAGACAATGCCAT.14	eCAFs	0.30813
C06_TACAGTGTCCCTTGCA.14	eCAFs	0.181345
C06_TATGCCCGTGACGCCT.14	eCAFs	0.0132599
C06_TCACAAGAGCATGGCA.14	eCAFs	0.118418
C06_TCACGAAGTCACAAGG.14	eCAFs	0.326711
C06_TCACGAATCCAGATCA.14	eCAFs	0.310518
C06_TCAGCTCAGCCCTAAT.14	eCAFs	0.00393756
C06_TCAGCTCTCACTGGGC.14	eCAFs	0.297181
C06_TCGAGGCCAGTAACGG.14	eCAFs	0.0192182
C06_TCGCGAGGTCAAAGCG.14	eCAFs	0.0455754
C06_TCGCGTTGTATATCCG.14	eCAFs	0.0508966
C06_TCTCATAAGGAATTAC.14	eCAFs	0.0487689
C06_TCTCTAATCCACGAAT.14	eCAFs	0.575681
C06_TCTTCGGCAGACTCGC.14	eCAFs	0.220688
C06_TGAGCATCACACTGCG.14	eCAFs	0.571049
C06_TGAGCCGCAGATCCAT.14	eCAFs	0.306743
C06_TGATTTCTCGGTGTTA.14	eCAFs	0.148244
C06_TGCACCTAGCGCTTAT.14	eCAFs	0.115118
C06_TGCCAAACAAGAGGCT.14	eCAFs	0.0741436
C06_TGCCCTATCGGCATCG.14	eCAFs	0.0451284
C06_TGCGGGTTCCAGAGGA.14	eCAFs	0.226705
C06_TGGGAAGTCGAACGGA.14	eCAFs	0.558947
C06_TGGGCGTAGATGTAAC.14	eCAFs	0.218419
C06_TGGTTAGTCGGCGGTT.14	eCAFs	0.1248
C06_TGTATTCAGAGTACCG.14	eCAFs	0.258267
C06_TGTCCCATCTCAAACG.14	eCAFs	0.527206
C06_TGTGGTAGTGTTCTTT.14	eCAFs	0.236513
C06_TGTTCCGAGGATGCGT.14	eCAFs	0.0199639
C06_TGTTCCGTCTGCGTAA.14	eCAFs	0.0875147
C06_TTCCCAGCATTGGTAC.14	eCAFs	0.0984306
C06_TTCGAAGAGGATGCGT.14	eCAFs	0.424384
C06_TTCTACACAATGCCAT.14	eCAFs	0.394868
C06_TTCTTAGAGATGCGAC.14	eCAFs	0.229573
C06_TTGACTTTCATCTGCC.14	eCAFs	0.248285
C06_TTGCGTCTCGCATGAT.14	eCAFs	0.203912
C06_TTTATGCAGTGTCCCG.14	eCAFs	0.109908
C06_TTTGTCATCCACGTTC.14	eCAFs	0.277384
C07_AAGCCGCGTTGAACTC.15	eCAFs	0.104053
C07_ACATCAGTCACTTCAT.15	eCAFs	0.192427
C07_ACATGGTGTTTACTCT.15	eCAFs	0.0634706
C07_ACGAGCCTCCGTCAAA.15	eCAFs	0.0633684
C07_ACGGAGACAAGTTGTC.15	eCAFs	0.354218
C07_ACTGAGTGTAGGGACT.15	eCAFs	0.192272
C07_ACTGCTCTCGGTTCGG.15	eCAFs	0.174616
C07_ACTTTCACATAGTAAG.15	eCAFs	0.104649
C07_AGAGCGACAGTCCTTC.15	eCAFs	0.245877
C07_AGTAGTCAGCCGGTAA.15	eCAFs	0.657475
C07_ATAGACCAGACAAGCC.15	eCAFs	0.367089
C07_ATCTACTGTTAGAACA.15	eCAFs	0.0871816
C07_ATTTCTGAGGCTATCT.15	eCAFs	0.083288
C07_CAACCAATCACAAACC.15	eCAFs	0.590148
C07_CAAGATCTCCTAGTGA.15	eCAFs	0.208578
C07_CAAGTTGCATTCTTAC.15	eCAFs	0.021587
C07_CAGCGACGTGATAAGT.15	eCAFs	0.0753644
C07_CATATGGAGAACAACT.15	eCAFs	0.038652
C07_CATCAGATCAGGCCCA.15	eCAFs	0.179191
C07_CATTATCGTACGAAAT.15	eCAFs	0.083693
C07_CGACCTTTCCATGAGT.15	eCAFs	0.260405
C07_CGACTTCCATACTCTT.15	eCAFs	0.241309
C07_CTAATGGGTTCGCTAA.15	eCAFs	0.104747
C07_CTACCCAAGACAGAGA.15	eCAFs	0.696483
C07_CTCCTAGCATCCGCGA.15	eCAFs	0.146618
C07_CTCGTACTCGATGAGG.15	eCAFs	0.039696
C07_GAAGCAGCATAGAAAC.15	eCAFs	0.0292229
C07_GAATGAAGTCGCTTTC.15	eCAFs	0.41049
C07_GACGGCTGTCATCCCT.15	eCAFs	0.00952783
C07_GACGTGCGTAAGGGAA.15	eCAFs	0.567829
C07_GATCGTAGTCTTGTCC.15	eCAFs	0.14019
C07_GCACATAGTTGAGGTG.15	eCAFs	0.0366869
C07_GCACATATCAGCACAT.15	eCAFs	0.0823353
C07_GCATACAGTACAAGTA.15	eCAFs	0.399101
C07_GCATGCGAGTCCCACG.15	eCAFs	0.257275
C07_GGGACCTGTATATGGA.15	eCAFs	0.0389469
C07_GGTATTGCAAGCGTAG.15	eCAFs	0.187392
C07_GTCGGGTGTAGCTTGT.15	eCAFs	0.183903
C07_GTTAAGCCACAAGCCC.15	eCAFs	0.519505
C07_GTTCATTCAGACGCAA.15	eCAFs	0.126677
C07_TAAGAGACATGTTGAC.15	eCAFs	0.106779
C07_TACTTGTGTGTTCGAT.15	eCAFs	0.347308
C07_TAGACCAGTCTCCACT.15	eCAFs	0.183951
C07_TAGCCGGAGTATCTCG.15	eCAFs	0.415902
C07_TAGTTGGGTTCGCTAA.15	eCAFs	0.221635
C07_TATCTCATCGCGTAGC.15	eCAFs	0.0710095
C07_TATTACCAGAAGATTC.15	eCAFs	0.0807079
C07_TCATTTGTCACTCCTG.15	eCAFs	0.213674
C07_TCTTTCCCAGTTCCCT.15	eCAFs	0.111704
C07_TGAGCCGTCACGACTA.15	eCAFs	0.0210909
C07_TTCTACAGTCATACTG.15	eCAFs	0.0114424
C07_TTGGCAACAGCGTTCG.15	eCAFs	0.251545
C07_TTTGCGCAGACTGGGT.15	eCAFs	0.393821
C07_TTTGTCATCAGTTTGG.15	eCAFs	0.0337502
C08_AAACGGGAGAGACTAT.16	eCAFs	0.461242
C08_ACACCGGCACACAGAG.16	eCAFs	0.299246
C08_AGGGAGTAGTCAAGGC.16	eCAFs	0.386305
C08_CCAGCGAAGACGCTTT.16	eCAFs	0.354917
C08_CTAGCCTCACTCAGGC.16	eCAFs	0.260321
C08_CTCGGAGAGTGGAGTC.16	eCAFs	0.363838
C08_GACGGCTGTTGCGTTA.16	eCAFs	0.0439915
C08_GCAATCATCATCTGTT.16	eCAFs	0.0906349
C08_TAAGAGACAAGCTGAG.16	eCAFs	0.121651
C08_TAAGTGCCAAGAGGCT.16	eCAFs	0.272439
C08_TAGGCATAGAAACCGC.16	eCAFs	0.407814
C08_TTGTAGGAGAAGGTTT.16	eCAFs	0.0754864
C09_AAAGCAAGTCTGATTG.19	eCAFs	0.467276
C09_AACCATGAGTACGTAA.19	eCAFs	0.173096
C09_AACCGCGGTTGGAGGT.19	eCAFs	0.366434
C09_AACTCTTCATGTTGAC.19	eCAFs	0.665073
C09_ACTGCTCGTAGCGTAG.19	eCAFs	0.0580183
C09_ACTGCTCTCACAACGT.19	eCAFs	0.0603004
C09_ACTTTCAGTTGACGTT.19	eCAFs	0.493338
C09_AGCGTCGCAGTACACT.19	eCAFs	0.230467
C09_ATCCACCCATAGACTC.19	eCAFs	0.0501438
C09_ATTACTCAGAGTCGGT.19	eCAFs	0.32426
C09_ATTCTACTCTGTCCGT.19	eCAFs	0.0690224
C09_ATTGGTGCAGCCAGAA.19	eCAFs	0.118418
C09_ATTGGTGTCTTGAGGT.19	eCAFs	0.334584
C09_CAAGATCAGTCAATAG.19	eCAFs	0.343481
C09_CACACAAAGCTGCCCA.19	eCAFs	0.0624894
C09_CAGGTGCCAAGCCCAC.19	eCAFs	0.467089
C09_CGATGTACAAGCTGGA.19	eCAFs	0.316771
C09_CGGCTAGTCTTCATGT.19	eCAFs	0.00525667
C09_CGTCAGGCAGTAAGCG.19	eCAFs	0.200746
C09_CGTGTCTGTCCATCCT.19	eCAFs	0.75263
C09_CTAGCCTGTAGCCTAT.19	eCAFs	0.728389
C09_CTCAGAAAGTGCGATG.19	eCAFs	0.374129
C09_CTCTAATAGCGCTCCA.19	eCAFs	0.301786
C09_CTCTGGTAGAATGTTG.19	eCAFs	0.154126
C09_CTCTGGTGTCAGCTAT.19	eCAFs	0.259961
C09_GACGCGTTCGGAGGTA.19	eCAFs	0.02283
C09_GACTAACCACACCGAC.19	eCAFs	0.101738
C09_GAGCAGAGTAGGAGTC.19	eCAFs	0.72058
C09_GAGTCCGCAAGTCTGT.19	eCAFs	0.395639
C09_GGACAGAGTATCTGCA.19	eCAFs	0.621685
C09_GGAGCAATCGCAAACT.19	eCAFs	0.010648
C09_GGCGTGTTCGATAGAA.19	eCAFs	0.412961
C09_GTCAAGTTCTGTTTGT.19	eCAFs	0.19434
C09_GTCACAAGTAGGAGTC.19	eCAFs	0.319999
C09_GTCTCGTCATCACCCT.19	eCAFs	0.47831
C09_GTGCGGTAGGTACTCT.19	eCAFs	0.437037
C09_TACGGGCCAATGTAAG.19	eCAFs	0.1815
C09_TATGCCCTCCCACTTG.19	eCAFs	0.0646954
C09_TATTACCGTGGAAAGA.19	eCAFs	0.268307
C09_TCAACGAAGAGCCCAA.19	eCAFs	0.139375
C09_TCAGCAATCCGTAGGC.19	eCAFs	0.519822
C09_TCGCGAGCAATACGCT.19	eCAFs	0.222826
C09_TGAGCATTCTGTGCAA.19	eCAFs	0.394056
C09_TTAGGACAGAAGGTTT.19	eCAFs	0.360241
C09_TTGCCGTAGCGAGAAA.19	eCAFs	0.353052
C09_TTTATGCCAAATCCGT.19	eCAFs	0.138345
C15_AAACCTGTCATCTGCC.2	eCAFs	0.103937
C15_AAACGGGGTGTCTGAT.2	eCAFs	0.243966
C15_AAAGATGAGCGATCCC.2	eCAFs	0.476242
C15_AAAGCAAAGCTGAAAT.2	eCAFs	0.0285735
C15_AACCGCGGTCCAACTA.2	eCAFs	0.111921
C15_AACTCTTCATTATCTC.2	eCAFs	0.0858331
C15_AACTGGTAGGAGTACC.2	eCAFs	0.282441
C15_AACTGGTTCTTTACAC.2	eCAFs	0.347298
C15_AACTTTCTCCTTGCCA.2	eCAFs	0.600817
C15_AAGCCGCAGCTGGAAC.2	eCAFs	0.0540347
C15_AAGCCGCCAAGGTTCT.2	eCAFs	0.162156
C15_AAGCCGCTCGCTAGCG.2	eCAFs	0.175399
C15_AAGGAGCAGCAGGTCA.2	eCAFs	0.0307342
C15_AAGGCAGGTGCGAAAC.2	eCAFs	0.583744
C15_AAGTCTGGTGGTACAG.2	eCAFs	0.332614
C15_ACACCGGGTGAAAGAG.2	eCAFs	0.689786
C15_ACACCGGTCAAACCGT.2	eCAFs	0.241636
C15_ACAGCTACACGTAAGG.2	eCAFs	0.821298
C15_ACATACGTCATGTCCC.2	eCAFs	0.0440904
C15_ACATACGTCCTCATTA.2	eCAFs	0.593519
C15_ACATCAGCACGGATAG.2	eCAFs	0.174923
C15_ACATCAGTCACTTCAT.2	eCAFs	0.267604
C15_ACCAGTAGTGCAGTAG.2	eCAFs	0.0642805
C15_ACCAGTATCCTGCTTG.2	eCAFs	0.132752
C15_ACCCACTAGGATGCGT.2	eCAFs	0.0934738
C15_ACCTTTAGTAGGCATG.2	eCAFs	0.085461
C15_ACGAGCCCACCCAGTG.2	eCAFs	0.779357
C15_ACGAGGAGTCAAACTC.2	eCAFs	0.0826377
C15_ACGAGGATCCGGGTGT.2	eCAFs	0.728669
C15_ACGATACCAGTATGCT.2	eCAFs	0.181012
C15_ACGCAGCAGACTAAGT.2	eCAFs	0.67335
C15_ACGCCAGGTCGAGATG.2	eCAFs	0.101496
C15_ACGGCCAAGAAAGTGG.2	eCAFs	0.0817223
C15_ACGGGTCGTCACTGGC.2	eCAFs	0.150978
C15_ACTATCTTCCCATTTA.2	eCAFs	0.213348
C15_ACTGAACAGTCCCACG.2	eCAFs	0.26229
C15_ACTGAGTCAAATTGCC.2	eCAFs	0.0790623
C15_ACTGCTCCACTGTCGG.2	eCAFs	0.0689488
C15_ACTGCTCCATGTTCCC.2	eCAFs	0.00765109
C15_ACTGTCCAGTTAACGA.2	eCAFs	0.681381
C15_ACTTACTTCAACGAAA.2	eCAFs	0.469416
C15_ACTTGTTAGATCGGGT.2	eCAFs	0.0490525
C15_ACTTGTTAGTGATCGG.2	eCAFs	0.126094
C15_ACTTTCATCTGAGTGT.2	eCAFs	0.0525656
C15_AGAATAGAGTCCGGTC.2	eCAFs	0.642171
C15_AGAATAGAGTGTTGAA.2	eCAFs	0.238588
C15_AGACGTTAGCAGACTG.2	eCAFs	0.457457
C15_AGAGCGACAAGCCGTC.2	eCAFs	0.287786
C15_AGAGTGGAGAATGTGT.2	eCAFs	0.116357
C15_AGAGTGGCAAGGCTCC.2	eCAFs	0.200828
C15_AGATCTGTCTTATCTG.2	eCAFs	0.768862
C15_AGATTGCTCCGTCAAA.2	eCAFs	0.310343
C15_AGATTGCTCTTGGGTA.2	eCAFs	0.671802
C15_AGCAGCCAGAAGGCCT.2	eCAFs	0.181299
C15_AGCGGTCTCGATGAGG.2	eCAFs	0.0785076
C15_AGCGTATAGGCCCGTT.2	eCAFs	0.495559
C15_AGCGTCGGTCGCTTTC.2	eCAFs	0.256269
C15_AGCTTGAGTCATCCCT.2	eCAFs	0.0934837
C15_AGCTTGATCCAAGTAC.2	eCAFs	0.344153
C15_AGGCCGTAGCTAGCCC.2	eCAFs	0.0936688
C15_AGGGAGTTCGGTCTAA.2	eCAFs	0.30753
C15_AGGTCATCATGCGCAC.2	eCAFs	0.653513
C15_AGGTCCGAGGCTAGCA.2	eCAFs	0.492076
C15_AGTGAGGCAGTAAGAT.2	eCAFs	0.601629
C15_AGTGAGGGTGAGTATA.2	eCAFs	0.0688278
C15_AGTGAGGTCTTGACGA.2	eCAFs	0.229287
C15_AGTGTCACAGGCTGAA.2	eCAFs	0.265447
C15_AGTGTCAGTCCCTACT.2	eCAFs	0.160297
C15_ATAACGCCAAGGACTG.2	eCAFs	0.805882
C15_ATAACGCCAGTCGTGC.2	eCAFs	0.650462
C15_ATAACGCGTGCTTCTC.2	eCAFs	0.458805
C15_ATAAGAGTCCATTCTA.2	eCAFs	0.00669089
C15_ATAGACCGTTCTGGTA.2	eCAFs	0.166558
C15_ATCCACCAGTGTACGG.2	eCAFs	0.0626931
C15_ATCCACCGTGCGGTAA.2	eCAFs	0.187796
C15_ATCCGAACATTGGGCC.2	eCAFs	0.135722
C15_ATCGAGTCATTTCAGG.2	eCAFs	0.159301
C15_ATCGAGTTCAACGGCC.2	eCAFs	0.0646767
C15_ATCTACTAGCCGGTAA.2	eCAFs	0.418103
C15_ATCTACTGTAAAGTCA.2	eCAFs	0.183672
C15_ATGTGTGAGGCGATAC.2	eCAFs	0.212223
C15_ATGTGTGTCCGCATAA.2	eCAFs	0.190563
C15_ATTACTCAGCAGCGTA.2	eCAFs	0.115397
C15_ATTACTCCACCTCGGA.2	eCAFs	0.179399
C15_ATTGGACCAGCTGCAC.2	eCAFs	0.0122894
C15_CAACCAAGTACGACCC.2	eCAFs	0.384334
C15_CAACCAAGTTCACGGC.2	eCAFs	0.0883995
C15_CAACCTCCACGAAACG.2	eCAFs	0.32799
C15_CAACCTCGTGTTTGGT.2	eCAFs	0.0207086
C15_CAACTAGAGACGCACA.2	eCAFs	0.181135
C15_CAACTAGCACCAACCG.2	eCAFs	0.320228
C15_CACAAACAGATCGATA.2	eCAFs	0.497602
C15_CACACCTAGTTGTCGT.2	eCAFs	0.574336
C15_CACACCTTCGCGATCG.2	eCAFs	0.0278164
C15_CACACTCAGTAGTGCG.2	eCAFs	0.00953034
C15_CACAGGCAGTGGACGT.2	eCAFs	0.40482
C15_CACAGGCGTTAAGACA.2	eCAFs	0.273099
C15_CACATAGTCTCAACTT.2	eCAFs	0.188231
C15_CACATAGTCTTAGCCC.2	eCAFs	0.784153
C15_CACATTTTCTGCTGTC.2	eCAFs	0.00623241
C15_CACCAGGGTTACGTCA.2	eCAFs	0.127203
C15_CACCAGGTCAGGCCCA.2	eCAFs	0.486042
C15_CACCAGGTCTTGTATC.2	eCAFs	0.126752
C15_CACCTTGCAGATCTGT.2	eCAFs	0.276074
C15_CACCTTGTCATCGATG.2	eCAFs	0.093259
C15_CACTCCAAGCACAGGT.2	eCAFs	0.0771295
C15_CACTCCAAGCCAGTTT.2	eCAFs	0.0689751
C15_CACTCCAGTCCGTTAA.2	eCAFs	0.0320936
C15_CACTCCATCAGTTAGC.2	eCAFs	0.359664
C15_CACTCCATCGTCTGAA.2	eCAFs	0.529721
C15_CAGATCATCGAATGCT.2	eCAFs	0.664998
C15_CAGCATACAATCACAC.2	eCAFs	0.142955
C15_CAGGTGCAGCTCCTCT.2	eCAFs	0.257498
C15_CAGGTGCAGGAGTACC.2	eCAFs	0.586895
C15_CAGTAACTCTCGATGA.2	eCAFs	0.0114419
C15_CAGTCCTAGAGGTTGC.2	eCAFs	0.434245
C15_CAGTCCTAGATCACGG.2	eCAFs	0.14975
C15_CAGTCCTAGCTCTCGG.2	eCAFs	0.16252
C15_CAGTCCTGTCGGGTCT.2	eCAFs	0.404398
C15_CATATGGCATGTCCTC.2	eCAFs	0.706257
C15_CATATTCCAGGTCTCG.2	eCAFs	0.0738521
C15_CATCAAGGTGAGTATA.2	eCAFs	0.293614
C15_CATCCACAGTACGCCC.2	eCAFs	0.323665
C15_CATCGGGCATCGGACC.2	eCAFs	0.608182
C15_CATCGGGGTACTTAGC.2	eCAFs	0.310988
C15_CATGACACATGTTGAC.2	eCAFs	0.275564
C15_CATGACATCTATGTGG.2	eCAFs	0.0952269
C15_CATGCCTAGCCGATTT.2	eCAFs	0.114598
C15_CATGCCTCATGCCACG.2	eCAFs	0.103245
C15_CATGGCGCATGTAAGA.2	eCAFs	0.0377995
C15_CATTCGCTCTATCCCG.2	eCAFs	0.633028
C15_CCACGGAAGCAGCCTC.2	eCAFs	0.173438
C15_CCACGGAAGTCCTCCT.2	eCAFs	0.37382
C15_CCACGGATCCGAGCCA.2	eCAFs	0.197665
C15_CCATGTCAGGCTAGCA.2	eCAFs	0.138155
C15_CCATGTCTCCAACCAA.2	eCAFs	0.00747704
C15_CCATTCGAGTGGTAGC.2	eCAFs	0.00473261
C15_CCATTCGGTAGCGTGA.2	eCAFs	0.29825
C15_CCCAGTTAGACACTAA.2	eCAFs	0.191575
C15_CCCTCCTCACAGAGGT.2	eCAFs	0.0640404
C15_CCCTCCTTCAGCAACT.2	eCAFs	0.152052
C15_CCGTACTTCTATGTGG.2	eCAFs	0.689186
C15_CCGTGGACAGCCAGAA.2	eCAFs	0.648653
C15_CCGTGGAGTAGCTAAA.2	eCAFs	0.568125
C15_CCTAAAGAGTGTCTCA.2	eCAFs	0.116365
C15_CCTAAAGTCCGGCACA.2	eCAFs	0.0622191
C15_CCTACACTCCTAGAAC.2	eCAFs	0.0897005
C15_CCTACCACAACTGCGC.2	eCAFs	0.432287
C15_CCTAGCTAGAAGAAGC.2	eCAFs	0.285793
C15_CCTAGCTTCGCCAAAT.2	eCAFs	0.136093
C15_CCTATTACACGTGAGA.2	eCAFs	0.0438804
C15_CCTATTATCTATCCTA.2	eCAFs	0.105069
C15_CCTTACGTCTAAGCCA.2	eCAFs	0.494079
C15_CCTTCCCCACATGGGA.2	eCAFs	0.0827506
C15_CCTTCGAGTTGACGTT.2	eCAFs	0.726066
C15_CCTTCGATCTATCCTA.2	eCAFs	0.254464
C15_CGAACATTCCGCTGTT.2	eCAFs	0.0630865
C15_CGACCTTTCAAGATCC.2	eCAFs	0.089557
C15_CGACTTCAGCGCCTCA.2	eCAFs	0.365541
C15_CGAGAAGTCAATACCG.2	eCAFs	0.896204
C15_CGAGCCAAGTGTCTCA.2	eCAFs	0.294769
C15_CGAGCCAGTCTGCAAT.2	eCAFs	0.105252
C15_CGATGGCTCCGTAGGC.2	eCAFs	0.0109372
C15_CGATGGCTCGGCCGAT.2	eCAFs	0.539125
C15_CGATGTATCAACGGGA.2	eCAFs	0.0213897
C15_CGCGTTTTCCGATATG.2	eCAFs	0.27939
C15_CGCTATCGTGTGTGCC.2	eCAFs	0.599271
C15_CGCTGGAAGCATGGCA.2	eCAFs	0.218015
C15_CGCTGGACATTTGCTT.2	eCAFs	0.236509
C15_CGCTGGATCCAAATGC.2	eCAFs	0.122091
C15_CGCTTCACATTTCAGG.2	eCAFs	0.0600807
C15_CGGACGTAGAGCTTCT.2	eCAFs	0.219672
C15_CGGACGTGTCACCTAA.2	eCAFs	0.136146
C15_CGGACTGGTACACCGC.2	eCAFs	0.055415
C15_CGGAGCTAGGGTGTGT.2	eCAFs	0.89406
C15_CGGAGCTCACCGCTAG.2	eCAFs	0.404667
C15_CGGAGCTGTTCTGTTT.2	eCAFs	0.173605
C15_CGTCACTCATCCGGGT.2	eCAFs	0.173022
C15_CGTGTAATCCCTGACT.2	eCAFs	0.448044
C15_CGTTAGACACCAGGTC.2	eCAFs	0.0589253
C15_CTAACTTCATTAACCG.2	eCAFs	0.332547
C15_CTAATGGTCTCTAAGG.2	eCAFs	0.217467
C15_CTACCCAAGTTGAGTA.2	eCAFs	0.496759
C15_CTACGTCAGTCCATAC.2	eCAFs	0.503851
C15_CTAGTGACACGAAACG.2	eCAFs	0.16842
C15_CTCCTAGAGGCCATAG.2	eCAFs	0.251015
C15_CTCGGGACAAGGGTCA.2	eCAFs	0.0321617
C15_CTCGGGAGTATGAAAC.2	eCAFs	0.320833
C15_CTCGTCAAGCCCGAAA.2	eCAFs	0.206674
C15_CTCTAATCAGGCGATA.2	eCAFs	0.113632
C15_CTGATAGTCTAACGGT.2	eCAFs	0.151814
C15_CTGCCTAGTATGCTTG.2	eCAFs	0.0150264
C15_CTGCGGAAGTAATCCC.2	eCAFs	0.623043
C15_CTGCGGAAGTGGGATC.2	eCAFs	0.629924
C15_CTTAACTAGGTCGGAT.2	eCAFs	0.0700567
C15_CTTAGGATCTCACATT.2	eCAFs	0.706257
C15_CTTCTCTGTAGTACCT.2	eCAFs	0.401308
C15_CTTGGCTTCCCACTTG.2	eCAFs	0.740277
C15_CTTTGCGGTTGTGGCC.2	eCAFs	0.131792
C15_CTTTGCGTCATGTCTT.2	eCAFs	0.177202
C15_CTTTGCGTCGGTTAAC.2	eCAFs	0.0883356
C15_GAAACTCAGGATGCGT.2	eCAFs	0.0507248
C15_GAAACTCTCTATCCCG.2	eCAFs	0.35775
C15_GAACCTAGTTCCGGCA.2	eCAFs	0.00583735
C15_GAACGGAGTGAGTGAC.2	eCAFs	0.378662
C15_GAACGGATCCTTTCTC.2	eCAFs	0.240775
C15_GAAGCAGAGCAGGTCA.2	eCAFs	0.0435484
C15_GAATAAGCATTCCTCG.2	eCAFs	0.0165693
C15_GAATAAGCATTGAGCT.2	eCAFs	0.075029
C15_GAATAAGTCCCGACTT.2	eCAFs	0.910827
C15_GAATGAAGTCTAAAGA.2	eCAFs	0.481588
C15_GACAGAGCATCTGGTA.2	eCAFs	0.122692
C15_GACCTGGGTCAATGTC.2	eCAFs	0.65456
C15_GACGCGTAGGGATCTG.2	eCAFs	0.0867787
C15_GACGTTAAGTGCAAGC.2	eCAFs	0.252092
C15_GACGTTATCGCCAGCA.2	eCAFs	0.0512574
C15_GACTAACTCCCTAACC.2	eCAFs	0.328278
C15_GACTACACAGTTAACC.2	eCAFs	0.00891125
C15_GACTGCGTCAGTTCGA.2	eCAFs	0.0116844
C15_GAGCAGAGTCGCTTTC.2	eCAFs	0.341415
C15_GATCAGTTCGTTTGCC.2	eCAFs	0.182687
C15_GATCGATAGCACGCCT.2	eCAFs	0.266223
C15_GATCTAGTCCTAAGTG.2	eCAFs	0.0498271
C15_GATGAAAAGGCATGGT.2	eCAFs	0.029532
C15_GATGAAACATCAGTCA.2	eCAFs	0.324718
C15_GATGAAAGTGCAACTT.2	eCAFs	0.621103
C15_GATGAGGCACAGACTT.2	eCAFs	0.0750428
C15_GATGCTAAGCGCTCCA.2	eCAFs	0.654835
C15_GATGCTACATAGACTC.2	eCAFs	0.157311
C15_GCAATCAAGTCGATAA.2	eCAFs	0.322712
C15_GCACTCTCAAGGACTG.2	eCAFs	0.921663
C15_GCAGTTAGTAGGAGTC.2	eCAFs	0.224383
C15_GCATACATCTAAGCCA.2	eCAFs	0.0906214
C15_GCATGATCAAGTTAAG.2	eCAFs	0.725857
C15_GCCAAATAGCTACCGC.2	eCAFs	0.224087
C15_GCCAAATTCTCTAAGG.2	eCAFs	0.0536122
C15_GCGAGAAAGGGCTCTC.2	eCAFs	0.0419541
C15_GCGCAGTTCTGTGCAA.2	eCAFs	0.318569
C15_GCTGCAGCATATGCTG.2	eCAFs	0.620304
C15_GCTGCGATCGGAGGTA.2	eCAFs	0.756324
C15_GCTTCCACATCCTTGC.2	eCAFs	0.0635216
C15_GCTTGAACAGCCTATA.2	eCAFs	0.0435359
C15_GCTTGAATCAGTTCGA.2	eCAFs	0.13836
C15_GGACAGAAGTGCCAGA.2	eCAFs	0.0337622
C15_GGACAGACATGGTCTA.2	eCAFs	0.147863
C15_GGACAGAGTAAGGGCT.2	eCAFs	0.15392
C15_GGACGTCAGTCGTACT.2	eCAFs	0.00262991
C15_GGACGTCAGTGTGAAT.2	eCAFs	0.0700914
C15_GGATTACAGGACGAAA.2	eCAFs	0.109529
C15_GGCAATTAGTTACCCA.2	eCAFs	0.083155
C15_GGCCGATTCCGTCATC.2	eCAFs	0.27203
C15_GGCGACTAGTCTCCTC.2	eCAFs	0.0950538
C15_GGCGACTCAAGCCCAC.2	eCAFs	0.636762
C15_GGGACCTAGAGTTGGC.2	eCAFs	0.033041
C15_GGGATGATCGGAATCT.2	eCAFs	0.305418
C15_GGGCACTGTGTGACCC.2	eCAFs	0.208206
C15_GGGCATCGTTACTGAC.2	eCAFs	0.0641229
C15_GGGTCTGTCGAGGTAG.2	eCAFs	0.0292659
C15_GGTATTGAGCGTCTAT.2	eCAFs	0.242383
C15_GGTGAAGAGCACCGTC.2	eCAFs	0.328562
C15_GGTGAAGAGCGAGAAA.2	eCAFs	0.17837
C15_GGTGAAGAGGCTATCT.2	eCAFs	0.372083
C15_GGTGAAGTCGGCATCG.2	eCAFs	0.0658777
C15_GGTGCGTAGCTCAACT.2	eCAFs	0.0377592
C15_GGTGCGTCAATCTGCA.2	eCAFs	0.21957
C15_GGTGCGTTCAGCAACT.2	eCAFs	0.133686
C15_GGTGTTAAGCGTAATA.2	eCAFs	0.0337102
C15_GTAACTGTCTGCTGCT.2	eCAFs	0.916556
C15_GTACGTAGTCAAACTC.2	eCAFs	0.103049
C15_GTACTCCCACCCTATC.2	eCAFs	0.659161
C15_GTAGTCAGTGCTCTTC.2	eCAFs	0.211984
C15_GTATTCTGTACACCGC.2	eCAFs	0.0485535
C15_GTCAAGTAGATCTGAA.2	eCAFs	0.632354
C15_GTCACAAGTCACTGGC.2	eCAFs	0.0948595
C15_GTCACGGTCATTTGGG.2	eCAFs	0.0621881
C15_GTCACGGTCCCAAGTA.2	eCAFs	0.300554
C15_GTCCTCAAGCAGCCTC.2	eCAFs	0.247584
C15_GTCGGGTAGTCCCACG.2	eCAFs	0.168681
C15_GTCTCGTAGCACAGGT.2	eCAFs	0.135914
C15_GTCTTCGAGTTACCCA.2	eCAFs	0.181956
C15_GTCTTCGGTCTGATCA.2	eCAFs	0.0731224
C15_GTCTTCGTCCGAGCCA.2	eCAFs	0.334587
C15_GTGCGGTTCTCTTATG.2	eCAFs	0.208249
C15_GTGGGTCCATATGCTG.2	eCAFs	0.385386
C15_GTGGGTCGTTCACGGC.2	eCAFs	0.56162
C15_GTGTGCGCATGGTTGT.2	eCAFs	0.101156
C15_GTGTTAGTCCTCAACC.2	eCAFs	0.180148
C15_GTTCTCGAGCCAGAAC.2	eCAFs	0.226281
C15_GTTCTCGAGGCAATTA.2	eCAFs	0.593476
C15_GTTCTCGTCGAATGCT.2	eCAFs	0.184816
C15_TAAGCGTTCCTGTACC.2	eCAFs	0.137231
C15_TAAGTGCTCCGTCAAA.2	eCAFs	0.597162
C15_TACACGAAGCCCAATT.2	eCAFs	0.055997
C15_TACACGAAGTTTAGGA.2	eCAFs	0.101874
C15_TACAGTGGTTTGTTTC.2	eCAFs	0.0394267
C15_TACCTTAAGTGTACGG.2	eCAFs	0.0161464
C15_TACCTTACACTTAACG.2	eCAFs	0.581643
C15_TACTCATAGTGCCAGA.2	eCAFs	0.729954
C15_TACTCATGTACGCTGC.2	eCAFs	0.853443
C15_TACTCGCCAGACACTT.2	eCAFs	0.781954
C15_TAGACCAAGCGCTTAT.2	eCAFs	0.294507
C15_TAGACCACACGGTAGA.2	eCAFs	0.0895443
C15_TAGACCAGTTCGTCTC.2	eCAFs	0.186775
C15_TAGAGCTGTGTAAGTA.2	eCAFs	0.343872
C15_TAGGCATAGTTCGATC.2	eCAFs	0.461783
C15_TAGGCATGTACTTCTT.2	eCAFs	0.0474402
C15_TAGTGGTCAGTTCCCT.2	eCAFs	0.324962
C15_TATGCCCAGCCGATTT.2	eCAFs	0.0374683
C15_TATGCCCGTACATCCA.2	eCAFs	0.419294
C15_TCAACGACACGGACAA.2	eCAFs	0.0887881
C15_TCAACGACACTCGACG.2	eCAFs	0.582685
C15_TCAACGAGTATAGGGC.2	eCAFs	0.00793406
C15_TCAGGATAGCAGGTCA.2	eCAFs	0.0586478
C15_TCCACACTCGCCCTTA.2	eCAFs	0.0221332
C15_TCCCGATAGGCGACAT.2	eCAFs	0.395138
C15_TCCCGATGTGTTCTTT.2	eCAFs	0.51422
C15_TCGCGAGCAGCGTCCA.2	eCAFs	0.293659
C15_TCGCGTTCATGATCCA.2	eCAFs	0.716725
C15_TCGGTAAAGCAATCTC.2	eCAFs	0.368334
C15_TCTATTGCATGGTCTA.2	eCAFs	0.0490248
C15_TCTATTGTCTAACGGT.2	eCAFs	0.417679
C15_TCTCATACACGAAGCA.2	eCAFs	0.00658157
C15_TCTCATAGTACCGTAT.2	eCAFs	0.332448
C15_TCTCTAATCGTTTAGG.2	eCAFs	0.734744
C15_TGAGAGGCATCGGTTA.2	eCAFs	0.0381702
C15_TGAGAGGGTGACTCAT.2	eCAFs	0.178998
C15_TGAGAGGTCGACAGCC.2	eCAFs	0.469314
C15_TGAGCATAGTGAAGAG.2	eCAFs	0.179687
C15_TGAGCATCAGCTTAAC.2	eCAFs	0.106519
C15_TGAGCATTCTGTGCAA.2	eCAFs	0.492617
C15_TGAGCCGTCGGGAGTA.2	eCAFs	0.0636063
C15_TGATTTCCAGACAAAT.2	eCAFs	0.317293
C15_TGATTTCTCGCGGATC.2	eCAFs	0.330705
C15_TGCCAAAAGTACATGA.2	eCAFs	0.810361
C15_TGCCCTACAGGTCCAC.2	eCAFs	0.271037
C15_TGCCCTAGTCCAAGTT.2	eCAFs	0.382732
C15_TGCGCAGAGAATTGTG.2	eCAFs	0.334081
C15_TGCGGGTAGTAGCGGT.2	eCAFs	0.00639388
C15_TGGGAAGGTCTCTTAT.2	eCAFs	0.51983
C15_TGGTTAGAGAGGTTGC.2	eCAFs	0.0960589
C15_TGGTTCCCAGGCGATA.2	eCAFs	0.4993
C15_TGTATTCGTTGTCTTT.2	eCAFs	0.0826388
C15_TGTCCCACATTACGAC.2	eCAFs	0.18992
C15_TGTCCCAGTAGCGTCC.2	eCAFs	0.137461
C15_TGTGGTACATCACAAC.2	eCAFs	0.230033
C15_TGTGGTATCACCAGGC.2	eCAFs	0.030525
C15_TGTGGTATCTCATTCA.2	eCAFs	0.491694
C15_TGTTCCGTCGATCCCT.2	eCAFs	0.86289
C15_TTAACTCGTTATGTGC.2	eCAFs	0.0104776
C15_TTAGGCACAGACGCAA.2	eCAFs	0.00336942
C15_TTAGGCACAGGCTGAA.2	eCAFs	0.241461
C15_TTAGGCAGTCTCTTTA.2	eCAFs	0.0288272
C15_TTAGTTCTCGCGGATC.2	eCAFs	0.383413
C15_TTAGTTCTCGGCGCTA.2	eCAFs	0.809866
C15_TTCCCAGAGCGTTCCG.2	eCAFs	0.444038
C15_TTCGGTCGTATAATGG.2	eCAFs	0.39636
C15_TTCGGTCTCAAGGCTT.2	eCAFs	0.919598
C15_TTCTACATCGTAGGTT.2	eCAFs	0.214975
C15_TTCTCAACAGCCTATA.2	eCAFs	0.459513
C15_TTCTTAGGTTCAGTAC.2	eCAFs	0.0199344
C15_TTGACTTCAGTCGATT.2	eCAFs	0.545867
C15_TTGACTTTCGTGGGAA.2	eCAFs	0.368857
C15_TTGGAACAGCACACAG.2	eCAFs	0.122788
C15_TTGTAGGTCGGCCGAT.2	eCAFs	0.377524
C15_TTTATGCAGTCATCCA.2	eCAFs	0.172932
C15_TTTCCTCAGCCCAATT.2	eCAFs	0.289832
C15_TTTCCTCCATCGGACC.2	eCAFs	0.372553
C21_AAACGGGGTTGTCTTT.3	eCAFs	0.678821
C21_AAAGATGTCGGCGCTA.3	eCAFs	0.379266
C21_AACTTTCAGTTGTCGT.3	eCAFs	0.421032
C21_AAGACCTTCCCAACGG.3	eCAFs	0.702789
C21_ACCGTAAGTTCGTGAT.3	eCAFs	0.533425
C21_AGCGTATAGTTTAGGA.3	eCAFs	0.394104
C21_AGCTCCTAGAACAACT.3	eCAFs	0.752418
C21_AGCTCCTGTGTGGCTC.3	eCAFs	0.478683
C21_ATGGGAGTCCAGATCA.3	eCAFs	0.354317
C21_CACACTCGTAAAGTCA.3	eCAFs	0.332009
C21_CAGCATATCATATCGG.3	eCAFs	0.554429
C21_CAGTCCTGTTAAAGTG.3	eCAFs	0.572682
C21_CCGGTAGGTGTTTGTG.3	eCAFs	0.592456
C21_CCTACACAGGCTCATT.3	eCAFs	0.527876
C21_CGACCTTCACGTGAGA.3	eCAFs	0.36321
C21_CGATGTAAGCTGCCCA.3	eCAFs	0.727759
C21_CGCGGTATCAAGGTAA.3	eCAFs	0.510994
C21_CGCGTTTGTTCCACGG.3	eCAFs	0.533757
C21_CGTAGCGCACGTCTCT.3	eCAFs	0.544739
C21_CGTAGGCTCCTCCTAG.3	eCAFs	0.488542
C21_CTCTAATAGAGCTTCT.3	eCAFs	0.600908
C21_CTGCGGATCTGTCTCG.3	eCAFs	0.698063
C21_CTGTGCTGTACAGCAG.3	eCAFs	0.748683
C21_GAACCTACATCACGTA.3	eCAFs	0.203658
C21_GACCAATAGTACCGGA.3	eCAFs	0.623096
C21_GACGGCTCACCAGTTA.3	eCAFs	0.596253
C21_GAGGTGAAGTAGGCCA.3	eCAFs	0.652913
C21_GATCAGTTCTTTACGT.3	eCAFs	0.431462
C21_GCTCCTAGTTAAAGAC.3	eCAFs	0.714578
C21_GGGATGACACGACTCG.3	eCAFs	0.628221
C21_GGGTCTGTCGCCATAA.3	eCAFs	0.66311
C21_GTACTTTTCGCATGGC.3	eCAFs	0.454707
C21_TAAACCGCACACGCTG.3	eCAFs	0.636546
C21_TAGTTGGGTGCGATAG.3	eCAFs	0.318042
C21_TGACGGCAGGCAGTCA.3	eCAFs	0.78781
C21_TGACGGCTCCGCGGTA.3	eCAFs	0.760457
C21_TTCCCAGTCATCGGAT.3	eCAFs	0.75989
C21_TTCTACATCAGGCCCA.3	eCAFs	0.575586
C21_TTGAACGTCAGCAACT.3	eCAFs	0.705997
C21_TTGAACGTCTTAGCCC.3	eCAFs	0.69559
C22_ATCTACTGTGTCTGAT.4	eCAFs	0.026531
C22_CCTCAGTCAGCCAATT.4	eCAFs	0.164796
C22_GTCTCGTTCACCTCGT.4	eCAFs	0.155299
C26_ACTGTCCTCGTTACAG.5	eCAFs	0.315846
C26_AGTGAGGAGGCCATAG.5	eCAFs	0.553282
C26_CACTCCAAGAATTCCC.5	eCAFs	0.922134
C26_CAGCGACCAATGGAAT.5	eCAFs	0.524348
C26_TTTGGTTGTTTGCATG.5	eCAFs	0.41931
C30_ACGGCCAGTCTCACCT.6	eCAFs	0.655807
C30_AGATTGCCACGGTTTA.6	eCAFs	0.304912
C30_AGCGGTCGTCAATACC.6	eCAFs	0.182647
C30_CAACCTCAGGCAATTA.6	eCAFs	0.358464
C30_CACCTTGAGCGAGAAA.6	eCAFs	0.211091
C30_CATCCACAGAGTCTGG.6	eCAFs	0.35932
C30_CCAGCGAGTCTTCAAG.6	eCAFs	0.600995
C30_CGATGGCGTGGTTTCA.6	eCAFs	0.342445
C30_CGCGGTACACCCAGTG.6	eCAFs	0.445059
C30_CGCTATCCATCGATGT.6	eCAFs	0.143722
C30_CTCTACGCAACTGCTA.6	eCAFs	0.283681
C30_GTGCGGTGTAGCGTAG.6	eCAFs	0.56439
C30_GTTACAGTCTGGTGTA.6	eCAFs	0.296998
C30_TAGAGCTTCGCTGATA.6	eCAFs	0.358996
C30_TGAGCCGCAACGCACC.6	eCAFs	0.601663
C30_TGCACCTGTTCAGACT.6	eCAFs	0.273358
C30_TGCGGGTTCGGGAGTA.6	eCAFs	0.100747
C30_TGCGTGGTCACAACGT.6	eCAFs	0.650765
C31_AAGACCTGTCGCTTCT.7	eCAFs	0.0183516
C31_ATTCTACTCGAGAGCA.7	eCAFs	0.1606
C31_CACCACTCAGTTCCCT.7	eCAFs	0.176545
C31_GTACGTATCACATACG.7	eCAFs	0.0234607
C31_GTCATTTCATCTCCCA.7	eCAFs	0.13827
C31_TAAGCGTCAATACGCT.7	eCAFs	0.0370723
C38_AAACGGGAGAGTTGGC.8	eCAFs	0.106304
C38_AATCGGTAGCCCGAAA.8	eCAFs	0.0881215
C38_AATCGGTCACCATCCT.8	eCAFs	0.130573
C38_ACCCACTTCCTAGAAC.8	eCAFs	0.273024
C38_ACTTACTGTAGAAGGA.8	eCAFs	0.264948
C38_AGATTGCGTACATGTC.8	eCAFs	0.0800716
C38_AGCTCCTTCGAATCCA.8	eCAFs	0.0486256
C38_ATGTGTGCAGACGCTC.8	eCAFs	0.17225
C38_ATGTGTGCAGGGAGAG.8	eCAFs	0.17409
C38_CAACCTCAGTATCTCG.8	eCAFs	0.20708
C38_CACCTTGCATACGCTA.8	eCAFs	0.291092
C38_CAGAGAGGTTAAAGAC.8	eCAFs	0.0147543
C38_CATATTCAGGACAGCT.8	eCAFs	0.504899
C38_CATCGAATCGCAAACT.8	eCAFs	0.223346
C38_CCATTCGTCCTCCTAG.8	eCAFs	0.0134186
C38_CCCTCCTGTATATCCG.8	eCAFs	0.129373
C38_CCTCTGAGTATCACCA.8	eCAFs	0.142917
C38_CCTTTCTTCTCCAGGG.8	eCAFs	0.214374
C38_CGCCAAGAGCAATCTC.8	eCAFs	0.116697
C38_CGCCAAGGTTCGGGCT.8	eCAFs	0.242787
C38_CGGTTAAAGTGGAGAA.8	eCAFs	0.284346
C38_CGTCAGGAGCAGGTCA.8	eCAFs	0.0861573
C38_CTTGGCTCAATTGCTG.8	eCAFs	0.209998
C38_GACAGAGTCGTATCAG.8	eCAFs	0.519615
C38_GACGTTAAGTCAAGGC.8	eCAFs	0.1569
C38_GCAAACTGTTCGTTGA.8	eCAFs	0.0643345
C38_GCGCAACTCACCGGGT.8	eCAFs	0.0546437
C38_GGGAGATCATGCTAGT.8	eCAFs	0.162912
C38_GTGTGCGGTCTAGAGG.8	eCAFs	0.360338
C38_TAAGAGAGTGCGGTAA.8	eCAFs	0.0918946
C38_TACCTTATCATGCATG.8	eCAFs	0.255017
C38_TACTCGCGTGATGTGG.8	eCAFs	0.239828
C38_TACTCGCTCATTATCC.8	eCAFs	0.0691373
C38_TCAGATGCAATTCCTT.8	eCAFs	0.546247
C38_TCAGGTATCCACGAAT.8	eCAFs	0.0296505
C38_TGAGCCGCAATGTTGC.8	eCAFs	0.336931
C43_GACTACATCCCTGACT.9	eCAFs	0.710905
C43_GATGAAAGTACGCTGC.9	eCAFs	0.231798
C46_AATCGGTAGACCCACC.10	eCAFs	0.274212
C46_GGACAAGCATCTACGA.10	eCAFs	0.379994
C46_TGCTGCTCAACGATCT.10	eCAFs	0.0374752
C51_AAACCTGGTCCGTTAA.11	eCAFs	0.0799819
C51_AAACCTGTCCAATGGT.11	eCAFs	0.392263
C51_AAACGGGTCTCTTATG.11	eCAFs	0.533426
C51_AAAGATGCACCCATTC.11	eCAFs	0.369217
C51_AAAGTAGTCAATCTCT.11	eCAFs	0.380205
C51_AACACGTGTTCACCTC.11	eCAFs	0.357295
C51_AACCGCGAGGAGTCTG.11	eCAFs	0.139773
C51_AACGTTGGTCTTGCGG.11	eCAFs	0.409845
C51_AACTCAGAGATCTGAA.11	eCAFs	0.0595771
C51_AACTCCCCAATAAGCA.11	eCAFs	0.0324287
C51_AACTCTTGTGCGAAAC.11	eCAFs	0.228106
C51_AACTGGTCAGGTCGTC.11	eCAFs	0.233831
C51_AACTGGTTCTGAAAGA.11	eCAFs	0.259592
C51_AACTTTCTCTACTCAT.11	eCAFs	0.0701823
C51_AAGGAGCTCCTTCAAT.11	eCAFs	0.0829451
C51_AAGGCAGTCGGCCGAT.11	eCAFs	0.51546
C51_AATCCAGCAAGGTGTG.11	eCAFs	0.527092
C51_AATCCAGGTGACAAAT.11	eCAFs	0.705647
C51_AATCCAGGTTCAGCGC.11	eCAFs	0.206307
C51_AATCGGTAGTTATCGC.11	eCAFs	0.239322
C51_ACACCAAGTTTAGGAA.11	eCAFs	0.152485
C51_ACACTGACATCTCCCA.11	eCAFs	0.714582
C51_ACACTGAGTATTCGTG.11	eCAFs	0.257344
C51_ACAGCCGCAATGAATG.11	eCAFs	0.13358
C51_ACAGCCGCACCAGGCT.11	eCAFs	0.181332
C51_ACAGCTAGTGAGTGAC.11	eCAFs	0.0526775
C51_ACATACGAGCGCTTAT.11	eCAFs	0.0807899
C51_ACATACGGTTCACCTC.11	eCAFs	0.182954
C51_ACATCAGGTTTAAGCC.11	eCAFs	0.146647
C51_ACATGGTCACACAGAG.11	eCAFs	0.509681
C51_ACATGGTGTTTCGCTC.11	eCAFs	0.115723
C51_ACCGTAACATCGGGTC.11	eCAFs	0.755209
C51_ACCGTAATCAACCAAC.11	eCAFs	0.54482
C51_ACCGTAATCATAAAGG.11	eCAFs	0.684006
C51_ACCGTAATCCTCGCAT.11	eCAFs	0.394239
C51_ACCTTTAAGTACGCCC.11	eCAFs	0.314375
C51_ACCTTTAGTATCAGTC.11	eCAFs	0.121886
C51_ACGAGCCCATCGACGC.11	eCAFs	0.457097
C51_ACGATACGTCATACTG.11	eCAFs	0.362291
C51_ACGCAGCTCACGACTA.11	eCAFs	0.378307
C51_ACGCCAGAGTCCCACG.11	eCAFs	0.182387
C51_ACGCCGATCCAGGGCT.11	eCAFs	0.113088
C51_ACGGAGACATACGCCG.11	eCAFs	0.417767
C51_ACGGAGATCCCAACGG.11	eCAFs	0.346585
C51_ACGGCCAAGGGTTCCC.11	eCAFs	0.0317016
C51_ACGGCCAGTAGTGAAT.11	eCAFs	0.192818
C51_ACGGGCTTCAATAAGG.11	eCAFs	0.0266128
C51_ACGGGTCAGACTCGGA.11	eCAFs	0.476593
C51_ACGGGTCCACGTCTCT.11	eCAFs	0.911103
C51_ACGTCAACAGTTCATG.11	eCAFs	0.159817
C51_ACGTCAAGTAGCGCTC.11	eCAFs	0.4877
C51_ACGTCAATCCGCGCAA.11	eCAFs	0.479814
C51_ACGTCAATCTTTACGT.11	eCAFs	0.131785
C51_ACTGAACAGGTGCACA.11	eCAFs	0.428041
C51_ACTGATGGTCCGTTAA.11	eCAFs	0.131101
C51_ACTGCTCAGTGGTAAT.11	eCAFs	0.232926
C51_ACTGCTCTCAGTTGAC.11	eCAFs	0.31486
C51_ACTGTCCGTTCAGCGC.11	eCAFs	0.158096
C51_ACTTGTTGTGGTAACG.11	eCAFs	0.531587
C51_ACTTTCAGTTCCACGG.11	eCAFs	0.26187
C51_AGAATAGTCCAAGCCG.11	eCAFs	0.384883
C51_AGAATAGTCTGCCAGG.11	eCAFs	0.227868
C51_AGACGTTGTCATATCG.11	eCAFs	0.808324
C51_AGAGCGATCAAACAAG.11	eCAFs	0.295954
C51_AGAGCTTAGATAGCAT.11	eCAFs	0.0361281
C51_AGAGCTTGTCAACTGT.11	eCAFs	0.195383
C51_AGAGTGGGTAGCTCCG.11	eCAFs	0.36533
C51_AGAGTGGGTGTGACGA.11	eCAFs	0.334862
C51_AGAGTGGTCTTATCTG.11	eCAFs	0.0676801
C51_AGATTGCCACATAACC.11	eCAFs	0.21735
C51_AGATTGCGTCGCCATG.11	eCAFs	0.308076
C51_AGATTGCTCTTAGAGC.11	eCAFs	0.200152
C51_AGCAGCCCATCGATGT.11	eCAFs	0.220387
C51_AGCATACAGAGCCCAA.11	eCAFs	0.196793
C51_AGCCTAAAGGCATGTG.11	eCAFs	0.243302
C51_AGCCTAACAGCGTTCG.11	eCAFs	0.192585
C51_AGCGGTCCAAAGAATC.11	eCAFs	0.739823
C51_AGCGTATTCGACGGAA.11	eCAFs	0.338388
C51_AGCTTGAAGGCGTACA.11	eCAFs	0.392703
C51_AGGCCACAGACTAGAT.11	eCAFs	0.308263
C51_AGGCCACTCAAACCAC.11	eCAFs	0.212819
C51_AGGCCGTCATTACGAC.11	eCAFs	0.228383
C51_AGGCCGTCATTAGCCA.11	eCAFs	0.435498
C51_AGGGAGTGTCCAGTAT.11	eCAFs	0.378953
C51_AGGGTGACAAGCTGTT.11	eCAFs	0.192514
C51_AGGGTGACAATGACCT.11	eCAFs	0.0436598
C51_AGGTCATTCAACACAC.11	eCAFs	0.539605
C51_AGTAGTCCAGTGACAG.11	eCAFs	0.525847
C51_AGTAGTCTCCTTGGTC.11	eCAFs	0.363869
C51_AGTGAGGCACGTAAGG.11	eCAFs	0.0225996
C51_AGTGTCAAGAGTACCG.11	eCAFs	0.38268
C51_AGTGTCAGTCGCCATG.11	eCAFs	0.330185
C51_AGTTGGTTCTCAAGTG.11	eCAFs	0.0513786
C51_ATAGACCAGTAGCCGA.11	eCAFs	0.372264
C51_ATAGACCCAAAGGCGT.11	eCAFs	0.0141277
C51_ATAGACCCAAGTACCT.11	eCAFs	0.230229
C51_ATCACGATCGTACGGC.11	eCAFs	0.277723
C51_ATCATGGAGTGGTAAT.11	eCAFs	0.353746
C51_ATCATGGTCAGATAAG.11	eCAFs	0.147131
C51_ATCCACCCAGGGCATA.11	eCAFs	0.451609
C51_ATCTGCCGTCTCCCTA.11	eCAFs	0.243939
C51_ATGAGGGAGAACAACT.11	eCAFs	0.678001
C51_ATGGGAGGTCCCGACA.11	eCAFs	0.175702
C51_ATGTGTGGTCTAAACC.11	eCAFs	0.0660755
C51_ATTACTCAGAGTACAT.11	eCAFs	0.229845
C51_ATTACTCTCTAACTGG.11	eCAFs	0.321376
C51_ATTATCCTCCGATATG.11	eCAFs	0.143702
C51_ATTATCCTCTTCGGTC.11	eCAFs	0.431379
C51_ATTCTACCAGCGAACA.11	eCAFs	0.107015
C51_ATTGGACAGTAGGCCA.11	eCAFs	0.373711
C51_ATTGGTGCACGAGAGT.11	eCAFs	0.428559
C51_ATTTCTGAGAGAGCTC.11	eCAFs	0.0284641
C51_CAACCAAAGATATGCA.11	eCAFs	0.114682
C51_CAACCTCGTTCCACTC.11	eCAFs	0.487666
C51_CAAGATCGTTCAGTAC.11	eCAFs	0.524006
C51_CAAGATCTCCAATGGT.11	eCAFs	0.303528
C51_CAAGGCCAGAATTGTG.11	eCAFs	0.211755
C51_CAAGGCCAGTGCCATT.11	eCAFs	0.373265
C51_CACAAACTCACAGTAC.11	eCAFs	0.642239
C51_CACATAGAGATGTAAC.11	eCAFs	0.616503
C51_CACATAGCAGCTCCGA.11	eCAFs	0.465095
C51_CACCACTCAGTTTACG.11	eCAFs	0.451225
C51_CACCAGGCAACAACCT.11	eCAFs	0.245644
C51_CACCAGGGTATAGGTA.11	eCAFs	0.410282
C51_CACCTTGTCTGGTGTA.11	eCAFs	0.15137
C51_CAGAATCAGCACACAG.11	eCAFs	0.356285
C51_CAGAGAGCAAAGTGCG.11	eCAFs	0.151818
C51_CAGATCATCATACGGT.11	eCAFs	0.0435664
C51_CAGCATAAGTGATCGG.11	eCAFs	0.674413
C51_CAGCATACAGCTGTGC.11	eCAFs	0.50907
C51_CAGCATAGTACAGCAG.11	eCAFs	0.289436
C51_CAGCCGATCCCTAATT.11	eCAFs	0.223889
C51_CAGCCGATCCGGCACA.11	eCAFs	0.170618
C51_CAGCGACAGAGCTGCA.11	eCAFs	0.147402
C51_CAGCGACGTCCGTGAC.11	eCAFs	0.0663056
C51_CAGCTAAGTACAGTTC.11	eCAFs	0.375385
C51_CAGCTAATCATAAAGG.11	eCAFs	0.498116
C51_CAGGTGCGTCGGCTCA.11	eCAFs	0.290184
C51_CAGTCCTAGAATTGTG.11	eCAFs	0.382291
C51_CAGTCCTCACAGGTTT.11	eCAFs	0.765409
C51_CATCAGATCTTCTGGC.11	eCAFs	0.0984079
C51_CATCGAAAGGTGATAT.11	eCAFs	0.409454
C51_CATCGAAGTTAAGATG.11	eCAFs	0.03199
C51_CATCGGGTCAGTTGAC.11	eCAFs	0.0405154
C51_CATCGGGTCGACCAGC.11	eCAFs	0.591953
C51_CATGGCGCATGCCCGA.11	eCAFs	0.363617
C51_CATTCGCGTGTTAAGA.11	eCAFs	0.623421
C51_CATTCGCGTTCGTTGA.11	eCAFs	0.483359
C51_CCAATCCAGCAGACTG.11	eCAFs	0.127854
C51_CCAATCCGTGCGGTAA.11	eCAFs	0.0600418
C51_CCAATCCGTTCTGAAC.11	eCAFs	0.122782
C51_CCAATCCTCCCGACTT.11	eCAFs	0.14665
C51_CCAATCCTCGAGGTAG.11	eCAFs	0.584418
C51_CCACCTAAGCGTCAAG.11	eCAFs	0.459125
C51_CCACGGAGTCAGGACA.11	eCAFs	0.34949
C51_CCACTACTCAGCTGGC.11	eCAFs	0.455474
C51_CCATTCGCACGGATAG.11	eCAFs	0.202957
C51_CCCAATCTCGTAGGTT.11	eCAFs	0.278376
C51_CCCAGTTCATAACCTG.11	eCAFs	0.0540438
C51_CCCATACGTTAAAGTG.11	eCAFs	0.285075
C51_CCCATACTCGTAGGAG.11	eCAFs	0.0728732
C51_CCCATACTCTGCCAGG.11	eCAFs	0.181734
C51_CCGGGATGTTCAGGCC.11	eCAFs	0.120645
C51_CCGTACTGTGAAAGAG.11	eCAFs	0.0815508
C51_CCGTACTTCAACGGCC.11	eCAFs	0.140359
C51_CCGTGGACATCGTCGG.11	eCAFs	0.370824
C51_CCTACACCATTTGCCC.11	eCAFs	0.385099
C51_CCTTACGCACAGAGGT.11	eCAFs	0.0681802
C51_CCTTCGAAGGGCTTGA.11	eCAFs	0.295103
C51_CCTTTCTGTCTAACGT.11	eCAFs	0.448777
C51_CGAATGTTCCGTTGTC.11	eCAFs	0.0214034
C51_CGACCTTAGACTACAA.11	eCAFs	0.315781
C51_CGACTTCCACCTCGGA.11	eCAFs	0.497901
C51_CGAGAAGGTTACGCGC.11	eCAFs	0.0661517
C51_CGAGCACTCAGCCTAA.11	eCAFs	0.0520987
C51_CGAGCACTCTTGGGTA.11	eCAFs	0.100103
C51_CGATGTATCGTCTGCT.11	eCAFs	0.0985196
C51_CGATGTATCTCACATT.11	eCAFs	0.0497335
C51_CGATTGAAGGACAGAA.11	eCAFs	0.197172
C51_CGCCAAGGTCCAGTAT.11	eCAFs	0.586831
C51_CGCGGTAAGCTGATAA.11	eCAFs	0.146467
C51_CGCGGTAGTAAATGTG.11	eCAFs	0.239435
C51_CGCGTTTGTTCGCTAA.11	eCAFs	0.449424
C51_CGCTGGAGTTTGACTG.11	eCAFs	0.223901
C51_CGCTTCAAGACTGTAA.11	eCAFs	0.0791704
C51_CGGACACCAGCTGCAC.11	eCAFs	0.296284
C51_CGGACGTGTACAGACG.11	eCAFs	0.0536854
C51_CGGACTGTCCACGTTC.11	eCAFs	0.0695353
C51_CGGAGCTGTTCCATGA.11	eCAFs	0.491766
C51_CGGAGTCCATGGTAGG.11	eCAFs	0.279041
C51_CGGCTAGCACCACGTG.11	eCAFs	0.428338
C51_CGGCTAGGTACGCACC.11	eCAFs	0.379498
C51_CGGTTAACACCGAAAG.11	eCAFs	0.163502
C51_CGTAGCGGTTCTGGTA.11	eCAFs	0.526806
C51_CGTAGGCTCAAGGTAA.11	eCAFs	0.256939
C51_CGTCCATTCGGAAATA.11	eCAFs	0.351209
C51_CGTGAGCAGTGCGATG.11	eCAFs	0.393498
C51_CGTGAGCCACTATCTT.11	eCAFs	0.230916
C51_CGTGTAAAGCGTTCCG.11	eCAFs	0.145008
C51_CGTTAGATCAGATAAG.11	eCAFs	0.478717
C51_CGTTCTGTCAAACCAC.11	eCAFs	0.758545
C51_CGTTGGGTCGGAAATA.11	eCAFs	0.0750709
C51_CTAACTTAGAAGGACA.11	eCAFs	0.788829
C51_CTAACTTAGGACACCA.11	eCAFs	0.217438
C51_CTAAGACCAAGTTAAG.11	eCAFs	0.0855444
C51_CTAATGGGTAGCCTAT.11	eCAFs	0.0966232
C51_CTAATGGGTATCGCAT.11	eCAFs	0.0801539
C51_CTAATGGTCATCACCC.11	eCAFs	0.357704
C51_CTACATTAGACCGGAT.11	eCAFs	0.806149
C51_CTAGTGATCGCATGGC.11	eCAFs	0.713049
C51_CTCAGAAAGCGTTGCC.11	eCAFs	0.678085
C51_CTCAGAACATTGAGCT.11	eCAFs	0.178742
C51_CTCATTAGTAAGGGAA.11	eCAFs	0.0998809
C51_CTCCTAGAGCAAATCA.11	eCAFs	0.720077
C51_CTCCTAGCACCAGCAC.11	eCAFs	0.32862
C51_CTCGAAAGTGAACCTT.11	eCAFs	0.0719542
C51_CTCGAGGAGTAGTGCG.11	eCAFs	0.426987
C51_CTCGAGGCAAAGCAAT.11	eCAFs	0.313032
C51_CTCGTACAGATAGGAG.11	eCAFs	0.377916
C51_CTCGTACTCAACACGT.11	eCAFs	0.216678
C51_CTCTACGCATGTCGAT.11	eCAFs	0.165461
C51_CTCTGGTCATAAAGGT.11	eCAFs	0.088775
C51_CTCTGGTGTAGCTAAA.11	eCAFs	0.325611
C51_CTCTGGTTCCCGACTT.11	eCAFs	0.507769
C51_CTGAAACTCCTGTAGA.11	eCAFs	0.401759
C51_CTGAAGTAGGATCGCA.11	eCAFs	0.390985
C51_CTGATAGCAGCTATTG.11	eCAFs	0.485743
C51_CTGATCCCAAATACAG.11	eCAFs	0.498434
C51_CTGCCTATCCTGTAGA.11	eCAFs	0.258882
C51_CTGGTCTAGAGAGCTC.11	eCAFs	0.116092
C51_CTGGTCTCATTATCTC.11	eCAFs	0.0331299
C51_CTGTGCTCAGACGCCT.11	eCAFs	0.638975
C51_CTTAACTAGCTGCGAA.11	eCAFs	0.0131042
C51_CTTACCGAGTTCGATC.11	eCAFs	0.24071
C51_CTTACCGCATAGAAAC.11	eCAFs	0.143815
C51_CTTGGCTTCTAACTTC.11	eCAFs	0.306924
C51_CTTTGCGTCGCGGATC.11	eCAFs	0.0552226
C51_GAACCTAAGACTTGAA.11	eCAFs	0.521152
C51_GAAGCAGAGCAGATCG.11	eCAFs	0.0764481
C51_GAATAAGAGACTGTAA.11	eCAFs	0.709094
C51_GAATAAGCACGGTAGA.11	eCAFs	0.335905
C51_GAATAAGGTTACGTCA.11	eCAFs	0.168973
C51_GAATGAAGTTCGGCAC.11	eCAFs	0.212153
C51_GACACGCGTTCACCTC.11	eCAFs	0.0617688
C51_GACAGAGGTTCGTCTC.11	eCAFs	0.24602
C51_GACGCGTCAAGGACAC.11	eCAFs	0.143906
C51_GACGGCTAGTGCGTGA.11	eCAFs	0.226566
C51_GACGTGCAGGCAATTA.11	eCAFs	0.289986
C51_GACGTGCGTACGCACC.11	eCAFs	0.355298
C51_GACGTTACAGGTCGTC.11	eCAFs	0.199028
C51_GACTAACGTGTAAGTA.11	eCAFs	0.252112
C51_GACTAACTCGCCAGCA.11	eCAFs	0.252088
C51_GACTAACTCGGCTTGG.11	eCAFs	0.667263
C51_GACTACACATAACCTG.11	eCAFs	0.365966
C51_GACTGCGCACATCTTT.11	eCAFs	0.617601
C51_GACTGCGCAGGAATCG.11	eCAFs	0.421547
C51_GACTGCGGTAGCGTAG.11	eCAFs	0.103898
C51_GAGCAGAAGAGACGAA.11	eCAFs	0.065442
C51_GAGCAGATCTAACTGG.11	eCAFs	0.382336
C51_GATCAGTGTCCCTTGT.11	eCAFs	0.496111
C51_GATCAGTTCCCACTTG.11	eCAFs	0.345997
C51_GATCTAGGTAAACGCG.11	eCAFs	0.37806
C51_GATCTAGGTACATGTC.11	eCAFs	0.241102
C51_GATGAAAGTATCAGTC.11	eCAFs	0.305656
C51_GATGAAAGTGCGATAG.11	eCAFs	0.0605339
C51_GATGAGGAGCAGCCTC.11	eCAFs	0.269147
C51_GATGCTAAGGGTTCCC.11	eCAFs	0.716216
C51_GCAAACTCATGCTGGC.11	eCAFs	0.38447
C51_GCAATCAAGCGCTCCA.11	eCAFs	0.435366
C51_GCACATAAGAGACTAT.11	eCAFs	0.00345561
C51_GCACATACAGCTTCGG.11	eCAFs	0.152338
C51_GCACATACAGTTCCCT.11	eCAFs	0.31769
C51_GCACATAGTGAGCGAT.11	eCAFs	0.264414
C51_GCAGTTAAGACACTAA.11	eCAFs	0.229306
C51_GCAGTTACAAGTCTGT.11	eCAFs	0.111988
C51_GCATACAGTACTTAGC.11	eCAFs	0.0725068
C51_GCATACAGTATAGGTA.11	eCAFs	0.276103
C51_GCATACATCGGTCCGA.11	eCAFs	0.0268686
C51_GCATGATTCTTGTATC.11	eCAFs	0.0439973
C51_GCATGTAAGAGCCTAG.11	eCAFs	0.00730243
C51_GCATGTATCAATACCG.11	eCAFs	0.0533904
C51_GCCTCTATCCGCTGTT.11	eCAFs	0.3723
C51_GCGCAACAGGAACTGC.11	eCAFs	0.160431
C51_GCGCAACCAGGAATCG.11	eCAFs	0.408027
C51_GCGCAGTGTACGCACC.11	eCAFs	0.491592
C51_GCGGGTTCACGCCAGT.11	eCAFs	0.383669
C51_GCGGGTTTCCCTAACC.11	eCAFs	0.179837
C51_GCTCCTAAGCGTGAAC.11	eCAFs	0.383463
C51_GCTCCTAAGCTAGTCT.11	eCAFs	0.498747
C51_GCTCCTAGTCTTGTCC.11	eCAFs	0.425044
C51_GCTCTGTTCGCAAGCC.11	eCAFs	0.0394745
C51_GCTCTGTTCTGCAGTA.11	eCAFs	0.376937
C51_GCTGCGAAGCTAGCCC.11	eCAFs	0.0614117
C51_GCTGCGATCGGCTACG.11	eCAFs	0.196081
C51_GCTGCTTAGTCATGCT.11	eCAFs	0.216745
C51_GCTGCTTTCTTTACAC.11	eCAFs	0.0459657
C51_GCTTCCAGTGGACGAT.11	eCAFs	0.3443
C51_GCTTCCAGTTCGTTGA.11	eCAFs	0.344835
C51_GGAAAGCCATTTGCTT.11	eCAFs	0.259628
C51_GGAAAGCGTAACGACG.11	eCAFs	0.735209
C51_GGAACTTGTGGTCCGT.11	eCAFs	0.366234
C51_GGACAGAGTACTCAAC.11	eCAFs	0.687003
C51_GGACAGATCCGCATAA.11	eCAFs	0.157369
C51_GGACATTCAGGCAGTA.11	eCAFs	0.0380135
C51_GGACATTGTAAGTAGT.11	eCAFs	0.0897871
C51_GGAGCAAGTTCAGGCC.11	eCAFs	0.203327
C51_GGATGTTTCGCGTAGC.11	eCAFs	0.340842
C51_GGATTACAGTACGCCC.11	eCAFs	0.0620376
C51_GGCAATTAGGGATACC.11	eCAFs	0.0583653
C51_GGCAATTCATTGGTAC.11	eCAFs	0.301504
C51_GGCCGATTCACTTACT.11	eCAFs	0.699573
C51_GGCGTGTAGTTACCCA.11	eCAFs	0.402594
C51_GGCTCGAAGATGGCGT.11	eCAFs	0.147809
C51_GGCTCGACAATCCGAT.11	eCAFs	0.179843
C51_GGCTCGAGTAAGAGGA.11	eCAFs	0.116996
C51_GGGAATGCAAGTTAAG.11	eCAFs	0.0469108
C51_GGGAGATAGCACGCCT.11	eCAFs	0.703196
C51_GGGAGATGTAGATTAG.11	eCAFs	0.0524551
C51_GGGATGACACACTGCG.11	eCAFs	0.54883
C51_GGGTCTGAGCTGCAAG.11	eCAFs	0.355012
C51_GGGTCTGGTTCGTCTC.11	eCAFs	0.87009
C51_GGTGAAGCAGATTGCT.11	eCAFs	0.410189
C51_GGTGCGTCAAGCGATG.11	eCAFs	0.37278
C51_GGTGTTACAGTAGAGC.11	eCAFs	0.0697082
C51_GGTGTTATCAGCTTAG.11	eCAFs	0.0810196
C51_GGTGTTATCCCTCAGT.11	eCAFs	0.167371
C51_GTAACGTCACGGTGTC.11	eCAFs	0.467413
C51_GTAACGTGTTGTTTGG.11	eCAFs	0.120327
C51_GTAACTGGTTGGAGGT.11	eCAFs	0.256645
C51_GTACTCCGTTTACTCT.11	eCAFs	0.259239
C51_GTACTCCTCCTCAATT.11	eCAFs	0.179985
C51_GTACTCCTCTTCTGGC.11	eCAFs	0.412907
C51_GTACTTTCATGCTGGC.11	eCAFs	0.0433663
C51_GTAGGCCCACGGTAAG.11	eCAFs	0.45778
C51_GTAGTCATCCGCGCAA.11	eCAFs	0.374877
C51_GTATTCTAGAGCTGCA.11	eCAFs	0.546682
C51_GTATTCTGTCGTCTTC.11	eCAFs	0.0384262
C51_GTCACAAAGCCTTGAT.11	eCAFs	0.347345
C51_GTCACGGAGATCTGCT.11	eCAFs	0.0935581
C51_GTCCTCACAACTGCTA.11	eCAFs	0.120178
C51_GTCCTCAGTACTTGAC.11	eCAFs	0.0934863
C51_GTCGTAAGTGTCCTCT.11	eCAFs	0.544692
C51_GTCGTAATCAAACGGG.11	eCAFs	0.198497
C51_GTCTCGTTCTCGGACG.11	eCAFs	0.430432
C51_GTGCATAAGCTAACAA.11	eCAFs	0.359522
C51_GTGCATAAGGGATACC.11	eCAFs	0.100303
C51_GTGCGGTGTCAATACC.11	eCAFs	0.0961276
C51_GTGCTTCAGAGACTTA.11	eCAFs	0.339985
C51_GTGCTTCAGAGGTAGA.11	eCAFs	0.0232794
C51_GTGCTTCAGAGTGACC.11	eCAFs	0.122324
C51_GTGTGCGCACATAACC.11	eCAFs	0.745274
C51_GTTACAGAGACTGGGT.11	eCAFs	0.59785
C51_GTTACAGAGCAGACTG.11	eCAFs	0.692815
C51_GTTACAGTCTGCCAGG.11	eCAFs	0.365471
C51_GTTCATTCAGACGCCT.11	eCAFs	0.401928
C51_GTTCTCGAGAAGGCCT.11	eCAFs	0.0907109
C51_GTTCTCGGTTCGGGCT.11	eCAFs	0.257222
C51_GTTCTCGTCCTCCTAG.11	eCAFs	0.43914
C51_TAAGAGATCAGCTGGC.11	eCAFs	0.0749695
C51_TACACGAAGCTAAGAT.11	eCAFs	0.271731
C51_TACCTTAAGAATAGGG.11	eCAFs	0.868221
C51_TACCTTAAGTCTCAAC.11	eCAFs	0.370792
C51_TACCTTACAAACCCAT.11	eCAFs	0.268129
C51_TACGGGCCAGATGGGT.11	eCAFs	0.706341
C51_TACGGTACACGGTTTA.11	eCAFs	0.311991
C51_TACTCGCTCCACGTGG.11	eCAFs	0.366875
C51_TACTTGTAGTGTTAGA.11	eCAFs	0.109454
C51_TACTTGTCACGCCAGT.11	eCAFs	0.124395
C51_TAGGCATAGGGCATGT.11	eCAFs	0.0805767
C51_TAGTGGTCAAGCTGAG.11	eCAFs	0.546617
C51_TAGTGGTTCTTCCTTC.11	eCAFs	0.0749443
C51_TAGTTGGTCGTGGACC.11	eCAFs	0.104708
C51_TATCAGGTCAACCAAC.11	eCAFs	0.180192
C51_TATTACCCACCTGGTG.11	eCAFs	0.199495
C51_TCAACGAAGTTTGCGT.11	eCAFs	0.465416
C51_TCAGCAACAAAGTGCG.11	eCAFs	0.0296585
C51_TCAGCAAGTTCTGAAC.11	eCAFs	0.604166
C51_TCAGCTCAGGGTATCG.11	eCAFs	0.815735
C51_TCAGGATGTCGCATCG.11	eCAFs	0.0481021
C51_TCATTACCAGGGCATA.11	eCAFs	0.221346
C51_TCATTACCATCACCCT.11	eCAFs	0.182032
C51_TCATTTGCATCGGGTC.11	eCAFs	0.0802867
C51_TCATTTGTCAGCTGGC.11	eCAFs	0.00527228
C51_TCATTTGTCTCATTCA.11	eCAFs	0.0414925
C51_TCCCGATCAGACGTAG.11	eCAFs	0.173054
C51_TCGAGGCAGGCCCGTT.11	eCAFs	0.120999
C51_TCGAGGCCAAAGGAAG.11	eCAFs	0.511277
C51_TCGAGGCCACTACAGT.11	eCAFs	0.190521
C51_TCGAGGCCAGATGAGC.11	eCAFs	0.056162
C51_TCGCGAGAGTCCGTAT.11	eCAFs	0.821553
C51_TCGCGTTAGTGCCATT.11	eCAFs	0.24696
C51_TCGCGTTGTGATGCCC.11	eCAFs	0.055032
C51_TCGCGTTTCTTTACAC.11	eCAFs	0.130299
C51_TCGGTAAGTCCCTACT.11	eCAFs	0.381812
C51_TCGTAGATCTGCAAGT.11	eCAFs	0.0325041
C51_TCTGAGAAGTAGGTGC.11	eCAFs	0.40073
C51_TCTGGAAAGCCACGCT.11	eCAFs	0.379689
C51_TCTTCGGAGTCCTCCT.11	eCAFs	0.700783
C51_TGACAACCACCCAGTG.11	eCAFs	0.419923
C51_TGACGGCCAAACCTAC.11	eCAFs	0.0648586
C51_TGACGGCGTCTCTTTA.11	eCAFs	0.222549
C51_TGACTTTCAGGATCGA.11	eCAFs	0.121093
C51_TGAGCATAGCTCCTCT.11	eCAFs	0.170694
C51_TGAGCCGCAGATCGGA.11	eCAFs	0.17202
C51_TGAGGGAGTCCGAATT.11	eCAFs	0.0813556
C51_TGAGGGAGTGGGTCAA.11	eCAFs	0.00869814
C51_TGAGGGATCTAACCGA.11	eCAFs	0.590337
C51_TGCCAAAAGAGCCCAA.11	eCAFs	0.456085
C51_TGCCAAAGTAATCACC.11	eCAFs	0.189928
C51_TGCCAAAGTCGGCATC.11	eCAFs	0.398133
C51_TGCCCTATCAGCCTAA.11	eCAFs	0.369078
C51_TGCCCTATCTGTCAAG.11	eCAFs	0.0081442
C51_TGCGCAGCAGCCTTTC.11	eCAFs	0.40271
C51_TGCGGGTAGCCAGAAC.11	eCAFs	0.343737
C51_TGCGTGGGTCAACTGT.11	eCAFs	0.267487
C51_TGCTACCAGTAATCCC.11	eCAFs	0.336855
C51_TGGACGCAGGTAGCCA.11	eCAFs	0.194786
C51_TGGACGCTCAGGTTCA.11	eCAFs	0.479407
C51_TGGCGCACACAGAGGT.11	eCAFs	0.674915
C51_TGGGCGTAGCGTTGCC.11	eCAFs	0.206317
C51_TGGTTAGGTAGCGCTC.11	eCAFs	0.115975
C51_TGGTTAGTCGTAGATC.11	eCAFs	0.00902721
C51_TGTTCCGGTGAAATCA.11	eCAFs	0.52261
C51_TTAACTCAGGCTAGAC.11	eCAFs	0.35124
C51_TTAGGACGTTGTCGCG.11	eCAFs	0.207113
C51_TTAGGCACAATGACCT.11	eCAFs	0.0873376
C51_TTAGGCATCGTCTGAA.11	eCAFs	0.00842297
C51_TTAGTTCTCTACCAGA.11	eCAFs	0.345477
C51_TTAGTTCTCTGATTCT.11	eCAFs	0.0683912
C51_TTAGTTCTCTTGAGAC.11	eCAFs	0.528134
C51_TTCCCAGTCGGGAGTA.11	eCAFs	0.479294
C51_TTCGGTCGTCATATCG.11	eCAFs	0.0594186
C51_TTCTACAGTGGGTCAA.11	eCAFs	0.15329
C51_TTCTCAAAGTGGTAAT.11	eCAFs	0.713436
C51_TTCTCAAGTAATCGTC.11	eCAFs	0.351131
C51_TTCTCCTCAAGGACAC.11	eCAFs	0.116789
C51_TTGCCGTTCTTCGGTC.11	eCAFs	0.539884
C51_TTGCGTCAGGCAGGTT.11	eCAFs	0.399675
C51_TTGCGTCTCGTAGGTT.11	eCAFs	0.125333
C51_TTGGCAATCAAAGACA.11	eCAFs	0.390216
C51_TTGTAGGTCAAGCCTA.11	eCAFs	0.187845
C51_TTGTAGGTCCAGATCA.11	eCAFs	0.0736402
C51_TTTACTGAGTGTACTC.11	eCAFs	0.22255
C51_TTTATGCAGGTCGGAT.11	eCAFs	0.0619112
C51_TTTATGCCACACTGCG.11	eCAFs	0.150573
C51_TTTCCTCTCAACGGGA.11	eCAFs	0.655469
C51_TTTGCGCCACAGAGGT.11	eCAFs	0.140452
C57_AACTCAGGTTAAGTAG.12	eCAFs	0.246796
C57_ACAGCCGCACGTCTCT.12	eCAFs	0.403155
C57_CAAGATCCACCAGATT.12	eCAFs	0.211024
C57_CACACAAGTATGGTTC.12	eCAFs	0.259151
C57_CAGCAGCAGCAGGCTA.12	eCAFs	0.445268
C57_CAGGTGCTCTCCAACC.12	eCAFs	0.453329
C57_CATCGAAGTGCTAGCC.12	eCAFs	0.103375
C57_CCATTCGGTCGGCTCA.12	eCAFs	0.292187
C57_CCCAGTTTCATGTAGC.12	eCAFs	0.235663
C57_CGGACACTCCTGCCAT.12	eCAFs	0.0710875
C57_CGTAGGCCAATGAAAC.12	eCAFs	0.254108
C57_CGTCACTTCTTACCGC.12	eCAFs	0.104282
C57_CTAGCCTCAATCGGTT.12	eCAFs	0.533248
C57_CTCTGGTGTAGCGCAA.12	eCAFs	0.164578
C57_CTTCTCTAGTTGCAGG.12	eCAFs	0.18246
C57_GCGAGAACAATGCCAT.12	eCAFs	0.194269
C57_GGAACTTAGGCTCTTA.12	eCAFs	0.00505824
C57_GGCTGGTAGCCACGTC.12	eCAFs	0.234695
C57_GTATCTTTCCTAAGTG.12	eCAFs	0.168116
C57_GTCCTCAAGAATCTCC.12	eCAFs	0.177716
C57_GTGGGTCGTTAAAGAC.12	eCAFs	0.335661
C57_GTGTTAGAGCCCAATT.12	eCAFs	0.59026
C57_GTTAAGCTCGATAGAA.12	eCAFs	0.0737256
C57_TCTCATAAGAGTCTGG.12	eCAFs	0.288481
C57_TGCCCTAAGACTGTAA.12	eCAFs	0.304422
C57_TGGCCAGTCGAGCCCA.12	eCAFs	0.320339
C57_TTTACTGGTCAGAATA.12	eCAFs	0.100382
C59_GCGCAACGTCGTTGTA.13	eCAFs	0.171187
C60_AAAGATGTCATTCACT.37	eCAFs	0.250235
C60_AACTCCCCATTGGCGC.37	eCAFs	0.564921
C60_AACTGGTGTAATAGCA.37	eCAFs	0.0394129
C60_CACACCTAGCAGACTG.37	eCAFs	0.182417
C60_CGTGTAACAAGCGAGT.37	eCAFs	0.530487
C60_CTGCCTAGTTAAGTAG.37	eCAFs	0.560914
C60_GGCGTGTCAATGGTCT.37	eCAFs	0.253245
C60_GTCCTCATCCAAGCCG.37	eCAFs	0.00374305
C60_GTTCTCGAGACAGACC.37	eCAFs	0.35846
C60_TAAGTGCGTCTAGTGT.37	eCAFs	0.281468
C60_TGACAACTCACCACCT.37	eCAFs	0.17151
C60_TGAGCATTCTATCCCG.37	eCAFs	0.462305
C60_TTCTCCTGTTCCCGAG.37	eCAFs	0.305113
C84_TACCTTAGTGTGACGA.17	eCAFs	0.240474
C86_TGTCCCATCTTAGCCC.18	eCAFs	0.00720933
LN22_ACACCGGAGGGAGTAA.20	eCAFs	0.400103
LN22_ACGAGCCCATATACGC.20	eCAFs	0.420876
LN22_ATTGGTGTCGTTGCCT.20	eCAFs	0.306032
LN22_CACCACTAGACACTAA.20	eCAFs	0.355075
LN22_CAGCGACCACAGCCCA.20	eCAFs	0.214833
LN22_CATGGCGGTAGAAAGG.20	eCAFs	0.381756
LN22_CCTAGCTGTCGCGGTT.20	eCAFs	0.429442
LN22_CTTAGGAAGTTTAGGA.20	eCAFs	0.242364
LN22_GATCGATAGACTGGGT.20	eCAFs	0.112868
LN22_TTCCCAGCAAACTGCT.20	eCAFs	0.803423
LN38_ACGAGGAGTAGCGTCC.21	eCAFs	0.271371
LN38_ACGGGTCGTCTGGAGA.21	eCAFs	0.0241634
LN38_ACTGTCCCAAAGCAAT.21	eCAFs	0.00706774
LN38_AGCTTGAGTCTGCAAT.21	eCAFs	0.00894666
LN38_ATAAGAGGTTCCCTTG.21	eCAFs	0.228564
LN38_ATCCGAAGTCTCCATC.21	eCAFs	0.387565
LN38_ATGGGAGAGGAGCGTT.21	eCAFs	0.132966
LN38_ATGGGAGTCCCAAGAT.21	eCAFs	0.0649403
LN38_CAAGGCCCAACTGGCC.21	eCAFs	0.433558
LN38_CACAAACAGGCTAGCA.21	eCAFs	0.0679078
LN38_CACATTTAGGTCGGAT.21	eCAFs	0.204547
LN38_CATGCCTCATTCCTCG.21	eCAFs	0.0352429
LN38_CCACCTACAGGATCGA.21	eCAFs	0.0488033
LN38_CCCAGTTGTTTAAGCC.21	eCAFs	0.0900684
LN38_CCTTTCTCAGATGAGC.21	eCAFs	0.0219062
LN38_CGAGCACGTCAAAGCG.21	eCAFs	0.15206
LN38_CGCGTTTAGTGATCGG.21	eCAFs	0.191514
LN38_CGGAGTCTCGCATGAT.21	eCAFs	0.141431
LN38_CGGCTAGGTGGTGTAG.21	eCAFs	0.0748933
LN38_CGTAGGCGTCCTCCAT.21	eCAFs	0.0285547
LN38_CTACACCGTCGGCTCA.21	eCAFs	0.00726667
LN38_CTCGTCACACTCAGGC.21	eCAFs	0.380317
LN38_CTCTACGCAGTACACT.21	eCAFs	0.0466275
LN38_CTGCGGACAGCTCGCA.21	eCAFs	0.13824
LN38_CTGTTTACAACGATGG.21	eCAFs	0.0476644
LN38_GACTGCGCATTGTGCA.21	eCAFs	0.388685
LN38_GATCTAGCATCAGTAC.21	eCAFs	0.291322
LN38_GCGAGAAGTAAACGCG.21	eCAFs	0.427193
LN38_GCGGGTTAGCTGTTCA.21	eCAFs	0.170263
LN38_GGACGTCAGCCACGCT.21	eCAFs	0.257621
LN38_GGACGTCAGCCCGAAA.21	eCAFs	0.319543
LN38_GGAGCAAGTGATGATA.21	eCAFs	0.0199505
LN38_GGCCGATAGTACGCCC.21	eCAFs	0.0278147
LN38_GGCTCGACAAAGGCGT.21	eCAFs	0.35767
LN38_GGGAATGTCACTATTC.21	eCAFs	0.171468
LN38_GGGCATCCACCTTGTC.21	eCAFs	0.33928
LN38_GGGTTGCCAGGACGTA.21	eCAFs	0.36896
LN38_GTAACTGGTTTACTCT.21	eCAFs	0.0778744
LN38_GTACTCCCAGATCCAT.21	eCAFs	0.48752
LN38_GTATCTTTCTTGACGA.21	eCAFs	0.37567
LN38_GTCAAGTCAAAGGCGT.21	eCAFs	0.115372
LN38_GTCGGGTGTGGCTCCA.21	eCAFs	0.219236
LN38_GTGCATATCAGCTTAG.21	eCAFs	0.161992
LN38_GTTCTCGGTACTCGCG.21	eCAFs	0.0796322
LN38_TACCTATGTTCCAACA.21	eCAFs	0.0500135
LN38_TACGGATGTTGAGTTC.21	eCAFs	0.0388356
LN38_TCAACGACACATGACT.21	eCAFs	0.157736
LN38_TCAATCTCAAGTACCT.21	eCAFs	0.347904
LN38_TCAGATGCAGACGCTC.21	eCAFs	0.314849
LN38_TCCACACCACATGACT.21	eCAFs	0.267811
LN38_TCGGTAAGTGGCAAAC.21	eCAFs	0.215825
LN38_TCTTCGGGTCTAGGTT.21	eCAFs	0.10389
LN38_TGCTGCTCATGGATGG.21	eCAFs	0.295379
LN38_TGTGTTTTCTAGAGTC.21	eCAFs	0.301861
LN38_TTAACTCTCCGTCATC.21	eCAFs	0.232006
LN38_TTCGGTCCATGTAAGA.21	eCAFs	0.0239485
LN38_TTCTCAAAGTGCAAGC.21	eCAFs	0.0162529
LN38_TTGGAACGTCTCTTTA.21	eCAFs	0.39434
LN38_TTTACTGGTCTGATCA.21	eCAFs	0.211252
LN38_TTTCCTCGTGGCCCTA.21	eCAFs	0.334609
C06_AAACCTGCACGGATAG.14	iCAFs	0.253234
C06_ATTATCCTCTTCTGGC.14	iCAFs	0.249031
C06_CAGCAGCAGGATCGCA.14	iCAFs	0.302626
C06_CATATTCGTCAACTGT.14	iCAFs	0.459384
C06_CGGAGCTGTGTTGAGG.14	iCAFs	0.234354
C06_CTAACTTAGGGAAACA.14	iCAFs	0.0662109
C06_CTAATGGGTCAGTGGA.14	iCAFs	0.00726432
C06_CTACCCACAATGAATG.14	iCAFs	0.0786571
C06_GCTGCTTCATGATCCA.14	iCAFs	0.126667
C06_TACGGTAAGTTATCGC.14	iCAFs	0.00593758
C06_TACTTACAGGGCTTGA.14	iCAFs	0.0463983
C06_TGCTACCGTCACTTCC.14	iCAFs	0.0142038
C06_TTGCCGTAGGAATGGA.14	iCAFs	0.0807622
C07_AATCCAGTCAGCGACC.15	iCAFs	0.437069
C07_ACATGGTAGCTGCCCA.15	iCAFs	0.0366958
C07_ACGTCAAGTTGCGCAC.15	iCAFs	0.247494
C07_ATCTACTAGGAATTAC.15	iCAFs	0.0114553
C07_CATTATCAGGCAATTA.15	iCAFs	0.203325
C07_CCACTACCAATTCCTT.15	iCAFs	0.266654
C07_CCGTGGAAGTTTAGGA.15	iCAFs	0.398629
C07_CCTTCCCCAACTGGCC.15	iCAFs	0.40024
C07_CGTTAGATCTGAAAGA.15	iCAFs	0.351769
C07_GAGGTGAGTTCACCTC.15	iCAFs	0.290573
C07_GCTGCAGAGTCTTGCA.15	iCAFs	0.338257
C07_GTCAAGTTCCGCGCAA.15	iCAFs	0.0182178
C07_GTCCTCACACCAACCG.15	iCAFs	0.215353
C07_GTCGTAAAGAGGTACC.15	iCAFs	0.048448
C07_TAGCCGGCATGCAATC.15	iCAFs	0.501564
C07_TCATTACAGAGGTTAT.15	iCAFs	0.145554
C07_TCGCGAGTCTGCGGCA.15	iCAFs	0.301302
C07_TGCACCTGTCTTTCAT.15	iCAFs	0.150698
C07_TTGCCGTAGACCTTTG.15	iCAFs	0.192321
C07_TTGGCAACATGGTTGT.15	iCAFs	0.160494
C09_ACACCCTGTTTGTTTC.19	iCAFs	0.232323
C09_ATCATCTGTTACGCGC.19	iCAFs	0.206206
C09_CCGGTAGGTAACGACG.19	iCAFs	0.0559983
C09_CGGAGCTAGTGCGATG.19	iCAFs	0.367964
C09_CGGTTAATCCGCAAGC.19	iCAFs	0.235152
C09_CTCCTAGGTTTAGCTG.19	iCAFs	0.189865
C09_GACTAACTCGCACTCT.19	iCAFs	0.153622
C09_GCGCGATAGTCCATAC.19	iCAFs	0.0804519
C15_AACACGTCAAGCGTAG.2	iCAFs	0.124418
C15_ACTGCTCAGTAAGTAC.2	iCAFs	0.104813
C15_CCTTCCCTCAACGCTA.2	iCAFs	0.0573739
C15_CGAGCACGTACAGACG.2	iCAFs	0.108844
C15_CTAAGACCAACTGCTA.2	iCAFs	0.222143
C15_CTACACCTCAACGGCC.2	iCAFs	0.0802646
C15_CTCGGGAAGATGTCGG.2	iCAFs	0.0788904
C15_GATCGTAGTGACGCCT.2	iCAFs	0.353914
C15_GCATGATTCAAACCGT.2	iCAFs	0.36803
C15_GGAACTTGTACACCGC.2	iCAFs	0.0788823
C15_TAAGCGTGTTATCCGA.2	iCAFs	0.0160013
C15_TAAGTGCCATCCTAGA.2	iCAFs	0.263597
C15_TATCTCAGTCTACCTC.2	iCAFs	0.113259
C15_TGACTTTAGATGTCGG.2	iCAFs	0.00971392
C15_TGCTACCAGCTTCGCG.2	iCAFs	0.0340804
C15_TGCTGCTCAGCTGCTG.2	iCAFs	0.314672
C15_TTTCCTCTCTCATTCA.2	iCAFs	0.156911
C22_ACACCGGGTCTAACGT.4	iCAFs	0.126572
C22_ACTGCTCGTGCACCAC.4	iCAFs	0.251603
C22_GTACTCCCACATTCGA.4	iCAFs	0.172811
C22_TACTCATGTTGTCGCG.4	iCAFs	0.0523081
C30_ATAAGAGTCGCGGATC.6	iCAFs	0.304109
C30_TTTGGTTAGTCGCCGT.6	iCAFs	0.117231
C31_AAAGATGGTCAAAGCG.7	iCAFs	0.493563
C31_AAGACCTTCACCGTAA.7	iCAFs	0.291162
C31_ACTTGTTGTTCGGGCT.7	iCAFs	0.398687
C31_AGCAGCCTCCGGGTGT.7	iCAFs	0.232417
C31_ATCACGACATAGACTC.7	iCAFs	0.188686
C31_ATCGAGTCAAGACACG.7	iCAFs	0.314404
C31_CGAGAAGAGGGCTTGA.7	iCAFs	0.0104782
C31_GCAGTTACAATAAGCA.7	iCAFs	0.25361
C31_GGCGACTAGAATTCCC.7	iCAFs	0.305353
C31_GTCACAAGTCTTGTCC.7	iCAFs	0.172267
C31_GTGTTAGTCTCGTATT.7	iCAFs	0.140331
C31_GTTAAGCAGAAAGTGG.7	iCAFs	0.0452258
C31_TCTATTGTCGGAGGTA.7	iCAFs	0.301668
C31_TGACTTTCATTATCTC.7	iCAFs	0.264033
C31_TTCGAAGGTCAGATAA.7	iCAFs	0.206908
C38_CTGAAGTAGCTCCTCT.8	iCAFs	0.236969
C38_TCACAAGAGCAATATG.8	iCAFs	0.419475
C38_TCGTACCTCACCGGGT.8	iCAFs	0.0610638
C46_GATCTAGCAAGACGTG.10	iCAFs	0.105591
C51_AGGGATGAGTGGGTTG.11	iCAFs	0.148124
C51_CGCGTTTCAGCTCGAC.11	iCAFs	0.126841
C51_GAACATCTCAAACCAC.11	iCAFs	0.0506728
C51_GGACAAGCATGCAACT.11	iCAFs	0.437036
C51_GTACTCCTCAACACAC.11	iCAFs	0.424502
C51_TCATTACCAATTGCTG.11	iCAFs	0.098018
C51_TGGGAAGTCGCTGATA.11	iCAFs	0.0956434
C51_TGTATTCAGGTTACCT.11	iCAFs	0.11335
C57_TGACAACTCCCTCTTT.12	iCAFs	0.438032
C57_TGGGCGTGTTACCAGT.12	iCAFs	0.306306
C59_CGGACACCATTGGGCC.13	iCAFs	0.00449279
C59_TCAGATGTCAACACGT.13	iCAFs	0.062923
C60_CGGTTAACAGCCTATA.37	iCAFs	0.0777965
C60_TAAGTGCTCACATACG.37	iCAFs	0.195289
C60_TGAAAGAGTCCCTTGT.37	iCAFs	0.0382662
C60_TGGCCAGAGAAACCAT.37	iCAFs	0.116295
C60_TTCTTAGGTTCCTCCA.37	iCAFs	0.0279113
C86_CCTTACGTCTGACCTC.18	iCAFs	0.014058
LN22_ACCCACTCAAGCGCTC.20	iCAFs	0.301953
LN22_ATCATCTTCCCAAGTA.20	iCAFs	0.0772522
LN22_CCCAATCTCAGTGCAT.20	iCAFs	0.216775
LN22_CCTTCGACATCACGAT.20	iCAFs	0.140053
LN22_CGACTTCGTCTTGTCC.20	iCAFs	0.288181
LN22_CTCGAAATCAGGTTCA.20	iCAFs	0.0168795
LN22_CTCTAATAGCGGCTTC.20	iCAFs	0.398946
LN22_GACGGCTCATAGGATA.20	iCAFs	0.039608
LN22_GACTACATCTGCGGCA.20	iCAFs	0.042538
LN22_GAGCAGAGTCAGAAGC.20	iCAFs	0.214408
LN22_GCTCTGTCAGGGCATA.20	iCAFs	0.157326
LN22_GTCTTCGCAGATGGGT.20	iCAFs	0.263614
LN22_TACTCATGTTCCACAA.20	iCAFs	0.136982
LN22_TGCCCTACATCGGGTC.20	iCAFs	0.227514
LN38_AATCGGTAGATGGGTC.21	iCAFs	0.0931345
LN38_ACGCAGCTCCGCAGTG.21	iCAFs	0.254615
LN38_CAAGATCCACCATCCT.21	iCAFs	0.15301
LN38_CAGGTGCAGATGCCAG.21	iCAFs	0.0375273
LN38_CCACCTAGTAGGGTAC.21	iCAFs	0.426809
LN38_GATCAGTGTTGGAGGT.21	iCAFs	0.462521
LN38_GGAAAGCTCTGCAGTA.21	iCAFs	0.0308436
LN38_GGCAATTAGAAACGAG.21	iCAFs	0.272414
LN38_GGTGCGTGTGCATCTA.21	iCAFs	0.208653
LN38_TCATTTGTCTAACTGG.21	iCAFs	0.178769
LN38_TCGCGAGTCAACGGCC.21	iCAFs	0.305024
LN38_TTCTACAAGTGAAGTT.21	iCAFs	0.339096
LN38_TTCTACATCAACGCTA.21	iCAFs	0.0937765
LN46_CGATGTATCGTCACGG.22	iCAFs	0.113016
LN46_CGATTGAAGCCACGCT.22	iCAFs	0.354301
LN46_TGAGCATAGGCTACGA.22	iCAFs	0.175953
LN59_TCTCTAAGTACAAGTA.23	iCAFs	0.516131
LN59_TTTACTGTCAAACAAG.23	iCAFs	0.0678838
C06_AACTCAGGTTCGCGAC.14	myCAFs	0.126315
C06_AAGGAGCAGCCAGAAC.14	myCAFs	0.0645738
C06_AAGGAGCCATATGGTC.14	myCAFs	0.0202193
C06_ACATACGGTATAGGGC.14	myCAFs	0.183913
C06_CTGAAGTAGAGACGAA.14	myCAFs	0.435097
C06_GATTCAGTCGTACCGG.14	myCAFs	0.247487
C06_GCTTCCAAGGGCTTGA.14	myCAFs	0.122028
C06_GGACAGAAGATATGCA.14	myCAFs	0.171271
C07_AATCCAGAGTGCCAGA.15	myCAFs	0.137471
C07_ACGCCGAAGGATGGAA.15	myCAFs	0.171764
C07_ACGGGCTCAGCGTAAG.15	myCAFs	0.0446852
C07_ATAGACCAGATGCGAC.15	myCAFs	0.460948
C07_ATTGGACGTAAAGTCA.15	myCAFs	0.107487
C07_CACATAGCATGAACCT.15	myCAFs	0.240119
C07_CCTACACGTCCGTTAA.15	myCAFs	0.727349
C07_CGAGCACCACATGGGA.15	myCAFs	0.742631
C07_CGGAGTCGTGCACTTA.15	myCAFs	0.130282
C07_CTCGGAGGTTGTCTTT.15	myCAFs	0.287206
C07_CTGCCTAGTCGAATCT.15	myCAFs	0.174128
C07_GATGCTAGTGACGGTA.15	myCAFs	0.332651
C07_GCGCAGTAGAAACCGC.15	myCAFs	0.29166
C07_GCGCGATGTAAGAGGA.15	myCAFs	0.204925
C07_GGAACTTCAGATAATG.15	myCAFs	0.128722
C07_GGGAATGTCTACTATC.15	myCAFs	0.348858
C07_GTAACTGTCCTGTAGA.15	myCAFs	0.256626
C07_GTCGGGTTCGTAGGAG.15	myCAFs	0.390305
C07_TATCTCACACTGTCGG.15	myCAFs	0.265316
C07_TTGCCGTAGTTCGCAT.15	myCAFs	0.160042
C07_TTGGAACGTTTAGGAA.15	myCAFs	0.200652
C07_TTTGGTTGTAGGGTAC.15	myCAFs	0.110404
C15_AACCGCGGTGGCTCCA.2	myCAFs	0.0489351
C15_AATCGGTTCGTGACAT.2	myCAFs	0.0894192
C15_ACACTGATCCATGAGT.2	myCAFs	0.022235
C15_AGGCCGTCATGTTCCC.2	myCAFs	0.240223
C15_CAACCTCGTCGACTGC.2	myCAFs	0.0326787
C15_CACATAGTCGTACCGG.2	myCAFs	0.0484064
C15_CATGGCGAGGAGTTGC.2	myCAFs	0.474423
C15_CCGTACTGTCGCCATG.2	myCAFs	0.184455
C15_CGGACACCAAGGCTCC.2	myCAFs	0.104307
C15_CGTCAGGAGGGTGTGT.2	myCAFs	0.0525711
C15_CTCGTCACACGAAATA.2	myCAFs	0.0636617
C15_GAATGAAAGGCTCATT.2	myCAFs	0.236797
C15_GAGCAGACAAGAGTCG.2	myCAFs	0.0223065
C15_GCATGATGTAAGGGAA.2	myCAFs	0.0201224
C15_GGGAGATAGCAGACTG.2	myCAFs	0.0320053
C15_GTCGTAATCAGGCCCA.2	myCAFs	0.237838
C15_TACCTTATCTTATCTG.2	myCAFs	0.0103222
C15_TATTACCCAAACTGTC.2	myCAFs	0.267446
C15_TCGCGAGCATTCTTAC.2	myCAFs	0.0139027
C15_TGAGAGGAGAGTCTGG.2	myCAFs	0.0808222
C21_CCCAATCGTGGCTCCA.3	myCAFs	0.488674
C21_GGATTACAGGAGCGTT.3	myCAFs	0.483066
C22_GGACGTCTCATAAAGG.4	myCAFs	0.201881
C26_GAAGCAGGTTGACGTT.5	myCAFs	0.543708
C30_AGCTTGACAACTGGCC.6	myCAFs	0.368673
C30_TGCGCAGTCATCGATG.6	myCAFs	0.412412
C31_ACATCAGCAGGCTGAA.7	myCAFs	0.325392
C31_ACGCAGCCAAGACACG.7	myCAFs	0.0889472
C31_ATGCGATAGACACTAA.7	myCAFs	0.0785974
C31_CCCAATCGTTCAACCA.7	myCAFs	0.0546446
C43_ACACCGGCAATGGAAT.9	myCAFs	0.236289
C43_ATGCGATTCGCGATCG.9	myCAFs	0.162296
C46_CTAATGGCATATGGTC.10	myCAFs	0.23316
C46_TACGGTACACGGTGTC.10	myCAFs	0.297144
C51_ACTATCTCAGTGAGTG.11	myCAFs	0.67244
C51_ACTGAGTCAGTCAGAG.11	myCAFs	0.205603
C51_ATCATGGTCGCCCTTA.11	myCAFs	0.65046
C51_ATTGGTGCAACTTGAC.11	myCAFs	0.21931
C51_CAGTAACCAACTGCGC.11	myCAFs	0.384195
C51_CATCAAGCATGCCTAA.11	myCAFs	0.0603083
C51_CCACTACGTTCGAATC.11	myCAFs	0.0972322
C51_CCCATACCAGGAACGT.11	myCAFs	0.528826
C51_CCTCAGTTCCAAGTAC.11	myCAFs	0.0432749
C51_CGGACGTGTACCGAGA.11	myCAFs	0.106448
C51_CGGCTAGCACTTCGAA.11	myCAFs	0.3315
C51_CTACATTAGGGCATGT.11	myCAFs	0.378219
C51_CTGCTGTGTTACCGAT.11	myCAFs	0.175264
C51_GATCGCGCACCGAAAG.11	myCAFs	0.31758
C51_GCCTCTACAGCTCGCA.11	myCAFs	0.24241
C51_GCTGGGTTCGTCTGCT.11	myCAFs	0.0462883
C51_GTCTCGTGTATTACCG.11	myCAFs	0.390961
C51_TCGGTAATCAGGCAAG.11	myCAFs	0.130513
C51_TGCGGGTTCATGTCCC.11	myCAFs	0.373599
C57_AGCTCCTGTTTCGCTC.12	myCAFs	0.232622
C57_AGGGATGAGTCTTGCA.12	myCAFs	0.0802155
C57_CCCAGTTTCAGCTTAG.12	myCAFs	0.359985
C57_GCATGTACATCAGTCA.12	myCAFs	0.0961373
C57_GGCCGATTCGGTGTTA.12	myCAFs	0.264511
C57_GGGAATGTCGAACTGT.12	myCAFs	0.0842172
C57_GTAACGTTCTCGGACG.12	myCAFs	0.121928
C57_GTGGGTCTCGTCCAGG.12	myCAFs	0.300081
C57_TACTCGCAGAGGTAGA.12	myCAFs	0.146641
C57_TTGAACGTCATAACCG.12	myCAFs	0.294005
C60_ACGGGTCAGCCTCGTG.37	myCAFs	0.326484
C60_CATCGGGAGGCAGTCA.37	myCAFs	0.226345
C60_TTAGTTCTCACAGGCC.37	myCAFs	0.00935781
C86_GAATAAGGTTCTCATT.18	myCAFs	0.0265917
LN22_CACTCCAAGAGCCCAA.20	myCAFs	0.212446
LN22_TGACTAGGTAGGCATG.20	myCAFs	0.147921
LN22_TTCTACATCATCGCTC.20	myCAFs	0.118119
LN38_AATCGGTTCCGTTGCT.21	myCAFs	0.0231531
LN38_ACCTTTACACGAAACG.21	myCAFs	0.166665
LN38_ATCTACTCAAGAGGCT.21	myCAFs	0.0582203
LN38_CCTAGCTTCAGCTCGG.21	myCAFs	0.0130278
LN38_CGTTCTGGTGATGCCC.21	myCAFs	0.117328
LN38_GGAATAACAGTACACT.21	myCAFs	0.016473
LN38_TGACAACAGTGTGGCA.21	myCAFs	0.117746
LN46_ACCTTTATCAAGCCTA.22	myCAFs	0.0121176
LN46_GAATGAATCAACGGGA.22	myCAFs	0.241331
LN46_GTGCGGTGTAAACCTC.22	myCAFs	0.0918003
LN59_GTAGTCACATTAGGCT.23	myCAFs	0.0262883
N06_AAACCTGGTGGCTCCA.30	NFs	0.00276436
N06_AACGTTGCACACTGCG.30	NFs	0.0707926
N06_AACTTTCCACCGAAAG.30	NFs	0.185685
N06_ACACCAAGTTGTGGAG.30	NFs	0.239957
N06_ACACCCTGTGGGTATG.30	NFs	0.00487195
N06_ACACCCTTCCGCGTTT.30	NFs	0.0160287
N06_ACCGTAAGTGTCGCTG.30	NFs	0.00448839
N06_ACGCAGCTCCGTAGGC.30	NFs	0.176222
N06_ACGGCCATCCCTGACT.30	NFs	0.294584
N06_ACGGGTCGTCCTAGCG.30	NFs	0.110745
N06_ACTGAACCAGTGGGAT.30	NFs	0.00582296
N06_ACTGAACTCATACGGT.30	NFs	0.00338052
N06_ACTGAGTAGGCTCAGA.30	NFs	0.159293
N06_ACTGAGTTCTCCGGTT.30	NFs	0.0447541
N06_ACTGATGGTGGACGAT.30	NFs	0.0330085
N06_ACTTACTTCCACTGGG.30	NFs	0.111484
N06_ACTTACTTCCTACAGA.30	NFs	0.00552517
N06_ACTTACTTCCTTGCCA.30	NFs	0.00308636
N06_ACTTGTTCACAGCCCA.30	NFs	0.0331797
N06_AGAATAGCATCAGTCA.30	NFs	0.180416
N06_AGACGTTGTTCTGGTA.30	NFs	0.0277129
N06_AGAGCTTCAATCTACG.30	NFs	0.00250439
N06_AGCATACAGGCCCTTG.30	NFs	0.103232
N06_AGCTCTCCACCAGCAC.30	NFs	0.0180218
N06_AGCTTGAGTGCAGACA.30	NFs	0.128043
N06_AGTGTCAGTTACGACT.30	NFs	0.174605
N06_ATCCGAAAGATCTGAA.30	NFs	0.028138
N06_ATCGAGTAGTTACGGG.30	NFs	0.0502272
N06_ATCTACTGTTCATGGT.30	NFs	0.0487258
N06_ATGCGATAGATAGGAG.30	NFs	0.155216
N06_ATGGGAGTCGGTGTTA.30	NFs	0.0299028
N06_ATGTGTGAGCCGTCGT.30	NFs	0.0376553
N06_ATTGGACCATGCCACG.30	NFs	0.0635776
N06_ATTGGTGGTAGCTAAA.30	NFs	0.0474806
N06_CAACCAAAGAAGCCCA.30	NFs	0.0781811
N06_CAACCAACATTGTGCA.30	NFs	0.100663
N06_CAACTAGTCCGCATAA.30	NFs	0.00509107
N06_CAAGATCAGTCATCCA.30	NFs	0.0839361
N06_CACAAACAGTTAGGTA.30	NFs	0.0607262
N06_CACAGGCGTACATGTC.30	NFs	0.0326788
N06_CACAGTACAAGCTGTT.30	NFs	0.0236045
N06_CAGAATCCATATACCG.30	NFs	0.0305138
N06_CAGAGAGCATCGACGC.30	NFs	0.00204796
N06_CAGAGAGTCCAACCAA.30	NFs	0.156558
N06_CAGCAGCCATCTCGCT.30	NFs	0.0968517
N06_CAGCTAAGTCAATGTC.30	NFs	0.0477939
N06_CAGTAACAGCTACCTA.30	NFs	0.0734676
N06_CAGTAACAGTCGCCGT.30	NFs	0.0611894
N06_CATCAGAAGTCAAGCG.30	NFs	0.00784519
N06_CATCCACTCGGATGGA.30	NFs	0.195314
N06_CATGACACACAAGACG.30	NFs	0.0643877
N06_CATGCCTTCACCCTCA.30	NFs	0.0107892
N06_CATTATCAGAGCCCAA.30	NFs	0.00271441
N06_CCACCTAAGGATGTAT.30	NFs	0.013201
N06_CCAGCGAAGTAATCCC.30	NFs	0.00888151
N06_CCAGCGAGTTTGCATG.30	NFs	0.00374699
N06_CCCAATCTCCAACCAA.30	NFs	0.00204834
N06_CCGTACTCAATAGAGT.30	NFs	0.00246535
N06_CCTAAAGAGTCTCGGC.30	NFs	0.0249238
N06_CCTAAAGGTAGCTCCG.30	NFs	0.00570178
N06_CCTACCAAGCAACGGT.30	NFs	0.109889
N06_CCTAGCTAGAGGGATA.30	NFs	0.177929
N06_CCTCAGTAGCAGGTCA.30	NFs	0.0388907
N06_CCTTACGTCCACGTTC.30	NFs	0.0691011
N06_CCTTCCCTCCCTTGCA.30	NFs	0.114289
N06_CCTTCGATCCCATTTA.30	NFs	0.234206
N06_CGAGCACAGCTCTCGG.30	NFs	0.050577
N06_CGCCAAGTCGTCCGTT.30	NFs	0.151045
N06_CGCGGTAAGACTAAGT.30	NFs	0.0490892
N06_CGCGGTAAGAGCTTCT.30	NFs	0.0737579
N06_CGCGGTAGTATAGGTA.30	NFs	0.045568
N06_CGGACGTGTGCAACGA.30	NFs	0.0819258
N06_CGGAGCTCAGCTATTG.30	NFs	0.0322353
N06_CTACCCATCACAAACC.30	NFs	0.0422454
N06_CTACGTCCAGCGTTCG.30	NFs	0.00640941
N06_CTAGAGTCAATAGAGT.30	NFs	0.105546
N06_CTAGAGTCACCAGTTA.30	NFs	0.100378
N06_CTCAGAAGTCAGAATA.30	NFs	0.0722869
N06_CTCATTACATCCCACT.30	NFs	0.0488965
N06_CTCATTAGTGACGCCT.30	NFs	0.0388278
N06_CTCGAGGGTAGAAGGA.30	NFs	0.00261274
N06_CTCTACGAGTGAAGAG.30	NFs	0.208925
N06_CTCTGGTAGTTGTCGT.30	NFs	0.00415136
N06_CTGATCCTCTGCCAGG.30	NFs	0.0032645
N06_CTGCGGAGTCCATCCT.30	NFs	0.00295472
N06_CTGGTCTAGCTGTTCA.30	NFs	0.0615458
N06_CTGGTCTAGGTAGCCA.30	NFs	0.0058817
N06_CTGTGCTGTAGCGTCC.30	NFs	0.0170377
N06_CTGTGCTGTCCATGAT.30	NFs	0.00502247
N06_CTGTTTATCCTTCAAT.30	NFs	0.0163978
N06_CTTTGCGTCCATGCTC.30	NFs	0.184203
N06_GAACGGAAGATGGCGT.30	NFs	0.135389
N06_GAACGGAAGTGGAGTC.30	NFs	0.0361677
N06_GAAGCAGCAGTAAGAT.30	NFs	0.00214377
N06_GACGTTATCGAATGGG.30	NFs	0.0207439
N06_GACTACAGTTGGTTTG.30	NFs	0.00959396
N06_GAGCAGACACGACTCG.30	NFs	0.0375909
N06_GATCAGTTCAGAGGTG.30	NFs	0.00370829
N06_GATCGATGTGGTTTCA.30	NFs	0.0121897
N06_GATGAGGTCAGCATGT.30	NFs	0.00945666
N06_GATGCTATCGTCTGCT.30	NFs	0.0247638
N06_GCAAACTCACGGATAG.30	NFs	0.0143141
N06_GCATGTAAGAGCCTAG.30	NFs	0.127737
N06_GCGCAGTTCGATCCCT.30	NFs	0.0229817
N06_GCGGGTTCACAGGAGT.30	NFs	0.0247333
N06_GCTCCTATCATAAAGG.30	NFs	0.0121085
N06_GCTTCCACAACACGCC.30	NFs	0.144809
N06_GGAACTTAGAGGGCTT.30	NFs	0.051262
N06_GGACGTCCACAGGTTT.30	NFs	0.0212578
N06_GGCAATTAGCCCAACC.30	NFs	0.211016
N06_GGCCGATCAAAGGCGT.30	NFs	0.0233315
N06_GGCTCGAAGGAATGGA.30	NFs	0.0473823
N06_GGGAATGTCTCAACTT.30	NFs	0.00313976
N06_GGGACCTAGATCTGCT.30	NFs	0.0982603
N06_GGGATGATCACCGTAA.30	NFs	0.103566
N06_GGGATGATCTGCTTGC.30	NFs	0.111017
N06_GGGCACTCAACTGCGC.30	NFs	0.00669947
N06_GGGTTGCCAAGTAGTA.30	NFs	0.00516558
N06_GGTATTGGTCGCCATG.30	NFs	0.0304593
N06_GTAACGTCACACTGCG.30	NFs	0.0527824
N06_GTAACGTCACGAAAGC.30	NFs	0.038818
N06_GTAACTGGTATAGGGC.30	NFs	0.175063
N06_GTACGTAAGCACACAG.30	NFs	0.0292028
N06_GTACGTAAGCAGCGTA.30	NFs	0.0309408
N06_GTACGTACACCAGATT.30	NFs	0.226932
N06_GTACGTATCGTCTGAA.30	NFs	0.0431303
N06_GTACTCCAGTTGCAGG.30	NFs	0.0494003
N06_GTACTCCTCTCGCTTG.30	NFs	0.117658
N06_GTACTTTAGCCATCGC.30	NFs	0.0361808
N06_GTAGGCCTCTCCAACC.30	NFs	0.156076
N06_GTAGTCACATGGGACA.30	NFs	0.00248033
N06_GTATTCTAGTCAAGGC.30	NFs	0.0700233
N06_GTCAAGTTCGGTGTTA.30	NFs	0.268254
N06_GTCACGGCAGCTCGAC.30	NFs	0.0974476
N06_GTCGTAAAGCGTTTAC.30	NFs	0.0109315
N06_GTCTCGTTCCAAACTG.30	NFs	0.0431962
N06_GTCTTCGCAGGTCGTC.30	NFs	0.114761
N06_GTGCGGTAGTGTCTCA.30	NFs	0.0940173
N06_GTGTTAGCATGTCTCC.30	NFs	0.538322
N06_GTTAAGCGTCCGCTGA.30	NFs	0.202401
N06_GTTACAGTCATTGCCC.30	NFs	0.0460574
N06_GTTCATTAGGCTCATT.30	NFs	0.0510505
N06_GTTCTCGGTATAATGG.30	NFs	0.0362549
N06_TAAGCGTGTTCCCGAG.30	NFs	0.103567
N06_TAAGTGCAGATCCTGT.30	NFs	0.06559
N06_TACCTTAAGTACCGGA.30	NFs	0.097019
N06_TACTTACGTTGCGCAC.30	NFs	0.0799625
N06_TACTTACTCGTTTGCC.30	NFs	0.0301331
N06_TAGCCGGGTGCGATAG.30	NFs	0.285315
N06_TAGGCATAGTGGGATC.30	NFs	0.00344892
N06_TCAGGATAGGCACATG.30	NFs	0.0267207
N06_TCCACACTCCTAGAAC.30	NFs	0.0103498
N06_TCGCGTTCACAGCCCA.30	NFs	0.0138241
N06_TCGGTAAAGCCGATTT.30	NFs	0.00887808
N06_TCTATTGTCCAGATCA.30	NFs	0.00233492
N06_TCTATTGTCCCAACGG.30	NFs	0.00353086
N06_TCTATTGTCGGGAGTA.30	NFs	0.145875
N06_TCTTCGGAGTTTAGGA.30	NFs	0.0278562
N06_TGAAAGAAGTAGGCCA.30	NFs	0.00291674
N06_TGAAAGATCCGTTGTC.30	NFs	0.100695
N06_TGACTAGGTTCAGCGC.30	NFs	0.01059
N06_TGACTTTCATCGATTG.30	NFs	0.0878101
N06_TGAGAGGAGCGATTCT.30	NFs	0.369091
N06_TGCACCTGTAATCACC.30	NFs	0.0174363
N06_TGCACCTTCGCAAACT.30	NFs	0.0963333
N06_TGCCAAACAGGGATTG.30	NFs	0.0209816
N06_TGCCCTACACACGCTG.30	NFs	0.0372779
N06_TGCTACCAGCGGATCA.30	NFs	0.0336584
N06_TGCTGCTCAGCCTGTG.30	NFs	0.00337239
N06_TGCTGCTTCTGGTATG.30	NFs	0.00859359
N06_TGGCTGGTCGCCTGTT.30	NFs	0.00776705
N06_TGGGCGTTCTTGCATT.30	NFs	0.00366071
N06_TGGTTCCGTCCTCCAT.30	NFs	0.0100871
N06_TGGTTCCTCCTGCAGG.30	NFs	0.0116504
N06_TTCTCAAGTATTCTCT.30	NFs	0.1066
N06_TTCTTAGCACTTAACG.30	NFs	0.00232381
N06_TTGACTTAGAAGCCCA.30	NFs	0.046388
N06_TTGCCGTGTCACTGGC.30	NFs	0.358751
N06_TTGCCGTTCTACTATC.30	NFs	0.0959307
N06_TTGGAACAGCGTCAAG.30	NFs	0.00498073
N06_TTGGAACTCAGCCTAA.30	NFs	0.00967094
N06_TTTGGTTAGGGCTTGA.30	NFs	0.0166174
N06_TTTGTCAGTCCATGAT.30	NFs	0.0905879
N08_AAACGGGTCGAGCCCA.31	NFs	0.00552204
N08_AAAGTAGGTGTTTGTG.31	NFs	0.0188335
N08_AAAGTAGTCCTTGCCA.31	NFs	0.0485528
N08_AACACGTCAGCATGAG.31	NFs	0.0424904
N08_AACTCCCCACTGTTAG.31	NFs	0.022782
N08_AACTCCCGTTATCACG.31	NFs	0.00649071
N08_AAGACCTCATGCAACT.31	NFs	0.0588995
N08_AAGGCAGCAGTCCTTC.31	NFs	0.0128207
N08_AAGGTTCCAAGGGTCA.31	NFs	0.0271807
N08_AATCCAGCACCGAATT.31	NFs	0.026002
N08_ACGAGCCTCCAATGGT.31	NFs	0.140094
N08_ACTGTCCAGATGTGTA.31	NFs	0.0222774
N08_ACTGTCCAGTAGGCCA.31	NFs	0.155572
N08_ACTTACTCAGCCTGTG.31	NFs	0.123985
N08_ACTTGTTAGTGAAGTT.31	NFs	0.0128082
N08_AGAGCTTGTCTCTCTG.31	NFs	0.0072118
N08_AGAGCTTTCTGTCTAT.31	NFs	0.0772288
N08_AGATTGCGTACGAAAT.31	NFs	0.130168
N08_AGCTCTCAGTCACGCC.31	NFs	0.00606874
N08_AGGGAGTAGAACTCGG.31	NFs	0.0462483
N08_AGGGATGGTAAACGCG.31	NFs	0.135324
N08_AGGGTGAGTTGTTTGG.31	NFs	0.0827405
N08_AGTAGTCAGGCATGTG.31	NFs	0.0330662
N08_AGTCTTTCATGTCCTC.31	NFs	0.00457869
N08_AGTGAGGCATAAAGGT.31	NFs	0.11459
N08_ATAAGAGAGGGCTTGA.31	NFs	0.0245615
N08_ATCATGGCATGCTGGC.31	NFs	0.0079909
N08_ATCGAGTAGGAGTACC.31	NFs	0.02847
N08_ATCTACTTCGGAGGTA.31	NFs	0.107233
N08_ATCTGCCCAGATGGGT.31	NFs	0.0255137
N08_ATGGGAGAGGATGCGT.31	NFs	0.0294551
N08_ATTACTCGTGAACCTT.31	NFs	0.101097
N08_ATTTCTGGTCTGGTCG.31	NFs	0.0540419
N08_CAAGTTGTCCCTAATT.31	NFs	0.290214
N08_CACCACTTCGACGGAA.31	NFs	0.107029
N08_CACTCCAAGTACTTGC.31	NFs	0.145466
N08_CAGAATCCAGTTCATG.31	NFs	0.0131994
N08_CAGCAGCCAACACCCG.31	NFs	0.374384
N08_CAGCTAATCCTATGTT.31	NFs	0.0075123
N08_CAGTAACAGCCAGAAC.31	NFs	0.0738214
N08_CATGACACAGCTCGAC.31	NFs	0.0184802
N08_CATTATCCAGTATAAG.31	NFs	0.0569249
N08_CCACGGAAGACTACAA.31	NFs	0.193013
N08_CCGTACTAGAGTCGGT.31	NFs	0.00652161
N08_CCTACCAAGTTGTAGA.31	NFs	0.0110728
N08_CCTATTAGTAGCACGA.31	NFs	0.0122401
N08_CCTCAGTAGACACGAC.31	NFs	0.264129
N08_CCTTACGCACCCATTC.31	NFs	0.00983915
N08_CCTTCGATCATTTGGG.31	NFs	0.0454696
N08_CGACCTTGTGCAACTT.31	NFs	0.0185318
N08_CGACTTCAGACCACGA.31	NFs	0.00626501
N08_CGAGCCACAATCTACG.31	NFs	0.00346129
N08_CGATTGAAGCGCTCCA.31	NFs	0.118806
N08_CGCGGTATCACATGCA.31	NFs	0.164622
N08_CGCTGGAGTCGGGTCT.31	NFs	0.0529845
N08_CGGAGTCAGCACCGTC.31	NFs	0.0801641
N08_CGTCAGGGTCGAAAGC.31	NFs	0.0879856
N08_CTAATGGCAGACGCCT.31	NFs	0.042013
N08_CTACGTCCAAGTAATG.31	NFs	0.0535856
N08_CTCTACGAGGACATTA.31	NFs	0.0644271
N08_CTCTACGCAAAGGAAG.31	NFs	0.0525007
N08_CTCTGGTAGACTAGAT.31	NFs	0.189301
N08_CTGCCTAGTCAGGACA.31	NFs	0.0396292
N08_CTGCCTAGTCAGTGGA.31	NFs	0.0703884
N08_CTTAGGATCTTTAGGG.31	NFs	0.0299991
N08_CTTCTCTAGGCAGTCA.31	NFs	0.00295526
N08_GAAGCAGAGCTTCGCG.31	NFs	0.0880417
N08_GAATGAAAGAAGGGTA.31	NFs	0.0715655
N08_GACAGAGGTAATCACC.31	NFs	0.00568715
N08_GACCTGGGTGGAAAGA.31	NFs	0.0589324
N08_GACTACAAGAAAGTGG.31	NFs	0.13918
N08_GACTACAAGGTCATCT.31	NFs	0.260466
N08_GAGCAGAGTGTCGCTG.31	NFs	0.113278
N08_GATCAGTAGGAGTTTA.31	NFs	0.0200038
N08_GATCGCGTCCTAGGGC.31	NFs	0.0238316
N08_GATCGTACATCACAAC.31	NFs	0.00811815
N08_GATGAAAGTGGTCTCG.31	NFs	0.0623876
N08_GATGAGGTCAAACAAG.31	NFs	0.00360668
N08_GATGCTAAGGTTACCT.31	NFs	0.178262
N08_GCAATCAGTTCGGCAC.31	NFs	0.209924
N08_GCATGCGCACAGGCCT.31	NFs	0.0262223
N08_GCATGCGGTTACGCGC.31	NFs	0.0100278
N08_GCGAGAACAATCAGAA.31	NFs	0.211265
N08_GCGCCAAGTCCGAATT.31	NFs	0.0787258
N08_GGAACTTGTTTGACTG.31	NFs	0.0354705
N08_GGATGTTTCGGCCGAT.31	NFs	0.0946079
N08_GGATTACAGGCTCATT.31	NFs	0.0337003
N08_GGATTACGTGTTCTTT.31	NFs	0.0302618
N08_GGCCGATAGCTCCCAG.31	NFs	0.00698122
N08_GGCCGATGTACGACCC.31	NFs	0.0544537
N08_GGCGTGTAGGACCACA.31	NFs	0.0385034
N08_GGCGTGTCATGTTCCC.31	NFs	0.194573
N08_GGGAATGGTAGCGATG.31	NFs	0.0111324
N08_GGGAATGGTGACGCCT.31	NFs	0.0280256
N08_GGTGCGTCAAGCCGTC.31	NFs	0.0345556
N08_GTAACGTAGATGTTAG.31	NFs	0.0652527
N08_GTACTCCAGACTGGGT.31	NFs	0.010895
N08_GTACTCCCAGTGGGAT.31	NFs	0.00617147
N08_GTAGGCCGTGACTACT.31	NFs	0.0018238
N08_GTCACAATCACTCCTG.31	NFs	0.109579
N08_GTCACGGCACGAAAGC.31	NFs	0.103427
N08_GTCATTTAGTTCGCGC.31	NFs	0.118699
N08_GTCGTAAGTGAAATCA.31	NFs	0.0404184
N08_TAAGCGTCATAGAAAC.31	NFs	0.0097948
N08_TAAGTGCGTGTGACCC.31	NFs	0.205369
N08_TACAGTGCATTGGGCC.31	NFs	0.0883883
N08_TACTCGCGTCCGTTAA.31	NFs	0.00807124
N08_TACTTGTCACTTACGA.31	NFs	0.0977642
N08_TAGTGGTCAGATGGGT.31	NFs	0.00790402
N08_TAGTTGGGTGCGCTTG.31	NFs	0.0034603
N08_TATCTCACACCACGTG.31	NFs	0.263087
N08_TCAACGAGTCCAGTGC.31	NFs	0.00799695
N08_TCACAAGTCCAGAAGG.31	NFs	0.00455807
N08_TCAGATGCAAAGTGCG.31	NFs	0.305449
N08_TCAGGTAAGTTCGCGC.31	NFs	0.00849357
N08_TCGAGGCTCTTTACGT.31	NFs	0.00402708
N08_TCGCGTTTCGTAGGAG.31	NFs	0.111059
N08_TCGGTAAAGAGCCTAG.31	NFs	0.00661719
N08_TCGTACCGTTCCATGA.31	NFs	0.033354
N08_TCGTAGACAAACCCAT.31	NFs	0.197264
N08_TCGTAGATCAGGCAAG.31	NFs	0.00302337
N08_TCTTCGGAGTACGCGA.31	NFs	0.0343468
N08_TCTTCGGTCATGTGGT.31	NFs	0.0588607
N08_TGAAAGACACCTTGTC.31	NFs	0.00617278
N08_TGAAAGACACGGCCAT.31	NFs	0.00540498
N08_TGAGGGAAGGCTCATT.31	NFs	0.00260948
N08_TGAGGGACATGCAACT.31	NFs	0.00353286
N08_TGCACCTAGACTAAGT.31	NFs	0.0313664
N08_TGCCAAAGTAGCGCTC.31	NFs	0.00214556
N08_TGCCCTAAGAAACCAT.31	NFs	0.0165459
N08_TGCTGCTAGATATGCA.31	NFs	0.0349464
N08_TGGACGCTCGCCAGCA.31	NFs	0.00719592
N08_TGGCTGGTCATCTGTT.31	NFs	0.0419612
N08_TGGGAAGCACGAGAGT.31	NFs	0.161632
N08_TGGTTAGCATTTCACT.31	NFs	0.0905431
N08_TTATGCTAGCGATTCT.31	NFs	0.00761446
N08_TTCTACATCTGGTTCC.31	NFs	0.0677352
N08_TTCTCCTGTAGCTAAA.31	NFs	0.127557
N08_TTCTTAGTCATAAAGG.31	NFs	0.158186
N08_TTCTTAGTCCTGTACC.31	NFs	0.0100816
N08_TTGAACGCACAGCCCA.31	NFs	0.009873
N08_TTGACTTTCTTGTATC.31	NFs	0.0112279
N09_AAACCTGGTAACGTTC.32	NFs	0.0255163
N09_AAACGGGAGTGACTCT.32	NFs	0.0211681
N09_AAACGGGTCGACGGAA.32	NFs	0.00209357
N09_AAAGATGGTCATCGGC.32	NFs	0.0130265
N09_AAAGCAAAGCATGGCA.32	NFs	0.204014
N09_AAAGCAACAATACGCT.32	NFs	0.039441
N09_AAAGCAACACATAACC.32	NFs	0.0524656
N09_AAAGCAAGTTTGACTG.32	NFs	0.0123704
N09_AAAGCAATCGTACCGG.32	NFs	0.0291137
N09_AAAGTAGAGATGTGGC.32	NFs	0.0245534
N09_AAAGTAGCACCTATCC.32	NFs	0.218674
N09_AAAGTAGGTTCGTGAT.32	NFs	0.129496
N09_AAATGCCTCACGGTTA.32	NFs	0.0452014
N09_AACACGTGTGGAAAGA.32	NFs	0.0102612
N09_AACACGTGTGGCTCCA.32	NFs	0.00618538
N09_AACACGTGTTCATGGT.32	NFs	0.0519913
N09_AACCATGAGCTAGCCC.32	NFs	0.0217612
N09_AACCATGAGGCAAAGA.32	NFs	0.0188674
N09_AACCATGGTTAAGACA.32	NFs	0.0446691
N09_AACGTTGGTAGCGTAG.32	NFs	0.150548
N09_AACGTTGGTTTAAGCC.32	NFs	0.00218898
N09_AACTCAGAGAGCTGGT.32	NFs	0.0325957
N09_AACTCAGGTACAGCAG.32	NFs	0.0810522
N09_AACTCAGTCTGCTGTC.32	NFs	0.0849138
N09_AACTCCCCACAACGTT.32	NFs	0.0719678
N09_AACTCCCCATCACGAT.32	NFs	0.126791
N09_AACTCCCTCCCAAGTA.32	NFs	0.351113
N09_AACTCTTGTATATGAG.32	NFs	0.00209644
[truncated: 8,719 more rows]

## Sheet: NPC Metabolic Flux
Barcode	Fibroblast subpopulation	Pyruvate_Lactate
NPC33_307_ACAGCCGTCTTCAACT-1	apCAFs	0.241385
NPC33_307_ACCCACTCAAGAGGCT-1	apCAFs	0.0176411
NPC33_307_CCTACCAGTCTGCCAG-1	apCAFs	0.0113307
NPC33_307_GGAACTTGTGGCCCTA-1	apCAFs	0.106717
NPC33_308_ACAGCCGTCTTCAACT-1	apCAFs	0.194274
NPC33_308_ACCCACTCAAGAGGCT-1	apCAFs	0.0137458
NPC33_308_GGAACTTGTGGCCCTA-1	apCAFs	0.0954556
NPC33_309_ACAGCCGTCTTCAACT-1	apCAFs	0.211894
NPC33_309_CCTACCAGTCTGCCAG-1	apCAFs	0.0111274
NPC33_309_GGAACTTGTGGCCCTA-1	apCAFs	0.0970488
NPC33_310_ACAGCCGTCTTCAACT-1	apCAFs	0.214065
NPC33_310_ACCCACTCAAGAGGCT-1	apCAFs	0.0143229
NPC33_310_CATATTCGTATGCTTG-1	apCAFs	0.00276193
NPC33_310_CCACTACAGCAGGCTA-1	apCAFs	0.0558174
NPC33_310_CCTACCAGTCTGCCAG-1	apCAFs	0.0113612
NPC33_310_GGAACTTGTGGCCCTA-1	apCAFs	0.0919246
NPC47_317_CTTTGCGCAAGAAAGG-1	apCAFs	0.166616
NPC47_318_CTTTGCGCAAGAAAGG-1	apCAFs	0.125643
NPC49_319_AGCGTATCACCTATCC-1	apCAFs	0.300466
NPC49_319_CAACCAAGTGGAAAGA-1	apCAFs	0.0121646
NPC49_319_CCGGTAGAGCACGCCT-1	apCAFs	0.306206
NPC49_319_CTAACTTGTGTTCTTT-1	apCAFs	0.00302641
NPC49_319_CTACACCAGAAGCCCA-1	apCAFs	0.290699
NPC49_319_GACTAACAGGCTACGA-1	apCAFs	0.363747
NPC49_319_GGCGACTCAGGTCGTC-1	apCAFs	0.0647842
NPC49_319_TGGTTCCCAGTCGTGC-1	apCAFs	0.346882
NPC49_320_AGCGTATCACCTATCC-1	apCAFs	0.28626
NPC49_320_CAACCAAGTGGAAAGA-1	apCAFs	0.0108553
NPC49_320_CCGGTAGAGCACGCCT-1	apCAFs	0.317977
NPC49_320_CTAACTTGTGTTCTTT-1	apCAFs	0.0064353
NPC49_320_CTACACCAGAAGCCCA-1	apCAFs	0.265664
NPC49_320_GACTAACAGGCTACGA-1	apCAFs	0.36752
NPC49_320_GGCGACTCAGGTCGTC-1	apCAFs	0.0652675
NPC49_320_TGGTTCCCAGTCGTGC-1	apCAFs	0.358497
NPC49_321_AGCGTATCACCTATCC-1	apCAFs	0.27657
NPC49_321_CAACCAAGTGGAAAGA-1	apCAFs	0.0119503
NPC49_321_CCGGTAGAGCACGCCT-1	apCAFs	0.300323
NPC49_321_CTAACTTGTGTTCTTT-1	apCAFs	0.00336096
NPC49_321_CTACACCAGAAGCCCA-1	apCAFs	0.241167
NPC49_321_GACTAACAGGCTACGA-1	apCAFs	0.356259
NPC49_321_GGCGACTCAGGTCGTC-1	apCAFs	0.0736048
NPC49_321_TGGTTCCCAGTCGTGC-1	apCAFs	0.372666
NPC49_322_AGCGTATCACCTATCC-1	apCAFs	0.291949
NPC49_322_CAACCAAGTGGAAAGA-1	apCAFs	0.0154236
NPC49_322_CCGGTAGAGCACGCCT-1	apCAFs	0.33961
NPC49_322_CTAACTTGTGTTCTTT-1	apCAFs	0.00482626
NPC49_322_CTACACCAGAAGCCCA-1	apCAFs	0.263787
NPC49_322_GACTAACAGGCTACGA-1	apCAFs	0.376674
NPC49_322_GGCGACTCAGGTCGTC-1	apCAFs	0.0576778
NPC49_322_TGGTTCCCAGTCGTGC-1	apCAFs	0.336445
NPC58_325_AACTGGTGTGTTAAGA-1	apCAFs	0.0466609
NPC58_325_ACGATACAGAGGGCTT-1	apCAFs	0.657923
NPC58_325_AGAGCGAAGTGAATTG-1	apCAFs	0.0909649
NPC58_325_AGCGTATGTAGCGTGA-1	apCAFs	0.105469
NPC58_325_CAACCAAAGGGTGTTG-1	apCAFs	0.3253
NPC58_325_CACAGGCCATGAAGTA-1	apCAFs	0.238983
NPC58_325_CGGACTGTCTTAACCT-1	apCAFs	0.255853
NPC58_325_CGGCTAGAGATCCGAG-1	apCAFs	0.70369
NPC58_325_CGTCACTAGCACGCCT-1	apCAFs	0.489042
NPC58_325_GAATAAGCAAATACAG-1	apCAFs	0.00562328
NPC58_325_GGGACCTTCGGAGCAA-1	apCAFs	0.584417
NPC58_325_GTATTCTGTGGTCCGT-1	apCAFs	0.335012
NPC58_325_TACAGTGCACGCCAGT-1	apCAFs	0.326483
NPC58_325_TCGGGACGTATTAGCC-1	apCAFs	0.418939
NPC58_325_TTCTCAACAGGGCATA-1	apCAFs	0.0903328
NPC60_327_AACTGGTGTATATGAG-1	apCAFs	0.122937
NPC60_327_ACCAGTACAAGTCATC-1	apCAFs	0.101169
NPC60_327_CACACAAGTAGGCTGA-1	apCAFs	0.086358
NPC60_327_CACCACTCACTCTGTC-1	apCAFs	0.0218194
NPC60_327_CATCCACAGGTCGGAT-1	apCAFs	0.157303
NPC60_327_CTACGTCCAGATCTGT-1	apCAFs	0.306427
NPC60_327_TAGACCAAGCGAGAAA-1	apCAFs	0.0478876
NPC60_327_TATGCCCCAGAGTGTG-1	apCAFs	0.00386466
NPC60_327_TCGCGAGTCCGTTGCT-1	apCAFs	0.0209334
NPC62_328_ACGTCAATCTGGGCCA-1	apCAFs	0.00238837
NPC62_328_AGATTGCGTGTCTGAT-1	apCAFs	0.017866
NPC62_328_ATCGAGTAGATCACGG-1	apCAFs	0.00461087
NPC62_328_CACCTTGAGCTTTGGT-1	apCAFs	0.00526884
NPC62_328_CACTCCAGTAACGCGA-1	apCAFs	0.00255437
NPC62_328_CAGCCGAGTAGAGGAA-1	apCAFs	0.0286963
NPC62_328_CGATGTATCTTTACGT-1	apCAFs	0.0477705
NPC62_328_CGGACGTCATCGATGT-1	apCAFs	0.00772077
NPC62_328_CGTTGGGCACAGGCCT-1	apCAFs	0.0408436
NPC62_328_GATCGATAGGCCATAG-1	apCAFs	0.0158306
NPC62_328_GTACTTTTCTCGCTTG-1	apCAFs	0.00755391
NPC62_328_TACTCATAGGTAGCTG-1	apCAFs	0.0354496
NPC62_328_TCAGGATTCTGATACG-1	apCAFs	0.00233324
NPC62_328_TGAGAGGTCTGTGCAA-1	apCAFs	0.00846437
NPC62_328_TTCTACAGTAAGTAGT-1	apCAFs	0.59208
NPC63_329_AACTGGTCAGCGATCC-1	apCAFs	0.00496547
NPC63_329_AAGCCGCTCGTTTAGG-1	apCAFs	0.0159711
NPC63_329_ACCGTAAAGAGGTACC-1	apCAFs	0.00167644
NPC63_329_ACGCCGAGTGTCGCTG-1	apCAFs	0.00564376
NPC63_329_AGAATAGTCTAACGGT-1	apCAFs	0.0168238
NPC63_329_AGCTTGAAGATTACCC-1	apCAFs	0.00535715
NPC63_329_ATTACTCTCATTTGGG-1	apCAFs	0.015237
NPC63_329_ATTCTACTCATGTAGC-1	apCAFs	0.00515443
NPC63_329_CAAGGCCCATACTACG-1	apCAFs	0.00845012
NPC63_329_CAGAATCCAGCCACCA-1	apCAFs	0.00321382
NPC63_329_CATATGGAGGCATGTG-1	apCAFs	0.05271
NPC63_329_CGAGCCATCATTCACT-1	apCAFs	0.120549
NPC63_329_CGTAGGCAGACCGGAT-1	apCAFs	0.00361085
NPC63_329_CTCGGAGTCCACGTTC-1	apCAFs	0.0309505
NPC63_329_CTGAAGTCAGACAGGT-1	apCAFs	0.135853
NPC63_329_CTGTTTAAGGTGATAT-1	apCAFs	0.00156695
NPC63_329_GAACATCGTCTTCAAG-1	apCAFs	0.00272778
NPC63_329_GACGTTACAGTATAAG-1	apCAFs	0.0163244
NPC63_329_GCAGTTAAGACATAAC-1	apCAFs	0.0498528
NPC63_329_GCTTGAATCACTCCTG-1	apCAFs	0.0964411
NPC63_329_GGACGTCGTCCTCCAT-1	apCAFs	0.118462
NPC63_329_GGATTACTCAACGCTA-1	apCAFs	0.0687783
NPC63_329_GGCCGATCACCACCAG-1	apCAFs	0.033424
NPC63_329_GGGCACTTCTACTCAT-1	apCAFs	0.0262655
NPC63_329_GGGTCTGAGCGTCTAT-1	apCAFs	0.00851607
NPC63_329_GTACGTAGTAAGAGAG-1	apCAFs	0.00173314
NPC63_329_GTCATTTGTAACGCGA-1	apCAFs	0.132657
NPC63_329_GTTTCTATCAACGCTA-1	apCAFs	0.00227699
NPC63_329_TAAGCGTTCGGCGCAT-1	apCAFs	0.00838432
NPC63_329_TACTCGCAGTGCGATG-1	apCAFs	0.00240137
NPC63_329_TAGCCGGGTCGAGTTT-1	apCAFs	0.00195557
NPC63_329_TAGTGGTCAGGCTGAA-1	apCAFs	0.130656
NPC63_329_TCAACGACACTCGACG-1	apCAFs	0.0206704
NPC63_329_TGCCCTATCTGCCAGG-1	apCAFs	0.0311384
NPC63_329_TGCGTGGAGTACGATA-1	apCAFs	0.0121477
NPC63_329_TGGACGCTCCTTGGTC-1	apCAFs	0.0427971
NPC63_329_TGGGAAGCACAACGTT-1	apCAFs	0.00337073
NPC63_329_TTATGCTGTCATATGC-1	apCAFs	0.0704026
NPC64_330_AAATGCCAGGTGCTTT-1	apCAFs	0.255763
NPC64_330_ATCGAGTCATGTTCCC-1	apCAFs	0.0887679
NPC64_330_CTCTACGTCTTGGGTA-1	apCAFs	0.0701649
NPC64_330_GTCGGGTGTCCGAATT-1	apCAFs	0.00186105
NPC64_330_TAGGCATAGTCTCGGC-1	apCAFs	0.34989
NPC64_330_TCTCATATCGGATGTT-1	apCAFs	0.011144
NPC64_330_TGCGGGTCATGTAAGA-1	apCAFs	0.570357
NPC65_331_AAAGCAAGTAAGTGTA-1	apCAFs	0.208296
NPC65_331_AAAGTAGTCAATCTCT-1	apCAFs	0.398168
NPC65_331_AACACGTGTTTGTTTC-1	apCAFs	0.0320289
NPC65_331_AACCATGCACGTCAGC-1	apCAFs	0.0315138
NPC65_331_AACGTTGAGCTACCTA-1	apCAFs	0.00841928
NPC65_331_AATCCAGTCACTTCAT-1	apCAFs	0.0141296
NPC65_331_ACATGGTCAGTATGCT-1	apCAFs	0.124861
NPC65_331_ACCGTAAGTGAACCTT-1	apCAFs	0.113036
NPC65_331_AGACGTTCAAGTCATC-1	apCAFs	0.177557
NPC65_331_AGGGAGTCAGGTCGTC-1	apCAFs	0.0576945
NPC65_331_ATAGACCAGTCAAGGC-1	apCAFs	0.0296565
NPC65_331_ATCCACCTCCTTCAAT-1	apCAFs	0.0839843
NPC65_331_ATCCGAAGTTTACTCT-1	apCAFs	0.0550788
NPC65_331_ATGCGATAGGGTTTCT-1	apCAFs	0.106562
NPC65_331_ATTACTCCACAGCCCA-1	apCAFs	0.00312573
NPC65_331_CACAAACGTACAGACG-1	apCAFs	0.0129813
NPC65_331_CACAAACTCGATAGAA-1	apCAFs	0.0089024
NPC65_331_CACAGGCCACTGCCAG-1	apCAFs	0.00835758
NPC65_331_CACATAGTCGCCCTTA-1	apCAFs	0.0392506
NPC65_331_CACCTTGAGACTTGAA-1	apCAFs	0.00322339
NPC65_331_CATGACAAGAGCTGCA-1	apCAFs	0.0500035
NPC65_331_CCCATACAGGAGCGTT-1	apCAFs	0.00229004
NPC65_331_CCGTGGAGTACATCCA-1	apCAFs	0.0244442
NPC65_331_CCTAGCTAGAGTAAGG-1	apCAFs	0.00665534
NPC65_331_CCTTACGTCATGTAGC-1	apCAFs	0.0577616
NPC65_331_CCTTTCTGTAAACGCG-1	apCAFs	0.042509
NPC65_331_CGCGGTAGTTAAGAAC-1	apCAFs	0.0941905
NPC65_331_CGGTTAAAGCAGATCG-1	apCAFs	0.146671
NPC65_331_CGTTAGAGTTATGCGT-1	apCAFs	0.0971139
NPC65_331_CGTTGGGCAACGATGG-1	apCAFs	0.00190581
NPC65_331_CTCATTAGTAGCGCAA-1	apCAFs	0.232798
NPC65_331_GAAATGAGTTAGAACA-1	apCAFs	0.00608397
NPC65_331_GAACATCGTCAGGACA-1	apCAFs	0.0730264
NPC65_331_GATCAGTAGTGTCCCG-1	apCAFs	0.0535998
NPC65_331_GCAGCCATCTCCAACC-1	apCAFs	0.205993
NPC65_331_GCATGATAGGGATACC-1	apCAFs	0.122206
NPC65_331_GCATGTAGTTCCCGAG-1	apCAFs	0.00587803
NPC65_331_GCGAGAACATGAAGTA-1	apCAFs	0.092191
NPC65_331_GGTGCGTAGGGTCTCC-1	apCAFs	0.0984077
NPC65_331_GGTGTTAAGAACAATC-1	apCAFs	0.0292897
NPC65_331_GTCGGGTGTCCGAATT-1	apCAFs	0.434557
NPC65_331_GTGCATATCCGTCAAA-1	apCAFs	0.0811617
NPC65_331_GTTAAGCGTCTCTCTG-1	apCAFs	0.00277148
NPC65_331_GTTACAGTCACTGGGC-1	apCAFs	0.175561
NPC65_331_TACTTACCATTCCTCG-1	apCAFs	0.0721545
NPC65_331_TACTTACTCTCAACTT-1	apCAFs	0.0294292
NPC65_331_TAGGCATAGGATCGCA-1	apCAFs	0.00197595
NPC65_331_TCACGAAGTCAACATC-1	apCAFs	0.00453956
NPC65_331_TCAGATGTCATGTCTT-1	apCAFs	0.0390583
NPC65_331_TCAGGTATCTGTTGAG-1	apCAFs	0.152445
NPC65_331_TCTCATATCGGATGTT-1	apCAFs	0.299887
NPC65_331_TCTTTCCAGTGGGCTA-1	apCAFs	0.123484
NPC65_331_TTATGCTAGCTGCAAG-1	apCAFs	0.0273042
NPC65_331_TTCCCAGGTAAAGTCA-1	apCAFs	0.0285208
NPC65_331_TTGCGTCCACGGTAAG-1	apCAFs	0.0105167
NPC69_333_AAGTCTGAGCGGCTTC-1	apCAFs	0.124436
NPC69_333_CATGGCGGTACGCTGC-1	apCAFs	0.00924051
NPC69_333_CCTTCCCGTAAAGTCA-1	apCAFs	0.00371507
NPC69_333_CTTCTCTAGAATCTCC-1	apCAFs	0.00328758
NPC69_333_GGAAAGCTCCGTTGCT-1	apCAFs	0.00771478
NPC69_333_TGAGCATAGGTTCCTA-1	apCAFs	0.0923791
NPC33_307_ACCCACTGTGGAAAGA-1	eCAFs	0.0562047
NPC33_307_ACTTACTTCCATGAGT-1	eCAFs	0.00520156
NPC33_307_AGCTCTCTCGGCGCTA-1	eCAFs	0.00250857
NPC33_307_CAAGTTGCAGCCACCA-1	eCAFs	0.00165035
NPC33_307_GTTTCTATCGCCTGAG-1	eCAFs	0.166402
NPC33_307_TACAGTGGTGGTCTCG-1	eCAFs	0.510557
NPC33_307_TCGTACCCACAGACAG-1	eCAFs	0.080182
NPC33_308_ACCCACTGTGGAAAGA-1	eCAFs	0.0387316
NPC33_308_ACTTACTTCCATGAGT-1	eCAFs	0.00741974
NPC33_308_AGCTCTCTCGGCGCTA-1	eCAFs	0.00256439
NPC33_308_CAAGTTGCAGCCACCA-1	eCAFs	0.00224912
NPC33_308_GTTTCTATCGCCTGAG-1	eCAFs	0.167022
NPC33_308_TACAGTGGTGGTCTCG-1	eCAFs	0.439294
NPC33_308_TCGTACCCACAGACAG-1	eCAFs	0.0704613
NPC33_309_ACCCACTGTGGAAAGA-1	eCAFs	0.0497537
NPC33_309_ACTTACTTCCATGAGT-1	eCAFs	0.00887641
NPC33_309_AGCTCTCTCGGCGCTA-1	eCAFs	0.00185518
NPC33_309_CAAGTTGCAGCCACCA-1	eCAFs	0.00176249
NPC33_309_GTTTCTATCGCCTGAG-1	eCAFs	0.196755
NPC33_309_TACAGTGGTGGTCTCG-1	eCAFs	0.441882
NPC33_309_TCGTACCCACAGACAG-1	eCAFs	0.0741434
NPC33_310_ACCCACTGTGGAAAGA-1	eCAFs	0.0551257
NPC33_310_ACTTACTTCCATGAGT-1	eCAFs	0.00217973
NPC33_310_AGCTCTCTCGGCGCTA-1	eCAFs	0.00258139
NPC33_310_CAAGTTGCAGCCACCA-1	eCAFs	0.00175866
NPC33_310_GTTTCTATCGCCTGAG-1	eCAFs	0.125983
NPC33_310_TACAGTGGTGGTCTCG-1	eCAFs	0.45555
NPC33_310_TCGTACCCACAGACAG-1	eCAFs	0.0860569
NPC36_303_TGGACGCCAAATTGCC-1	eCAFs	0.00470904
NPC36_304_TGGACGCCAAATTGCC-1	eCAFs	0.0051861
NPC36_305_TGGACGCCAAATTGCC-1	eCAFs	0.0037148
NPC36_306_TGGACGCCAAATTGCC-1	eCAFs	0.00420138
NPC46_311_ACGATACCACTCAGGC-1	eCAFs	0.0112187
NPC46_311_AGTGTCAAGCGATGAC-1	eCAFs	0.00377396
NPC46_311_CCCAATCCACATTCGA-1	eCAFs	0.00797993
NPC46_311_CGCGTTTCAATGGAAT-1	eCAFs	0.00228652
NPC46_311_CTGTTTACATCGGTTA-1	eCAFs	0.00527289
NPC46_311_GCGCGATTCATGTCTT-1	eCAFs	0.127449
NPC46_312_ACGATACCACTCAGGC-1	eCAFs	0.00867438
NPC46_312_AGTGTCAAGCGATGAC-1	eCAFs	0.00324137
NPC46_312_CCCAATCCACATTCGA-1	eCAFs	0.00458708
NPC46_312_CGCGTTTCAATGGAAT-1	eCAFs	0.00256981
NPC46_312_CTGTTTACATCGGTTA-1	eCAFs	0.00442512
NPC46_312_GCGCGATTCATGTCTT-1	eCAFs	0.0383986
NPC46_313_ACGATACCACTCAGGC-1	eCAFs	0.0117806
NPC46_313_AGTGTCAAGCGATGAC-1	eCAFs	0.00414775
NPC46_313_CCCAATCCACATTCGA-1	eCAFs	0.0167371
NPC46_313_CGCGTTTCAATGGAAT-1	eCAFs	0.00236736
NPC46_313_CTGTTTACATCGGTTA-1	eCAFs	0.00547716
NPC46_313_GCGCGATTCATGTCTT-1	eCAFs	0.161101
NPC46_314_ACGATACCACTCAGGC-1	eCAFs	0.0172753
NPC46_314_AGTGTCAAGCGATGAC-1	eCAFs	0.0050651
NPC46_314_CCCAATCCACATTCGA-1	eCAFs	0.00704184
NPC46_314_CGCGTTTCAATGGAAT-1	eCAFs	0.00186022
NPC46_314_CTGTTTACATCGGTTA-1	eCAFs	0.00354715
NPC46_314_GCGCGATTCATGTCTT-1	eCAFs	0.0809024
NPC47_315_AGCTCTCGTGGAAAGA-1	eCAFs	0.00382973
NPC47_315_CGAGCCAGTCAATGTC-1	eCAFs	0.00236054
NPC47_315_CTTAGGACATTTCAGG-1	eCAFs	0.00656524
NPC47_315_GGGCATCCACTTAAGC-1	eCAFs	0.0357059
NPC47_315_GTAACTGTCGTTGCCT-1	eCAFs	0.00157329
NPC47_316_AGCTCTCGTGGAAAGA-1	eCAFs	0.00377415
NPC47_316_CGAGCCAGTCAATGTC-1	eCAFs	0.00169848
NPC47_316_CTTAGGACATTTCAGG-1	eCAFs	0.0047494
NPC47_316_GGGCATCCACTTAAGC-1	eCAFs	0.0301785
NPC47_316_GTAACTGTCGTTGCCT-1	eCAFs	0.00168422
NPC47_317_AGCTCTCGTGGAAAGA-1	eCAFs	0.00640062
NPC47_317_CGAGCCAGTCAATGTC-1	eCAFs	0.00412494
NPC47_317_CTTAGGACATTTCAGG-1	eCAFs	0.0282722
NPC47_317_GGGCATCCACTTAAGC-1	eCAFs	0.0158941
NPC47_317_GTAACTGTCGTTGCCT-1	eCAFs	0.0017245
NPC47_318_CGAGCCAGTCAATGTC-1	eCAFs	0.00164852
NPC47_318_CTTAGGACATTTCAGG-1	eCAFs	0.00483718
NPC47_318_GGGCATCCACTTAAGC-1	eCAFs	0.0104644
NPC47_318_GTAACTGTCGTTGCCT-1	eCAFs	0.00176585
NPC49_319_AAACCTGCACGCTTTC-1	eCAFs	0.0720059
NPC49_319_AAAGCAACACATTAGC-1	eCAFs	0.317958
NPC49_319_AACACGTCATGAACCT-1	eCAFs	0.00309995
NPC49_319_AACACGTTCCCTCAGT-1	eCAFs	0.00172712
NPC49_319_AACGTTGAGAAGGACA-1	eCAFs	0.00246407
NPC49_319_AACTGGTCAAGCGTAG-1	eCAFs	0.0243505
NPC49_319_AACTGGTTCATAGCAC-1	eCAFs	0.0486574
NPC49_319_AACTTTCTCAACACGT-1	eCAFs	0.32051
NPC49_319_AACTTTCTCGTTTGCC-1	eCAFs	0.0199474
NPC49_319_AAGACCTTCCTTTCGG-1	eCAFs	0.462278
NPC49_319_AATCGGTCAGTTCATG-1	eCAFs	0.0166259
NPC49_319_ACAGCCGAGAAACCAT-1	eCAFs	0.00234544
NPC49_319_ACATGGTAGCCAGGAT-1	eCAFs	0.00196859
NPC49_319_ACATGGTGTACACCGC-1	eCAFs	0.646845
NPC49_319_ACCAGTATCCAAACAC-1	eCAFs	0.00168118
NPC49_319_ACCGTAAGTCTAGCCG-1	eCAFs	0.0219116
NPC49_319_ACGCAGCCACGTTGGC-1	eCAFs	0.356098
NPC49_319_ACGCAGCTCATGTCTT-1	eCAFs	0.00461979
NPC49_319_ACGCCGAGTCAGGACA-1	eCAFs	0.0888896
NPC49_319_ACGGCCATCAACCAAC-1	eCAFs	0.429389
NPC49_319_ACTGAGTGTCCGAATT-1	eCAFs	0.665055
NPC49_319_ACTGATGGTTACCAGT-1	eCAFs	0.0015898
NPC49_319_ACTGCTCAGCACGCCT-1	eCAFs	0.37941
NPC49_319_ACTTACTAGGTAGCTG-1	eCAFs	0.0020913
NPC49_319_ACTTACTTCTTATCTG-1	eCAFs	0.0337428
NPC49_319_ACTTTCATCTGATACG-1	eCAFs	0.0300607
NPC49_319_AGAATAGAGGCGCTCT-1	eCAFs	0.157918
NPC49_319_AGAATAGCATGTCGAT-1	eCAFs	0.00226069
NPC49_319_AGAGCTTGTACCAGTT-1	eCAFs	0.0110585
NPC49_319_AGATTGCGTCACACGC-1	eCAFs	0.00349183
NPC49_319_AGATTGCTCCCGGATG-1	eCAFs	0.22571
NPC49_319_AGCAGCCAGCGATGAC-1	eCAFs	0.485797
NPC49_319_AGCAGCCCACCTGGTG-1	eCAFs	0.292903
NPC49_319_AGCATACCAAGGTGTG-1	eCAFs	0.119274
NPC49_319_AGGGATGAGAGTGAGA-1	eCAFs	0.00564477
NPC49_319_AGTGGGAAGAAGATTC-1	eCAFs	0.076472
NPC49_319_ATAAGAGAGCTAGTCT-1	eCAFs	0.0033558
NPC49_319_ATCCACCTCAACACTG-1	eCAFs	0.355428
NPC49_319_ATCGAGTAGAAGAAGC-1	eCAFs	0.00314854
NPC49_319_ATCGAGTCAGTTAACC-1	eCAFs	0.0619661
NPC49_319_ATTCTACTCGTGTAGT-1	eCAFs	0.223381
NPC49_319_CAACCAAAGTTTAGGA-1	eCAFs	0.00223166
NPC49_319_CAAGATCCATCACGTA-1	eCAFs	0.0145656
NPC49_319_CACACTCGTTAAGATG-1	eCAFs	0.36627
NPC49_319_CACAGTAAGTAGGTGC-1	eCAFs	0.324917
NPC49_319_CACATAGCACAGACTT-1	eCAFs	0.0236585
NPC49_319_CACATTTTCCATGAGT-1	eCAFs	0.00912905
NPC49_319_CAGATCAGTAATCACC-1	eCAFs	0.195359
NPC49_319_CAGCCGAGTTATTCTC-1	eCAFs	0.137075
NPC49_319_CAGCGACCACTTGGAT-1	eCAFs	0.00211991
NPC49_319_CAGGTGCAGGGCACTA-1	eCAFs	0.00654116
NPC49_319_CATCAAGTCCGCGTTT-1	eCAFs	0.00311898
NPC49_319_CATCCACGTGTTCGAT-1	eCAFs	0.0118062
NPC49_319_CATCGGGAGCCTATGT-1	eCAFs	0.143382
NPC49_319_CATGACAAGCACCGCT-1	eCAFs	0.19186
NPC49_319_CATGCCTGTCTAGTGT-1	eCAFs	0.0639067
NPC49_319_CCAATCCAGTGAAGAG-1	eCAFs	0.126045
NPC49_319_CCACCTATCCAGAAGG-1	eCAFs	0.0447468
NPC49_319_CCACGGATCGAATGGG-1	eCAFs	0.0302012
NPC49_319_CCACTACTCAATACCG-1	eCAFs	0.0177173
NPC49_319_CCAGCGAGTCTGGTCG-1	eCAFs	0.056105
NPC49_319_CCAGCGATCCGCGCAA-1	eCAFs	0.00168645
NPC49_319_CCCTCCTTCTATGTGG-1	eCAFs	0.239746
NPC49_319_CCGGTAGAGCGGATCA-1	eCAFs	0.437582
NPC49_319_CCTACACCAGGCAGTA-1	eCAFs	0.0432389
NPC49_319_CCTCAGTAGGGTGTTG-1	eCAFs	0.00209665
NPC49_319_CCTCAGTCAGATCGGA-1	eCAFs	0.443359
NPC49_319_CCTCTGATCAGCGATT-1	eCAFs	0.00154786
NPC49_319_CCTTACGAGCACCGTC-1	eCAFs	0.0622644
NPC49_319_CCTTACGTCTACTCAT-1	eCAFs	0.117745
NPC49_319_CCTTCGACAGGACCCT-1	eCAFs	0.0108261
NPC49_319_CCTTTCTGTAAGTTCC-1	eCAFs	0.00175729
NPC49_319_CCTTTCTTCTCGGACG-1	eCAFs	0.630452
NPC49_319_CGAACATCAGGCTGAA-1	eCAFs	0.0909773
NPC49_319_CGAACATGTCATGCAT-1	eCAFs	0.0018477
NPC49_319_CGATCGGCAACAACCT-1	eCAFs	0.0602649
NPC49_319_CGATGGCAGGCATGTG-1	eCAFs	0.0170282
NPC49_319_CGATGGCCATTGTGCA-1	eCAFs	0.00217794
NPC49_319_CGCGGTATCGGTTCGG-1	eCAFs	0.258742
NPC49_319_CGCTGGAGTCTAGAGG-1	eCAFs	0.00449558
NPC49_319_CGGACACCACCAGGTC-1	eCAFs	0.0032602
NPC49_319_CGGTTAATCATAGCAC-1	eCAFs	0.00162832
NPC49_319_CGTAGCGAGCTGCCCA-1	eCAFs	0.500715
NPC49_319_CGTAGCGGTCCGTCAG-1	eCAFs	0.0944845
NPC49_319_CGTAGCGGTTACAGAA-1	eCAFs	0.612456
NPC49_319_CGTCACTCATAGACTC-1	eCAFs	0.0863292
NPC49_319_CGTCCATTCATGCAAC-1	eCAFs	0.0775992
NPC49_319_CGTCTACCATTAACCG-1	eCAFs	0.00297377
NPC49_319_CGTTCTGAGGCTCAGA-1	eCAFs	0.383285
NPC49_319_CTAACTTGTGGACGAT-1	eCAFs	0.116458
NPC49_319_CTAATGGGTGACGCCT-1	eCAFs	0.0266894
NPC49_319_CTAATGGTCAGCGACC-1	eCAFs	0.0199662
NPC49_319_CTAATGGTCTGCTGTC-1	eCAFs	0.00577152
NPC49_319_CTACGTCAGTAGTGCG-1	eCAFs	0.0428089
NPC49_319_CTACGTCAGTCATGCT-1	eCAFs	0.00866416
NPC49_319_CTAGCCTCATGGGACA-1	eCAFs	0.0243545
NPC49_319_CTCGAGGAGACGCTTT-1	eCAFs	0.0028936
NPC49_319_CTCGTACAGGGAAACA-1	eCAFs	0.268258
NPC49_319_CTCGTCATCTTCGGTC-1	eCAFs	0.0839546
NPC49_319_CTCTACGTCCTCCTAG-1	eCAFs	0.0456902
NPC49_319_CTGATCCCATCTCGCT-1	eCAFs	0.0175492
NPC49_319_CTGTGCTAGACAAGCC-1	eCAFs	0.0835121
NPC49_319_CTGTGCTTCATCACCC-1	eCAFs	0.0940152
NPC49_319_CTGTTTAAGACAGGCT-1	eCAFs	0.110173
NPC49_319_CTTAGGATCTGGCGTG-1	eCAFs	0.407427
NPC49_319_CTTGGCTTCGTCCGTT-1	eCAFs	0.236443
NPC49_319_CTTTGCGTCCTTTACA-1	eCAFs	0.0330512
NPC49_319_GAACGGAAGCAGGCTA-1	eCAFs	0.476152
NPC49_319_GAACGGAGTGAAATCA-1	eCAFs	0.327978
NPC49_319_GAATAAGTCACCATAG-1	eCAFs	0.0028712
NPC49_319_GAATGAAAGGTTCCTA-1	eCAFs	0.531543
NPC49_319_GACACGCGTACCAGTT-1	eCAFs	0.0304645
NPC49_319_GACAGAGAGAGTAAGG-1	eCAFs	0.265068
NPC49_319_GACAGAGTCCCACTTG-1	eCAFs	0.12223
NPC49_319_GACCAATCACATCTTT-1	eCAFs	0.1262
NPC49_319_GACGGCTCAAGTAATG-1	eCAFs	0.00528404
NPC49_319_GACTAACCATGCCACG-1	eCAFs	0.00168876
NPC49_319_GAGCAGAGTTCTGTTT-1	eCAFs	0.00603947
NPC49_319_GAGGTGATCCATGCTC-1	eCAFs	0.0311387
NPC49_319_GATCGTAGTGCCTGGT-1	eCAFs	0.00221544
NPC49_319_GATTCAGAGTCCGGTC-1	eCAFs	0.0931826
NPC49_319_GCAAACTCATTCTTAC-1	eCAFs	0.0306459
NPC49_319_GCACTCTAGTTCGATC-1	eCAFs	0.00492758
NPC49_319_GCATGATCATCCAACA-1	eCAFs	0.00256917
NPC49_319_GCCTCTAGTTAGTGGG-1	eCAFs	0.31169
NPC49_319_GCGAGAAAGCCACTAT-1	eCAFs	0.0511483
NPC49_319_GCGCCAATCCATTCTA-1	eCAFs	0.423843
NPC49_319_GCGCGATTCTCGCATC-1	eCAFs	0.174414
NPC49_319_GCGGGTTCATCGACGC-1	eCAFs	0.114437
NPC49_319_GCTCTGTTCTTTACAC-1	eCAFs	0.0427183
NPC49_319_GCTGCAGTCACATAGC-1	eCAFs	0.40865
NPC49_319_GCTGCGACAGTCGTGC-1	eCAFs	0.00368971
NPC49_319_GCTGGGTAGTGGACGT-1	eCAFs	0.0302384
NPC49_319_GGACAAGAGGCGACAT-1	eCAFs	0.301957
NPC49_319_GGACAAGGTCTGGTCG-1	eCAFs	0.28752
NPC49_319_GGACAGAAGGTAGCCA-1	eCAFs	0.251563
NPC49_319_GGACATTTCTCTAAGG-1	eCAFs	0.0419844
NPC49_319_GGCCGATAGAAGGGTA-1	eCAFs	0.00900483
NPC49_319_GGCGTGTTCGCCTGAG-1	eCAFs	0.244409
NPC49_319_GGCTCGATCCAGAGGA-1	eCAFs	0.0125438
NPC49_319_GGGCATCAGCAGGTCA-1	eCAFs	0.414861
NPC49_319_GGGTCTGAGGATTCGG-1	eCAFs	0.180109
NPC49_319_GGGTTGCGTATTAGCC-1	eCAFs	0.329058
NPC49_319_GTACTCCGTCCAGTAT-1	eCAFs	0.00256757
NPC49_319_GTACTTTCAGTTAACC-1	eCAFs	0.0861213
NPC49_319_GTAGGCCGTCATATCG-1	eCAFs	0.205993
NPC49_319_GTCAAGTCACAGACAG-1	eCAFs	0.00484301
NPC49_319_GTCAAGTCAGCTCGAC-1	eCAFs	0.0149419
NPC49_319_GTCACAACAGGTCTCG-1	eCAFs	0.00690287
NPC49_319_GTCGGGTCATGATCCA-1	eCAFs	0.00546512
NPC49_319_GTGCAGCTCCATTCTA-1	eCAFs	0.00879556
NPC49_319_GTGCATACAGACGCAA-1	eCAFs	0.00907129
NPC49_319_GTTCATTAGCCAGAAC-1	eCAFs	0.00765443
NPC49_319_GTTCATTCACCTGGTG-1	eCAFs	0.044368
NPC49_319_GTTCGGGCAATGCCAT-1	eCAFs	0.00163554
NPC49_319_GTTTCTACAGGAATCG-1	eCAFs	0.428438
NPC49_319_TAAGAGAAGTGCCATT-1	eCAFs	0.091539
NPC49_319_TAAGCGTTCCGAATGT-1	eCAFs	0.0320103
NPC49_319_TACACGACACGCGAAA-1	eCAFs	0.00245859
NPC49_319_TACAGTGGTTCGTGAT-1	eCAFs	0.0590758
NPC49_319_TACCTTAGTCATCGGC-1	eCAFs	0.0421957
NPC49_319_TACTTGTCACTTAAGC-1	eCAFs	0.0901745
NPC49_319_TACTTGTTCGCTTAGA-1	eCAFs	0.495292
NPC49_319_TAGCCGGAGCGTTCCG-1	eCAFs	0.0694692
NPC49_319_TAGGCATGTCGAACAG-1	eCAFs	0.0553693
NPC49_319_TAGTGGTAGCGATTCT-1	eCAFs	0.00251037
NPC49_319_TATCTCATCCAAATGC-1	eCAFs	0.198023
NPC49_319_TCACAAGAGCATCATC-1	eCAFs	0.294113
NPC49_319_TCAGGATTCCTATTCA-1	eCAFs	0.413863
NPC49_319_TCAGGTACATCTGGTA-1	eCAFs	0.0196016
NPC49_319_TCATTACGTCACCCAG-1	eCAFs	0.0650604
NPC49_319_TCCACACGTAGGCTGA-1	eCAFs	0.121748
NPC49_319_TCGCGTTAGGGCTTGA-1	eCAFs	0.11036
NPC49_319_TCGCGTTTCATTGCCC-1	eCAFs	0.249428
NPC49_319_TCGGTAAGTAAATGAC-1	eCAFs	0.64226
NPC49_319_TCGTAGAAGTAGATGT-1	eCAFs	0.0171862
NPC49_319_TCGTAGATCGCCATAA-1	eCAFs	0.0280479
NPC49_319_TCTATTGAGATGCGAC-1	eCAFs	0.0140774
NPC49_319_TCTCTAAAGGCCGAAT-1	eCAFs	0.215134
NPC49_319_TCTGGAATCTGGTTCC-1	eCAFs	0.00228782
NPC49_319_TCTTTCCAGCGAAGGG-1	eCAFs	0.246191
NPC49_319_TCTTTCCCAATCACAC-1	eCAFs	0.00881469
NPC49_319_TGACGGCTCCAAACTG-1	eCAFs	0.253556
NPC49_319_TGACTTTAGGTGACCA-1	eCAFs	0.341916
NPC49_319_TGACTTTCACCTTGTC-1	eCAFs	0.411208
NPC49_319_TGAGAGGGTGCCTTGG-1	eCAFs	0.251104
NPC49_319_TGATTTCTCGTGGGAA-1	eCAFs	0.176171
NPC49_319_TGCCCATAGAAACCGC-1	eCAFs	0.18379
NPC49_319_TGCCCTAAGACTTGAA-1	eCAFs	0.0533901
NPC49_319_TGCGGGTAGAGCTGGT-1	eCAFs	0.0109793
NPC49_319_TGGGAAGTCTTACCGC-1	eCAFs	0.501242
NPC49_319_TGGTTAGAGTACCGGA-1	eCAFs	0.731733
NPC49_319_TGTCCCAGTAGTGAAT-1	eCAFs	0.249147
NPC49_319_TGTGTTTTCCGTTGTC-1	eCAFs	0.0576382
NPC49_319_TTAACTCGTCAGCTAT-1	eCAFs	0.0676225
NPC49_319_TTAGTTCGTACAAGTA-1	eCAFs	0.248576
NPC49_319_TTCCCAGTCAGAGCTT-1	eCAFs	0.468941
NPC49_319_TTCGGTCTCTCGGACG-1	eCAFs	0.432356
NPC49_319_TTCTACAAGCTGATAA-1	eCAFs	0.290788
NPC49_319_TTCTACAAGGTGACCA-1	eCAFs	0.0366527
NPC49_319_TTCTCAAAGACAATAC-1	eCAFs	0.00167985
NPC49_319_TTCTCAATCCGAGCCA-1	eCAFs	0.134634
NPC49_319_TTCTCCTTCCTCCTAG-1	eCAFs	0.0470154
NPC49_319_TTCTTAGAGGTGCACA-1	eCAFs	0.0424462
NPC49_319_TTCTTAGTCTGAGTGT-1	eCAFs	0.00158554
NPC49_319_TTGAACGCAACGATGG-1	eCAFs	0.0526137
NPC49_319_TTGCCGTGTCCCGACA-1	eCAFs	0.0120949
NPC49_319_TTGCCGTGTGCCTTGG-1	eCAFs	0.473057
NPC49_319_TTGCGTCCAGTCCTTC-1	eCAFs	0.0808054
NPC49_319_TTGGAACAGGACTGGT-1	eCAFs	0.515821
NPC49_319_TTTCCTCCAAGACACG-1	eCAFs	0.0279045
NPC49_319_TTTGTCATCGTCCGTT-1	eCAFs	0.443914
NPC49_320_AAACCTGCACGCTTTC-1	eCAFs	0.0861003
NPC49_320_AAAGCAACACATTAGC-1	eCAFs	0.331681
NPC49_320_AACACGTCATGAACCT-1	eCAFs	0.00207864
NPC49_320_AACACGTTCCCTCAGT-1	eCAFs	0.00193895
NPC49_320_AACGTTGAGAAGGACA-1	eCAFs	0.00243245
NPC49_320_AACTGGTCAAGCGTAG-1	eCAFs	0.019411
NPC49_320_AACTGGTTCATAGCAC-1	eCAFs	0.0488887
NPC49_320_AACTTTCTCAACACGT-1	eCAFs	0.252919
NPC49_320_AACTTTCTCGTTTGCC-1	eCAFs	0.014626
NPC49_320_AAGACCTTCCTTTCGG-1	eCAFs	0.466005
NPC49_320_AATCGGTCAGTTCATG-1	eCAFs	0.0175052
NPC49_320_ACAGCCGAGAAACCAT-1	eCAFs	0.00257619
NPC49_320_ACATGGTAGCCAGGAT-1	eCAFs	0.00180574
NPC49_320_ACATGGTGTACACCGC-1	eCAFs	0.638141
NPC49_320_ACCAGTATCCAAACAC-1	eCAFs	0.00168118
NPC49_320_ACCGTAAGTCTAGCCG-1	eCAFs	0.0343509
NPC49_320_ACGCAGCCACGTTGGC-1	eCAFs	0.343958
NPC49_320_ACGCAGCTCATGTCTT-1	eCAFs	0.00373207
NPC49_320_ACGCCGAGTCAGGACA-1	eCAFs	0.099651
NPC49_320_ACGGCCATCAACCAAC-1	eCAFs	0.434866
NPC49_320_ACTGAGTGTCCGAATT-1	eCAFs	0.692212
NPC49_320_ACTGATGGTTACCAGT-1	eCAFs	0.00161158
NPC49_320_ACTGCTCAGCACGCCT-1	eCAFs	0.368977
NPC49_320_ACTTACTAGGTAGCTG-1	eCAFs	0.00206865
NPC49_320_ACTTACTTCTTATCTG-1	eCAFs	0.0360788
NPC49_320_ACTTTCATCTGATACG-1	eCAFs	0.0362834
NPC49_320_AGAATAGAGGCGCTCT-1	eCAFs	0.194892
NPC49_320_AGAATAGCATGTCGAT-1	eCAFs	0.00226942
NPC49_320_AGAGCTTGTACCAGTT-1	eCAFs	0.0112107
NPC49_320_AGATTGCGTCACACGC-1	eCAFs	0.00476587
NPC49_320_AGATTGCTCCCGGATG-1	eCAFs	0.225533
NPC49_320_AGCAGCCAGCGATGAC-1	eCAFs	0.533409
NPC49_320_AGCAGCCCACCTGGTG-1	eCAFs	0.362343
NPC49_320_AGCATACCAAGGTGTG-1	eCAFs	0.156535
NPC49_320_AGGGATGAGAGTGAGA-1	eCAFs	0.00663859
NPC49_320_AGTGGGAAGAAGATTC-1	eCAFs	0.0764974
NPC49_320_ATAAGAGAGCTAGTCT-1	eCAFs	0.00373527
NPC49_320_ATCCACCTCAACACTG-1	eCAFs	0.352267
NPC49_320_ATCGAGTAGAAGAAGC-1	eCAFs	0.00382924
NPC49_320_ATCGAGTCAGTTAACC-1	eCAFs	0.0729164
NPC49_320_ATTCTACTCGTGTAGT-1	eCAFs	0.218781
NPC49_320_CAACCAAAGTTTAGGA-1	eCAFs	0.00238168
NPC49_320_CAAGATCCATCACGTA-1	eCAFs	0.0145513
NPC49_320_CACACTCGTTAAGATG-1	eCAFs	0.374517
NPC49_320_CACAGTAAGTAGGTGC-1	eCAFs	0.290662
NPC49_320_CACATAGCACAGACTT-1	eCAFs	0.0183093
NPC49_320_CACATTTTCCATGAGT-1	eCAFs	0.0122881
NPC49_320_CAGATCAGTAATCACC-1	eCAFs	0.222865
NPC49_320_CAGCCGAGTTATTCTC-1	eCAFs	0.137424
NPC49_320_CAGCGACCACTTGGAT-1	eCAFs	0.00252135
NPC49_320_CAGGTGCAGGGCACTA-1	eCAFs	0.00686154
NPC49_320_CATCAAGTCCGCGTTT-1	eCAFs	0.00200939
NPC49_320_CATCCACGTGTTCGAT-1	eCAFs	0.0201385
NPC49_320_CATCGGGAGCCTATGT-1	eCAFs	0.148682
NPC49_320_CATGACAAGCACCGCT-1	eCAFs	0.204258
NPC49_320_CATGCCTGTCTAGTGT-1	eCAFs	0.0813447
NPC49_320_CCAATCCAGTGAAGAG-1	eCAFs	0.150245
NPC49_320_CCACCTATCCAGAAGG-1	eCAFs	0.0534129
NPC49_320_CCACGGATCGAATGGG-1	eCAFs	0.0284136
NPC49_320_CCACTACTCAATACCG-1	eCAFs	0.0288282
NPC49_320_CCAGCGAGTCTGGTCG-1	eCAFs	0.0657511
NPC49_320_CCAGCGATCCGCGCAA-1	eCAFs	0.00167045
NPC49_320_CCCTCCTTCTATGTGG-1	eCAFs	0.260555
NPC49_320_CCGGTAGAGCGGATCA-1	eCAFs	0.423302
NPC49_320_CCTACACCAGGCAGTA-1	eCAFs	0.0424
NPC49_320_CCTCAGTAGGGTGTTG-1	eCAFs	0.00455064
NPC49_320_CCTCAGTCAGATCGGA-1	eCAFs	0.498773
NPC49_320_CCTCTGATCAGCGATT-1	eCAFs	0.00160836
NPC49_320_CCTTACGAGCACCGTC-1	eCAFs	0.0652201
NPC49_320_CCTTACGTCTACTCAT-1	eCAFs	0.120777
NPC49_320_CCTTCGACAGGACCCT-1	eCAFs	0.0148832
NPC49_320_CCTTTCTGTAAGTTCC-1	eCAFs	0.00175829
NPC49_320_CCTTTCTTCTCGGACG-1	eCAFs	0.643396
NPC49_320_CGAACATCAGGCTGAA-1	eCAFs	0.0897238
NPC49_320_CGAACATGTCATGCAT-1	eCAFs	0.00179259
NPC49_320_CGATCGGCAACAACCT-1	eCAFs	0.0674045
NPC49_320_CGATGGCAGGCATGTG-1	eCAFs	0.0160325
NPC49_320_CGATGGCCATTGTGCA-1	eCAFs	0.00304626
NPC49_320_CGCGGTATCGGTTCGG-1	eCAFs	0.25792
NPC49_320_CGCTGGAGTCTAGAGG-1	eCAFs	0.00399624
NPC49_320_CGGACACCACCAGGTC-1	eCAFs	0.00309294
NPC49_320_CGGTTAATCATAGCAC-1	eCAFs	0.00176357
NPC49_320_CGTAGCGAGCTGCCCA-1	eCAFs	0.506173
NPC49_320_CGTAGCGGTCCGTCAG-1	eCAFs	0.0997091
NPC49_320_CGTAGCGGTTACAGAA-1	eCAFs	0.638931
NPC49_320_CGTCACTCATAGACTC-1	eCAFs	0.104871
NPC49_320_CGTCCATTCATGCAAC-1	eCAFs	0.0836769
NPC49_320_CGTCTACCATTAACCG-1	eCAFs	0.0026449
NPC49_320_CGTTCTGAGGCTCAGA-1	eCAFs	0.386276
NPC49_320_CTAACTTGTGGACGAT-1	eCAFs	0.114989
NPC49_320_CTAATGGGTGACGCCT-1	eCAFs	0.052957
NPC49_320_CTAATGGTCAGCGACC-1	eCAFs	0.0164137
NPC49_320_CTAATGGTCTGCTGTC-1	eCAFs	0.00974992
NPC49_320_CTACGTCAGTAGTGCG-1	eCAFs	0.0646458
NPC49_320_CTACGTCAGTCATGCT-1	eCAFs	0.0113983
NPC49_320_CTAGCCTCATGGGACA-1	eCAFs	0.0170195
NPC49_320_CTCGAGGAGACGCTTT-1	eCAFs	0.00372627
NPC49_320_CTCGTACAGGGAAACA-1	eCAFs	0.267949
NPC49_320_CTCGTCATCTTCGGTC-1	eCAFs	0.0929607
NPC49_320_CTCTACGTCCTCCTAG-1	eCAFs	0.0554979
NPC49_320_CTGATCCCATCTCGCT-1	eCAFs	0.0178433
NPC49_320_CTGTGCTAGACAAGCC-1	eCAFs	0.0806491
NPC49_320_CTGTGCTTCATCACCC-1	eCAFs	0.132496
NPC49_320_CTGTTTAAGACAGGCT-1	eCAFs	0.103959
NPC49_320_CTTAGGATCTGGCGTG-1	eCAFs	0.438741
NPC49_320_CTTGGCTTCGTCCGTT-1	eCAFs	0.21291
NPC49_320_CTTTGCGTCCTTTACA-1	eCAFs	0.0480704
NPC49_320_GAACGGAAGCAGGCTA-1	eCAFs	0.495565
NPC49_320_GAACGGAGTGAAATCA-1	eCAFs	0.344526
NPC49_320_GAATAAGTCACCATAG-1	eCAFs	0.00217721
NPC49_320_GAATGAAAGGTTCCTA-1	eCAFs	0.553882
NPC49_320_GACACGCGTACCAGTT-1	eCAFs	0.0285658
NPC49_320_GACAGAGAGAGTAAGG-1	eCAFs	0.264333
NPC49_320_GACAGAGTCCCACTTG-1	eCAFs	0.135514
NPC49_320_GACCAATCACATCTTT-1	eCAFs	0.188208
NPC49_320_GACGGCTCAAGTAATG-1	eCAFs	0.00534262
NPC49_320_GACTAACCATGCCACG-1	eCAFs	0.00275256
NPC49_320_GAGCAGAGTTCTGTTT-1	eCAFs	0.00701749
NPC49_320_GAGGTGATCCATGCTC-1	eCAFs	0.0280228
NPC49_320_GATCGTAGTGCCTGGT-1	eCAFs	0.00223
NPC49_320_GATTCAGAGTCCGGTC-1	eCAFs	0.104356
NPC49_320_GCAAACTCATTCTTAC-1	eCAFs	0.0660962
NPC49_320_GCACTCTAGTTCGATC-1	eCAFs	0.00774673
NPC49_320_GCATGATCATCCAACA-1	eCAFs	0.00253376
NPC49_320_GCCTCTAGTTAGTGGG-1	eCAFs	0.319373
NPC49_320_GCGAGAAAGCCACTAT-1	eCAFs	0.0463209
NPC49_320_GCGCCAATCCATTCTA-1	eCAFs	0.458292
NPC49_320_GCGCGATTCTCGCATC-1	eCAFs	0.225898
NPC49_320_GCGGGTTCATCGACGC-1	eCAFs	0.0817793
NPC49_320_GCTCTGTTCTTTACAC-1	eCAFs	0.0513246
NPC49_320_GCTGCAGTCACATAGC-1	eCAFs	0.453833
NPC49_320_GCTGCGACAGTCGTGC-1	eCAFs	0.00266333
NPC49_320_GCTGGGTAGTGGACGT-1	eCAFs	0.0380153
NPC49_320_GGACAAGAGGCGACAT-1	eCAFs	0.325662
NPC49_320_GGACAAGGTCTGGTCG-1	eCAFs	0.287937
NPC49_320_GGACAGAAGGTAGCCA-1	eCAFs	0.247518
NPC49_320_GGACATTTCTCTAAGG-1	eCAFs	0.0540099
NPC49_320_GGCCGATAGAAGGGTA-1	eCAFs	0.0106512
NPC49_320_GGCGTGTTCGCCTGAG-1	eCAFs	0.271487
NPC49_320_GGCTCGATCCAGAGGA-1	eCAFs	0.0127555
NPC49_320_GGGCATCAGCAGGTCA-1	eCAFs	0.381248
NPC49_320_GGGTCTGAGGATTCGG-1	eCAFs	0.199028
NPC49_320_GGGTTGCGTATTAGCC-1	eCAFs	0.304642
NPC49_320_GTACTCCGTCCAGTAT-1	eCAFs	0.00262378
NPC49_320_GTACTTTCAGTTAACC-1	eCAFs	0.0882537
NPC49_320_GTAGGCCGTCATATCG-1	eCAFs	0.249652
NPC49_320_GTCAAGTCACAGACAG-1	eCAFs	0.00412813
NPC49_320_GTCAAGTCAGCTCGAC-1	eCAFs	0.0184672
NPC49_320_GTCACAACAGGTCTCG-1	eCAFs	0.00513369
NPC49_320_GTCGGGTCATGATCCA-1	eCAFs	0.0045993
NPC49_320_GTGAAGGCAAGGCTCC-1	eCAFs	0.00444658
NPC49_320_GTGCAGCTCCATTCTA-1	eCAFs	0.00919989
NPC49_320_GTGCATACAGACGCAA-1	eCAFs	0.00782511
NPC49_320_GTTCATTAGCCAGAAC-1	eCAFs	0.00876123
NPC49_320_GTTCATTCACCTGGTG-1	eCAFs	0.0364188
NPC49_320_GTTCGGGCAATGCCAT-1	eCAFs	0.0016465
NPC49_320_GTTTCTACAGGAATCG-1	eCAFs	0.441535
NPC49_320_TAAGAGAAGTGCCATT-1	eCAFs	0.157722
NPC49_320_TAAGCGTTCCGAATGT-1	eCAFs	0.0384819
NPC49_320_TACACGACACGCGAAA-1	eCAFs	0.00193232
NPC49_320_TACAGTGGTTCGTGAT-1	eCAFs	0.0626511
NPC49_320_TACCTTAGTCATCGGC-1	eCAFs	0.0694178
NPC49_320_TACTTGTCACTTAAGC-1	eCAFs	0.0929673
NPC49_320_TACTTGTTCGCTTAGA-1	eCAFs	0.504119
NPC49_320_TAGCCGGAGCGTTCCG-1	eCAFs	0.0706583
NPC49_320_TAGGCATGTCGAACAG-1	eCAFs	0.0824841
NPC49_320_TAGTGGTAGCGATTCT-1	eCAFs	0.00209118
NPC49_320_TATCTCATCCAAATGC-1	eCAFs	0.220239
NPC49_320_TCACAAGAGCATCATC-1	eCAFs	0.340958
NPC49_320_TCAGGATTCCTATTCA-1	eCAFs	0.384449
NPC49_320_TCAGGTACATCTGGTA-1	eCAFs	0.0168674
NPC49_320_TCATTACGTCACCCAG-1	eCAFs	0.0610527
NPC49_320_TCCACACGTAGGCTGA-1	eCAFs	0.130883
NPC49_320_TCGCGTTAGGGCTTGA-1	eCAFs	0.087516
NPC49_320_TCGCGTTTCATTGCCC-1	eCAFs	0.267926
NPC49_320_TCGGTAAGTAAATGAC-1	eCAFs	0.672829
NPC49_320_TCGTACCTCATCATTC-1	eCAFs	0.00166753
NPC49_320_TCGTAGAAGTAGATGT-1	eCAFs	0.0170355
NPC49_320_TCGTAGATCGCCATAA-1	eCAFs	0.0312763
NPC49_320_TCTATTGAGATGCGAC-1	eCAFs	0.0170461
NPC49_320_TCTCTAAAGGCCGAAT-1	eCAFs	0.196286
NPC49_320_TCTGGAATCTGGTTCC-1	eCAFs	0.00286575
NPC49_320_TCTTTCCAGCGAAGGG-1	eCAFs	0.225359
NPC49_320_TCTTTCCCAATCACAC-1	eCAFs	0.00860581
NPC49_320_TGACGGCTCCAAACTG-1	eCAFs	0.219543
NPC49_320_TGACTTTAGGTGACCA-1	eCAFs	0.384689
NPC49_320_TGACTTTCACCTTGTC-1	eCAFs	0.436939
NPC49_320_TGAGAGGGTGCCTTGG-1	eCAFs	0.246545
NPC49_320_TGATTTCTCGTGGGAA-1	eCAFs	0.157156
NPC49_320_TGCCCATAGAAACCGC-1	eCAFs	0.165677
NPC49_320_TGCCCTAAGACTTGAA-1	eCAFs	0.0618259
NPC49_320_TGCGGGTAGAGCTGGT-1	eCAFs	0.0110704
NPC49_320_TGGGAAGTCTTACCGC-1	eCAFs	0.495027
NPC49_320_TGGTTAGAGTACCGGA-1	eCAFs	0.773212
NPC49_320_TGTCCCAGTAGTGAAT-1	eCAFs	0.261292
NPC49_320_TGTGTTTTCCGTTGTC-1	eCAFs	0.0783766
NPC49_320_TTAACTCGTCAGCTAT-1	eCAFs	0.0794083
NPC49_320_TTAGTTCGTACAAGTA-1	eCAFs	0.326703
NPC49_320_TTCCCAGTCAGAGCTT-1	eCAFs	0.453499
NPC49_320_TTCGGTCTCTCGGACG-1	eCAFs	0.464216
NPC49_320_TTCTACAAGCTGATAA-1	eCAFs	0.319993
NPC49_320_TTCTACAAGGTGACCA-1	eCAFs	0.0370176
NPC49_320_TTCTCAAAGACAATAC-1	eCAFs	0.00166477
NPC49_320_TTCTCAATCCGAGCCA-1	eCAFs	0.134216
NPC49_320_TTCTCCTTCCTCCTAG-1	eCAFs	0.0336028
NPC49_320_TTCTTAGAGGTGCACA-1	eCAFs	0.0392182
NPC49_320_TTCTTAGTCTGAGTGT-1	eCAFs	0.00177643
NPC49_320_TTGAACGCAACGATGG-1	eCAFs	0.0418822
NPC49_320_TTGCCGTGTCCCGACA-1	eCAFs	0.0109298
NPC49_320_TTGCCGTGTGCCTTGG-1	eCAFs	0.488245
NPC49_320_TTGCGTCCAGTCCTTC-1	eCAFs	0.0848125
NPC49_320_TTGGAACAGGACTGGT-1	eCAFs	0.484398
NPC49_320_TTTCCTCCAAGACACG-1	eCAFs	0.0307026
NPC49_320_TTTGGTTAGTTGTCGT-1	eCAFs	0.0673136
NPC49_320_TTTGTCATCGTCCGTT-1	eCAFs	0.407644
NPC49_321_AAACCTGCACGCTTTC-1	eCAFs	0.0766085
NPC49_321_AAAGCAACACATTAGC-1	eCAFs	0.318197
NPC49_321_AACACGTCATGAACCT-1	eCAFs	0.00372559
NPC49_321_AACACGTTCCCTCAGT-1	eCAFs	0.00222661
NPC49_321_AACGTTGAGAAGGACA-1	eCAFs	0.00238004
NPC49_321_AACTGGTCAAGCGTAG-1	eCAFs	0.0258437
NPC49_321_AACTGGTTCATAGCAC-1	eCAFs	0.0357919
NPC49_321_AACTTTCTCAACACGT-1	eCAFs	0.310917
NPC49_321_AACTTTCTCGTTTGCC-1	eCAFs	0.0142536
NPC49_321_AAGACCTTCCTTTCGG-1	eCAFs	0.447991
NPC49_321_AATCGGTCAGTTCATG-1	eCAFs	0.0186568
NPC49_321_ACAGCCGAGAAACCAT-1	eCAFs	0.00375816
NPC49_321_ACATGGTAGCCAGGAT-1	eCAFs	0.00204408
NPC49_321_ACATGGTGTACACCGC-1	eCAFs	0.645586
NPC49_321_ACCAGTATCCAAACAC-1	eCAFs	0.00158304
NPC49_321_ACCGTAAGTCTAGCCG-1	eCAFs	0.0148611
NPC49_321_ACGCAGCCACGTTGGC-1	eCAFs	0.340079
NPC49_321_ACGCAGCTCATGTCTT-1	eCAFs	0.00410888
NPC49_321_ACGCCGAGTCAGGACA-1	eCAFs	0.0773066
NPC49_321_ACGGCCATCAACCAAC-1	eCAFs	0.432482
NPC49_321_ACTGAGTGTCCGAATT-1	eCAFs	0.685806
NPC49_321_ACTGATGGTTACCAGT-1	eCAFs	0.0015898
NPC49_321_ACTGCTCAGCACGCCT-1	eCAFs	0.381914
NPC49_321_ACTTACTAGGTAGCTG-1	eCAFs	0.00197394
NPC49_321_ACTTACTTCTTATCTG-1	eCAFs	0.0443852
NPC49_321_ACTTTCATCTGATACG-1	eCAFs	0.019186
NPC49_321_AGAATAGAGGCGCTCT-1	eCAFs	0.179019
NPC49_321_AGAATAGCATGTCGAT-1	eCAFs	0.00253482
NPC49_321_AGAGCTTGTACCAGTT-1	eCAFs	0.00800344
NPC49_321_AGATTGCGTCACACGC-1	eCAFs	0.00316161
NPC49_321_AGATTGCTCCCGGATG-1	eCAFs	0.221021
NPC49_321_AGCAGCCAGCGATGAC-1	eCAFs	0.583878
NPC49_321_AGCAGCCCACCTGGTG-1	eCAFs	0.344448
NPC49_321_AGCATACCAAGGTGTG-1	eCAFs	0.113089
NPC49_321_AGGGATGAGAGTGAGA-1	eCAFs	0.00367211
NPC49_321_AGTGGGAAGAAGATTC-1	eCAFs	0.0793731
NPC49_321_ATAAGAGAGCTAGTCT-1	eCAFs	0.00311175
NPC49_321_ATCCACCTCAACACTG-1	eCAFs	0.333361
NPC49_321_ATCGAGTAGAAGAAGC-1	eCAFs	0.00378239
NPC49_321_ATCGAGTCAGTTAACC-1	eCAFs	0.0522168
NPC49_321_ATTCTACTCGTGTAGT-1	eCAFs	0.279909
NPC49_321_CAACCAAAGTTTAGGA-1	eCAFs	0.00222124
NPC49_321_CAAGATCCATCACGTA-1	eCAFs	0.0176951
NPC49_321_CACACTCGTTAAGATG-1	eCAFs	0.374643
NPC49_321_CACAGTAAGTAGGTGC-1	eCAFs	0.234494
NPC49_321_CACATAGCACAGACTT-1	eCAFs	0.0170067
NPC49_321_CACATTTTCCATGAGT-1	eCAFs	0.0101212
NPC49_321_CAGATCAGTAATCACC-1	eCAFs	0.195413
NPC49_321_CAGCCGAGTTATTCTC-1	eCAFs	0.121651
NPC49_321_CAGCGACCACTTGGAT-1	eCAFs	0.00427386
NPC49_321_CAGGTGCAGGGCACTA-1	eCAFs	0.0076834
NPC49_321_CATCAAGTCCGCGTTT-1	eCAFs	0.00321743
NPC49_321_CATCCACGTGTTCGAT-1	eCAFs	0.0256132
NPC49_321_CATCGGGAGCCTATGT-1	eCAFs	0.149998
NPC49_321_CATGACAAGCACCGCT-1	eCAFs	0.203992
NPC49_321_CATGCCTGTCTAGTGT-1	eCAFs	0.0586849
NPC49_321_CCAATCCAGTGAAGAG-1	eCAFs	0.146337
NPC49_321_CCACCTATCCAGAAGG-1	eCAFs	0.0427356
NPC49_321_CCACGGATCGAATGGG-1	eCAFs	0.0336121
NPC49_321_CCACTACTCAATACCG-1	eCAFs	0.017275
NPC49_321_CCAGCGAGTCTGGTCG-1	eCAFs	0.060499
NPC49_321_CCAGCGATCCGCGCAA-1	eCAFs	0.00161552
NPC49_321_CCCTCCTTCTATGTGG-1	eCAFs	0.258166
NPC49_321_CCGGTAGAGCGGATCA-1	eCAFs	0.40651
NPC49_321_CCTACACCAGGCAGTA-1	eCAFs	0.0426335
NPC49_321_CCTCAGTAGGGTGTTG-1	eCAFs	0.00476216
NPC49_321_CCTCAGTCAGATCGGA-1	eCAFs	0.457643
NPC49_321_CCTCTGATCAGCGATT-1	eCAFs	0.00187002
NPC49_321_CCTTACGAGCACCGTC-1	eCAFs	0.0481611
NPC49_321_CCTTACGTCTACTCAT-1	eCAFs	0.0976946
NPC49_321_CCTTCGACAGGACCCT-1	eCAFs	0.0145488
NPC49_321_CCTTTCTGTAAGTTCC-1	eCAFs	0.00160883
NPC49_321_CCTTTCTTCTCGGACG-1	eCAFs	0.624803
NPC49_321_CGAACATCAGGCTGAA-1	eCAFs	0.107064
NPC49_321_CGAACATGTCATGCAT-1	eCAFs	0.00199901
NPC49_321_CGATCGGCAACAACCT-1	eCAFs	0.0654495
NPC49_321_CGATGGCAGGCATGTG-1	eCAFs	0.0187761
NPC49_321_CGATGGCCATTGTGCA-1	eCAFs	0.00267278
NPC49_321_CGCGGTATCGGTTCGG-1	eCAFs	0.23711
NPC49_321_CGCTGGAGTCTAGAGG-1	eCAFs	0.00391124
NPC49_321_CGGACACCACCAGGTC-1	eCAFs	0.00373706
NPC49_321_CGGTTAATCATAGCAC-1	eCAFs	0.00162241
NPC49_321_CGTAGCGAGCTGCCCA-1	eCAFs	0.508723
NPC49_321_CGTAGCGGTCCGTCAG-1	eCAFs	0.102615
NPC49_321_CGTAGCGGTTACAGAA-1	eCAFs	0.639838
NPC49_321_CGTCACTCATAGACTC-1	eCAFs	0.0958774
NPC49_321_CGTCCATTCATGCAAC-1	eCAFs	0.0812351
NPC49_321_CGTCTACCATTAACCG-1	eCAFs	0.00237249
NPC49_321_CGTTCTGAGGCTCAGA-1	eCAFs	0.354043
NPC49_321_CTAACTTGTGGACGAT-1	eCAFs	0.115183
NPC49_321_CTAATGGGTGACGCCT-1	eCAFs	0.0325372
NPC49_321_CTAATGGTCAGCGACC-1	eCAFs	0.0203429
NPC49_321_CTAATGGTCTGCTGTC-1	eCAFs	0.00643349
NPC49_321_CTACGTCAGTAGTGCG-1	eCAFs	0.0762831
NPC49_321_CTACGTCAGTCATGCT-1	eCAFs	0.00934979
NPC49_321_CTAGCCTCATGGGACA-1	eCAFs	0.0132794
NPC49_321_CTCGAGGAGACGCTTT-1	eCAFs	0.00374275
NPC49_321_CTCGTACAGGGAAACA-1	eCAFs	0.269136
NPC49_321_CTCGTCATCTTCGGTC-1	eCAFs	0.0690462
NPC49_321_CTCTACGTCCTCCTAG-1	eCAFs	0.0441322
NPC49_321_CTGATCCCATCTCGCT-1	eCAFs	0.0195889
NPC49_321_CTGTGCTAGACAAGCC-1	eCAFs	0.0741785
NPC49_321_CTGTGCTTCATCACCC-1	eCAFs	0.108323
NPC49_321_CTGTTTAAGACAGGCT-1	eCAFs	0.121978
NPC49_321_CTTAGGATCTGGCGTG-1	eCAFs	0.438076
NPC49_321_CTTGGCTTCGTCCGTT-1	eCAFs	0.197169
NPC49_321_CTTTGCGTCCTTTACA-1	eCAFs	0.0453093
NPC49_321_GAACGGAAGCAGGCTA-1	eCAFs	0.489654
NPC49_321_GAACGGAGTGAAATCA-1	eCAFs	0.331987
NPC49_321_GAATAAGTCACCATAG-1	eCAFs	0.00210813
NPC49_321_GAATGAAAGGTTCCTA-1	eCAFs	0.56907
NPC49_321_GACACGCGTACCAGTT-1	eCAFs	0.0198608
NPC49_321_GACAGAGAGAGTAAGG-1	eCAFs	0.256091
NPC49_321_GACAGAGTCCCACTTG-1	eCAFs	0.136097
NPC49_321_GACCAATCACATCTTT-1	eCAFs	0.151828
NPC49_321_GACGGCTCAAGTAATG-1	eCAFs	0.00510168
NPC49_321_GACTAACCATGCCACG-1	eCAFs	0.0017461
NPC49_321_GAGCAGAGTTCTGTTT-1	eCAFs	0.00559515
NPC49_321_GAGGTGATCCATGCTC-1	eCAFs	0.0318071
NPC49_321_GATCGTAGTGCCTGGT-1	eCAFs	0.00223
NPC49_321_GATTCAGAGTCCGGTC-1	eCAFs	0.0811377
NPC49_321_GCAAACTCATTCTTAC-1	eCAFs	0.0662311
NPC49_321_GCACTCTAGTTCGATC-1	eCAFs	0.00852016
NPC49_321_GCATGATCATCCAACA-1	eCAFs	0.00393361
NPC49_321_GCCTCTAGTTAGTGGG-1	eCAFs	0.326727
NPC49_321_GCGAGAAAGCCACTAT-1	eCAFs	0.0411416
NPC49_321_GCGCCAATCCATTCTA-1	eCAFs	0.45289
NPC49_321_GCGCGATTCTCGCATC-1	eCAFs	0.239899
NPC49_321_GCGGGTTCATCGACGC-1	eCAFs	0.105716
NPC49_321_GCTCTGTTCTTTACAC-1	eCAFs	0.0555756
NPC49_321_GCTGCAGTCACATAGC-1	eCAFs	0.46996
NPC49_321_GCTGCGACAGTCGTGC-1	eCAFs	0.00269315
NPC49_321_GCTGGGTAGTGGACGT-1	eCAFs	0.0201809
NPC49_321_GGACAAGAGGCGACAT-1	eCAFs	0.347136
NPC49_321_GGACAAGGTCTGGTCG-1	eCAFs	0.280487
NPC49_321_GGACAGAAGGTAGCCA-1	eCAFs	0.301853
NPC49_321_GGACATTTCTCTAAGG-1	eCAFs	0.0585247
NPC49_321_GGCCGATAGAAGGGTA-1	eCAFs	0.00956568
NPC49_321_GGCGTGTTCGCCTGAG-1	eCAFs	0.23824
NPC49_321_GGCTCGATCCAGAGGA-1	eCAFs	0.0139811
NPC49_321_GGGCATCAGCAGGTCA-1	eCAFs	0.398184
NPC49_321_GGGTCTGAGGATTCGG-1	eCAFs	0.173474
NPC49_321_GGGTTGCGTATTAGCC-1	eCAFs	0.257353
NPC49_321_GTACTCCGTCCAGTAT-1	eCAFs	0.00393197
NPC49_321_GTACTTTCAGTTAACC-1	eCAFs	0.0662534
NPC49_321_GTAGGCCGTCATATCG-1	eCAFs	0.205613
NPC49_321_GTCAAGTCACAGACAG-1	eCAFs	0.007332
NPC49_321_GTCAAGTCAGCTCGAC-1	eCAFs	0.0178515
NPC49_321_GTCACAACAGGTCTCG-1	eCAFs	0.00664547
NPC49_321_GTCGGGTAGGATCGCA-1	eCAFs	0.00166008
NPC49_321_GTCGGGTCATGATCCA-1	eCAFs	0.00388448
NPC49_321_GTGAAGGCAAGGCTCC-1	eCAFs	0.0038809
NPC49_321_GTGCAGCTCCATTCTA-1	eCAFs	0.00770715
NPC49_321_GTGCATACAGACGCAA-1	eCAFs	0.00903672
NPC49_321_GTTCATTAGCCAGAAC-1	eCAFs	0.0135159
NPC49_321_GTTCATTCACCTGGTG-1	eCAFs	0.0583097
NPC49_321_GTTCGGGCAATGCCAT-1	eCAFs	0.00162886
NPC49_321_GTTTCTACAGGAATCG-1	eCAFs	0.425056
NPC49_321_TAAGAGAAGTGCCATT-1	eCAFs	0.105026
NPC49_321_TAAGCGTTCCGAATGT-1	eCAFs	0.0353796
NPC49_321_TACACGACACGCGAAA-1	eCAFs	0.00205228
NPC49_321_TACAGTGGTTCGTGAT-1	eCAFs	0.0658351
NPC49_321_TACCTTAGTCATCGGC-1	eCAFs	0.0760133
NPC49_321_TACTTGTCACTTAAGC-1	eCAFs	0.0937054
NPC49_321_TACTTGTTCGCTTAGA-1	eCAFs	0.504587
NPC49_321_TAGCCGGAGCGTTCCG-1	eCAFs	0.0733392
NPC49_321_TAGGCATGTCGAACAG-1	eCAFs	0.0685285
NPC49_321_TAGTGGTAGCGATTCT-1	eCAFs	0.00209118
NPC49_321_TATCTCATCCAAATGC-1	eCAFs	0.21327
NPC49_321_TCACAAGAGCATCATC-1	eCAFs	0.342149
NPC49_321_TCAGGATTCCTATTCA-1	eCAFs	0.385644
NPC49_321_TCAGGTACATCTGGTA-1	eCAFs	0.0250255
NPC49_321_TCATTACGTCACCCAG-1	eCAFs	0.0701014
NPC49_321_TCCACACGTAGGCTGA-1	eCAFs	0.133645
NPC49_321_TCGCGTTAGGGCTTGA-1	eCAFs	0.0852275
NPC49_321_TCGCGTTTCATTGCCC-1	eCAFs	0.261965
NPC49_321_TCGGTAAGTAAATGAC-1	eCAFs	0.641363
NPC49_321_TCGTACCTCATCATTC-1	eCAFs	0.00184472
NPC49_321_TCGTAGAAGTAGATGT-1	eCAFs	0.0238522
NPC49_321_TCGTAGATCGCCATAA-1	eCAFs	0.0292687
NPC49_321_TCTATTGAGATGCGAC-1	eCAFs	0.0323729
NPC49_321_TCTCTAAAGGCCGAAT-1	eCAFs	0.187946
NPC49_321_TCTGGAATCTGGTTCC-1	eCAFs	0.00222269
NPC49_321_TCTTTCCCAATCACAC-1	eCAFs	0.0120715
NPC49_321_TGACGGCTCCAAACTG-1	eCAFs	0.210561
NPC49_321_TGACTTTAGGTGACCA-1	eCAFs	0.368389
NPC49_321_TGACTTTCACCTTGTC-1	eCAFs	0.432931
NPC49_321_TGAGAGGGTGCCTTGG-1	eCAFs	0.242622
NPC49_321_TGATTTCTCGTGGGAA-1	eCAFs	0.149716
NPC49_321_TGCCCATAGAAACCGC-1	eCAFs	0.21599
NPC49_321_TGCCCTAAGACTTGAA-1	eCAFs	0.0651115
NPC49_321_TGCGGGTAGAGCTGGT-1	eCAFs	0.00620446
NPC49_321_TGGGAAGTCTTACCGC-1	eCAFs	0.446613
NPC49_321_TGGTTAGAGTACCGGA-1	eCAFs	0.73723
NPC49_321_TGTCCCAGTAGTGAAT-1	eCAFs	0.255022
NPC49_321_TGTGTTTTCCGTTGTC-1	eCAFs	0.112019
NPC49_321_TTAACTCGTCAGCTAT-1	eCAFs	0.0753372
NPC49_321_TTAGTTCGTACAAGTA-1	eCAFs	0.229095
NPC49_321_TTCCCAGTCAGAGCTT-1	eCAFs	0.4493
NPC49_321_TTCGGTCTCTCGGACG-1	eCAFs	0.466275
NPC49_321_TTCTACAAGCTGATAA-1	eCAFs	0.312798
NPC49_321_TTCTACAAGGTGACCA-1	eCAFs	0.0387891
NPC49_321_TTCTCAAAGACAATAC-1	eCAFs	0.00162613
NPC49_321_TTCTCAATCCGAGCCA-1	eCAFs	0.143881
NPC49_321_TTCTCCTTCCTCCTAG-1	eCAFs	0.0294828
NPC49_321_TTCTTAGAGGTGCACA-1	eCAFs	0.0454125
NPC49_321_TTCTTAGTCTGAGTGT-1	eCAFs	0.00155045
NPC49_321_TTGAACGCAACGATGG-1	eCAFs	0.0371103
NPC49_321_TTGCCGTGTCCCGACA-1	eCAFs	0.0118897
NPC49_321_TTGCCGTGTGCCTTGG-1	eCAFs	0.480124
NPC49_321_TTGCGTCCAGTCCTTC-1	eCAFs	0.0846114
NPC49_321_TTGGAACAGGACTGGT-1	eCAFs	0.516893
NPC49_321_TTTCCTCCAAGACACG-1	eCAFs	0.0271443
NPC49_321_TTTGGTTAGTTGTCGT-1	eCAFs	0.0516275
NPC49_321_TTTGTCATCGTCCGTT-1	eCAFs	0.430795
NPC49_322_AAACCTGCACGCTTTC-1	eCAFs	0.0905366
NPC49_322_AAAGCAACACATTAGC-1	eCAFs	0.305006
NPC49_322_AACACGTCATGAACCT-1	eCAFs	0.00325592
NPC49_322_AACACGTTCCCTCAGT-1	eCAFs	0.00225864
NPC49_322_AACGTTGAGAAGGACA-1	eCAFs	0.00241759
NPC49_322_AACTGGTCAAGCGTAG-1	eCAFs	0.0236948
NPC49_322_AACTGGTTCATAGCAC-1	eCAFs	0.0462647
NPC49_322_AACTTTCTCAACACGT-1	eCAFs	0.290859
NPC49_322_AACTTTCTCGTTTGCC-1	eCAFs	0.0151473
NPC49_322_AAGACCTTCCTTTCGG-1	eCAFs	0.458343
NPC49_322_AATCGGTCAGTTCATG-1	eCAFs	0.0185757
NPC49_322_ACAGCCGAGAAACCAT-1	eCAFs	0.00382061
NPC49_322_ACATGGTAGCCAGGAT-1	eCAFs	0.00183634
NPC49_322_ACATGGTGTACACCGC-1	eCAFs	0.644714
NPC49_322_ACCAGTATCCAAACAC-1	eCAFs	0.0016937
NPC49_322_ACCGTAAGTCTAGCCG-1	eCAFs	0.0262087
NPC49_322_ACGCAGCCACGTTGGC-1	eCAFs	0.342748
NPC49_322_ACGCAGCTCATGTCTT-1	eCAFs	0.0048873
NPC49_322_ACGCCGAGTCAGGACA-1	eCAFs	0.0902517
NPC49_322_ACGGCCATCAACCAAC-1	eCAFs	0.455636
NPC49_322_ACTGAGTGTCCGAATT-1	eCAFs	0.684123
NPC49_322_ACTGATGGTTACCAGT-1	eCAFs	0.00158161
NPC49_322_ACTGCTCAGCACGCCT-1	eCAFs	0.378495
NPC49_322_ACTTACTAGGTAGCTG-1	eCAFs	0.00180669
NPC49_322_ACTTACTTCTTATCTG-1	eCAFs	0.041891
NPC49_322_ACTTTCATCTGATACG-1	eCAFs	0.0539782
NPC49_322_AGAATAGAGGCGCTCT-1	eCAFs	0.190358
NPC49_322_AGAATAGCATGTCGAT-1	eCAFs	0.00261982
NPC49_322_AGAGCTTGTACCAGTT-1	eCAFs	0.0129437
NPC49_322_AGATTGCGTCACACGC-1	eCAFs	0.00593674
NPC49_322_AGATTGCTCCCGGATG-1	eCAFs	0.223225
NPC49_322_AGCAGCCAGCGATGAC-1	eCAFs	0.604608
NPC49_322_AGCAGCCCACCTGGTG-1	eCAFs	0.304878
NPC49_322_AGCATACCAAGGTGTG-1	eCAFs	0.117009
NPC49_322_AGGGATGAGAGTGAGA-1	eCAFs	0.00422865
NPC49_322_AGTGGGAAGAAGATTC-1	eCAFs	0.0785116
NPC49_322_ATAAGAGAGCTAGTCT-1	eCAFs	0.00323363
NPC49_322_ATCCACCTCAACACTG-1	eCAFs	0.343199
NPC49_322_ATCGAGTAGAAGAAGC-1	eCAFs	0.00364479
NPC49_322_ATCGAGTCAGTTAACC-1	eCAFs	0.0737315
NPC49_322_ATTCTACTCGTGTAGT-1	eCAFs	0.260307
NPC49_322_CAACCAAAGTTTAGGA-1	eCAFs	0.00220861
NPC49_322_CAAGATCCATCACGTA-1	eCAFs	0.012683
NPC49_322_CACACTCGTTAAGATG-1	eCAFs	0.368991
NPC49_322_CACAGTAAGTAGGTGC-1	eCAFs	0.299081
NPC49_322_CACATAGCACAGACTT-1	eCAFs	0.0204295
NPC49_322_CACATTTTCCATGAGT-1	eCAFs	0.00950033
NPC49_322_CAGATCAGTAATCACC-1	eCAFs	0.220087
NPC49_322_CAGCCGAGTTATTCTC-1	eCAFs	0.149195
NPC49_322_CAGCGACCACTTGGAT-1	eCAFs	0.00244245
NPC49_322_CAGGTGCAGGGCACTA-1	eCAFs	0.00791147
NPC49_322_CATCAAGTCCGCGTTT-1	eCAFs	0.00232248
NPC49_322_CATCCACGTGTTCGAT-1	eCAFs	0.0184609
NPC49_322_CATCGGGAGCCTATGT-1	eCAFs	0.140738
NPC49_322_CATGACAAGCACCGCT-1	eCAFs	0.189002
NPC49_322_CATGCCTGTCTAGTGT-1	eCAFs	0.086386
NPC49_322_CCAATCCAGTGAAGAG-1	eCAFs	0.116542
NPC49_322_CCACCTATCCAGAAGG-1	eCAFs	0.0609288
NPC49_322_CCACGGATCGAATGGG-1	eCAFs	0.0261352
NPC49_322_CCACTACTCAATACCG-1	eCAFs	0.0180647
NPC49_322_CCAGCGAGTCTGGTCG-1	eCAFs	0.0575408
NPC49_322_CCAGCGATCCGCGCAA-1	eCAFs	0.00167167
NPC49_322_CCCTCCTTCTATGTGG-1	eCAFs	0.252169
NPC49_322_CCGGTAGAGCGGATCA-1	eCAFs	0.437306
NPC49_322_CCTACACCAGGCAGTA-1	eCAFs	0.0538283
NPC49_322_CCTCAGTAGGGTGTTG-1	eCAFs	0.00301492
NPC49_322_CCTCAGTCAGATCGGA-1	eCAFs	0.480063
NPC49_322_CCTCTGATCAGCGATT-1	eCAFs	0.00167109
NPC49_322_CCTTACGAGCACCGTC-1	eCAFs	0.0660759
NPC49_322_CCTTACGTCTACTCAT-1	eCAFs	0.109317
NPC49_322_CCTTCGACAGGACCCT-1	eCAFs	0.0148149
NPC49_322_CCTTTCTGTAAGTTCC-1	eCAFs	0.00168036
NPC49_322_CCTTTCTTCTCGGACG-1	eCAFs	0.641841
NPC49_322_CGAACATCAGGCTGAA-1	eCAFs	0.0845395
NPC49_322_CGAACATGTCATGCAT-1	eCAFs	0.00180215
NPC49_322_CGATCGGCAACAACCT-1	eCAFs	0.0767565
NPC49_322_CGATGGCAGGCATGTG-1	eCAFs	0.0183282
NPC49_322_CGATGGCCATTGTGCA-1	eCAFs	0.00235154
NPC49_322_CGCGGTATCGGTTCGG-1	eCAFs	0.287757
NPC49_322_CGCTGGAGTCTAGAGG-1	eCAFs	0.00484006
NPC49_322_CGGACACCACCAGGTC-1	eCAFs	0.00321414
NPC49_322_CGGTTAATCATAGCAC-1	eCAFs	0.00161114
NPC49_322_CGTAGCGAGCTGCCCA-1	eCAFs	0.508611
NPC49_322_CGTAGCGGTCCGTCAG-1	eCAFs	0.11843
NPC49_322_CGTAGCGGTTACAGAA-1	eCAFs	0.632189
NPC49_322_CGTCACTCATAGACTC-1	eCAFs	0.110122
NPC49_322_CGTCCATTCATGCAAC-1	eCAFs	0.0903239
NPC49_322_CGTCTACCATTAACCG-1	eCAFs	0.00249915
NPC49_322_CGTTCTGAGGCTCAGA-1	eCAFs	0.380524
NPC49_322_CTAACTTGTGGACGAT-1	eCAFs	0.124951
NPC49_322_CTAATGGGTGACGCCT-1	eCAFs	0.0270247
NPC49_322_CTAATGGTCAGCGACC-1	eCAFs	0.0171425
NPC49_322_CTAATGGTCTGCTGTC-1	eCAFs	0.00755
NPC49_322_CTACGTCAGTAGTGCG-1	eCAFs	0.0523682
NPC49_322_CTACGTCAGTCATGCT-1	eCAFs	0.00964117
NPC49_322_CTAGCCTCATGGGACA-1	eCAFs	0.0117189
NPC49_322_CTCGAGGAGACGCTTT-1	eCAFs	0.00446472
NPC49_322_CTCGTACAGGGAAACA-1	eCAFs	0.269643
NPC49_322_CTCGTCATCTTCGGTC-1	eCAFs	0.0894781
NPC49_322_CTCTACGTCCTCCTAG-1	eCAFs	0.0405921
NPC49_322_CTGATCCCATCTCGCT-1	eCAFs	0.0235206
NPC49_322_CTGTGCTAGACAAGCC-1	eCAFs	0.0914652
NPC49_322_CTGTGCTTCATCACCC-1	eCAFs	0.108181
NPC49_322_CTGTTTAAGACAGGCT-1	eCAFs	0.0828284
NPC49_322_CTTAGGATCTGGCGTG-1	eCAFs	0.424779
NPC49_322_CTTGGCTTCGTCCGTT-1	eCAFs	0.216589
NPC49_322_CTTTGCGTCCTTTACA-1	eCAFs	0.0379504
NPC49_322_GAACGGAAGCAGGCTA-1	eCAFs	0.486246
NPC49_322_GAACGGAGTGAAATCA-1	eCAFs	0.322899
NPC49_322_GAATAAGTCACCATAG-1	eCAFs	0.00253326
NPC49_322_GAATGAAAGGTTCCTA-1	eCAFs	0.571148
NPC49_322_GACACGCGTACCAGTT-1	eCAFs	0.028446
NPC49_322_GACAGAGAGAGTAAGG-1	eCAFs	0.267451
NPC49_322_GACAGAGTCCCACTTG-1	eCAFs	0.130104
NPC49_322_GACCAATCACATCTTT-1	eCAFs	0.176995
NPC49_322_GACGGCTCAAGTAATG-1	eCAFs	0.00525863
NPC49_322_GACTAACCATGCCACG-1	eCAFs	0.00167605
NPC49_322_GAGCAGAGTTCTGTTT-1	eCAFs	0.00544679
NPC49_322_GAGGTGATCCATGCTC-1	eCAFs	0.0276436
NPC49_322_GATCGTAGTGCCTGGT-1	eCAFs	0.00205445
NPC49_322_GATTCAGAGTCCGGTC-1	eCAFs	0.0725363
NPC49_322_GCAAACTCATTCTTAC-1	eCAFs	0.063481
NPC49_322_GCACTCTAGTTCGATC-1	eCAFs	0.0141844
NPC49_322_GCATGATCATCCAACA-1	eCAFs	0.00245355
NPC49_322_GCCTCTAGTTAGTGGG-1	eCAFs	0.337008
NPC49_322_GCGAGAAAGCCACTAT-1	eCAFs	0.0466425
NPC49_322_GCGCCAATCCATTCTA-1	eCAFs	0.450578
NPC49_322_GCGCGATTCTCGCATC-1	eCAFs	0.20786
NPC49_322_GCGGGTTCATCGACGC-1	eCAFs	0.114003
NPC49_322_GCTCTGTTCTTTACAC-1	eCAFs	0.0373196
NPC49_322_GCTGCAGTCACATAGC-1	eCAFs	0.459402
NPC49_322_GCTGCGACAGTCGTGC-1	eCAFs	0.00277349
NPC49_322_GCTGGGTAGTGGACGT-1	eCAFs	0.0542201
NPC49_322_GGACAAGAGGCGACAT-1	eCAFs	0.322325
NPC49_322_GGACAAGGTCTGGTCG-1	eCAFs	0.286833
NPC49_322_GGACAGAAGGTAGCCA-1	eCAFs	0.256221
NPC49_322_GGACATTTCTCTAAGG-1	eCAFs	0.0651988
NPC49_322_GGCCGATAGAAGGGTA-1	eCAFs	0.00900483
NPC49_322_GGCGACTCAATGAATG-1	eCAFs	0.00418085
NPC49_322_GGCGTGTTCGCCTGAG-1	eCAFs	0.276313
NPC49_322_GGCTCGATCCAGAGGA-1	eCAFs	0.0118895
NPC49_322_GGGCATCAGCAGGTCA-1	eCAFs	0.418356
NPC49_322_GGGTCTGAGGATTCGG-1	eCAFs	0.177255
NPC49_322_GGGTTGCGTATTAGCC-1	eCAFs	0.254978
NPC49_322_GTACTCCGTCCAGTAT-1	eCAFs	0.00427607
NPC49_322_GTACTTTCAGTTAACC-1	eCAFs	0.0936207
NPC49_322_GTAGGCCGTCATATCG-1	eCAFs	0.235116
NPC49_322_GTCAAGTCACAGACAG-1	eCAFs	0.00627655
NPC49_322_GTCAAGTCAGCTCGAC-1	eCAFs	0.020061
NPC49_322_GTCACAACAGGTCTCG-1	eCAFs	0.00524034
NPC49_322_GTCGGGTAGGATCGCA-1	eCAFs	0.00201027
NPC49_322_GTCGGGTCATGATCCA-1	eCAFs	0.00404534
NPC49_322_GTGAAGGCAAGGCTCC-1	eCAFs	0.00382228
NPC49_322_GTGCAGCTCCATTCTA-1	eCAFs	0.00967354
NPC49_322_GTGCATACAGACGCAA-1	eCAFs	0.0112367
NPC49_322_GTTCATTAGCCAGAAC-1	eCAFs	0.00716871
NPC49_322_GTTCATTCACCTGGTG-1	eCAFs	0.0374605
NPC49_322_GTTCGGGCAATGCCAT-1	eCAFs	0.00163554
NPC49_322_GTTTCTACAGGAATCG-1	eCAFs	0.421382
NPC49_322_TAAACCGTCGTGGTCG-1	eCAFs	0.00188178
NPC49_322_TAAGAGAAGTGCCATT-1	eCAFs	0.182815
NPC49_322_TAAGCGTTCCGAATGT-1	eCAFs	0.0331606
NPC49_322_TACACGACACGCGAAA-1	eCAFs	0.00193232
NPC49_322_TACAGTGGTTCGTGAT-1	eCAFs	0.0570966
NPC49_322_TACCTTAGTCATCGGC-1	eCAFs	0.0658677
NPC49_322_TACTTGTCACTTAAGC-1	eCAFs	0.133493
NPC49_322_TACTTGTTCGCTTAGA-1	eCAFs	0.48008
NPC49_322_TAGCCGGAGCGTTCCG-1	eCAFs	0.0641235
NPC49_322_TAGGCATGTCGAACAG-1	eCAFs	0.0618143
NPC49_322_TAGTGGTAGCGATTCT-1	eCAFs	0.00208662
NPC49_322_TATCTCATCCAAATGC-1	eCAFs	0.259322
NPC49_322_TCACAAGAGCATCATC-1	eCAFs	0.372567
NPC49_322_TCAGGATTCCTATTCA-1	eCAFs	0.448568
NPC49_322_TCAGGTACATCTGGTA-1	eCAFs	0.0183909
NPC49_322_TCATTACGTCACCCAG-1	eCAFs	0.0801216
NPC49_322_TCCACACGTAGGCTGA-1	eCAFs	0.149739
NPC49_322_TCGCGTTAGGGCTTGA-1	eCAFs	0.0979325
NPC49_322_TCGCGTTTCATTGCCC-1	eCAFs	0.247356
NPC49_322_TCGGTAAGTAAATGAC-1	eCAFs	0.662294
NPC49_322_TCGTACCTCATCATTC-1	eCAFs	0.00179996
NPC49_322_TCGTAGAAGTAGATGT-1	eCAFs	0.0237239
NPC49_322_TCGTAGATCGCCATAA-1	eCAFs	0.0281904
NPC49_322_TCTATTGAGATGCGAC-1	eCAFs	0.0225259
NPC49_322_TCTCTAAAGGCCGAAT-1	eCAFs	0.225127
NPC49_322_TCTGGAATCTGGTTCC-1	eCAFs	0.00270897
NPC49_322_TCTTTCCCAATCACAC-1	eCAFs	0.00945866
NPC49_322_TGACGGCTCCAAACTG-1	eCAFs	0.241772
NPC49_322_TGACTTTAGGTGACCA-1	eCAFs	0.384657
NPC49_322_TGACTTTCACCTTGTC-1	eCAFs	0.435956
NPC49_322_TGAGAGGGTGCCTTGG-1	eCAFs	0.257586
NPC49_322_TGATTTCTCGTGGGAA-1	eCAFs	0.152144
NPC49_322_TGCCCATAGAAACCGC-1	eCAFs	0.194097
NPC49_322_TGCCCTAAGACTTGAA-1	eCAFs	0.0515383
NPC49_322_TGCGGGTAGAGCTGGT-1	eCAFs	0.00851947
NPC49_322_TGGGAAGTCTTACCGC-1	eCAFs	0.430732
NPC49_322_TGGTTAGAGTACCGGA-1	eCAFs	0.709478
NPC49_322_TGTCCCAGTAGTGAAT-1	eCAFs	0.278626
NPC49_322_TGTGTTTTCCGTTGTC-1	eCAFs	0.12107
NPC49_322_TTAACTCGTCAGCTAT-1	eCAFs	0.0783026
NPC49_322_TTAGTTCGTACAAGTA-1	eCAFs	0.255178
NPC49_322_TTCCCAGTCAGAGCTT-1	eCAFs	0.447338
NPC49_322_TTCGGTCTCTCGGACG-1	eCAFs	0.479323
NPC49_322_TTCTACAAGCTGATAA-1	eCAFs	0.307713
NPC49_322_TTCTACAAGGTGACCA-1	eCAFs	0.0448511
NPC49_322_TTCTCAAAGACAATAC-1	eCAFs	0.00167093
NPC49_322_TTCTCAATCCGAGCCA-1	eCAFs	0.115417
NPC49_322_TTCTCCTTCCTCCTAG-1	eCAFs	0.0443983
NPC49_322_TTCTTAGAGGTGCACA-1	eCAFs	0.0453077
NPC49_322_TTCTTAGTCTGAGTGT-1	eCAFs	0.00163482
NPC49_322_TTGAACGCAACGATGG-1	eCAFs	0.053959
NPC49_322_TTGCCGTGTCCCGACA-1	eCAFs	0.00976905
NPC49_322_TTGCCGTGTGCCTTGG-1	eCAFs	0.481376
NPC49_322_TTGCGTCCAGTCCTTC-1	eCAFs	0.0809603
NPC49_322_TTGGAACAGGACTGGT-1	eCAFs	0.44468
NPC49_322_TTTCCTCCAAGACACG-1	eCAFs	0.0318474
NPC49_322_TTTGTCATCGTCCGTT-1	eCAFs	0.427754
NPC51_324_TTTCCTCTCAGTGCAT-1	eCAFs	0.00336568
NPC58_325_CTCATTATCCGATATG-1	eCAFs	0.675055
NPC58_325_GCTGCTTGTATGCTTG-1	eCAFs	0.42857
NPC58_325_GGAACTTTCCCATTTA-1	eCAFs	0.629616
NPC58_325_TAGGCATTCTCTGCTG-1	eCAFs	0.383732
NPC59_326_AAGGAGCAGACACTAA-1	eCAFs	0.204692
NPC59_326_ACAGCTAAGGCGTACA-1	eCAFs	0.073783
NPC59_326_ACGAGGAAGCGTGAGT-1	eCAFs	0.31898
NPC59_326_AGAGCTTAGCTGGAAC-1	eCAFs	0.00743282
NPC59_326_AGCTCTCCAAGCGTAG-1	eCAFs	0.00157571
NPC59_326_CCACCTAAGTCCATAC-1	eCAFs	0.00178218
NPC59_326_CTACCCACACAAGACG-1	eCAFs	0.37171
NPC59_326_GAACATCTCGCGTAGC-1	eCAFs	0.00159137
NPC59_326_GATCGATGTGTGAAAT-1	eCAFs	0.00211628
NPC59_326_GATCGCGCATTCCTGC-1	eCAFs	0.220345
NPC59_326_GCTTCCAGTGTTAAGA-1	eCAFs	0.00176269
NPC59_326_GGACGTCAGTGCGTGA-1	eCAFs	0.00175695
NPC59_326_GGATGTTGTTACGTCA-1	eCAFs	0.00176466
NPC59_326_GGATTACAGCCACCTG-1	eCAFs	0.101164
NPC59_326_GGGTTGCAGATGCCTT-1	eCAFs	0.129692
NPC59_326_GTAGTCATCCTACAGA-1	eCAFs	0.33978
NPC59_326_GTCAAGTCACTGAAGG-1	eCAFs	0.329437
NPC59_326_GTCCTCAGTCAGAGGT-1	eCAFs	0.229789
NPC59_326_TACGGGCCATCACGAT-1	eCAFs	0.314985
NPC59_326_TGCGTGGTCCCATTAT-1	eCAFs	0.419957
NPC59_326_TGCTGCTAGGCGTACA-1	eCAFs	0.257431
NPC59_326_TTTGGTTCACCAGCAC-1	eCAFs	0.215939
NPC60_327_AAGTCTGGTGCAGTAG-1	eCAFs	0.00459766
NPC60_327_AATCGGTTCAGCATGT-1	eCAFs	0.0567417
NPC60_327_ACTGCTCTCGGCGCAT-1	eCAFs	0.0769149
NPC60_327_CACAGTACAGTGACAG-1	eCAFs	0.0280276
NPC60_327_CATTATCTCAACCAAC-1	eCAFs	0.257614
NPC60_327_CCGTACTTCTCTGAGA-1	eCAFs	0.102242
NPC60_327_CGGAGCTAGCCACTAT-1	eCAFs	0.0941243
NPC60_327_CTACGTCTCAGAGACG-1	eCAFs	0.358347
NPC60_327_CTAGTGATCTCATTCA-1	eCAFs	0.422996
NPC60_327_CTCGAAACAGTAAGCG-1	eCAFs	0.00383972
NPC60_327_CTGATCCGTAGGCATG-1	eCAFs	0.0637492
NPC60_327_GACCTGGAGCCTTGAT-1	eCAFs	0.123803
NPC60_327_GATCAGTAGGTAAACT-1	eCAFs	0.00212891
NPC60_327_GCGAGAACACGCCAGT-1	eCAFs	0.00630039
NPC60_327_GCTGCTTCATGTTCCC-1	eCAFs	0.0169078
NPC60_327_GGAAAGCTCCTGTACC-1	eCAFs	0.241413
NPC60_327_GGTGAAGGTAGCCTAT-1	eCAFs	0.0450117
NPC60_327_GTCGGGTGTAAGTAGT-1	eCAFs	0.0457528
NPC60_327_TCGTAGAGTCCATCCT-1	eCAFs	0.0744921
NPC60_327_TGGCGCAGTACCGTAT-1	eCAFs	0.0807265
NPC60_327_TGTTCCGCAGTAACGG-1	eCAFs	0.035554
NPC62_328_ACGCCGAGTAGCGATG-1	eCAFs	0.391758
NPC62_328_AGAGCTTAGTGTTGAA-1	eCAFs	0.017408
NPC62_328_CAGCATACAAGGACAC-1	eCAFs	0.00160043
NPC62_328_CATCGGGCACGAAATA-1	eCAFs	0.149181
NPC62_328_CATTCGCGTCGGCATC-1	eCAFs	0.18305
NPC62_328_CATTCGCTCAACGGCC-1	eCAFs	0.214853
NPC62_328_CCTTCCCAGATGCCTT-1	eCAFs	0.342723
NPC62_328_CTAGAGTGTAAATGAC-1	eCAFs	0.218234
NPC62_328_CTGCTGTCAACTGGCC-1	eCAFs	0.288243
NPC62_328_GACGTGCGTGTTTGGT-1	eCAFs	0.00170662
NPC62_328_GCAAACTGTTCCACGG-1	eCAFs	0.625025
NPC62_328_GCATACACAGGCAGTA-1	eCAFs	0.127789
NPC62_328_GCCTCTATCCTCTAGC-1	eCAFs	0.0838488
NPC62_328_GCTGCGAAGTGAAGAG-1	eCAFs	0.00361064
NPC62_328_GGAAAGCCAGATCGGA-1	eCAFs	0.37636
NPC62_328_GGGTCTGTCGGCTTGG-1	eCAFs	0.25332
NPC62_328_GTGCGGTTCGTAGGTT-1	eCAFs	0.193641
NPC62_328_TCGTAGACAGTATGCT-1	eCAFs	0.1349
NPC62_328_TTCTACATCTTCATGT-1	eCAFs	0.00354326
NPC62_328_TTTGGTTAGTGAAGTT-1	eCAFs	0.158395
NPC63_329_AACTCAGAGCCACCTG-1	eCAFs	0.00644875
NPC63_329_AACTCAGCACCAACCG-1	eCAFs	0.0600095
NPC63_329_AACTCCCCACCGAATT-1	eCAFs	0.00195465
NPC63_329_AAGGTTCGTCTAGTCA-1	eCAFs	0.0354551
NPC63_329_ACTTGTTGTACTCGCG-1	eCAFs	0.00669706
NPC63_329_ACTTGTTGTCTTCGTC-1	eCAFs	0.0814711
NPC63_329_AGCAGCCTCGTTGCCT-1	eCAFs	0.308517
NPC63_329_AGCGGTCAGCACCGCT-1	eCAFs	0.0618764
NPC63_329_ATAGACCTCTACTCAT-1	eCAFs	0.137999
NPC63_329_ATCTACTAGCTAAACA-1	eCAFs	0.0126468
NPC63_329_ATGCGATTCCTGCAGG-1	eCAFs	0.0931061
NPC63_329_CACATAGTCGAGAGCA-1	eCAFs	0.071998
NPC63_329_CATCGAAAGGAACTGC-1	eCAFs	0.0740512
NPC63_329_CATGCCTGTCTAACGT-1	eCAFs	0.241613
NPC63_329_CATTATCCAAGTCTAC-1	eCAFs	0.150027
NPC63_329_CCGTACTTCTAACTCT-1	eCAFs	0.0827877
NPC63_329_CGATGGCGTTCGCTAA-1	eCAFs	0.100409
NPC63_329_CGCTTCAGTTTGACAC-1	eCAFs	0.00186388
NPC63_329_CGGACACTCAAACAAG-1	eCAFs	0.08763
NPC63_329_CGTAGGCCACGTCAGC-1	eCAFs	0.467192
NPC63_329_CTAAGACAGATCCTGT-1	eCAFs	0.0216479
NPC63_329_CTAATGGCATGTTGAC-1	eCAFs	0.00930005
NPC63_329_CTCCTAGAGATGCCTT-1	eCAFs	0.00251579
NPC63_329_CTCTACGGTTGGACCC-1	eCAFs	0.00485252
NPC63_329_CTCTACGTCTCGTTTA-1	eCAFs	0.202484
NPC63_329_CTCTACGTCTTAGCCC-1	eCAFs	0.0276543
NPC63_329_CTGCGGATCGCAGGCT-1	eCAFs	0.182537
NPC63_329_CTGGTCTCATAAGACA-1	eCAFs	0.00157319
NPC63_329_GAAACTCAGCTGCCCA-1	eCAFs	0.0843445
NPC63_329_GAACCTACACCAGGCT-1	eCAFs	0.154037
NPC63_329_GACTAACCAAACCTAC-1	eCAFs	0.00461416
NPC63_329_GACTAACTCGGCGCTA-1	eCAFs	0.0106161
NPC63_329_GAGGTGAAGAGACTTA-1	eCAFs	0.156186
NPC63_329_GCGGGTTAGAATTGTG-1	eCAFs	0.0218487
NPC63_329_GCTCTGTCACTATCTT-1	eCAFs	0.00906801
NPC63_329_GCTCTGTTCAGTTAGC-1	eCAFs	0.153576
NPC63_329_GGACAAGCAACCGCCA-1	eCAFs	0.0016847
NPC63_329_GGGCACTCATCACAAC-1	eCAFs	0.439941
NPC63_329_GGGTCTGGTTCCGGCA-1	eCAFs	0.00161879
NPC63_329_TCGCGTTCAAGGGTCA-1	eCAFs	0.203734
NPC63_329_TCGTAGAAGATATGGT-1	eCAFs	0.112636
NPC63_329_TCTTCGGCAATCGAAA-1	eCAFs	0.00155973
NPC63_329_TGAAAGACATCTCCCA-1	eCAFs	0.27486
NPC63_329_TGACTAGTCATCTGCC-1	eCAFs	0.0129676
NPC63_329_TGGGAAGAGCGATCCC-1	eCAFs	0.0309637
NPC63_329_TTAGGACAGTTCGATC-1	eCAFs	0.0385101
NPC64_330_AAACCTGTCATCGATG-1	eCAFs	0.193992
NPC64_330_AAGACCTGTAGAGCTG-1	eCAFs	0.272186
NPC64_330_AAGGAGCGTAACGTTC-1	eCAFs	0.0729281
NPC64_330_ACACCAATCTTACCGC-1	eCAFs	0.0750021
NPC64_330_ACAGCCGGTGCCTGGT-1	eCAFs	0.554957
NPC64_330_ACAGCTAAGATGCGAC-1	eCAFs	0.452713
NPC64_330_ACCCACTAGAACAATC-1	eCAFs	0.170045
NPC64_330_ACCTTTAGTTAGATGA-1	eCAFs	0.464617
NPC64_330_ACGGAGATCGTCCAGG-1	eCAFs	0.371244
NPC64_330_ACTGATGTCTCTAAGG-1	eCAFs	0.436209
NPC64_330_AGAGTGGTCGTCTGCT-1	eCAFs	0.346989
NPC64_330_AGCTCCTAGACCTTTG-1	eCAFs	0.278501
NPC64_330_AGGGATGGTGTGGTTT-1	eCAFs	0.292408
NPC64_330_AGTGGGAGTCAAAGCG-1	eCAFs	0.147798
NPC64_330_ATAGACCCAGCTGTAT-1	eCAFs	0.681243
NPC64_330_ATCGAGTAGACCACGA-1	eCAFs	0.282744
NPC64_330_CAACCTCAGAAGCCCA-1	eCAFs	0.129991
NPC64_330_CAACCTCCATCGATTG-1	eCAFs	0.201343
NPC64_330_CACACAAAGTGCCAGA-1	eCAFs	0.56232
NPC64_330_CACTCCAGTACCCAAT-1	eCAFs	0.225638
NPC64_330_CAGCAGCCAAAGCGGT-1	eCAFs	0.446239
NPC64_330_CATTATCGTTCATGGT-1	eCAFs	0.414668
NPC64_330_CCGTGGAGTGATGCCC-1	eCAFs	0.448349
NPC64_330_CCTCTGAAGTAGTGCG-1	eCAFs	0.160214
NPC64_330_CGGGTCAAGGGAAACA-1	eCAFs	0.400189
NPC64_330_CGGTTAATCGCTTGTC-1	eCAFs	0.218115
NPC64_330_CGTAGCGGTAAGGGCT-1	eCAFs	0.476882
NPC64_330_CGTTCTGAGACAATAC-1	eCAFs	0.0046252
NPC64_330_CTAGAGTTCCCACTTG-1	eCAFs	0.646734
NPC64_330_CTAGCCTCACACTGCG-1	eCAFs	0.38727
NPC64_330_CTCTACGAGATCCGAG-1	eCAFs	0.240438
NPC64_330_CTGCGGAGTTCGAATC-1	eCAFs	0.269667
NPC64_330_GAAATGATCACCTTAT-1	eCAFs	0.0177184
NPC64_330_GAATAAGCAAAGGCGT-1	eCAFs	0.00370666
NPC64_330_GACTACAAGTCTCGGC-1	eCAFs	0.0426176
NPC64_330_GATCTAGCAGGGTTAG-1	eCAFs	0.198657
NPC64_330_GCAAACTTCTTAGAGC-1	eCAFs	0.436106
NPC64_330_GCACTCTCATCTCGCT-1	eCAFs	0.468406
NPC64_330_GCGACCACACAGAGGT-1	eCAFs	0.00172159
NPC64_330_GCGCAGTTCACATGCA-1	eCAFs	0.287346
NPC64_330_GCTCTGTCAAGTCATC-1	eCAFs	0.382546
NPC64_330_GCTGCGACAGCCTTGG-1	eCAFs	0.443836
NPC64_330_GGACAAGCAAGGACAC-1	eCAFs	0.300414
NPC64_330_GGACGTCGTCTTGATG-1	eCAFs	0.00221181
NPC64_330_GGATGTTAGGCAGTCA-1	eCAFs	0.138518
NPC64_330_GGCTCGAAGTTAGGTA-1	eCAFs	0.230011
NPC64_330_GGCTCGAGTGTTTGGT-1	eCAFs	0.108056
NPC64_330_GGGACCTGTCGGCACT-1	eCAFs	0.00664836
NPC64_330_GGTATTGCATCGGACC-1	eCAFs	0.442096
NPC64_330_GTAGGCCGTAAGTGTA-1	eCAFs	0.150915
NPC64_330_GTATCTTGTCTTCAAG-1	eCAFs	0.200596
NPC64_330_GTCGGGTCAGCTTAAC-1	eCAFs	0.0500463
NPC64_330_GTGCGGTGTAGGCATG-1	eCAFs	0.414655
NPC64_330_GTGCGGTTCATGCATG-1	eCAFs	0.0930338
NPC64_330_GTGCTTCAGTCCGGTC-1	eCAFs	0.54666
NPC64_330_GTGTGCGAGGATTCGG-1	eCAFs	0.334235
NPC64_330_TACGGGCCATCTACGA-1	eCAFs	0.365241
NPC64_330_TACTCATCACCCAGTG-1	eCAFs	0.144496
NPC64_330_TCATTTGAGCGTAGTG-1	eCAFs	0.666997
NPC64_330_TCGAGGCAGTATGACA-1	eCAFs	0.383784
NPC64_330_TCGAGGCCAGTCAGCC-1	eCAFs	0.194711
NPC64_330_TCGGGACTCAGGTTCA-1	eCAFs	0.215652
NPC64_330_TCGTAGAAGTCCAGGA-1	eCAFs	0.322244
NPC64_330_TCTCTAAAGTCTCGGC-1	eCAFs	0.687857
NPC64_330_TGACGGCAGACGCAAC-1	eCAFs	0.0470569
NPC64_330_TGAGAGGTCATGTGGT-1	eCAFs	0.248937
NPC64_330_TGAGCCGGTAGCCTCG-1	eCAFs	0.134228
NPC64_330_TGCGCAGAGTGCCAGA-1	eCAFs	0.165804
NPC64_330_TGCGGGTCAGCTCGCA-1	eCAFs	0.0651171
NPC64_330_TGGCTGGCACATTTCT-1	eCAFs	0.418409
NPC64_330_TGGTTAGCATGATCCA-1	eCAFs	0.21515
NPC64_330_TGTCCCAAGGCATGTG-1	eCAFs	0.166237
NPC64_330_TTAGGACCAAGAAAGG-1	eCAFs	0.460062
NPC64_330_TTAGGACTCTGCGACG-1	eCAFs	0.317306
NPC64_330_TTGTAGGTCTACTATC-1	eCAFs	0.118089
NPC65_331_AACTCAGAGATGGCGT-1	eCAFs	0.492536
NPC65_331_AAGCCGCCAATCACAC-1	eCAFs	0.00844356
NPC65_331_AAGGTTCAGCGTCAAG-1	eCAFs	0.437532
NPC65_331_ACCCACTTCCGCGGTA-1	eCAFs	0.149328
NPC65_331_ACGCAGCGTTCTGGTA-1	eCAFs	0.234491
NPC65_331_ACTGAACTCCGCGTTT-1	eCAFs	0.0541671
NPC65_331_ACTGAACTCTACGAGT-1	eCAFs	0.380144
NPC65_331_ACTGAGTCATGTAGTC-1	eCAFs	0.0261121
NPC65_331_AGACGTTGTGCGAAAC-1	eCAFs	0.157293
NPC65_331_AGTAGTCCATCCTTGC-1	eCAFs	0.0174887
NPC65_331_AGTGAGGAGGGCTTGA-1	eCAFs	0.451769
NPC65_331_ATCATCTGTTCCACGG-1	eCAFs	0.204389
NPC65_331_ATCGAGTCATTTCAGG-1	eCAFs	0.0339028
NPC65_331_ATCTACTCACCCATTC-1	eCAFs	0.089909
NPC65_331_ATCTACTCATGAACCT-1	eCAFs	0.00368047
NPC65_331_ATCTGCCAGCACCGCT-1	eCAFs	0.00772598
NPC65_331_ATGGGAGCAAGCCTAT-1	eCAFs	0.0319295
NPC65_331_ATTTCTGCATTGGGCC-1	eCAFs	0.0461541
NPC65_331_CAAGATCGTCCTCTTG-1	eCAFs	0.103305
NPC65_331_CACCAGGCATCGGAAG-1	eCAFs	0.00200607
NPC65_331_CAGCAGCAGTCATCCA-1	eCAFs	0.0722467
NPC65_331_CATGCCTGTAGCGTCC-1	eCAFs	0.039602
NPC65_331_CATGGCGTCAAAGACA-1	eCAFs	0.259529
NPC65_331_CCACGGAAGGAGCGAG-1	eCAFs	0.162725
NPC65_331_CCACGGAAGTACACCT-1	eCAFs	0.00489579
NPC65_331_CCGGTAGAGTAGGTGC-1	eCAFs	0.027279
NPC65_331_CCTACCACACAGGCCT-1	eCAFs	0.00337176
NPC65_331_CGCTTCACATGGAATA-1	eCAFs	0.173173
NPC65_331_CGGAGCTCAATGGAGC-1	eCAFs	0.452341
NPC65_331_CGTCAGGAGCGATCCC-1	eCAFs	0.153124
NPC65_331_CGTCAGGAGCTTTGGT-1	eCAFs	0.230636
NPC65_331_CGTCCATCAGACAAAT-1	eCAFs	0.147978
NPC65_331_CGTCTACTCGTGGACC-1	eCAFs	0.297123
NPC65_331_CGTGTAACACTCAGGC-1	eCAFs	0.0756006
NPC65_331_CTACCCAGTGTGACGA-1	eCAFs	0.0601644
NPC65_331_CTAGAGTGTTGCGCAC-1	eCAFs	0.109644
NPC65_331_CTAGTGATCAACACGT-1	eCAFs	0.145858
NPC65_331_CTCACACTCCTCCTAG-1	eCAFs	0.303956
NPC65_331_CTCTACGAGGATATAC-1	eCAFs	0.0918717
NPC65_331_GAAATGAAGGGTTTCT-1	eCAFs	0.00206992
NPC65_331_GAAGCAGTCGACAGCC-1	eCAFs	0.00212915
NPC65_331_GACACGCTCGACCAGC-1	eCAFs	0.0953987
NPC65_331_GACTAACGTCCTGCTT-1	eCAFs	0.00164062
NPC65_331_GAGGTGACAGGGTACA-1	eCAFs	0.387967
NPC65_331_GATCGATCAGGGATTG-1	eCAFs	0.0625543
NPC65_331_GATGCTAGTTACAGAA-1	eCAFs	0.226761
NPC65_331_GCAATCAGTGCTGTAT-1	eCAFs	0.388532
NPC65_331_GCGCGATCATACGCCG-1	eCAFs	0.106599
NPC65_331_GCTTCCAAGGCGACAT-1	eCAFs	0.00290512
NPC65_331_GGACGTCAGCGCCTCA-1	eCAFs	0.605195
NPC65_331_GGCCGATGTATAAACG-1	eCAFs	0.737797
NPC65_331_GGGCATCGTGCTAGCC-1	eCAFs	0.294275
NPC65_331_GTCTCGTAGCTCCCAG-1	eCAFs	0.00467929
NPC65_331_GTCTTCGCAGCCTTGG-1	eCAFs	0.00185321
NPC65_331_GTGCAGCTCCCTCAGT-1	eCAFs	0.157332
NPC65_331_GTTACAGTCTCTAAGG-1	eCAFs	0.0487467
NPC65_331_TACGGATCAGTATCTG-1	eCAFs	0.257293
NPC65_331_TACTTGTGTGATGCCC-1	eCAFs	0.346695
NPC65_331_TAGTTGGTCTTTCCTC-1	eCAFs	0.00432208
NPC65_331_TATGCCCGTCGTCTTC-1	eCAFs	0.0754799
NPC65_331_TCACGAAAGTCTTGCA-1	eCAFs	0.694294
NPC65_331_TCACGAATCCACTGGG-1	eCAFs	0.10549
NPC65_331_TCGCGAGAGGGATCTG-1	eCAFs	0.054842
NPC65_331_TCTGGAATCAAACGGG-1	eCAFs	0.0693474
NPC65_331_TCTGGAATCTGCTGTC-1	eCAFs	0.137273
NPC65_331_TCTTTCCGTCGCTTCT-1	eCAFs	0.558598
NPC65_331_TGAGCCGCATGCTGGC-1	eCAFs	0.330212
NPC65_331_TGGCGCACATCCAACA-1	eCAFs	0.00217153
NPC65_331_TGGGAAGAGAGGTAGA-1	eCAFs	0.15005
NPC65_331_TGTATTCAGATACACA-1	eCAFs	0.302322
NPC65_331_TGTTCCGGTCTAGTGT-1	eCAFs	0.376458
NPC65_331_TTAGGCATCTCACATT-1	eCAFs	0.130739
NPC65_331_TTGACTTTCCTCAACC-1	eCAFs	0.471438
NPC65_331_TTGCCGTGTTGCTCCT-1	eCAFs	0.225793
NPC65_331_TTTGTCAAGGCTCATT-1	eCAFs	0.00307336
NPC66_332_CATGCCTGTTCCATGA-1	eCAFs	0.00369433
NPC66_332_CCACGGATCCGTTGCT-1	eCAFs	0.302834
NPC66_332_GGCAATTAGGCGACAT-1	eCAFs	0.0486061
NPC66_332_GTTAAGCGTCTCTTAT-1	eCAFs	0.0660466
NPC66_332_TGCACCTTCGCCATAA-1	eCAFs	0.0975223
NPC49_319_AACTCCCCATCCGTGG-1	iCAFs	0.0207727
NPC49_319_ATCTACTGTGAACCTT-1	iCAFs	0.00155124
NPC49_319_ATTTCTGAGAGGTTGC-1	iCAFs	0.00157151
NPC49_319_CACACAAAGATCACGG-1	iCAFs	0.00244495
NPC49_319_CCGTTCACAAGTACCT-1	iCAFs	0.00448042
NPC49_319_CGACTTCCATAGAAAC-1	iCAFs	0.00183693
NPC49_319_CGGTTAATCTGCAGTA-1	iCAFs	0.00398038
NPC49_319_GTACGTAAGTCATCCA-1	iCAFs	0.00181644
NPC49_320_AACTCCCCATCCGTGG-1	iCAFs	0.0164839
NPC49_320_ATCTACTGTGAACCTT-1	iCAFs	0.00156869
NPC49_320_ATTTCTGAGAGGTTGC-1	iCAFs	0.00157709
NPC49_320_CACACAAAGATCACGG-1	iCAFs	0.0036709
NPC49_320_CCGTTCACAAGTACCT-1	iCAFs	0.00452136
NPC49_320_CGACTTCCATAGAAAC-1	iCAFs	0.0017398
NPC49_320_CGGTTAATCTGCAGTA-1	iCAFs	0.00398038
NPC49_320_GTACGTAAGTCATCCA-1	iCAFs	0.00271656
NPC49_321_AACTCCCCATCCGTGG-1	iCAFs	0.0187389
NPC49_321_ATCTACTGTGAACCTT-1	iCAFs	0.00170209
NPC49_321_ATTTCTGAGAGGTTGC-1	iCAFs	0.00158824
NPC49_321_CACACAAAGATCACGG-1	iCAFs	0.00211093
NPC49_321_CCGTTCACAAGTACCT-1	iCAFs	0.00540337
NPC49_321_CGACTTCCATAGAAAC-1	iCAFs	0.00165927
NPC49_321_CGGTTAATCTGCAGTA-1	iCAFs	0.00389773
NPC49_321_GTACGTAAGTCATCCA-1	iCAFs	0.00184998
NPC49_322_AACTCCCCATCCGTGG-1	iCAFs	0.0167726
NPC49_322_ATCTACTGTGAACCTT-1	iCAFs	0.00155552
NPC49_322_ATTTCTGAGAGGTTGC-1	iCAFs	0.00157379
NPC49_322_CACACAAAGATCACGG-1	iCAFs	0.00233799
NPC49_322_CCGTTCACAAGTACCT-1	iCAFs	0.00488415
NPC49_322_CGACTTCCATAGAAAC-1	iCAFs	0.00165904
NPC49_322_CGGTTAATCTGCAGTA-1	iCAFs	0.00439769
NPC49_322_GTACGTAAGTCATCCA-1	iCAFs	0.00267215
NPC60_327_AAGGTTCAGGCAAAGA-1	iCAFs	0.00455071
NPC60_327_AATCCAGGTTAGATGA-1	iCAFs	0.00230253
NPC60_327_ACAGCTAAGAAAGTGG-1	iCAFs	0.0268655
NPC60_327_ACAGCTAAGTTGAGAT-1	iCAFs	0.00195812
NPC60_327_ATGAGGGTCCCTGACT-1	iCAFs	0.193497
NPC60_327_CATTATCGTGATGTGG-1	iCAFs	0.00230558
NPC60_327_CCACGGACACAGAGGT-1	iCAFs	0.210204
NPC60_327_CCCTCCTGTAAACACA-1	iCAFs	0.165119
NPC60_327_CCTAGCTCACTTACGA-1	iCAFs	0.117285
NPC60_327_CGACCTTAGGTTCCTA-1	iCAFs	0.0403999
NPC60_327_CGGACACAGTAGATGT-1	iCAFs	0.00227644
NPC60_327_CGGAGCTAGACAAAGG-1	iCAFs	0.00335397
NPC60_327_CTAGTGATCCAGATCA-1	iCAFs	0.00213747
NPC60_327_CTTTGCGTCTGCCAGG-1	iCAFs	0.0744215
NPC60_327_GAACGGATCGGCATCG-1	iCAFs	0.0662759
NPC60_327_GCTCCTATCCGTTGCT-1	iCAFs	0.0110062
NPC60_327_GGGAATGAGGCTACGA-1	iCAFs	0.00175273
NPC60_327_GGGCACTCACCATCCT-1	iCAFs	0.147838
NPC60_327_GTACTCCAGTCATGCT-1	iCAFs	0.0063189
NPC60_327_GTCCTCATCAGCTCTC-1	iCAFs	0.00306329
NPC60_327_GTTACAGCAAGCCCAC-1	iCAFs	0.00169939
NPC60_327_TACTTGTTCCGGGTGT-1	iCAFs	0.0400085
NPC60_327_TCGTACCAGCGTTGCC-1	iCAFs	0.0203352
NPC63_329_AAACCTGCACTTAACG-1	iCAFs	0.0161495
NPC63_329_AAAGATGCACGAGAGT-1	iCAFs	0.0021995
NPC63_329_AAAGATGTCCACTCCA-1	iCAFs	0.0488609
NPC63_329_ACACCGGGTCTTTCAT-1	iCAFs	0.131196
NPC63_329_ACGCCGAAGACAAAGG-1	iCAFs	0.040715
NPC63_329_ACGGCCAAGGCATGTG-1	iCAFs	0.144409
NPC63_329_ACGGCCATCTTTACGT-1	iCAFs	0.0388732
NPC63_329_ACTGCTCTCTTGAGGT-1	iCAFs	0.0145579
NPC63_329_AGAATAGGTCTTGTCC-1	iCAFs	0.0627753
NPC63_329_AGATCTGCAATCGGTT-1	iCAFs	0.281409
NPC63_329_AGCGTATAGTACGATA-1	iCAFs	0.0950696
NPC63_329_AGGGAGTAGGCCATAG-1	iCAFs	0.18108
NPC63_329_AGGGAGTAGGTGATAT-1	iCAFs	0.00296836
NPC63_329_AGTCTTTCACAGGCCT-1	iCAFs	0.0939825
NPC63_329_AGTGGGATCACATGCA-1	iCAFs	0.00227116
NPC63_329_ATCATCTTCAGCTCGG-1	iCAFs	0.00256211
NPC63_329_ATCATGGCAAGACACG-1	iCAFs	0.0149204
NPC63_329_ATCGAGTCATACAGCT-1	iCAFs	0.105258
NPC63_329_ATCGAGTCATGCCTAA-1	iCAFs	0.0561897
NPC63_329_CAGTAACTCCGGCACA-1	iCAFs	0.010419
NPC63_329_CATCAGATCTGAGGGA-1	iCAFs	0.00291431
NPC63_329_CATCGAAAGGTTCCTA-1	iCAFs	0.00962087
NPC63_329_CATGGCGCAATGTAAG-1	iCAFs	0.0114671
NPC63_329_CATTCGCTCGCGTAGC-1	iCAFs	0.00575674
NPC63_329_CCGGGATAGGATGGTC-1	iCAFs	0.0115748
NPC63_329_CCTAAAGAGGCGTACA-1	iCAFs	0.0207358
NPC63_329_CGATGTATCAGAGGTG-1	iCAFs	0.0415402
NPC63_329_CGTGAGCAGCAGGCTA-1	iCAFs	0.127858
NPC63_329_CGTGAGCGTTTGGCGC-1	iCAFs	0.0016249
NPC63_329_CGTTCTGGTCTAACGT-1	iCAFs	0.00471111
NPC63_329_CTAGCCTTCTTCGAGA-1	iCAFs	0.128833
NPC63_329_CTCGGGAAGTGCAAGC-1	iCAFs	0.0335254
NPC63_329_CTCGTACTCCGCATCT-1	iCAFs	0.0160882
NPC63_329_CTGATAGTCAAGGCTT-1	iCAFs	0.0373912
NPC63_329_CTGGTCTAGCGATAGC-1	iCAFs	0.0227107
NPC63_329_CTGGTCTGTACCGGCT-1	iCAFs	0.00590351
NPC63_329_CTTTGCGGTTCGGCAC-1	iCAFs	0.0684202
NPC63_329_GACAGAGTCAACGGCC-1	iCAFs	0.20836
NPC63_329_GATCGTAGTCAATACC-1	iCAFs	0.00174314
NPC63_329_GATTCAGCACATTTCT-1	iCAFs	0.131936
NPC63_329_GCAAACTAGAATCTCC-1	iCAFs	0.00862938
NPC63_329_GCCAAATTCCGAGCCA-1	iCAFs	0.0152183
NPC63_329_GCTGCAGTCAAGAAGT-1	iCAFs	0.247831
NPC63_329_GGAAAGCGTCTGCAAT-1	iCAFs	0.00217396
NPC63_329_GGGTCTGAGCGTTGCC-1	iCAFs	0.131334
NPC63_329_GGTGCGTTCTAAGCCA-1	iCAFs	0.0514393
NPC63_329_GTCAAGTGTGTAATGA-1	iCAFs	0.00383781
NPC63_329_GTCACAACACTTCTGC-1	iCAFs	0.0073424
NPC63_329_GTGCTTCGTTGCGCAC-1	iCAFs	0.521244
NPC63_329_GTGTTAGAGAAGGACA-1	iCAFs	0.0017042
NPC63_329_GTTCATTAGTGCGTGA-1	iCAFs	0.472639
NPC63_329_TACTTACAGGTCGGAT-1	iCAFs	0.00159839
NPC63_329_TCACGAAGTAATTGGA-1	iCAFs	0.239663
NPC63_329_TCAGGTACAACGATGG-1	iCAFs	0.240269
NPC63_329_TCGCGTTTCGCTTGTC-1	iCAFs	0.125487
NPC63_329_TGACGGCGTGCAACTT-1	iCAFs	0.021659
NPC63_329_TGCTGCTAGTTACCCA-1	iCAFs	0.0797761
NPC63_329_TGGCTGGCAATAAGCA-1	iCAFs	0.0326939
NPC63_329_TGTTCCGTCAATCACG-1	iCAFs	0.331508
NPC63_329_TTAGGACGTCATATCG-1	iCAFs	0.0487419
NPC63_329_TTCTTAGTCCGTAGTA-1	iCAFs	0.00876808
NPC63_329_TTGCGTCGTGCACCAC-1	iCAFs	0.201348
NPC64_330_CTCCTAGAGACCCACC-1	iCAFs	0.00156187
NPC64_330_TAAACCGAGTTGAGAT-1	iCAFs	0.00183879
NPC64_330_TCACAAGTCGACCAGC-1	iCAFs	0.00161394
NPC65_331_AAAGATGCACTCTGTC-1	iCAFs	0.00559655
NPC65_331_AAAGATGCATTTGCCC-1	iCAFs	0.261751
NPC65_331_AAAGATGGTGATGCCC-1	iCAFs	0.00806981
NPC65_331_AAAGTAGAGGGTTTCT-1	iCAFs	0.00181283
NPC65_331_AACCGCGAGACTTGAA-1	iCAFs	0.296571
NPC65_331_AACTTTCAGTGGCACA-1	iCAFs	0.0735949
NPC65_331_AACTTTCGTTCCACTC-1	iCAFs	0.00614232
NPC65_331_AAGGTTCTCTATGTGG-1	iCAFs	0.0119292
NPC65_331_AATCCAGGTATTCGTG-1	iCAFs	0.0288314
NPC65_331_ACACTGATCATAGCAC-1	iCAFs	0.00168352
NPC65_331_ACCGTAACATGGGACA-1	iCAFs	0.0709916
NPC65_331_ACGAGGAGTGCTTCTC-1	iCAFs	0.00170417
NPC65_331_ACGATACCATTTGCCC-1	iCAFs	0.00197278
NPC65_331_ACGCAGCAGTGCCAGA-1	iCAFs	0.176928
NPC65_331_ACGGAGACATTTCAGG-1	iCAFs	0.00223793
NPC65_331_ACGTCAAAGAGCTGGT-1	iCAFs	0.0163401
NPC65_331_ACTATCTTCTTGCAAG-1	iCAFs	0.00550169
NPC65_331_ACTTACTAGATGGGTC-1	iCAFs	0.243642
NPC65_331_ACTTACTAGCTTTGGT-1	iCAFs	0.0540007
NPC65_331_AGCAGCCGTGAACCTT-1	iCAFs	0.0204188
NPC65_331_AGCCTAAGTTCCAACA-1	iCAFs	0.0377597
NPC65_331_AGCGTATAGACAATAC-1	iCAFs	0.0188106
NPC65_331_AGCTCTCAGGGTATCG-1	iCAFs	0.00172666
NPC65_331_AGCTCTCCACAAGCCC-1	iCAFs	0.00187278
NPC65_331_AGGTCCGCAGGGTTAG-1	iCAFs	0.047787
NPC65_331_AGTCTTTAGGACCACA-1	iCAFs	0.105206
NPC65_331_AGTCTTTGTCGGATCC-1	iCAFs	0.0380269
NPC65_331_AGTGAGGCACCGGAAA-1	iCAFs	0.0277081
NPC65_331_AGTGGGAGTAAGGGCT-1	iCAFs	0.112119
NPC65_331_ATAACGCAGTGCCATT-1	iCAFs	0.066869
NPC65_331_ATAGACCCAATGACCT-1	iCAFs	0.306663
NPC65_331_ATAGACCCAATGGATA-1	iCAFs	0.00825954
NPC65_331_ATCACGACAGTTCCCT-1	iCAFs	0.168641
NPC65_331_ATCATCTGTGCATCTA-1	iCAFs	0.105276
NPC65_331_ATCCACCAGGGAAACA-1	iCAFs	0.0479925
NPC65_331_ATCCGAAAGCATGGCA-1	iCAFs	0.0281882
NPC65_331_ATCCGAATCTGTGCAA-1	iCAFs	0.0420455
NPC65_331_ATCTGCCAGCAGGCTA-1	iCAFs	0.00291571
NPC65_331_ATGTGTGTCTGGAGCC-1	iCAFs	0.0158875
NPC65_331_ATTACTCAGCGTAGTG-1	iCAFs	0.00800204
NPC65_331_ATTATCCAGAGTACAT-1	iCAFs	0.0194901
NPC65_331_CAACCTCGTGGCAAAC-1	iCAFs	0.0260735
NPC65_331_CAACCTCTCCAAATGC-1	iCAFs	0.00727662
NPC65_331_CAAGAAACAGACGTAG-1	iCAFs	0.286093
NPC65_331_CAAGGCCAGTCCAGGA-1	iCAFs	0.00261487
NPC65_331_CAAGTTGGTTCAACCA-1	iCAFs	0.0854853
NPC65_331_CACACAACAGCTGTAT-1	iCAFs	0.0205121
NPC65_331_CACACTCCACCCATTC-1	iCAFs	0.00237307
NPC65_331_CACAGGCTCCCATTTA-1	iCAFs	0.0128747
NPC65_331_CACCTTGGTGCCTGTG-1	iCAFs	0.00439326
NPC65_331_CACTCCAGTCATGCCG-1	iCAFs	0.00229055
NPC65_331_CACTCCAGTCCGACGT-1	iCAFs	0.0595005
NPC65_331_CACTCCATCGAATGGG-1	iCAFs	0.105343
NPC65_331_CAGCAGCCAGATCTGT-1	iCAFs	0.00263457
NPC65_331_CAGCTGGGTTGGACCC-1	iCAFs	0.103617
NPC65_331_CAGCTGGTCGGACAAG-1	iCAFs	0.0151623
NPC65_331_CAGTAACTCCCAACGG-1	iCAFs	0.0201696
NPC65_331_CATCAAGGTCGCTTTC-1	iCAFs	0.0167007
NPC65_331_CATCAAGGTTAAGACA-1	iCAFs	0.0145187
NPC65_331_CATCGAATCACCAGGC-1	iCAFs	0.0064398
NPC65_331_CATCGGGGTCAGAGGT-1	iCAFs	0.143322
NPC65_331_CCACGGAAGGCTAGGT-1	iCAFs	0.448328
NPC65_331_CCACGGATCATGCAAC-1	iCAFs	0.00399342
NPC65_331_CCAGCGATCCCGACTT-1	iCAFs	0.165112
NPC65_331_CCATGTCCACACCGCA-1	iCAFs	0.137482
NPC65_331_CCATGTCTCATCACCC-1	iCAFs	0.00398728
NPC65_331_CCCAATCCAATCACAC-1	iCAFs	0.00155903
NPC65_331_CCGGGATGTAAGTAGT-1	iCAFs	0.300264
NPC65_331_CCGTTCAAGTGTACTC-1	iCAFs	0.097796
NPC65_331_CCGTTCACATGGAATA-1	iCAFs	0.00179434
NPC65_331_CCTAAAGAGCAGGCTA-1	iCAFs	0.40034
NPC65_331_CCTAAAGGTCGAGTTT-1	iCAFs	0.0411319
NPC65_331_CCTACACTCAGCTGGC-1	iCAFs	0.0143513
NPC65_331_CCTACCAGTCGGCACT-1	iCAFs	0.0995937
NPC65_331_CCTAGCTCACCAGATT-1	iCAFs	0.00566447
NPC65_331_CCTCTGACACCCATGG-1	iCAFs	0.0731447
NPC65_331_CCTTACGAGACGCACA-1	iCAFs	0.132567
NPC65_331_CCTTACGTCACGACTA-1	iCAFs	0.105382
NPC65_331_CGACCTTAGGTGCTAG-1	iCAFs	0.155232
NPC65_331_CGAGAAGCATGCCCGA-1	iCAFs	0.0718049
NPC65_331_CGAGCACCATCGGGTC-1	iCAFs	0.00169031
NPC65_331_CGAGCCATCGTTACAG-1	iCAFs	0.012398
NPC65_331_CGCGTTTCAAGCGAGT-1	iCAFs	0.125301
NPC65_331_CGCTGGAAGCGAGAAA-1	iCAFs	0.0389306
NPC65_331_CGCTTCAAGTGTACTC-1	iCAFs	0.00311308
NPC65_331_CGCTTCACACCAGCAC-1	iCAFs	0.0381545
NPC65_331_CGTAGCGAGGTGTGGT-1	iCAFs	0.00735319
NPC65_331_CGTCAGGTCGTGGTCG-1	iCAFs	0.00158617
NPC65_331_CGTGTCTTCTGGCGAC-1	iCAFs	0.0860883
NPC65_331_CTAAGACGTCTAGAGG-1	iCAFs	0.00505127
NPC65_331_CTACCCATCCAGTATG-1	iCAFs	0.00227123
NPC65_331_CTACGTCGTCTAAACC-1	iCAFs	0.131332
NPC65_331_CTAGCCTCATTCACTT-1	iCAFs	0.0122743
NPC65_331_CTAGCCTGTCATCGGC-1	iCAFs	0.00366597
NPC65_331_CTAGTGATCACGCGGT-1	iCAFs	0.0386728
NPC65_331_CTCAGAATCGGAAATA-1	iCAFs	0.0061428
NPC65_331_CTCGAAATCCTTTCTC-1	iCAFs	0.0487188
NPC65_331_CTCGGAGCACGGCTAC-1	iCAFs	0.0204162
NPC65_331_CTCGTCAAGACGACGT-1	iCAFs	0.0215932
NPC65_331_CTCTGGTTCAATCTCT-1	iCAFs	0.368146
NPC65_331_CTGAAGTAGTACGTTC-1	iCAFs	0.0224418
NPC65_331_CTGATAGCATGTTGAC-1	iCAFs	0.0957286
NPC65_331_CTGATAGGTCGACTGC-1	iCAFs	0.143415
NPC65_331_CTGGTCTTCTCTTATG-1	iCAFs	0.025136
NPC65_331_CTGTTTATCCCATTTA-1	iCAFs	0.0103811
NPC65_331_CTTACCGCACAACGTT-1	iCAFs	0.110181
NPC65_331_GAACCTAGTCTCAACA-1	iCAFs	0.00171833
NPC65_331_GACAGAGGTCCGTCAG-1	iCAFs	0.0218568
NPC65_331_GACAGAGGTGATGTGG-1	iCAFs	0.00432006
NPC65_331_GACGGCTGTTACGCGC-1	iCAFs	0.00391309
NPC65_331_GACGTTAAGACTGTAA-1	iCAFs	0.0110951
NPC65_331_GACGTTACAACTGCTA-1	iCAFs	0.0380211
NPC65_331_GACGTTACACTAGTAC-1	iCAFs	0.109807
NPC65_331_GACGTTACAGCGTTCG-1	iCAFs	0.00623286
NPC65_331_GACTAACCACAAGACG-1	iCAFs	0.0361185
NPC65_331_GAGCAGAAGTGAACAT-1	iCAFs	0.0859649
NPC65_331_GATCGCGTCTTGCAAG-1	iCAFs	0.219022
NPC65_331_GATGAAAGTCTGCGGT-1	iCAFs	0.00285457
NPC65_331_GATGAGGCAGTGACAG-1	iCAFs	0.0169635
NPC65_331_GATGCTAGTAGCGCTC-1	iCAFs	0.0154626
NPC65_331_GCAAACTTCGGTTCGG-1	iCAFs	0.00420809
NPC65_331_GCATACAGTTACCGAT-1	iCAFs	0.00977573
NPC65_331_GCATGATCAAGACACG-1	iCAFs	0.043841
NPC65_331_GCATGTAGTCATCCCT-1	iCAFs	0.00499848
NPC65_331_GCATGTATCGTTGACA-1	iCAFs	0.218473
NPC65_331_GCGACCAGTCACTGGC-1	iCAFs	0.00182869
NPC65_331_GCGAGAACAACACCTA-1	iCAFs	0.330977
NPC65_331_GCGCAGTTCGAGAACG-1	iCAFs	0.169777
NPC65_331_GCGCGATCAGACACTT-1	iCAFs	0.209141
NPC65_331_GCGGGTTAGTGGACGT-1	iCAFs	0.0553725
NPC65_331_GCGGGTTTCTGGCGAC-1	iCAFs	0.00885671
NPC65_331_GCTCTGTGTGTGCGTC-1	iCAFs	0.036405
NPC65_331_GCTGCGAAGACACGAC-1	iCAFs	0.039416
NPC65_331_GCTTGAATCACCGTAA-1	iCAFs	0.0468163
NPC65_331_GGACGTCGTTACAGAA-1	iCAFs	0.0119686
NPC65_331_GGAGCAACAAATCCGT-1	iCAFs	0.123479
NPC65_331_GGAGCAAGTTCCTCCA-1	iCAFs	0.00315146
NPC65_331_GGCAATTAGACGCTTT-1	iCAFs	0.0017719
NPC65_331_GGCAATTGTTCCGTCT-1	iCAFs	0.00158396
NPC65_331_GGCCGATAGATGTTAG-1	iCAFs	0.0513673
NPC65_331_GGCTCGAAGGTGCAAC-1	iCAFs	0.00348529
NPC65_331_GGCTCGAGTATCTGCA-1	iCAFs	0.013768
NPC65_331_GGCTCGATCCCATTAT-1	iCAFs	0.314344
NPC65_331_GGCTGGTCAAGCCTAT-1	iCAFs	0.224055
NPC65_331_GGGACCTAGGGCTCTC-1	iCAFs	0.431428
NPC65_331_GGGAGATGTCTGGAGA-1	iCAFs	0.339314
NPC65_331_GGGCACTCACCCATGG-1	iCAFs	0.143771
NPC65_331_GGTATTGTCTTCAACT-1	iCAFs	0.014472
NPC65_331_GGTGCGTAGCGTTCCG-1	iCAFs	0.0125049
NPC65_331_GGTGCGTAGCGTTTAC-1	iCAFs	0.0017693
NPC65_331_GTAACGTCAACACGCC-1	iCAFs	0.132766
NPC65_331_GTATCTTCACCAGGCT-1	iCAFs	0.0231752
NPC65_331_GTATTCTCAGTAGAGC-1	iCAFs	0.140008
NPC65_331_GTATTCTCATAGAAAC-1	iCAFs	0.00273268
NPC65_331_GTCAAGTCAGATGAGC-1	iCAFs	0.00867361
NPC65_331_GTCACGGGTCTAAACC-1	iCAFs	0.00215401
NPC65_331_GTCGTAATCCGTCAAA-1	iCAFs	0.00191444
NPC65_331_GTTACAGCAGCTGCAC-1	iCAFs	0.116479
NPC65_331_GTTCATTCAAACTGCT-1	iCAFs	0.00628397
NPC65_331_GTTCATTTCACCATAG-1	iCAFs	0.269156
NPC65_331_GTTCGGGAGGCATGTG-1	iCAFs	0.109518
NPC65_331_TAAACCGAGTTGAGAT-1	iCAFs	0.323718
NPC65_331_TAAACCGTCGTGACAT-1	iCAFs	0.139689
NPC65_331_TACTTACCAGTAGAGC-1	iCAFs	0.00497578
NPC65_331_TACTTGTAGCGTGAAC-1	iCAFs	0.00722951
NPC65_331_TAGACCAGTGCGGTAA-1	iCAFs	0.00446603
NPC65_331_TAGTGGTGTTTACTCT-1	iCAFs	0.00467587
NPC65_331_TAGTTGGGTACTCAAC-1	iCAFs	0.179133
NPC65_331_TATCAGGTCAAACGGG-1	iCAFs	0.00164713
NPC65_331_TCACAAGTCCCTAATT-1	iCAFs	0.0151952
NPC65_331_TCACAAGTCGACCAGC-1	iCAFs	0.0264082
NPC65_331_TCAGGATAGCCATCGC-1	iCAFs	0.0116514
NPC65_331_TCCCGATAGGCCATAG-1	iCAFs	0.0150252
NPC65_331_TCGAGGCGTTCAGACT-1	iCAFs	0.00223447
NPC65_331_TCGTACCCAGCCTTTC-1	iCAFs	0.232492
NPC65_331_TCTGAGAAGCTAGCCC-1	iCAFs	0.166457
NPC65_331_TGACAACAGAATTCCC-1	iCAFs	0.0161823
NPC65_331_TGACAACTCTCGCTTG-1	iCAFs	0.0231252
NPC65_331_TGACTAGAGGTTCCTA-1	iCAFs	0.0609939
NPC65_331_TGAGAGGTCGCCGTGA-1	iCAFs	0.00450802
NPC65_331_TGATTTCCACTAGTAC-1	iCAFs	0.00277007
NPC65_331_TGCACCTGTCATATGC-1	iCAFs	0.165948
NPC65_331_TGCACCTTCTACTCAT-1	iCAFs	0.00180978
NPC65_331_TGCGCAGTCATTTGGG-1	iCAFs	0.0621613
NPC65_331_TGCTACCCAGGTCTCG-1	iCAFs	0.160573
NPC65_331_TGCTGCTCAATTGCTG-1	iCAFs	0.0235297
NPC65_331_TGGACGCAGCTAAGAT-1	iCAFs	0.00191256
NPC65_331_TGGCTGGCAAGCGAGT-1	iCAFs	0.0117701
NPC65_331_TGGGAAGAGAGAGCTC-1	iCAFs	0.0058268
NPC65_331_TGGGCGTCAGGTCTCG-1	iCAFs	0.265718
NPC65_331_TGGTTAGCAATGGTCT-1	iCAFs	0.0188797
NPC65_331_TGTCCCAAGTTATCGC-1	iCAFs	0.0241873
NPC65_331_TGTCCCACACGAAACG-1	iCAFs	0.0514933
NPC65_331_TGTTCCGCATGTAAGA-1	iCAFs	0.0134096
NPC65_331_TTCCCAGTCTTATCTG-1	iCAFs	0.0188673
NPC65_331_TTCGGTCCATGCAACT-1	iCAFs	0.00173546
NPC65_331_TTCTACATCATCTGTT-1	iCAFs	0.0664311
NPC65_331_TTCTCAATCCGTCATC-1	iCAFs	0.221347
NPC65_331_TTCTCCTAGCTGCAAG-1	iCAFs	0.0499295
NPC65_331_TTGAACGAGTGTTTGC-1	iCAFs	0.12987
NPC65_331_TTGAACGCATGGAATA-1	iCAFs	0.0137251
NPC65_331_TTGAACGGTAGCGTCC-1	iCAFs	0.0999342
NPC65_331_TTGGCAACAGCTCCGA-1	iCAFs	0.0258356
NPC65_331_TTTACTGTCAACGGCC-1	iCAFs	0.00375125
NPC65_331_TTTATGCAGCGATCCC-1	iCAFs	0.00503871
NPC65_331_TTTCCTCAGTATCTCG-1	iCAFs	0.114627
NPC65_331_TTTGCGCCAACACCCG-1	iCAFs	0.00569522
NPC65_331_TTTGGTTGTGAAATCA-1	iCAFs	0.00173393
NPC36_303_ATCTGCCTCTTCAACT-1	myCAFs	0.0119
NPC36_304_ATCTGCCTCTTCAACT-1	myCAFs	0.0126926
NPC36_305_ATCTGCCTCTTCAACT-1	myCAFs	0.00968754
NPC36_306_ATCTGCCTCTTCAACT-1	myCAFs	0.0184504
NPC46_311_CTCTGGTAGGCACATG-1	myCAFs	0.00706616
NPC46_311_GGACATTGTCTGATCA-1	myCAFs	0.00216959
NPC46_311_GGATTACAGGTACTCT-1	myCAFs	0.074876
NPC46_312_GGACATTGTCTGATCA-1	myCAFs	0.00208816
NPC46_312_GGATTACAGGTACTCT-1	myCAFs	0.0153778
NPC46_313_CTCTGGTAGGCACATG-1	myCAFs	0.00697008
NPC46_313_GGACATTGTCTGATCA-1	myCAFs	0.00294016
NPC46_313_GGATTACAGGTACTCT-1	myCAFs	0.045946
NPC46_314_GGACATTGTCTGATCA-1	myCAFs	0.00223514
NPC46_314_GGATTACAGGTACTCT-1	myCAFs	0.0195708
NPC47_315_ATTATCCGTGTGACGA-1	myCAFs	0.00169167
NPC47_315_ATTCTACGTGTGCGTC-1	myCAFs	0.0360848
NPC47_315_CATATGGTCTATCCCG-1	myCAFs	0.00470149
NPC47_315_CGGACACGTGGTTTCA-1	myCAFs	0.00383013
NPC47_315_CGGACTGTCGTGGGAA-1	myCAFs	0.0037564
NPC47_315_CTCGTACAGATATACG-1	myCAFs	0.0493516
NPC47_315_CTCTACGCAGCCTGTG-1	myCAFs	0.00318933
NPC47_315_CTTGGCTCAATAGCAA-1	myCAFs	0.0122624
NPC47_315_GCACTCTGTGTCGCTG-1	myCAFs	0.0124686
NPC47_315_GCATGTACAGGATCGA-1	myCAFs	0.246477
NPC47_315_GGCGTGTAGCTAAACA-1	myCAFs	0.00177695
NPC47_315_GTGGGTCCATTCTTAC-1	myCAFs	0.0025468
NPC47_315_TACAGTGGTAAGAGGA-1	myCAFs	0.161256
NPC47_315_TGGGAAGTCTAGCACA-1	myCAFs	0.038159
NPC47_315_TTGGCAAAGCGCTTAT-1	myCAFs	0.00602299
NPC47_316_ATTATCCGTGTGACGA-1	myCAFs	0.00165798
NPC47_316_ATTCTACGTGTGCGTC-1	myCAFs	0.00201261
NPC47_316_CATATGGTCTATCCCG-1	myCAFs	0.0218594
NPC47_316_CGGACACGTGGTTTCA-1	myCAFs	0.00238372
NPC47_316_CGGACTGTCGTGGGAA-1	myCAFs	0.00913605
NPC47_316_CTCGTACAGATATACG-1	myCAFs	0.0533151
NPC47_316_CTCTACGCAGCCTGTG-1	myCAFs	0.0028446
NPC47_316_CTTGGCTCAATAGCAA-1	myCAFs	0.0108219
NPC47_316_GCACTCTGTGTCGCTG-1	myCAFs	0.00440122
NPC47_316_GCATGTACAGGATCGA-1	myCAFs	0.242125
NPC47_316_GGCGTGTAGCTAAACA-1	myCAFs	0.00187249
NPC47_316_GTGGGTCCATTCTTAC-1	myCAFs	0.00836429
NPC47_316_TACAGTGGTAAGAGGA-1	myCAFs	0.174611
NPC47_316_TGGGAAGTCTAGCACA-1	myCAFs	0.0390454
NPC47_316_TTGGCAAAGCGCTTAT-1	myCAFs	0.00549829
NPC47_317_ATCATGGTCGTATCAG-1	myCAFs	0.0151443
NPC47_317_ATTATCCGTGTGACGA-1	myCAFs	0.00162725
NPC47_317_ATTCTACGTGTGCGTC-1	myCAFs	0.0190427
NPC47_317_CATATGGTCTATCCCG-1	myCAFs	0.0102617
NPC47_317_CGGACACGTGGTTTCA-1	myCAFs	0.00314794
NPC47_317_CGGACTGTCGTGGGAA-1	myCAFs	0.0488658
NPC47_317_CTCGTACAGATATACG-1	myCAFs	0.0962833
NPC47_317_CTCTACGCAGCCTGTG-1	myCAFs	0.0034375
NPC47_317_CTTGGCTCAATAGCAA-1	myCAFs	0.00453958
NPC47_317_GCACTCTGTGTCGCTG-1	myCAFs	0.032842
NPC47_317_GCATGTACAGGATCGA-1	myCAFs	0.271961
NPC47_317_GGCGTGTAGCTAAACA-1	myCAFs	0.00372791
NPC47_317_GTGGGTCCATTCTTAC-1	myCAFs	0.00240883
NPC47_317_TACAGTGGTAAGAGGA-1	myCAFs	0.222617
NPC47_317_TGGGAAGTCTAGCACA-1	myCAFs	0.230977
NPC47_317_TTGGCAAAGCGCTTAT-1	myCAFs	0.00304642
NPC47_318_AGCGTCGAGCTAGTCT-1	myCAFs	0.00976348
NPC47_318_AGCTCTCGTGGAAAGA-1	myCAFs	0.00355352
NPC47_318_ATTATCCGTGTGACGA-1	myCAFs	0.00275998
NPC47_318_ATTCTACGTGTGCGTC-1	myCAFs	0.00518928
NPC47_318_CATATGGTCTATCCCG-1	myCAFs	0.0190648
NPC47_318_CGGACACGTGGTTTCA-1	myCAFs	0.00293344
NPC47_318_CGGACTGTCGTGGGAA-1	myCAFs	0.0043541
NPC47_318_CTCGTACAGATATACG-1	myCAFs	0.0814737
NPC47_318_CTCTACGCAGCCTGTG-1	myCAFs	0.00383528
NPC47_318_CTTGGCTCAATAGCAA-1	myCAFs	0.0105289
NPC47_318_GCACTCTGTGTCGCTG-1	myCAFs	0.0273106
NPC47_318_GCATGTACAGGATCGA-1	myCAFs	0.237124
NPC47_318_GGCGTGTAGCTAAACA-1	myCAFs	0.00164962
NPC47_318_GTGGGTCCATTCTTAC-1	myCAFs	0.00246134
NPC47_318_TACAGTGGTAAGAGGA-1	myCAFs	0.124805
NPC47_318_TGGGAAGTCTAGCACA-1	myCAFs	0.085657
NPC47_318_TTGGCAAAGCGCTTAT-1	myCAFs	0.00361402
NPC49_319_AAAGCAAAGGACGAAA-1	myCAFs	0.0269149
NPC49_319_AACTCTTTCCAGAGGA-1	myCAFs	0.00921592
NPC49_319_AAGTCTGCACGTGAGA-1	myCAFs	0.0356956
NPC49_319_ACACCAATCCGCATCT-1	myCAFs	0.00174926
NPC49_319_ACACCCTCAGACAAGC-1	myCAFs	0.0897412
NPC49_319_ACCCACTGTTCAACCA-1	myCAFs	0.0115511
NPC49_319_ACCTTTAGTTCCATGA-1	myCAFs	0.00625473
NPC49_319_ACGGGTCGTTGTCGCG-1	myCAFs	0.0403579
NPC49_319_ACTTTCACAGGGATTG-1	myCAFs	0.00181741
NPC49_319_AGAGCTTCAAATACAG-1	myCAFs	0.00164181
NPC49_319_AGAGTGGCAATGTTGC-1	myCAFs	0.316955
NPC49_319_AGATTGCCAAGGTGTG-1	myCAFs	0.18635
NPC49_319_AGCGTATCACACATGT-1	myCAFs	0.0115159
NPC49_319_AGCGTATTCTAGCACA-1	myCAFs	0.195109
NPC49_319_AGCTCTCGTCATACTG-1	myCAFs	0.0152421
NPC49_319_AGTGGGATCAGGTTCA-1	myCAFs	0.0080528
NPC49_319_AGTTGGTTCTCTAAGG-1	myCAFs	0.572198
NPC49_319_ATGAGGGGTAAACGCG-1	myCAFs	0.0109132
NPC49_319_ATTTCTGGTATGGTTC-1	myCAFs	0.0396373
NPC49_319_CACACTCAGATTACCC-1	myCAFs	0.120392
NPC49_319_CAGAATCTCGATCCCT-1	myCAFs	0.193017
NPC49_319_CATCAAGTCCTCAACC-1	myCAFs	0.0458772
NPC49_319_CATTCGCTCCGGCACA-1	myCAFs	0.0182913
NPC49_319_CCACCTATCCTGTAGA-1	myCAFs	0.408683
NPC49_319_CCCATACCAGATGGGT-1	myCAFs	0.0403236
NPC49_319_CCTAAAGAGAACAACT-1	myCAFs	0.700365
NPC49_319_CCTCAGTAGGTGCTAG-1	myCAFs	0.0169274
NPC49_319_CGCCAAGGTTTGTTTC-1	myCAFs	0.0995214
NPC49_319_CGCGGTAGTTCAGTAC-1	myCAFs	0.116016
NPC49_319_CGCTATCGTTGTGGCC-1	myCAFs	0.239924
NPC49_319_CGGAGCTTCAAAGTAG-1	myCAFs	0.0119252
NPC49_319_CGGGTCACAGTTCCCT-1	myCAFs	0.0108281
NPC49_319_CGTCTACGTGCACTTA-1	myCAFs	0.014145
NPC49_319_CGTGTAATCTATCGCC-1	myCAFs	0.0473706
NPC49_319_CTACACCGTACAAGTA-1	myCAFs	0.215908
NPC49_319_CTACACCTCCTTTACA-1	myCAFs	0.104064
NPC49_319_CTACATTGTCTACCTC-1	myCAFs	0.00808647
NPC49_319_CTCATTACAGGTCGTC-1	myCAFs	0.0519546
NPC49_319_CTCGAAATCGTTTATC-1	myCAFs	0.0776991
NPC49_319_CTCGAGGGTGAACCTT-1	myCAFs	0.00221647
NPC49_319_CTGAAACAGATGTAAC-1	myCAFs	0.0624825
NPC49_319_CTGCTGTCAGTGAGTG-1	myCAFs	0.189886
NPC49_319_CTGGTCTGTGTCTGAT-1	myCAFs	0.00370342
NPC49_319_CTGTGCTGTAGGACAC-1	myCAFs	0.0170505
NPC49_319_GAACCTATCTCGCATC-1	myCAFs	0.0266052
NPC49_319_GAACGGAGTTTAGGAA-1	myCAFs	0.164671
NPC49_319_GACAGAGTCAGGCCCA-1	myCAFs	0.287373
NPC49_319_GACCTGGTCTGTTGAG-1	myCAFs	0.0117615
NPC49_319_GACGCGTTCAAACAAG-1	myCAFs	0.253253
NPC49_319_GACGCGTTCACCTCGT-1	myCAFs	0.0878857
NPC49_319_GATCAGTAGTACGCCC-1	myCAFs	0.283376
NPC49_319_GATCGTAGTCTGCCAG-1	myCAFs	0.0708253
NPC49_319_GATGAGGAGCTTTGGT-1	myCAFs	0.0021643
NPC49_319_GCAATCATCCGCGTTT-1	myCAFs	0.0228847
NPC49_319_GCAGCCACAAACCCAT-1	myCAFs	0.219597
NPC49_319_GCAGTTATCGAGGTAG-1	myCAFs	0.0305644
NPC49_319_GCATACACAATGAATG-1	myCAFs	0.00171465
NPC49_319_GCTGCGAAGGATGGAA-1	myCAFs	0.101307
NPC49_319_GGAACTTGTTTGGGCC-1	myCAFs	0.157039
NPC49_319_GGACAAGTCTCGTTTA-1	myCAFs	0.428783
NPC49_319_GGACAGATCTCCTATA-1	myCAFs	0.00154881
NPC49_319_GGAGCAAGTCCTCTTG-1	myCAFs	0.014267
NPC49_319_GGCTCGACAAGGTTTC-1	myCAFs	0.310286
NPC49_319_GGGAATGAGATCCCGC-1	myCAFs	0.0072771
NPC49_319_GGGAATGTCTGCCCTA-1	myCAFs	0.00360154
NPC49_319_GGGACCTTCAGTGTTG-1	myCAFs	0.00154632
NPC49_319_GGGATGAAGCTAACAA-1	myCAFs	0.00404452
NPC49_319_GTAGGCCAGGACATTA-1	myCAFs	0.00768912
NPC49_319_GTAGGCCGTCGCATCG-1	myCAFs	0.145678
NPC49_319_GTATTCTTCTAACTTC-1	myCAFs	0.0016939
NPC49_319_GTCACGGTCTTGAGGT-1	myCAFs	0.0868392
NPC49_319_GTCGGGTCAAGCGAGT-1	myCAFs	0.785372
NPC49_319_GTCTTCGTCTGATACG-1	myCAFs	0.0517908
NPC49_319_GTTCATTAGACGACGT-1	myCAFs	0.0218019
NPC49_319_TAAGCGTCAGCTGCAC-1	myCAFs	0.0164829
NPC49_319_TACCTTAGTCCAGTGC-1	myCAFs	0.126316
NPC49_319_TACTCGCCAGTAAGCG-1	myCAFs	0.00237551
NPC49_319_TACTCGCTCATTGCGA-1	myCAFs	0.00384074
NPC49_319_TACTTACGTATCTGCA-1	myCAFs	0.0743762
NPC49_319_TAGTGGTGTGACTACT-1	myCAFs	0.293123
NPC49_319_TAGTTGGTCGCGTAGC-1	myCAFs	0.0112996
NPC49_319_TCAACGAGTTAAGTAG-1	myCAFs	0.00218938
NPC49_319_TCACAAGTCAGCGATT-1	myCAFs	0.00860226
NPC49_319_TCGCGAGAGAAGGGTA-1	myCAFs	0.00174631
NPC49_319_TCGTAGAGTAGGGTAC-1	myCAFs	0.0488442
NPC49_319_TGAGGGACAAATCCGT-1	myCAFs	0.0109961
NPC49_319_TGCACCTAGCCAGAAC-1	myCAFs	0.00664017
NPC49_319_TGCCCATCATAGAAAC-1	myCAFs	0.0376215
NPC49_319_TGGCTGGAGATAGGAG-1	myCAFs	0.0577838
NPC49_319_TGGGAAGGTTGTGGAG-1	myCAFs	0.0034122
NPC49_319_TGGGCGTCACTACAGT-1	myCAFs	0.00849527
NPC49_319_TGTTCCGGTACCGTAT-1	myCAFs	0.241533
NPC49_319_TTCGGTCTCGTCTGAA-1	myCAFs	0.0209602
NPC49_319_TTGAACGCAGCGTAAG-1	myCAFs	0.0487078
NPC49_319_TTGGAACAGTGCGATG-1	myCAFs	0.20167
NPC49_319_TTTACTGGTCGCGGTT-1	myCAFs	0.0325228
NPC49_319_TTTCCTCTCCTAGTGA-1	myCAFs	0.0929703
NPC49_320_AAAGCAAAGGACGAAA-1	myCAFs	0.027404
NPC49_320_AACTCTTTCCAGAGGA-1	myCAFs	0.00915518
NPC49_320_AAGTCTGCACGTGAGA-1	myCAFs	0.0263493
NPC49_320_ACACCAATCCGCATCT-1	myCAFs	0.00189239
NPC49_320_ACACCCTCAGACAAGC-1	myCAFs	0.100268
NPC49_320_ACCCACTGTTCAACCA-1	myCAFs	0.0166414
NPC49_320_ACCTTTAGTTCCATGA-1	myCAFs	0.00887558
NPC49_320_ACGGGTCGTTGTCGCG-1	myCAFs	0.0349704
NPC49_320_ACTTTCACAGGGATTG-1	myCAFs	0.00173235
NPC49_320_AGAGCTTCAAATACAG-1	myCAFs	0.00160359
NPC49_320_AGAGTGGCAATGTTGC-1	myCAFs	0.338909
NPC49_320_AGATTGCCAAGGTGTG-1	myCAFs	0.187539
NPC49_320_AGCGTATCACACATGT-1	myCAFs	0.012319
NPC49_320_AGCGTATTCTAGCACA-1	myCAFs	0.186581
NPC49_320_AGCTCTCGTCATACTG-1	myCAFs	0.0102367
NPC49_320_AGTGGGATCAGGTTCA-1	myCAFs	0.00808841
NPC49_320_AGTTGGTTCTCTAAGG-1	myCAFs	0.604816
NPC49_320_ATGAGGGGTAAACGCG-1	myCAFs	0.0168652
NPC49_320_ATTTCTGGTATGGTTC-1	myCAFs	0.0510813
NPC49_320_CACACTCAGATTACCC-1	myCAFs	0.119917
NPC49_320_CAGAATCTCGATCCCT-1	myCAFs	0.180699
NPC49_320_CATCAAGTCCTCAACC-1	myCAFs	0.0437916
NPC49_320_CATTCGCTCCGGCACA-1	myCAFs	0.0207682
NPC49_320_CCACCTATCCTGTAGA-1	myCAFs	0.404041
NPC49_320_CCCATACCAGATGGGT-1	myCAFs	0.0350176
NPC49_320_CCTAAAGAGAACAACT-1	myCAFs	0.697884
NPC49_320_CCTCAGTAGGTGCTAG-1	myCAFs	0.0202582
NPC49_320_CGCCAAGGTTTGTTTC-1	myCAFs	0.10601
NPC49_320_CGCGGTAGTTCAGTAC-1	myCAFs	0.150844
NPC49_320_CGCTATCGTTGTGGCC-1	myCAFs	0.225246
NPC49_320_CGGAGCTTCAAAGTAG-1	myCAFs	0.0102349
NPC49_320_CGGGTCACAGTTCCCT-1	myCAFs	0.011761
NPC49_320_CGTCTACGTGCACTTA-1	myCAFs	0.0146617
NPC49_320_CGTGTAATCTATCGCC-1	myCAFs	0.0412597
NPC49_320_CTACACCGTACAAGTA-1	myCAFs	0.221097
NPC49_320_CTACACCTCCTTTACA-1	myCAFs	0.117805
NPC49_320_CTACATTGTCTACCTC-1	myCAFs	0.00937727
NPC49_320_CTCATTACAGGTCGTC-1	myCAFs	0.0258891
NPC49_320_CTCGAAATCGTTTATC-1	myCAFs	0.113317
NPC49_320_CTCGAGGGTGAACCTT-1	myCAFs	0.00233486
NPC49_320_CTGAAACAGATGTAAC-1	myCAFs	0.0424599
NPC49_320_CTGCTGTCAGTGAGTG-1	myCAFs	0.204392
NPC49_320_CTGGTCTGTGTCTGAT-1	myCAFs	0.00417064
NPC49_320_CTGTGCTGTAGGACAC-1	myCAFs	0.0185366
NPC49_320_GAACCTATCTCGCATC-1	myCAFs	0.0330469
NPC49_320_GAACGGAGTTTAGGAA-1	myCAFs	0.161491
NPC49_320_GACAGAGTCAGGCCCA-1	myCAFs	0.294599
NPC49_320_GACCTGGTCTGTTGAG-1	myCAFs	0.0149099
NPC49_320_GACGCGTTCAAACAAG-1	myCAFs	0.258045
NPC49_320_GACGCGTTCACCTCGT-1	myCAFs	0.0981383
NPC49_320_GATCAGTAGTACGCCC-1	myCAFs	0.287938
NPC49_320_GATCGTAGTCTGCCAG-1	myCAFs	0.0932825
NPC49_320_GATGAGGAGCTTTGGT-1	myCAFs	0.0021643
NPC49_320_GCAATCATCCGCGTTT-1	myCAFs	0.0179318
NPC49_320_GCAGCCACAAACCCAT-1	myCAFs	0.21961
NPC49_320_GCAGTTATCGAGGTAG-1	myCAFs	0.0698116
NPC49_320_GCATACACAATGAATG-1	myCAFs	0.00174493
NPC49_320_GCTGCGAAGGATGGAA-1	myCAFs	0.136803
NPC49_320_GGAACTTGTTTGGGCC-1	myCAFs	0.150049
NPC49_320_GGACAAGTCTCGTTTA-1	myCAFs	0.427339
NPC49_320_GGACAGATCTCCTATA-1	myCAFs	0.00153883
NPC49_320_GGAGCAAGTCCTCTTG-1	myCAFs	0.0140349
NPC49_320_GGCTCGACAAGGTTTC-1	myCAFs	0.295614
NPC49_320_GGGAATGAGATCCCGC-1	myCAFs	0.0143854
NPC49_320_GGGAATGTCTGCCCTA-1	myCAFs	0.00372998
NPC49_320_GGGACCTTCAGTGTTG-1	myCAFs	0.00152948
NPC49_320_GGGATGAAGCTAACAA-1	myCAFs	0.00490589
NPC49_320_GTAGGCCAGGACATTA-1	myCAFs	0.0108199
NPC49_320_GTAGGCCGTCGCATCG-1	myCAFs	0.129786
NPC49_320_GTATTCTTCTAACTTC-1	myCAFs	0.00175188
NPC49_320_GTCACGGTCTTGAGGT-1	myCAFs	0.0885736
NPC49_320_GTCGGGTCAAGCGAGT-1	myCAFs	0.784155
NPC49_320_GTCTTCGTCTGATACG-1	myCAFs	0.0530168
NPC49_320_GTTCATTAGACGACGT-1	myCAFs	0.0177115
NPC49_320_TAAGCGTCAGCTGCAC-1	myCAFs	0.0166169
NPC49_320_TACCTTAGTCCAGTGC-1	myCAFs	0.133739
NPC49_320_TACTCGCCAGTAAGCG-1	myCAFs	0.00363375
NPC49_320_TACTCGCTCATTGCGA-1	myCAFs	0.00870985
NPC49_320_TACTTACGTATCTGCA-1	myCAFs	0.0923931
NPC49_320_TAGTGGTGTGACTACT-1	myCAFs	0.274956
NPC49_320_TAGTTGGTCGCGTAGC-1	myCAFs	0.0367358
NPC49_320_TCAACGAGTTAAGTAG-1	myCAFs	0.00342841
NPC49_320_TCACAAGTCAGCGATT-1	myCAFs	0.00819844
NPC49_320_TCGCGAGAGAAGGGTA-1	myCAFs	0.0017767
NPC49_320_TCGTAGAGTAGGGTAC-1	myCAFs	0.0657562
NPC49_320_TGACGGCAGTTCGATC-1	myCAFs	0.00278956
NPC49_320_TGAGGGACAAATCCGT-1	myCAFs	0.00620171
NPC49_320_TGCACCTAGCCAGAAC-1	myCAFs	0.0122644
NPC49_320_TGCCCATCATAGAAAC-1	myCAFs	0.0416208
NPC49_320_TGGCTGGAGATAGGAG-1	myCAFs	0.0800942
NPC49_320_TGGGAAGGTTGTGGAG-1	myCAFs	0.00395818
NPC49_320_TGGGCGTCACTACAGT-1	myCAFs	0.00881064
NPC49_320_TGTTCCGGTACCGTAT-1	myCAFs	0.220552
NPC49_320_TTCGGTCTCGTCTGAA-1	myCAFs	0.0193868
NPC49_320_TTGAACGCAGCGTAAG-1	myCAFs	0.0278794
NPC49_320_TTGGAACAGTGCGATG-1	myCAFs	0.19241
NPC49_320_TTTACTGGTCGCGGTT-1	myCAFs	0.0382959
NPC49_320_TTTCCTCTCCTAGTGA-1	myCAFs	0.10738
NPC49_321_AAAGCAAAGGACGAAA-1	myCAFs	0.0254947
NPC49_321_AACTCTTTCCAGAGGA-1	myCAFs	0.00915518
[truncated: 744 more rows]

## Sheet: BRCA Metabolic Flux
Barcode	Fibroblast subpopulation	Pyruvate_Lactate
CID3586_GACGCGTTCACTATTC	apCAFs	0.00142196
CID3586_TACGGGCAGTTCCACA	apCAFs	0.0136684
CID3838_ATGGAGGTCCTGGTGA	apCAFs	0.00640845
CID3838_TGAGGTTAGCTCCATA	apCAFs	0.647605
CID3838_TGCTCGTTCGTCCTCA	apCAFs	0.337298
CID3921_AAAGTAGAGTGTACCT	apCAFs	0.0156201
CID3921_CGTAGCGAGTGTACTC	apCAFs	0.564903
CID3941_GCGAGAATCCCGGATG	apCAFs	0.246194
CID3946_ATCTTCATCGATACTG	apCAFs	0.00192441
CID3948_TACACGAGTGATGTGG	apCAFs	0.175878
CID3963_AGCTCTCGTAAATGAC	apCAFs	0.0103594
CID3963_AGGCCACTCGCGTTTC	apCAFs	0.495832
CID3963_CAGCGACAGTGTACTC	apCAFs	0.0811874
CID3963_CGTGAGCTCCTAAGTG	apCAFs	0.0014483
CID4040_ACGCACGTCCTGCTAC	apCAFs	0.00310427
CID4040_CCTTGTGTCGGTAGGA	apCAFs	0.423085
CID4040_GACATCATCAGCTGTA	apCAFs	0.265952
CID4040_GGTGGCTCACAAACGG	apCAFs	0.395327
CID4040_TGGGCTGCAAGTGATA	apCAFs	0.0583445
CID4066_ACAGCCGTCCACGACG	apCAFs	0.00219473
CID4066_ACATGGTTCATGTAGC	apCAFs	0.0179273
CID4066_ACTGAGTTCAGGCGAA	apCAFs	0.142774
CID4066_ACTTTCACAAACAACA	apCAFs	0.00402969
CID4066_AGATCTGTCCTGCCAT	apCAFs	0.195342
CID4066_AGATTGCAGTGTTAGA	apCAFs	0.321907
CID4066_CAAGTTGCAAACCCAT	apCAFs	0.415436
CID4066_CGGAGTCTCGGAGGTA	apCAFs	0.0185882
CID4066_CGTCACTTCACATAGC	apCAFs	0.059965
CID4066_CTAACTTAGAAACGAG	apCAFs	0.00533199
CID4066_CTACATTTCTGGCGAC	apCAFs	0.0277662
CID4066_CTCAGAATCACCCGAG	apCAFs	0.392232
CID4066_CTCAGAATCTCGCATC	apCAFs	0.0144939
CID4066_GACGTGCAGGGTATCG	apCAFs	0.12171
CID4066_GCGACCAGTGCTGTAT	apCAFs	0.428818
CID4066_GGACAAGAGTCCATAC	apCAFs	0.182988
CID4066_GTCTCGTAGCAGGCTA	apCAFs	0.00309426
CID4066_GTGTTAGCAACTGGCC	apCAFs	0.117073
CID4066_TCAGATGGTTCCACAA	apCAFs	0.433389
CID4066_TGCGGGTCAATGGTCT	apCAFs	0.0566816
CID4067_CAGAATCAGGCCCGTT	apCAFs	0.0222122
CID4067_GTGCTTCGTCATCGGC	apCAFs	0.0018972
CID4067_TAAGAGACAACTGCGC	apCAFs	0.131784
CID4067_TCGGTAAGTCGAGATG	apCAFs	0.0567718
CID4290A_CTAGTGAAGAATCTCC	apCAFs	0.27208
CID4398_ACCAGTACAGTCACTA	apCAFs	0.00377329
CID4398_CCACCTAGTACCGTTA	apCAFs	0.301592
CID4398_CTCGAGGGTGGTAACG	apCAFs	0.00759539
CID4398_CTCGGGATCTCGCTTG	apCAFs	0.609556
CID4398_CTGGTCTCAGCTGTTA	apCAFs	0.156845
CID4398_CTTAACTTCGTACGGC	apCAFs	0.264026
CID4398_CTTACCGTCGCAGGCT	apCAFs	0.282726
CID4398_TCTTTCCAGCCCTAAT	apCAFs	0.306323
CID44041_AGCTCTCTCACCGGGT	apCAFs	0.0149513
CID44041_CATCAAGAGGCTAGGT	apCAFs	0.00706929
CID44041_CCTTCCCAGTCTCGGC	apCAFs	0.0805789
CID4461_CAGCATAAGACATAAC	apCAFs	0.00144185
CID4461_TCAACGATCTGAGGGA	apCAFs	0.00142153
CID4465_ACACTGAAGAACTCGG	apCAFs	0.00143164
CID4465_ACGTCAACAGCTGCTG	apCAFs	0.00476639
CID4465_AGGCCGTTCCTTGACC	apCAFs	0.00478378
CID4465_AGTGAGGAGGTGTGGT	apCAFs	0.0020247
CID4465_CACTCCAGTGTTCTTT	apCAFs	0.00284433
CID4465_CATGACAGTGGGTATG	apCAFs	0.00202136
CID4465_CATTCGCGTACCATCA	apCAFs	0.00192201
CID4465_CCATTCGAGAGATGAG	apCAFs	0.00148067
CID4465_CCATTCGCAAAGCAAT	apCAFs	0.0016623
CID4465_CCTAGCTCACATTAGC	apCAFs	0.0138374
CID4465_CGACCTTCAAAGTCAA	apCAFs	0.00144847
CID4465_CGACTTCGTCCTCTTG	apCAFs	0.00143804
CID4465_CGTAGGCGTGTGCCTG	apCAFs	0.0297549
CID4465_CTAATGGCATTGTGCA	apCAFs	0.006109
CID4465_CTCATTAAGGCCATAG	apCAFs	0.00148317
CID4465_GAAATGATCATGTAGC	apCAFs	0.00376299
CID4465_GAATAAGTCATAGCAC	apCAFs	0.00199094
CID4465_GACGTGCTCCCGGATG	apCAFs	0.00379769
CID4465_GGCTGGTGTTCATGGT	apCAFs	0.00146157
CID4465_TAAGTGCTCCGGGTGT	apCAFs	0.00385338
CID4465_TAGCCGGCAGTCAGCC	apCAFs	0.00195493
CID4465_TGAGGGAGTGCACCAC	apCAFs	0.00488748
CID4465_TGCACCTAGAGTCTGG	apCAFs	0.0016806
CID4465_TGGGAAGTCACAACGT	apCAFs	0.00195794
CID4471_ACTGAACTCCGTTGCT	apCAFs	0.0279863
CID4471_ATAAGAGCAGGATTGG	apCAFs	0.00793785
CID4471_ATGAGGGAGTGTGAAT	apCAFs	0.00600886
CID4471_ATGGGAGCAATACGCT	apCAFs	0.00755319
CID4471_CATGGCGGTATCGCAT	apCAFs	0.0258739
CID4471_CATGGCGTCAGGCGAA	apCAFs	0.294614
CID4471_CGTGAGCAGTTGCAGG	apCAFs	0.00739333
CID4471_CTAAGACAGGACGAAA	apCAFs	0.318692
CID4471_CTGCCTATCGCAAACT	apCAFs	0.214742
CID4471_GCAGTTAAGAGGGATA	apCAFs	0.00142153
CID4471_GCTTGAACACTGAAGG	apCAFs	0.189338
CID4471_GGACGTCGTCAGAAGC	apCAFs	0.00143294
CID4471_TGACTAGAGCGTTCCG	apCAFs	0.044349
CID4471_TGAGGGACACTTAAGC	apCAFs	0.00354019
CID4471_TTAGGCAGTCTAAAGA	apCAFs	0.00885734
CID4471_TTCTACAGTCTCTCGT	apCAFs	0.13035
CID4471_TTGGAACCATTTGCCC	apCAFs	0.024309
CID4495_AAACCTGAGTCCAGGA	apCAFs	0.0034655
CID4495_AAACGGGAGATCGATA	apCAFs	0.0132394
CID4495_AAACGGGTCATTGCGA	apCAFs	0.00772366
CID4495_AAATGCCGTTACGCGC	apCAFs	0.355255
CID4495_AACTCAGGTGACAAAT	apCAFs	0.500274
CID4495_AAGACCTGTTATGTGC	apCAFs	0.0117949
CID4495_AAGCCGCCATCCTAGA	apCAFs	0.243285
CID4495_AAGGCAGCAGCCAATT	apCAFs	0.00400408
CID4495_AATCGGTAGAAACCAT	apCAFs	0.00258222
CID4495_AATCGGTCAATCACAC	apCAFs	0.0023317
CID4495_ACATCAGTCGGATGGA	apCAFs	0.0320672
CID4495_ACCGTAAGTTAGATGA	apCAFs	0.00727078
CID4495_ACCGTAATCGTTGACA	apCAFs	0.0301266
CID4495_ACGAGCCCAACTTGAC	apCAFs	0.00224602
CID4495_ACTGCTCTCTCCTATA	apCAFs	0.392342
CID4495_AGAGCTTAGAAACCAT	apCAFs	0.00191218
CID4495_AGATTGCAGCACAGGT	apCAFs	0.00314325
CID4495_AGCGGTCAGTAGATGT	apCAFs	0.0163606
CID4495_AGCGTCGGTAGAGGAA	apCAFs	0.0152498
CID4495_AGGGAGTCACAGAGGT	apCAFs	0.0257527
CID4495_AGTGTCACACGGTTTA	apCAFs	0.00273648
CID4495_ATAACGCCATACTCTT	apCAFs	0.00164045
CID4495_ATAAGAGCACGGCTAC	apCAFs	0.00188106
CID4495_ATCATGGTCTCAACTT	apCAFs	0.00213139
CID4495_ATCCACCGTACATCCA	apCAFs	0.00264528
CID4495_CACCACTTCACTTACT	apCAFs	0.0168061
CID4495_CAGCTAACATTCTTAC	apCAFs	0.00521345
CID4495_CATCGGGAGGCAATTA	apCAFs	0.00875387
CID4495_CATGACACATTGAGCT	apCAFs	0.00165288
CID4495_CATTCGCAGTTGTAGA	apCAFs	0.0150186
CID4495_CCAATCCAGGGCTTCC	apCAFs	0.0103334
CID4495_CCACCTATCAGTGCAT	apCAFs	0.00661621
CID4495_CCACGGACAGTGAGTG	apCAFs	0.00294091
CID4495_CCGGGATTCTCCAACC	apCAFs	0.00158127
CID4495_CCTAAAGCAATACGCT	apCAFs	0.0161791
CID4495_CCTCTGAGTCAGGACA	apCAFs	0.00746253
CID4495_CCTTACGCATAAGACA	apCAFs	0.00949541
CID4495_CCTTCCCAGGAGTTGC	apCAFs	0.00223175
CID4495_CGACTTCAGTGTTTGC	apCAFs	0.44616
CID4495_CGAGAAGAGCTAAGAT	apCAFs	0.00168701
CID4495_CGGACGTCAAGCTGGA	apCAFs	0.0108303
CID4495_CGGAGTCTCGTCGTTC	apCAFs	0.0027909
CID4495_CGTAGCGTCACGCATA	apCAFs	0.00261776
CID4495_CGTCAGGAGCGATATA	apCAFs	0.00309765
CID4495_CGTCTACCACAGACTT	apCAFs	0.00492077
CID4495_CGTGTAAAGTTCCACA	apCAFs	0.00259784
CID4495_CGTTCTGAGTTAGCGG	apCAFs	0.0276393
CID4495_CTAAGACCATTGCGGC	apCAFs	0.00376648
CID4495_CTAGAGTCAATCAGAA	apCAFs	0.045509
CID4495_CTCGTACCACCAGGCT	apCAFs	0.00291692
CID4495_CTCTAATTCGGCTACG	apCAFs	0.00232407
CID4495_CTGAAGTTCGGCCGAT	apCAFs	0.0115847
CID4495_CTGATAGTCTCCAGGG	apCAFs	0.00748849
CID4495_CTTAGGATCTGCGGCA	apCAFs	0.00379074
CID4495_CTTGGCTCAACTGCTA	apCAFs	0.0120511
CID4495_GAAACTCCAGTTAACC	apCAFs	0.00194335
CID4495_GAACATCGTTCACCTC	apCAFs	0.00527202
CID4495_GAACGGATCAGTTCGA	apCAFs	0.00774354
CID4495_GACGCGTGTCAGAAGC	apCAFs	0.187343
CID4495_GACGTTACAGAAGCAC	apCAFs	0.00323358
CID4495_GACTACAAGCTCCCAG	apCAFs	0.00439423
CID4495_GAGCAGATCGCTAGCG	apCAFs	0.0372121
CID4495_GATCGATCAAGGGTCA	apCAFs	0.0116035
CID4495_GCAATCATCTGGCGAC	apCAFs	0.0272084
CID4495_GCACATACATCGACGC	apCAFs	0.00234681
CID4495_GCAGCCAGTTCCTCCA	apCAFs	0.00185342
CID4495_GCGCAACTCTTGTATC	apCAFs	0.0470285
CID4495_GCGCCAAGTGTTTGGT	apCAFs	0.0279488
CID4495_GCGCGATGTGGGTCAA	apCAFs	0.00364047
CID4495_GGAAAGCCACTACAGT	apCAFs	0.0348468
CID4495_GGAACTTGTAGGAGTC	apCAFs	0.00177334
CID4495_GGACATTAGACTAGAT	apCAFs	0.00482826
CID4495_GGATGTTAGGTCATCT	apCAFs	0.00147302
CID4495_GGGATGAAGCAAATCA	apCAFs	0.0103535
CID4495_GGGTCTGAGTAGCGGT	apCAFs	0.0070248
CID4495_GGTGAAGCAATGCCAT	apCAFs	0.141395
CID4495_GGTGTTACAAGGACTG	apCAFs	0.197731
CID4495_GTAACGTTCTATGTGG	apCAFs	0.282733
CID4495_GTAACTGTCTGTTTGT	apCAFs	0.00323619
CID4495_GTACGTACAGGGTACA	apCAFs	0.0120993
CID4495_GTAGTCACACAAGACG	apCAFs	0.00145206
CID4495_GTCCTCATCTTACCTA	apCAFs	0.00766817
CID4495_GTCTTCGAGATCGATA	apCAFs	0.00543487
CID4495_GTGAAGGGTTGGGACA	apCAFs	0.00318997
CID4495_GTTACAGAGACAGACC	apCAFs	0.0858099
CID4495_TACACGAGTTACGGAG	apCAFs	0.189371
CID4495_TACAGTGGTCTAGCCG	apCAFs	0.0113353
CID4495_TACGGGCTCAGAGACG	apCAFs	0.0193551
CID4495_TAGCCGGGTGTTGGGA	apCAFs	0.00834861
CID4495_TAGCCGGTCTCCGGTT	apCAFs	0.00187333
CID4495_TAGCCGGTCTTACCTA	apCAFs	0.00450444
CID4495_TATTACCGTACGAAAT	apCAFs	0.0033647
CID4495_TCAATCTAGATGGCGT	apCAFs	0.00936928
CID4495_TCAGATGCACGGACAA	apCAFs	0.00152273
CID4495_TCAGGATCAAAGCGGT	apCAFs	0.0179362
CID4495_TCAGGTAGTGCAGACA	apCAFs	0.013678
CID4495_TCATTTGAGATCGATA	apCAFs	0.272397
CID4495_TCCACACGTACTCGCG	apCAFs	0.0156007
CID4495_TCCCGATCAGTTAACC	apCAFs	0.00413907
CID4495_TCGCGTTTCAGTGTTG	apCAFs	0.0176961
CID4495_TCTGAGACAGTGACAG	apCAFs	0.00418858
CID4495_TGACAACTCAACGAAA	apCAFs	0.00371589
CID4495_TGACTTTGTCACACGC	apCAFs	0.0617108
CID4495_TGAGGGAAGGAATTAC	apCAFs	0.00153753
CID4495_TGAGGGAAGTCACGCC	apCAFs	0.00155747
CID4495_TGAGGGATCGGCCGAT	apCAFs	0.0211676
CID4495_TGCGTGGAGCGTCAAG	apCAFs	0.0109141
CID4495_TGCTGCTGTCTTGTCC	apCAFs	0.00449824
CID4495_TGGACGCGTCCCTACT	apCAFs	0.00687093
CID4495_TGGCGCAGTTTGTTTC	apCAFs	0.00274843
CID4495_TGGCGCATCCTTTCGG	apCAFs	0.060263
CID4495_TGGGAAGCACTCAGGC	apCAFs	0.00161816
CID4495_TGGGCGTCAGCGATCC	apCAFs	0.00470731
CID4495_TGTCCCAAGAAGATTC	apCAFs	0.0104868
CID4495_TGTCCCATCATTGCCC	apCAFs	0.00873649
CID4495_TGTTCCGCAGGGTTAG	apCAFs	0.00513014
CID4495_TTAGGACCACCAACCG	apCAFs	0.0129341
CID4495_TTCGAAGCAGGCTGAA	apCAFs	0.00791219
CID4495_TTCGGTCGTATCACCA	apCAFs	0.0206693
CID4495_TTCGGTCTCCAAAGTC	apCAFs	0.108077
CID4495_TTGTAGGAGAGGTACC	apCAFs	0.012603
CID4495_TTTATGCGTGTAACGG	apCAFs	0.00287367
CID4495_TTTCCTCGTCCCTACT	apCAFs	0.381458
CID44971_ACTGAGTAGAGCTTCT	apCAFs	0.288001
CID44971_AGAGCTTGTTAAGAAC	apCAFs	0.224188
CID44971_AGCTCCTTCCGCAAGC	apCAFs	0.111447
CID44971_ATCGAGTGTACGCACC	apCAFs	0.367264
CID44971_ATTATCCCAGGGTTAG	apCAFs	0.107883
CID44971_ATTGGTGCAGCGATCC	apCAFs	0.14664
CID44971_CAAGATCCACATGGGA	apCAFs	0.28778
CID44971_CACAGTAAGGTGATTA	apCAFs	0.0124865
CID44971_CATCGGGAGCGTGAGT	apCAFs	0.00182347
CID44971_CATGACACATGCCTTC	apCAFs	0.188658
CID44971_CGGACTGCACACCGCA	apCAFs	0.00200701
CID44971_CGTCACTTCGGACAAG	apCAFs	0.0531579
CID44971_CGTTCTGGTGAGGGAG	apCAFs	0.332283
CID44971_CTCACACGTGGTCCGT	apCAFs	0.00900277
CID44971_GCGACCAAGTGTTGAA	apCAFs	0.623633
CID44971_GCGCCAATCATTTGGG	apCAFs	0.0173231
CID44971_GCGCGATTCCAAACAC	apCAFs	0.0232864
CID44971_GCGCGATTCTGGTGTA	apCAFs	0.0138589
CID44971_GCTTGAATCCCTTGCA	apCAFs	0.304433
CID44971_GGAAAGCAGGACTGGT	apCAFs	0.00883821
CID44971_GGAACTTCACACCGAC	apCAFs	0.0153279
CID44971_GGGACCTGTCGACTGC	apCAFs	0.0050409
CID44971_GGGAGATCACCAGGCT	apCAFs	0.457732
CID44971_GGGCACTCACGTTGGC	apCAFs	0.0493103
CID44971_GGTGAAGAGTATCTCG	apCAFs	0.108847
CID44971_GTCCTCACATCGACGC	apCAFs	0.395188
CID44971_GTGCAGCGTGTAATGA	apCAFs	0.316261
CID44971_GTGGGTCTCACAACGT	apCAFs	0.0393221
CID44971_GTTACAGAGAATGTTG	apCAFs	0.00177589
CID44971_GTTCGGGTCCCATTTA	apCAFs	0.155866
CID44971_TAAGTGCTCGGAGGTA	apCAFs	0.00216587
CID44971_TCGCGTTGTCTAAACC	apCAFs	0.442857
CID44971_TCTTCGGCAGTAACGG	apCAFs	0.563721
CID44971_TGACTTTCATGCCTTC	apCAFs	0.10591
CID44971_TGGCCAGCATTGTGCA	apCAFs	0.106508
CID44971_TGGGCGTAGACTGTAA	apCAFs	0.00537783
CID44971_TGTGGTACACCCATTC	apCAFs	0.00416891
CID44971_TTGACTTGTAAGTGTA	apCAFs	0.0782324
CID44991_AAACCTGTCCTTGCCA	apCAFs	0.591753
CID44991_AACGTTGGTCGGCTCA	apCAFs	1.04784
CID44991_AATCGGTTCAGAAATG	apCAFs	0.301029
CID44991_ACACCAAAGAGCTTCT	apCAFs	0.454517
CID44991_ACAGCCGAGTGTACCT	apCAFs	0.0935366
CID44991_ACATCAGTCAATAAGG	apCAFs	0.490714
CID44991_ACATGGTAGGCCGAAT	apCAFs	0.639584
CID44991_ACCTTTAAGCTACCTA	apCAFs	0.015132
CID44991_ACGAGCCTCTCCCTGA	apCAFs	0.203672
CID44991_ACGAGGACAATCGGTT	apCAFs	1.06327
CID44991_ACGTCAAGTCACACGC	apCAFs	0.68973
CID44991_ACTGCTCGTTCGTGAT	apCAFs	0.250012
CID44991_ACTTACTCAAGAGGCT	apCAFs	0.0182378
CID44991_ACTTGTTTCTAGCACA	apCAFs	0.00400104
CID44991_ACTTGTTTCTGGTATG	apCAFs	0.423951
CID44991_AGAATAGTCGTCTGAA	apCAFs	0.251283
CID44991_AGAGCGATCCAGTAGT	apCAFs	0.178051
CID44991_AGCTTGATCTTACCGC	apCAFs	0.347588
CID44991_AGGCCGTGTTTACTCT	apCAFs	0.2089
CID44991_AGTGGGATCAACACGT	apCAFs	0.646733
CID44991_ATAAGAGTCTAAGCCA	apCAFs	0.016843
CID44991_ATCTGCCAGTTAGGTA	apCAFs	0.372815
CID44991_ATCTGCCTCGGTGTTA	apCAFs	0.0969925
CID44991_ATTGGACGTGAGTATA	apCAFs	0.0533761
CID44991_CAAGATCTCAAGGCTT	apCAFs	0.398994
CID44991_CACAGGCGTCATCCCT	apCAFs	0.589173
CID44991_CACAGTAAGTGCCATT	apCAFs	0.494519
CID44991_CACAGTATCTCCTATA	apCAFs	0.34578
CID44991_CACATTTTCGTGGACC	apCAFs	0.0782554
CID44991_CACCTTGAGTGATCGG	apCAFs	0.406959
CID44991_CACCTTGGTCAGAAGC	apCAFs	0.20985
CID44991_CAGTCCTCAGCTTAAC	apCAFs	0.46519
CID44991_CATATTCCATCAGTCA	apCAFs	0.0124466
CID44991_CATCAAGTCACTCCTG	apCAFs	0.472283
CID44991_CATCAGACAAGCGCTC	apCAFs	0.0318674
CID44991_CCGGTAGAGGAGCGTT	apCAFs	0.230457
CID44991_CCTTCGATCAACCATG	apCAFs	0.462909
CID44991_CGAACATCAGTCCTTC	apCAFs	0.494802
CID44991_CGAATGTCAGATCCAT	apCAFs	0.00257973
CID44991_CGATGGCCACAGACTT	apCAFs	0.67661
CID44991_CGCGGTAAGAGCCTAG	apCAFs	0.39607
CID44991_CGCGTTTCATCGACGC	apCAFs	0.226971
CID44991_CGCTATCTCGCCAAAT	apCAFs	0.00177422
CID44991_CGCTGGAAGCGTGAAC	apCAFs	0.632206
CID44991_CGGACACGTATCTGCA	apCAFs	0.960045
CID44991_CGGACTGAGTACATGA	apCAFs	0.0578101
CID44991_CGGGTCAAGTGTACGG	apCAFs	0.0719625
CID44991_CGTCAGGCATGCTGGC	apCAFs	0.390814
CID44991_CGTGTAACAGTTCATG	apCAFs	0.0402078
CID44991_CTAACTTCACTGAAGG	apCAFs	0.207386
CID44991_CTAATGGAGGGCATGT	apCAFs	0.216322
CID44991_CTACCCATCCGAATGT	apCAFs	0.208497
CID44991_CTACGTCCACGGCCAT	apCAFs	0.575043
CID44991_CTGAAACCACTTAAGC	apCAFs	0.0033996
CID44991_CTGATAGGTGACAAAT	apCAFs	0.0554414
CID44991_CTGATCCCACTCGACG	apCAFs	0.017304
CID44991_GAAACTCCAATGAATG	apCAFs	0.0465367
CID44991_GAATGAACATGCCTAA	apCAFs	0.00245799
CID44991_GACCTGGCATCCCATC	apCAFs	0.0204833
CID44991_GACGTTACAAGTACCT	apCAFs	0.370195
CID44991_GACGTTATCATGTGGT	apCAFs	0.47145
CID44991_GACTACAGTGACGGTA	apCAFs	0.655742
CID44991_GACTGCGAGGTGCTAG	apCAFs	0.337682
CID44991_GATGCTACAGCTGCAC	apCAFs	0.00426492
CID44991_GCAGTTACATCCCATC	apCAFs	0.459041
CID44991_GCTTGAATCCCGGATG	apCAFs	0.0525528
CID44991_GGACAAGGTTCACGGC	apCAFs	0.541123
CID44991_GGACGTCGTATGCTTG	apCAFs	0.623578
CID44991_GGCGACTCATGGTCTA	apCAFs	0.0798183
CID44991_GGCTCGATCTCGATGA	apCAFs	0.00711229
CID44991_GGGTCTGTCAACGCTA	apCAFs	0.0791311
CID44991_GGGTTGCCAAATCCGT	apCAFs	0.0199922
CID44991_GGTGAAGGTATGAAAC	apCAFs	0.0586398
CID44991_GGTGAAGTCATCGATG	apCAFs	0.0956759
CID44991_GTAACGTCACGGTGTC	apCAFs	0.0449395
CID44991_GTAACTGTCTTTAGGG	apCAFs	0.464735
CID44991_GTAGGCCAGGCGACAT	apCAFs	0.138126
CID44991_GTCGTAACACCACGTG	apCAFs	0.466163
CID44991_GTTCTCGTCCGTTGCT	apCAFs	0.514669
CID44991_TACAGTGTCCGCAAGC	apCAFs	0.00288232
CID44991_TACCTATTCGAGAGCA	apCAFs	0.177813
CID44991_TCAGATGTCAATAAGG	apCAFs	0.696872
CID44991_TCAGGTACAGCATGAG	apCAFs	0.289362
CID44991_TTAACTCTCCCAAGAT	apCAFs	0.59164
CID44991_TTCGAAGGTTTGTTGG	apCAFs	0.247912
CID44991_TTCTTAGGTCTAGAGG	apCAFs	0.212024
CID44991_TTGACTTGTATATCCG	apCAFs	0.41443
CID44991_TTGCCGTCAGAGCCAA	apCAFs	0.848456
CID4513_AAAGCAATCGACAGCC	apCAFs	1.05148
CID4513_AACTCAGAGTTAAGTG	apCAFs	0.978739
CID4513_AACTCAGGTCAGAGGT	apCAFs	0.653656
CID4513_ACATACGGTACAGACG	apCAFs	0.377106
CID4513_ACCGTAAAGGTTACCT	apCAFs	0.0785204
CID4513_ACGCCGACAGTTCCCT	apCAFs	0.0766123
CID4513_AGAGCGAGTGTGCGTC	apCAFs	0.682719
CID4513_AGAGCTTCAAGAAAGG	apCAFs	0.716408
CID4513_AGATCTGCATCACCCT	apCAFs	0.489886
CID4513_AGCGTCGGTAGTGAAT	apCAFs	0.523621
CID4513_AGGCCACTCAGAGACG	apCAFs	0.689772
CID4513_AGTAGTCCACATTAGC	apCAFs	0.89721
CID4513_AGTGGGACAAGGGTCA	apCAFs	1.06844
CID4513_ATAGACCAGATACACA	apCAFs	1.06147
CID4513_ATGGGAGGTCGCATCG	apCAFs	0.606334
CID4513_CAAGATCGTCAGAGGT	apCAFs	0.167254
CID4513_CACAGTAAGAGCCCAA	apCAFs	0.422307
CID4513_CAGCAGCAGAGCTGGT	apCAFs	0.917049
CID4513_CAGCGACAGCAATCTC	apCAFs	0.529378
CID4513_CATATTCTCCGGGTGT	apCAFs	0.85047
CID4513_CATCAAGAGCGCTTAT	apCAFs	0.15273
CID4513_CATCAAGAGTGCGTGA	apCAFs	0.63776
CID4513_CCCAGTTAGGCAGTCA	apCAFs	0.754593
CID4513_CCCAGTTAGGTGATTA	apCAFs	0.707084
CID4513_CCCTCCTAGCGAGAAA	apCAFs	0.722831
CID4513_CGAGCACAGTTTGCGT	apCAFs	0.184811
CID4513_CGATGTAGTCTCGTTC	apCAFs	0.0129798
CID4513_CGGACACCAAGCCTAT	apCAFs	0.838683
CID4513_CGGACGTCAGCAGTTT	apCAFs	0.24787
CID4513_CGTAGGCGTGATAAAC	apCAFs	0.676438
CID4513_CGTGAGCGTGCCTTGG	apCAFs	0.294032
CID4513_CGTGTAAGTTCAGACT	apCAFs	0.885277
CID4513_CGTGTCTCATTAGGCT	apCAFs	0.345994
CID4513_CTAAGACGTCGAATCT	apCAFs	0.668112
CID4513_CTACATTGTGACGGTA	apCAFs	0.317985
CID4513_CTAGAGTTCGACGGAA	apCAFs	0.385818
CID4513_CTCACACGTAGCTCCG	apCAFs	0.53226
CID4513_CTTCTCTAGCTGCCCA	apCAFs	0.548496
CID4513_CTTCTCTCAAGCTGAG	apCAFs	0.455404
CID4513_GAATGAATCCAGAGGA	apCAFs	0.436899
CID4513_GACCAATGTACAGTGG	apCAFs	0.43458
CID4513_GACGGCTGTAGCAAAT	apCAFs	0.358769
CID4513_GAGCAGAGTTATCGGT	apCAFs	0.612706
CID4513_GATCGCGTCCGTTGCT	apCAFs	0.801586
CID4513_GATGAAACACACCGCA	apCAFs	0.604838
CID4513_GCATGATGTGATGCCC	apCAFs	0.415789
CID4513_GCTGCAGAGAAACCAT	apCAFs	0.408907
CID4513_GGGTCTGAGTGGTCCC	apCAFs	0.57542
CID4513_GTGCAGCGTACGCACC	apCAFs	0.353085
CID4513_GTTCTCGAGGAGCGAG	apCAFs	0.73817
CID4513_GTTCTCGTCTGTCCGT	apCAFs	0.649729
CID4513_TACAGTGGTTCCACAA	apCAFs	0.63729
CID4513_TACGGTAAGAAGCCCA	apCAFs	0.424387
CID4513_TAGAGCTTCAGCGATT	apCAFs	0.596133
CID4513_TCACGAAGTATATGAG	apCAFs	0.00555259
CID4513_TCATTACCACGTTGGC	apCAFs	1.0259
CID4513_TCTATTGCAGAGTGTG	apCAFs	0.583529
CID4513_TGAGGGAGTTTGGCGC	apCAFs	0.732049
CID4513_TGCGCAGCATCGGACC	apCAFs	0.153995
CID4513_TGTCCCAAGCCAGGAT	apCAFs	0.602289
CID4513_TTCTCAAAGTAACCCT	apCAFs	0.00429551
CID4513_TTCTCCTAGGGAGTAA	apCAFs	0.75446
CID4513_TTGTAGGAGATAGTCA	apCAFs	0.0762361
CID4515_ACGATGTGTGCAGACA	apCAFs	0.216545
CID4515_ACTTACTGTTGAGGTG	apCAFs	0.323812
CID4515_AGCGTATGTCCAGTTA	apCAFs	0.179015
CID4515_ATCCACCCACTCGACG	apCAFs	0.407176
CID4515_ATTGGACTCCTCATTA	apCAFs	0.00374743
CID4515_CAAGGCCCAACGATGG	apCAFs	0.00169797
CID4515_CTCACACGTTGATTCG	apCAFs	0.0281076
CID4515_CTCGAAAGTTCATGGT	apCAFs	0.0170835
CID4515_GTGGGTCGTGTCTGAT	apCAFs	0.00322568
CID4515_TGTGTTTAGCTCCTTC	apCAFs	0.0056352
CID4523_AAGTCTGAGAAGGCCT	apCAFs	0.470115
CID4523_ACACTGAAGAAAGTGG	apCAFs	0.126722
CID4523_ACGCCGAAGAATGTGT	apCAFs	0.00342126
CID4523_ACTGAACGTAGCCTCG	apCAFs	0.258351
CID4523_AGAGTGGGTAGAGCTG	apCAFs	0.592093
CID4523_AGGGATGTCTGTCTCG	apCAFs	0.0488729
CID4523_ATAGACCGTCCTCTTG	apCAFs	0.377132
CID4523_ATAGACCTCGATCCCT	apCAFs	0.0188412
CID4523_ATGCGATCAATCCGAT	apCAFs	0.516756
CID4523_CATCAGATCTTCAACT	apCAFs	0.628752
CID4523_CGATTGAGTGGAAAGA	apCAFs	0.656757
CID4523_CGTCTACAGTTACCCA	apCAFs	0.674366
CID4523_GATGCTAAGGTGCTTT	apCAFs	0.56458
CID4523_GCACTCTGTAAGGATT	apCAFs	0.49845
CID4523_GCTCCTACATCTCCCA	apCAFs	0.00295413
CID4523_GGCTCGAGTATAGGGC	apCAFs	0.0731726
CID4523_GGGAATGAGCTCTCGG	apCAFs	0.458129
CID4523_GTCAAGTAGACGCACA	apCAFs	0.0971884
CID4523_GTCATTTCAACAACCT	apCAFs	0.305425
CID4523_GTGAAGGAGTACCGGA	apCAFs	0.160842
CID4523_TACTTACCAGGTGGAT	apCAFs	0.181703
CID4523_TCACAAGCAAGCTGGA	apCAFs	0.545582
CID4523_TCGGGACAGACACTAA	apCAFs	0.483932
CID4523_TGCTACCAGTATTGGA	apCAFs	0.49914
CID4523_TGTGTTTAGTCCTCCT	apCAFs	0.00850797
CID4523_TTTACTGCACGAGAGT	apCAFs	0.283063
CID4523_TTTATGCCACATTCGA	apCAFs	0.14368
CID4530N_CTCGTACTCAACGGGA	apCAFs	0.00373179
CID4530N_GCTTGAAAGATATGCA	apCAFs	0.00371577
CID4530N_GGCTCGACACCAGGCT	apCAFs	0.00806922
CID4530N_TACGGATGTCGGGTCT	apCAFs	0.00401272
CID4530N_TCAGGATCACCAGTTA	apCAFs	0.015656
CID4535_AACTCAGCACTCAGGC	apCAFs	0.29911
CID4535_ACATACGTCGCTGATA	apCAFs	0.692623
CID4535_ACCGTAACATGTTCCC	apCAFs	0.00174215
CID4535_AGGGAGTGTGCTCTTC	apCAFs	0.118875
CID4535_AGGTCATTCTTCCTTC	apCAFs	0.374582
CID4535_ATCATCTTCCGTAGTA	apCAFs	0.406905
CID4535_ATCCACCGTTTGTGTG	apCAFs	0.342735
CID4535_ATCTGCCGTGCTAGCC	apCAFs	0.415925
CID4535_CAGCAGCTCCGCAGTG	apCAFs	0.00330836
CID4535_CCTTCCCGTATAGTAG	apCAFs	0.152173
CID4535_CTAGAGTGTTGGTTTG	apCAFs	0.173398
CID4535_CTAGCCTCACGGTGTC	apCAFs	0.304133
CID4535_CTCGTACAGAAGCCCA	apCAFs	0.0246568
CID4535_CTCTACGTCACTGGGC	apCAFs	0.115802
CID4535_GTGAAGGGTCGATTGT	apCAFs	0.00505128
CID4535_TAAACCGAGTTCGCGC	apCAFs	0.457274
CID4535_TCAGCAACATTTCAGG	apCAFs	0.191178
CID4535_TCTCATACAGGATCGA	apCAFs	0.00361593
CID4535_TCTGGAAAGAAGGGTA	apCAFs	0.143631
CID4535_TTAACTCGTCAGAGGT	apCAFs	0.329603
CID3586_AACACGTGTCGGCTCA	eCAFs	0.00147879
CID3586_AAGGCAGTCTTGACGA	eCAFs	0.00823998
CID3586_ACACTGACATACTACG	eCAFs	0.00200671
CID3586_ACAGCTACAGATGGGT	eCAFs	0.0189462
CID3586_ACTATCTTCAGCGACC	eCAFs	0.041844
CID3586_AGCCTAACAATCACAC	eCAFs	0.0455505
CID3586_ATCATCTTCCAGAAGG	eCAFs	0.0267518
CID3586_CACCACTTCTACTCAT	eCAFs	0.0451953
CID3586_CCACTACAGTGAACGC	eCAFs	0.286517
CID3586_CCCATACGTCATCCCT	eCAFs	0.0505807
CID3586_CGGTTAAGTCTCATCC	eCAFs	0.00466469
CID3586_CTGCCTATCGCGTAGC	eCAFs	0.0254217
CID3586_CTGGTCTTCTGCGACG	eCAFs	0.0199625
CID3586_GCAATCAAGCCCGAAA	eCAFs	0.00167176
CID3586_GCAGCCATCTCTGCTG	eCAFs	0.0266801
CID3586_GCGCAGTTCTTTAGGG	eCAFs	0.00146796
CID3586_GCGCCAAGTATATGGA	eCAFs	0.00161071
CID3586_GCGCGATCAACACCCG	eCAFs	0.00821826
CID3586_GCTCCTAGTATAAACG	eCAFs	0.0854927
CID3586_GGGACCTCAGGGATTG	eCAFs	0.00309622
CID3586_GTGCATAAGATCCGAG	eCAFs	0.00158301
CID3586_TATTACCAGGGCTCTC	eCAFs	0.00872591
CID3586_TCGCGAGGTAACGACG	eCAFs	0.0015741
CID3586_TGGTTAGAGCCAGTAG	eCAFs	0.00144695
CID3586_TGTCCCACATTGGTAC	eCAFs	0.0294052
CID3586_TTATGCTGTACAGTTC	eCAFs	0.290017
CID3586_TTTGCGCAGTCTCCTC	eCAFs	0.0341242
CID3838_AAAGGGCTCTCAATCT	eCAFs	0.174881
CID3838_ATGAAAGAGGCAGGGA	eCAFs	0.241412
CID3838_CATGCTCAGCGTCAGA	eCAFs	0.0837963
CID3838_CGGAGAACAAGTGGTG	eCAFs	0.147449
CID3838_CTCCTCCTCGGCACTG	eCAFs	0.208683
CID3838_GCCGTGAGTAGTCTTG	eCAFs	0.346517
CID3838_GTCAAACGTCGTTCAA	eCAFs	0.0592659
CID3838_TACCTCGCAACTTGCA	eCAFs	0.248788
CID3838_TATTCCAAGAAGTCTA	eCAFs	0.00945893
CID3838_TGTTCATCAGCACGAA	eCAFs	0.279355
CID3921_AAATGCCTCTGCGACG	eCAFs	0.178042
CID3921_ACACCGGTCCCGACTT	eCAFs	0.03824
CID3921_ACGTCAAGTACTCTCC	eCAFs	0.345355
CID3921_ACTGAGTAGACGCACA	eCAFs	0.183838
CID3921_AGCAGCCAGAGTACCG	eCAFs	0.286728
CID3921_AGTTGGTTCGAGAACG	eCAFs	0.594712
CID3921_ATAAGAGTCCTTGGTC	eCAFs	0.379424
CID3921_ATTACTCTCCGCAGTG	eCAFs	0.417033
CID3921_CACAGGCCAGGTCGTC	eCAFs	0.283211
CID3921_CACTCCATCGTAGGTT	eCAFs	0.244554
CID3921_CCATGTCAGCTCCTCT	eCAFs	0.254066
CID3921_CCCATACGTCGCTTTC	eCAFs	0.0477749
CID3921_CCGGTAGCATTCACTT	eCAFs	0.190729
CID3921_CCTACCACAGATCCAT	eCAFs	0.158321
CID3921_CCTAGCTTCGCCAAAT	eCAFs	0.119954
CID3921_CCTATTATCGCCAGCA	eCAFs	0.0899558
CID3921_CGAGCCAAGTCCGTAT	eCAFs	0.0019784
CID3921_CGGACACTCCCGGATG	eCAFs	0.0346712
CID3921_CGGACTGAGTTGTAGA	eCAFs	0.208106
CID3921_CTAGCCTCAGCTCGCA	eCAFs	0.427293
CID3921_CTAGCCTGTCCCTTGT	eCAFs	0.295478
CID3921_CTCGGGACACAGCCCA	eCAFs	0.467115
CID3921_CTCGTCAGTTCACCTC	eCAFs	0.39599
CID3921_CTCTACGAGATGCGAC	eCAFs	0.583645
CID3921_CTCTACGCATTGAGCT	eCAFs	0.0825902
CID3921_GACAGAGCATGGAATA	eCAFs	0.457896
CID3921_GACTACAGTCGCGGTT	eCAFs	0.393139
CID3921_GATCGTAAGCTGCCCA	eCAFs	0.0101099
CID3921_GATCTAGAGAGACGAA	eCAFs	0.346917
CID3921_GCATGCGAGCCGCCTA	eCAFs	0.225053
CID3921_GCATGCGAGCCTCGTG	eCAFs	0.052729
CID3921_GGACAGAAGGTGCTAG	eCAFs	0.663736
CID3921_GGACGTCGTAACGCGA	eCAFs	0.0351571
CID3921_GGTGCGTTCCTCGCAT	eCAFs	0.170046
CID3921_GTCACGGTCAACACAC	eCAFs	0.0795543
CID3921_GTGCATATCATTGCGA	eCAFs	0.281847
CID3921_GTGCTTCTCATGTAGC	eCAFs	0.014456
CID3921_TACCTATGTCGAGTTT	eCAFs	0.417743
CID3921_TAGCCGGCAGGAACGT	eCAFs	0.051468
CID3921_TCATTACCAGTAACGG	eCAFs	0.00142361
CID3921_TCGCGAGAGGTCATCT	eCAFs	0.105568
CID3921_TGACGGCCACGGACAA	eCAFs	0.44812
CID3921_TGCCAAATCCTGCTTG	eCAFs	0.296467
CID3921_TGCGTGGGTTACGCGC	eCAFs	0.0900971
CID3921_TGGACGCGTTCCACAA	eCAFs	0.250858
CID3921_TTATGCTAGTGTCTCA	eCAFs	0.149843
CID3946_AAGGAATAGGCGAACT	eCAFs	0.00207384
CID3946_AATCACGTCGGCTTGG	eCAFs	0.00310242
CID3946_ACTACGAGTTTGGAAA	eCAFs	0.00149159
CID3946_AGATGCTGTGGTTTGT	eCAFs	0.00153169
CID3946_GCCATGGAGGGCCAAT	eCAFs	0.023486
CID3946_GGAACCCTCTAGCCAA	eCAFs	0.0014393
CID3946_GTTGTGACACAAACGG	eCAFs	0.00201945
CID3946_TGCCGAGCAGGACTAG	eCAFs	0.00301409
CID3946_TTGTTTGGTGTCATGT	eCAFs	0.00142203
CID3948_AACGTTGAGCGACGTA	eCAFs	0.00300446
CID3948_AACGTTGCATGTCTCC	eCAFs	0.00307892
CID3948_ACGGAGATCGTGGGAA	eCAFs	0.0353738
CID3948_ACGGGTCAGAGCCCAA	eCAFs	0.0181481
CID3948_GCGACCACAATGGACG	eCAFs	0.564723
CID3948_GCTGCTTAGAGCCCAA	eCAFs	0.0613952
CID3948_TGGCTGGTCTGTCTAT	eCAFs	0.00157687
CID3948_TTCTTAGGTACCGCTG	eCAFs	0.00257754
CID3948_TTTATGCGTGCCTGCA	eCAFs	0.181987
CID3963_AACTGGTTCCTTTACA	eCAFs	0.572366
CID3963_CGGACTGGTACGCACC	eCAFs	0.0169784
CID3963_CGGTTAAGTCTAAAGA	eCAFs	0.0276321
CID3963_GCGCGATTCCAAAGTC	eCAFs	0.0660542
CID3963_TGCTGCTTCATGCAAC	eCAFs	0.41829
CID3963_TGTGGTACAAGGACTG	eCAFs	0.471563
CID4040_ACGATCAGTCGTCGGT	eCAFs	0.025757
CID4040_AGCCAGCGTGTAAACA	eCAFs	0.00760669
CID4040_AGGCTGCAGCAAGTGC	eCAFs	0.248795
CID4040_ATGAGGGGTATCAAGA	eCAFs	0.599256
CID4040_CATGCCTAGACATCCT	eCAFs	0.285621
CID4040_CCTCAACCAGACGGAT	eCAFs	0.254865
CID4040_CTCACTGAGCTTACGT	eCAFs	0.126564
CID4040_CTGTAGATCTTAGTTC	eCAFs	0.0015513
CID4040_GAATCGTAGTCTGGTT	eCAFs	0.00762421
CID4040_GTATTTCCAAGCACAG	eCAFs	0.20972
CID4040_GTCCCATCATAGCACT	eCAFs	0.209908
CID4040_GTTACAGAGTAAGGGA	eCAFs	0.310472
CID4040_TACGCTCTCCACAGCG	eCAFs	0.073967
CID4040_TCATCATAGCAATAAC	eCAFs	0.437531
CID4040_TCGAACAGTGCCGTTG	eCAFs	0.0640628
CID4040_TGTTCTATCGTCACCT	eCAFs	0.354179
CID4040_TTACTGTAGTCAGAGC	eCAFs	0.122511
CID4040_TTGATGGTCCAAGCAT	eCAFs	0.00873342
CID4066_AAACCTGGTTAGGGTG	eCAFs	0.073861
CID4066_AAACGGGTCCTGCTTG	eCAFs	0.179913
CID4066_AAAGCAATCATGCAAC	eCAFs	0.190565
CID4066_AAAGCAATCCAGTAGT	eCAFs	0.192522
CID4066_AAAGCAATCGAACTGT	eCAFs	0.218769
CID4066_AACACGTAGTGAACAT	eCAFs	0.0987679
CID4066_AACCATGAGTCTCCTC	eCAFs	0.0664345
CID4066_AACCGCGAGCATCATC	eCAFs	0.00170811
CID4066_AACGTTGAGCAGCCTC	eCAFs	0.375528
CID4066_AACGTTGTCAGGTAAA	eCAFs	0.00873312
CID4066_AACTCAGAGCGTTTAC	eCAFs	0.0213591
CID4066_AACTCTTAGATGGCGT	eCAFs	0.458399
CID4066_AACTGGTCAGTGAGTG	eCAFs	0.0124168
CID4066_AACTTTCGTGACCAAG	eCAFs	0.187395
CID4066_AAGACCTAGCGCCTCA	eCAFs	0.0016963
CID4066_AAGCCGCGTATAGGGC	eCAFs	0.00435804
CID4066_AAGGCAGAGGAATGGA	eCAFs	0.124346
CID4066_AAGGTTCCACATCTTT	eCAFs	0.00404936
CID4066_AAGGTTCCACGGTAAG	eCAFs	0.0974563
CID4066_AAGTCTGTCAGTCAGT	eCAFs	0.0016723
CID4066_AATCCAGTCGGACAAG	eCAFs	0.00940785
CID4066_AATCCAGTCTGTCCGT	eCAFs	0.13414
CID4066_AATCGGTCACCTTGTC	eCAFs	0.0511696
CID4066_ACACCAATCTCTAAGG	eCAFs	0.0015368
CID4066_ACACCGGAGACCCACC	eCAFs	0.0490163
CID4066_ACACTGATCATGTCTT	eCAFs	0.105959
CID4066_ACAGCTAAGTTAGGTA	eCAFs	0.0286314
CID4066_ACAGCTACAGTATAAG	eCAFs	0.00544488
CID4066_ACATACGGTACAAGTA	eCAFs	0.115735
CID4066_ACATACGTCCTGCTTG	eCAFs	0.0162337
CID4066_ACCAGTAAGATCCCGC	eCAFs	0.152891
CID4066_ACCAGTAGTTTAAGCC	eCAFs	0.00339645
CID4066_ACCAGTATCCGTACAA	eCAFs	0.279363
CID4066_ACCCACTCAGGGTTAG	eCAFs	0.0166826
CID4066_ACCGTAACAGGACCCT	eCAFs	0.109938
CID4066_ACCGTAATCACCTCGT	eCAFs	0.186807
CID4066_ACGAGGAGTGAGCGAT	eCAFs	0.0911119
CID4066_ACGATACCAGAGTGTG	eCAFs	0.0519879
CID4066_ACGATGTTCGTACGGC	eCAFs	0.0320232
CID4066_ACGCAGCGTTTGTGTG	eCAFs	0.0270119
CID4066_ACGCCGAGTGCCTGGT	eCAFs	0.00762466
CID4066_ACGGAGACAACGCACC	eCAFs	0.233239
CID4066_ACGGAGAGTTCCGTCT	eCAFs	0.0489871
CID4066_ACGGAGATCCACGTTC	eCAFs	0.146812
CID4066_ACGGGTCTCTTGGGTA	eCAFs	0.193558
CID4066_ACGTCAACAGGGAGAG	eCAFs	0.139031
CID4066_ACTGAGTCATACGCCG	eCAFs	0.0485609
CID4066_ACTGAGTGTTCTGAAC	eCAFs	0.00379053
CID4066_ACTGATGCACACCGAC	eCAFs	0.167826
CID4066_ACTGCTCAGCGTGTCC	eCAFs	0.406326
CID4066_ACTGCTCCATTCGACA	eCAFs	0.109923
CID4066_ACTGTCCTCGTGGACC	eCAFs	0.0143751
CID4066_ACTTGTTCAACTGGCC	eCAFs	0.0587673
CID4066_AGAATAGAGATGCCAG	eCAFs	0.0613076
CID4066_AGAATAGGTAGGGACT	eCAFs	0.0644735
CID4066_AGAGCGAAGATCTGCT	eCAFs	0.0435393
CID4066_AGAGCGACAATGTAAG	eCAFs	0.0251182
CID4066_AGAGCGAGTCCGACGT	eCAFs	0.269988
CID4066_AGAGCGAGTCCTAGCG	eCAFs	0.0676963
CID4066_AGAGCTTCACTAAGTC	eCAFs	0.00235654
CID4066_AGAGTGGTCAACGGCC	eCAFs	0.180467
CID4066_AGATCTGCACGAAGCA	eCAFs	0.207785
CID4066_AGCAGCCAGCGTGAGT	eCAFs	0.00553122
CID4066_AGCAGCCGTAGCGTAG	eCAFs	0.0339215
CID4066_AGCAGCCGTAGCTTGT	eCAFs	0.0926467
CID4066_AGCATACAGTGTCCAT	eCAFs	0.032592
CID4066_AGCCTAAAGCGCCTTG	eCAFs	0.107449
CID4066_AGCCTAAGTCGACTAT	eCAFs	0.14703
CID4066_AGCGGTCAGGAGTTTA	eCAFs	0.0848074
CID4066_AGCGGTCGTCTAACGT	eCAFs	0.227497
CID4066_AGCGGTCTCACAGTAC	eCAFs	0.0105863
CID4066_AGCGTCGTCGGTTCGG	eCAFs	0.0525387
CID4066_AGCTCCTCACCAGATT	eCAFs	0.00827146
CID4066_AGCTCCTGTAACGTTC	eCAFs	0.201902
CID4066_AGCTTGAAGAGGTTGC	eCAFs	0.00999269
CID4066_AGGGATGAGATCCGAG	eCAFs	0.00524697
CID4066_AGGGATGAGTTCGATC	eCAFs	0.0043108
CID4066_AGGGTGAAGACTTTCG	eCAFs	0.0973098
CID4066_AGGTCATCAACGATCT	eCAFs	0.059976
CID4066_AGGTCCGAGTGGTAAT	eCAFs	0.363023
CID4066_AGGTCCGCAAGTCTAC	eCAFs	0.00502647
CID4066_AGGTCCGTCTCCAACC	eCAFs	0.0428523
CID4066_AGTAGTCCATAAGACA	eCAFs	0.0527276
CID4066_AGTCTTTAGCTAAACA	eCAFs	0.0926896
CID4066_AGTCTTTTCGGATGGA	eCAFs	0.053544
CID4066_AGTGAGGTCTTATCTG	eCAFs	0.00473596
CID4066_AGTGTCAGTATTCGTG	eCAFs	0.106231
CID4066_AGTTGGTCAGGAATGC	eCAFs	0.0771639
CID4066_AGTTGGTGTCTAGCGC	eCAFs	0.20614
CID4066_AGTTGGTTCAGTTTGG	eCAFs	0.0647041
CID4066_ATAACGCAGTTGCAGG	eCAFs	0.219475
CID4066_ATAAGAGAGGCGACAT	eCAFs	0.0179717
CID4066_ATCACGAAGGAGCGTT	eCAFs	0.00434886
CID4066_ATCCGAAGTTCTGAAC	eCAFs	0.0721093
CID4066_ATCGAGTAGCAGGCTA	eCAFs	0.0307623
CID4066_ATCGAGTGTTAAGATG	eCAFs	0.00650087
CID4066_ATCTACTCAGTCACTA	eCAFs	0.149243
CID4066_ATCTACTGTGTTCGAT	eCAFs	0.0989867
CID4066_ATCTACTTCACCGTAA	eCAFs	0.00191657
CID4066_ATCTACTTCATGTCCC	eCAFs	0.0333905
CID4066_ATCTACTTCGGAAATA	eCAFs	0.0585424
CID4066_ATGAGGGTCTAACTGG	eCAFs	0.0900446
CID4066_ATGCGATAGAGTGAGA	eCAFs	0.0961167
CID4066_ATGCGATAGTTGTCGT	eCAFs	0.0239739
CID4066_ATGCGATCAATCAGAA	eCAFs	0.0243914
CID4066_ATTACTCAGTCTCCTC	eCAFs	0.207295
CID4066_ATTACTCTCGAATGGG	eCAFs	0.0901134
CID4066_ATTATCCAGCGGCTTC	eCAFs	0.012513
CID4066_ATTATCCAGTGGTAAT	eCAFs	0.00760219
CID4066_ATTATCCTCTAACTCT	eCAFs	0.00729516
CID4066_ATTGGACCAGACGCCT	eCAFs	0.131442
CID4066_ATTGGACCATGACATC	eCAFs	0.0120591
CID4066_ATTGGACGTACAGACG	eCAFs	0.227922
CID4066_ATTGGTGTCCACTCCA	eCAFs	0.214399
CID4066_ATTTCTGGTCGGCATC	eCAFs	0.0311918
CID4066_ATTTCTGTCTGTTGAG	eCAFs	0.189275
CID4066_CAACCAATCAACACAC	eCAFs	0.168633
CID4066_CAACCTCGTTCCATGA	eCAFs	0.00193697
CID4066_CAACTAGCATATACGC	eCAFs	0.14493
CID4066_CAAGATCTCTCTGCTG	eCAFs	0.0212352
CID4066_CAAGGCCGTCTGCAAT	eCAFs	0.171587
CID4066_CAAGTTGAGAGTAATC	eCAFs	0.102214
CID4066_CAAGTTGAGGGCTTGA	eCAFs	0.00223854
CID4066_CACAAACGTCTCAACA	eCAFs	0.00656667
CID4066_CACACAAAGAGGTACC	eCAFs	0.292848
CID4066_CACACCTGTCTAGTGT	eCAFs	0.35905
CID4066_CACACCTTCCCTTGCA	eCAFs	0.0546094
CID4066_CACACTCAGAGGTACC	eCAFs	0.150822
CID4066_CACACTCAGCTCAACT	eCAFs	0.0503367
CID4066_CACACTCCAAGTCTAC	eCAFs	0.0368513
CID4066_CACAGGCTCGCTTGTC	eCAFs	0.0354008
CID4066_CACAGGCTCGGAGGTA	eCAFs	0.350167
CID4066_CACAGTAGTCTTCTCG	eCAFs	0.285799
CID4066_CACATTTAGAGGGATA	eCAFs	0.249869
CID4066_CACCACTTCCCATTAT	eCAFs	0.00173084
CID4066_CACCAGGGTACTCGCG	eCAFs	0.31065
CID4066_CACCAGGGTCTTGTCC	eCAFs	0.0136198
CID4066_CACCAGGTCAACGCTA	eCAFs	0.132291
CID4066_CACCAGGTCAGGCGAA	eCAFs	0.17243
CID4066_CACTCCAAGATAGGAG	eCAFs	0.0235198
CID4066_CACTCCATCCGTTGTC	eCAFs	0.221554
CID4066_CACTCCATCTTGTTTG	eCAFs	0.106572
CID4066_CAGAGAGCAAGAGTCG	eCAFs	0.00824168
CID4066_CAGATCAAGCCGCCTA	eCAFs	0.0796859
CID4066_CAGCAGCAGGATGGAA	eCAFs	0.0580918
CID4066_CAGCAGCGTCATATCG	eCAFs	0.00860307
CID4066_CAGCAGCTCGTGGACC	eCAFs	0.034856
CID4066_CAGCCGATCTGTGCAA	eCAFs	0.0030093
CID4066_CAGCGACGTGGAAAGA	eCAFs	0.103885
CID4066_CAGCGACTCTCTTGAT	eCAFs	0.00661525
CID4066_CAGCTAACAGAGTGTG	eCAFs	0.00237615
CID4066_CAGCTAAGTCATGCAT	eCAFs	0.00146264
CID4066_CAGCTAAGTGGACGAT	eCAFs	0.0323739
CID4066_CAGCTAATCGCCGTGA	eCAFs	0.245825
CID4066_CAGCTGGAGTCGCCGT	eCAFs	0.358028
CID4066_CAGCTGGGTCTAACGT	eCAFs	0.0146852
CID4066_CAGGTGCGTGTTCGAT	eCAFs	0.00727278
CID4066_CAGTAACTCCCGGATG	eCAFs	0.245266
CID4066_CAGTCCTCAAAGGAAG	eCAFs	0.0115646
CID4066_CAGTCCTGTCCTCCAT	eCAFs	0.182602
CID4066_CATATGGGTATGGTTC	eCAFs	0.0843204
CID4066_CATATTCAGTCCGTAT	eCAFs	0.00362128
CID4066_CATATTCCAAGCGTAG	eCAFs	0.0760599
CID4066_CATCAAGAGGCAAAGA	eCAFs	0.244805
CID4066_CATCAGAAGGCGATAC	eCAFs	0.0215884
CID4066_CATCCACCAAGCGTAG	eCAFs	0.0027647
CID4066_CATCGAACAAGCCATT	eCAFs	0.0127547
CID4066_CATCGAAGTTCCGGCA	eCAFs	0.090358
CID4066_CATGGCGAGATGCGAC	eCAFs	0.0695629
CID4066_CATTATCAGACCTAGG	eCAFs	0.118062
CID4066_CATTATCCAAGCTGAG	eCAFs	0.00238964
CID4066_CATTCGCTCGCCTGAG	eCAFs	0.0175092
CID4066_CCAATCCGTGGGTATG	eCAFs	0.00352505
CID4066_CCACCTAAGCTCCTTC	eCAFs	0.0611066
CID4066_CCACCTACATTATCTC	eCAFs	0.0491835
CID4066_CCACCTAGTGAGCGAT	eCAFs	0.311028
CID4066_CCACCTAGTGTGGCTC	eCAFs	0.00545657
CID4066_CCACGGAAGGAGCGAG	eCAFs	0.00475648
CID4066_CCACGGAGTCGAATCT	eCAFs	0.157165
CID4066_CCACTACAGCCCAACC	eCAFs	0.00149989
CID4066_CCACTACCAGTTTACG	eCAFs	0.0299258
CID4066_CCACTACGTAAGTTCC	eCAFs	0.0922137
CID4066_CCACTACGTCAAAGCG	eCAFs	0.134203
CID4066_CCAGCGAAGTTCGATC	eCAFs	0.00548699
CID4066_CCAGCGACATGGTCTA	eCAFs	0.0515685
CID4066_CCAGCGAGTATAATGG	eCAFs	0.00187874
CID4066_CCATGTCAGCCACCTG	eCAFs	0.050355
CID4066_CCCAATCGTGGTCTCG	eCAFs	0.128152
CID4066_CCCAGTTAGAGGTTGC	eCAFs	0.0561339
CID4066_CCCAGTTCACTCGACG	eCAFs	0.0590613
CID4066_CCCATACTCAAACGGG	eCAFs	0.0418977
CID4066_CCCTCCTTCCGATATG	eCAFs	0.0377098
CID4066_CCGGGATTCGGGAGTA	eCAFs	0.031203
CID4066_CCGTACTGTATTCTCT	eCAFs	0.0397581
CID4066_CCGTGGACAGCTTAAC	eCAFs	0.0817174
CID4066_CCGTGGAGTTTGTTTC	eCAFs	0.169685
CID4066_CCTAAAGAGCCACTAT	eCAFs	0.019504
CID4066_CCTACACTCCTGCTTG	eCAFs	0.0904109
CID4066_CCTACCACATCGGGTC	eCAFs	0.0173987
CID4066_CCTACCAGTACGCACC	eCAFs	0.148801
CID4066_CCTACCATCCTTGCCA	eCAFs	0.400388
CID4066_CCTAGCTGTCGGCATC	eCAFs	0.347191
CID4066_CCTAGCTTCCATGAAC	eCAFs	0.363509
CID4066_CCTATTAGTTTCCACC	eCAFs	0.0725669
CID4066_CCTTCCCGTGAGGCTA	eCAFs	0.16499
CID4066_CCTTTCTGTCCATGAT	eCAFs	0.159631
CID4066_CGAACATTCCAAACTG	eCAFs	0.007779
CID4066_CGAACATTCGGAATCT	eCAFs	0.100504
CID4066_CGAATGTGTCGCATAT	eCAFs	0.0568399
CID4066_CGAGCACAGGCTCTTA	eCAFs	0.211964
CID4066_CGAGCCACATTGGCGC	eCAFs	0.00213958
CID4066_CGATGGCCAGAAGCAC	eCAFs	0.0186548
CID4066_CGATGGCTCTCATTCA	eCAFs	0.0287738
CID4066_CGATGTATCACTATTC	eCAFs	0.188575
CID4066_CGATGTATCGATGAGG	eCAFs	0.0106612
CID4066_CGATGTATCGGTGTTA	eCAFs	0.00252055
CID4066_CGATTGAGTTACTGAC	eCAFs	0.0120572
CID4066_CGCGTTTAGCGAGAAA	eCAFs	0.086223
CID4066_CGCGTTTAGCGCCTTG	eCAFs	0.244728
CID4066_CGCTGGATCGTCCAGG	eCAFs	0.23058
CID4066_CGGACACTCCCTCAGT	eCAFs	0.121139
CID4066_CGGACGTTCTGCTGTC	eCAFs	0.0385344
CID4066_CGGAGCTAGAGGGATA	eCAFs	0.0574504
CID4066_CGGAGCTAGCAATATG	eCAFs	0.00545144
CID4066_CGGAGCTGTTGATTGC	eCAFs	0.00354892
CID4066_CGGAGCTTCATGCTCC	eCAFs	0.0575056
CID4066_CGGAGTCTCAGCTTAG	eCAFs	0.0143203
CID4066_CGGCTAGAGGTGTTAA	eCAFs	0.00173269
CID4066_CGGGTCAGTACCCAAT	eCAFs	0.0915146
CID4066_CGTAGCGTCTCTTATG	eCAFs	0.0039842
CID4066_CGTCAGGAGAGAGCTC	eCAFs	0.00408731
CID4066_CGTCAGGAGTATTGGA	eCAFs	0.00384344
CID4066_CGTCAGGGTCTGGAGA	eCAFs	0.0624974
CID4066_CGTGAGCTCACAAACC	eCAFs	0.0145946
CID4066_CGTGTAATCTGTTTGT	eCAFs	0.0540732
CID4066_CGTGTCTGTCAAAGCG	eCAFs	0.0213147
CID4066_CGTTAGAAGTCCAGGA	eCAFs	0.0921924
CID4066_CGTTAGACACTGTCGG	eCAFs	0.355527
CID4066_CGTTGGGGTACTTCTT	eCAFs	0.066738
CID4066_CGTTGGGTCCTTGCCA	eCAFs	0.215492
CID4066_CTAACTTGTTAGATGA	eCAFs	0.203933
CID4066_CTAAGACCACACCGAC	eCAFs	0.10069
CID4066_CTAATGGAGCAAATCA	eCAFs	0.0254937
CID4066_CTACACCAGGGTGTGT	eCAFs	0.00150037
CID4066_CTACATTGTTAAGACA	eCAFs	0.31517
CID4066_CTAGCCTAGACTGGGT	eCAFs	0.0586114
CID4066_CTAGCCTTCAACTCTT	eCAFs	0.0377496
CID4066_CTCAGAAAGTTAAGTG	eCAFs	0.0203418
CID4066_CTCATTAAGTGTTAGA	eCAFs	0.222389
CID4066_CTCATTACAGCTGTGC	eCAFs	0.182466
CID4066_CTCCTAGGTGCTGTAT	eCAFs	0.0113177
CID4066_CTCCTAGTCTCGTATT	eCAFs	0.0795792
CID4066_CTCGAAATCGGATGGA	eCAFs	0.0200852
CID4066_CTCGGAGCAGCGATCC	eCAFs	0.223621
CID4066_CTCGGAGGTTATGTGC	eCAFs	0.120399
CID4066_CTCGTACGTTCATGGT	eCAFs	0.059051
CID4066_CTCGTACTCCGTCATC	eCAFs	0.132034
CID4066_CTCGTACTCTTATCTG	eCAFs	0.364256
CID4066_CTCGTCAGTAGCCTCG	eCAFs	0.0030532
CID4066_CTCGTCAGTCATGCCG	eCAFs	0.25585
CID4066_CTCGTCAGTCCGCTGA	eCAFs	0.143305
CID4066_CTCTAATTCGCTTGTC	eCAFs	0.347493
CID4066_CTCTGGTGTAGCCTCG	eCAFs	0.101065
CID4066_CTGAAACCACTACAGT	eCAFs	0.0601186
CID4066_CTGAAGTAGTTGCAGG	eCAFs	0.0528984
CID4066_CTGAAGTTCACAAACC	eCAFs	0.381083
CID4066_CTGATAGAGACACGAC	eCAFs	0.0021773
CID4066_CTGATAGTCGGATGTT	eCAFs	0.0997537
CID4066_CTGCTGTGTATCACCA	eCAFs	0.163041
CID4066_CTGTTTACACAGATTC	eCAFs	0.00743014
CID4066_CTTAACTAGCTATGCT	eCAFs	0.0558776
CID4066_CTTACCGAGCCACGCT	eCAFs	0.0578637
CID4066_CTTGGCTAGCCCAATT	eCAFs	0.0550749
CID4066_CTTTGCGTCGTATCAG	eCAFs	0.11128
CID4066_GAACATCAGGCATGTG	eCAFs	0.238927
CID4066_GAACCTAGTCTCTTAT	eCAFs	0.0250685
CID4066_GAACCTATCCAGTAGT	eCAFs	0.00174131
CID4066_GAACGGAGTCGAAAGC	eCAFs	0.00499995
CID4066_GAAGCAGAGACCTAGG	eCAFs	0.0752474
CID4066_GAAGCAGAGGAGTACC	eCAFs	0.00284366
CID4066_GAAGCAGCACTAGTAC	eCAFs	0.0353737
CID4066_GAAGCAGCAGACAAGC	eCAFs	0.14589
CID4066_GAAGCAGGTTCAGACT	eCAFs	0.066192
CID4066_GAATAAGCATTCCTGC	eCAFs	0.251481
CID4066_GAATGAAGTATGAAAC	eCAFs	0.0843595
CID4066_GACACGCGTTAAAGAC	eCAFs	0.0512137
CID4066_GACAGAGAGCTCTCGG	eCAFs	0.0181073
CID4066_GACCAATAGGATGGAA	eCAFs	0.0454199
CID4066_GACCAATCAACGATGG	eCAFs	0.0382124
CID4066_GACCTGGGTCACCTAA	eCAFs	0.12151
CID4066_GACGCGTCAAGGACAC	eCAFs	0.147375
CID4066_GACGGCTTCTCAAACG	eCAFs	0.0863395
CID4066_GACGTGCAGCGAGAAA	eCAFs	0.0369315
CID4066_GACGTGCCACACTGCG	eCAFs	0.549317
CID4066_GACGTGCTCTTCTGGC	eCAFs	0.00384384
CID4066_GACGTGCTCTTTACGT	eCAFs	0.0222492
CID4066_GACGTTACAGTCGATT	eCAFs	0.00205697
CID4066_GACGTTATCTGCTGTC	eCAFs	0.242788
CID4066_GACTAACCAAAGAATC	eCAFs	0.267375
CID4066_GACTACAGTCGAGATG	eCAFs	0.00288501
CID4066_GACTACAGTCTAGCGC	eCAFs	0.0582749
CID4066_GACTACATCTACTATC	eCAFs	0.0602195
CID4066_GAGGTGAGTTGGTAAA	eCAFs	0.204498
CID4066_GATCGCGCAAATCCGT	eCAFs	0.250689
CID4066_GATCGTAAGCGCCTTG	eCAFs	0.00945893
CID4066_GATGAAAAGTGCCATT	eCAFs	0.17297
CID4066_GATGAGGCATCCGGGT	eCAFs	0.0667153
CID4066_GATGAGGGTAAGGGAA	eCAFs	0.00248407
CID4066_GATGCTAAGAGTGACC	eCAFs	0.00774753
CID4066_GATGCTACACATGACT	eCAFs	0.0262353
CID4066_GATTCAGTCAGTTGAC	eCAFs	0.0135327
CID4066_GCAAACTGTAATTGGA	eCAFs	0.12517
CID4066_GCAATCATCGTTACGA	eCAFs	0.28832
CID4066_GCAGCCAGTGTTCGAT	eCAFs	0.051214
CID4066_GCAGCCATCGCTGATA	eCAFs	0.0234011
CID4066_GCAGTTATCACAATGC	eCAFs	0.0149093
CID4066_GCAGTTATCGGAGGTA	eCAFs	0.0610448
CID4066_GCATACACAGTTTACG	eCAFs	0.0746842
CID4066_GCATGATGTACTTGAC	eCAFs	0.0267768
CID4066_GCATGTAGTCCTAGCG	eCAFs	0.208218
CID4066_GCATGTATCGGTTAAC	eCAFs	0.00403281
CID4066_GCCAAATGTCGCATCG	eCAFs	0.137012
CID4066_GCCTCTACAAATCCGT	eCAFs	0.0380138
CID4066_GCGACCAGTGAGGCTA	eCAFs	0.0865911
CID4066_GCGAGAACACCAGGTC	eCAFs	0.0294608
CID4066_GCGAGAAGTAAACACA	eCAFs	0.0617461
CID4066_GCGCAACAGACGACGT	eCAFs	0.188014
CID4066_GCGCAACGTCCGAGTC	eCAFs	0.20157
CID4066_GCGCCAAAGTAGGCCA	eCAFs	0.303746
CID4066_GCGCGATAGCAATCTC	eCAFs	0.165316
CID4066_GCGCGATGTCTAGAGG	eCAFs	0.428942
CID4066_GCGCGATGTGATGATA	eCAFs	0.00159334
CID4066_GCGCGATTCCCAAGAT	eCAFs	0.0469017
CID4066_GCTCCTACAGCTCGAC	eCAFs	0.0332065
CID4066_GCTGGGTAGCCAACAG	eCAFs	0.133147
CID4066_GCTGGGTCAAGTCTAC	eCAFs	0.0902774
CID4066_GCTGGGTCAATGACCT	eCAFs	0.161528
CID4066_GCTTCCAGTGTTAAGA	eCAFs	0.00250834
CID4066_GCTTGAATCTTTAGGG	eCAFs	0.00347626
CID4066_GGAACTTGTCATATCG	eCAFs	0.315652
CID4066_GGAACTTTCCAGGGCT	eCAFs	0.0231924
CID4066_GGACAAGCAGACGCTC	eCAFs	0.0187547
CID4066_GGACAAGCAGTCGTGC	eCAFs	0.00348179
CID4066_GGACGTCCACTTAACG	eCAFs	0.013724
CID4066_GGACGTCGTGACCAAG	eCAFs	0.0254775
CID4066_GGACGTCTCGTGTAGT	eCAFs	0.0141556
CID4066_GGAGCAAAGTCCCACG	eCAFs	0.0952406
CID4066_GGAGCAAGTAATCACC	eCAFs	0.505676
CID4066_GGAGCAAGTATAAACG	eCAFs	0.0402769
CID4066_GGAGCAATCATGCAAC	eCAFs	0.19857
CID4066_GGATGTTAGTCCCACG	eCAFs	0.302276
CID4066_GGATTACTCCGTAGGC	eCAFs	0.349049
CID4066_GGCCGATCACAGACAG	eCAFs	0.299836
CID4066_GGCGACTAGCGTGAGT	eCAFs	0.0275677
CID4066_GGCGACTAGGTGTTAA	eCAFs	0.21729
CID4066_GGCGACTCACAGATTC	eCAFs	0.0102217
CID4066_GGCGACTCATTGGCGC	eCAFs	0.010444
CID4066_GGCGACTTCTGGAGCC	eCAFs	0.0412141
CID4066_GGCGTGTCACCAGGTC	eCAFs	0.0227456
CID4066_GGCGTGTTCCTCTAGC	eCAFs	0.00535034
CID4066_GGCTCGATCAGTGTTG	eCAFs	0.101396
CID4066_GGCTGGTCAGCTCCGA	eCAFs	0.138391
CID4066_GGGAATGAGCGATGAC	eCAFs	0.0917312
CID4066_GGGACCTTCTTGGGTA	eCAFs	0.0223168
CID4066_GGGATGAAGGGCATGT	eCAFs	0.640243
CID4066_GGGCACTCAATCGAAA	eCAFs	0.0499927
CID4066_GGGCACTTCACTGGGC	eCAFs	0.00549534
CID4066_GGGCATCGTGTGAAAT	eCAFs	0.0205014
CID4066_GGGCATCTCCTTCAAT	eCAFs	0.0517066
CID4066_GGGTCTGTCTTTAGGG	eCAFs	0.0414849
CID4066_GGGTTGCAGATATACG	eCAFs	0.00331616
CID4066_GGGTTGCGTTGTGGAG	eCAFs	0.00288045
CID4066_GGTATTGAGACAATAC	eCAFs	0.0968763
CID4066_GGTGAAGCATCCGTGG	eCAFs	0.052004
CID4066_GGTGTTAAGATCGGGT	eCAFs	0.002615
CID4066_GGTGTTATCGCAAGCC	eCAFs	0.0723467
CID4066_GTACGTAAGGGTCTCC	eCAFs	0.0671693
CID4066_GTACGTAGTGCCTTGG	eCAFs	0.222461
CID4066_GTACGTATCGAATGCT	eCAFs	0.125515
CID4066_GTACTCCAGACAAGCC	eCAFs	0.238459
CID4066_GTACTTTAGTGTACGG	eCAFs	0.0723815
CID4066_GTACTTTGTAAGTGGC	eCAFs	0.0153238
CID4066_GTACTTTGTTATGCGT	eCAFs	0.0177666
CID4066_GTAGGCCTCTACCAGA	eCAFs	0.145026
CID4066_GTAGTCATCATGTCCC	eCAFs	0.00270906
CID4066_GTATCTTAGATCTGCT	eCAFs	0.0717474
CID4066_GTATCTTCATTGGCGC	eCAFs	0.0908329
CID4066_GTATCTTGTTGATTCG	eCAFs	0.00846067
CID4066_GTATTCTCATATACCG	eCAFs	0.00260963
CID4066_GTCAAGTAGAATTCCC	eCAFs	0.117913
CID4066_GTCACAAAGATGGCGT	eCAFs	0.00195988
CID4066_GTCACAAAGGGAACGG	eCAFs	0.00650468
CID4066_GTCACAACAGCTTCGG	eCAFs	0.00679693
CID4066_GTCACGGGTCATACTG	eCAFs	0.172771
CID4066_GTCACGGGTCTTCGTC	eCAFs	0.361087
CID4066_GTCCTCACAAGAGGCT	eCAFs	0.405573
CID4066_GTCCTCAGTCCGAAGA	eCAFs	0.60911
CID4066_GTCCTCATCAGCGATT	eCAFs	0.145616
CID4066_GTCGGGTTCAGGTAAA	eCAFs	0.117323
CID4066_GTCGTAAAGGGTTCCC	eCAFs	0.0370302
CID4066_GTCGTAAGTATAGGGC	eCAFs	0.0674282
CID4066_GTCGTAAGTCCAGTGC	eCAFs	0.198392
CID4066_GTCGTAAGTTCACCTC	eCAFs	0.107047
CID4066_GTCTCGTCAGTCTTCC	eCAFs	0.30091
CID4066_GTGAAGGAGCCAGGAT	eCAFs	0.00189072
CID4066_GTGAAGGAGGGTGTTG	eCAFs	0.0030044
CID4066_GTGAAGGCATGAACCT	eCAFs	0.0752312
CID4066_GTGAAGGTCAACCATG	eCAFs	0.0838256
CID4066_GTGCATAGTCCATCCT	eCAFs	0.0813653
CID4066_GTGCTTCGTCCTAGCG	eCAFs	0.153298
CID4066_GTGCTTCTCCAGGGCT	eCAFs	0.0498074
CID4066_GTGGGTCAGAGTGACC	eCAFs	0.0200819
CID4066_GTGGGTCTCTCCAACC	eCAFs	0.00335158
CID4066_GTGTGCGAGATGTAAC	eCAFs	0.0832053
CID4066_GTGTTAGAGTCGATAA	eCAFs	0.0215436
CID4066_GTGTTAGTCCGAGCCA	eCAFs	0.180424
CID4066_GTTAAGCTCTCTGTCG	eCAFs	0.0468176
CID4066_GTTCATTCATTACCTT	eCAFs	0.281816
CID4066_GTTCGGGCACATGGGA	eCAFs	0.346314
CID4066_GTTCGGGTCAACGGGA	eCAFs	0.194383
CID4066_GTTCTCGCACAGACAG	eCAFs	0.0450327
CID4066_GTTTCTAAGCAATATG	eCAFs	0.00653514
CID4066_GTTTCTACATGTCTCC	eCAFs	0.0449946
CID4066_GTTTCTAGTTTAGCTG	eCAFs	0.00246708
CID4066_TAAACCGTCTGCTGTC	eCAFs	0.137019
CID4066_TAAGAGATCACGCGGT	eCAFs	0.112444
CID4066_TAAGCGTCAGCGTTCG	eCAFs	0.147341
CID4066_TAAGTGCAGAAACCGC	eCAFs	0.242772
CID4066_TACAGTGTCATGTCCC	eCAFs	0.0399521
CID4066_TACCTTACAAACAACA	eCAFs	0.166684
CID4066_TACCTTAGTGAGGGAG	eCAFs	0.0148252
CID4066_TACCTTAGTTATCGGT	eCAFs	0.116149
CID4066_TACGGATAGAGGTTGC	eCAFs	0.257186
CID4066_TACGGGCAGAAGATTC	eCAFs	0.536367
CID4066_TACGGTAGTCAATACC	eCAFs	0.0164029
CID4066_TACGGTAGTGCACGAA	eCAFs	0.0492786
CID4066_TACTCGCAGGCATGGT	eCAFs	0.552305
CID4066_TACTCGCGTCCAAGTT	eCAFs	0.0363321
CID4066_TACTCGCTCATATCGG	eCAFs	0.0110815
CID4066_TACTTACGTTTGTGTG	eCAFs	0.00946775
CID4066_TACTTGTTCGGTTCGG	eCAFs	0.0458378
CID4066_TAGACCATCTGATTCT	eCAFs	0.0256782
CID4066_TAGACCATCTTTCCTC	eCAFs	0.119015
CID4066_TAGAGCTCATAAAGGT	eCAFs	0.275205
CID4066_TAGCCGGGTTGGTAAA	eCAFs	0.00340763
CID4066_TAGCCGGTCAGAAATG	eCAFs	0.0112464
CID4066_TAGGCATGTACCGAGA	eCAFs	0.10192
CID4066_TAGGCATTCTTACCGC	eCAFs	0.0694337
CID4066_TAGTGGTAGTGCCAGA	eCAFs	0.0414232
CID4066_TAGTTGGCAAGACGTG	eCAFs	0.149757
CID4066_TAGTTGGTCCTGCCAT	eCAFs	0.32927
CID4066_TATCTCAAGCGTAGTG	eCAFs	0.141707
CID4066_TATCTCATCTGATTCT	eCAFs	0.20833
CID4066_TATGCCCTCGGTCTAA	eCAFs	0.112528
CID4066_TATTACCGTTGACGTT	eCAFs	0.0174214
CID4066_TATTACCTCACAAACC	eCAFs	0.244693
CID4066_TATTACCTCGTGGACC	eCAFs	0.211983
CID4066_TCAACGACAGCCTATA	eCAFs	0.268867
CID4066_TCAACGATCCCAAGTA	eCAFs	0.00271788
CID4066_TCAATCTGTCGCATCG	eCAFs	0.0347422
CID4066_TCAGATGGTATGGTTC	eCAFs	0.0262552
CID4066_TCAGATGTCTGCTGTC	eCAFs	0.134452
CID4066_TCAGCAAAGTACCGGA	eCAFs	0.0171
CID4066_TCAGCTCGTGCCTGCA	eCAFs	0.422576
CID4066_TCAGCTCTCATCGGAT	eCAFs	0.289432
CID4066_TCAGGATCATACAGCT	eCAFs	0.073528
CID4066_TCATTACTCCAGATCA	eCAFs	0.014207
CID4066_TCATTTGTCACAGTAC	eCAFs	0.00603482
CID4066_TCCACACCAATACGCT	eCAFs	0.477046
CID4066_TCCACACGTAGCCTAT	eCAFs	0.359789
CID4066_TCCACACTCCTTGACC	eCAFs	0.0537202
CID4066_TCCCGATAGACTGTAA	eCAFs	0.0638378
CID4066_TCCCGATTCCCTCAGT	eCAFs	0.38651
CID4066_TCGCGAGCACCAGTTA	eCAFs	0.0795414
CID4066_TCGCGAGTCGTCTGCT	eCAFs	0.0613666
CID4066_TCGCGTTGTCAACTGT	eCAFs	0.0288337
CID4066_TCGGGACAGGCGACAT	eCAFs	0.00216976
CID4066_TCGGGACTCACATGCA	eCAFs	0.0368063
CID4066_TCGGTAAAGTTACCCA	eCAFs	0.158909
CID4066_TCGTACCGTGCGAAAC	eCAFs	0.550177
CID4066_TCGTAGACAGACGCTC	eCAFs	0.153539
CID4066_TCTATTGAGTTGAGAT	eCAFs	0.0857967
CID4066_TCTATTGCAGCTGTGC	eCAFs	0.360064
CID4066_TCTATTGGTCGAGTTT	eCAFs	0.0142396
CID4066_TCTCTAATCCTGCTTG	eCAFs	0.343882
CID4066_TCTGGAATCTTGACGA	eCAFs	0.014567
CID4066_TCTTTCCAGCGGCTTC	eCAFs	0.0136581
CID4066_TCTTTCCCATGTCCTC	eCAFs	0.0695276
CID4066_TCTTTCCGTTTAGGAA	eCAFs	0.197598
CID4066_TGACAACCAAGGTGTG	eCAFs	0.00776908
CID4066_TGACGGCTCTGCTTGC	eCAFs	0.146298
CID4066_TGACTAGAGACGACGT	eCAFs	0.345202
CID4066_TGACTAGTCCATGCTC	eCAFs	0.0998982
CID4066_TGACTTTTCGGCTACG	eCAFs	0.0843551
CID4066_TGAGAGGAGGGATGGG	eCAFs	0.031368
CID4066_TGAGCATGTCTGGTCG	eCAFs	0.0404452
CID4066_TGAGCATTCTTTAGGG	eCAFs	0.0667359
CID4066_TGAGCCGAGATATGGT	eCAFs	0.11801
CID4066_TGAGCCGCAGTCAGCC	eCAFs	0.0324594
CID4066_TGAGGGAGTCCAACTA	eCAFs	0.00268771
CID4066_TGAGGGATCTGTCAAG	eCAFs	0.0551182
CID4066_TGCACCTAGTCTCCTC	eCAFs	0.167469
CID4066_TGCACCTCAATACGCT	eCAFs	0.116785
CID4066_TGCCCATGTTACGCGC	eCAFs	0.167922
CID4066_TGCGGGTTCGCGTTTC	eCAFs	0.0131688
CID4066_TGCGTGGAGAAGGTTT	eCAFs	0.140756
CID4066_TGCTACCAGATATACG	eCAFs	0.155891
CID4066_TGCTACCAGGGTCGAT	eCAFs	0.219272
CID4066_TGCTACCCACGAAATA	eCAFs	0.117451
CID4066_TGCTACCTCGGTGTTA	eCAFs	0.0329807
CID4066_TGCTGCTTCCACGACG	eCAFs	0.041549
CID4066_TGCTGCTTCGGTCTAA	eCAFs	0.174373
CID4066_TGGACGCCATCCTAGA	eCAFs	0.00218444
CID4066_TGGCCAGAGGGATACC	eCAFs	0.0204992
CID4066_TGGCGCAAGAGAGCTC	eCAFs	0.00147001
CID4066_TGGCGCAAGCGTTGCC	eCAFs	0.0103746
CID4066_TGGCTGGAGCCACTAT	eCAFs	0.00256619
CID4066_TGGCTGGCAGGTCTCG	eCAFs	0.180487
CID4066_TGGCTGGGTTCGGCAC	eCAFs	0.228492
CID4066_TGGCTGGTCAATACCG	eCAFs	0.10433
CID4066_TGGGAAGAGATCACGG	eCAFs	0.00236526
CID4066_TGGGCGTTCATTGCCC	eCAFs	0.0191801
CID4066_TGGTTAGCACCGCTAG	eCAFs	0.0812485
CID4066_TGGTTCCAGAGCAATT	eCAFs	0.311497
CID4066_TGGTTCCCAGGGATTG	eCAFs	0.0508715
CID4066_TGTCCCACACGAGGTA	eCAFs	0.00207259
CID4066_TGTGGTACAATGCCAT	eCAFs	0.32609
CID4066_TGTGGTAGTGGTTTCA	eCAFs	0.0355594
CID4066_TGTTCCGCAAATCCGT	eCAFs	0.0300433
CID4066_TTAACTCTCGGAATCT	eCAFs	0.108183
CID4066_TTAGGACCAATTGCTG	eCAFs	0.0467257
CID4066_TTAGGACTCAGCACAT	eCAFs	0.00450338
CID4066_TTCCCAGAGATGTCGG	eCAFs	0.0731539
CID4066_TTCCCAGCACGTGAGA	eCAFs	0.00461021
CID4066_TTCGAAGAGGGCTCTC	eCAFs	0.00869745
CID4066_TTCTACAGTTGCTCCT	eCAFs	0.00235444
CID4066_TTCTCAAAGCGTTGCC	eCAFs	0.166521
CID4066_TTCTCCTTCAAAGTAG	eCAFs	0.0876021
CID4066_TTCTCCTTCCTAAGTG	eCAFs	0.0511364
CID4066_TTCTTAGGTTACAGAA	eCAFs	0.0860574
CID4066_TTGCGTCCATGAGCGA	eCAFs	0.00437735
CID4066_TTGCGTCGTCGGGTCT	eCAFs	0.078521
CID4066_TTGCGTCTCCTAAGTG	eCAFs	0.00747433
CID4066_TTGGCAAGTACAGTGG	eCAFs	0.379234
CID4066_TTGGCAATCGTTTAGG	eCAFs	0.0568367
CID4066_TTGTAGGAGCTAGGCA	eCAFs	0.130289
CID4066_TTTACTGCACAACTGT	eCAFs	0.0488906
CID4066_TTTGCGCAGTGGCACA	eCAFs	0.14307
CID4066_TTTGGTTTCTTAGAGC	eCAFs	0.184993
CID4066_TTTGTCAAGCACAGGT	eCAFs	0.0270109
CID4066_TTTGTCAGTCAATACC	eCAFs	0.0325505
CID4066_TTTGTCAGTCGCATCG	eCAFs	0.0916178
CID4066_TTTGTCAGTGTCTGAT	eCAFs	0.00687382
CID4067_AAACGGGGTACCGCTG	eCAFs	0.0268161
CID4067_AACGTTGTCGCCAGCA	eCAFs	0.0738445
CID4067_AATCGGTCAGACAAGC	eCAFs	0.00442502
CID4067_ACAGCCGAGGACATTA	eCAFs	0.00149864
CID4067_ACATCAGGTCGCATCG	eCAFs	0.0720635
CID4067_ACGCCAGGTCCCGACA	eCAFs	0.00955787
CID4067_ACGGGCTTCGGAGGTA	eCAFs	0.00144644
CID4067_ACTATCTAGATATACG	eCAFs	0.00420196
CID4067_ACTTGTTGTCGAATCT	eCAFs	0.0664688
CID4067_AGAGCGAGTTACAGAA	eCAFs	0.0205309
CID4067_AGATCTGTCAGTTCGA	eCAFs	0.0530188
CID4067_AGCGTATGTCGTTGTA	eCAFs	0.0736085
CID4067_AGCTCCTCACTTAACG	eCAFs	0.0133007
CID4067_AGGGATGAGTGCCATT	eCAFs	0.00224206
CID4067_ATAACGCCAAACGCGA	eCAFs	0.0036923
CID4067_ATCATCTGTGTTTGTG	eCAFs	0.00604105
CID4067_ATCGAGTGTGGTACAG	eCAFs	0.0734141
CID4067_ATGTGTGCAGCTGTAT	eCAFs	0.00357777
CID4067_CAACCAAGTACCTACA	eCAFs	0.00256489
CID4067_CAACCTCCAGCGTTCG	eCAFs	0.00374791
CID4067_CACACTCTCGGCGGTT	eCAFs	0.0183697
CID4067_CACCACTCATGCCACG	eCAFs	0.00775626
CID4067_CACCAGGGTACTCTCC	eCAFs	0.00189552
CID4067_CATCAGACAAGTACCT	eCAFs	0.00704551
CID4067_CATCGGGAGATCCCAT	eCAFs	0.00372791
CID4067_CATTATCCAAGTTCTG	eCAFs	0.00800464
CID4067_CCAATCCCACCTCGTT	eCAFs	0.00370345
CID4067_CCAATCCCACCTGGTG	eCAFs	0.00486574
CID4067_CCATGTCTCACCTTAT	eCAFs	0.0115005
CID4067_CCCAGTTTCCCTCAGT	eCAFs	0.0232205
CID4067_CCTAAAGTCCTAAGTG	eCAFs	0.00369626
CID4067_CCTACACAGGATGCGT	eCAFs	0.00162061
CID4067_CCTAGCTTCTATCGCC	eCAFs	0.00268643
CID4067_CCTCAGTAGGTGTGGT	eCAFs	0.00613993
CID4067_CCTTACGGTCTGGTCG	eCAFs	0.00279196
CID4067_CCTTCCCAGGCATTGG	eCAFs	0.00900465
CID4067_CGACCTTTCCGAATGT	eCAFs	0.00280687
CID4067_CGATCGGGTGGCGAAT	eCAFs	0.00307858
CID4067_CGCGGTATCAACACTG	eCAFs	0.00143956
CID4067_CGCTATCTCGGTGTTA	eCAFs	0.00208268
CID4067_CGCTGGAAGATGCGAC	eCAFs	0.0503391
CID4067_CGGACTGTCGGCCGAT	eCAFs	0.0228339
CID4067_CGTCACTAGGCGACAT	eCAFs	0.198294
CID4067_CGTGAGCTCCGGCACA	eCAFs	0.0541396
CID4067_CGTTAGAGTCGCGAAA	eCAFs	0.0723104
CID4067_CTAAGACAGACGACGT	eCAFs	0.0795865
CID4067_CTACACCAGGTGTGGT	eCAFs	0.0345058
CID4067_CTGAAACAGCAAATCA	eCAFs	0.00785515
CID4067_CTGTGCTAGAATGTTG	eCAFs	0.0631301
CID4067_CTTGGCTGTTATGTGC	eCAFs	0.00142728
CID4067_GAATAAGTCCGCGTTT	eCAFs	0.0328889
CID4067_GACCTGGTCATTGCCC	eCAFs	0.0278775
CID4067_GACGTTACATTGCGGC	eCAFs	0.0372255
CID4067_GACTGCGGTGTATGGG	eCAFs	0.140411
CID4067_GACTGCGTCTCTAAGG	eCAFs	0.0967526
CID4067_GATCTAGCATCCGCGA	eCAFs	0.0177472
CID4067_GATCTAGGTCTAAACC	eCAFs	0.00512634
CID4067_GATGAGGGTGCCTGCA	eCAFs	0.00258192
CID4067_GCACTCTCACCACCAG	eCAFs	0.0935415
CID4067_GCAGTTAAGTAGCCGA	eCAFs	0.052353
CID4067_GCGACCACATGTCCTC	eCAFs	0.0180352
CID4067_GCGAGAAAGAAACCTA	eCAFs	0.141415
CID4067_GGAAAGCGTTCAGTAC	eCAFs	0.0130427
CID4067_GGACAGACACAGACAG	eCAFs	0.0186746
CID4067_GGACATTGTCTAGGTT	eCAFs	0.0534329
CID4067_GGATGTTTCCGCTGTT	eCAFs	0.224138
CID4067_GGGCACTAGGAGTCTG	eCAFs	0.0952743
CID4067_GGGCACTTCAGGTTCA	eCAFs	0.160071
CID4067_GGTATTGAGCGAAGGG	eCAFs	0.118673
CID4067_GTAACGTAGCCAGTAG	eCAFs	0.00405824
CID4067_GTAGTCAAGTGCAAGC	eCAFs	0.128368
CID4067_GTAGTCAGTTCGCTAA	eCAFs	0.0211239
CID4067_GTATTCTGTCTTCAAG	eCAFs	0.00367099
CID4067_GTCATTTTCCTTTCTC	eCAFs	0.00380071
CID4067_GTCTTCGCAAGTTGTC	eCAFs	0.00754172
CID4067_GTGCGGTTCAGCTCGG	eCAFs	0.00222729
CID4067_GTGTTAGTCTGGGCCA	eCAFs	0.0123354
CID4067_GTTAAGCCACATCCGG	eCAFs	0.0360168
CID4067_GTTACAGGTGGCCCTA	eCAFs	0.00201076
CID4067_GTTTCTATCACCAGGC	eCAFs	0.00209785
CID4067_TAAGCGTGTCTTGATG	eCAFs	0.046295
CID4067_TACGGATTCCGCGCAA	eCAFs	0.0766802
CID4067_TACTCGCAGGAGTCTG	eCAFs	0.00184433
CID4067_TATGCCCAGGATATAC	eCAFs	0.00498113
CID4067_TCATTACAGCCGCCTA	eCAFs	0.0159199
CID4067_TCATTACTCGAGAACG	eCAFs	0.00552571
CID4067_TCCCGATTCATAGCAC	eCAFs	0.00276577
CID4067_TCGTAGAAGAGGGATA	eCAFs	0.263983
CID4067_TCTTTCCAGGGAACGG	eCAFs	0.00451234
CID4067_TGAGGGAAGTGTTTGC	eCAFs	0.0340053
CID4067_TGCCAAACAGCCAGAA	eCAFs	0.0169832
CID4067_TGCCCTAAGATCACGG	eCAFs	0.00287125
CID4067_TGGCGCAGTCGATTGT	eCAFs	0.00464876
CID4067_TGGCGCAGTTCGAATC	eCAFs	0.196134
CID4067_TGGTTAGTCATCGGAT	eCAFs	0.00144559
CID4067_TGTTCCGGTGGCAAAC	eCAFs	0.137753
CID4067_TTATGCTAGGCTCTTA	eCAFs	0.1128
CID4067_TTCGAAGTCCCATTAT	eCAFs	0.00150223
CID4067_TTCTACACATCTATGG	eCAFs	0.0356815
CID4067_TTCTCAAGTGTGCCTG	eCAFs	0.0733653
CID4067_TTGAACGTCGCGGATC	eCAFs	0.023387
CID4067_TTTGCGCCACTGTCGG	eCAFs	0.365775
CID4290A_AAACCTGAGGGCACTA	eCAFs	0.0159287
CID4290A_AAACGGGGTGTGACCC	eCAFs	0.0157492
CID4290A_AAACGGGTCAATCTCT	eCAFs	0.00333421
CID4290A_AAACGGGTCAGCTGGC	eCAFs	0.0240635
CID4290A_AAAGCAACAGCGTTCG	eCAFs	0.0896034
CID4290A_AACACGTCAGGAATGC	eCAFs	0.00151902
CID4290A_AAGGTTCTCGGCATCG	eCAFs	0.0132238
CID4290A_ACATCAGAGGAGCGAG	eCAFs	0.0769018
CID4290A_ACCGTAAAGACAGAGA	eCAFs	0.00210208
CID4290A_ACCGTAATCTTGTTTG	eCAFs	0.00367159
CID4290A_ACGAGCCCACTATCTT	eCAFs	0.00502917
CID4290A_ACGCAGCTCATCGGAT	eCAFs	0.00158571
CID4290A_ACTATCTTCTCAAACG	eCAFs	0.0068427
CID4290A_ACTGATGGTTATGTGC	eCAFs	0.00710449
CID4290A_ACTTGTTTCACCACCT	eCAFs	0.0982417
CID4290A_ACTTTCAAGAGGTAGA	eCAFs	0.00475806
CID4290A_AGACGTTAGCCTATGT	eCAFs	0.0080924
CID4290A_AGCGGTCGTACCGTTA	eCAFs	0.00887901
CID4290A_AGCGTATCATTCTTAC	eCAFs	0.00564969
CID4290A_AGCTCTCTCATCATTC	eCAFs	0.0234486
CID4290A_AGGGATGTCCAATGGT	eCAFs	0.00479579
CID4290A_AGGGTGATCTCCTATA	eCAFs	0.003305
CID4290A_AGGTCCGCAACTGCGC	eCAFs	0.0027421
CID4290A_AGTGGGACAGGGAGAG	eCAFs	0.00680727
CID4290A_ATAAGAGCAAATACAG	eCAFs	0.00170411
CID4290A_ATCATGGTCGTAGGTT	eCAFs	0.0241432
CID4290A_ATCCGAAAGATCTGCT	eCAFs	0.00651443
CID4290A_ATCGAGTTCGGCGCAT	eCAFs	0.0431104
CID4290A_ATCTGCCCAACGATGG	eCAFs	0.00300485
CID4290A_ATGCGATGTCGCGAAA	eCAFs	0.00661269
CID4290A_ATTACTCGTAGCCTAT	eCAFs	0.0022832
CID4290A_ATTGGACCAAAGCGGT	eCAFs	0.00150788
CID4290A_CAACCAATCCCGGATG	eCAFs	0.00190881
CID4290A_CAAGTTGCAAGGTTCT	eCAFs	0.00152099
CID4290A_CACACAAAGCAACGGT	eCAFs	0.00227843
CID4290A_CACCACTTCGTGACAT	eCAFs	0.00427963
CID4290A_CACCAGGCAATGGAAT	eCAFs	0.00678366
CID4290A_CACCTTGAGACACTAA	eCAFs	0.00701386
CID4290A_CACTCCACAGTGGGAT	eCAFs	0.131099
CID4290A_CAGAGAGCAAGTAATG	eCAFs	0.00819692
CID4290A_CAGATCAGTAGCGCAA	eCAFs	0.041287
CID4290A_CAGCGACCATACGCTA	eCAFs	0.0035634
CID4290A_CAGGTGCGTGCGATAG	eCAFs	0.00382373
CID4290A_CAGTCCTTCTGCGACG	eCAFs	0.00206108
CID4290A_CCACGGATCGGAGCAA	eCAFs	0.270622
CID4290A_CCACTACAGGTGCTTT	eCAFs	0.00156029
CID4290A_CCAGCGAGTACCTACA	eCAFs	0.0188062
CID4290A_CCCAATCCAGCTTCGG	eCAFs	0.00351228
CID4290A_CCTTTCTCATTGAGCT	eCAFs	0.00154199
CID4290A_CGACCTTCAGTCAGCC	eCAFs	0.00514811
CID4290A_CGACCTTTCTTCCTTC	eCAFs	0.00211887
CID4290A_CGAGAAGCACCCATGG	eCAFs	0.00391227
CID4290A_CGAGCACAGCGATGAC	eCAFs	0.00243025
CID4290A_CGCCAAGTCGAATGCT	eCAFs	0.00234263
CID4290A_CGGACACGTTACCGAT	eCAFs	0.0384776
CID4290A_CGGACGTAGTGGTAGC	eCAFs	0.00341651
CID4290A_CGGAGCTCACAGGAGT	eCAFs	0.00424686
CID4290A_CGTAGGCTCTCATTCA	eCAFs	0.00142774
CID4290A_CGTCACTTCTATCGCC	eCAFs	0.00431633
CID4290A_CGTCAGGCAGCGTTCG	eCAFs	0.00245391
CID4290A_CGTCCATAGTGTACTC	eCAFs	0.00142859
CID4290A_CGTGTAAGTTGAGGTG	eCAFs	0.00274007
CID4290A_CGTTAGATCAAACCGT	eCAFs	0.0585268
CID4290A_CGTTGGGGTCTCACCT	eCAFs	0.0194963
CID4290A_CTAACTTAGAGCTGGT	eCAFs	0.0543323
CID4290A_CTAATGGGTTAAGACA	eCAFs	0.00223835
CID4290A_CTACATTGTCCTCTTG	eCAFs	0.00206813
CID4290A_CTAGCCTGTAAGAGGA	eCAFs	0.0322547
CID4290A_CTCCTAGAGAGTTGGC	eCAFs	0.210634
CID4290A_CTCGAAACAAAGTCAA	eCAFs	0.00545242
CID4290A_CTCGGAGTCTCAAACG	eCAFs	0.0235295
CID4290A_CTCTAATAGTTTGCGT	eCAFs	0.00195211
CID4290A_CTCTAATTCCTCAACC	eCAFs	0.00635201
CID4290A_CTCTACGCATGCCTTC	eCAFs	0.00624692
CID4290A_CTCTACGTCTGCAGTA	eCAFs	0.00231782
CID4290A_CTGAAGTAGTACGCCC	eCAFs	0.0030223
CID4290A_CTGAAGTGTGAGGCTA	eCAFs	0.00704625
CID4290A_CTGCCTAAGAATTGTG	eCAFs	0.00187607
CID4290A_CTGCCTAAGACACGAC	eCAFs	0.133086
CID4290A_CTGCGGATCTTAGCCC	eCAFs	0.00203058
CID4290A_CTGCTGTAGGATGTAT	eCAFs	0.0863065
CID4290A_CTGCTGTGTTAAGTAG	eCAFs	0.00212336
CID4290A_CTTAACTAGGACAGAA	eCAFs	0.00326382
CID4290A_CTTAACTGTTAGTGGG	eCAFs	0.00149776
CID4290A_CTTACCGGTCGCGAAA	eCAFs	0.00185101
CID4290A_CTTTGCGGTGATAAAC	eCAFs	0.00351119
CID4290A_CTTTGCGTCGCGGATC	eCAFs	0.00991768
CID4290A_CTTTGCGTCGCTTAGA	eCAFs	0.00440693
CID4290A_GAACCTATCTGCGTAA	eCAFs	0.0318093
CID4290A_GAATGAAGTCCAAGTT	eCAFs	0.209747
CID4290A_GACCTGGCACATGACT	eCAFs	0.00150496
CID4290A_GACGTGCAGCTGAACG	eCAFs	0.0189297
CID4290A_GACTAACCATAGACTC	eCAFs	0.00676733
CID4290A_GATCAGTAGCGCCTTG	eCAFs	0.00347012
CID4290A_GATCGTATCAATACCG	eCAFs	0.00632125
CID4290A_GATCTAGCAGTATAAG	eCAFs	0.010213
CID4290A_GATGAAACACGTAAGG	eCAFs	0.0120239
CID4290A_GATGCTAAGTGGGCTA	eCAFs	0.0321217
CID4290A_GATGCTATCACGCGGT	eCAFs	0.0378465
CID4290A_GCAGCCAAGCTGTTCA	eCAFs	0.00609088
CID4290A_GCGCGATGTTAAAGAC	eCAFs	0.0395154
CID4290A_GCTGCAGAGAGCTTCT	eCAFs	0.0205962
CID4290A_GCTGGGTCAAAGTGCG	eCAFs	0.0020676
CID4290A_GCTTGAACATGAACCT	eCAFs	0.00421047
CID4290A_GGAAAGCTCATCTGCC	eCAFs	0.030478
CID4290A_GGAACTTAGAGGTAGA	eCAFs	0.0443196
CID4290A_GGAACTTAGTGTTGAA	eCAFs	0.0976461
CID4290A_GGACAGAGTCTCACCT	eCAFs	0.0314395
CID4290A_GGACGTCAGATGCGAC	eCAFs	0.00182235
CID4290A_GGACGTCCACCCTATC	eCAFs	0.0019259
CID4290A_GGAGCAATCCATGAGT	eCAFs	0.0413498
CID4290A_GGCTCGAAGCCACGCT	eCAFs	0.00653607
CID4290A_GGCTCGATCCAGATCA	eCAFs	0.00142193
CID4290A_GGGAGATAGAGCTATA	eCAFs	0.0472711
CID4290A_GGGATGAGTGCACCAC	eCAFs	0.00142528
CID4290A_GGGATGATCCTCAATT	eCAFs	0.12471
CID4290A_GTAACGTTCATATCGG	eCAFs	0.0101036
CID4290A_GTACTCCAGATTACCC	eCAFs	0.00315404
CID4290A_GTACTTTTCACCAGGC	eCAFs	0.00339729
CID4290A_GTACTTTTCGTACCGG	eCAFs	0.00206734
CID4290A_GTATCTTTCAACTCTT	eCAFs	0.00250527
CID4290A_GTCATTTCAAAGGTGC	eCAFs	0.0913967
CID4290A_GTCATTTTCATGCAAC	eCAFs	0.00237791
CID4290A_GTCGTAATCAGGCAAG	eCAFs	0.00264783
CID4290A_GTGAAGGAGCTTATCG	eCAFs	0.0649946
CID4290A_GTGCAGCAGAAGAAGC	eCAFs	0.0206152
CID4290A_GTTAAGCAGGGCTCTC	eCAFs	0.0022189
CID4290A_GTTCATTCACCTATCC	eCAFs	0.0041595
CID4290A_TAAACCGTCTATGTGG	eCAFs	0.010803
CID4290A_TAAGCGTAGGCCATAG	eCAFs	0.0152819
CID4290A_TAAGCGTTCCACGTGG	eCAFs	0.0245689
CID4290A_TACGGGCCATACGCCG	eCAFs	0.0107671
CID4290A_TACTCGCGTAAACGCG	eCAFs	0.00400238
CID4290A_TACTTGTCAATCTGCA	eCAFs	0.00234203
CID4290A_TAGAGCTGTTGTGGAG	eCAFs	0.00993788
CID4290A_TAGTGGTTCGAATCCA	eCAFs	0.00148453
CID4290A_TAGTTGGAGAGCTGCA	eCAFs	0.0366545
CID4290A_TATCAGGAGTCTCGGC	eCAFs	0.0175735
CID4290A_TATTACCAGAAGAAGC	eCAFs	0.00153273
CID4290A_TATTACCTCGCAAGCC	eCAFs	0.00262938
CID4290A_TCAATCTTCTGTTTGT	eCAFs	0.00285646
CID4290A_TCAGATGGTACCATCA	eCAFs	0.0126195
CID4290A_TCAGCTCAGTCGAGTG	eCAFs	0.00183886
CID4290A_TCATTACAGGATGTAT	eCAFs	0.0931197
CID4290A_TCATTACTCCGTTGTC	eCAFs	0.00829858
CID4290A_TCATTTGGTAAGGATT	eCAFs	0.0125622
CID4290A_TCCCGATTCGAACTGT	eCAFs	0.0015616
CID4290A_TCGGGACGTTACGACT	eCAFs	0.00328001
CID4290A_TCGGTAAAGAGTAAGG	eCAFs	0.00210288
CID4290A_TCGTAGATCGGAAATA	eCAFs	0.00334331
CID4290A_TCTCATAAGCCGCCTA	eCAFs	0.00258467
CID4290A_TCTGAGAAGCAACGGT	eCAFs	0.00170672
CID4290A_TCTTCGGAGGCTCATT	eCAFs	0.00161731
CID4290A_TCTTCGGCATATGGTC	eCAFs	0.0015239
CID4290A_TCTTTCCAGTGTTAGA	eCAFs	0.0131589
CID4290A_TGACTAGCAGTCGATT	eCAFs	0.0988807
CID4290A_TGACTAGTCACAAACC	eCAFs	0.0166681
CID4290A_TGACTTTAGGCGACAT	eCAFs	0.00229163
CID4290A_TGAGGGATCTGATTCT	eCAFs	0.00251907
CID4290A_TGATTTCTCGAATGCT	eCAFs	0.00357759
CID4290A_TGCCAAAAGTTTAGGA	eCAFs	0.00158046
CID4290A_TGGACGCTCACCAGGC	eCAFs	0.0371063
CID4290A_TGGCGCAGTAAGAGGA	eCAFs	0.0655302
CID4290A_TGGGCGTCATACTACG	eCAFs	0.0193235
CID4290A_TGTATTCTCAATAAGG	eCAFs	0.00547707
CID4290A_TGTCCCAAGGCTCTTA	eCAFs	0.00478004
CID4290A_TGTGGTAGTTCGAATC	eCAFs	0.0616342
CID4290A_TTAGGACTCTGATTCT	eCAFs	0.0360589
CID4290A_TTAGGCATCTGTACGA	eCAFs	0.0145515
CID4290A_TTAGTTCGTTATCACG	eCAFs	0.00877586
CID4290A_TTCCCAGTCGTAGGTT	eCAFs	0.0094972
CID4290A_TTCGGTCGTGACTACT	eCAFs	0.00225037
CID4290A_TTCTACAAGGATCGCA	eCAFs	0.00153469
CID4290A_TTCTCAAAGAAACCAT	eCAFs	0.208728
CID4290A_TTTATGCGTCGCTTTC	eCAFs	0.00486127
CID4290A_TTTGCGCCAAGTCATC	eCAFs	0.0345595
CID4290A_TTTGGTTAGCTAAACA	eCAFs	0.0268604
CID4290A_TTTGTCATCCTTTCGG	eCAFs	0.0231577
CID4398_AAAGCAATCCTGCTTG	eCAFs	0.530315
CID4398_ACACCCTAGCTTATCG	eCAFs	0.34831
CID4398_ACGATGTTCGGCGCAT	eCAFs	0.00693759
CID4398_ACGGAGATCAGGTTCA	eCAFs	0.0632933
CID4398_ACTATCTGTAGTAGTA	eCAFs	0.0161362
CID4398_ACTGCTCTCTCTTATG	eCAFs	0.0131077
CID4398_ACTTTCACAAGCTGGA	eCAFs	0.625957
CID4398_AGATCTGAGCCACCTG	eCAFs	0.00492637
CID4398_AGCATACTCTCCAGGG	eCAFs	0.121297
CID4398_AGCCTAAGTCCAGTTA	eCAFs	0.353106
CID4398_AGGGTGAAGGAGTTGC	eCAFs	0.0193038
CID4398_AGTCTTTGTTCTGAAC	eCAFs	0.00824028
CID4398_ATTATCCGTGGTCCGT	eCAFs	0.0105369
CID4398_ATTCTACGTATGCTTG	eCAFs	0.0263259
CID4398_ATTGGACCACTAGTAC	eCAFs	0.313553
CID4398_CACAAACTCTACCAGA	eCAFs	0.00405946
CID4398_CACATTTGTACCGAGA	eCAFs	0.0321949
CID4398_CAGAATCAGTCTCGGC	eCAFs	0.0924058
CID4398_CCAATCCAGATGAGAG	eCAFs	0.0557095
CID4398_CCTAAAGAGAGGTACC	eCAFs	0.00429091
CID4398_CTCGGAGTCGAGAACG	eCAFs	0.785216
CID4398_GAACATCTCTCGTTTA	eCAFs	0.179414
CID4398_GAATGAAGTCTCCACT	eCAFs	0.381814
CID4398_GACAGAGGTTACCGAT	eCAFs	0.00142315
CID4398_GACGTGCTCTCTGCTG	eCAFs	0.0318047
CID4398_GATCGTAAGGACTGGT	eCAFs	0.183833
CID4398_GCATGTAAGCCGGTAA	eCAFs	0.0423699
CID4398_GCATGTAGTTCGAATC	eCAFs	0.156178
CID4398_GCGCGATGTCCCTTGT	eCAFs	0.030792
CID4398_GCTCCTAGTTGGAGGT	eCAFs	0.0997708
CID4398_GCTGCGATCAAGATCC	eCAFs	0.00739509
CID4398_GGACAAGAGTCCCACG	eCAFs	0.625854
CID4398_GGAGCAACAATCACAC	eCAFs	0.374321
CID4398_GGTGAAGGTAGGGACT	eCAFs	0.52512
CID4398_GTACGTATCTACTCAT	eCAFs	0.168424
CID4398_GTGCGGTTCGGCCGAT	eCAFs	0.17079
CID4398_GTGGGTCGTTCAACCA	eCAFs	0.0514507
CID4398_TACAGTGAGTACCGGA	eCAFs	0.139021
CID4398_TACGGATGTACATCCA	eCAFs	0.183698
CID4398_TCACAAGTCGACAGCC	eCAFs	0.125306
CID4398_TCAGGTAGTAATCACC	eCAFs	0.259069
CID4398_TCTTCGGTCTCAAGTG	eCAFs	0.0290325
CID4398_TGGCCAGCAGGGTTAG	eCAFs	0.00184786
CID4398_TGGCTGGGTAGAAGGA	eCAFs	0.0473176
CID4398_TGGGAAGCATGGATGG	eCAFs	0.367817
CID4398_TTAACTCTCACGATGT	eCAFs	0.00302628
CID44041_AACCATGAGCCAACAG	eCAFs	0.0319682
CID44041_AACTCCCCATCTCCCA	eCAFs	0.00297433
CID44041_AAGGAGCGTACGAAAT	eCAFs	0.00776082
CID44041_AAGGTTCAGGCAGGTT	eCAFs	0.00187522
CID44041_AATCGGTTCCAGAGGA	eCAFs	0.0445755
CID44041_ACACCAATCAGTGTTG	eCAFs	0.00280088
CID44041_ACACCCTGTTCCACTC	eCAFs	0.0185141
CID44041_ACACTGAGTAAACACA	eCAFs	0.138874
CID44041_ACAGCCGTCTGTACGA	eCAFs	0.170472
CID44041_ACCGTAACAAGAGTCG	eCAFs	0.00454035
CID44041_ACGAGCCGTCCTCTTG	eCAFs	0.00332177
CID44041_ACGATACCATGCAATC	eCAFs	0.00199264
CID44041_ACGATACGTTACGTCA	eCAFs	0.00421996
CID44041_ACGCCGAGTTAGAACA	eCAFs	0.0649421
CID44041_ACGCCGATCAACCAAC	eCAFs	0.128138
CID44041_ACGGGCTGTGAAAGAG	eCAFs	0.0102813
CID44041_ACTATCTTCCCTTGCA	eCAFs	0.00219654
CID44041_ACTGAACAGTGTACTC	eCAFs	0.00500843
CID44041_ACTGAACCACAGCGTC	eCAFs	0.00632378
CID44041_ACTTGTTTCGTCCAGG	eCAFs	0.158888
CID44041_ACTTTCAAGAAACGCC	eCAFs	0.0218712
CID44041_ACTTTCATCTAGAGTC	eCAFs	0.0081498
CID44041_AGAGCTTCAAAGGAAG	eCAFs	0.288785
CID44041_AGAGTGGTCGCAAGCC	eCAFs	0.0482965
CID44041_AGCAGCCGTAGCGATG	eCAFs	0.0142175
CID44041_AGCCTAAGTATGAAAC	eCAFs	0.0679945
CID44041_AGCGTCGGTTACGCGC	eCAFs	0.0141406
CID44041_AGGCCGTCATTGTGCA	eCAFs	0.00146015
CID44041_AGGGAGTTCGTGGGAA	eCAFs	0.00647035
CID44041_AGGGTGACATCGGACC	eCAFs	0.00149867
CID44041_AGTAGTCAGAGAGCTC	eCAFs	0.00623199
CID44041_ATAACGCTCATGGTCA	eCAFs	0.00204056
CID44041_ATAGACCAGCCGGTAA	eCAFs	0.149706
CID44041_ATCACGACACAAGACG	eCAFs	0.0891948
CID44041_ATCCACCTCACATACG	eCAFs	0.00142822
CID44041_ATCCACCTCAGTGCAT	eCAFs	0.00695851
CID44041_ATCGAGTGTTCCCGAG	eCAFs	0.02799
CID44041_ATTATCCTCCTCCTAG	eCAFs	0.00156286
CID44041_ATTCTACAGCTAGGCA	eCAFs	0.00156043
CID44041_CAAGATCTCCGTTGCT	eCAFs	0.0447611
CID44041_CACAAACAGTGTGGCA	eCAFs	0.277132
CID44041_CACCAGGCACATGACT	eCAFs	0.0262673
CID44041_CAGAGAGTCCGAATGT	eCAFs	0.00642887
CID44041_CAGATCAGTGCACTTA	eCAFs	0.002737
CID44041_CAGCCGAAGTGCGTGA	eCAFs	0.0016496
CID44041_CAGCCGACATGTCGAT	eCAFs	0.00630125
CID44041_CAGCGACAGGTTCCTA	eCAFs	0.082809
CID44041_CAGGTGCCATCGGTTA	eCAFs	0.00276539
CID44041_CATATGGAGTTAGCGG	eCAFs	0.0814132
CID44041_CATCAAGAGACTTGAA	eCAFs	0.0924579
CID44041_CATCCACCAATGGATA	eCAFs	0.0124778
CID44041_CATCGGGTCCGTCATC	eCAFs	0.00154538
CID44041_CATGACAAGACTAAGT	eCAFs	0.0884739
CID44041_CATGACAGTCAAAGCG	eCAFs	0.0140689
CID44041_CATGACATCAACACGT	eCAFs	0.0529708
CID44041_CATGCCTCATTTCAGG	eCAFs	0.0191215
CID44041_CATGGCGAGATCTGAA	eCAFs	0.00177737
CID44041_CATTATCCAATCCGAT	eCAFs	0.0127368
CID44041_CCACGGAAGGGAGTAA	eCAFs	0.0885223
CID44041_CCACTACAGAAGGCCT	eCAFs	0.00590083
CID44041_CCCATACGTACAGTTC	eCAFs	0.00696871
CID44041_CCGGGATCAATGGAAT	eCAFs	0.123401
CID44041_CCGGTAGTCGGAGGTA	eCAFs	0.0547923
CID44041_CCTACCACAGATCGGA	eCAFs	0.00790808
CID44041_CCTCAGTTCCAGGGCT	eCAFs	0.00364946
CID44041_CGAATGTTCAAAGACA	eCAFs	0.0497423
CID44041_CGACTTCCAGTAAGCG	eCAFs	0.00144337
CID44041_CGAGCACAGCATCATC	eCAFs	0.0274039
CID44041_CGAGCCAGTCAATACC	eCAFs	0.142331
CID44041_CGATCGGAGAATGTGT	eCAFs	0.0717199
CID44041_CGCGTTTAGCTGAACG	eCAFs	0.00276704
CID44041_CGGACGTGTACTTCTT	eCAFs	0.0776535
CID44041_CGGACTGGTAAATGTG	eCAFs	0.0333809
CID44041_CGGAGCTGTGATGTCT	eCAFs	0.00900441
CID44041_CGGCTAGTCTTTACGT	eCAFs	0.156065
CID44041_CGGGTCAGTCCATGAT	eCAFs	0.18088
CID44041_CGTAGGCGTGAAGGCT	eCAFs	0.0373574
CID44041_CGTCCATGTCATTAGC	eCAFs	0.00212927
CID44041_CGTCTACCAGTGGAGT	eCAFs	0.0175176
CID44041_CGTGAGCCATATGAGA	eCAFs	0.00207409
CID44041_CGTTCTGGTCAACTGT	eCAFs	0.336657
CID44041_CTAACTTCACTGTGTA	eCAFs	0.10783
CID44041_CTAGTGATCTCCCTGA	eCAFs	0.0516259
CID44041_CTCATTACAATCACAC	eCAFs	0.00498527
CID44041_CTCATTACATCCGGGT	eCAFs	0.00168282
CID44041_CTCATTAGTTGGGACA	eCAFs	0.00747254
CID44041_CTCGAGGCATCGATTG	eCAFs	0.094898
CID44041_CTGCCTATCTGTTGAG	eCAFs	0.0772023
CID44041_CTGCTGTCACGTTGGC	eCAFs	0.00165816
CID44041_CTGTTTAAGGCTAGCA	eCAFs	0.00144248
CID44041_CTTAACTTCGGATGGA	eCAFs	0.00158219
CID44041_CTTCTCTGTCTAAACC	eCAFs	0.0251686
CID44041_CTTTGCGGTCAAAGAT	eCAFs	0.00940132
CID44041_GAACCTATCGGTCTAA	eCAFs	0.0116167
CID44041_GAACGGACACGAGAGT	eCAFs	0.114144
CID44041_GAACGGACATACTACG	eCAFs	0.00467695
CID44041_GAATAAGTCTTGCCGT	eCAFs	0.0444268
CID44041_GACAGAGCAATACGCT	eCAFs	0.00571734
CID44041_GACGCGTAGTACGATA	eCAFs	0.012524
CID44041_GACGTGCCAAAGCGGT	eCAFs	0.0224305
CID44041_GAGCAGAGTGGCCCTA	eCAFs	0.00607213
CID44041_GATCGTACACCATGTA	eCAFs	0.00263298
CID44041_GATGAGGTCAGTTCGA	eCAFs	0.00168733
CID44041_GCACTCTAGTTCCACA	eCAFs	0.0883603
CID44041_GCATACAGTGTATGGG	eCAFs	0.00203814
CID44041_GCATGTACATTTCACT	eCAFs	0.00169657
CID44041_GCGACCATCGTTTAGG	eCAFs	0.0480803
CID44041_GCGCCAATCTACCTGC	eCAFs	0.0309129
CID44041_GCTGCGAAGAGCCTAG	eCAFs	0.0610823
CID44041_GCTGCGAAGGGTCTCC	eCAFs	0.00373557
CID44041_GCTGCTTCATTCTCAT	eCAFs	0.00268881
CID44041_GCTGGGTCAAGTCTGT	eCAFs	0.0108747
CID44041_GGCCGATGTTAAGATG	eCAFs	0.00258408
CID44041_GGCTCGAGTGAAATCA	eCAFs	0.0785408
CID44041_GGGAGATGTTTGTGTG	eCAFs	0.0408945
CID44041_GGGAGATTCAAGGCTT	eCAFs	0.0946978
CID44041_GGTGTTAAGGGTCTCC	eCAFs	0.00422993
CID44041_GGTGTTAAGGTTACCT	eCAFs	0.00163174
CID44041_GTAACGTAGTTGCAGG	eCAFs	0.124414
CID44041_GTAACTGAGACAAAGG	eCAFs	0.0774246
CID44041_GTACTTTTCTGCCAGG	eCAFs	0.00781512
CID44041_GTCACAAAGTACCGGA	eCAFs	0.0022711
CID44041_GTCGGGTCAGGCTGAA	eCAFs	0.00373136
CID44041_GTGCAGCAGACACTAA	eCAFs	0.317053
CID44041_GTGGGTCGTCGCGGTT	eCAFs	0.0145742
CID44041_GTGTTAGGTTCTGGTA	eCAFs	0.00322896
CID44041_GTTCATTCAGACGCAA	eCAFs	0.0819739
CID44041_GTTCTCGAGGCTAGGT	eCAFs	0.00460333
CID44041_TACACGACAGAGTGTG	eCAFs	0.0014405
CID44041_TACCTTACACTGTCGG	eCAFs	0.00470245
CID44041_TACCTTACAGTTCCCT	eCAFs	0.0109154
CID44041_TAGAGCTTCAGCTTAG	eCAFs	0.00236468
CID44041_TAGCCGGCAATCGGTT	eCAFs	0.00143115
CID44041_TATCAGGGTAAAGGAG	eCAFs	0.00512248
CID44041_TATCTCACACGTCAGC	eCAFs	0.00175132
CID44041_TCAACGAGTCTCTTAT	eCAFs	0.0239852
CID44041_TCACGAAAGGCCCTTG	eCAFs	0.0438783
CID44041_TCGGGACTCGTCTGAA	eCAFs	0.00278613
CID44041_TCGGTAAGTGTGAATA	eCAFs	0.0080862
CID44041_TCTGGAAGTCATATGC	eCAFs	0.00251158
CID44041_TGACTAGGTGACCAAG	eCAFs	0.0569989
CID44041_TGAGAGGGTTATCACG	eCAFs	0.001995
CID44041_TGATTTCCAAACGTGG	eCAFs	0.00150041
CID44041_TGCCAAATCAGCATGT	eCAFs	0.0459677
CID44041_TGCCCATAGGCCCGTT	eCAFs	0.0017097
CID44041_TGCCCATCACCGAATT	eCAFs	0.0161456
CID44041_TGCGGGTTCGTCCAGG	eCAFs	0.00647983
CID44041_TGGCGCAGTCTGCCAG	eCAFs	0.0833748
CID44041_TGGCTGGCAGCTGTGC	eCAFs	0.00163962
CID44041_TGTATTCTCGATGAGG	eCAFs	0.00308754
CID44041_TGTTCCGTCTTAGCCC	eCAFs	0.0474341
CID44041_TTGGCAATCGTCTGCT	eCAFs	0.0106701
CID44041_TTGTAGGAGCGTTCCG	eCAFs	0.00166084
CID44041_TTGTAGGCAGCTCGAC	eCAFs	0.00912502
CID44041_TTTGTCACACATCTTT	eCAFs	0.00526325
CID4461_AACTTTCGTATGGTTC	eCAFs	0.00145876
CID4461_ACACCGGAGGTGGGTT	eCAFs	0.0014652
CID4461_CAAGATCAGTCAAGCG	eCAFs	0.00157693
CID4461_CACACTCTCTCCTATA	eCAFs	0.00167304
CID4461_CCCATACTCGAGCCCA	eCAFs	0.00557113
CID4461_CGGGTCACACGCTTTC	eCAFs	0.00472812
CID4461_GAGCAGATCAACCAAC	eCAFs	0.00344148
CID4461_GCTGCGATCTTTAGTC	eCAFs	0.0015958
CID4461_TCAACGAGTGCACCAC	eCAFs	0.00143348
CID4463_AACTTTCAGATCCGAG	eCAFs	0.15111
CID4463_AGACGTTTCTGACCTC	eCAFs	0.0747817
CID4463_AGACGTTTCTTGAGAC	eCAFs	0.413642
CID4463_AGGTCCGTCGGAAACG	eCAFs	0.196191
CID4463_CACAGTACATGCAACT	eCAFs	0.144139
CID4463_CCATGTCTCGTCCAGG	eCAFs	0.208581
CID4463_CGATCGGCAGGCTGAA	eCAFs	0.00601718
CID4463_CGTCACTTCCCGACTT	eCAFs	0.00454205
CID4463_GCATACAGTGGTCCGT	eCAFs	0.0029161
CID4463_GCGCAACTCTTACCTA	eCAFs	0.00401454
CID4463_GGGTTGCTCACTTCAT	eCAFs	0.040238
CID4463_GGTATTGGTCATGCCG	eCAFs	0.0104733
CID4463_GTATTCTAGAATGTGT	eCAFs	0.1165
CID4463_GTCACGGAGAAGGTGA	eCAFs	0.0528728
CID4463_TCTTTCCTCAAGATCC	eCAFs	0.00148161
CID4463_TGTGGTATCGACGGAA	eCAFs	0.0975836
CID4465_AAACCTGGTTAAGAAC	eCAFs	0.00228463
CID4465_AAAGCAAAGCTAGTCT	eCAFs	0.00460067
CID4465_AAAGCAATCAAGGCTT	eCAFs	0.00317499
CID4465_AACACGTCATACCATG	eCAFs	0.00195798
CID4465_AACGTTGCACAGATTC	eCAFs	0.00531833
CID4465_AACTCAGCAGCGTCCA	eCAFs	0.00149821
CID4465_AACTCTTCAGATCCAT	eCAFs	0.00186983
CID4465_AACTTTCGTATCACCA	eCAFs	0.00513211
CID4465_AAGACCTCAATGTTGC	eCAFs	0.00143467
CID4465_AAGTCTGTCAATCACG	eCAFs	0.00152649
CID4465_AATCGGTAGGCAAAGA	eCAFs	0.00143674
CID4465_ACAGCTACAACTTGAC	eCAFs	0.00142723
CID4465_ACATACGTCCCATTTA	eCAFs	0.00181076
CID4465_ACGAGCCAGCGAAGGG	eCAFs	0.00143334
CID4465_ACGATGTCACAGATTC	eCAFs	0.00187603
CID4465_ACGCAGCTCTTGTTTG	eCAFs	0.0134875
CID4465_ACTATCTGTCCGACGT	eCAFs	0.00166701
CID4465_ACTATCTGTGAACCTT	eCAFs	0.00297777
CID4465_ACTGCTCGTCAGAGGT	eCAFs	0.00603205
CID4465_ACTTTCAGTCTGGAGA	eCAFs	0.0015792
CID4465_AGCAGCCGTCAGGACA	eCAFs	0.0297447
CID4465_AGCATACCAAGTAGTA	eCAFs	0.00143199
CID4465_AGCATACGTCTTGCGG	eCAFs	0.00142297
CID4465_AGCTCCTGTAAGGGAA	eCAFs	0.00142248
CID4465_AGGCCGTAGCACGCCT	eCAFs	0.00159243
CID4465_AGGGAGTAGGTGATTA	eCAFs	0.00142153
CID4465_AGGGAGTCATGTAGTC	eCAFs	0.00155483
CID4465_AGGGATGTCTACTATC	eCAFs	0.0015074
CID4465_AGGGTGAGTGTGCCTG	eCAFs	0.00297458
CID4465_AGTTGGTAGCTAGTTC	eCAFs	0.00151074
CID4465_ATAGACCAGTGAACAT	eCAFs	0.00142592
CID4465_ATCATCTGTATCACCA	eCAFs	0.00313829
CID4465_ATCTACTAGGTTACCT	eCAFs	0.00195481
CID4465_ATTTCTGGTCACCCAG	eCAFs	0.00861797
CID4465_ATTTCTGGTCTAGTCA	eCAFs	0.00143203
CID4465_CAACCAAAGTTTAGGA	eCAFs	0.00142153
CID4465_CAACTAGGTGCCTGGT	eCAFs	0.00242482
CID4465_CAAGAAATCGTCGTTC	eCAFs	0.00142153
CID4465_CAAGATCCACATCCGG	eCAFs	0.00240503
CID4465_CACAAACGTGATGTGG	eCAFs	0.00159366
CID4465_CACACAAGTGTCAATC	eCAFs	0.00142248
CID4465_CACAGTAAGGATGGAA	eCAFs	0.00709489
CID4465_CAGATCATCCAAGCCG	eCAFs	0.00142168
CID4465_CAGCAGCGTTTGTTTC	eCAFs	0.00145929
CID4465_CAGTAACAGACTACAA	eCAFs	0.00151473
CID4465_CAGTAACGTCCTCCAT	eCAFs	0.00274715
CID4465_CAGTCCTAGGCGTACA	eCAFs	0.0021937
CID4465_CATCAAGCACGGTGTC	eCAFs	0.00142264
CID4465_CATGGCGAGAAAGTGG	eCAFs	0.0014254
CID4465_CATGGCGCATGTAGTC	eCAFs	0.00151537
CID4465_CCACTACTCAACCATG	eCAFs	0.00150001
CID4465_CCCATACAGTCGTTTG	eCAFs	0.00225486
CID4465_CCCTCCTAGCGTCAAG	eCAFs	0.00287317
CID4465_CCTAAAGTCTGTCCGT	eCAFs	0.00194025
CID4465_CCTACCAAGCACAGGT	eCAFs	0.00143005
CID4465_CCTTACGTCAACACCA	eCAFs	0.00167036
CID4465_CGAGAAGAGCGTAGTG	eCAFs	0.00152713
CID4465_CGATGGCAGGCCCTCA	eCAFs	0.00143082
CID4465_CGTGTAACACTCGACG	eCAFs	0.00154971
CID4465_CGTTCTGGTAGCGTCC	eCAFs	0.00160229
CID4465_CTAGTGAGTCTAACGT	eCAFs	0.00146461
CID4465_CTCCTAGTCGAACTGT	eCAFs	0.00144973
CID4465_CTCGGGACAGTCGTGC	eCAFs	0.00144964
CID4465_CTCTACGCACCCTATC	eCAFs	0.00230369
CID4465_CTGAAGTTCGCCAGCA	eCAFs	0.00291184
CID4465_CTGCTGTAGACCCACC	eCAFs	0.00143048
CID4465_CTGCTGTTCTCTAAGG	eCAFs	0.00214238
CID4465_CTGTGCTGTTGTCTTT	eCAFs	0.00653332
CID4465_CTTAGGATCCCATTTA	eCAFs	0.0016492
CID4465_GAACATCAGTTACGGG	eCAFs	0.00207272
CID4465_GAATGAACAATCTGCA	eCAFs	0.00143583
CID4465_GACAGAGTCGCCTGTT	eCAFs	0.00142284
CID4465_GACCTGGCATGATCCA	eCAFs	0.00144577
CID4465_GACGCGTAGGTACTCT	eCAFs	0.00311737
CID4465_GACGTGCCACCTGGTG	eCAFs	0.00939924
CID4465_GATCAGTGTACCGTAT	eCAFs	0.00284113
CID4465_GATCAGTTCACATAGC	eCAFs	0.00172481
CID4465_GATGAAACAAATCCGT	eCAFs	0.00150178
CID4465_GCAAACTTCCTCCTAG	eCAFs	0.00155003
CID4465_GCACTCTGTCGGGTCT	eCAFs	0.00235684
CID4465_GCAGTTACAGGGTACA	eCAFs	0.00185998
CID4465_GCGAGAAGTATAGTAG	eCAFs	0.00173156
CID4465_GCGCCAAAGAAGGTGA	eCAFs	0.00144762
CID4465_GCTGCGAAGCTAGTTC	eCAFs	0.00188985
CID4465_GCTGCGAAGTGAACAT	eCAFs	0.0020314
CID4465_GGAAAGCCATGGAATA	eCAFs	0.00167264
CID4465_GGACAAGGTATCACCA	eCAFs	0.00149682
CID4465_GGACAGACACCAACCG	eCAFs	0.00158793
CID4465_GGACAGACATTTCACT	eCAFs	0.00222348
CID4465_GGACATTAGACTTGAA	eCAFs	0.00143965
CID4465_GGCAATTTCATGTCTT	eCAFs	0.00147206
CID4465_GGCGTGTAGGTGTTAA	eCAFs	0.00166869
CID4465_GGGAATGTCTGAGTGT	eCAFs	0.00144243
CID4465_GGTATTGCAGGCTCAC	eCAFs	0.00186163
CID4465_GTAACTGGTGAGGGAG	eCAFs	0.0108482
CID4465_GTACGTAGTCGGCTCA	eCAFs	0.00190634
CID4465_GTACTCCGTGTCCTCT	eCAFs	0.00143221
CID4465_GTAGTCAGTTGTCGCG	eCAFs	0.00146349
CID4465_GTATTCTGTCTGCGGT	eCAFs	0.00144114
CID4465_GTATTCTGTTGTGGAG	eCAFs	0.00142248
CID4465_GTCACAAAGCCTTGAT	eCAFs	0.00146481
CID4465_GTCACAAAGCGCTTAT	eCAFs	0.00143166
CID4465_GTCATTTAGCAGCGTA	eCAFs	0.0037419
CID4465_GTCCTCATCCGCGGTA	eCAFs	0.00162962
CID4465_GTCGGGTGTTATTCTC	eCAFs	0.00148521
CID4465_GTCGTAAGTTACCAGT	eCAFs	0.00745302
CID4465_GTCTCGTTCCGCTGTT	eCAFs	0.00331986
CID4465_GTCTTCGAGTGACATA	eCAFs	0.00149342
CID4465_GTGCGGTCAACTGGCC	eCAFs	0.0014428
CID4465_GTGGGTCAGCGGATCA	eCAFs	0.0019673
CID4465_GTGTGCGGTCTAAAGA	eCAFs	0.00142318
CID4465_GTGTTAGAGGAATGGA	eCAFs	0.00143631
CID4465_GTTCTCGAGCCAGTTT	eCAFs	0.00156462
CID4465_GTTTCTACACCGAAAG	eCAFs	0.00193602
CID4465_TACAGTGTCCAGAGGA	eCAFs	0.00144368
CID4465_TACGGATTCCTCATTA	eCAFs	0.00153938
CID4465_TACTCGCTCATCGATG	eCAFs	0.00143492
CID4465_TACTTACCAACTGGCC	eCAFs	0.00142182
CID4465_TAGGCATCAACGCACC	eCAFs	0.00144283
CID4465_TATCTCATCTGCGACG	eCAFs	0.00279453
CID4465_TCACAAGCAGCTGCTG	eCAFs	0.00144108
CID4465_TCACGAATCTCGATGA	eCAFs	0.00144161
CID4465_TCAGGTACATCACGTA	eCAFs	0.00167935
CID4465_TCATTACTCACATAGC	eCAFs	0.00147735
CID4465_TCCCGATGTCTTCTCG	eCAFs	0.0026685
CID4465_TCGGGACTCAGGCCCA	eCAFs	0.00142515
CID4465_TCGGTAACAAAGGCGT	eCAFs	0.001461
CID4465_TCTATTGAGGATCGCA	eCAFs	0.00145096
CID4465_TGAAAGAAGTGCGATG	eCAFs	0.00471526
CID4465_TGACAACGTAAATGTG	eCAFs	0.00282259
CID4465_TGACGGCCATCCGGGT	eCAFs	0.00142197
CID4465_TGACGGCTCACGCATA	eCAFs	0.00143421
CID4465_TGACGGCTCGGTTCGG	eCAFs	0.00180174
CID4465_TGACTAGAGGGAACGG	eCAFs	0.00349699
CID4465_TGACTAGGTACGCACC	eCAFs	0.00846246
CID4465_TGACTAGGTCACCCAG	eCAFs	0.00176996
CID4465_TGAGCATTCATTCACT	eCAFs	0.00459522
CID4465_TGAGGGAAGGGATCTG	eCAFs	0.00293322
CID4465_TGCCAAACACTGTGTA	eCAFs	0.00148995
CID4465_TGCGGGTTCAGAGACG	eCAFs	0.00152603
CID4465_TGCGTGGGTCTGATCA	eCAFs	0.00160465
CID4465_TGCTACCAGAGGACGG	eCAFs	0.002924
CID4465_TGCTACCAGTAACCCT	eCAFs	0.00156482
CID4465_TGCTACCCATGGTAGG	eCAFs	0.00157164
CID4465_TGCTACCTCCTAGGGC	eCAFs	0.00142516
CID4465_TGGCCAGTCGTGGGAA	eCAFs	0.00142153
CID4465_TGGGAAGTCCGTAGTA	eCAFs	0.00362542
CID4465_TGGGCGTGTTGCTCCT	eCAFs	0.00142221
CID4465_TGTGTTTAGATCTGCT	eCAFs	0.00162624
CID4465_TGTGTTTTCTGGTATG	eCAFs	0.00147912
CID4465_TGTTCCGAGGATCGCA	eCAFs	0.0014274
CID4465_TTAGGCATCAGTCCCT	eCAFs	0.0034045
CID4465_TTGTAGGCAATGTAAG	eCAFs	0.00223732
CID4465_TTTATGCTCTGAGGGA	eCAFs	0.00463925
CID4465_TTTATGCTCTTCGAGA	eCAFs	0.00683549
CID4465_TTTCCTCTCACATACG	eCAFs	0.00142153
CID4465_TTTGCGCTCCGAATGT	eCAFs	0.00142153
CID4465_TTTGTCAAGCCGTCGT	eCAFs	0.00162588
CID4471_AAACCTGTCCCTCAGT	eCAFs	0.0304103
CID4471_AAAGATGAGATTACCC	eCAFs	0.197584
CID4471_AAAGATGCACACCGAC	eCAFs	0.107999
CID4471_AAAGATGCATTAGGCT	eCAFs	0.167908
CID4471_AAAGCAACATCCAACA	eCAFs	0.010528
CID4471_AAATGCCAGAGCTTCT	eCAFs	0.120565
CID4471_AAATGCCGTTCCTCCA	eCAFs	0.0150521
CID4471_AACACGTGTAGCACGA	eCAFs	0.00225414
CID4471_AACCATGCAGTGAGTG	eCAFs	0.16126
CID4471_AACCATGGTGGAAAGA	eCAFs	0.00592706
CID4471_AACCATGTCACTATTC	eCAFs	0.429774
CID4471_AACTCTTTCTCTAAGG	eCAFs	0.397922
CID4471_AACTGGTGTAAATGTG	eCAFs	0.00308022
CID4471_AACTGGTTCGCCCTTA	eCAFs	0.0277792
CID4471_AACTTTCCACATTCGA	eCAFs	0.00161487
CID4471_AACTTTCGTCAGTGGA	eCAFs	0.131352
CID4471_AACTTTCTCGTCACGG	eCAFs	0.0135722
CID4471_AAGCCGCTCCAGTATG	eCAFs	0.06803
CID4471_AAGGAGCCAGACGCCT	eCAFs	0.00807163
CID4471_AAGGCAGGTCCTGCTT	eCAFs	0.00286609
CID4471_AATCCAGGTATCTGCA	eCAFs	0.0913492
CID4471_AATCGGTAGAAGGACA	eCAFs	0.166994
CID4471_ACACCAACACAGACTT	eCAFs	0.00361909
CID4471_ACACCCTGTCTGGAGA	eCAFs	0.00413914
CID4471_ACACTGAGTCTCTCGT	eCAFs	0.00786057
CID4471_ACAGCCGAGAGGGCTT	eCAFs	0.0788586
CID4471_ACAGCCGAGTACACCT	eCAFs	0.176878
CID4471_ACAGCTAAGCTGTCTA	eCAFs	0.00915533
CID4471_ACATACGGTGCAGTAG	eCAFs	0.246538
CID4471_ACATCAGAGGGCTTGA	eCAFs	0.0401915
CID4471_ACCCACTAGACAGGCT	eCAFs	0.0569913
CID4471_ACCCACTCAAACTGTC	eCAFs	0.0107883
CID4471_ACCTTTATCTTTAGGG	eCAFs	0.0277476
CID4471_ACGAGCCAGGTCATCT	eCAFs	0.19081
CID4471_ACGAGCCCAAACAACA	eCAFs	0.230599
CID4471_ACGATGTAGGACATTA	eCAFs	0.0798396
CID4471_ACGCAGCCAGGGTATG	eCAFs	0.0524926
CID4471_ACGCAGCCATGCCTTC	eCAFs	0.109926
CID4471_ACGCAGCGTACCATCA	eCAFs	0.119011
CID4471_ACGCCAGTCGGCTACG	eCAFs	0.021362
CID4471_ACGCCGACAGCGATCC	eCAFs	0.00188868
CID4471_ACGGAGAAGGTGCTAG	eCAFs	0.190304
CID4471_ACGGGCTCAGACGTAG	eCAFs	0.0187256
CID4471_ACGGGCTTCATAAAGG	eCAFs	0.00819841
CID4471_ACTGAACAGTGTGAAT	eCAFs	0.12996
CID4471_ACTGAGTAGGCCCTCA	eCAFs	0.0424627
CID4471_ACTGATGCAGTCGTGC	eCAFs	0.00615624
CID4471_ACTGATGGTGTTGAGG	eCAFs	0.00522123
CID4471_ACTGATGTCCATGAGT	eCAFs	0.177645
CID4471_ACTGCTCTCGTCACGG	eCAFs	0.00806373
CID4471_ACTTGTTGTTATGTGC	eCAFs	0.00192744
CID4471_ACTTTCATCGAGCCCA	eCAFs	0.00295241
CID4471_AGACGTTCAAACTGCT	eCAFs	0.240839
CID4471_AGAGCGATCTTGAGGT	eCAFs	0.00244522
CID4471_AGAGTGGCATTGTGCA	eCAFs	0.0915152
CID4471_AGATTGCAGTCAAGCG	eCAFs	0.0808944
CID4471_AGATTGCAGTCGAGTG	eCAFs	0.156544
CID4471_AGCAGCCGTACGCACC	eCAFs	0.0321902
CID4471_AGCAGCCGTCCTAGCG	eCAFs	0.0317298
CID4471_AGCAGCCGTGCATCTA	eCAFs	0.0642125
CID4471_AGCTCTCAGCTGATAA	eCAFs	0.0906099
CID4471_AGCTTGACACGTCAGC	eCAFs	0.0301976
CID4471_AGGCCACAGCTAAACA	eCAFs	0.299857
CID4471_AGGCCGTTCTGGGCCA	eCAFs	0.111374
CID4471_AGGGTGAGTTGCGTTA	eCAFs	0.037654
CID4471_AGGTCCGAGACGCTTT	eCAFs	0.00755823
CID4471_AGTAGTCAGAAGGTGA	eCAFs	0.00751629
CID4471_AGTCTTTCACAGCCCA	eCAFs	0.0288402
CID4471_AGTCTTTCATTACCTT	eCAFs	0.014412
CID4471_AGTCTTTGTTCGCTAA	eCAFs	0.268968
CID4471_AGTTGGTCACGGTGTC	eCAFs	0.0820687
CID4471_AGTTGGTGTTTGACTG	eCAFs	0.0549328
CID4471_ATAACGCCAGTGGGAT	eCAFs	0.277203
CID4471_ATAAGAGTCGCCTGAG	eCAFs	0.264515
CID4471_ATAAGAGTCTGGTATG	eCAFs	0.0062387
CID4471_ATCACGAGTAAGCACG	eCAFs	0.113736
CID4471_ATCATGGGTCTTGATG	eCAFs	0.00303997
CID4471_ATCCGAAAGGCTAGGT	eCAFs	0.00240603
CID4471_ATCGAGTAGCTTCGCG	eCAFs	0.0610276
CID4471_ATCGAGTGTTCAACCA	eCAFs	0.258672
CID4471_ATCTGCCAGTACGATA	eCAFs	0.0123672
CID4471_ATGCGATAGCAGGCTA	eCAFs	0.0244666
CID4471_ATGCGATCATACGCTA	eCAFs	0.0535552
CID4471_ATGGGAGCAGTCACTA	eCAFs	0.113539
CID4471_ATGTGTGTCTTCAACT	eCAFs	0.114235
CID4471_ATTACTCGTACAGTGG	eCAFs	0.00695717
CID4471_ATTCTACGTAGCGTCC	eCAFs	0.0585057
CID4471_ATTGGTGGTAACGTTC	eCAFs	0.0249167
CID4471_ATTTCTGAGCGACGTA	eCAFs	0.227545
CID4471_CAACCAAAGACTTGAA	eCAFs	0.0345965
CID4471_CAACCAACAGAGCCAA	eCAFs	0.189868
CID4471_CAACCAAGTCCTCTTG	eCAFs	0.0114931
CID4471_CAACCTCCACCCAGTG	eCAFs	0.179485
CID4471_CAAGGCCCAATAGCAA	eCAFs	0.0182469
CID4471_CAAGTTGTCACGCGGT	eCAFs	0.0625428
CID4471_CACAAACTCTTAGAGC	eCAFs	0.00308771
CID4471_CACACCTTCGTTGCCT	eCAFs	0.220205
CID4471_CACACTCAGCAGCGTA	eCAFs	0.0843885
CID4471_CACACTCCACATTAGC	eCAFs	0.0300804
CID4471_CACAGTAAGAGTACAT	eCAFs	0.00315176
CID4471_CACATAGCATTCGACA	eCAFs	0.1094
CID4471_CACATAGTCATCGATG	eCAFs	0.147092
CID4471_CACCACTTCAACGAAA	eCAFs	0.146325
CID4471_CACCAGGAGATATGCA	eCAFs	0.327669
CID4471_CACCTTGAGTGGAGAA	eCAFs	0.0180808
CID4471_CACCTTGCAGACGCTC	eCAFs	0.01796
CID4471_CACTCCAAGCCTCGTG	eCAFs	0.00901183
CID4471_CACTCCACAAGACACG	eCAFs	0.00191642
CID4471_CAGATCATCGGCATCG	eCAFs	0.0202578
CID4471_CAGCCGAAGACAGAGA	eCAFs	0.0632333
CID4471_CAGCTAAAGGTGCAAC	eCAFs	0.0187593
CID4471_CAGCTGGAGATACACA	eCAFs	0.00809979
CID4471_CAGCTGGCACGCGAAA	eCAFs	0.297145
CID4471_CAGCTGGCATGCATGT	eCAFs	0.169662
CID4471_CAGGTGCGTCAGAAGC	eCAFs	0.274088
CID4471_CAGTCCTTCGGATGGA	eCAFs	0.00881589
CID4471_CATCAAGAGAGGTTGC	eCAFs	0.00380215
CID4471_CATCAAGTCGTTGCCT	eCAFs	0.0023466
CID4471_CATCAGAAGCAGCGTA	eCAFs	0.00602472
CID4471_CATCAGACAAGTAATG	eCAFs	0.0128009
CID4471_CATCAGAGTGCTGTAT	eCAFs	0.128888
CID4471_CATCCACAGACTTTCG	eCAFs	0.00977922
CID4471_CATCCACGTTTACTCT	eCAFs	0.00165477
CID4471_CATCCACTCACCATAG	eCAFs	0.0458314
CID4471_CATCCACTCTGCCAGG	eCAFs	0.00244652
CID4471_CATCGAAGTGCCTGGT	eCAFs	0.00202949
CID4471_CATGCCTAGAGAACAG	eCAFs	0.00208528
CID4471_CATGCCTGTGTTCGAT	eCAFs	0.31327
CID4471_CATGGCGCACTATCTT	eCAFs	0.150508
CID4471_CATTATCGTTAGTGGG	eCAFs	0.0444499
CID4471_CATTATCTCGCTAGCG	eCAFs	0.33936
CID4471_CCATGTCTCTTACCGC	eCAFs	0.0206658
CID4471_CCATTCGTCCAAGCCG	eCAFs	0.01995
CID4471_CCCAATCCAGCTCCGA	eCAFs	0.279314
CID4471_CCCTCCTCAATGGATA	eCAFs	0.0205645
CID4471_CCCTCCTGTCGCATAT	eCAFs	0.248422
CID4471_CCGGGATAGACGACGT	eCAFs	0.00246894
CID4471_CCGGTAGAGACCCACC	eCAFs	0.150791
CID4471_CCGGTAGGTACTCAAC	eCAFs	0.00971103
CID4471_CCGTTCACAGGAATCG	eCAFs	0.175739
CID4471_CCGTTCATCCTGCTTG	eCAFs	0.0163448
CID4471_CCTAAAGAGTATGACA	eCAFs	0.213097
CID4471_CCTACACGTTATCGGT	eCAFs	0.408257
CID4471_CCTACACGTTATGCGT	eCAFs	0.0131439
CID4471_CCTACCACATAACCTG	eCAFs	0.0026733
CID4471_CCTACCAGTGTGGCTC	eCAFs	0.15387
CID4471_CCTAGCTCAGTGAGTG	eCAFs	0.0387101
CID4471_CCTAGCTTCCTCAATT	eCAFs	0.0158116
CID4471_CCTCTGACAGATCGGA	eCAFs	0.074623
CID4471_CCTCTGAGTGCGAAAC	eCAFs	0.243756
CID4471_CCTTCCCAGGCTCATT	eCAFs	0.0088093
CID4471_CCTTCCCCACCTCGTT	eCAFs	0.0470418
CID4471_CCTTCGAAGTCCGTAT	eCAFs	0.0541136
CID4471_CCTTTCTTCCGCGGTA	eCAFs	0.00951934
CID4471_CGAACATAGTACTTGC	eCAFs	0.20558
CID4471_CGAACATGTCTGCCAG	eCAFs	0.122157
CID4471_CGAACATTCGCCAGCA	eCAFs	0.101795
CID4471_CGAATGTGTGGTCCGT	eCAFs	0.129407
CID4471_CGACTTCGTTGAGGTG	eCAFs	0.00177376
CID4471_CGAGAAGCACGCCAGT	eCAFs	0.201683
CID4471_CGAGCCATCGCTGATA	eCAFs	0.182711
CID4471_CGATGTACAGGTCGTC	eCAFs	0.0122227
CID4471_CGATTGAGTGTGCGTC	eCAFs	0.0167201
CID4471_CGCCAAGCACATTTCT	eCAFs	0.0290673
CID4471_CGCGGTACAAATCCGT	eCAFs	0.17204
CID4471_CGCTGGACATAGGATA	eCAFs	0.00220616
CID4471_CGGACACAGTGTCCAT	eCAFs	0.195098
CID4471_CGGACACGTGCACTTA	eCAFs	0.136982
CID4471_CGGACGTTCATAACCG	eCAFs	0.225874
CID4471_CGGACGTTCGTCACGG	eCAFs	0.0712255
CID4471_CGGAGCTTCACTTACT	eCAFs	0.0111818
CID4471_CGGAGTCGTACAGCAG	eCAFs	0.00393048
CID4471_CGGGTCAAGTGTTGAA	eCAFs	0.272508
CID4471_CGTAGGCAGCTAGTCT	eCAFs	0.00282849
CID4471_CGTCACTGTCCAACTA	eCAFs	0.102217
CID4471_CGTCTACAGTGCCAGA	eCAFs	0.0282502
CID4471_CGTGAGCAGCCCAGCT	eCAFs	0.00694147
CID4471_CGTGTCTGTTACGCGC	eCAFs	0.0157978
CID4471_CGTTGGGAGTATCGAA	eCAFs	0.25914
CID4471_CTAACTTAGTTAACGA	eCAFs	0.0706921
CID4471_CTAAGACAGAAGGGTA	eCAFs	0.183759
CID4471_CTAAGACGTGTGACCC	eCAFs	0.302275
CID4471_CTAATGGGTACCGTAT	eCAFs	0.196604
CID4471_CTACATTAGTGCGTGA	eCAFs	0.33318
CID4471_CTACCCAGTTATGTGC	eCAFs	0.023992
[truncated: 8,430 more rows]
